# Supplementary material for: EvoMol: a flexible and interpretable evolutionary algorithm for unbiased de novo molecular generation
Source: J Cheminform. 2020 Sep 16;12:55. doi: 10.1186/s13321-020-00458-z (PMC7494000; doi:10.1186/s13321-020-00458-z)
Supplement: Supplementary file 1 — Additional file 1. List of the 457,139 SMILES of the ChEMBL-like dataset with their corresponding CLscore. [file 13321_2020_458_MOESM1_ESM.xz]

Archive with 1 entries (1 files):
- CLscore_DB.csv
