# Supplementary material for: EvoMol: a flexible and interpretable evolutionary algorithm for unbiased de novo molecular generation
Source: J Cheminform. 2020 Sep 16;12:55. doi: 10.1186/s13321-020-00458-z (PMC7494000; doi:10.1186/s13321-020-00458-z)
Supplement: Supplementary file 1 — Additional file 1. List of the 457,139 SMILES of the ChEMBL-like dataset with their corresponding CLscore. [file 13321_2020_458_MOESM1_ESM.xz › CLscore_DB.csv]

SMILES	CLscore
CCCCCCCOCCCCCCCCCCCCCCCCCCCCc1cccc(OC)c1	5.442940064626777
C1CCCCN(CCCCCCCCN2CCCCCC2)CCCCCCNCCC1	5.3296275951960865
Fc1cccc(OCCCCCCCCCN2CCCCCCCCCCCCCCC2)c1	5.401556004456943
CCCCCCCCCCC(CCCCCNCCCC)N1CCN(CCCc2ccccc2)CC1	5.324784177067934
CCCC=CCCCCCCCCCCN1CCN(c2ccc(Cl)cc2)CC1	5.360794823238681
CCCCCCCCCCCCCCNCCCCCOCc1ccc(OC)cc1	5.3618460656570806
CNc1ccc(CCCCCN2CCCCCCCC2)cc1	5.29204747022114
CCCCCCCc1ccc(CCCCCCCCN(CCCCCCC)CCCCCCC)cc1	5.524766267061626
CCCCCCCCN1CCN(CCCCCCCCCCCCCCCCc2cccc(CC)c2)CC1	5.354937675243448
CCCCCC(CCCCCCN1CCN(CCCC)CC1)Oc1ccccc1	5.341263490200951
CCCCCCCN(C)CCCCCCCC(CCCC)CCCCCCCc1ccc(OC)cc1	5.4111353373415385
CCCCCCCCCC=CCCCCCCCCCN(CCCCCC)CCc1ccccc1	5.463608418782214
CCCCCCCCCCCCCN(Cc1cccc(OC)c1)CC(CC)CC	5.294351806913459
O=C(c1ccncc1)N1CCCCCCC1	5.464836253213846
CCCCCCCN(CCCCCCCCCCCc1ccccc1)CCN1CCCCCC1	5.593028574590474
CCCCCCCCCCCCCN(C)CCCCN(C)CCCCCCC	5.387847707864712
CCCCCCOc1ccc(OC)cc1	5.592785677209963
CCCCCCN1CCCCCCCCCCC1CCc1cccc(OC)c1	5.3369753122681916
CCCCCN(CCCCCCCCCCc1ccc(O)cc1)CCN1CCCCCCCCC1	5.4821383198530675
CCCCCCCCCCCCCCCCCCCN1CCCCC1	5.490631775803931
CCCCCCN(CCCCc1ccccc1)CCCNCC	5.291584859484114
CCCCCCCN1CCCCCCCCCCCCCCC(CCCCCc2ccc(Cl)cc2)C1	5.348845130175174
CCCCCCCN(CCCCCCCCCCC(CCC)CCC)CCCCCCc1ccccc1	5.335068568554058
CCCCCCCCc1ccc(C(=O)NC)cc1	5.482345139663654
CCCCCCCCN(CCCC)CCCCc1ccc(C)cc1	5.410894291851663
CCCCCCCCCCCCCN(CCCCCCC(C)CCCCCCC)CCCc1ccccc1	5.350767206895349
CCCCCCNCCCN(CCCCCC)CCCCc1ccccc1	5.373540923417532
CCCCCCCCCCCCCN(CCCCCC(CC)CCCCC)CCc1ccccc1	5.299503734192202
CCCCCCCCCN(CCCCCCCCCCC(C)CCCC)Cc1ccc(OC)cc1	5.4022437112330755
CCCCCCCCCCSCCCCCCCN(CCCCCCCC)Cc1ccc(OC)cc1	5.3203989223452
CCCCCCN(CCCCCCCCCCCCCCCC(C)CCCC)Cc1ccccc1	5.355961515258592
CCCCC(CCCCCCCN(C)C)CCCCc1ccccc1	5.363327748875613
CN(C)C(=O)c1cccc(Cl)c1	5.434081295250243
CCCCCC1CCCCCN(CCc2ccccc2)CCCCC1	5.463408735883668
CCCCCCCCCCCCCN1CCN(CCCC=CCCCCc2ccccc2)CC1	5.332797924505119
COc1ccc(CCCCCCCCCCCCC2CCCCCN(C)CCC2)cc1	5.351128110020147
COc1cccc(CCN2CCCCC=CCCCCC2)c1	5.3993678801511695
CN	5.8039292682740395
c1ccc(CCCCNCCCCCCN2CCCCCCC2)cc1	5.494275794998937
CCCCCCCCCCCCCCCCOCCCCCCCN(CCC)CCc1ccc(Cl)cc1	5.34569349394837
CCCCCCN(CCCCC)CCCCCCCN1CCCCCC1	5.427150227667343
CCCCCOc1cccc(CN2CCCCCCCCCCCC2)c1	5.470654037844304
CCCCCCCCCCNC(=O)Cc1ccc(OC)cc1	5.529335646369921
CN(C)CCNC(=O)c1cccc(O)c1	5.381378684469446
CCCCCCCCCCCCCCCCCc1ccc(OCCC)cc1	5.461346253998194
CCCCCCCCCCCCCCN(CCCCCCCCCCCC)Cc1cccc(N)c1	5.334543488092509
CCCCCCCCCCCCN(CCCCCCCC)CCOc1cccc(Cl)c1	5.40718440142383
CCCCCCN(CCCCCCN1CCCCCCCC1)CCCCCc1ccc(CCCC)cc1	5.387379490726461
CCCCCN1CCCCCCCCCC(CCCCCCCc2ccc(Cl)cc2)C1	5.327675769310169
CCCCCCCCCCCCCOCCCCCN1CCN(CCCCCc2ccc(OC)cc2)CC1	5.457567907622661
CCCCCCCCN(Cc1ccccc1)CC1CCCCC1	5.364719131555554
CCCCCCCC(CCCCCCCCc1ccc(OC)cc1)N1CCCCCCC1	5.468347082186002
CCCCCCCCCCCCCCCOc1ccc(CCCCCCCCNCCCC)cc1	5.39241901130024
c1ccc(OCCCCCCCNCCCCCCN2CCCCCCCCCC2)cc1	5.470028001440676
OC(CCCCCCCCCOc1ccccc1)CCCCCCCCCN1CCCCCCCCCC1	5.362104435909646
CCCCCN(CCCCC)CCc1ccc(F)cc1	5.563904942454885
CCCCCCCN(C)CCN(C)CCCCCCCNCCCCOc1ccccc1	5.368213733709627
CN1CCCCCCCCCC(CCCCCc2ccccc2)CCCCCC1	5.414425564019287
CCC(CCCc1ccccc1)CCN1CCCCC1	5.321298565934497
CCCCCN(CCCCCCCCc1ccccc1)CCCCCOCCCCN1CCCCCC1	5.307754587333336
CCN(CC)CCCCCCCCC1CCCCCCC1CCCCCCCCCCc1ccccc1	5.329179338440213
CCCCCCOc1ccc(CCO)cc1	5.335533444465831
CCCCN1CCN(c2cc(C)cc(C)c2)CC1	5.409215627029753
CO	6.116836916540784
CCO	5.864771031732688
CCN	5.805508570263346
CCCCCCCC(CCCCCC)N(CCCCCCC)Cc1cccc(OC)c1	5.333485345223271
c1ccc(CCCCN2CCCCCCCCCCCCCNCCCCCCCCCCCCC2)cc1	5.495654863221757
CCCCCCCCCN(CCCCCCCC)CCCCCCCc1ccccc1	5.621327650082156
CC(C)CCN1CCN(c2ccncc2)CC1	5.426147379401094
CCC	6.37302375377136
COc1ccc(OCCCCN(C)CCO)cc1	5.323518248276459
CCCCCCCCCCCCCCCCCCCCCCCCCOc1ccc(C)cc1	5.586680840524822
OC1CCCCCN(CCCCCCCCCCCCc2ccc(Cl)cc2)CCCCC1	5.374749217758051
CCCCCCCCCC(CCCCN(CCC)CCCCCCCCC)CCCc1ccc(OC)cc1	5.326224001855683
CC	6.5516305098446965
CCCCCCCCCCCCN(CCCCCCCCCCCNCC)Cc1ccc(OC)cc1	5.414020064785898
CCCCCCCCOc1ccc(CCCCCCCN2CCCCCCCCCCCC2)cc1	5.490892438136036
Cc1cccc(CCCCCCCCCCCCCN2CCCCCCCCCCCCCCC2)c1	5.430040455166497
CCCCCCCNCCCCCCCCCCCCCCCN1CCN(Cc2ccc(Cl)cc2)CC1	5.515933713601518
COCCCCN1CCN(c2ccc(Cl)cc2)CC1	5.439846483289301
CCCCNCCCCCCCN1CCN(CCCCCCCCc2ccccc2)CC1	5.500938870708538
CCCCCCCCCCCC(C)CCCCc1ccccc1	5.348472636836276
CNCCN(C)CCCCCCCCCCCCc1ccccc1	5.304860719166962
CCCCCCCCCCCNCCCCCCCCCCCNCc1ccccc1	5.465676532918717
CCCCCCCCCCCCC(CCCCCCCc1ccccc1)N(CC)CCCCCCCC	5.305885474371819
COCCCCCCCCCCCCCCNC(=O)c1ccc(C)cc1	5.4664605118371945
CCCCCCCNCCCN(CCCCCCC)CCCCCCCCCc1ccc(OC)cc1	5.431178676308112
COc1ccc(CCCCNCCCCCCCN)cc1	5.441245159721035
CCCCCCCCCCCCN(CCc1ccc(OC)cc1)C(CCCC)CCCCCCC	5.381557513370306
CCCCC=CCCCNC(=O)c1ccc(Cl)cc1	5.349762543630696
COc1ccc(CCCCCN2CCCCC2)cc1Cl	5.329318901808038
C1CCCCCCCCCCN2CCCCCCCN(CCCCCCCCCC1)CCCCC2	5.428380109779852
CCCCN1CCCCCCCCCCCCCCCCCC(CCCCc2ccc(Cl)cc2)C1	5.289667674746256
CCCc1ccc(CCN2CCN(C)CC2)cc1	5.405313880236894
COCCCCCCCNCc1ccc(F)cc1	5.361777401075425
CCCCCCCCCCNCCCCCCNCCCc1ccc(OC)cc1	5.520858178496362
CCCN1CCCCCCCCCCC1CCCCCCCCCc1ccccc1	5.377449797449705
CCCCCCCCCN(CCNCC)Cc1ccccc1	5.308396461612655
CCCCCCCC(CCc1ccc(Cl)cc1)N1CCN(CCCCCC)CC1	5.3397457648637525
CCCCCN(CCCC)CCCCCCCCN1CCCCCCCCCCCCCCCC1	5.343793135563431
CCCCCC(O)CCCCCCCCCCCCCCCCCCCCCCCc1ccccc1	5.407720306110335
CCCCCCCN(CCCCCCc1ccc(OCC)cc1)CCN1CCCCCCCCCCCC1	5.489489216467482
OCCCCCCCCN1CCN(CCCCCCCCCCCCCOc2ccccc2)CC1	5.457506676277767
CCCCC(CCCCCN(CCC)CCCCCCCc1ccc(OC)cc1)N1CCCCCCCC1	5.323376573800372
CCCCCCCCCCCCNCCCCCc1cccc(CCCCCCC)c1	5.347149370501937
CCCCCCCNCCCNCCCCCCCCCCCCc1ccc(OC)cc1	5.469990956327022
CCCCCCCCCCCCCCCCCNCc1ccc(CCCC)cc1	5.354979930866503
CCCCCCCN(CCCCCOc1ccccc1)CCCNCCN1CCCCCCC1	5.287120541762253
CCCCCCCCCC(CCCC)CCCc1ccc(Cl)cc1	5.332151851911414
CCCCCCCCCCCN(CCc1ccc(OC)cc1)CC(CCCCC)CCCCCCC	5.381001291968263
CCCCCCCCCCCCCCc1cccc(CCCCCN2CCCCC2)c1	5.406290643196059
CCCCCCCCCN1CCN(CCC(CCCCC)CCCCCCCc2ccc(OC)cc2)CC1	5.413654039612799
CCOc1ccccc1C1CCNCC1	5.302626204661404
CCCCCCCCCC(CCCCc1ccc(OC)cc1)CN1CCN(CC)CC1	5.3568817923727385
CN1CCN(C(=O)c2ccc(F)cc2)CC1	5.594030104195282
CCCCCCCC(CCCCCCCCCCCCCCCCN1CCCCCC1)c1ccc(Cl)cc1	5.308690793338736
CCCCCCCCCCCCCCCNCCCCCCCCCc1ccc(C)cc1	5.44694542921802
CCCCCN(CCCCCCCCCOC)Cc1ccccc1	5.431512498761402
CCCCCCCCCCCCC1CCCCCN1Cc1ccccc1	5.2976037331154675
Fc1cccc(CCCNCCCN2CCCCC2)c1	5.324967930695326
CCCCCC(C)CCCCCN(CCCCC)CCCCCc1ccc(OC)cc1	5.377222241381476
CCCCCCCCCCCCCCCCCN(CC)C(=O)c1ccc(F)cc1	5.482588984090468
CCCCCCCCCCCCCCN1CCN(c2ccc(Cl)cc2)CC1	5.617381577719329
CCCCC=CCCCCCCCCCCCN1CCN(c2ccc(C)cc2)CC1	5.427104562247302
Fc1ccc(CCN2CCCCCCCCCCCOCCCCCCC2)cc1	5.413371564828153
CCCCCCN(CCCCCCCCCc1ccccc1)CCCCCCN(C)CCCC	5.426801170984411
CCCCCCCC(CC)CCCCCCCCCCCCCCN(C)Cc1ccc(OC)cc1	5.311104312664502
CCCCCCCCCCC(CCCCCCc1ccccc1)CCCN1CCN(C)CC1	5.384603979101015
COc1ccc(CCN2CCCCCCCC(O)CCCC2)cc1	5.390507188037578
CCCCCCCCCCCC(O)CCCCCCCCCCCc1ccc(CCCCCC)cc1	5.2897981886926235
CCCCCCCCCCCN(CCCCCC)CCCCCCCCCCCCCc1ccc(C)cc1	5.495689679422975
CCCCCCC(CCCC)CCCCCCCCCN(CCC)Cc1ccccc1	5.309006707741225
CCCCCCCCCCNCCN(CCCCCC)Cc1ccc(OC)cc1	5.439420625954024
CCCCCCCCCCCOCCc1cccc(OC)c1	5.326799496859255
CCCO	5.372150318641618
c1cncc(CCCCCN2CCCCCCCC2)c1	5.315114343649632
CCCCC(CCCCCCCCCCCc1ccccc1)N1CCCCCCCCCC1	5.407656594790258
COc1ccc(CCCCCCCCN2CCCCCCCNCC2)cc1	5.461585558758496
COc1cccc(CCCCCCN2CCCCCCCOCC2)c1	5.36540832032053
CCCCCCCCCCOc1ccc(CCCCCCCCCCCN(C)CCCCCCC)cc1	5.454966003228989
COc1ccc(CN2CCNC(=O)C2)cc1	5.335492224178201
CCCCCCN1CCN(CCCCCNCCOc2ccccc2)CC1	5.42102498716234
CCCCCCN1CCCCCCCCCCCCCC(c2ccc(OC)cc2)CCCCCC1	5.371336395302613
CCCCCCCCCCC(CCCCCCC)N(CCCC)Cc1cccc(OC)c1	5.31230230956555
C1CCCCCCCCCCCNCCCCCCNCCCCCCNCCCCCCCCCCC1	5.422749735075658
C=CCCCCCN(CCCCCCCCCCCCCCCC)CCCCc1ccc(OC)cc1	5.323110081574501
CCCCCCCCC1CCN(Cc2ccc(COC)cc2)CC1	5.298730491080254
CCCCCCN(CC)CCCCCc1ccc(OCC)cc1	5.41371003739156
CCCCCCCCCCCCN(CCCCCCCC(O)CCCC)Cc1ccc(OC)cc1	5.4003170233004925
CNCCCCCCCCC=CCCCCCCCc1ccc(OC)cc1	5.362567026888392
O=C(NCCCCCCCCCCCC1CCCCCC1)c1ccc(Cl)cc1	5.485360637255802
CCCCCCCN(CCCCCCCCNCCCCC)CCCCc1ccccc1	5.441116874592778
CCCCCCCCCCCNCCCCCCCCCc1cccc(O)c1	5.40327743750642
CCCCCCCCCN(CCCCCC)C(=O)c1ccc(OC)cc1	5.6459543957233524
CCCCCCCCCCCCCCCNCCN(C)Cc1cccc(OC)c1	5.38399613568003
CCCCCCCCCCNCCCC(CCCCCC)CCCCCCCCCc1ccccc1	5.288083805882453
CCCCCCCCCCCCCCCCCCCCN(CCNCCCCCCC)Cc1ccccc1	5.401730867823092
CCCCCCC(CC)CCCCCCCCCCCCCCNC(=O)c1ccccc1	5.341317202825918
CCCCCCCCCCCCCCCCCCCc1ccc(CNCCCCCCCCCCC)cc1	5.379428713156495
CCCNCCCCNCCCCCCCCCc1ccc(OC)cc1	5.444427865074509
CCCCCCN(CCCCCCCN1CCCCCCCC1)CCCCCCc1ccccc1	5.621327650082156
CCCCCCCCCCCCc1ccc(CCCCCCCCCCN)cc1	5.412886005152009
CCCCCCCCCN(Cc1cccc(OC)c1)CC(CC)CC	5.294351806913459
CCCCCCCCCCCCCC1CCCCCC1CCCCCCCCCCCOc1ccccc1	5.298074600897074
CCCCCCCCCCCCCN(CCCCNCC)Cc1ccc(F)cc1	5.317165836298124
CN(C(=O)c1ccc(Cl)cc1)C1CC1	5.294310243698862
c1ccc(OCCCCC2CCCCCCCCCCCN3CCN(CCCCCCCCC2)CC3)cc1	5.4265704408009094
CCCCCCCCCCCC(CCCCCC)CCCCCN(CCCC)CCc1ccccc1	5.402007834903076
CCCCCCCCN1CCCCCCCCCN(CCCCCCC)CCCCC1	5.424712918421729
COCCCCCN1CCN(CCCCCCCCCCCCCCCCc2ccccc2)CC1	5.457842768033915
CCCCCCCCN(CCCCCNCCCc1ccc(OC)cc1)CCCCN1CCCCCC1	5.415852197100204
CCCCCCCCCCCCCCCN(CCCCCCCCCC)C(=O)c1ccc(C)cc1C	5.320383797471365
CCCCCCCCCCCCCCCC(CCc1ccc(OC)cc1)N1CCNCC1	5.364913565957483
CCCCCCCCCCCCN(CCCCCCCCC)CCCNCCCCc1ccc(OC)cc1	5.432432107507611
CCCCCCCN(CCCCCCC1CCCC1)Cc1ccc(OC)cc1	5.463620640760939
CCCC1CCCCCCCCCCCCN(CCCCCCCCCCc2ccccc2)CCCC1	5.305569506580362
CC(CCCCCCCCCCc1ccc(Cl)cc1)CCCCCCCN1CCCCCCCC1	5.392635512889863
CCCCCCCC(CCCCCCCCCCc1ccc(OC)cc1)N(C)C	5.40411569135134
COc1ccc(CCCCCCCCOCCN2CCOCC2)cc1	5.411186915979715
CCCCCCCCCCCCN(CCc1ccccc1)C(CCCCC)CCCCCC	5.3687616152169895
COc1cccc(CCN2CCCCCCCCCCCCCCOCCCC2)c1	5.363953625071042
CCCCCCCCCCCCCCCN(CCCCCCC)CCCCCCCc1ccc(NC)cc1	5.335155011388366
CCCCCCCN(C)C(CCCCCC)CCCCCCCCc1ccccc1	5.294382113389865
CCCCCCCCCCCN(CCCC)CCCCCCN1CCCCCCCCCCCC1	5.392482665552944
CCCCCN(CCCC)CCCCC=CCCCCCCc1ccccc1	5.3217932737424105
c1ccc(OCCCCOCCCCCN2CCCCCCC2)cc1	5.320334317504442
CCCCCCCCCN1CCCCCCCN(CCC)CC1	5.304929579277313
CCCCCCCCN1CCCCCCCCCCCCCC1CCCCCc1ccc(OC)cc1	5.468347082186002
CCCCCCCCC(CCCCCC)N(CCC)C(=O)c1ccc(OC)cc1	5.300492384208949
CCCCCCCCCCCCCCCCCCCCCCCCCCCOc1ccc(COC)cc1	5.369185725839981
CCCCCCCCCCCCN(CCCCCNCC)Cc1cccc(OC)c1	5.356315501023879
CCCCCCCCCCCCCCC(Cc1ccc(OC)cc1)N1CCCCCCCCCCC1	5.392771219599236
CCCCCCCCCN(CCCCCCC1CCCCCCCC1)CCc1ccc(OC)cc1	5.493378524067638
CCCCN(CCC)CCCCCCCCNCCCc1ccccc1	5.315815018542676
CCCCCCN(CCCC)CCCCCCCCCN1CCCCC1	5.297867050294919
CCCCCCCCCCCCN(CCCCCCCCCC)CCCCCc1cccc(Cl)c1	5.445007797986111
COc1ccc(C(=O)N2CCCCCCCCCCCCC(N)CCCCCCCC2)cc1	5.324024886456061
COc1ccc(CN2CCCCCCCC(N)CCCCCC2)cc1	5.311671221389899
CCCCCCCCCCCCCCCCCN(CCCC)CCOc1ccccc1	5.509013152142482
CCCCCC(CCCCCCCCCCCCCCCCN1CCCCCCCC1)c1ccc(Cl)cc1	5.308690793338736
CCCCCCCCCCCCCCCCCCNCCCOCCCCCc1ccc(OC)cc1	5.292438114051696
CNc1ccc(CCCCCCCN2CCCCCCCCCCCC2)cc1	5.3211643269728075
CCCCCCCCCN(CCCCCCCS)CCc1ccc(OC)cc1	5.3048403651132645
CCCCCCc1ccc(OCCCCCCCCCCCN2CCNCC2)cc1	5.454046540060116
CCCCCCCCCCC(CCCC)N(CCCCCC)CCCCCc1ccc(OC)cc1	5.412023467827217
COc1cccc(CCC2CCCCCCCCNCCCCCCCC2)c1	5.307777973873946
CCCCCCCCCCCCCCN(CCCCCCCCCCCCC)c1ccccc1	5.498954941011528
c1ccc(CCCCCCCCCN2CCCCCNCCC2)cc1	5.344586892021175
CCCOc1cccc(CCCCCCCCCN2CCCCCCC2)c1	5.423508654885654
CN1CCCCCCCCCC(CCCCCCCCCOc2ccccc2)CCCC1	5.324366277254133
CCCCCCCC1CCCCCCCCCCN(CCCCc2ccccc2)CCCCCCC1	5.432914990385398
CC1CCCCCCCCN(CCCCCc2ccc(O)cc2)CCCCCCCC1	5.329935406366676
CCCCCCCCCN(CCCCCCC(C)CCCCC)CCc1ccc(OC)cc1	5.4385773860509365
CCCCCCCCN1CCCCCCCCCN(C)CCCC1	5.288891631879949
c1ccc(CCCCCCCCCCCCCCCCOCCCCCN2CCCCCCCCC2)cc1	5.393036659412414
CCOc1ccc(CN2CCCCCCC(C)CCCCC2)cc1	5.364639945777798
COc1ccc(CCN2CCCCCCCCCCCCCC2)cc1	5.67831856126928
CCCCCCCCCC(CCCCCCC)CCCN(C)CCCCCc1ccc(OC)cc1	5.34875032313882
CCCCCCCC(CCCCCc1ccccc1)CN(C)C	5.384445682315155
CCCCCCCN1CCCCCCCCCCCCN(CCCCc2ccccc2)CCCCCCC1	5.598536594665135
CCCCCCCNCCCCCCCCCCCCNCCCCCCCNc1ccc(OC)cc1	5.4310957461160285
CCCCCCCCCCN1CCCCCCCC(c2ccc(Cl)cc2)CCCCCC1	5.308690793338736
CCCCCCCCCOCCCCN(CCCCCCC)Cc1ccc(F)cc1	5.33763364432631
CCCCCCCC(CCC)CCCCCCCCCCN(CCCCC)C(=O)c1ccc(Cl)cc1	5.310432314777572
CCCCCCCCC(O)CCCCCCCCCCCCCCCc1ccc(OC)cc1	5.453442152988466
CCCCCCCCCCCCCCN(CCCCCCCO)CCCCCCCc1ccccc1	5.430624012729253
c1cc2ccc1CCCCCCCNCCCCO2	5.412689818439313
C1=CCCCCCN(CCc2ccccc2)CCCCCC1	5.472391121589044
CCCCCCCCCN(CCCCc1ccccc1)CCNCCCN1CCCCCCC1	5.311550493747646
CCCCCCCCCCCCCCCCCCCCN1CCN(Cc2cccc(CC)c2)CC1	5.406792157055353
CCCCCCCN1CCCCCCCCC(CCCCCc2ccccc2)CCCCCC1	5.452199729584416
CCCCCC(CCCCCCCCCCCCCc1ccc(OC)cc1)CCCCCN(C)C	5.464622166108943
CCCCCCCCCC(CCCCCCCCc1ccc(OC)cc1)N(CC)CCCCCCCC	5.358616344487731
CCCCCCCCCCCCCCCCCN(CCCOCCC)Cc1cccc(OC)c1	5.292640005449169
CCCCCCCCCCCCN(CCCCCCSCCCCCCC)CCc1ccc(OC)cc1	5.318706717524041
CCCCCCCCN(CCCCCCCNCCCC)CCCCCc1ccc(OC)cc1	5.447620158606856
Oc1cccc(OCCCCCCN2CCCCCCCCCCCC2)c1	5.331533164297362
Cc1ccccc1OCCCCCCN1CCCCCCCCCC1	5.435739436705698
CCCCCN(CCCCCCCCCCCCCCCC(C)C)Cc1ccc(OC)cc1	5.48847068758477
CCCC	5.9337082462119115
CC(C)C	6.122529279048583
CCCCN(CC)Cc1ccc(Cl)cc1	5.511706231624812
CCCCCN1CCCN(CCCc2ccc(O)cc2)CC1	5.385799289505681
CCCCCCCCCCCN1CCCCCC(CCCCCCCCc2ccccc2)CC1	5.330790682878561
CCCCCCCCCCN(CCCCCCC)CCCCc1ccccc1O	5.319278231834925
COC	5.803419714866045
Fc1ccc(CN2CCN(CC3CCCC3)CC2)cc1	5.4179319649093065
CNc1ccc(CCCCCCCCCCN2CCCCCCC2)cc1	5.3211643269728075
CCCCCCCCC(N)CCCCCCCCCCCN(CCCCCC)C(=O)c1ccc(OC)cc1	5.335153980538829
CCCCCCCCCCCCCCCCc1ccc(CCCCCCCCOC)cc1	5.348548163938956
CCCCCCCCCCCCCCCCCCCCCC1CCN(Cc2cccc(OC)c2)CC1	5.551919629010222
CCCCCCCCCCCCCCN(C)CCOc1ccc(C)cc1	5.468562044320362
CCCCCCCCCCC(CCCC)CCCCCCCN1CCN(CCCc2ccccc2)CC1	5.402790856509974
CCCCCCCN(C)CCCCCCCC(CCCCCC)CCCCc1ccc(OC)cc1	5.421418583700306
Clc1ccc(CCCCCCCCCCCCCNCCCN2CCCCCCCCCC2)cc1	5.366859237198606
CCCCCCN1CCCCCCCCCCC1CCc1ccc(OC)cc1	5.375346757570072
OC(CCCCCCCCN1CCCCCCCCCCCCCCC1)CCc1ccc(Cl)cc1	5.288581780238089
Cc1ccc(C(=O)N2CCCCCCCCCCCCCCNCCCCCCCCCCCC2)cc1	5.507146895987524
CCCCCCCCCCCCCCCCN(CCCCCCCCCCC)Cc1cc(OC)ccc1C	5.330113459506785
CCCCN1CCCCCCCCCCCCCCC1CCc1ccc(OC)cc1	5.348459591563759
COc1ccc(CCCCCCC=CCCCCCCCCN2CCOCC2)cc1	5.504447989134531
CCCCCCCCCCC(CCCCCCC)CCCCCCCN1CCN(Cc2ccccc2)CC1	5.50317121705896
CCN1CCCCCCCCCCCCN(CC)CCCCCCCC1	5.41572209822938
CCCCCNCCCCCCCCN1CCN(C)CC1	5.3544543214591105
COc1ccc(CCCN2CCCCCCCCCC3CCCCCCC3CCCCCCC2)cc1	5.351339049544845
CCCCCC=CCCCCN1CCN(Cc2ccc(F)cc2)CC1	5.420842423408809
CN(CCCC1CCCC1)Cc1ccc(F)cc1	5.311886972219721
CCCN1CCN(C(=O)c2ccc(N)cc2)CC1	5.419776195216289
CCCCCCCCCCCCCCN(CCCCCCC)Cc1ccc(OC)c(CCCCCC)c1	5.306101439307322
COc1ccc(CN2CCC(CCCCCCCCCCC(C)C)CC2)cc1	5.518268279656822
CCCCCCCCCCCCCC(CCCCC)CCCCCCCCCNC(=O)c1ccc(F)cc1	5.467153279647108
CCCCCCCCCCC(CCCCC)CCCCCCN(CCCCCC)Cc1ccc(Cl)cc1	5.444975073362889
C(CCCCCN1CCCCCC1)CCCCN1CCCCCCCC1	5.5689824856905235
CN1CCCCCCCc2ccc(cc2)OCCC1	5.416123727837562
CCCCCCCCNCCCCCCCN(CCCCCCC)Cc1ccccc1	5.530225190276401
CCCCCCCCCN1CCN(CCCCCCCCCCCc2ccc(OC)cc2Cl)CC1	5.331281770736685
CCCCCCCCCCCCCCN1CCCCCc2cccc(c2)C1	5.362617262517052
CCCCC(CC)CNC(=O)c1ccc(OC)cc1	5.353024462140074
CCCCCCCCCCNCCCCCCc1ccc(OC)cc1CCCCC	5.329400050828601
CCCCCCCCNCCCCCCCCCN1CCCCCCCC1	5.351412530683515
CCCCCCCCCCC(CCCCN(CCCC)CCCCCCCCC)CCCc1ccccc1	5.300257642665911
CCCCCCCCCN(CCCCCCCCCC(C)CCCCCCCC)Cc1ccc(OC)cc1	5.4455181461302455
Clc1ccc(CCCCCCCCCCCC2CCCCCCCNCCCCCCC2)cc1	5.379877107577045
c1ccc(OCCCCCCCCCCCCCCCCN2CCCCCOCC2)cc1	5.2945239503266555
CN1CCCCCCCCC(CCCCCc2ccc(Cl)cc2)CCCC1	5.338507048042125
CCCCCCCCCCCN1CCN(CCCCCC(C)CCCCc2ccccc2)CC1	5.395050738878278
CCCCCCCCN(CCC)C(=O)c1cccc(CCCC)c1	5.332898821045678
CCCCCCCCN(CCCCCC)CCCCCCCc1ccccc1C	5.376915919073713
CCCCCCCCN(CCCCCCCCCc1ccccc1)CCCCCCCCC(O)CCCC	5.342173820315306
CCN1CCN(CCCc2cc(OC)ccc2C)CC1	5.28852976092376
CCCCCCCCC(CCCCCC)CCc1ccccc1	5.33527037102446
CCCCCCCCCc1ccc(CCNCCCCCCC)cc1	5.355061367843625
CCCCCCCCCCN1CCCCCCCCCCCN(CCCCCCCC)CCCC1	5.460448142065619
CCCCCCCCCCCCCN1CCN(CCCCCCCCCCOc2ccncc2)CC1	5.387528278921427
OC1CCCCCCCN(CCCCCCCCCCCc2ccc(Cl)cc2)CCCCCCC1	5.374749217758051
CCCCCCCCCCCCC(CCCCN1CCN(CCCC)CC1)CCCOc1ccccc1	5.303962282773904
CCCCCCCCCCCCCCC(CCCCCCc1ccc(OC)cc1)N1CCCCCCC1	5.468347082186002
CCCCCCCCCCN(CCCCCCCCCC)c1ccc(O)cc1	5.39873997318521
CCCCCCCCCCCCCCCCN(CCCCCCC)Cc1cccc(O)c1	5.474218076443262
CCCCCCN(CC)CCNc1ccc(OC)cc1	5.386552894740326
CCCCC(CCCCc1ccc(OC)cc1)CN1CCCC1	5.411788895465598
CCCCCCCCCN(CCCCCCCNCCCC)Cc1ccc(F)cc1	5.418731652374973
CCCCNCCCCCCN(CCCC)CCCCCCCCCCCCCc1ccccc1	5.428856626907913
CCCCCC(CC)CCCCCN1CCN(c2ccc(Cl)cc2)CC1	5.330160148707668
CCCCC(CCCCCCCc1ccccc1)CCCCCCCN(CC)CC	5.380561934452581
CCCCCCCCN(CCCCC)CCCCCCCCCCN1CCCCCCCCC1	5.427150227667343
CC1CCCCCCCCCCCCCCCCN(CCCCCc2ccc(O)cc2)CCCCCC1	5.329935406366676
CCCCCCC(CCCCCCc1ccc(OC)cc1)CN(CC)CCCCC	5.313113824759338
CCCOCCN1CCN(CCCCCCOc2ccccc2)CC1	5.317542252115082
CCCCCCCCCCCCCN(CCCCC(CCC)CCCCCC)C(=O)c1ccccc1	5.302769321027428
CCCCCCCCCCCCCCC(CCCCCCCCc1ccc(OC)cc1)CN(C)C	5.428292335769726
CCCCCc1ccc(OCCCCN2CCCCC2)cc1	5.49165485515337
COc1cccc(CN2CCCN(CCCCCCCCN)CC2)c1	5.297246199847245
CCCCCCCCCOCCCCN(CCCCCCCCC)CCc1ccccc1	5.355001643173901
CCCCCCCCCCCCCCCCCCCCN(CC)CCCCCCCCCCC	5.364374962860435
CCCCC(CCCCCc1ccc(Cl)cc1)CN1CCCCCCCCCCCCC1	5.319505317819838
Clc1cccc(OCCCCCCCN2CCCCCCCCCCCCCC2)c1	5.395368914356297
CCCCCOc1ccccc1CCCCCCCN1CCCCCCCCCCCCCCC1	5.355110501965099
CCCCCCCCCN(CCCCCCC)CCCNCCCCCCCCCc1ccc(OC)cc1	5.431178676308112
Clc1ccc(CCCCCCCCCCCCCCCCN2CCCCCCC2)cc1	5.5955670654445315
CCCCN1CCN(CCCCCCCSCCCCCCCCCCc2ccc(OC)cc2)CC1	5.325711504769895
CCCCCCN(CCCC)CCCCCCCCN1CCCCCCCCCCCCCCCCC1	5.392482665552944
CCCC(CCCCCCCN1CCCCCCCC1)CCCCOc1ccccc1	5.299375960142033
CCCCCCCCCN1CCN(CCCCCCCCCCCCCCCOc2cccc(Cl)c2)CC1	5.434051806188305
CCCCCC(CCC)N1CCN(CCOc2ccccc2)CC1	5.330342151972648
CCCc1ccc(OCCCCCCN2CCCCCCCC2)cc1	5.49173635643107
CN1CCCCCCCC(CCCCCCCCCCCc2ccccc2)CCCC1	5.355739414956233
CCNCCCCCCCCCN1CCN(CCCCCCc2ccccc2)CC1	5.422567248997689
CCCCCCN(CCCCCC)CCCCCCCN(CCCCOC)CCCCc1ccccc1	5.384274454246406
CCCCCN(CCCC)CCCCCOc1ccc(Cl)cc1	5.440386698031368
CCCCCN(C)CCCCCCCCCCCCCCCCOc1ccccc1	5.490421781114935
CCCCCCCCCCCCN(CC(CCCC)CCCC)C(=O)c1ccccc1	5.330267760310534
CCCCCCCCCCCCCN(CCC)CCc1ccccc1	5.504577925796754
c1ccc(CCCCCCCN2CCCCCCCCCCCCOCCCCCC2)cc1	5.446337225949531
CCCCCCCN(CCCCCCC)CCCCCCCc1cccc(O)c1	5.445058223396381
CCCCCN1CCN(C(C)CCCCCCCCCCCCOc2ccccc2)CC1	5.28715418834646
CCCCCCCCCCC(O)CCCCCCCCc1ccccc1	5.407720306110335
CCCCCCCCCN(CCCCCCCCNCCC)CCc1ccc(OC)cc1	5.411544696921892
Oc1cccc(CCCCCN2CCCCCCCCCCCCCC2)c1	5.42146531592958
O=C(c1ccccc1)N1CCCCCCCCCCCCC2CCCCCCCCCC2CCCCC1	5.351958829655105
CCCCCN(CCCCC)CCCCCCCCCCCCCCCc1cccc(CCCC)c1	5.34457830460855
CCCCCCCCCCN1CCN(CCCNCCCc2ccc(OC)cc2)CC1	5.457244657035041
CCCCCCCCCNCc1ccccc1F	5.327764796715897
CCCCCN(CCCCCCCCc1ccccc1)CCCCCCCC(CCC)CCC	5.311317578315272
CCCCCCCCCCCCCCC(CCCCCc1ccccc1)CCCN1CCCCC1	5.361162674009326
CCC1CCN(Cc2ccc(C)cc2)CC1	5.409914979664066
CCCCCCCCCCN1CCCCCCCC1CCCCCCc1ccccc1	5.4327167869706665
O=C(O)CCCCCCCCc1ccccc1	5.58240977480691
CC1CCCCCCN(CCc2ccccc2)CCCCCC1C	5.349315629612188
CCCCCCCCCCCCCCN(CCCCC)CCCCc1ccccc1	5.545269649954938
CCCCCCCCCCCCCCCCCN1CCN(CCCCCCCc2ccc(OC)cc2)CC1	5.653967763527376
CCCCCCOc1ccc(CCCN2CCCCCCCCCCC2)cc1	5.45428706553566
CCCN1CCN(CCCCc2ccc(OC)cc2)CC1C	5.301628230382781
CCCCCCN(CCCCCC)CCC(CCCCC)CCCCCCCCCc1ccc(OC)cc1	5.380591337035712
Cc1cccc(CCCCCCCCCCCCCCN2CCCCCC2)c1	5.430040455166497
CCc1ccc(C(=O)N(C)CC)cc1	5.319494537968503
CCCCCCCCCCCCCCCCCN1CCN(CCCCCCCCc2ccccn2)CC1	5.321369757519856
CCCN	5.4720781171645445
CCCCCCCCCCCCCCCc1cccc(N2CCCCCCC2)c1	5.30908148286688
CCCCCCCCCCCN(CCC)Cc1ccc(CC)cc1	5.300172025073651
CCCCCCCCCN(CCCCCCCCc1ccc(OC)cc1)CCCCCN1CCCCCC1	5.580507671963071
CCCCN1CCCCCCCCC(CCCCCCc2ccc(Cl)cc2)CCCCC1	5.396679942770238
CCCCN(CCCC)CCCCCCCc1ccccc1Cl	5.3075046539798985
COc1ccc(CCCCCOCCCN2CCCCCCCCCCCCCC2)cc1	5.347634479822246
COCCCCCCCCCN1CCN(Cc2ccc(F)cc2)CC1	5.452667574162891
CCCCN1CCN(CCCCCCCC2CCCC2CCCCCCc2ccc(OC)cc2)CC1	5.292688085395445
CCCNCCCCCCCCCCCCCCCCCCCCc1ccccc1	5.434841613158186
COc1ccccc1CCCCN	5.357997504935502
CCCC(CCCCCCCCCCCCN1CCCCCCCCCC1)CCCCc1ccc(Cl)cc1	5.307939240124478
CCCCCCCCCCCCCCCCCN(CCCCCCC(C)C)Cc1ccc(OC)cc1	5.509640048449775
CCCCCCCCCCCN(CCCCCCc1ccccc1)CCCCCNCCCCC	5.417998327105479
CCCCCCCCCCN(CCCCCNCCCC)CCc1ccc(OC)cc1	5.441161098761818
CCCCCCCCCCN(CCCCCCCCc1ccc(OC)cc1)CCCCNCCC	5.378519944299075
CCCCCCC(CCCCCCc1ccc(Cl)cc1)CCN1CCCCCC1	5.318045666921026
CCCN(CC)CCCCCCCCOc1ccccc1	5.410853746221741
c1ccc(OCCCCCCN2CCCCCCCCCCCCOCCCCCCCC2)cc1	5.42742628091401
CCCCCCCCCCCCCCCCCN(CCCCCCNCCCCC)CCc1ccccc1	5.469744725510407
CCCCCCCCCCCCCCN(CCCCCCc1ccc(OC)cc1)C(CC)CCCCCC	5.312544514722451
CCCCCCCCC(CC)CCCCCCCCCCCN(CCCCCC)Cc1ccccc1	5.303466054652391
CCCCCCCCCC(CCCCCCN(C)CCCCCC)c1ccc(OC)cc1	5.3411119791178185
CCCCCC(C)CCCCCCCCCNCCCCCCc1ccccc1	5.347251191945059
CCCCCCCN(CCCCCC)CCCCCC(CCCC)CCc1ccccc1	5.294617298733274
CCCCCCCN(CCCCCCCCCCC1CCCC1)Cc1ccc(Cl)cc1	5.405418492656371
CCCCCCCCCCCN(CCCCCCCCCCCc1ccccc1)CCCCCCOC	5.435967289683846
OCCCCCCCCCCCCCCCCCN1CCN(c2ccc(Cl)cc2)CC1	5.456182704526109
CCCN(Cc1ccc(O)cc1)C(C)C	5.300926596420503
COc1ccc(CCCCCC(O)CCCCCCCN2CCCCCCCCCC2)cc1	5.441957691694944
CCCCCCCCCN(CCCNCCCCC)CCCc1ccc(OC)cc1	5.368594934073376
CCCCCCCCCCCCN(CCCCC)CCCCCCCCCCNCCCCCCCC	5.28885444843691
c1ccc(OCCCCCCC2CCCCCCCCCCCCCNCCCCCCCC2)cc1	5.36646347667566
CCCCC(CCCCCCc1ccc(Cl)cc1)N1CCCCCCCCCCCC1	5.385307837754742
CCCCCN(CCCCC(O)CCCC)CCc1ccc(OC)cc1	5.3700690965040145
COc1ccc(N2CCN(CCCCCCCCCCCS)CC2)cc1	5.3309865534107725
CCCCCCCCN(CCCCCCCCCCCCc1ccc(OC)cc1)CCCCC(C)C	5.475985153523485
CCCCC(CCCCCCCc1ccc(OC)cc1)CCN1CCCCCCC1	5.3535987096688045
CCCCCCCCN(CCCCCCCCOC)CCCCc1ccccc1	5.419253849044698
COc1cccc(CCCCCCCCCN2CCCCCCCOCC2)c1	5.36540832032053
CCCCCCNCc1ccc(O)cc1	5.484858754930467
CCCCCCCCCCCN(CCCCCCCCCC(O)CCCC)Cc1ccc(Cl)cc1	5.340481396169877
CC1CCCCCCCCCCCCCN(C(=O)c2ccc(Cl)cc2)CCCCCCCCCC1	5.417272326180655
CCCCCCCCCCCCCCCCN1CCCCCCC(CCc2ccc(OC)cc2)CC1	5.3413776499536985
c1ccc(OCCCCCCNCCCCCCCN2CCCCCCCCCCCCCCC2)cc1	5.470028001440676
CCCCCCCCCCCCCCCCN(CCCC)CCCCCCc1ccc(CCCCC)cc1	5.387903209524791
Clc1ccc(CCCCCCCNCCCCN2CCCCCCCCCCCCC2)cc1	5.419090318889428
CCCCCCN(CCCCCC)CCCCCN1CCCCCCCCCCCCCCC1	5.424712918421729
CCCCCCC(C)CCCCN(C)CCCCc1ccccc1	5.305000439850317
c1ccc(CCCCCCCCCCCCOCCCCN2CCCCCCCCCCC2)cc1	5.33792637239921
CCCCCCCCCCN1CCCCCCCN(CCCCCC)CCCC1	5.460448142065619
CCCCCCCCCCCCCCCCCCCCN(CC)CCCCCCCCc1cccc(O)c1	5.377832624226445
CCCCCC(CCCCCN1CCOCC1)CCc1ccccc1	5.378974802764322
CCCCCC1CCCCCCCCCCCCCCCCCN(CCCCCCCc2ccccc2)C1	5.365657032284618
COc1ccccc1CCCCCCCCCCCN1CCCCC1	5.4707716435720215
CCCCCCCN1CCN(CCCCOCCCCCCCc2ccc(OC)cc2)CC1	5.425159399129827
CCCCCCCN1CCN(CCCCCCCCCCc2cccc(N)c2)CC1	5.350441451851901
CN(CCCCCCCO)CCCCCCOc1ccccc1	5.376639624724412
CCCCCCCCCCNCCCCCCCCCCCCCc1ccc(OCC)cc1	5.465582187807044
Clc1ccc(CCCCCCCCCCCCCCCN2CCCCCCCCOCCCC2)cc1	5.323166042222292
CCCN1CCN(CCCCCCCCCCNCc2ccc(OC)cc2)CC1	5.50656729765461
O=C(c1ccccc1)N1CCCCCCCCC(O)CCCCCCC1	5.417923399651134
O=C(NC1CCCCCCCCCCCCCCNCCCC1)c1ccccc1	5.43966710011961
OC(CCCCCCCCCCN1CCCCCCCCCCCCCCCC1)CCc1ccccc1	5.299666672718141
CCCCCCCCCCCCCCCCN(CCCCCCCCCC)CCc1ccc(OC)cc1	5.639085877650756
c1ccc(OCCCCCNCCCCCN2CCCCCCCCCCCCC2)cc1	5.4009552951115785
CCCCCCCN(CCCCCCCC1CCCCCCCCCCC1)Cc1cccc(OC)c1	5.466836232173925
CCCCCCCCCCCc1ccc(CCCN(CCCCCCCC)CCCCCCCC)cc1	5.365525453923446
CCCCCC(CCCC)CCCN1CCN(Cc2ccccc2)CC1	5.370411666115343
CCCCCCCCCCCCC(CCCCCCc1ccccc1)CCCN1CCOCC1	5.395368101190635
CCCCCCCCCN1CCN(CCCCCc2cccc(O)c2)CC1	5.458040877373172
CCCCCCCC(CCCCCCCCCCCCCc1ccccc1)CN(C)CCCCCCC	5.3063749412022
CCCCCCCCN1CCN(CCCCCCCCCCCCOc2ccc(OC)cc2)CC1	5.571701774161553
CCCCCCCCNC(=O)Cc1cccc(OC)c1	5.486423445854271
Clc1ccccc1CCCCCCCN1CCCCCCCCCCCCC1	5.324111326474042
CCCNCCCCCN1CCN(Cc2ccc(Cl)cc2)CC1	5.395884108610354
CCCCCN(CCCCCCCC(C)C)CCc1ccccc1	5.447279331661674
CCCCCCCC=CCCCCCCCCc1ccc(Cl)cc1	5.439805111735844
CCCCCCCCCCN(CCCCCCCCCCCCCCCCS)Cc1ccc(OC)cc1	5.305942512385029
OCCCCCCCCCCCCN(CCCCCN1CCCCCC1)CCCCc1ccccc1	5.366882467076865
CCCCCCCCCCCCNC(CCCCC)CCCCCCCCCCCc1ccc(OC)cc1	5.410775881388594
CCCCCCCCCCCCCN(C)CCCCCCc1cccc(OC)c1	5.520981672136673
CCCCCCCCCN(CCCCCCCCC)CCCCCCCc1ccccc1C	5.376915919073713
CCCCCCCCCCN(CCCCCCCC)CCCCCC(CCC)CCc1ccc(OC)cc1	5.2982673952592645
c1ccc(CN2CCN(CCCCCCCC3CCCCCCCCCCCCCC3)CC2)cc1	5.5179833107583605
CCCCCCN1CCCCC(C)C(C)CCCCN(CCCCCCc2ccc(OC)cc2)CC1	5.349451723105521
CCCCCCCCCCCCCCCCCCc1ccccc1O	5.327715567158388
CCCCC(CCCCCCCCCN1CCCCCC1)CCOc1ccccc1	5.294022157968983
CCCCCCCCCCN(CCCCCCC(N)CCCCCCCCC)Cc1ccc(OC)cc1	5.325087746805545
CCCCCCCCCNCCCCC(CCC)CCCCCCCCc1ccc(OC)cc1	5.307248290458208
Clc1ccc(CCCN2CCCCCCCCCCCC2)cc1Cl	5.320015991848866
CCCc1cccc(OCCCCN2CCCC2)c1	5.412353995468665
CCN1CCCCCCCCCCC(CCCCCCCCc2ccccc2)C1	5.289234529280597
CCCCCCC1CCCCN(C(=O)c2ccccc2)CCCCCC1CCCCC	5.3089570862544875
CCCCCCCCN(CCCCCCN1CCCCCCCC1)CCNCc1ccccc1	5.4095696181982635
CCCCCCOc1ccc(OCCCCCCCCCCCCCCN)cc1	5.40334591982673
CCCCCC(CCCCCCc1ccc(OC)cc1)CCCCCNCCN1CCCCCCCC1	5.357963704703302
OC1CCN(CCCCCCCCCCCCCCCc2ccccc2)C1	5.3204354122306485
CCOCCCN1CCN(CCCCCCCCCc2ccc(OC)cc2)CC1	5.449426198262392
CCCCCCCCCCNCCCCCCCN1CCN(CCCCCCCCCC)CC1	5.419782459403242
COc1ccc(CCCCCCC(N)CCCCCN(C)C)cc1	5.295150980505856
CCCCCCCCCC(CCCCCC)CCCCCN1CCN(CCCCCCC)CC1	5.343877463858544
COCCNCCCCCCCCCCc1ccc(O)cc1	5.337928029319352
CCCCCCCCCCCCN(CCCCCC)CCC(CCCCCC)CCCCc1ccccc1	5.29542512779666
CCCCCCCCCCCCCCNCCCCCCCCCNCCCCCC	5.420755602432371
c1cc2ccc1CCCCCCCCNCCCCCCCN1CCN(CCCCCC2)CC1	5.4633854400717885
CCCN1CCCCCCCCCCCCCCCC(CCCc2ccccc2)CCCCCCCC1	5.340428533615116
CCCCCCCCCN(CC)CCCCCCc1ccc(CCCCCN2CCCCCCC2)cc1	5.304271746829705
CCCCC(Cc1ccc(Cl)cc1)N1CCCCCCCCCC1	5.323367321505832
CN(C)C	5.976907343873656
CCCCCCCCCCCN1CCN(CCCCCCCCCCCCCNc2ccc(Cl)cc2)CC1	5.44438618886597
CCC(C)C	5.533748763403984
NCCCCCCCN1CCN(CCCCCCCCOc2ccccc2)CC1	5.468416747632478
CCCCN(C)CCNCCCCCCCCCCCCCCCCCCCc1ccc(OC)cc1	5.389222147025838
CCCCCCCCCCCN(CCCCCCC)CCCNCCCCCCCc1ccccc1	5.391947774902968
CCCCCCCN(CC)CCCC(CCCCC)CCCCCCCCCc1ccc(OC)cc1	5.331249387581002
CNC	5.668470778746766
CCCCCCCCCCCCC(CCCCCCC)CN(CCC)Cc1ccc(OC)cc1	5.304159882845278
CCCCCCCCCCCCCN(CCCCCCCCNCCCCC)CCCCc1ccccc1	5.441116874592778
CCCCCCCSCCCCCCCNC(=O)c1ccccc1	5.298474771538101
CCCCCCCCCN(CCOCCCCC)C(=O)c1ccc(Cl)cc1	5.312943996300411
CCCCCCCCCN(CCC)c1cccc(OC)c1	5.3339987947213165
CCCCCCCCCCCCCCCCCC(CCCCCCCC)N(CC)CCc1ccccc1	5.338323717039561
CCCCCCCCCCN1CCCCCN(CCCCC)CC1	5.323145162840307
CCCCCCN1CCCCCCCCCCCCCCCCc2ccccc2CCCCCCCCC1	5.492297835016449
CCCCCCCCCNCCNCCCCCCCCCCCCc1ccc(OC)cc1	5.514714440173145
C1CCCCCCNCCCCCCCNCCCCCCCCNCCCCCCCNCCCCC1	5.422749735075658
CCCCCCCCCCCCCCCCCCCN1CCN(C(C)CCCc2ccc(OC)cc2)CC1	5.346018595068745
CCCCCCCCCCC(CCCc1ccc(OC)cc1)CCCN1CCN(C)CC1	5.389517803967741
Clc1ccc(CCN2CCCCCCCCOCCCC2)cc1	5.329033435666467
c1ccc(CNCCCCN2CCOCC2)cc1	5.52003136909732
CCCCCCC(CCCCCCCCCCCCCN1CCN(CCCC)CC1)COc1ccccc1	5.295883182459893
CCCCCCC(CCCCCC)CCN(CCCCCC)CCCCCCCc1ccccc1	5.330790682878561
CCCCCCCCCCCOc1ccc(OCCC)cc1	5.338502244891663
Cc1ccccc1CCCCCCCCCCN1CCCCCCCCCCCC1	5.369443778185198
CCCCCCCCCN(CCCCCC)CCCCCCCCc1ccc(C)cc1	5.495689679422975
CCCCCCCNCCCCN1CCN(CCCCCCCCCCCCc2ccccc2)CC1	5.481156333073098
CCCCCCC(CCCCCCCCCc1ccc(OC)cc1)CN1CCNCC1	5.396402780143581
CCCCCCCCN(CCCCCCCCN1CCCCCC1)CCCOCCCCc1ccccc1	5.316279754503713
CCCCCC1CCCCN(CCN(CCCCC)CCCCCCCCc2ccc(OC)cc2)CCC1	5.304736762097828
CCCCCCCN(CCCCCCCNCCc1ccc(OC)cc1)CCC(CCCC)CCCC	5.314223136097723
CCCCCCCCCCCCNCCCCCCN(CCCCCCC)CCc1ccccc1	5.514015363694407
CCCCCCCCN(CCCCCCCN1CCCCCC1)CCNCCCCCc1ccccc1	5.35092701057069
CCCCCCN1CCCCCCCCCCN(CCCCC)CC1	5.398478189696903
CCCCCCN(CCCCCCCCCCCCCC(C)CC)CCc1ccc(OC)cc1	5.300386132726593
CCCC1CCN(Cc2ccccc2)CC1	5.568657897816401
OC(CCCCCCN1CCCCCCCCCCCCCCCCCCCC1)CCc1ccccc1	5.299666672718141
C1CCCCCN(CCCCCCCCCCN2CCCCC2)CCCC1	5.382934107769089
CCCCN(CCC)CCCCCCCCC(O)CCCCCCCCCCCCCCc1ccccc1	5.289376153126409
CCCCCCCN(CCCCc1ccc(O)cc1)CCCNCCCC	5.290630203842811
CCCCCCCCCCCCCCCCCCCCCN(CCCCC)CCCCCCC	5.427150227667343
CCCCCCCCCC(CCCCCC)N(CCCCCCCC)Cc1ccccc1	5.2976037331154675
CCCCCCCCCCCCCN(CCCNCCCCCCC)C(=O)c1ccc(Cl)cc1	5.372800986963614
CCCCOc1ccc(Cl)cc1C	5.299467612724199
CCCCCCCC1CCCCCCCCCN1Cc1ccc(Cl)cc1	5.288856961810904
CCCCCCCC(CCCCCCCCCOc1ccccc1)CN1CCCCCC1	5.3364597968285015
CCCCCN1CCCCCCCCCCCCN(CCCC)CCCCCCCCCCCC1	5.343793135563431
CCOC	5.467693779756751
CCCCCCCCNCCCCCCCCNCCCCCNCCCCCCCNCCCCCC	5.332355391717604
CCCCCCCC(CCCCCCCCCCCN(C)CCCCC)Cc1ccc(OC)cc1	5.327301985758962
CCCCCCCN(CCCCCCCNCCCN1CCCCCC1)CCCCCCc1ccccc1	5.391947774902968
CCCCCCCCCCCCCCN(CCCCC)C(=O)c1ccccc1	5.589021619146438
CCCC=CCCCCCCCCCCCNC(=O)c1ccc(Cl)cc1	5.362959471640933
CCCCCCc1cccc(CCCCCCCN(CC)CC)c1	5.415378131158052
CCCCCCCCCCCCCCN(CCCCCCCCCC)Cc1ccccn1	5.288003584537625
CN1CCN(CCCOCCCCCCCCCCc2ccccc2)CC1	5.357441666513132
COc1ccc(CCCCCCCCCCCCN2CCCCCCCCCC2)cc1C	5.370890181365472
c1ccc(OCCCCCCN2CCCCCCCCCCCCOCCCCCCC2)cc1	5.42742628091401
CCCCCCCCCC(CCCCCCC)CCCCCCCN(C)CCc1ccccc1	5.404863917325705
CCCCCCCN1CCN(CCCCCC(CC)CCCCCCCCCc2ccc(Cl)cc2)CC1	5.324321826365629
CCCCCCCCCCCCC(CCCCCCCC)CN(CCCCCCC)Cc1ccccc1	5.287763522693014
CC(CCCCCCCc1ccccc1)CCCCCN1CCCC1	5.404661210080715
Clc1ccc(CCCCCCCN2CCCCNCCC2)cc1	5.335747783772836
CCCCCCCCCNCCCCCC(CCCCCCC)CCCc1ccccc1	5.361326422461687
CCCCCCCCN(CCC)CCCCCCCc1ccc(Cl)cc1	5.459439964539017
CCCCCCCCCCC(CCCCCCCCCc1ccccc1)NCCCCCCC	5.363336109086612
CCCCCCCCN(CCCCCCCC)CCc1cccnc1	5.342839534941951
c1ccc(CCCCCCCCCCCCCCCCOCCN2CCCCCCCCCCCC2)cc1	5.357051493014883
CCCCCCCCN(CCCCCCC1CCCCCCC1)CCCCc1ccccc1	5.432914990385398
CCCCCCCCN1CCCCCCC(CCCCCCCCCCCc2ccccc2)C1	5.365657032284618
CCCCCNCCCCCCc1cccc(CCCCCN2CCN(CCCC)CC2)c1	5.286943391360167
CCCCCCCCCN1CCN(CCCCCCCCCCNc2ccccc2)CC1	5.4671541803692705
COc1cccc(CCN2CCCCCCCC=CCCCCCCCCC2)c1	5.458767656493806
CCCCN(CCCC)CCCCc1cccc(Cl)c1	5.43779706647938
CCCCCCCCCCN(C)CCCC(CCCCCCCCC)CCCCCc1ccc(OC)cc1	5.358701866996184
CCCCCCNCCCCCCCCCCCCCCCCCCCCCCOc1ccc(Cl)cc1	5.483914092910509
CCCCCCCN(CCCCc1ccccc1)CCNCCCCN(CCCCCC)CCCCCC	5.327485341389945
CCCCCCCCCCCCc1cccc(CN(CC)CCCCCC)c1	5.33278458485928
CCN(CC)CCCCCCCCCCCCCCCCNCCCCCCCc1ccc(OC)cc1	5.519015415039666
CCCCCc1cc(OC)ccc1CCCCN1CCN(CCCC)CC1	5.3576048031838726
CCCCCCCC(CCCCCCN1CCCC1)c1ccc(OC)cc1	5.361832554101828
CCCCCCCN(C)CCCCCCCCCCc1cccc(OC)c1	5.520981672136673
CCCCCCCCCCCCCCCCCCCCCCCN(C)CCCCCCC	5.43392993928276
c1ccc(CNCCCCCN2CCCCCCCCCCCCCCCCCCCCCCC2)cc1	5.471259851597883
c1ccc(OCCCN2CCCCCCCCCCCCCCCNCCCCCCCCCCC2)cc1	5.467723981188919
CCCCCCCCCCCN(CCCCC)CCc1ccc(OC)c(Cl)c1	5.343053756058332
CCN1CCCC(CCCCCc2cccc(OC)c2)CCC1	5.331409855386763
CCCCCCCCNCCCCCN(CCCCCCCC)Cc1cccc(OC)c1	5.4718942985176
CCCCCCCCCCN(CCCCCCCCOCCCCCCCC)Cc1ccc(Cl)cc1	5.435839379798729
CCCCCCCCCCCCC=CCCCCCN1CCN(CCCCCCc2ccccc2)CC1	5.492056064374904
CCCCCCCCCCCN(CCC)CCCCCCCc1cccc(CCCCCCCCC)c1	5.353791902145544
CCCCCN1CCN(CC(N)Cc2ccc(OC)cc2)CC1	5.335071653389045
CCCCCCCN(C)CCNCCCCCCCCCCCCCCCCCc1ccccc1	5.356959343735406
COc1ccc(CCCCCCCCCCCCCCCCCCN2CCCCCCCNCCC2)cc1	5.43310018819642
CCc1cccc(C(=O)O)c1	5.340902292958932
CCc1ccc(C(=O)NCC(C)C)cc1	5.377772190607335
CCCCCCN1CCCCCCCCCC1CCCCCCCCCc1ccccc1	5.4327167869706665
CCCCCCCCCCCCCN(CCCCCCCCCCCCC)CCc1ccc(O)cc1	5.538659465361906
CCCCCCCCN1CCN(C(C)CCCCCCCCc2ccc(F)cc2)CC1	5.300696029363901
CCCCCN(CCCCc1ccc(F)cc1)CC(C)C	5.359985110984949
CCCCCCCCC(C)CCCCCCCCCCCN(CCCCCC)Cc1ccc(OC)cc1	5.4455181461302455
CCCCCCCCCN(CCCCCCCOCCCCC)C(=O)c1ccc(C)cc1	5.404396641377421
CCCCCCCCN(CCCCN)CCCCCCCCCCCCc1ccc(OC)cc1	5.455632887748101
CCCCCNCCCCCCCCCc1cccc(OC)c1	5.499875595146996
CCCCCCCCCCC(CC)CCCCCCCNC(=O)c1ccc(Cl)cc1	5.333295902218091
CCCCCCc1cccc(CCCCCCCNCCCCCCN2CCCCCC2)c1	5.370296769330875
CCCCCN(CCCCCCCCCCC1CCCCCC1)CCc1ccccc1	5.436454298327238
COCCCCCCCCCCNCCc1ccc(Cl)cc1	5.375615599838069
COc1cccc(CCCCCCCCCCCCCCN2CCCCCCCCCCCCC2)c1	5.5826251632284265
C1CCCCCCCNCCCCCCCCCCCCCCN2CCN(CCCCCCC1)CC2	5.420686996080477
CCCCCCCCCN(CCCCCCc1ccc(OC)cc1)CCCCN1CCCC=CCCCC1	5.3168037468288984
CCCCCCCCCCC(CC)CCCCCN(CCCCCCCCC)Cc1ccc(OC)cc1	5.358683648176867
CCCCCCN(CCCCCCCCN1CCCCCCCCCCCC1)CCOCc1ccccc1	5.335179797267364
CCCOCCCCCCCCCNCc1ccc(OC)cc1	5.325670479594512
CCCCC(CCCCCCCCc1ccccc1)N1CCCCCCCCC1	5.407656594790258
CCCC(CCC)CCN1CCN(c2ccc(OC)cc2)CC1	5.423807505123918
CCCCCCCCCCCCCCCNCCCCCCCCNCc1ccc(OC)cc1	5.497323924858222
CCCCCCCCCCN(CCCCCCC)C(CCCCC)CCCc1ccccc1	5.297198066156742
CCCCCCCCCNCCCCCCC(CCCC)CCCc1ccccc1	5.312583754549226
c1ccc(OCCCCCOCCCCN2CCCCCCCCCC2)cc1	5.286965818763524
CCCCN(CCCCCCCCCCCCCCOC)CCc1cccc(OC)c1	5.406137873621599
CCCCCCCCCC(C)CCCCCCN(C)CCNCCc1ccc(OC)cc1	5.295042316661826
CCCCCCCCCCN(CCCCC)CCCCOCCCCCCCc1ccccc1	5.313983703301402
CCCCCCCc1ccc(CCCCCCCCCCCCCCCCCCCCCCN)cc1	5.412886005152009
CCCCCCCCOCCCCCCCOc1ccc(C)cc1	5.430148206396777
CCCCCCC(CCCCCCCCCCc1ccccc1)CCCN(C)CCCCCC	5.307184975293534
CCCCCCCCCCCCC1CCCCCCCCCc2ccc(cc2)CCCCCC1	5.35256854918536
CCCCCCCCCCCCCC(CCC)CCCCCCCCCc1ccccc1	5.324443660180975
CCCCCCCCCCCCCCCNCCNCCCc1ccccc1	5.413319155962606
CCCCCCCCCCCCCCCCCN(C)CCN(C)CCCCCC	5.385847148165782
c1ccc(CCCCCCCN2CCCCCCCCCCCCCCCCNCCCCCC2)cc1	5.518445918638778
CCCCCCCc1ccccc1CCCCN1CCCCCC1	5.398641992115022
CCCN1CCN(CCCCCCCCCCCCCc2ccc(O)cc2)CC1	5.49794420679107
CCC(CCCCCc1ccc(OC)cc1)N1CCCCCCC1	5.333036666743237
CCCCCCCCCCN1CCCCCC(CCc2ccc(OC)cc2)CCC1	5.298146410434728
CCCCN1CCN(CCNCCCCCCCCc2ccccc2)CC1	5.402610248959164
CCCCNCCCCCOc1ccc(O)cc1	5.339085068750621
CCCCCCCCCCCCCCCCC(CCCCC)CCCCCN(CC)Cc1ccccc1	5.4058329553151525
CCCCN1CCN(CCCCCc2cccc(N)c2)CC1	5.307225069831951
CCCCNCCCCCCCCN1CCC(c2ccc(OC)cc2)CC1	5.472465042975212
COc1ccc(CCCCCCC(N)CCCCCCCCCN2CCCCCCCCCC2)cc1	5.304843986431964
C1#CCCCCCCN(Cc2ccccc2)CCCCCCCCCCCCCCCCCCC1	5.289440464784493
COc1ccc(CNCCCCCCCCCCCCCCN2CCCCC2)cc1	5.533310550592036
CCCCN1CCN(C(C)CCCCc2ccc(OC)cc2)CC1	5.346966713081821
CCCCCCCCCCN(CCCCCCCOCCN1CCCCCC1)CCCCc1ccccc1	5.30542215680864
Nc1ccc(CCCCCCCCCN2CCCCCCCCC2)cc1	5.39908992338131
C1CCCCN(CCCCCCCCN2CCCCC2)CCC1	5.382934107769089
Cc1cc(C(=O)N2CCCCCCCCCCCCCCCCCCCCCC2)ccc1O	5.28873074689208
CCCCN1CCN(CCCCCCCCCCNCCCCCCCCc2ccc(O)cc2)CC1	5.4425277433258765
CCCCCCCCCN(CCCCCCCC)CCCCCCCCCc1ccc(Cl)cc1	5.567335529397362
CCCCCCCNCCN1CCN(CCOc2ccccc2)CC1	5.395665393149529
CCCCCCCCCCCCCN(CCCCCCCCCCc1ccc(OC)cc1)C1CCCCC1	5.496610741101853
CCCCCCCCCCCCOc1ccccc1CCCCCCCCCC	5.35164005470605
CCCCCCC(CCCCCCCc1ccccc1)N(C)CCCCCC	5.294382113389865
CCCCCCCCCN(CCCCCCCCN1CCCCCC1)CCCCc1ccc(Cl)cc1	5.547543297061529
O=C1CCCCN1Cc1ccc(F)cc1	5.383065090270468
CCCCCCCCN(CCOCCC)Cc1ccccc1	5.299338997566539
CCCCCCCN(CCCCCCC)CCCCOc1ccc(CCCCCC)cc1	5.4672659299061666
CCCCCCCCCN(CCCCCC)CCCCCCCCCCCCc1cccc(CCC)c1	5.325779046030198
CCCCCCCCCN(CCCC)CCCCCCCN1CCCCCCCCCCCCC1	5.392482665552944
CCCCCCCCN1CCN(CCCOCCCCCCCCCCCCCc2ccc(Cl)cc2)CC1	5.340559512621355
CCCCCCCCCN1CCN(C(CCCCC)CCCCc2ccc(Cl)cc2)CC1	5.386741938918836
Clc1ccc(CCCNCCN2CCCCCC2)cc1	5.387844121489713
c1ccc(CCCCCCCCCCCCCCOCCCCCCCCCN2CCCCCCC2)cc1	5.446337225949531
CCCCCCCCCCCCCCCN(CCCCCCCC1CC1)C(=O)c1ccc(OC)cc1	5.400979687310572
CCCCCCCCCCCC(CCCC)CCCCCCCCCN(C)CCCCc1ccccc1	5.3506846326690845
CCCCCCCCCCCc1ccc(OC)cc1CCCCCN1CCCCCC1	5.360886531978852
CCCCCCCCCCCCCOc1ccc(CCCCN(CCCCC)CCCCCCC)cc1	5.43632495386094
OC(CCCCCCc1ccc(Cl)cc1)CCCCN1CCCCCCCCCC1	5.313753125826737
CCCCCCCCC=CCCCCCCCN(CCCCCCCCCCCC)Cc1ccccc1	5.477017859535753
CCCCCCCCNCCCCCCCN(CCCCCCCC)CCCCCc1ccccc1	5.476672547478104
CCCCCCCCCCCCCCCCCCCCCNC(=O)c1cccc(Br)c1	5.29997264813438
CCCCCCCN(CCCCCCc1ccc(OC)cc1)CCC(CC)CCCC	5.290928965052103
CCCCCCCCCCCCCCCCN(CCCCCCC)CCc1ccc(COC)cc1	5.3071309365906965
CCCCCCCCCCCCN(CCCCCC)CCCCCCCNCCCc1ccc(OC)cc1	5.472669898105798
CCCCCCCCN(CCCC)CCCCNCCCCCCCCCCCCc1ccc(OC)cc1	5.428762681271513
CCCN1CCCCCCCCCCCCCc2ccccc2CCCCCCCC1	5.411991251504115
CCCCCCCCNCCCCCCN(CCCCCC)CCCCCCCc1ccccc1	5.502803059947549
CCCCCc1ccccc1CCCCCCCCCN1CCNCC1	5.412460111637683
CN(C)CCCCCCCCCOc1ccccc1	5.553771571133026
CCCCCCN1CCCCCCCCCc2ccc(cc2)CCCC1	5.423227656976035
CCCCCCCCN(CCCCO)CCc1ccc(OC)cc1	5.457542402593836
CCCCCCCCCCN1CCCCCCCN(CCCCC)CCCCCCC1	5.427150227667343
CCCCC(CCC)CCCCCCN1CCN(CCCCCCCCCCc2ccc(OC)cc2)CC1	5.392254535712491
CCCCCCCCCN(CCCCCCC)CCc1cccc(Cl)c1	5.498455304880647
CCCCCCN1CCCCCCCC1CCCCc1ccccc1	5.378773101817949
CCCCCCCN(CCCCCC)CCN(CCCCC)CCCCCCCCc1ccccc1	5.542873905144028
CCCCCCCN(CCCCN)CCCCCCNCCCc1ccccc1	5.289333370182567
CCCCCCN(CCCCCCCCNCCCCCCN)CCCCCCc1ccccc1	5.380293586073057
CCCCCCCCCCCN(CCCc1ccc(OC)cc1)CCNCCCCCC	5.424731721031187
CCCCCCCCCCCCCCCN(CCCCCCC)CCc1ccc(NC)cc1	5.341615498733902
CCCCCCCN(CCCCCCCCCN1CCCCCCC1)CCCCCCc1cccc(N)c1	5.308070968414374
CCCCCCN(CCC)CCCCCCCCCCCCCCOc1ccccc1	5.45134583957587
CCCCCCCCCN(CCCCNCCCCCC)Cc1ccccc1	5.465475437527877
CCCCCCCN(CCCCCCCCc1ccc(OC)cc1)CCCCCN(C)CCCCCC	5.476147881670852
CCCCCCCCCC(CCCC)CCCCCN(CCCCCCCCC)Cc1ccc(OC)cc1	5.45664782232491
CCCCCCCCCC(CCCCCCCc1ccccc1)CCCCCCN1CCCCCC1	5.452199729584416
CCCCCN1CCN(CCCCCCC(CC)CCCCCc2ccc(F)cc2)CC1	5.294010187841774
CCCCCCCCCCCC(CCCCCC)CN(CCCC)CCCCCCCCc1ccccc1	5.314260413571329
COc1ccc(CCCCCCCCCCN2CCCCCCCCCCNCC2)cc1	5.461585558758496
CCCCCCCC(CCCCC)CN1CCN(CCCCCc2ccccc2)CC1	5.378492379229642
CCCCCCCCCC(CCCCCCC)CCN(CCCCCCCC)Cc1ccccc1	5.313098597016227
C1CCCCCCCCN(CCCCCCN2CCCCCCC2)CCCCCCC1	5.5689824856905235
CCCCCCCCCN(CCCCCCCC)CCCCCC(O)CCc1ccc(OC)cc1	5.3699039946713425
Brc1ccc(CCCCCCCCCCCCCCCCCN2CCCC2)cc1	5.352940666288443
CCCCCCCCCCCCCCCCCCCCCNc1ccc(CCCCCC)cc1	5.384978050342474
CCCCCCCCN(CCCCCCC)CC(CCCCC)CCCCCc1ccccc1	5.365657032284618
CCCCCCCN(CCCCCCCN(CCC)CCCCCC)CCCCc1ccccc1	5.472687459932119
CCCC(CCC)CCCCCCCCCCN(CC)Cc1ccc(OC)cc1	5.366671381379408
CNCCCCCN1CCN(CCc2ccccc2)CC1	5.397332793968948
CCCCCCCCCCCCCC(CCC)N1CCN(CCCOc2ccccc2)CC1	5.3508500887743855
CCCCCCCOCCN(CCCCC)CCCc1ccc(OC)cc1	5.356457506982308
CCCCCCCN(CCCCCCCCCC(CCC)CCCC)CCc1ccc(OC)cc1	5.35120517693875
CCCCCCCCCCCCCCCCCCN(CCCCCCCCC)Cc1ccccc1Cl	5.404733358023405
c1ccc(CCCCCN2CCCCCCCCCCCCCCCCCCCNCCC2)cc1	5.360380008422824
CCCOCCCCCCCCCCCN(CC)CCCCCCCCCCCc1cccc(OC)c1	5.287692930994636
c1ccc(OCCCCCCCCCCCCOCCCCCCN2CCCCCCC2)cc1	5.42742628091401
CCCCCCCCCCN(CCCCCCCCCCc1ccc(OC)cc1)C(CC)CCCCC	5.312544514722451
CCCCCCCCCCCCCCCCCCCCCCN(CCCCCC)C(=O)c1ccccc1	5.643614381104863
CCCCCC(CCCCC)CCCCCCCCN(C)Cc1ccc(Cl)cc1	5.38502414038161
CCCCCN(CC)CCCCc1ccc(Cl)cc1	5.456515967359333
CCCNc1cccc(OC)c1	5.379569476962674
CCCCN(CCCCCCCc1ccc(OC)cc1)CCOC	5.475866831303586
CCCCCCC(C)CCCCCCCCCCCCCCCCN(CCCC)Cc1ccc(F)cc1	5.3267265067108704
CNCCCCN(CCCCCCCCN1CCCCCCCCCC1)CCCCc1ccccc1	5.344967833442533
CCCCCCCN(CCC)CCCCCCCCCN1CCCCCCC1	5.321187374759092
CCCCCN1CCN(CCOc2ccc(Br)cc2)CC1	5.363249773722251
CCCCCCCCCCCCCCCCCCCN(CCCCCC)CCc1ccccc1CCC	5.305864052619164
CCCCCCCN(C)CCCCCCCCCN1CCCCCCCCCCCCCCCCCCC1	5.325090414538043
COc1ccc(CN2CCC(CCCOCCO)CC2)cc1	5.291647770212735
CCCCN1CCN(c2cccc(CN)c2)CC1	5.374565009943184
CCCCCCN(CCCCCCN(CCC)CCCC)CCCCc1ccccc1	5.410467493917278
c1cc2ccc1CCCCCCCCCCN(CCCCCCN1CCCCCCCC1)CCCC2	5.424718500013783
CCCCCCCN(CCCCCCCCCCCN(C)CCCC)CCCCc1ccccc1	5.408457150770712
CCCCCCCCCCCCCCCCCN1CCN(CCCCCOc2ccccc2)CC1	5.578150912262845
CCCCCCCCCCCCCCN(CCCCC)CCc1cccc(F)c1	5.451560801966057
CCCCCCCCCCN(CCCCOCC)CCOc1ccccc1	5.303373248889799
CCCCN1CCCCCCCCCCCCCCCC(CCCCCCCCCCc2ccccc2)C1	5.335490943594609
CCCCN(CCCC)CCCCCCCCCCCCCCCCc1ccc(OC)cc1	5.5952039265196785
CCCCc1ccc(OC)cc1CN1CCN(CC)CC1	5.297759417892939
CCCCCCC(CCCCCCCCCOc1ccccc1)CCN1CCCCCCCCC1	5.3045666981707615
CCCCCCCCCCCNCCCCCCCCCCCCCCCNCCCCC	5.334792700963216
CCCCCCCCCCCCCCCC(CCCCC)CCCCN(CCC)CCc1ccccc1	5.326016184786598
CCCCCCCCCCCCCCCN(CCCCCCCCO)Cc1ccc(Cl)cc1	5.424872661107157
CCCCCCCCN(CCCCCC(CCC)CCCCCC)Cc1ccc(F)cc1	5.323887273853068
CCCCCCCCCCCC(C)CCCCCN(CCCCCCCCC)Cc1ccc(Cl)cc1	5.386053033284002
Clc1ccc(CN2CCCC2)c(Cl)c1	5.322150181673884
CCCCCCCCCCCCCCCCCCN1CCC(CCCCCCCCCC)CC1	5.334877714746612
NCCCCCCCCCCNC(=O)c1ccc(Cl)cc1	5.495147874999278
CCCCCCCCCCCCN(Cc1ccc(OC)cc1)C(CCCC)CCCCCCCCC	5.3226798512066456
CCCCCCCCN(CCCCCC(C)CCCC)CCCCc1ccccc1	5.3250382560554135
CCCCCCCCCCCCCC(CCCCCCCC)CCCCCCc1ccccc1	5.476005842295569
CCCCCCN(C)CCCCCCCCCCN(C)CCCCCC	5.43392993928276
c1cc2ccc1CCCCCNCCCCCCCCCCCO2	5.429599480563792
CCCCCCCN(CCCCC)CCCCCCCC(CCCCC)CCCc1ccccc1	5.365849598947564
CC(C)CCCCC1CCN(Cc2ccccc2)CC1	5.495577940701303
CCCCCCCCCc1ccccc1CCCCCN1CCCCCCCCCCC1	5.42279356992366
CCCCCCCCCN(CCCCCCCCCc1ccc(OCC)cc1)CCN1CCCCCCC1	5.489489216467482
CCCN1CCCCCCC1CCCCCCCOc1ccccc1	5.346019877079123
CCCCC(CCCCCCCCCCCc1ccc(Cl)cc1)CCCN1CCCCCCCC1	5.2921154420691705
CCCCCCCCCCCC1CCCCCN1CCCCCCCCc1cccc(OC)c1	5.423433875057417
CCCCCCCN1CCN(CCCC(CCCCC)CCCCOc2ccccc2)CC1	5.32188033388382
CCCCCCc1ccc(OC)cc1CCCCCN1CCN(CCC)CC1	5.330571310504575
CCCCCCCCCCCCCCCCc1ccccc1CCCCN(CCC)CCCCCC	5.297146213827622
CCCCCCN(CCCCCC)CCCN(CCCCCC)CCCCCCc1ccccc1	5.528395072575751
CCCCCCN(CCCC(O)CCCCC)Cc1cccc(OC)c1	5.3000840802428275
CCCCCCCN(CCOCCC)Cc1ccc(OC)cc1	5.350873180945699
CCCCCCCCC(CCCCC)CCCCCCN(CCCCC)CCCCc1ccc(OC)cc1	5.433489651467396
CCCCCN1CCCCCCCCC(CCCCCc2ccccc2)CCCCCCC1	5.4272307398462045
C1=CCCCCCCN(CCCCCCCCCCCc2ccccc2)CCCCCCCC1	5.460401557830798
CCCCCCCCC(CCCCCCCc1ccccc1)CN(C)CCCCCCC	5.3063749412022
CCCCCCCCCN(C)CCCCC(CCCC)CCc1ccc(OC)cc1	5.313115653264024
CCCCCCCCCC(O)CCCN(CCCCCCCCC)Cc1cccc(OC)c1	5.302213261908616
CCCCCCCCCCNCCCCCCNCCCCCCCCNCCCCCCC	5.420755602432371
Clc1ccc(CCC2CCCCCCCCCCCN3CCN(CCCCCCCC2)CC3)cc1	5.361877738313546
COc1ccc(CCCCCCCCCCN(C)CCCCCC2CC2)cc1	5.349729911479564
CCCCN1CCN(CCCCCCCNCCCc2ccccc2)CC1	5.4468966002896595
CCCCCCCCCCCN(CCCCCC)CCC(CC)CCCCc1ccc(OC)cc1	5.298505040929969
CCCCCCCCN(CCCCCCCCc1ccc(OC)cc1)CCCCOC	5.425849088714039
CCCCCCCCCCCN(CCOCCCCCCCCC)CCc1ccccc1	5.315147824646156
COCCCCCCCCCN1CCN(CCCCCCc2ccc(OC)cc2)CC1	5.493709678422049
CCC(CCCCCCc1ccc(OC)cc1)N1CCCCC1	5.3830861262008085
CCCCCCCCCCCC(CCC)N1CCN(c2ccccc2)CC1	5.371887632727489
CCCCCCCCNCCCCCCCCCCCCCCCCc1ccc(OC)cc1	5.582570185761434
COc1ccc(CCCCCCCCCCCCCC(=O)O)cc1F	5.292858703429274
CCCCCOc1ccccc1CCCCCCCCCCCCCN1CCCCCCCCCCCC1	5.355110501965099
c1ccc(CCN2CCCCCCCCCCCCCOCCCCCCCCC2)cc1	5.45689727476046
CCCCCCCN(CCCCCCc1ccc(OC)cc1)CCN(CCCC)CCCCC	5.50437126556454
CCN(CCCCCCCCCCCCCCCCCc1ccccc1)C(C)C	5.365916523030676
COc1ccc(CCCCCCCCCN2CCCCCCCC3CCCCCCCCN3CC2)cc1	5.356203859542997
CCCCCCN1CCN(c2ccc(O)cc2C)CC1	5.355599294864602
CCCCCCCCCCCCCN1CCCCCCCCc2ccccc2C1=O	5.343708117159029
CCCCCCN(CCCCCC)CCCCCCCCCOCCCCCCCCc1ccccc1	5.4421129561204244
CCCCCCCCCCCN(CCCCCCC)CCCCCCc1ccccc1F	5.339086683398024
CCCCCN(C)CCCCCCC(C)CCCCCc1ccccc1	5.336419003434374
CCCCCCCCCC(CCCCC)CCCCCCCCCCN(C)CCCCCc1ccccc1	5.390496055744303
CCCCCC(CC)CCCCCCN1CCN(CCCCCCCCc2ccccc2)CC1	5.337200723352891
Clc1ccc(CN2CCCCCCCCCNCCCCCCCCC2)cc1	5.506197253404739
CCCCCCN(CCCCCCc1ccccc1)CCCCCCN1CCCCCCCCCCC1	5.621327650082156
CCCCCCCCCCCCCCCCCCCCCCCCCN(CC)C(=O)c1ccccc1	5.522397740009743
COc1ccc(CCCCCCCCCSCCCCCCCCN2CCN(C)CC2)cc1	5.3283690154509165
CCCCCCCCCN(CCCCCCCCCC(CCC)CCCCC)Cc1ccccc1	5.347805232176642
CNCCCCCCNCCc1ccc(OC)cc1	5.408781930115129
COc1ccc(CCCCCCCCCCCCCCN2CCCCCCC2C)cc1	5.340293340839495
CCCCCCCCCN(CCCCCCCC)C(=O)c1ccc(F)cc1	5.583665671786834
CCC(CCc1ccc(OC)cc1)N1CCCCCCC1	5.352676372775992
CCCCCCCN(CCCCCc1ccccc1)CCCCCC(CCCCC)CCCCC	5.426069217114971
CCCCCCCCN(C)CCCCCCCCCCCCCCN(C)CCCCCCC	5.43392993928276
CCCCCCCCCCCCNCCCCCCCNCCCCCCNCCCCCCC	5.420755602432371
CCCCCCCCCCC=CCCCCCCN(CCCCCCCC)CCc1ccc(OC)cc1	5.494640827926309
CCCCCCCCCN(CCCCCCCCCCOC)CCc1ccc(Cl)cc1	5.420341432297853
CCCCCCCCN1CCN(CCCCCCCCCCCCCCCc2ccccc2)CC1	5.656693018879746
CCCCCCNCCCN(CCC)Cc1ccc(F)cc1	5.30854733225948
CCCCCCCC(O)CCCCCCCCNCCCCCCCc1ccccc1	5.358466459028283
Nc1ccc(OCCCCCCN2CCCCCCCCCCCCCC2)cc1	5.376258781788381
CCCCCCC(CCCCc1ccc(Cl)cc1)N(CCC)CCCCCC	5.2912336481230176
CCCCCCCCN(CC)CCCCC(CCCCCCC)CCCCc1ccc(OC)cc1	5.350340147917176
C1CCCCN(CCCN2CCCCCCC2)CCCC1	5.348715708283736
c1cncc(CCCCCCCCN2CCCCCCCCCCCCCCCC2)c1	5.345087578541054
CCCCCCCCCN1CCN(C(C)CCCc2ccccc2)CC1	5.292195653924742
CCCCCC(C)CCCCN(C)CCCCc1ccc(OC)cc1	5.355753859132753
CCCCCCCCCCCCCCCCCCCCCCCCN(C)CCCC	5.331903834123294
CCCCCCCCCOc1cccc(CCCCCN2CCN(CCCCCCC)CC2)c1	5.449996146115953
CCC(CC)CN(CC)CCc1ccc(OC)cc1	5.325649784056391
CCCCCCCCCCCN(CCCCCC)C(=O)Cc1ccc(C)cc1	5.424622740017387
CCCCCCCCCNCCCCCCCCCCCCCCNCCCC	5.289020054649328
CCCCCCCCC(CCCCCCC)CCCCN(CCCCCC)CCc1ccc(Cl)cc1	5.383114310211368
C1CCCCCCCNCCCCCNCCCCCCCCCCCCCNCCCCCC1	5.2933960322892055
CCCCCCCCCCCCOCCCCCCCN(CCCCCNCCCC)Cc1ccccc1	5.293770633382349
CCCCCCC(CCCCc1ccc(Cl)cc1)CN1CCCCCCCCCCC1	5.316554840752569
CCCCCCCNCCCCCCCCCN(CCCCCC)CCCCCCc1ccccc1	5.502803059947549
CCCCC(C)CCCCCCCCCCCCCN1CCN(c2ccc(Cl)cc2)CC1	5.387585735896237
COCCNCCCCCCc1cccc(OC)c1	5.381190903696303
CCCCCCCCCCCC(CCCCC)CCCCCN(CCCC)CCc1ccccc1	5.402007834903076
COc1ccc(CCCCCCCCCCCCCCCCCCOCCCCN2CCCCC2)cc1	5.413072097687427
COc1ccc(CCCCCCCCCCCCCCCCCCCN2CCCCCCCCC2)cc1Cl	5.344053943048456
CCCCCCCCCN1CCCCCCCC(CCc2ccccc2)CCCC1	5.290294692136429
CC(C)CCCCCN1CCOCC1	5.385454230321575
CCCCCCCCCCCCCCCN(CCCCC)CCOC	5.300612085415384
Fc1ccc(CCN2CCCCCCCCCCCCCCCCNCCCCCCCC2)cc1	5.475011831730344
CCCCCC(CCCCCCCCCCCCCN1CCN(CCCC)CC1)c1ccc(Cl)cc1	5.303141733686898
COc1cccc(CCCCCCCCCCCCCCCCCN2CCCCCCCC2)c1	5.5826251632284265
CCCCCCCCCCNCCCCCCCCCCCOc1ccc(OC)cc1	5.492424013465778
CCCCCCCN1CCCCCCC(CCCCc2ccccc2)CCCC1	5.359836854725968
CCCCCCCCCCCC(CCCCCC)N1CCN(Cc2ccc(Cl)cc2)CC1	5.485306669569141
CCCCCCCCCCCCN(CCCCC(O)CCCCCCC)Cc1ccc(Cl)cc1	5.338477471051007
CCCCCCCN(CCCC)CCCCCCc1cccc(CCCCC)c1	5.344977886228677
CCCCCCN(CCCCCCCCCCCN1CCCCCCCCC1)Cc1ccc(CCC)cc1	5.338492127604389
c1ccc(OCCCCCCCCOCCCCCCCCCCCN2CCCCCCC2)cc1	5.42742628091401
CCc1ccc(CCCCN2CCCCCCCCC2)cc1	5.372575511393782
COc1ccc(CCCCN2CCCCCCCCCCCCCCC(N)CCCCCCCCC2)cc1	5.287750694869199
CCCN(CCc1ccc(OCC)cc1)C(C)C	5.335044517570778
CCCCCCCC1CCCCCCN(CCCCCCCCCCCc2ccccc2)C1	5.365657032284618
CCCCCCCCN(CCCCCC(N)Cc1ccc(OC)cc1)CCN1CCCCCCCC1	5.320240957915348
CCCCCN1CCCCCCCCCCCCCC(CCCCCc2ccc(Cl)cc2)CCCCCC1	5.402657648145241
CCCCCCCCC(CC)CCCCCCCCCCN(CCCCC)Cc1cccc(OC)c1	5.306080745856189
Clc1ccc(CCCCCCC2CCCCCCCNCCCCC2)cc1	5.379877107577045
CCCCN1CCCCCCCCCCCCCCCCCCCCCCC1	5.449532456381705
CCCCC(C)CCCCCCCCCN(CCC)CCCCCCCCCCCc1ccc(OC)cc1	5.330500888173685
CCCNCCCCCCCCCc1cccc(Cl)c1	5.322747101981763
CCCCCCCCN1CCCCCCCCC1CCCCCCCc1ccccc1	5.4327167869706665
CCCCCC(CCCC)CCCCCCN(CCCC)CCCCCCCCCCCc1ccccc1	5.346873062372696
COc1ccc(OCCCN2CCN(C)CC2)cc1	5.5869535855602
Clc1ccc(CCCCCCCN2CCCCCCCCCCCCCCOCCCCCCC2)cc1	5.417636043867603
NCCCCCCNCCc1ccccc1	5.421702544270642
CCCCCCCc1cccc(NCCCC)c1	5.288461941943899
CCCCCCCCCCCCCCOc1ccc(CCCN2CCCCCCCCCCCC2)cc1	5.45428706553566
Clc1ccc(CCCNCCCCCCCCN2CCCCCCC2)cc1	5.4114068600421135
CCCCCCCCCN(CCCCCC)CCCCCCN(CCCC)CCCCCC	5.392482665552944
CCCCCCCCCCNCCCCCC(C)CCCCCc1ccc(O)cc1	5.298709177238996
c1ccc(OCCCCCCCCCOCCCCN2CCCCCCCCCC2)cc1	5.320010740260296
CCCCCCCCCCN(CCCCCCC)CCCCc1cccc(OC)c1	5.543797345778261
CCCCCCCCN(CC)CCc1cccc(O)c1	5.352562904653743
CCCCCCCN1CCCCCCCCCCCCC(COc2ccccc2)CCCCCCCC1	5.3005454917384025
O=C(c1ccc(Cl)cc1)N1CCCCCCCCC2CCCCC2CCCCCCC1	5.288472899451149
CCCN(CCCO)CCCCCc1ccccc1	5.340272893691017
CN(C)CCCCCCOCCCCCCCCCCCCCCCCCCc1ccccc1	5.423771815767997
CCCCCCCC(CCCCCCC)NC(=O)c1ccc(F)cc1	5.518358121624959
Cc1ccc(C(=O)NCCCCC2CCCCCCC2)cc1	5.445721615003384
CCCCCN(CCCCCCCCCCCC1CCCCCCCCC1)Cc1ccc(OC)cc1	5.480994129519716
Fc1ccc(CCCCCCCCCCCCCCN2CCCCCCC2)cc1	5.579583325198324
CCCCCN(CCCO)C(=O)c1ccc(F)cc1	5.35167747010976
c1ccc(CCCCCCCCOCCCCCN2CCCCCCC2)cc1	5.393036659412414
CCCCCCCCCCCN(CCCCCCCCCCCCCCOC)Cc1ccc(Cl)cc1	5.430355672124667
CCCCCCCCCCCCCCCCNCCCCCCNCCCCCCCCCCCC	5.420755602432371
CCCCCCCCN(CCCCCC)CCCCCNCCCc1ccccc1	5.395506965973457
COc1cccc(CCN2CCCCCCCCCCCCCCCCCCCNCCCCCCC2)c1	5.50230092709979
CCCCCCNCCCCCCCCCCCCCN1CCCCCC1	5.351412530683515
CCCCCCCCCCCCCC(CCCCCC)CCCCCNCCOc1ccccc1	5.330904572147266
CCN1CCN(CCCCNc2cccc(OC)c2)CC1	5.357467664702191
CCCN(CCCCCCCCCCCCCCCCCCCCCCc1ccccc1)CCCOC	5.3675510832163855
COc1cccc(CCCCCCCCCCCCCNCCCN2CCCCCCCCCC2)c1	5.389231086408676
CCCCCCCCCCCC(CCCC)N(CCCCCCCC)CCc1ccccc1	5.328124229679957
CCCCCCCCCCCC=CCCCCCCCCCCCCN1CCN(CCCCCC)CC1	5.3461107706854225
CCCCCCCCCN(CCCCCCCCC)CCC(CC)CCc1ccc(OC)cc1	5.309309675454399
CCCCCCCCCCN1CCCCCCCCCCCCCCCC1CCCCc1ccc(Cl)cc1	5.359706559892924
CCCCCCCCCCN(CCCCCC)CCCCc1cccc(O)c1	5.427150965568722
CCN1CCCCCCCCCCCCCCCC(CCCCCCCc2ccccc2)CCC1	5.286772146446925
CCCCCCCCCCN(CCCCCC(CCC)CCCC)CCCCc1ccc(OC)cc1	5.330673687176079
CCCCCCCCCCN(CCCc1ccc(OC)cc1)C(CCC)CCCCCC	5.322756072869583
CCCCCCCCCC(CCCCCNCCCC)CCc1ccc(OC)cc1	5.305558757444708
CCCCCCCN(CCCCCCCCC(O)CCCCC)CCCCCCc1ccccc1	5.400247244918243
CCCCCCCN(CCCCCC(C)CC)C(=O)c1ccc(OC)cc1	5.31231515168622
CCCCCCCCN(CCCCCC)CCCCCCc1ccc(CC)cc1	5.367952676674435
CCCCCCCCCCCCCCCN1CCN(CCCCCCC(O)CCc2ccc(Cl)cc2)CC1	5.344256634176631
CCCCN1CCCc2ccc(cc2)CC1	5.336778796775694
CCCCCCCCNCCCCCCNCCCCCCOCCCCc1ccccc1	5.346740996054517
CCCCCCC(CCCCCCCN1CCCCCCCCC1)CCCc1ccc(Cl)cc1	5.384124116994837
CCCCCCCN(CCCCCC)CCCCCCCCCCCCCCc1ccc(Cl)cc1	5.567335529397362
CCCCCCCCCCCC(CCC)CCCCCCCCCCCCCN(C)Cc1ccccc1	5.290577633942068
CCCCCCN1CCN(CCCCCCCCCOc2cccc(C)c2)CC1	5.499952281701108
c1cncc(CCCCCCCCCCCN2CCCCCCCCC2)c1	5.345087578541054
CCCCCCCCC(O)CCCCCCCCCCCCc1ccc(Cl)cc1	5.381834414895518
Clc1ccc(CN2CCCCCCCCCCCCCCCCCCCCCCCCOCCCC2)cc1	5.336234767631405
CCCOc1cccc(CCCCCCCCCCN2CCCCCCCC2)c1	5.423508654885654
CCCCCCCCCCCCCCCN(CCCC)Cc1ccc(C)cc1	5.46220186253307
CCCCCCCCCCCCN1CCCCCCCCCc2ccc(OC)cc2C1	5.324017501664184
CCCCCCCCCCC(CCCCCCC)CN(CCCCCCC)Cc1ccc(OC)cc1	5.346912373808783
CCCCCCCCC(CCCCCCc1ccccc1)CN(CCCCC)CCCCCCCC	5.328080923766375
CCCCCCCCCCCCCCN1CCN(CCCc2ccc(OC)cc2)C(C)C1	5.308413224651618
C1CCCCCCN2CCCCCCCNCCCCCCCN(CCCCC1)CCCCCC2	5.3296275951960865
CCCCCCNCCN(C)CCCCCCCCCCCCCCc1ccc(Cl)cc1	5.3426483818866135
CCCCCCCN(CCCCCCCCCCNCCCCCC)CCCCc1ccccc1	5.483518320748531
CCCCCCCCN(CCC)CCNCCc1ccc(OC)cc1	5.413281755290247
CCCCCN1CCN(CCCCC=Cc2ccc(OC)cc2)CC1	5.333146710868373
CCCCCCN1CCN(Cc2ccc(F)cc2Cl)CC1	5.350028358931763
CCCCCCCCCCCN(CCCCCC)CCCCCCc1ccccc1CCCCCCC	5.492297835016449
CCN(CC)CCCCCCCCCCCCC(N)CCCCCCCCCc1ccc(OC)cc1	5.306995326711539
CCCCCCCCCCCN(CCCCCCC(C)CCCCCC)Cc1ccc(Cl)cc1	5.386053033284002
CCCCCCCCCCC(CCCCC)N1CCN(c2ccc(Cl)cc2)CC1	5.4735693769451
OC1CCCCCCCCN(CCCCCCOc2ccccc2)CCCCCCC1	5.362104435909646
CCCCCCCCCCCCN(CCCCCCCCCCCCCCNCCC)Cc1ccccc1	5.374909992619286
CCCCCCCCCCCN(CCCCCCc1ccccc1)CCCCCOCCCCC	5.381892054001912
CN1CCCCCCCCCCCCCCCCCC(CCCCCc2ccccc2)CCCCC1	5.414425564019287
Clc1ccc(OCCCCCCN2CCCCCCCCCCCCCCC2)cc1	5.545561908395271
COc1cccc(CCNCCCCCCO)c1	5.396098780735921
Clc1cccc(COCCCCCCN2CCCCCCCCC2)c1	5.291401205846323
CCCCCCCCCCCCCCCCC(O)CCCCCCCCCCCCCCc1ccccc1	5.407720306110335
CCCCCOCCCCN(CCCCCCCN1CCCCCCC1)CCCCCCc1ccccc1	5.347882627922888
CCCN1CCCCCCCC(CCCCCc2ccc(OC)cc2)C1	5.3583364453502185
CCCCCCCCCCCCCCCCCCN(C)CCCCCCCCCCCCCC	5.43392993928276
CCCCC(CCCC)N(CC)CCc1ccccc1	5.338263615037099
CC(c1ccccc1)N1CCCCCCCCCCCCCCCCC1	5.297499584657519
CCc1ccc(OCCN2CCCCCCCC2)cc1	5.515573531612489
CC(C)CCCCCCN(CCCCCCCc1ccccc1)CCCCCCCN1CCCCCCC1	5.499797940855392
CCCCCCCCCc1ccc(CN)cc1	5.317214172916342
CCCCCCCOCCCCCCN(CCCCCC)CCCCCCc1ccccc1	5.442112956120424
CCCCCCCN1CCN(CCCCCCCC=Cc2ccccc2)CC1	5.30564562289567
CC(C)O	5.870556033993987
CCCCCCCCCCCCCN(C)CCOCc1ccccc1	5.315791940396375
CCCCCCCCN(CCCCCCC)CCCCCCCCCCCc1ccc(OC)cc1Cl	5.294182185703899
CCCCCCN(CCCCCCCN1CCCCCCC1)CCOCCCCCc1ccccc1	5.3107769414334545
CCCCCCCCCC(CC)CCN1CCN(c2ccc(F)cc2)CC1	5.294132542890135
CCCCCCCCCCCCCN(CCCCCCCCCC)CCOCCc1ccc(OC)cc1	5.345904037686839
CCCCCN(CC)CCN(CCCCC)CCCCCCCCCCc1ccc(OC)cc1	5.453945339917336
CCCCCCCC(CCCC)CCCCN(C)Cc1ccc(OC)cc1	5.367544450100129
CC(CCCCCc1ccc(Cl)cc1)CCCCC(C)CCCCCN1CCCCCCCCCCC1	5.392635512889863
CCCCCCCCCCCN(CCCCCCCN)CCCCCCCCc1ccccc1	5.461736012513956
CCCCCc1cccc(CN2CCCNCCC2)c1	5.288343303871637
CCCN(C)C	5.575674485229606
Brc1ccc(CCCCCCCN2CCCCCC2)cc1	5.364561719838613
CCCCCCCCCCCCN(CCCCCCCCC1CCCCCC1)Cc1cccc(OC)c1	5.466836232173925
COc1ccc(CCCCCCCCCCCN2CCCCCCCCCCCCCC2C)cc1	5.340293340839495
COc1ccc(CCCCCCCCCC2CCCCCCCCN(C)CCCCCCC2)cc1	5.4558108744450085
CCCCCCCCCOCCCCCCCCN(CCCCCCC)CCCCCCc1ccccc1	5.442112956120424
C1CCCC(N2CCOCC2)CC1	5.295363403372922
CCCCCCCCN1CCCCCCCCCCN(CCCCCCC)CCCCCNCCCCC1	5.287002093410246
CCCCCCCCN(CCO)CCCCCCc1ccccc1	5.480892976979087
c1ccc(COCCCCCCN2CCCCCCCCCCCCCC2)cc1	5.385282620244677
CCCCCCCCCCCCCCN1CCCCCCCCCC1CCCCCc1ccccc1	5.4327167869706665
COc1ccc(CCN2CCCCCCCCCCCC(O)CCCCCC2)cc1	5.450451230628153
c1ccc(CCCCCCCCCCOCCCCN2CCCC2)cc1	5.3588727525966595
CCCCCN(Cc1ccc(OC)cc1)CC1CCCC1	5.351257522446802
CCOc1ccccc1CCCCCN1CCCCCCCCCCCCCCCC1	5.362270634299387
COc1ccc(CCN2CCN(CCCCCCCCCCS)CC2)cc1	5.309710751368252
c1ccc(CCCCCCC2CCCCCCCCCCCCCNCCCCC2)cc1	5.405466437076941
CCCCCCCCCCCCCCCCN(C)CCCCCC(CCCCCCC)Cc1ccccc1	5.302222478744248
CCOCC	5.355718329928942
CCCc1cccc(C(=O)NC)c1	5.3713686874771955
CCCCCCCCCCCCN(CCCCCCCCc1ccccc1)CCCNCCCC	5.352037762132116
CCCCCC(O)CCCCCN1CCN(CCCCCCCCCCCOc2ccccc2)CC1	5.406449366626189
c1ccc(CCOCCCCCCCN2CCCCCCC2)cc1	5.292084706053355
CCCCCCCCCCCCCCCCCCCN(CCCCCCCC)Cc1ccccc1C	5.4020845633986205
CCCCCCCCCCN(CCCCCCCCC)CCCCOCCCCCCc1ccccc1	5.34867741304647
CCCCCCCCCN(CCCCCCC)CCCCCCCCCCc1ccccc1CCCCC	5.43303300494236
CCCCC(C)CCCCCCCCCCCCCCCCNC(=O)c1ccc(C)cc1	5.392365196015623
CCCCCCCC(CCCCCCCCCN1CCN(CCCCCC)CC1)Cc1ccc(Cl)cc1	5.361347038830638
CCCCCCCCCCN(CCCCCCCCC)CCCCCCCN1CCCCCCCC1	5.5182441028422815
CCCCCCCCCC(CCCCC)N1CCN(Cc2ccc(CC)cc2)CC1	5.325590318970025
CCCCCCN(CCCCCCCCCCc1cccc(F)c1)CCCCCCCN1CCCCCC1	5.476720052407366
CCCCCCCCCCCCCCCCC(O)CCCCCCCCN1CCN(c2ccccc2)CC1	5.4412365506371705
CCCCCCC(CCCCc1ccc(OC)cc1)N1CCCCCCC1	5.423585300889066
CCCCCCCCCCCCCCC(CCCCC)CN(CCCCCCCC)Cc1ccccc1	5.287763522693014
CCN(CCCCCCCCc1ccccc1)CCCCOC	5.358712206558826
CCCCCCCCCN1CCN(CCCCCCC(C)CCCCCc2ccc(OC)cc2)CC1	5.462919475609644
CCCN1CCCCN(CCCCCCCCCCc2ccccc2)CC1	5.489064174621046
CCCCC1CCCCCCCCCN(CCCCCCc2ccccc2)CCCC1	5.363229903353327
CC1CCCCCCCCCCCN(CCCCCCOc2ccccc2)CCCCCCCCCC1	5.380907976945652
CCCCCCCCCCCCCCCCCCCOCCCCN(CCCCC)Cc1ccccc1	5.3356320376377
CCCCCCCCN(CCCCCCCCNC)CCCCCCCCc1ccc(OC)cc1	5.4424762024001145
CCCCCCCCCN(C)CCCCCN(C)CCCCCCCCC	5.35698546926317
CNCCCCCCCCCCCCCCCCNCCc1ccc(OC)cc1	5.408885649575491
CCCCCC(CCCCCCCNCCCC)CCCc1ccccc1	5.299964164029504
CCCCCCC(CCCCCCCCCCCCCCc1ccc(Cl)cc1)CCN1CCCCCC1	5.318045666921026
CCCCCCCCCCNCCCCCCNCCCCCCc1ccc(OC)cc1	5.582570185761434
CCCCCCCCN(CCCCC)CCCCCCCCCCCCCCCCc1ccc(Cl)cc1	5.521697707477389
CCCCCCCCCCC(CC)NCc1ccc(OC)cc1	5.308765874292176
CCCCCCCCCCC(CCCCN1CCOCC1)Cc1ccc(OC)cc1	5.383137293994181
CCCCCCCC(CCCCCCCCCN1CCCCCCCCC1)NCCCCc1ccccc1	5.3332250234242355
COc1ccc(CCCCCCN2CCCCCCCCC3CCCCCC3CCCCCC2)cc1	5.39062286404281
CCCCOCCCCCCCCCCCCCCCCOc1ccccc1	5.374620682421054
CCCCCCNCCCCCCc1ccc(F)cc1	5.510258019278734
CCCCN(C)CCCCC(O)CCCCCCCCCc1ccccc1	5.296077383628493
CCCCCCCCN(CCCCCS)CCCCCCCCCCCCc1ccc(OC)cc1	5.288715311483888
CCCCCCCCC(CCCCCNCCCCCCCCCCc1ccccc1)N1CCCCCC1	5.355143590602205
CCCCCCCCC(CCCCCCCCc1ccccc1)N(CCCCC)CCCCCC	5.39158537915936
CCCCCCCC(CCCCCCc1ccc(OC)cc1)CCN1CCCCC1	5.4139123344973905
CCCCCCCCCCCN(CCCCCCCC)CCCCCCCCCCN1CCCCC1	5.392161352144556
CCCCCCCCCCCCCCCCCN(CCCCCCC)Cc1ccc(Br)cc1	5.3964478545841095
CCCCCCCCN(CCC)CCCCCOc1ccc(Cl)cc1	5.411248566192455
CCCCCCCN(CCCCCCNCc1ccc(OC)cc1)CCN(CC)CCCCC	5.3711907677532755
CCCCCCC(CCC)CCCCCCCCCN1CCN(CCCCCc2ccc(OC)cc2)CC1	5.398735739281844
CCCCCN(CCCCc1ccccc1)CCNC	5.366338407639039
CCCCCCCCCN1CCN(CCCC(O)CCCCCCc2ccccc2)CC1	5.2983781825800085
CCCCCCCCCCN(CCCC(CCCC)CCCC)Cc1ccccc1	5.332226004640846
CCCCCCN(CCCCCCCCCCCCN)c1ccc(OC)cc1	5.398300774169292
C1CCCCCCCCCN(CCCCCCCCCCN2CCCCCC2)CCCCCCCCC1	5.5689824856905235
CCCCCCN(C)CCCCCCCCCCCC(CCC)CCCCCc1ccccc1	5.3073169587384825
CCCCCCN(CCCCc1ccc(OC)cc1)CCCC(C)C	5.433979185191277
c1ccc(CCCCCCCCCCCCCCN2CCCCCCOCCCCC2)cc1	5.393036659412414
CCCCCCCCCCCCCCCCCCN(CCCCCOCCCC)Cc1ccccc1	5.36119350250476
CCCCCCCCCCCc1ccc(OC)c(CCCCCCCCN2CCN(CC)CC2)c1	5.295963836981426
COc1ccc(CCCCCCCC(C)CCCCCCCCCCCCCCCN2CCCCC2)cc1	5.450092552674538
CCCCCCCCCCCCCCCN(CCCCCCN)C(=O)c1ccc(Cl)cc1	5.456198897667166
CCCCCCCCCCCCCCN(CCCCCNCCCC)Cc1ccc(Cl)cc1	5.3901240850021885
COc1ccc(CCCCCCCN(C)CCCCCCC2CCCCCC2)cc1	5.4558108744450085
CCCCCCCCCC(CCCCCCCCCCCCCCCN(C)C)Cc1ccccc1	5.319525704564555
CCCCCCCNCCCCCC(CCCCc1ccc(OC)cc1)CN1CCCCC1	5.351690192122702
CCCCCCCCCCCC(CCCCCC)N1CCN(CCCCc2ccccc2)CC1	5.469263596746671
CCCCCN(CCCCCCCC(C)C)CCOc1ccccc1	5.413402872109229
CCCCCCCCCCCN(CCCCCCCCCCC)CCCCc1ccc(OCC)cc1	5.488900517542315
CCCCCCCCCN(CCCCCCc1ccc(OC)cc1)CCCCCCC(CCC)CCC	5.385187132277601
CCCCC(CCCCCCCCCCCCCCCCN1CCNCC1)CCCCCc1ccccc1	5.387897051098417
COCCCCCCCCN1CCN(CCCCCCCCCCCOc2ccccc2)CC1	5.461404224382917
CN1CCC(c2ccc(Br)cc2)CC1	5.3248036920713755
CCCCCCCCCN(CCCCCCC(C)CCCCCC)CCc1ccc(F)cc1	5.365751429690419
CCCN1CCCCCCCCCCCCCCCC(CCCCCCc2ccccc2)CCCC1	5.332725420752096
CCCCc1cccc(OCCCN)c1	5.329054747493357
CCCCCCCCCCCCCC1CCN(CCCCCCCOc2ccccc2)CC1	5.445097991922073
c1ccc(OCCCCCNCCCCN2CCCCCCC2)cc1	5.386688265694355
CCCCCCCCCCCCCc1ccccc1OCCCCC	5.335282104731
Clc1ccc(CCCCCCCC2CCCCCCCCNCCCC2)cc1	5.325086362477282
CCCCCCCCCCCCN1CCCCCCCN(CCCCC)CCCC1	5.376798758688261
CCCCCCCCCCCCCCCCCCCCCCCCc1ccccc1CCN(C)C	5.344096053818225
CCN(CCN)CCCCCCCc1ccc(OC)cc1	5.368898869172447
CCCCCC(CCCCCCc1ccccc1)CCN1CCCCCCCCCC1	5.330790682878561
CCCCCCCC(CCCCCc1ccccc1)CN(CCCC)CCCCCC	5.314260413571329
CCCCCCCCCCN(CCCCCCCCCc1ccccc1)CCOCCCCCCC	5.364840516162393
CCCCCCCCOCCCCCCCN(CCCCCCC)Cc1ccc(Cl)cc1	5.435839379798729
CCCCCCCCCCCCN(CCCCCCCCCCC)CCCc1ccc(OC)cc1C	5.3708585696982025
CCCCCC1CCCCCCCCCCCN(CCCCCCCc2ccccc2)CCCC1	5.3969706875619625
CCCCCC(CCCCCN1CCN(CCCCc2ccc(OC)cc2)CC1)CCCCOCCCC	5.313939966774494
CCCCCCCCCN(CCCCCC)CCCCCCCCCCNCCCc1ccccc1	5.437926334361192
CCCCCCCCCCCCCCCCN(CC)CCNCCCCCCCCCCc1ccccc1	5.354304174281773
CCCCCCCCCCCOCCCOc1ccc(OC)cc1	5.289015226785752
CCCCCCCC1CCN(CCCCCCCCCCc2ccccc2CCCC)CC1	5.3055600196565145
CCCCCCCCCCCN(CCCCCCCCCCC)CCCCCCCCc1cccc(F)c1	5.476720052407366
C1CCCCCCCCCCN2CCN(CCCCCCCCC1)CC2	5.664873788311875
CCN1CCN(CCCCCCCCOCCc2ccccc2)CC1	5.297708940091148
CCCCCC=CCCCCCCCCCCCCN(CCCCCCCC)CCCc1ccccc1	5.412390231714733
CCCCCCCCCCCC(CCCC)N(CCCCCCCCC)CCCCCCc1ccccc1	5.391496456778217
CCCCN1CCN(CCCCCCCc2ccc(COC)cc2)CC1	5.316198579308525
CCCCCCCCCN(CC)CCNCCCCCCCCCCOc1ccccc1	5.3292917785605605
CCCCCCCCCCCCCCC(CCCCc1ccccc1)CCCN1CCCC1	5.318112516419558
CCCCCCCCCCC(CCCCCC)CCCCCCCCCNC(=O)c1ccc(Cl)cc1	5.476007005422619
CCCCCCCC(CCCC)CCCCCCCCN(CCCC)Cc1cccc(OC)c1	5.379235653141362
CCCCCCCN(CCCCCCc1ccc(OC)cc1)CCCCCC(C)O	5.289516194256683
CCCCCCCC(CCCCCCCCCc1ccccc1)CCCN(C)CCCCCC	5.307184975293534
CCCCCCCCCCCCCCNCCCCCCCCCCCCCCCNCCCCCC	5.420755602432371
CCCCCCN(CCCCCCC(C)CCCC)CCCc1ccc(OC)cc1	5.358588667191173
CCCCCCCCN(CCCCCCCCc1ccccc1)CCCCCCN(CCCC)CCCC	5.543573483217399
OCCCCc1ccc(F)cc1	5.385724131250856
CCCCCC(CCCCC)CCCc1ccc(Cl)cc1	5.386262242774061
CCCCCCCCCc1ccccc1CCCCN(CCC)CCCCCCCC	5.297146213827622
CCCCC(CCCCCCCCCc1ccc(Cl)cc1)CCCN1CCCCCC1	5.2921154420691705
CCCCCC(CCCCCCCCCCCN1CCCCCCC1)Cc1ccc(OC)cc1	5.389520453821247
CCCCCCN(CCCCCC)CCCCCCCCCCCCCCCN1CCCCCCCC1	5.5182441028422815
c1ccc(CCOCCCCCCN2CCCCCCCCCCCCCCCCCCC2)cc1	5.292084706053355
CCCCCCCCCCN(CCCCCCO)CCCCCCCc1ccc(Cl)cc1	5.407258429766325
CCCCCCCN(CCCCCCCC(CCC)CCCCCC)C(=O)c1ccccc1	5.35300666913331
COCCCCCCCCN1CCN(CCCCCCOc2ccc(C)cc2)CC1	5.450671067215721
c1ccc(CCCCCCCCC2CCCCCCCCCNCCCC2)cc1	5.341865602124275
COc1ccc(CCCCCCCSCCCCCCCCCCN2CCCCCCCC2)cc1	5.299835469394777
CCCCCC(CC)CCN1CCN(c2ccc(F)cc2)CC1	5.291549974071886
CCCCCCCCCCCCCCNCCN(CC)CCc1ccccc1	5.332719915746879
CCCCCCCCOCCCCNCCCCCCCc1ccc(OC)cc1	5.348101549089003
COc1ccc(CCCCCCCCC(C)N2CCNCC2)cc1	5.350131698367535
CCCCCCCC(C)CCCCCCCCCCN(CCCCC)CCc1ccc(Cl)cc1	5.342559880401433
CCCCCCCCCCCCCN(CCCCCCCC(CCC)CCCC)Cc1ccc(OC)cc1	5.354280294926491
CCCCCCCCCCCCCCCCCCCCCCCCCCCCOCCCc1ccccc1	5.333799662100759
CCCCCCCCCCCCCCCCCCCCCCNc1cccc(O)c1	5.2866624392997075
CCCCCCCCCCCCCCCCCCN(CCCCCCCCCCO)CCc1ccccc1	5.4392554394405295
CCCCCCCCCC(CCCCCCCC)CCCCCCCNCc1cccc(OC)c1	5.415920571187949
CCCCCCCCN1CCCCCCCCCCOc2cccc(c2)C1	5.4687029075224425
COc1ccc(OCCCN2CCNCC2)cc1	5.535825106164998
CCCCCCCN1CCN(CCCC(CCCCC)CCCCCCCCOc2ccccc2)CC1	5.348363912695724
C1=CCCCCCCCCN(CCCc2ccccc2)CCCCCCCCCC1	5.411594394363632
CCCCCCN1CCCCCCCCCCC(CCCc2ccc(Cl)cc2)CCCCCCCCC1	5.384124116994837
CCCCCCCCCc1ccc(OC)cc1CCCCN1CCN(CCCC)CC1	5.360524819999742
Clc1ccc(COCCCCN2CCCCCCCCCCCCCCCC2)cc1	5.314164396498236
CN1CCCCCCC(CCCCCCCCCCCc2ccccc2)CCCCCC1	5.414425564019287
CCCCCCCCCCN(CCC)CCCCCCC(C)CCCCCCCc1ccc(Cl)cc1	5.295695158701068
CCCCN(CCCC)CCCCCCCCCCCCCCc1cccc(F)c1	5.447272203924261
CCCCCCCCCCCCCCNCCCCCCCCCCCc1ccc(C)cc1	5.44694542921802
CCCCCCCCCCCCC(CCCCC)CCCCCCCCCCNCc1ccccc1	5.406671803667134
CC(CCCCCCCc1ccccc1)CCCCN1CCCCCCCCCCCCCCC1	5.35908530845357
CCCCCCCCCCCCCCCCCCCOCCCN(CCCC)Cc1ccc(OC)cc1	5.3279575043671
CN1CCN(CCCCCC(O)CCCCCCc2ccccc2)CC1	5.413459282131111
CCCCCCN1CCN(CCCCCCCSCCCCCCc2ccccc2)CC1	5.296305675305429
CCCCCCCCCN(C)CCCCCCc1cccc(CCCCCN2CCCCCC2)c1	5.301921879821904
CCCCCCCCCN1CCCCCCCCC(Oc2ccccc2)CCCCC1	5.351356581668342
CCN1CCCCCCCCCCCCCCCCCC(CCc2ccccc2)CCCCCC1	5.2923604530641315
CCCCCCC(CCCCCN1CCCCCCCCCCCCCCCC1)c1ccc(OC)cc1	5.371336395302613
C1CCCCCCCN(CCCCCCCCCCCCN2CCCCC2)CCCCCC1	5.382934107769089
CCCCCCCCCCCCC(CCCCCC)N(CCCCCC)CCCCc1ccc(OC)cc1	5.452344851786816
CCCCCN1CCN(CCCCCCCCCc2ccc(OC)cc2C)CC1	5.4152591409501865
CCCCOCCCCCCCCCCNCCCCc1ccccc1	5.329678181871561
COc1ccc(CN2CCCC=CCCCC2)cc1	5.342757258382129
CCCc1ccc(CCCCCCCCCCCCCCCCCCCN2CCN(CC)CC2)cc1	5.355015621872383
CCCCCCCN(CCCCCCNCCC)CCCCCc1ccc(F)cc1	5.313374587145355
CN1CCCCCCCCCCCCCC(CCCc2ccccc2)CCCCCCCC1	5.364723731507953
CCCCCCN(CC1CCCCC1)C(=O)c1ccc(Cl)cc1	5.398540608540839
CCCCCCCCN(CCCCCCCC)CCCCCCCCCN(C)C	5.353208156496039
CCCCCNCCCCCCCCNCCCCCCCCc1cccnc1	5.28762495215255
CCCN1CCN(CCc2ccc(OC)cc2F)CC1	5.292697633967797
CCCCCCCCCC(CCCCCC)CCCCCCCCc1ccc(OC)cc1	5.510961406309292
COc1ccc(CN2CCCCCCC3CCCCCCCCCCC3CCCC2)cc1	5.349332311497972
CCCCCCCCCCN(CCCCCCCC)CCCCCc1ccc(OC)cc1	5.600514161885093
CCCCCCCCCCCCC(C)CCCCCCN(C)CCCCc1ccc(OC)cc1	5.387701540250519
CCCCCCCCCCCCc1ccncc1	5.4464514322434505
CCCN(CC)CCCCCCCCCCCCCc1ccc(OC)cc1	5.483515895177132
CCCCCOCCCCCCCCCCCCN(CC)CCCCCCCCCCc1ccccc1	5.3516255719810815
CCCCCCCCCCCCN(CCCNCCCCCCCCC)Cc1cccc(OC)c1	5.3932451856829555
c1ccc(OCCCCCCCCCCCCCC2CCCCCCCC2)cc1	5.429328295658407
CCCCCCCCCCCCCCCCCOCCCCc1ccc(OC)cc1	5.441430703112902
COc1ccc(CCCCCCN(CCCCO)CCN2CCCCCCCCC2)cc1	5.440171671298817
CCCCCN1CCCN(CCOc2ccc(Cl)cc2)CC1	5.38053774347856
CCCCCCCCCN(CCCCCCNCCCC)CCCCCCc1ccccc1	5.434539502125811
COc1ccc(CCCCCCCCCN2CCCCCC#CCCCCCC2)cc1	5.349775234205483
OC(CCCCCCCCCCCCCN1CCCCCCC1)CCc1ccccc1	5.299666672718141
CCCCCCCCCN1CCCCCCCCC1CCCCCCCCCCCCc1ccc(Cl)cc1	5.407520280823742
CCCCCCCCCCCC(C)CCCCCNCCCc1ccc(OC)cc1	5.343744178423788
CCCCCCCCCC(CCCCC)c1ccc(Cl)cc1	5.288780550411958
CCCCCCCCCC#CCCCCCCCCCN1CCN(c2ccc(C)cc2)CC1	5.344155142671994
CCOc1cccc(C(=O)N2CCOCC2)c1	5.476537291399473
CCCCCCCc1ccc(CCCN(CCCCCC)CCCCCCC)cc1	5.365525453923446
CCN1CCCCC(CCCCCCCCc2ccc(OC)cc2)CC1	5.309476451057079
CCCCCCCCN(CCCC)CCC(CCCCCCC)CCCCCc1ccc(OC)cc1	5.337515890609296
CCCCN1CCCCCCCCCCCCCC(CCCc2ccccc2)CCCCCCCCC1	5.37460804736138
CCCCCCCN(C)CCNCCCCCCCCCCOc1ccccc1	5.3312739295635385
CCCC(CCCCCN1CCCCCCC1)CCc1ccc(OC)cc1	5.316494910353403
CCCCCCCCCCN(CC)CCCCN(CC)CCCCCCCC	5.323320436131098
CCCCCCCCCCN(CCCCCC)CCCCCCCCCOCCCc1ccccc1	5.342166738910718
CCCCCCCN(CCCCC)CCCCCCCCCCCc1ccc(OC)cc1CC	5.293205375690453
CCCCCCCN1CCN(CCOc2cccc(F)c2)CC1	5.426107489921657
CCCCCCCCCCN(CCCCCC)CCCCCCCCCc1cccc(CC)c1	5.309538499407728
CCC1CCCCCCCCCCCCCN(CCc2ccc(OC)cc2)CCCCCCCCCCC1	5.3801882712629485
COc1ccc(CCCCCCCCCCOCCCCCN2CCCCCCCCCCCC2)cc1	5.43730476820323
CCCCCCCCCN(C)CCCCCCCCCCCCCCOc1ccccc1	5.515390770853147
CCCCCCCCCCCCCCCCCCN(CCCCCCC)Cc1cccc(F)c1	5.495602845280995
Oc1cccc(CCN2CCCC2)c1	5.490129995134001
CCCCCCCCC(C)CCCCCN(CCCCCCC)Cc1ccc(OC)cc1	5.4455181461302455
CCCCCCCCCCCCCCCCc1ccc(OC)cc1CN1CCN(C)CC1	5.367165334600325
CCCCCCCCCCC(C)CCCCCN(CCCCC)Cc1ccccc1	5.365598458042058
CCCCCCCCN(CCCC)CC(CCCC)CCCCCCCCCc1ccc(OC)cc1	5.328099531931084
CCCCCCCN(CCCCCCCC1CCCCCCCNCCCC1)CCCCc1ccccc1	5.309396294760003
CCCCCCCCCCCCCCNCCCCCCCCCCCNCCCCCC	5.420755602432371
CCCCCCCN(CCCCCCC)CCCCCCCCCCCCCCCCc1ccccc1O	5.337622252048625
Clc1ccc(CCCCCCCCCCCCN2CCCCCCOCCCCCCCCNCC2)cc1	5.289311006705522
CCCCCCN(CCCCCCCCCc1ccccc1)CCCCCCCCC1CCCCCC1	5.452199729584416
CCCCCCCCN(C)CCCCCCCCCCCCCCN(C)CCCCC	5.359090418157108
CCNCCCCCCCCCNCCCN1CCN(c2ccccc2)CC1	5.309010627104731
CCCCCCCCc1ccc(OC)cc1CCCCCCCCCN1CCOCC1	5.431338052699682
CCCCCCCCCCCCN(CCCCCCCCCCC)CCc1ccc(OCCCC)cc1	5.482140098018488
COc1ccc(CCCCCCCCCC2CCCCCCCCCCCCCCN(C)CCCC2)cc1	5.406638144983703
CCCNCCN(C)CCCCCCCCCCCCc1ccccc1	5.304545402444943
CCCCCN(CCCCC)CCCCCCCCCCCCCCCc1ccc(Br)cc1	5.347178643629478
COc1ccc(CCCCCCCCCCCCCCCCC2CCCCCCCCCCCCC2)cc1	5.528622794277448
COc1ccc(CCCOCCCCN2CCCCCCC2)cc1	5.350742827644052
COc1ccc(CCCCCN2CCCCCCCCCCCCCCCCNCC2)cc1	5.43893911461831
CCCCCCCCCCCCNCCCCCC(C)CCCCc1ccccc1	5.3110230623489665
CCCCCCCCCCCCN(CCCCCC(O)CCCC)CCCCc1ccccc1	5.3246830103441045
CCCCCCCCCCNCCCCCCCCCN(CCCCCC)Cc1ccc(C)cc1	5.429777246512895
c1ccc(OCCCCCCCN2CCCCCCCCCCCCCCNCCCCCCCC2)cc1	5.470028001440676
CCCCCCCCCN(CCCCCC)CCc1ccccc1CCC	5.305864052619164
COc1ccc(CCCCCCCCCCCCCCCCCCCC(C)C)cc1	5.564956281621571
CCCCCCCCN(CCCCCCCCC(O)CCCCC)CCCCCc1ccc(OC)cc1	5.418553049422878
CCCCCCCCCCN(CCCCCC(C)CCCCC)Cc1ccc(Cl)cc1	5.386053033284002
CCCCCCCCCCCCN1CCN(CCCc2ccccc2CCC)CC1	5.324173204939104
CCCCCCCCN(CCCCCCCc1ccccc1)C(CCC)CCC	5.383864945432452
CCCCCCCN(CCCCCCc1ccc(OC)cc1)CCCC1CC1	5.322923578279815
CC1CCCCCCCCCCCCCCCN(CCc2ccc(Cl)cc2)CCCC1	5.347911184380579
CCCCCCCCCCCN(CCCCCCCC)CCc1ccc(C)cc1	5.5076597983331474
CCCCCCCCCC(CCCCCCc1ccccc1)CCCCCCN(CC)CCCCCC	5.379619646175829
CCCCCCCCCCCCCCCCCCN(CCCCCCCCCC)Cc1ccc(Cl)c(Cl)c1	5.400070465062938
CCCCCCCCCN(C)CCCCCCC(CCCCCC)CCCCCc1ccc(Cl)cc1	5.393082170041654
c1cc2ccc1CCCCCCCCN1CCN(CCCCCCCCCCCNC2)CC1	5.381567703985807
CCCCCCCCCNCCCCCCc1cccc(CCCCCC)c1	5.41034032001804
CCCCCCCC(CCCCCCCc1ccc(Cl)cc1)N1CCN(C)CC1	5.440666122959265
CCCCCNCCCCN(CCCCC)C(=O)c1ccccc1	5.454125110566137
CCCCCCN(CCCCCCCCc1ccccc1)CCCCCCCCN1CCCCCOCC1	5.303832605684682
CCCCCCCCCOCCN1CCN(CCCCCCCCOc2ccccc2)CC1	5.366765542284399
C1CCCCCCCCN2CCCCCCCCCCCN(CCCCCCC1)CCCC2	5.480608513567076
CC(CCCCCCCCCCCCCN1CCCCCCCC1)CCCCCCCc1ccc(O)cc1	5.354791259691271
CCCCCCCN(CCCCCCCCCCCCCC(C)CCCCCC)Cc1ccccc1	5.40712840497689
CCCCN(CCC)C(CCC)CCCCCCCCCCCc1ccc(OC)cc1	5.306233991180846
CCCCCCC(O)CCCCCCCCCCCCCCCCCCCCNCc1ccc(OC)cc1	5.400802874418304
CCCCCCCCOCCCCCCCCCCCN(CCCC)Cc1ccc(OC)cc1	5.440647886975941
CCCCCCCCCCc1ccc(OCCCCCCCCCCN2CCNCC2)cc1	5.454046540060116
CCCCCCN1CCN(CC(CCCCC)CCCCCCCCCCCCc2ccc(Cl)cc2)CC1	5.371353889285409
CCCCCCCCN(CCCCCCCCCCc1ccccc1)CCCCCC1CCCCCCN1	5.334009069933322
CCCCCCN(CCCCCC)CCCCCCCC(C)CCCCCCCCCc1ccccc1	5.390051021393313
CCN1CCCCCC(CCCCc2ccccc2)CCCC1	5.308405928927565
c1ccc(CCCCCCCCCCN2CCCCCCCNCCC2)cc1	5.387922981025754
CCCCCCCN(CCCCCCC)CCCCCCCN1CCCC(Cc2ccccc2)C1	5.307386801323484
c1ccc(OCCCN2CCCCCCCCCCCCCCCCCCC2)cc1	5.591085214585261
CCCCCCN1CCN(Cc2ccc(Cl)cc2Cl)CC1	5.362959242380708
CCN(CC)CCCCCNCCc1ccc(OC)cc1	5.502027079269587
CCc1ccc(CCCCCCN2CCCCCCCCCCCCCCCCCCC2)cc1	5.397645672352505
c1cc(OCCCCCCCN2CCCCCCCC2)ccn1	5.330533703176478
CCCCCCCCCCc1ccc(CN(C)CCCCCC)cc1	5.380279740418401
CCCCCCCCCCCCCCc1cccc(CCCCNCCCCCCCCCCC)c1	5.325176628906795
CCOCCCCCN1CCN(Cc2ccc(F)cc2)CC1	5.411136664197339
CCCCCCCCCCCCCCCCCOCCCCc1ccc(Cl)cc1	5.368874692661357
CCCCCCc1ccccc1CCCCCCN(CCCCCC)CCCCCC	5.494858064903122
CCCCCCCCC(CCCCCNCCCCCCC)CCc1ccccc1	5.297991103612003
c1ccc(CCCCCCCCCCCCN2CCCCCCCCCNCCCCCCCC2)cc1	5.518445918638778
CCCCCCCCCCN(CCCCCC)CCCCCCCN(C)CCCCCCCCC	5.325090414538043
CCCCCCCCCCCCCCC(CCCN1CCN(CC)CC1)CCc1ccc(OC)cc1	5.298110787388788
CCCCCCCN(CCCCCCCCCCCCc1ccc(OC)cc1)CCCCCC(C)CCC	5.291181581631853
CCCCCCCCCCCCCCN(CCCCCCCCCCNCCCCC)Cc1ccccc1	5.483123441201861
CCCCCCCCCCCCCCCN1CCC(CCc2ccc(OC)cc2)CC1	5.519466413506416
CCCCCCCCCCN1CCN(CCCCCC(CCCCCCCCC)Cc2ccccc2)CC1	5.381131184350758
CCCCCCCN(C)CCCCCCCCCCCCCN1CCCCCCCCC1	5.325090414538043
COCCCCCCCCCCCCN1CCN(c2ccc(OC)cc2)CC1	5.502100146264278
CCCCCN(CCC(CCCC)CCCCCc1ccc(OC)cc1)CCN1CCCCCC1	5.313589478988164
CCCCCCNCCCCCc1ccccc1CCCC	5.31027159684898
CCCCCCCCCCCCCCCCCCCCC(CCCCc1ccccc1)CCCCN(C)C	5.357268910771287
CCCCN1CCN(CCCCCC(CC)CCCc2ccc(OC)cc2)CC1	5.324199680062456
CCCCC(CCC)CCN1CCC(c2ccc(OC)cc2)CC1	5.287260604608259
CCCCN1CCCCCCCCCC(CCCCCCc2ccc(OC)cc2)CCCCCCCCC1	5.4581986806039975
CCCCCCNCCCCCCCCCCCCCCCCCCNCCCCCC	5.420755602432371
CCCCCCCCN(CCCCC)CCCCCCCCCCCCCc1ccc(O)cc1	5.481912723345536
c1cc(CCCCCCCCCCCCCCCCN2CCCCCCCC2)ccn1	5.430306627754119
CCCCCCCCCC(CCCCCC)CCCN(CCCCCCCC)Cc1ccc(Cl)cc1	5.3334928510052295
CCCCCCCCCCCCCCN(CCCCCNCCCC)Cc1cccc(OC)c1	5.418227860324828
CCCCCCCCCCCN1CCCCCCCCCCCC(Cc2ccc(Cl)cc2)CCCCCC1	5.318475108820426
c1ccc(CCCCCCCCCCCCCCCC2CCCCCCC2)cc1	5.490815468583013
CCCCCCCCN(CCCCCCC(CCC)CCCC)Cc1ccc(OC)cc1	5.354280294926491
CCCCCCCCCCCCCN(CCCCCCCCCCO)CCCCCCCc1ccccc1	5.430624012729253
CCCCCCCCCCCCCCN(CCCCCCCCCCCC)CCc1cccc(F)c1	5.492148614830633
CCCCCCCCCCCCCN(CCCC)CCCCCCCCN1CCCCCCCCCC1	5.392482665552944
CCCCCCCCCCN(CCCCCCc1ccccc1)CCC(CCC)CCN1CCCCCC1	5.28998051341581
CNCc1ccccc1OC	5.327057750058797
CCCCCCCN(CCCCCC)CCCCCCCCCCCNCCCc1ccccc1	5.437926334361192
CCCCCCCCN(CCCCCC)CCCCCCCCCCCCCc1ccc(OC)c(O)c1	5.402095521119619
CCCCCCCNCCCCC(CCCCCCC)CCCCCCCCCCc1ccccc1	5.353100862377503
c1ccc(OCCCCCCCCCCCOCCCCCCN2CCCCCCCCCCC2)cc1	5.42742628091401
CCCCCCN(C)CCCCCCCCCCCCCc1ccc(OC)c(Cl)c1	5.328443431687215
CCCCCCNCCN(C)CCc1ccc(C)cc1	5.291644378682272
CCCCCCCC(CCCCCCCOc1ccccc1)CN1CCCCCCCC1	5.3364597968285015
CCCCCCN(CCCCCO)CCN(CCCCCC)CCCCCCCCc1ccc(OC)cc1	5.435537319843893
CCCCCCCCCCCCCCCCCN(CCCCCCCC)CCCCNc1ccccc1	5.37016609684708
CCCCCCCCCCCCCCCCCCCN(CCCC)CCCc1ccccc1	5.4975553005197835
CCCCC(C)CCCCCCNCCCCCCc1ccccc1	5.314333353692732
CCCCCCCCCCCOCCCN(CCCCCCCCCC)Cc1cccc(OC)c1	5.3275131869087895
CCCCCCN(CCCCCCCCCCCCCCCC(C)C)Cc1ccc(F)cc1	5.4449079267160405
CCCCCCCN(CCC)Cc1cccc(OCCCC)c1	5.356004115071938
CCCCCCCCCCCCCCCCCN1CCN(c2ccccc2C)CC1	5.546538847735808
CCCCCCCCN1CCCCCCCCCCN(CCCC)CC1	5.368265498591561
CCCCCN(CCCC)CCN1CCCCCC1	5.319767602890214
CCCCCCCCCCCCCN(CC)CCc1ccc(CCCCCCCC)cc1	5.289008616070295
CCCCN(C)CCc1ccc(Cl)cc1	5.505593253525406
CN1CCN(CCCCCCCCCCCCCc2cccc(Cl)c2)CC1	5.479346400657447
CCCCCCCNCCCCCCNCCCCCCCc1ccc(OCC)cc1	5.465582187807044
CCCCC1CCCCCCCCCCCCCCCN(CCCCCc2ccccc2)CCCC1	5.337752653695618
c1ccc(CCCCCCN2CCCCCCCCCC3CCCCCC3CCCCCCCCC2)cc1	5.329672098632399
c1ccc(CCCCCCCN2CCCCCCC(CCCCCCCCN3CCCCCCC3)C2)cc1	5.300433798780341
CCCCCCCCCCN(CCCCCCCCN(CC)CCC)CCCc1ccccc1	5.324834339021422
CCC(CCCCCCCN1CCCCCC1)CCCCCCc1ccccc1	5.317074988250358
CCCCCC(CCC)CCCCCCCCCN(CC)Cc1ccccc1	5.293698573084053
O=C(NC1CCC1)c1ccc(F)cc1	5.323272189117777
CCCCCCCCCCCCCCCCNCCCCC(C)CCCCc1ccccc1	5.292613671323126
CCCCCCNCCCCCCNCCCCCCCCCc1ccc(OC)cc1	5.582570185761434
Oc1ccc(CCCCCCCCN2CCCCCCC2)cc1	5.547079116033835
CCCCCCCCCCc1cc(CCCCCCCCCCN2CCN(CCCC)CC2)ccc1OC	5.3132179365157235
CCCCCCCCCCCCCCCN(CCCCCNC)Cc1cccc(OC)c1	5.394249100740916
CN1CCN(c2ccc3c(c2)CCCC3)CC1	5.328831156011549
CCCCCCCCCCCCCCCCCCCN(CCCCCC)CCc1ccc(OC)cc1Cl	5.315135277988
CCCCCCCN(CCCCCC)C(CC)Cc1ccc(OC)cc1	5.3060021765412415
CCCCCCCCCCCCCCCN1CCN(CCCCCc2ccc(N)cc2)CC1	5.418320869821207
CC1CCCCCCCCCCCCCCCN(Cc2ccc(F)cc2)CCCCCCCCCCCC1	5.40085420602793
CCCCCCCCCCCCCNCc1ccc(OC)cc1CCCCCCCC	5.288328852233435
CCCCCC(CCCCCCCCCCCCc1ccc(OC)cc1)N(CCC)CCCC	5.375444188740933
CCCCCCCCCCN(CCCCCCc1ccc(OC)cc1)CCN1CCCCCCC1	5.602147867012852
CCCCCCCN(C)CCCCCOCCCCCc1ccccc1	5.35590863115738
CCCCCCCCCCCCCCCCCCCCN1CCN(CCCCOc2cccc(Cl)c2)CC1	5.411933372951831
CCCc1ccc(OC)cc1CCCCCCCCCN1CCCCCCCCCC1	5.30166815315786
CCCCCCCCCC(C)CCCCCCCCCCCCCN(CCCC)Cc1ccccc1	5.34980347122549
CCCCCCCCCOCCCCCCN(CCCCCCC)CCCCCCCc1ccccc1	5.442112956120424
CCCCCCC(CCCCC)CCN(CCCCCC)Cc1ccccc1	5.313098597016227
CCCCCCCCCCCCCN(CCCCCCCCCCc1ccc(OC)cc1)CCCCNC	5.414762291370514
CCCN(CCCCCCOCC)CCc1ccccc1	5.32236099605801
O=C(c1cccc(Cl)c1)N1CCCOCCC1	5.3388435132227
COc1ccc(C)c(CCCCCCN2CCCCCCC2)c1	5.316350388056561
COc1ccc(CCCCCCCCCCCCC2CCCCCCCCCCCCCCCC2)cc1	5.528622794277448
CCCCCCCCN(CCCCCCCCCCOCCCC)CCCc1ccc(OC)cc1	5.378513107668392
CCCCCCCCCN(CCCCCC)CCCCCc1ccc(OC)cc1	5.600514161885093
COc1ccc(CCCCCCCCCCCC(C)CCCCCCCN2CCCCCC2)cc1	5.458624466704132
CCCCCCCCCCCCN(CCCCC(CCCCC)CCCCCCCC)Cc1ccccc1	5.415070676066878
OC1CCCCCCCCCCCCCCCCN(CCc2ccccc2)CCCC1	5.334609947299094
c1ccc(CCCCCCCCCCN2CCCCCCCCCCCCOCCC2)cc1	5.30034173183971
CCCCCCCCC(O)CCCCCN(CCCCCCCC)CCCCc1ccc(OC)cc1	5.423892752573813
CCCCCCCCCCCCCCCCCCNCCc1ccc(CC)cc1	5.319322141157507
COc1ccc(C(=O)NCCCCCCCCCCCO)cc1	5.5183953195270945
CCCCCN(CCCCCc1ccc(OC)cc1)CCNC	5.405903014827348
COc1ccc(CN2CCN(CCC3CCCCCCCCCC3)CC2)cc1	5.458122055700749
CCCCOCCN(CCCCCCCCCCN1CCCCCCC1)CCCCCCc1ccccc1	5.324221288553302
CCN1CCN(CCCc2cc(C)ccc2OC)CC1	5.3020002736364065
CCCCCCC(CCCCC)CCCCCCCCCCCCCCCCN(CC)Cc1ccccc1	5.4058329553151525
CCCOCCN(CCCCCCCCc1ccccc1)CCCCCCN1CCCCCCCCC1	5.299567026803604
c1ccc(CCCCN2CCCCCCCCCCCCCCCCNCC2)cc1	5.402240193094178
CCCCCCCCN(CCCCCCCCCCC(C)CCC)CCCCCCc1ccc(OC)cc1	5.291181581631853
CCCCCCN1CCN(CCCCCCCCCCc2cccc(CCCC)c2)CC1	5.41734349404679
CCCCCCCCCCCC(CCCCCC)CCCCCCCCCOc1ccc(OC)cc1	5.409324787463877
CCCN1CCCCCCCCCCC1CCCCCc1cccc(OC)c1	5.3811708830708
CCCCCCCCNCCN(CCC)CCc1ccc(F)cc1	5.331054170193393
CCCCCCCCCCN(CCCCCC)CCC(CC)CCCCCCCCc1ccc(OC)cc1	5.301989406085735
CCCCCCC(CCCCCCCCc1ccc(Cl)cc1)CCCN1CCCCCCCCCCCC1	5.321455254424506
CCCCCCCCCCCCCNCCCCN(CCCCCCCCC)CCc1ccc(Cl)cc1	5.42638847246411
CCCCCCCC(CCC)N(CCCCCC)CCCCCc1ccc(OC)cc1	5.351460650960354
CCCCCCCCCN1CCCCCCCNCCCC1CCCCCc1ccc(OC)cc1	5.328071933073686
CCCCCCCCCCCCCCN1CCCCCCCCN(CCCCCCCCC)CCC1	5.368159030815754
CCCCCCCCCC(CCCCCCCCC)CCCN1CCN(CCCOc2ccccc2)CC1	5.372812501897084
CCCCCCN(CCc1ccccc1)CCC(CCCC)CCCCC	5.288174686847958
CCCCCCCCCNCCCCCCCCCCc1cc(C)ccc1OC	5.291695857023714
C(=CCCCCOc1ccccc1)CCCCCN1CCCCCCCC1	5.366935114662693
CCCCCC(CC)CCCCCCCCN1CCN(c2ccc(Cl)cc2)CC1	5.331884535370625
CCCCCN1CCCCCCCC(CCCCCc2ccccc2)CCC1	5.311175937545083
CCCCCCCCCCCCN(CCCCCCC)CCCCCCCc1ccc(O)cc1	5.526503571998881
CCCCCCCCCCCN(CCCCCCCC(C)CCCC)CCCCc1ccccc1	5.3250382560554135
c1ccc(CCCN2CCCCCCCCC2)cc1	5.6071322976081435
CCCCCCCCCCCCCCN(CCCCCCCC)Cc1ccc(OCCCCCC)cc1	5.511332974438171
CCCCCCCCCCCCCCCCCCN1CCN(c2cccc(CCCCCCC)c2)CC1	5.461934658000876
CCCCCCN(CCCCOCCC)CCc1cccc(OC)c1	5.296289692832859
CCCCCCN(CCCCCCCCN1CCCCNCCCC1)CCCCCCc1ccccc1	5.465959651946123
CCCCCCCCCCCCCCCCCCCCCCCN(CCCCC)Cc1ccc(C)cc1	5.483625476567003
CCN1CCCCCCC(CCc2ccc(OC)cc2)CC1	5.301383055551448
CCCCCN1CCCCCCCCC(CCCc2ccccc2)CCCCC1	5.381352125220358
CCCCCCCCCCCCCCCCCCCCC(CCC)CCCCc1ccc(OC)cc1	5.350830049580936
Cc1ccc(CCNCCCCCCCCCCC(C)C)cc1	5.35032502613316
CCCCCC#CCCCCCN(CCCCCCCCC)CCCCCCCCc1ccc(OC)cc1	5.358327417559565
O=C(c1ccccc1)N1CCCCCCCCCCCCCCCNCCCCCCC1	5.540732649661485
CCCCCCCCN(CCCO)Cc1ccc(Cl)cc1	5.381697240439478
CCCCCCCCCCN(CCCCCC)CCCCCCCOCCc1ccc(OC)cc1	5.364488304196496
CCCCCCCCCN(CCCCCCCN1CCCCCC1)CCCCc1cccc(Cl)c1	5.451364587451509
CCCCCCCCCN(CCCCCCc1ccccc1)CCCCCCC(C)CCCCCCC	5.390051021393313
CCCCCCCCNCCCCCCCN1CCCCCCCCCCCCCCCC1	5.351412530683515
CCCCCCCCCCCCCCN(CCCCCC)CCc1ccc(COC)cc1	5.3071309365906965
CCCCCCCCCCN1CCN(CCCCCCCOc2cccc(C)c2)CC1	5.499952281701108
CCCCCCNCCc1ccc(O)c(O)c1	5.312193505462825
CN1CCN(CCCCCCCCCCCCCCCNCCCCCc2ccccc2)CC1	5.487123255581675
CCCCCCCCN(CCCC)CCCCCCc1ccccc1CCCCC	5.366038532085592
CCCCCC(CCCCCCCCCCCCCCCCN1CCNCC1)CCCCc1ccccc1	5.384946574031147
CCCCCCCCCCCN(CCCCCCc1ccc(OC)cc1)CCCCOC	5.425849088714039
CCCCCCCCN(CCC)CCCCCOCCCCCCCOc1ccccc1	5.299997761561582
CCCCCCCCCCCCCc1ccccc1CCCCCCCCN(CCC)CCCCCC	5.374757197612926
CCCCCCCCCCCCCCCOc1cccc(CN(CCCCCCC)CCCCCCC)c1	5.4687029075224425
CCCCCCCCN(CCCCC)Cc1ccc(OCCCCC)cc1	5.455488341129323
Clc1ccc(CCCN2CCCCCCCCCCCCCCCCCCCCNCC2)cc1	5.3590307915052
CCCCCCCCCCCCCCCCCCCCCNCCCCCCCc1ccc(OC)cc1	5.582570185761434
CCOCCCCN(CCCCCCCCc1ccc(OC)cc1)CCN1CCCCCCC1	5.394291377939843
CCCCCCCCCCCc1ccc(CCCCCCCN2CCCCCC2)cc1	5.524766267061626
CCCCCCCCCCc1ccc(CCCCN2CCN(CCCCCCCCC)CC2)cc1	5.471286124450385
CCCCCCCN(CCCCCCC)CCCCCCCCc1ccc(NC)cc1	5.335155011388366
CCCCCCCCCCCCCCCCC(CCCCC)N1CCN(CCCCCC)CC1	5.304269050415179
COc1ccc(C(=O)N2CCCCCC2)cc1C	5.41761746020647
CCCCCCN1CCCCCCCCCCN(CCCCCC)CCCCCCCC1	5.5182441028422815
CCN1CCCCCOc2ccc(cc2)C1	5.474935121795319
CCCCCCCCCCCC(CC)CCCCCN1CCN(CCCc2ccc(OC)cc2)CC1	5.353126030846091
c1cc2ccc1CCCCCCCCCCCCCCCCCCCNCCCCCCCCCC2	5.478649624233152
CCCCCCCCCCCCCCN(CCC)CCCCCCCCCCCCc1ccc(OC)cc1	5.5195088670474695
CCCCCCCCCCCN(CCCCCCCC(C)CCCCCC)Cc1ccccc1	5.40712840497689
CCCCCCCCCCCCN1CCN(CCCCCC(CCCC)COc2ccccc2)CC1	5.300317549805736
CCCCCCCCCCCN(Cc1cccc(OC)c1)C(CCCCCC)CCCCCCCCC	5.333485345223271
CCN1CCN(CCCCCCCCCOCCCCCCc2ccc(OC)cc2)CC1	5.457365731098482
CCCCCCCCN(C)CCCCCCCCCCCCCCCCCCOc1ccccc1	5.515390770853147
CCCCCCC(CCc1ccccc1)N1CCCCCC1	5.319199807298348
CCC(CCCCCCCCc1ccc(OC)cc1)N1CCOCC1	5.373926246399779
COc1ccc(CCCCCCCCCCCC(=O)O)cc1	5.594964510923511
CCCCCCCC(CCCC)N(CCC)CCc1ccc(OC)cc1	5.359680239956073
CCCCCCCCCN(CCCCc1ccc(OC)cc1)CCCNCC	5.346774013145597
CCCCCCCCCCCCCCCCCCCN(CCC)c1ccc(OC)cc1	5.40271010979263
c1ccc(CCCCCCCCCN2CCCCCCCCCCCNCCCCCCC2)cc1	5.518445918638778
CCCCCCCCN(CCCCCCO)CCCCCCc1ccc(OC)cc1	5.4644513341102945
CCCCCCCN(CC)CCCCCCCc1ccccc1CCCCCCCN1CCCCCC1	5.345018067772771
CCCCCCCCNc1ccc(CCCCCC)cc1	5.384978050342474
CCCCCCCCCCCC(CC)CCCCCN1CCN(c2ccc(C)cc2)CC1	5.336215408026532
CCCCCCCCCCCCCN(CCCCCCCCC(C)CCCC)C(=O)c1ccc(C)cc1	5.352480389692241
CCCCCCN(CC)CCCCCCCCCCCCC(CCCC)CCCCc1ccccc1	5.301134344956456
O=C(NCCCCCCC1CCCCC1)c1ccc(F)cc1	5.471126508040326
CCCCCCN1CCN(CCCCCC(CCCC)CCCCOc2ccccc2)CC1	5.379749312971431
CCCCCCCCN(CCCCC)C(=O)c1ccc(F)cc1	5.537609128267131
CCCCCCC(CCCCc1ccccc1)CCCCN1CCN(C)CC1	5.392101313227717
CCCCCCCCCCCCCCCN1CCCN(CCCc2ccc(C)cc2)CC1	5.363154280944775
CCCCCCCCCCCCCCCN(C)CCCCCCCCCCCCCCC	5.43392993928276
CCCCCCCCCCCCCN(C)CCCCCC(CCCCCCCC)Cc1ccccc1	5.302222478744248
CCCCCCCCCCCCCCCCCCCCCc1ccccc1CCCCCN(CC)CC	5.393973674613379
CCCCCCCCCCCCCN(CCCCCCC(CCC)CCCC)Cc1ccccc1	5.2981594494532205
CCCCCCCCN1CCCCCCCCN(CCCCCC)CCCCC1	5.424712918421729
CCCCCCCCCCCCCCC(C)CCCCCCCCCN1CCN(c2ccc(C)cc2)CC1	5.420724315807491
CCCCCCCCCCCCCCCCCCCCN(C)CCCCCCCCC	5.43392993928276
CCCCCCOc1ccc(C(=O)NCC)cc1	5.476443744681835
c1ccc(CCN2CCCCCCCCCCCCCCCCCCCCCCCOCC2)cc1	5.299514053492367
CN(C)CCCCCCCCCCCCCCCCCCCCCCCCCCCc1ccccc1F	5.312129228347712
CCCCCCCCCCCCCCCCNCCCCCCCCNCCCCCCCCCC	5.420755602432371
CCCCCCCCCN(CCCCCC)CCCC(Cc1ccc(OC)cc1)N1CCCCCCCC1	5.317734512511714
Oc1ccccc1OCCCCCCN1CCCCCCCCCCCCCCCC1	5.291783621410493
CCCCCCCN(CCCCCCCCCCNCCCC)CCCCCCCc1ccccc1	5.434539502125811
Clc1ccc(CCCCCCCCCCCCCCCCCN2CCCCCOCC2)cc1	5.322448525631027
Clc1ccc(N2CCN(CCCCCC3CCCCCCC3)CC2)cc1	5.479724474596414
CCCCCCCCCCCCCCCCCCCCCN(C)CCCCCCOc1ccccc1	5.515390770853147
CCCCCCCN(CCCCCCCCCc1ccc(OC)cc1)CCCCOCCCCC	5.381856966266901
CCCCCCCCCCCCNCCCN(CCCCCCCCCC)Cc1ccc(Cl)cc1	5.361879744867639
Clc1ccc(COCCCCCCCCCN2CCCCCCCCCCCC2)cc1	5.355587364022529
CCCCCCCCCN1CCCCCCCC(Cc2ccc(Cl)cc2)CCCCC1	5.318475108820426
Nc1ccc(OCCCCCCCCCCCCN2CCCCCCCCCCCCCCCCC2)cc1	5.376258781788381
O=C(c1ccc(Cl)cc1)N1CCCCCCCOCCCCCC1	5.442272857158392
CCCCCCCCCCCC(CCCCCCCCCN1CCCCC1)c1ccccc1	5.3100158699370725
c1ccc(CCCCCN2CCCCCCCCCCCCCCCCCCCOCCCCC2)cc1	5.365493686809486
CCCCCCCCCCNCCCCCCCCCCCN1CCCCCCCCC1	5.351412530683515
CCCCCCCCCCCCCN(CCCCCCCCC)CCNCCCc1ccccc1	5.414256531832063
CCCCCCCN1CCCCCCCN(CCCCCC)CC1	5.479029075455826
CCCCCCCCCCCCCCCCCCCN(CCC)C(=O)c1ccc(F)cc1	5.470939219243975
CCCCCCCN(CCCCCCCc1ccc(OC)cc1)CCN1CCCC(CCC)CCC1	5.341304367657737
OC1CCCCCCCCCCCCN(Cc2ccc(Cl)cc2)CCCCCCCCCCC1	5.392578126783624
CCCCCCCCC(CCCC)CCCNCCCCc1ccc(OC)cc1	5.315495128839236
CCCCCCCCCCCCN(CCCCCCCCCC)CCCCCCNCCCCCC	5.351412530683515
CCCCCc1ccc(OCCN(CC)CC)cc1	5.491815258454179
CCCCCCCCCCOCCCCN(CCCCCCCCC)Cc1ccccc1	5.361477894781481
Clc1ccc(CCCCCCCCCCCCCCCCCCCCCCCN2CCCCNCC2)cc1	5.365558055291287
CCCCCCCN(CCCCCc1ccccc1)CCCCOCC	5.318482564626351
CCCCCCCCCCNCCCCCCCCCCCCCCCNCCCCCCCCCC	5.420755602432371
CCCC(CCCCCCCCCc1ccc(Cl)cc1)CCN1CCN(C)CC1	5.294232610961052
c1ccc(CCCCCCNCCCCCCCCCCN2CCCCCCCCCCC2)cc1	5.518445918638778
CCCCCCCCCCN1CCCCCCCCCNCCCCCC1	5.351412530683515
CCCCCCCCCCCCCN1CCCCCCCCN(CCCCCCCCCC)CC1	5.479029075455826
CCCCCNCCCCCCCc1ccncc1	5.352256090231381
CCCCCCCCCCCCCN(CC)C(CCCCCCCCCC)CCCCCc1ccccc1	5.305885474371819
COc1ccc(CCCC(O)CCCCCCCCCCCCN2CCOCC2)cc1	5.346276045236959
Clc1ccc(CCCCCCCCN2CCCCCCCCCC2)cc1	5.5955670654445315
CCCCCCCC(CCCCCCC)CCNC(=O)c1ccc(OC)cc1	5.436253015612708
CCCCCCCCCCCCCCCCCCCCCN(CC)CCc1ccc(O)cc1	5.410486170827368
CCCCCCCCC(CCCCCCC)CN1CCN(c2ccc(OC)cc2)CC1	5.467567134232998
COc1ccc(CCCCCCCCCCCNCCCCCCCCCCCNCCCCCN)cc1	5.419757553036405
CCCCCCCCC#CCCCCCCCCN(CCCCCC)CCc1ccc(OC)cc1	5.364448980602883
CCCCCOCCCCCCCCCN1CCC(c2ccccc2)CC1	5.395134123281719
CCCCCCN(CCCCCCCCCCCN1CCCCCC1)CCCCCc1ccccc1	5.590446135345539
CCCCCCCCCCCN(C)CCc1ccccc1CCCCCCC	5.297533566822371
Clc1ccc(CCCCCCCCCCCCCCCCCN2CCNCC2)cc1	5.528596214341164
CCCCCN(CCCCC(C)C)Cc1ccc(Cl)cc1	5.42832295073458
CCCN1CCCCCCCCCCCC(CCCCc2ccccc2)CCCCCCCCCCC1	5.34822116584507
CCCCCCCCCCCCN1CCCCCCCCOc2ccc(cc2)CCCC1	5.4737991465732705
CCCCCCCN(CCCCCCNCCC)CCOc1ccccc1	5.340578375765296
CCCCCCN1CCCCCCCCC(c2ccc(OC)cc2)CCCCCC1	5.371336395302613
CCCCCCCCN1CCN(c2ccc(OC)c(F)c2)CC1	5.365061959388081
CCCCCCCCCOc1cccc(CCCCCCCN2CCN(CCCCCCC)CC2)c1	5.470377945842119
CCCCCCCCCN(CCC)CCCCCCN1CCCCCCCCC1	5.321187374759092
CCCCCCCCCCN(CCCCCCCCNCCCCC)CCCCCCc1ccccc1	5.459919495311821
CCCCCCCCCCNCCN(C)CCCCCCCCCCCCCCCCc1ccc(Cl)cc1	5.3426483818866135
CCCCN(CCCC)CCCCCCCCCCCCCCCCCCCNCc1ccc(OC)cc1	5.503514852730373
CCCCCCCC(CCCCCN1CCN(CCCC)CC1)CCc1ccccc1	5.335241847919338
CCCCCCCCCCCN(CCCC)CCCCCCCc1ccc(Cl)cc1	5.502000239424939
CCCCCCC(CCCC)CCCN(CCCCCC)Cc1ccccc1	5.298010545053791
CCCCCCCCN1CCN(CCCCc2ccccc2CCC)CC1	5.342672896121847
CNCCCCCCCCCCN(CCCCCCCN1CCCCCCC1)CCCCc1ccccc1	5.381520641596756
CCCCCCCCCCCCCCCNCCCCCCCCCCNCCCCCC	5.420755602432371
CCCCCCCN1CCN(CCc2cccc(CCCCCC)c2)CC1	5.353367694229217
CCCCCCCN(CCCCCCCc1ccc(OC)cc1)CCN1CCCCCC1	5.602147867012852
CCCCCCCCN(CCCCCCCc1ccc(OC)cc1)CCCCC(C)CCCC	5.375705694438313
CCCCCCN1CCCCCCCCCCCCCCCCC(CCCCc2ccc(Cl)cc2)CCC1	5.289164965001901
CCCCCCCCCNCCN1CCCCCCCCC1CCCCCCCc1ccc(OC)cc1	5.309420326740798
CCCCc1cccc(CCCCN2CCCC2)c1	5.378694648414474
CCCCCCN1CCN(CC(O)c2ccccc2)CC1	5.327654373335318
CCCCCCCCCCN(CCCCCCCCCCc1ccccc1)CCN(C)CCCCC	5.390607678391468
CCCCCCCC(CCCCCCC)CN(CCCCCC)CCCCCc1ccc(OC)cc1	5.389983806290757
CCCCCCCCCNCCCCCCCCCCN1CCCCCCC1	5.351412530683515
NCCCCc1ccc(OCCCCCCCCN2CCCCC2)cc1	5.35157169058546
CCCCCN(CCCCCO)CCCCCCCCCCCCCCCCCc1ccc(OC)cc1	5.428439247482736
CCCCCCCN(CCCCCCCc1ccccc1)CCCCCCN(CC)CCCCCC	5.4609460589415075
CN(C)CCCCCCCN1CCCCCCCCCCCCC1	5.332021762946121
CCCCC(CCCCCCCCCCCN1CCN(CCCC)CC1)CCCCCCc1ccccc1	5.402043273335454
CCCCCCCCCCCCCCN(CCCCCCCCCCCCCC)Cc1ccccc1Cl	5.404733358023405
CCCCCCN(CCCCCCCCNCCCCC)CCCCCc1ccccc1	5.434442245654112
CCCCCN(CCCCC)C(C)c1cccc(OC)c1	5.29200199838969
CCCCCCCNCCN(CCC)CCCCCCCCCc1ccccc1	5.337730306162978
CCCCCCCCCCCCCCCN1CCN(CC#Cc2ccc(OC)cc2)CC1	5.2956568680441505
CCCCCCCCN(CCCCC)CCCCCN1CCCCCCCCCC1	5.3428502962265645
CCCCN1CCCCCCCC(CCCCCCCCCc2ccc(Cl)cc2)CCCCCC1	5.396679942770238
CCCCCCCC(N)CCCCN(CCCCCCc1ccc(OC)cc1)CCN1CCCCCC1	5.29010773771104
c1ccc(OCCCCCCN2CCCCCCNCCCCC2)cc1	5.423589692838515
CCCCCCCCCCCCCCCCCCNCCCCN1CCN(Cc2ccccc2)CC1	5.512204881086511
CCCOCCCN1CCN(Cc2cccc(OC)c2)CC1	5.3772333687671905
CCCCCCCCCCCCCCC(CCCCCCC)c1ccc(Cl)cc1	5.288780550411958
CCCCCCCCCCCCCN(CCCCCCCCCOCCC)C(=O)c1ccccc1	5.311351367815891
CCCCCCCCCCN(CCCCCC)CCCCCN(CCCCCC)CCCCCCC	5.424712918421729
c1ccc(CCCCCCCC2CCCCCCCCCCCNCCCCCCCC2)cc1	5.405466437076941
CCCCCCCCCCCCCCN(CCCC(CCCC)CCCCCCC)Cc1ccccc1	5.298010545053791
CCCCCN1CCCCCCCCC(CCCCCCCCCCCc2ccccc2)CCCC1	5.372625922567207
CNCCCCCCCCCN1CCN(CCCCCCc2cccc(OC)c2)CC1	5.433729281407941
CCCCCCCCCCCCCCCCCN1CCN(CCCc2ccc(OC)c(C)c2)CC1	5.378955969077761
COc1cccc(CCCCC(C)CCCCCCCCN2CCCCCCCC2)c1	5.380769541390173
CCCCCCCCCCCCN(CCCCCCCCCCCCC(C)C)Cc1ccc(Cl)cc1	5.454648556695592
CCCCCCCCN(CCCCCC(C)CCCCC)CCc1ccc(Cl)cc1	5.377117644976611
C=CCCCCCCCCN(CCCCCCCCC)CCCCCCCCc1ccc(OC)cc1	5.338152178149732
CCNCCCCN1CCN(CCCCCCOc2ccccc2)CC1	5.356537644838445
CCCCCCCN1CCCCCCCCCCCCCCCN(C)CCCCCCCC1	5.325090414538043
CCCCCCCCNCCCCCc1ccc(OC)cc1	5.5577143324368405
CCCCCCOc1ccccc1CCN(CCCC)CCCCCC	5.310213295778576
CCCCCCCN1CCN(C(CCCCCC)CCCCCC)CC1	5.304269050415179
CCCCCCCCCCCN1CCN(c2cccc(CCCCCCCC)c2)CC1	5.461934658000876
CCCCNCCCCCCCCCCCCCN1CCCCCCCC1	5.286776328725835
CCCCCCCCCCCN(CCCCCc1ccc(OC)cc1)CCCOCCCCC	5.333517395962758
CCCCCCCCCN(CCCCCCSCCCCCC)Cc1cccc(OC)c1	5.300575611684609
CCCCCCCCCCCCNCCCCCCCCCN(CCCCC)CCCCCCCCC	5.28885444843691
CCCCCCCN(CCCCCCC)CCCCCCCCCCCCCCCc1ccccc1OC	5.4733492720137775
CCCCCCCCN(CCCCCCC)CCCCCCCCCNCCCCCc1ccccc1	5.476672547478104
C1CCCCN(CCN2CCCCCCCC2)CCC1	5.505712677588696
Clc1ccc(CCCCCCCCCN2CCCCCCC3CCCCCCCCC3CCCCC2)cc1	5.314055708401519
CCCCCCCCCCCN1CCN(CCCCCCCOc2cccnc2)CC1	5.30225823423944
CCCCCCCCCCNCCCCCNCCCCCCCCCCOc1ccccc1	5.467634156242412
CCCCc1ccccc1CCCCCN1CCOCC1	5.441497049423232
CCCCCCCCCNCCCCCCCCCCCCNCCCCCCCCNCCCCCC	5.420755602432371
CN1CCN(CCCCCCCCCCCCCCCCCc2cccnc2)CC1	5.371795376677936
CCCCCCCCCN1CCCCCCCCCCN(C)CCCCCCC1	5.325090414538043
CCCCCCCC(CCCCC)N(CCCC)CCCCCCCc1ccc(OC)cc1	5.419052496380405
CCCCCCCCCCCCCCCN(CCCCCCCNCC)Cc1ccc(Cl)cc1	5.355097973754309
CCCCCCCCCCN(CC)CCCCCNCc1ccccc1	5.3853052379067705
CCCCCCCCCCCN(CCCCCCCC)CCCCCCOCCCCc1ccccc1	5.388521781944478
CCCCCCCCCCCCN(CCCCCC)CCCCCCCCCCCC	5.5182441028422815
CCCCCCCCCN1CCN(CCCCCCCCCCCCc2ccccc2F)CC1	5.380999935520906
CCCCCc1cccc(CCCCCCCCCNCCCCCCN2CCCCCC2)c1	5.339679453537447
CCCCCCCCCCCN(CCCCCCCCCC)CCCCCCc1ccc(Cl)cc1	5.567335529397362
COc1ccc(CN(CCCCCCCCCCCCCCO)CCCCC(C)C)cc1	5.386441595310353
CCCCCNCCCCCCCCCCCCCCC(CCCCC)CCc1ccc(OC)cc1	5.32441448048214
CCCCCCCCCCCCCCCCCN(CCCCc1ccc(OC)cc1)CCCNCCCC	5.382190670691104
OC1CCCCCCCN(CCCCCCCCCCc2ccccc2)CCCCCCC1	5.3974938962136525
CCCCCCCCCCc1ccccc1OCCN(CCCC)CCCCCC	5.319906922149238
NC(Cc1ccccc1)C(=O)N1CCCCC1	5.572507363222715
CCCCCCCN(CCCCCCCc1ccccc1)CCOCCCN1CCCCCCCC1	5.300350930195108
CCCCCCCCC(CCCCCC)CCCCN(CCCCCCCC)Cc1ccccc1	5.415070676066878
CCCCCCCCCCCCN1CCN(CCCCCCCCCCC=Cc2ccccc2)CC1	5.30564562289567
CCCCCCCNCCCCCCCCCCCN1CCCCCCCC1	5.351412530683515
CCCCCCCCCCN(CCCCCC)Cc1ccc(OC)cc1CCC	5.301270691046411
NCCCCCCNCCCCc1ccccc1	5.391930083410838
CCCCCCCCCCCCN(CCCCCCc1ccccc1)CCCCCNCCCCCC	5.4587617734201554
CCCCc1ccc(OC)cc1CCCCCCCCCN1CCCCCCCCCCC1	5.362623032582092
CCCCCCCCNCCC(CCCCc1ccc(OC)cc1)CCNCCCCCC	5.2995930208078565
CCCNCCCCCCCN1CCN(c2ccc(OC)cc2)CC1	5.473489933666052
CCCCCCCCCCCCNCCCCCCCNCCCCCCCNCCCCCCCCC	5.420755602432371
CCN1CCN(CCCC2CCCCCCCC(CCCCc3ccc(Cl)cc3)CCCC2)CC1	5.300901280604266
CCCCCCCCCN1CCCCCCCCCCCCC(CCCCc2ccc(Cl)cc2)C1	5.316554840752569
COc1ccc(CCN2CCCCCCC#CCCCCCCCCC2)cc1	5.3566012271214465
CCCN1CCc2ccccc2CC1	5.520531491609253
CCCCCCN(CCCCCCCCCN1CCCCCC1)CCCOCCCCc1ccccc1	5.316279754503713
CCCCCCCCCN(CCCCCCc1ccccc1)CCC(CCCCCC)CCCCCC	5.330790682878561
c1ccc(CCCCCCCCCCCCNCCCCN2CCCCCCCC2)cc1	5.448819288319673
CCCCCCCCCCCc1cc(CN2CCN(CCC)CC2)ccc1OC	5.297686345600596
CCCCCCCCCCCCCCCCCCCCCCN(CCC)CCCc1ccccc1	5.4494839041036105
CCCCCCCCCCCN(CCc1ccc(F)cc1)C(CCCC)CCCCCC	5.303188703046097
CCCCCCCN(CCCCCCCCCCCc1ccccc1)CCCCCCCCCCOCC	5.374855667935732
CCCCCCCCCCCCCCN(CCCCCC)C(=O)c1ccc(CC)cc1	5.4893626022157855
CCN1CCCCCCCCCC(CCCCCc2ccccc2)C1	5.289234529280597
CCCCCCN(CCCCCS)CCCCCCCCc1ccc(OC)cc1	5.288715311483888
C1CCCCCCCNCCCCCCN2CCN(CCCCCCC1)CC2	5.420686996080477
CCCCCCCCCCCCCCN(CCCCCCc1ccc(OC)cc1)CCCCCOCC	5.399127873413742
CCCCCCCCN(CCCCCCOCCCC)CCCCCCc1ccc(OC)cc1	5.409486884484094
CCCCCCCCCCCCCCCCN(C)CCCCCCCCCCN(C)CCCCCC	5.43392993928276
OC(CCCCCCc1ccc(F)cc1)CCCCCN1CCCCCCCC1	5.362274103419548
CCCCCCc1cccc(N2CCN(CC)CC2)c1	5.414650618238131
c1ccc(CCCCCCCCCCN2CCCCCCCCCCCNCC2)cc1	5.422567350628278
O=C(c1ccc(F)cc1)N1CCCCCCCCCCCCCCCCCCCCCOCC1	5.30425728785279
CCCCCc1ccc(OC)cc1CN1CCCCCCCCCCCCCC1	5.321497880316615
CCCCCCCCCCC(CCCN1CCN(CCC)CC1)CCc1ccc(OC)cc1	5.288291425596489
CCCCN(CCCCCCOC)Cc1ccc(Cl)cc1	5.403847309674768
CCCCCCCCCCCN(CCCCCCC)CCCCCCCCCc1cc(C)ccc1OC	5.32825404467743
CCCCCCN1CCN(CCCNCCCc2ccc(OC)cc2)CC1	5.458130936005151
CCCCCCCCCCCN(Cc1ccccc1)CC(CCCCCC)CCCCCCCCC	5.287763522693014
CCCCCCCCCCN(CCCCc1ccc(OC)cc1)CCCCC(C)CCCCCC	5.372387665358731
CCCCCCCCN1CCN(C(CCC)CCCCCCCCCCCc2ccc(Cl)cc2)CC1	5.338872700952991
O=C(c1ccc(Cl)cc1)N1CCCCCCCCCCCCCC2CCCCC2CCCCCC1	5.288472899451149
CCCCCCCCCC(C)CCCCCCCN(CCCCCCC)Cc1ccc(OC)cc1	5.4455181461302455
CCCCCCCCCN1CCN(CCc2ccc(OCCC)cc2)CC1	5.461654744620856
c1ccc(CCCCCCCCCNCCCCCN2CCCCCCCCCCCCC2)cc1	5.4661725562921015
CCCCCCCCN1CCCCCCCCCCCCNCCCCCCCC1	5.351412530683515
CCCCCCCCc1ccc(OCCCCCCN(C)C)cc1	5.469323999122434
CCCCCCN(CCCCCCCC1CCCCCC1CCCC)C(=O)c1ccccc1	5.313171627686411
CCC1CCN(CCCCCCCCCCCCCCCCCc2ccc(OC)cc2)CC1	5.4716751654317415
CCCCCc1ccc(OCCN2CCCC2)cc1	5.549937883696869
CCCCc1ccccc1CCCCN(CCC)CCCCCCCN1CCCCCCCC1	5.295925857411716
CCCCCCCCCCCCCCCCCCN(C)Cc1cccc(C)c1	5.3903285019349525
c1ccc(OCCCCCCCCCC2CCCCCCCCC2)cc1	5.429328295658407
CCCCCCCCCCCCC(CCCCC)CCCCCc1ccc(F)cc1	5.423532378439344
CCCCCCCCCCN1CCN(CCCCCCCC(CCCC)CCCOc2ccccc2)CC1	5.343927284942048
CCC1CCCCCCN(CCc2ccc(Cl)cc2)CCCCC1	5.31016789762703
CCCCCCCCNCCCCCCCCCCCCCCCCNC(=O)c1ccccc1	5.565051777981511
CCCCCCCCCC(CCCCc1ccc(OC)cc1)CCN1CCN(CC)CC1	5.347215823461605
CCCCCCCCCCC(CCCC)N(CCCCC)Cc1ccc(OC)cc1	5.299131403586757
CCCCCCCCCN(CCCCCCOCCCCCCCC)Cc1cccc(OC)c1	5.457668506815961
COc1cccc(CN2CCCCCCCCCCCCCCCC(N)CCCCC2)c1	5.2899805982817005
CCCCc1ccc(OCCC)cc1	5.4504104610426065
CCCCCCCCN1CCCCCCCCCCCCCCCCCCCNCCCCCCCC1	5.351412530683515
CCCCCCCCCCCNCCCCCCCN(CCCCCCC)CCCCCCCCC	5.351412530683515
CCCCCCCCN1CCN(CCCCCC(CCCCCC)CCCCCCc2ccccc2)CC1	5.490639821021272
CCCCCCCCCCCCCC(C)CCCCCCN(CCCCCC)Cc1ccc(Cl)cc1	5.386053033284002
CCCC(O)CCCCCN(CCCCCCCCc1ccc(OC)cc1)CCN1CCCCCCC1	5.300270140146768
Cc1cccc(CCCCCCCCCCCN2CCCC2)c1	5.415427308184231
CCCCCCCCCNCCCCCCNCCCCCCCNCCCCCC	5.420755602432371
c1ccc(CCCCCCC2CCCCCCC2CCCCCCN2CCOCC2)cc1	5.372378564467287
CCCc1cccc(OCCCCN2CCN(C)CC2)c1	5.434735173766456
CCCCCCCN(CCCCCCCO)c1ccc(F)cc1	5.293053789260075
CCCCN(CCCCCCc1ccc(OC)cc1)CCCCN1CCCCCCCCC1	5.567225757985536
CC(CCCCCCCCCCCCCCCc1ccccc1)CCCCCCN1CCOCC1	5.441624096645122
CCCCCCCCc1cccc(CCN2CCCCC2)c1	5.365498351226746
COCCCCCCCCCCCCCCc1ccccc1	5.458743660932439
c1ccc(N2CCN(C3CCCCCCCCCCC3)CC2)cc1	5.51830652991099
CCCCCCCCCCCN(CCCCCCOCCCC)Cc1ccccc1	5.381359691080069
CCCCCCCCCCN(CCCCCCCCC(C)CCCC)CCCCc1ccc(OC)cc1	5.37575929850427
CCCCCCCCC(CCCCCCC)CN(CCCC)CCc1ccccc1	5.3033729533005
CCCCCCC(CCCCCCCCCCCCCCCCCCCCCN(C)C)c1ccccc1	5.295684959938388
COc1ccc(CCCCCCCN2CCCCCCC3CCCCCCCCC3CCCC2)cc1	5.339489892248607
CCCCCCN1CCCCCCCCCCC(CCCCOc2ccccc2)CCCCCCCC1	5.386424703934034
OCCCCCN(CCCCCCCCCN1CCCCCCCC1)CCCCCCc1ccccc1	5.409966410560171
CCCCC(CCCCCCCCc1ccc(Cl)cc1)CCCCCCN1CCN(C)CC1	5.408144690382939
CCCCC(CCCCCCCCCCCCc1ccccc1)N1CCCCCCCC1	5.407656594790258
CCCCC(CCCCCN1CCCCCCCCCCCC1)CCCCc1ccccc1	5.379507814666845
CCCCCCCCCCNCCCCCCCCCCCNCCCCCCNCCCCC	5.334792700963216
CCCCCCCCCN(CCCCCCCCCc1ccccc1)CCCCCCN1CCCNCC1	5.327900598720726
CCCCCCCCC(CCCCCCC)CCCCCCCNC(=O)c1ccc(Cl)cc1	5.476007005422619
c1ccc(OCCCCCCCCNCCCCCCCCCCCN2CCCCCC2)cc1	5.470028001440676
CCCCCCCCCN(CCCCCCCCC(CC)CCCCCCCC)Cc1cccc(OC)c1	5.335857613921636
CCCCCCN(CCCC)CCCCCCN1CCCCCC1	5.3914064527646985
CCCCCCCCCCCCCc1ccc(CCCCCCNCCCCCCC)cc1	5.4662731668156805
CCCCCCCN(CCCCCCNCCCC)C(=O)c1ccc(C)cc1	5.434325789556621
CCCCCCCCCCNCCCCCNCCCCCCCCNCCCCCC	5.332355391717604
CCCCCCCCCc1cc(OC)ccc1CCCCCCCCCCCCN(CC)CCCCCC	5.348522753830466
CCCN1CCCCCCCCCCCCCCCCCCCCCN(CCC)CCCCCCCC1	5.375476843264799
CCCCCCCCCCSCCCCCCc1ccc(OC)cc1	5.300920743690727
CC(C)CCCCCN(CCCCCCCCc1ccccc1)CCCCCCCN1CCCCCCC1	5.499797940855392
OCCCCCCN1CCN(CCCCCCc2ccccc2)CC1	5.477111270575791
CCC(CCCc1ccc(OC)cc1)CCCN1CCCCCCCCCCCC1	5.297306681847355
CCCCCCN(CCC)CCCCCCCCCCCCCCCCCc1cccc(CCCCC)c1	5.307196172412877
CCCCCCCCN1CCN(CCCCCc2cccc(N)c2)CC1	5.327280315799438
CCCCCCCCCCCCCCCCCC(CCCC)CCCCN(C)CCc1ccccc1	5.3192128035140485
Clc1ccc(CNCCCCCCCCN2CCCCCCCCCCCCCCCCCCC2)cc1	5.485637281222081
CCCCCCCCCCCCN(CCCCCCCC)C(=O)c1ccc(CCCCC)cc1	5.499110013002725
CCCCCCN(C)CCCCCCCN1CCCCCCCCCCCC1	5.325090414538043
Nc1ccc(C(=O)NCCCCO)cc1	5.288750851517175
c1ccc(OCCN2CCCCCCCNCCC2)cc1	5.363117051656815
CCCCCCCCCCCCCCCCCN(CCCCCc1ccccc1)CCCCOCC	5.318482564626351
CCCCCCCCCCCN(CCCCCCCC)CCCCCCCCCOc1ccc(OC)cc1	5.537418705962659
CCCCCC(CCCCCCCCCN1CCCCCCCCCCCC1)CCc1ccc(OC)cc1	5.39597419816349
CCCCCCC1CCCCCCCCC1CCCCCCCCCc1ccc(F)cc1	5.3019322019808195
CCCCCCCCCC(C)CCCCCCCCCCN(CC)C(=O)c1ccc(O)cc1	5.288576331306649
CCCCCCCN(C)CCCCCCCCCCCNCCCCCC	5.304371689265973
CCCCCCCCN(CC)CCCCCCCCCCc1ccc(CCCCC)cc1	5.370497193891108
NCCCCCCCCCCCCCN1CCN(CCc2ccccc2)CC1	5.492585304081913
COc1ccc(CCCCCCCCN2CCN(CCCCCN)CC2)cc1	5.496933032795166
CCCCCCCc1cc(OC)ccc1CCCCCN1CCN(C)CC1	5.389907335994469
CCCCCN(CCC1CCCCC1)Cc1ccc(F)cc1	5.411995872324636
CCCCCCN1CCCCCCCC(CCCCCc2ccc(Cl)cc2)C1	5.348845130175174
CCCCCCCCC(CCCCC)CCCCCCCN(C)CCCCCc1ccc(OC)cc1	5.430743850242936
CCCCCN(CCNCCC)Cc1ccc(OC)cc1	5.357202814202966
COc1cccc(CCCC2CCCCCCCCCCCCCCCCCCCCCCC2)c1	5.408596616990459
c1cc2ccc1CCCCCCCCCCNCCCO2	5.388958963130631
CCCCN(CCNCCC)Cc1ccccc1	5.290410987575244
CCCCCCCCCCc1ccccc1OCCCCCC	5.35164005470605
CCCCCCCCCCCCCCCCOCCN(CCCCCC)CCCCCCc1ccccc1	5.364840516162393
CCCN1CCN(CCCCCCCCCCCCCCCCCOc2ccc(OC)cc2)CC1	5.509023465078755
CCCCCCCCCCCCCCCCCCN(CCCCCCCC)C(=O)c1ccc(F)cc1	5.583665671786834
CCCCCCCCCCCOCCCCN(CCCCCCCCC)Cc1ccc(F)cc1	5.33763364432631
CCCCCCC(CCCCCCCc1ccccc1)CCCCCCCN1CCCCCCCC1	5.452199729584416
CCCCCCCCCCCCN(CCCCCCCCCCCC1CCCC1)Cc1ccccc1	5.429041951108783
CCCCCCCCNCCCCCCCCCCCCNCCCCCCCc1ccc(Br)cc1	5.326625948692947
CCOCCCCCCCCCCCNCCc1ccccc1	5.35682490819409
CCCCCN(CCCC)CCCCCc1ccc(Cl)cc1	5.4691330964462095
CCCCCC(CCCc1ccccc1)CCN1CCCCC1	5.3257819969523394
CCCCCCCCCCCCCCCCCCCNCCCCCCCCCNCCCCCC	5.420755602432371
CCCCCCCCN(CCCCCCC)CCCCCCCCCCCCCc1ccc(OC)cc1C	5.401173009150409
CCCCCCCCCCCN(CCCCCCCC1CCCCCCC1)CCCCc1ccccc1	5.432914990385398
CCCCCCCCCN1CCN(CCCCCCCCCCCCCNc2ccc(Cl)cc2)CC1	5.44438618886597
CCCCCCCCN(CCCCCC(CCC)CCCCCC)CCc1ccccc1	5.3415268948287355
CCCCCOCCCCCCCC1CCN(Cc2ccccc2)CC1	5.400676566172055
CCCCCCCN(CCCCC)CCCCCCCCCCC(=O)O	5.352921074999213
CCCCCCCCCCCCCCCCCCN(CCCCCC)CCc1ccccc1F	5.374160336953374
CCCCCC1CCCCCCCCCCCC1CCCCCCCc1cccc(OC)c1	5.3510319530688335
CCCCCCCCN(C)Cc1ccccc1Cl	5.292506818647236
CCCCCCN1CCCCCCC(CCCCCCCc2ccccc2)CC1	5.330790682878561
CCCCCCCCCCCCCCCCN1CCN(CCCCCCCc2ccncc2)CC1	5.470795949041535
CCCCc1ccccc1CCCCCN1CCN(CCCC)CC1	5.393830842875617
CCCCCCCOCCCCCCCCCCCc1ccc(CCCCCCC)cc1	5.348410184375678
CCCCCCN(CCC)CCCCCCCCCCCCCCCCCCCCc1cccc(O)c1	5.357177690786673
CCCc1ccc(OCCCCCCCCCCCCCCCN(CC)CC)cc1	5.448805894392206
CCCCCCCN(CCCCCC)CCCCCCC(=O)O	5.40510309501524
CCCCC(CCCCCCCCc1ccc(OC)cc1)N1CCCC1	5.490491516227945
CCCCCCC(CCCCCCCCc1ccc(Cl)cc1)CCN1CCN(CCCCCC)CC1	5.355685501089146
CNCCN(C)CCCCCCCCCCCCCCc1ccccc1	5.304860719166962
c1ccc(CCCCCCCNCCCCCCCCCN2CCCCCCCCCCCCCC2)cc1	5.518445918638778
COc1ccc(CCCC(C)CCCCN2CCCCCCCCCCCC2)cc1	5.328687256002319
CCCCCCC(CCCCCCCCCCCCCc1ccc(Cl)cc1)N1CCN(C)CC1	5.440666122959265
CCc1ccc(CCCCCCCCCCCCCCN2CCCCCCCCCCC2)cc1	5.397645672352505
CCCN(CCC)CCCCCCOCCc1ccc(OC)cc1	5.309941365097999
CCCCCCc1ccc(CCCCCCCN2CCCN(CCCC)CC2)cc1	5.349172457450588
CCCCCCc1cc(OC)ccc1CCCCCCCCCCCN(C)CCCCCC	5.379263228210017
CCCCCCCCCCN(C)CCCCCCCCCCCCN(CCCCCC)CCCCCC	5.325090414538043
c1ccc(CCNCCCCCCCCCCCCCCN2CCCCCCC2)cc1	5.5263161699440015
OCCCCCCN(CCCCCCCc1ccccc1)CCCCCCCN1CCCCCCC1	5.4329334586598295
CCC(CCCCN(CC)CC)CCc1ccc(OC)cc1	5.296729669326746
CCCCCCCCCc1ccc(CCCCCCN2CCN(CCCCC)CC2)cc1	5.515481566498399
CCCCCCCCCCCCCCCCCCCCCN(CCCC(C)C)Cc1ccccc1	5.429959625462699
CCCCCCCCCCCCCCN1CCN(CCCNCCCCc2ccccc2)CC1	5.4310384184676
CCCCCCCCCC(CCCC)CCCCCCCCN(CCCCCCC)CCc1ccccc1	5.409504452363809
COc1ccc(CCCCN2CCCCCNCCC2)cc1	5.391329179840591
CCCCCCC(CCCCCCCN1CCCCCCCC1)CCc1ccccc1	5.344169866964065
COc1ccc(CCCCCCCC(N)=O)cc1	5.4377091547206415
CCCCCCCN(CCCCCCC)CCCCCCC(O)CCCCCCc1ccccc1	5.400247244918243
CCCCCCCCCCN1CCN(CCCCCCOc2ccncc2)CC1	5.387528278921427
CCCCCCCCCCCCCCCCCCCCCCCCCN(C)CCCCc1ccccc1	5.542662291603509
CCCC(CCCCCCCCCN1CCCCCCCC1)CCCCCCCCOc1ccccc1	5.328381784555069
CCCCCC(CCCCC)CCCCNCCCCCCCCCc1ccc(Cl)cc1	5.337310492433083
CCCCCCCCCCCCCCCCCCCN(CCCCCCCC)Cc1cccc(C)c1	5.4571907002293445
CCCCCCCCC(CCCC)CCCCCCCCCCCCCCCc1cccc(OC)c1	5.404906230486106
CCCCCCCCCCCCN(CCCCCCCC)C(C)CCCCCc1ccc(OC)cc1	5.32493633693812
CCCCCCCCCCCN1CCCC(CCc2ccc(OC)cc2)CC1	5.306278988953427
CCCCCCN(CCCCC)CCCCCC(CCCCC)CCCCCc1ccccc1	5.410521005635411
CCCCCCc1ccc(OCCCCCN2CCNCC2)cc1	5.450397724194597
CCCCCCCNCCCCCCCCCCN(CCCCC)CCCCCCC	5.28885444843691
CCCCCCCCN(CCCCCCCC(CCCCC)CCCCCC)CCc1ccc(OC)cc1	5.493378524067638
CCCCCCCCCCCCCCCCc1cccc(N2CCOCC2)c1	5.443866132599315
CCCCCCCCCCCCCCCCCCCCN(CCCCCC)Cc1cccc(F)c1	5.495602845280995
COc1ccc(CN2CCN(CCCCCCCCC(C)C)CC2)cc1	5.565432861941059
CCCCCCCCCCCCCC(CCCCCCC)CCN1CCN(CCCc2ccccc2)CC1	5.364858784936876
CCCCC(C)CCCCCCCN(C)CCCCCCCc1ccc(Cl)cc1	5.315949654019304
CCCCCCCCCCCCCN1CCN(C(CCCC)CCCCCc2ccc(Cl)cc2)CC1	5.396761246145032
OC1CCCCCCCCCN(CCCCCCCOc2ccccc2)CCCCCCCC1	5.362104435909646
CCCCCCCCCCCCCCN(CCCCC)C(=O)c1ccc(Cl)cc1	5.547597947090784
CCCCCCc1ccc(CCCN2CCN(CCCCC)CC2)cc1	5.383877079715788
Clc1ccc(CCCCCCCN2CCCCCCCCCCCCCOCCCCCCCCC2)cc1	5.417636043867603
CCCCCCCOCCCCCCCCCCCCCCCN1CCC(c2ccccc2)CC1	5.420891817988779
COc1ccc(CCCN2CCCCCCCCCCCOCCCCCCCCCCC2)cc1	5.445315043423924
CCCCCCCCCCCCCCCCCN(CCCCCCCCC)C(=O)c1ccc(Cl)c(C)c1	5.312067347945216
CCCCCCCCCCCN(CCCC(CCCC)CCCCCCC)CCc1ccccc1	5.294314347013047
CCCCCCCCN(CCCCCCC(C)CCCC)CCc1cccc(OC)c1	5.3659667369886845
CCCCCCCCCCN(CCCCCCC)CC(CCCCCCCC)CCCCc1ccccc1	5.329428902688525
CCCCCCC(CCCc1ccc(OC)cc1)CN(CCCC)CCCC	5.288756296819684
CCCCC1CCCCCCCCCCCN(C(=O)c2ccc(C)cc2)CCCCCCCCCC1	5.419296018588478
CCCCCN(CCCC)CCCCCCCCCCCCCCCCCCN1CCCCCCC1	5.343793135563431
CCCN1CCCCCCCCC(NCc2ccccc2)CCCCCCCC1	5.298214312560404
CCCCCCCCCCCCCCCCCCN(CCCCOC)C(=O)c1ccc(C)cc1	5.404146440045923
CCCCCCCCCCCN(CCCCCCCCCCCCCCNCC)Cc1ccc(F)cc1	5.3457902606627385
CCCCCCC1CCCCCCN1CCN(C)CCCCCCc1ccc(OC)cc1	5.331001577144501
CCNCCCCCN1CCN(CCCCCCc2ccccc2)CC1	5.380772771255744
CCCCCCN1CCCCCCCCCC(CCCc2ccc(OC)cc2)CCC1	5.348552984481973
CCCCCCCN(CCCC)CCN1CCCCCCCCC1	5.368265498591561
Oc1ccccc1OCCCCCCCCCCCCCCN1CCCCCCCCC1	5.291783621410493
CCCCCCCCCCCCCCN(CCCCC)C(=O)c1ccc(CCCCC)cc1	5.458356452562622
OCc1ccc(CN2CCCCCC2)cc1	5.315589248616613
CCCCCCCc1ccccc1CCCCC	5.4556031240905325
CCCCCCCCCNCCCCCN(CCCCCCCC)Cc1ccc(OC)cc1	5.507826972926037
CCCCCCCCCCN(CCCCCNCC)CCCCc1ccccc1	5.303642432612449
COc1ccc(CN2CCCCCCCCCCCC2)cc1Cl	5.367082173266518
CCCCCCCCc1cc(CCCCCCCCCN(C)CCCCCCC)ccc1OC	5.294761816971128
CCCCCCCCCCNCCCCCCCCCCCCN1CCCC1	5.337227244437532
CCCCCCCCCCCCCCN1CCN(CCCCCCCOc2ccc(CCC)cc2)CC1	5.488205141983835
CCCCCCCCCCCNCCCCCCCCCc1ccccc1C	5.33073715572165
CCCCCCCCCCN(CCCCCCC)CCCCCCCc1cccc(N2CCCCCC2)c1	5.2869883938762205
CCCCCCCCCCCCCCCCCCCCCCCCCOCCc1ccc(OC)cc1	5.362607818017577
c1ccc(NCCCCCCCCCCCN2CCCCCCCCCC2)cc1	5.4210870030359155
CCCCC=CCCCCCCCCCOc1ccc(C)cc1	5.36072970472067
CCCCCC(CCCCCCCCCCc1ccccc1)CCN1CCCCCCC1	5.330790682878561
CCCCCCCCCCN(CCCCCCO)CCCCCc1ccccc1	5.406359965436197
CCCCCCCCCCCC(CCCCCCCC)CCCCN(CCCCCC)Cc1ccccc1	5.415070676066878
CCCCCCN(CCCCCCCN(CC)CCCCC)CCCCc1ccccc1	5.398751432962411
CCCCC(O)CCCCCCCCCCN1CCN(CCCCCCCc2ccc(OC)cc2)CC1	5.434019703427221
C(=CCCCCOc1ccccc1)CCCCCCN1CCCCCCCCCCCC1	5.366935114662693
CCCCCCCC(CCCC)CCCCCCCCN(CCCCCCC)Cc1ccc(OC)cc1	5.45664782232491
CCCCCCCNCCCCCCCCCCCOc1ccc(C)cc1	5.496941660349782
CCCCN(CCN)CCCc1ccc(Cl)cc1	5.286766807837854
Clc1ccc(CNCCCCN2CCCCCCCC2)cc1	5.445176988407314
CCCCCCOc1ccc(N2CCCCCCCCCCC2)cc1	5.389093062105164
CCCCCCOCCCCNCc1ccc(OC)cc1	5.367741344305502
CCc1ccc(CCCCN2CCCC2)cc1	5.372394944654586
CCCCCCCCCCCCN1CCN(CCCCCc2ccc(COC)cc2)CC1	5.321146753171752
CCCCCCCCCC(C)CCCCN(CCCCCCCCC)CCCOc1ccccc1	5.310321731856301
CCCCCCN1CCCCCCCCCCCCCCCCCCCC1CCc1ccccc1	5.319199807298348
CCCCN(CCCCCCCCCCc1ccccc1)CCCCCCN1CCCCCCCCCC1	5.5838485701945695
CCN(CCCCc1ccc(O)cc1)C(C)C	5.294892507793767
CCCNCCCCCCCN1CCN(CCCc2ccccc2)CC1	5.3921921936708594
CCCCN(CCCCCCCCc1ccc(OC)cc1)CCCCCCCC(CCC)CCC	5.359946119292083
CCCCCCCNCCCCCCCCCCCNCCN(C)Cc1ccccc1	5.324021879021736
CCCCCCCCc1ccccc1CCCCCN(CC)CCCCCCC	5.341622787547277
c1ccc(NCCCCCCN2CCCCCCCCCCCCCCCCCCCC2)cc1	5.4210870030359155
CCCCCCCCCNCCCCCCCNc1ccc(Cl)cc1	5.356321351031065
CCCCCCCCCCCN(CCCCCc1ccc(OC)cc1)CCC(CCCC)CCCCCC	5.322001893557657
CCCN(CCCCCCCCCCCN1CCCCCC1)CCCCCCCCCc1ccccc1	5.543454599403529
COc1ccc(CCCCCN2CCCCC=CCCCCCCCCCCC2)cc1	5.407377622439229
CCCCCCCCCCCCN(CCCCCC(C)C)CCc1ccccc1	5.47162409665643
CCCCN(C)CCCc1cccc(C)c1	5.307067415104028
CCCCCCCCCCNCCCN(C)CCCCCCCCCCc1ccc(Cl)cc1	5.329979826261697
CCCCCCCCCN(CCCCCCCC)CCCCCCCCNCc1ccc(OC)cc1	5.5316241626460645
CCCCCCCCCCN1CCCCCCN(CCCCCC)CCCCC1	5.424712918421729
CCCCCCN(CCCCCCCCCCc1ccc(OC)c(O)c1)CCN1CCCCCC1	5.391055453433944
CCCCCCCCCNCCN(CCCCCCC)CCCCCc1ccccc1	5.398058279297969
Clc1ccc(CCCCCCCCCCCCCCCCN2CCCCCCCCC2)cc1	5.5955670654445315
CCCCCCN(CCCC)CCCCCC(C)CCCCCCCCc1cccc(OC)c1	5.349682259510835
c1ccc(CCCCCCCN2CCCCCCCCC3CCCCCCN(CCCCCC2)C3)cc1	5.300433798780341
c1cncc(CCCCCN2CCCCCCCCCCCCCC2)c1	5.315114343649632
CCCCCCCCCCCCCC1CCCCCC1CCCCCCCCc1ccc(F)cc1	5.3019322019808195
CCCCCCCCCCN(CCCCCCC)Cc1ccccc1CCCCCC	5.292147482389194
CCCCCCCC(CCCCCc1ccc(OC)cc1)N(C)C	5.40411569135134
CCCCCCCC(CCCC)CCCCN(CCCCCC)C(=O)c1ccccc1	5.3664855934680755
CCCCCCCCCCCCC(CCCCCCCCC)CCNCc1ccc(OC)cc1	5.351921875459593
CCCCCCCCCCCN(CCCCCCCCNCC)CCCCCCc1ccc(OC)cc1	5.402109381093015
CCC(CCCCCCCc1ccc(Cl)cc1)CCCCCCN1CCCCCC1	5.3047392376256335
CCCCCN1CCCCCCCCCCCCCCCC1Cc1ccccc1	5.310327358102502
CCN(C)C	5.623069781984084
CCC(C)CCCCCCCCCCCCCCCCCCCN1CCN(Cc2ccccc2)CC1	5.308256226081634
c1ccc(CCCCCCCCNCCCN2CCCCCCCCCCC2)cc1	5.387922981025754
CCCCCN1CCCCCCCCC(CCCCCCCCCCCCc2ccc(Cl)cc2)C1	5.327675769310169
CCCCCCCCN(CCCCC)CCCCCCCCCCNCCCCC	5.28885444843691
CCCCCCCN1CCCCCCCC(CCCCCOc2ccccc2)CCCC1	5.364909773006121
CCCCN1CCCCCCCC(CCCCCCCc2ccc(OC)cc2)C1	5.385540548127858
Clc1ccc(CCCCCCCCCCCCCCC2CCCCCCCCCCCNCCCC2)cc1	5.325086362477282
CCCCCN1CCN(CC(O)c2ccccc2)CC1	5.313952238783419
CCC(CCCCCCCCCc1ccc(OC)cc1)CCCCN1CCCCCCCCCCCC1	5.328260548363531
CCCCCCN(CCCCCC)CCCCCCCCCCCCCCCCc1ccc(Cl)cc1	5.567335529397362
CCCCN(CC)CCc1ccccc1OC	5.352549685903738
CCCCCCCCCCCCCN1CCCCCCCC(CCCCc2ccc(OC)cc2)CC1	5.350884270766917
CCCCc1ccccc1CN1CCCCCCCCCCC1	5.290649418671154
CCCCCCN1CCCCCCCCCCCCCCCCc2cccc(c2)C1=O	5.435378815851791
CCCCCCN(CCC)CCCCCCCCCCCCCCCCCN1CCCCCCCCCC1	5.321187374759092
CC(C)N	5.8003221033151915
CCCCCCCCCC(CCCCCc1ccc(OC)cc1)CCCN(CCC)CCCCCC	5.3133224642181816
CCCCCCCCCCC(CCCCCCC)CCCCCN(CC)Cc1ccccc1	5.4058329553151525
OCCCCCCCCCCCCCCCCCCCCc1ccc(F)cc1	5.399170259479333
CCCCCCCCCCc1cccc(CCCCCCCCN2CCN(CCCCCCCC)CC2)c1	5.505189086001992
COc1ccc(NCCCC(C)C)cc1	5.387207642223445
CCCCCCCCCCCNCCN(C)CCCCCCCCCc1ccc(OC)cc1	5.399194221902123
CCCCCCCCCCCCCCCCCCCCCCCCCNCCCCCCNCCCC	5.289020054649328
CCCCCCCCCCCCC(O)CCCCN1CCN(CCCc2ccccc2)CC1	5.355590087260435
CCCCCCCCCC(CCCCC)CCCCCCCCN1CCN(CCCCCCC)CC1	5.343877463858544
CCCCCCCCN(CCCCCCCCCCCCCCCC(C)C)C(=O)c1ccc(C)cc1	5.458794915571096
CCCCCCCCCCCCN1CCN(CCCCCCCCc2ccccn2)CC1	5.321369757519856
CCCC(CCCCCCCN1CCNCC1)CCCCc1ccc(Cl)cc1	5.296204565305047
CCCCCCCCCN(CCCCC(C)CCCCCC)CCCc1ccc(OC)cc1	5.3552170340456335
CCCCCCCCN(C)CCCCCCCCCCCCCCCCc1ccc(Cl)cc1	5.520558170509187
c1ccc(C2CCCCCCCN3CCN(CCCCCC2)CC3)cc1	5.35053576076615
CCCCCCCN(CCCCCCCCCCCc1ccccc1)CCCCCC1CCCC1	5.410361137320432
CCCCCCCCCCCC(O)CCCCCCCCN(CCCC)Cc1ccccc1	5.361230030694148
Cc1ccc(OCCCN2CCCCCCCCNCCCCC2)cc1	5.4141074003303915
COc1ccc(CCCCNCCCCCCCCCN2CCCCC2)cc1	5.509598473785736
CCCCCCCCCN1CCN(CCCCCCCCC(C)CCCCc2ccccc2)CC1	5.395050738878278
CCCCCC(CCCCCCCCCCN1CCCCCC1)CCCCOc1ccccc1	5.386424703934034
CCCCCCCCCCN(CCCCC)c1ccc(O)cc1	5.349913321710458
CCCCCCCCCCN1CCN(CCCCCCC(O)CCc2ccc(Cl)cc2)CC1	5.344256634176631
CCCCCCCCNC(=O)c1ccc(C)c(F)c1	5.308134296367212
CCCCCN(CCCCCCCCC1CCCCC1)CCCCCCc1ccccc1	5.426762985763271
CCCCCc1cccc(CCCCCN2CCCCCCCCCCCCCCCC2)c1	5.395958272645479
CCCCCCOc1ccccc1CCCCN1CCCCCCCCCCCC1	5.339698541170072
CCCCCCCCCCCCCCCCCCCCCCCCCCCCNCCc1ccc(Cl)cc1	5.528036736022968
CCCCCCCCN(CCCCCCCCCCCCC(CCC)CCCC)C(=O)c1ccc(C)cc1	5.304516973385657
CCCN(C)CCCCCCCCC=CCCCCCCCCCCCCCCCCc1ccccc1	5.318232600068136
CCCCCCCN(CC)C(CCCCCC)CCCCCc1ccccc1	5.305885474371819
CCCCN1CCN(CCCCCCCCOCCCCCCCCCc2ccc(OC)cc2)CC1	5.479783382687183
CCCCCCCCCCCCC(CCCCCCCCc1ccc(Cl)cc1)CCN1CCCCCCC1	5.318045666921026
CCCCCCCCC(CCc1ccc(OC)cc1)NCCCCCCC	5.333973882656661
CCCCCCCCCCN(CCCCCC)C(=O)c1ccc(Cl)cc1Cl	5.345816643786289
CCCC=CCCCCCCN(CCCCCC)C(=O)c1ccccc1	5.320859248471597
CCCCN	5.403411606370292
COc1cccc(CCCCCCCCNCCN(C)C)c1	5.420945511945849
CCCCCN1CCCCCc2cccc(c2)CC1	5.291307312170843
CCCN(CCCCCCCCCCNC)CCc1ccc(Cl)cc1	5.33469224833797
CCCCCCCCCN(CCCCCCCCCCc1ccc(OC)cc1)CC1CCCC1	5.425704494137631
CCCCCCCCCCCCNCCCCCCCCNCCCCCCCNCCCCCCC	5.420755602432371
Fc1ccc(CCN2CCCCCCCCCCCOCCCC2)cc1	5.316855347859833
CCCCCCCCCCCC(CCCCCCCCCCCCc1ccccc1)CN1CCCC1	5.4012917372898
CN(C)CCCCCCCCCCCCC(O)CCCCCCCCCCc1ccccc1	5.378685665242571
CCCCCCCCN(CCCCCOCCCC)CCCCc1ccccc1	5.3313191195894865
Clc1ccc(CCCCCCCN2CCCCCCCCCCCCCCCCC2)cc1	5.5955670654445315
c1ccc(OCCCN2CCCCCCCCCCCCCOCCCCCCCCCCCCC2)cc1	5.383640214840569
CCCCCc1cccc(CCCCCCCN(CCC)CCCCCCN2CCCCCC2)c1	5.321563148678777
CCCCCCCCCCCCN(CCCCCCCCOCCCC)CCOc1ccccc1	5.327693656910819
CNc1ccc(CC(=O)N2CCCCCCC2)cc1	5.295108791969984
OC1CCCCCCCCCCCCCCCN(Cc2ccccc2)CCCCCCCC1	5.417835387142045
CCCCCCCCCCCCCCCCN(CCCCCCCCCC)Cc1ccc(COC)cc1	5.320002081726105
COc1ccc(CCCCCCCCCCCCC(N)CCCCCCN2CCCCCC2)cc1	5.304843986431964
CCC(CCCCCCCc1ccc(OC)cc1)CCCCN(C)C	5.327348282376354
CCCCCCN(CCCCCC)CCN(CCCCCCc1ccc(O)cc1)CCCCCC(C)C	5.389027225882901
CCCCCCCCCCCCCCCCCCCNC(=O)c1ccc(OCCF)cc1	5.347521009645447
CCCN1CCCCCCC1CCCCCCCCCCCCCc1ccc(OC)cc1	5.422487239817544
CCCCCCC(CCCC)CCCCCCN1CCN(CCCCCCOc2ccccc2)CC1	5.407558780102669
CCCCCCCCCCCCC=CCCCCCCc1ccc(F)cc1	5.425191406367883
CCCCCCCN(CCCCCCCCCc1ccccc1)CCCCCCCCC(O)CCCCC	5.400247244918243
COc1ccc(CN2CCCC=CCCCCCCCC2)cc1	5.364732757899157
CCCCCCCCCN1CCN(CCCCCCCCc2ccc(OC)cc2)CC1	5.653967763527376
CCCCOc1ccccc1CCCN1CCCCCCCCCCCCC1	5.340846561429498
COc1ccc(CN2CCC(C)(N)CC2)cc1	5.313099595238628
CCCCCCCCCN(C)CCCCCCC(CCCCCCCC)CCCc1ccc(OC)cc1	5.415340330560943
CCCCCCCCCCC(CCCCCc1ccccc1)CN1CCN(C)CC1	5.395579670487129
CCCCCCC(C)CCCCCCCCCCCCCCOc1ccccc1	5.355679155113868
CCCCCCCCCCN(C)CCNCCCCCCCCc1ccccc1	5.356959343735406
CCCCCCCCCCCCCCCc1ccc(CCCCCCN2CCN(CCCC)CC2)cc1	5.492490902347839
COc1cccc(CCN2CCCCCCCCCCCCCCCCCC(C)CCCC2)c1	5.380805872710273
CCCCCCCCN(CCC)CCCCCCc1ccccc1CCCCCCCN1CCCCCC1	5.374757197612926
COc1ccc(CN(C)CCNCCCC(C)C)cc1	5.297321415240777
CCCCN(CCC)CCCCCCCCc1ccccc1	5.459587329998911
CCCCCCN(CCCCC)CCCCCCCCCCCc1cccc(CCCC)c1	5.328812703789635
CCCCCCCCCCCCN(CCCCCC)CCN(CCCC)CCCCCCC	5.368265498591561
Fc1ccc(CCN2CCCCCCCCCCC3CCCCCCCCC3CCCCCCCC2)cc1	5.306645992265194
CCCCCN1CCN(CCCCCCCCCCc2ccncc2)CC1	5.445169880626001
CCCCCCCCCCCCCCCCCN(CCCCCCCCCC)C(=O)c1ccccc1Cl	5.436231489722661
CCCCC1CCCCN2CCN(CCCCCCC1CCCCCCCc1ccc(Cl)cc1)CC2	5.293799379373475
COc1ccc(C(=O)NC2CCCC2)cc1O	5.35468124311203
CN1CCN(CCCCc2ccc(CO)cc2)CC1	5.318922985398326
CCCCCCCCCCCCC(CCCCc1ccc(OC)cc1)N1CCCCCCCC1	5.423585300889066
CCCCCCCCCCCCCCCCCCCCCCCN(CCCC)CCCCCCCCCC	5.392482665552944
CCCCCCCCN(CCCCCCCC1CCCCCCC1)CCCCCc1ccccc1	5.426069217114971
CCCCCCCCCN(CCCCC)CCOCc1ccc(OC)cc1	5.381034711628675
CCCCCCCCCCCN(CCCCCCCCCC)Cc1ccc(Br)cc1	5.3964478545841095
CCCCCCCCCCCCCCCCCC(CCCCCc1ccccc1)CN1CCNCC1	5.350701944568294
CCCCCCCCCCCCCN(CCCCCCCCCCO)CCCCc1ccccc1	5.412716754901594
CCCCCCCCCCN(CCCCCC)CCCCCN1CCCCCCCCC1	5.424712918421729
COc1ccc(CCCN2CCCCCCCCCCCCCCC(C)CCCCCCCC2)cc1	5.4220190941037565
CCCCCCCCCCCCN(CCCCCCC)CCCCCNCCCCCC	5.287002093410246
CCCCCCCN1CCC(c2cccnc2)CC1	5.299513951234486
CCCCCCCCN(CCCCCCOCCCCCCC)CCc1ccccc1	5.451024600963192
CCCCCCCCCCCCCCCCCCCCCc1ccc(F)cc1	5.610057111872275
COc1ccc(CCCCCCNCCNCCCCCCN)cc1	5.398168529318427
CCCCCNCCCN(CCCCCCc1ccccc1)CCCCCCN1CCCCCCC1	5.36930148188459
CCCCCCCCCCCCCCCCCCCCCCCN1CCN(CCCCCCCC)CC1	5.590441852962053
CCCCCCCCCCN(CCCCCCCc1ccccc1)CCN1CCCCCCCCC1	5.593028574590474
CCCN(CCCCC(C)C)Cc1ccc(OC)cc1	5.43782102614528
CCCCCCCCCC(=O)c1ccc(C)cc1	5.316330945867464
CCCCCCN(CCCCCCCCCCCCCCCCCCOCCC)Cc1cccc(OC)c1	5.333800917933416
CCCCCCCCCCCCC(CCCCCCCCCCCC)CCN(CC)Cc1ccc(Cl)cc1	5.303393060058657
CCCCCCCCCCCCCN1CCN(CCCCCCCCc2ccccn2)CC1	5.321369757519856
CCCCCCCCCCCCCCCN(CCCCCCCC)Cc1cc(OC)ccc1C	5.330113459506785
COc1ccc(CCNCCC2CCCCCC2)cc1	5.335081166000559
CCNCCCCCCCNCCCCCCCCCCCCc1ccccc1	5.36886687946351
CCCCCOCCCCCCN1CCN(CCCCCCCCCCCCc2ccc(Cl)cc2)CC1	5.429026568404691
CCCCCOc1cccc(C(=O)NCCC)c1	5.416861316392259
c1ccc(CCCCCCNCCN2CCCCCCCCCCCC2)cc1	5.422567350628277
CCCCCCCCN(CCCCCC)CC(CCCCCC)CCc1ccc(OC)cc1	5.303250806107988
CCCCCCC(CCCC)CCCCCNCCCCCCc1ccc(OC)cc1	5.404770298401316
CCCCCCCCCCCCCCCCCC(CCCCc1ccccc1)CCN1CCCC1	5.327635107775456
CCCCCC(CCCCCCCCCN1CCCCCCC1)NCCCCCc1ccccc1	5.311362625793137
CCCCC1CCCCCCCCCCCCN(CCCCc2ccccc2)CCCCC1	5.39830905786372
CCCCCCCCN(CCCC)CCCCCCN1CCCCCCCCCCCC1	5.392482665552944
CCCCCCCCCCCCC(CCCC)CCCc1ccc(F)cc1	5.317944082803673
COc1ccc(CCCN2CCCCCCCNCC2)cc1	5.425793638882573
CCCCCCCN1CCCCCCCCCCCCCCCCN(C)CCCCCCCC1	5.325090414538043
CCCCCCCCCCCCCN(CCCCCCCC)CCCCCCCCCNCCCCCC	5.351412530683515
c1ccc(CCCCCOCCCCCCN2CCCCCCCCCCCCCCCC2)cc1	5.404387867694951
Clc1ccccc1OCCCCCCCCCCCCCCN1CCCCCCCCCCCCCC1	5.301983002542184
CCCCCCCCCCCCCCCC(CCCC)N(CC)CCc1ccc(OC)cc1	5.357353027839621
CCCCCCN(CCCCCC)C(=O)c1ccc(CN)cc1	5.432023984745404
CCCCCN(C)CCCCCCCCCCN(CCCCC)Cc1ccccc1	5.485627373963023
CCCCCC(CCCCCCc1ccccc1)CN1CCCCCCCCCCCCCC1	5.365657032284618
CCCCCOCCCCCCCCCCN1CCN(CCCc2ccccc2)CC1	5.417198358932381
CCCCCCCCCCN(CCCCCCCCC(CCCC)CCCCC)Cc1ccc(O)cc1	5.355145645642411
CCCc1ccc(OC)cc1CCCCCCCCN1CCCCCCCCCCCCCCCCCC1	5.30166815315786
CCCCCC(CCCCCCN1CCCCCC1)CCCCCN(CC)CCCCc1ccccc1	5.31581414572947
CCCCCCCCN(C)CCCCCCCCCC(CCCCCCC)CCCc1ccc(OC)cc1	5.415340330560943
CCCCCCC(Cc1ccccc1)N1CCOCC1	5.343615181839549
CCCCCCCCCCCCCNCCCCCCCCCCc1cccc(Cl)c1	5.427491059389205
CCCCCCCCCCCCCC(CCCCCCCOc1ccccc1)N1CCCCCCCCC1	5.397339224491445
CCCCCCCCCCN(CCCCCCN1CCCCCCCC1)CCc1ccccc1OCC	5.323895692334363
CCCCCN1CCCCC(CCCCCCCCCCCCc2cccc(OC)c2)CCC1	5.299495920881012
CCCCCCN1CCCCCC(CCCCCCCc2ccc(Cl)cc2)C1	5.348845130175174
CCCCCCCCCCN(CCCCCCC)C(CCCCCCC)CCCCc1ccc(OC)cc1	5.423585300889066
CCCCCCCCN(CCCCCC)CCOCCCCc1ccc(OC)cc1	5.410020342616469
CCCCCCCCCCC(CC)CCCCN(CCCCCCC)CCCCc1ccc(OC)cc1	5.293797647259959
CCCCCCCCCCCCNCCCCCc1ccc(CCCC)cc1	5.332542209245887
CCCOc1ccc(CCCCCCCCCCCCCCCN2CCCCCCCC2)cc1	5.479879850223209
CCCCCN(C)CCNCCCCCCCCCCOc1ccccc1	5.3114006520168
CCCCCCCCCCCCNCCCCCCCCCCCCc1ccccc1F	5.296286853949771
CCCCOCCCCCCCCN1CCN(CCc2ccc(OC)cc2)CC1	5.447473732205426
CCCCCCCCCCCCCCN(CC)CCCCCCc1cccc(CCCCCCC)c1	5.378795242625268
CCCCCCCCCCC(O)CCCCCCN(CCCCCCCC)Cc1ccc(Cl)cc1	5.395876655469375
CCCCCCCNCCCCCCCCNCCCCc1ccccc1	5.543981980764182
CCCCCCCCCCCCCCCCN(CCCCC)CCc1cccc(C)c1	5.3932098112082825
CCCCCCCCCC(C)CCCCCCN(CCCCCCCCC)Cc1ccc(OC)cc1	5.4455181461302455
CCCCCCCCCCC(CCCCCCCCC)CCCCCCCc1ccccc1	5.476005842295569
CC1CCCCCCCCCCN2CCN(CCCCCCCc3ccc(cc3)CCCCCC1)CC2	5.36464963232324
CCCCCCCCCCCCCCCCCN(C)CCCCCCCNCCCCCCCCC	5.304371689265973
CCCCCCCCCCCCCCN(CCCCCCCCCCCC)CCc1ccc(C)cc1	5.5076597983331474
CC1CCCCCCCCCCN(CCCCCCCCCCc2ccccc2)CCCC1	5.35908530845357
CCCCCCCCCCCCCCCCC(C)CCCCN(CCCCCC)CCOc1ccccc1	5.319171469147159
CCCCCCC(CCCC)CCCN1CCN(CCCc2ccccc2)CC1	5.320842509221356
CCCCCCCCN(CCCCCCC)CCOCCCCCCCCCCCc1ccccc1	5.364840516162393
COc1ccc(C2CCCCCC2)cc1	5.360329769215663
CCCCCCNCCCCCCCN1CCN(CCCCc2ccccc2)CC1	5.520430676031041
CCCCCCCCN(CCCC)CCCCCCN1CCCCCCC1	5.392482665552944
CCCCCCCCCCCCCCCCCCCCN1CCN(CCCc2ccc(COC)cc2)CC1	5.3077025166238405
CCCCCCCCCCCCCC(CCCCCCC)CCCCCCCCCNCc1ccccc1	5.406671803667134
CCCCCN(CC)CCCCCCCCCCCCCCCOc1ccccc1	5.450754248036852
CN1CCCCN(Cc2ccccc2)CC1	5.3995635142448055
CCCCCCC(CCCCCN1CCCCC1)Cc1ccc(OC)cc1	5.385399434230986
c1ccc(CCCOCCCCCCCCCCCCCCCCCCCCCCN2CCCC2)cc1	5.321168595535444
CCCC(Cc1ccc(OC)cc1)N1CCCCCC1	5.407521643825617
O=C(c1cccc(O)c1)N1CCCC1	5.478428062632442
CCCCCCCCCCCOc1ccccc1CN1CCN(CCCCCCC)CC1	5.3959295476651965
CCCCCCCCCCCCCCCCCN1CCCCCCCCCCCNCCCCCC1	5.351412530683515
CCCCCCCCCCCc1ccc(OC)cc1CCCCCCCC	5.4195892190619634
COc1ccc(CCCCCCN2CCCCCCCCCCCCCNCC2)cc1	5.461585558758496
c1cc2cc(c1)CCCCCCCCCCCCCCCCCCCCCCCCCCCCCC2	5.518428720010093
CCCCCCCCCN(C)CCc1cccc(O)c1	5.409231013591262
CCCCCCCCCN(CCCCCC(C)CCCCCC)CCCCc1ccc(OC)cc1	5.415843779984698
CCCCCCN(CCC)CCCCCCCCCCCCCCc1cccc(OC)c1	5.4685859955576
CCCCCCCN(CCCCC)CCCCCCCCCc1ccc(Br)cc1	5.332154859800738
CCCCCCCN(C)CCNCCCCCCCCCc1ccc(F)cc1	5.332619368398797
[truncated: 455,140 more rows]
