# Supplementary material for: EvoMol: a flexible and interpretable evolutionary algorithm for unbiased de novo molecular generation
Source: J Cheminform. 2020 Sep 16;12:55. doi: 10.1186/s13321-020-00458-z (PMC7494000; doi:10.1186/s13321-020-00458-z)
Supplement: Supplementary file 2 — Additional file 2. Archive of the GuacaMol benchmarks experiments. [file 13321_2020_458_MOESM2_ESM.xz]

Archive with 59 entries (51 files):
- GuacaMol_JSON
- GuacaMol_JSON/All actions
- GuacaMol_JSON/All actions/output_v2_1.json
- GuacaMol_JSON/All actions/output_v2_2.json
- GuacaMol_JSON/All actions/output_v2_3.json
- GuacaMol_JSON/All actions/output_v2_4.json
- GuacaMol_JSON/All actions/output_v2_5.json
- GuacaMol_JSON/All actions/output_v2_6.json
- GuacaMol_JSON/All actions/output_v2_7.json
- GuacaMol_JSON/All actions/output_v2_8.json
- GuacaMol_JSON/All actions/output_v2_9.json
- GuacaMol_JSON/All actions/output_v2_10.json
- GuacaMol_JSON/From Methane
- GuacaMol_JSON/From Methane/output_v2_1.json
- GuacaMol_JSON/From Methane/output_v2_2.json
- GuacaMol_JSON/From Methane/output_v2_3.json
- GuacaMol_JSON/From Methane/output_v2_4.json
- GuacaMol_JSON/From Methane/output_v2_5.json
- GuacaMol_JSON/From Methane/output_v2_6.json
- GuacaMol_JSON/From Methane/output_v2_7.json
- GuacaMol_JSON/From Methane/output_v2_8.json
- GuacaMol_JSON/From Methane/output_v2_9.json
- GuacaMol_JSON/From Methane/output_v2_10.json
- GuacaMol_JSON/Primary actions
- GuacaMol_JSON/Primary actions/output_v2_1.json
- GuacaMol_JSON/Primary actions/output_v2_2.json
- GuacaMol_JSON/Primary actions/output_v2_3.json
- GuacaMol_JSON/Primary actions/output_v2_4.json
- GuacaMol_JSON/Primary actions/output_v2_5.json
- GuacaMol_JSON/Primary actions/output_v2_6.json
- GuacaMol_JSON/Primary actions/output_v2_7.json
- GuacaMol_JSON/Primary actions/output_v2_8.json
- GuacaMol_JSON/Primary actions/output_v2_9.json
- GuacaMol_JSON/Primary actions/output_v2_10.json
- GuacaMol_JSON/All actions GuacaMol Quality Filters
- GuacaMol_JSON/All actions GuacaMol Quality Filters/Osimertinib MPO
- GuacaMol_JSON/All actions GuacaMol Quality Filters/Osimertinib MPO/output_v2_1.json
- GuacaMol_JSON/All actions GuacaMol Quality Filters/Osimertinib MPO/output_v2_2.json
- GuacaMol_JSON/All actions GuacaMol Quality Filters/Osimertinib MPO/output_v2_3.json
- GuacaMol_JSON/All actions GuacaMol Quality Filters/Osimertinib MPO/output_v2_4.json
- GuacaMol_JSON/All actions GuacaMol Quality Filters/Osimertinib MPO/output_v2_5.json
- GuacaMol_JSON/All actions GuacaMol Quality Filters/Osimertinib MPO/output_v2_6.json
- GuacaMol_JSON/All actions GuacaMol Quality Filters/Osimertinib MPO/output_v2_7.json
- GuacaMol_JSON/All actions GuacaMol Quality Filters/Osimertinib MPO/output_v2_8.json
- GuacaMol_JSON/All actions GuacaMol Quality Filters/Osimertinib MPO/output_v2_9.json
- GuacaMol_JSON/All actions GuacaMol Quality Filters/Osimertinib MPO/output_v2_10.json
- GuacaMol_JSON/All actions GuacaMol Quality Filters/Sitagliptin MPO
- GuacaMol_JSON/All actions GuacaMol Quality Filters/Sitagliptin MPO/output_v2_1.json
- GuacaMol_JSON/All actions GuacaMol Quality Filters/Sitagliptin MPO/output_v2_2.json
- GuacaMol_JSON/All actions GuacaMol Quality Filters/Sitagliptin MPO/output_v2_3.json
- GuacaMol_JSON/All actions GuacaMol Quality Filters/Sitagliptin MPO/output_v2_4.json
- GuacaMol_JSON/All actions GuacaMol Quality Filters/Sitagliptin MPO/output_v2_5.json
- GuacaMol_JSON/All actions GuacaMol Quality Filters/Sitagliptin MPO/output_v2_6.json
- GuacaMol_JSON/All actions GuacaMol Quality Filters/Sitagliptin MPO/output_v2_7.json
- GuacaMol_JSON/All actions GuacaMol Quality Filters/Sitagliptin MPO/output_v2_8.json
- GuacaMol_JSON/All actions GuacaMol Quality Filters/Sitagliptin MPO/output_v2_9.json
- GuacaMol_JSON/All actions GuacaMol Quality Filters/Sitagliptin MPO/output_v2_10.json
- GuacaMol_JSON/All actions GuacaMol Quality Filters/All benchmarks
- GuacaMol_JSON/All actions GuacaMol Quality Filters/All benchmarks/output_v2_1.json
