# Supplementary material for: EvoMol: a flexible and interpretable evolutionary algorithm for unbiased de novo molecular generation
Source: J Cheminform. 2020 Sep 16;12:55. doi: 10.1186/s13321-020-00458-z (PMC7494000; doi:10.1186/s13321-020-00458-z)
Supplement: Supplementary file 2 — Additional file 2. Archive of the GuacaMol benchmarks experiments. [file 13321_2020_458_MOESM2_ESM.xz › GuacaMol_JSON/All actions/output_v2_1.json]

{
    "guacamol_version": "0.5.0",
    "benchmark_suite_version": "v2",
    "timestamp": "20200406-0852",
    "results": [
        {
            "benchmark_name": "Celecoxib rediscovery",
            "score": 1.0,
            "optimized_molecules": [
                [
                    "Cc1ccc(-n2nc(C(F)(F)F)cc2-c2ccc(S(N)(=O)=O)cc2)cc1",
                    1.0
                ]
            ],
            "execution_time": 486.7158398628235,
            "number_scoring_function_calls": 28517,
            "metadata": {
                "top_1": 1.0,
                "internal_similarity_max": 0.0,
                "internal_similarity_mean": 0.0,
                "internal_similarity_histogram_density": [
                    [
                        10.0,
                        0.0,
                        0.0,
                        0.0,
                        0.0,
                        0.0,
                        0.0,
                        0.0,
                        0.0,
                        0.0
                    ]
                ],
                "internal_similarity_histogram_bins": [
                    [
                        0.0,
                        0.1,
                        0.2,
                        0.30000000000000004,
                        0.4,
                        0.5,
                        0.6000000000000001,
                        0.7000000000000001,
                        0.8,
                        0.9,
                        1.0
                    ]
                ]
            }
        },
        {
            "benchmark_name": "Troglitazone rediscovery",
            "score": 1.0,
            "optimized_molecules": [
                [
                    "Cc1c(C)c2c(c(C)c1O)CCC(C)(COc1ccc(CC3SC(=O)NC3=O)cc1)O2",
                    1.0
                ]
            ],
            "execution_time": 518.9270071983337,
            "number_scoring_function_calls": 24186,
            "metadata": {
                "top_1": 1.0,
                "internal_similarity_max": 0.0,
                "internal_similarity_mean": 0.0,
                "internal_similarity_histogram_density": [
                    [
                        10.0,
                        0.0,
                        0.0,
                        0.0,
                        0.0,
                        0.0,
                        0.0,
                        0.0,
                        0.0,
                        0.0
                    ]
                ],
                "internal_similarity_histogram_bins": [
                    [
                        0.0,
                        0.1,
                        0.2,
                        0.30000000000000004,
                        0.4,
                        0.5,
                        0.6000000000000001,
                        0.7000000000000001,
                        0.8,
                        0.9,
                        1.0
                    ]
                ]
            }
        },
        {
            "benchmark_name": "Thiothixene rediscovery",
            "score": 0.7425742574257426,
            "optimized_molecules": [
                [
                    "CC(=C1Sc2ccccc21)N(C)S(=O)(=O)c1ccc2c(c1)C2=CCCN1CCN(C)CC1",
                    0.7425742574257426
                ]
            ],
            "execution_time": 28156.678985357285,
            "number_scoring_function_calls": 1540535,
            "metadata": {
                "top_1": 0.7425742574257426,
                "internal_similarity_max": 0.0,
                "internal_similarity_mean": 0.0,
                "internal_similarity_histogram_density": [
                    [
                        10.0,
                        0.0,
                        0.0,
                        0.0,
                        0.0,
                        0.0,
                        0.0,
                        0.0,
                        0.0,
                        0.0
                    ]
                ],
                "internal_similarity_histogram_bins": [
                    [
                        0.0,
                        0.1,
                        0.2,
                        0.30000000000000004,
                        0.4,
                        0.5,
                        0.6000000000000001,
                        0.7000000000000001,
                        0.8,
                        0.9,
                        1.0
                    ]
                ]
            }
        },
        {
            "benchmark_name": "Aripiprazole similarity",
            "score": 1.0,
            "optimized_molecules": [
                [
                    "O=C1NCCc2ccc(OCCCCN3CCN(c4cccc(Cl)c4Cl)CC3)cc2NNN1",
                    1.0
                ],
                [
                    "O=C1Cc2cc(OCCCN3CCN(c4cccc(Cl)c4Cl)CC3)ccc2N1",
                    1.0
                ],
                [
                    "O=C1Cc2cc(OCCCCN3CCN(c4cccc(Cl)c4Cl)CC3)ccc2NN1",
                    1.0
                ],
                [
                    "O=C1Cc2cc(OCCCCN3CCN(c4cccc(Cl)c4Cl)CC3)ccc2N1",
                    1.0
                ],
                [
                    "O=C1Cc2cc(OCCCCN3CCN(c4cccc(Cl)c4Cl)CC3)ccc2CN1",
                    1.0
                ],
                [
                    "O=C1Cc2cc(OCCCCN3CCCN(c4cccc(Cl)c4Cl)CC3)ccc2N1",
                    1.0
                ],
                [
                    "O=C1CNc2ccc(OCCCCN3CCN(c4cccc(Cl)c4Cl)CC3)cc2C1",
                    1.0
                ],
                [
                    "O=C1CNc2cc(OCCCCN3CCN(c4cccc(Cl)c4Cl)CC3)ccc2CCN1",
                    1.0
                ],
                [
                    "O=C1CNNc2cc(OCCCCN3CCN(c4cccc(Cl)c4Cl)CC3)ccc2CCN1",
                    1.0
                ],
                [
                    "O=C1CCc2pc(OCCCCN3CCN(c4cccc(Cl)c4Cl)CC3)ccc2N1",
                    1.0
                ],
                [
                    "O=C1CCc2nc(OCCCCN3CCN(c4cccc(Cl)c4Cl)CC3)ccc2N1",
                    1.0
                ],
                [
                    "O=C1CCc2ccc(OCN3CCCN(c4cccc(Cl)c4Cl)CC3)cc2N1",
                    1.0
                ],
                [
                    "O=C1CCc2ccc(OCCN3CCN(c4cccc(Cl)c4Cl)CC3)cc2N1",
                    1.0
                ],
                [
                    "O=C1CCc2ccc(OCCN3CCCN(c4cccc(Cl)c4Cl)CCC3)cc2N1",
                    1.0
                ],
                [
                    "O=C1CCc2ccc(OCCN3CCCN(c4cccc(Cl)c4Cl)CC3)cc2N1",
                    1.0
                ],
                [
                    "O=C1CCc2ccc(OCCCN3CCN(c4cccc(Cl)c4Cl)CCC3P)cc2N1",
                    1.0
                ],
                [
                    "O=C1CCc2ccc(OCCCN3CCN(c4cccc(Cl)c4Cl)CCC3O)cc2N1",
                    1.0
                ],
                [
                    "O=C1CCc2ccc(OCCCN3CCCN(c4cccc(F)c4Cl)CC3)cc2N1",
                    1.0
                ],
                [
                    "O=C1CCc2ccc(OCCCN3CCCN(c4cccc(Cl)c4O)CC3)cc2N1",
                    1.0
                ],
                [
                    "O=C1CCc2ccc(OCCCN3CCCN(c4cccc(Cl)c4Cl)CCC3)cc2N1",
                    1.0
                ],
                [
                    "O=C1CCc2ccc(OCCCN3CCCN(c4cccc(Cl)c4Cl)CC3)cc2N1",
                    1.0
                ],
                [
                    "O=C1CCc2ccc(OCCCN3CCCN(c4cccc(Cl)c4Cl)C3)cc2N1",
                    1.0
                ],
                [
                    "O=C1CCc2ccc(OCCCN3CCCCN(c4cccc(Cl)c4Cl)CCC3)cc2N1",
                    1.0
                ],
                [
                    "O=C1CCc2ccc(OCCCCN3CCN(c4cccc(Cl)c4Cl)CCC3O)cc2N1",
                    1.0
                ],
                [
                    "O=C1CCc2ccc(OCCCCN3CCCN(c4cccc(S)c4Cl)CC3)cc2N1",
                    1.0
                ],
                [
                    "O=C1CCc2ccc(OCCCCN3CCCN(c4cccc(P)c4Cl)CC3)cc2N1",
                    1.0
                ],
                [
                    "O=C1CCc2ccc(OCCCCN3CCCN(c4cccc(Cl)c4Cl)C3)cc2N1",
                    1.0
                ],
                [
                    "O=C1CCc2ccc(OCCCCN3CCCN(c4c(S)cccc4Cl)CC3)cc2N1",
                    1.0
                ],
                [
                    "O=C1CCc2ccc(OCCCCCN3CCN(c4cccc(Cl)c4Cl)C3)cc2N1",
                    1.0
                ],
                [
                    "O=C1CCc2ccc(OCCCCCN3CCCN(c4cccc(S)c4Cl)CC3)cc2N1",
                    1.0
                ],
                [
                    "O=C1CCc2ccc(OCCCCCN3CCCN(c4cccc(NS)c4Cl)CC3)cc2N1",
                    1.0
                ],
                [
                    "O=C1CCc2cc(OCPCCCN3CCN(c4cccc(Cl)c4Cl)CC3)ccc2N1",
                    1.0
                ],
                [
                    "O=C1CCc2cc(OCP(P)CCCN3CCN(c4cccc(Cl)c4Cl)CC3)ccc2N1",
                    1.0
                ],
                [
                    "O=C1CCc2cc(OCOCCCN3CCN(c4cccc(Cl)c4Cl)CC3)ccc2N1",
                    1.0
                ],
                [
                    "O=C1CCc2cc(OCCCN3CCN(c4cccc(Cl)c4Cl)CC3)ccc2N1",
                    1.0
                ],
                [
                    "O=C1CCc2cc(OCCCN3CCN(c4cccc(Cl)c4Cl)CC3)ccc2CN1",
                    1.0
                ],
                [
                    "O=C1CCc2cc(OCCCN3CCN(c4cccc(Cl)c4Cl)CC3)ccc2CCN1",
                    1.0
                ],
                [
                    "O=C1CCc2cc(OCCCN3CCN(c4cccc(Cl)c4Cl)C3)ccc2N1",
                    1.0
                ],
                [
                    "O=C1CCc2cc(OCCCN3CCN(c4cccc(CCl)c4Cl)CC3)ccc2N1",
                    1.0
                ],
                [
                    "O=C1CCc2cc(OCCCN3CCCN(c4cccc(Cl)c4Cl)CC3)ccc2N1",
                    1.0
                ],
                [
                    "O=C1CCc2cc(OCCCCN3CCN(c4cccc(Cl)c4Cl)CC3)ccc2N1P",
                    1.0
                ],
                [
                    "O=C1CCc2cc(OCCCCN3CCN(c4cccc(Cl)c4Cl)CC3)ccc2N1O",
                    1.0
                ],
                [
                    "O=C1CCc2cc(OCCCCN3CCN(c4cccc(Cl)c4Cl)CC3)ccc2N1Cl",
                    1.0
                ],
                [
                    "O=C1CCc2cc(OCCCCN3CCN(c4cccc(Cl)c4Cl)CC3)ccc2N1",
                    1.0
                ],
                [
                    "O=C1CCc2cc(OCCCCN3CCN(c4cccc(Cl)c4Cl)CC3)ccc2C[SH]1P",
                    1.0
                ],
                [
                    "O=C1CCc2cc(OCCCCN3CCN(c4cccc(Cl)c4Cl)CC3)ccc2CN1P",
                    1.0
                ],
                [
                    "O=C1CCc2cc(OCCCCN3CCN(c4cccc(Cl)c4Cl)CC3)ccc2CN1O",
                    1.0
                ],
                [
                    "O=C1CCc2cc(OCCCCN3CCN(c4cccc(Cl)c4Cl)CC3)ccc2CN1",
                    1.0
                ],
                [
                    "O=C1CCc2cc(OCCCCN3CCN(c4cccc(Cl)c4Cl)CC3)ccc2C(S)N1",
                    1.0
                ],
                [
                    "O=C1CCc2cc(OCCCCN3CCN(c4cccc(Cl)c4Cl)CC3)ccc2C(F)(S)N1",
                    1.0
                ],
                [
                    "O=C1CCc2cc(OCCCCN3CCN(c4cccc(Cl)c4Cl)CC3)ccc2C(Cl)N1",
                    1.0
                ],
                [
                    "O=C1CCc2cc(OCCCCN3CCN(c4cccc(Cl)c4Cl)CC3)c(CP)cc2N1",
                    1.0
                ],
                [
                    "O=C1CCc2cc(OCCCCN3CCN(c4cccc(Cl)c4Cl)CC3)c(Br)cc2N1",
                    1.0
                ],
                [
                    "O=C1CCc2cc(OCCCCN3CCN(c4cccc(Cl)c4Cl)C3)ccc2N1",
                    1.0
                ],
                [
                    "O=C1CCc2cc(OCCCCN3CCN(c4cccc(CCl)c4Cl)CC3)ccc2N1",
                    1.0
                ],
                [
                    "O=C1CCc2cc(OCCCCN3CCCN(c4cccc(Cl)c4Cl)CCC3)ccc2N1",
                    1.0
                ],
                [
                    "O=C1CCc2cc(OCCCCN3CCCN(c4cccc(Cl)c4Cl)CC3)ccc2NN1",
                    1.0
                ],
                [
                    "O=C1CCc2cc(OCCCCN3CCCN(c4cccc(Cl)c4Cl)CC3)ccc2CN1",
                    1.0
                ],
                [
                    "O=C1CCc2cc(OCCCCN3CCCCN(c4cccc(Cl)c4Cl)CCC3)ccc2N1",
                    1.0
                ],
                [
                    "O=C1CCc2cc(OCCCCCN3CCN(c4cccc(Cl)c4Cl)CC3)ccc2N1",
                    1.0
                ],
                [
                    "O=C1CCc2cc(OCCCCCN3CCN(c4cccc(Cl)c4Cl)CC3)ccc2CN1",
                    1.0
                ],
                [
                    "O=C1CCc2cc(OCCCCCN3CCN(c4cccc(Cl)c4Cl)C3)ccc2N1",
                    1.0
                ],
                [
                    "O=C1CCc2cc(OCCCCCN3CCCN(c4cccc(Cl)c4Cl)CCC3)ccc2N1",
                    1.0
                ],
                [
                    "O=C1CCc2cc(OCCCCCN3CCCN(c4cccc(Cl)c4Cl)CC3)ccc2N1",
                    1.0
                ],
                [
                    "O=C1CCc2cc(COCCCCN3CCN(c4cccc(Cl)c4Cl)CC3)ccc2N1",
                    1.0
                ],
                [
                    "O=C1CCSC(Br)c2cc(OCCCCN3CCN(c4cccc(Cl)c4Cl)CC3)ccc2N1",
                    1.0
                ],
                [
                    "O=C1CCNc2ccc(OCCCCN3CCN(c4cccc(Cl)c4Cl)CC3)cc21",
                    1.0
                ],
                [
                    "O=C1CCNc2cc(OCCCCN3CCN(c4cccc(Cl)c4Cl)CC3)ccc2N1",
                    1.0
                ],
                [
                    "O=C1CCNc2cc(OCCCCN3CCN(c4cccc(Cl)c4Cl)CC3)ccc2CN1",
                    1.0
                ],
                [
                    "O=C1CCNc2cc(OCCCCN3CCN(c4cccc(Cl)c4Cl)CC3)ccc2CC1",
                    1.0
                ],
                [
                    "O=C1CCNc2cc(OCCCCCN3CCN(c4cccc(Cl)c4Cl)CC3)ccc2CN1",
                    1.0
                ],
                [
                    "O=C1CCNc2cc(OCCCCCN3CCN(c4cccc(Cl)c4Cl)CC3)ccc2C1",
                    1.0
                ],
                [
                    "O=C1CCCc2ccc(OCCN3CCN(c4cccc(Cl)c4Cl)CC3)cc2N1",
                    1.0
                ],
                [
                    "O=C1CCCc2cc(OCCCN3CCN(c4cccc(Cl)c4Cl)CC3)ccc2N1",
                    1.0
                ],
                [
                    "O=C1CCCc2cc(OCCCCN3CCN(c4cccc(Cl)c4Cl)CC3)ccc2N1",
                    1.0
                ],
                [
                    "O=C1CCCc2cc(OCCCCN3CCN(c4cccc(Cl)c4Cl)CC3)ccc2CN1",
                    1.0
                ],
                [
                    "O=C1CCCc2cc(OCCCCN3CCN(c4cccc(Cl)c4Cl)C3)ccc2N1",
                    1.0
                ],
                [
                    "O=C1CCCCc2cc(OCCCN3CCN(c4cccc(Cl)c4Cl)CC3)ccc2N1",
                    1.0
                ],
                [
                    "O=C1CCCCc2cc(OCCCCN3CCN(c4cccc(Cl)c4Cl)CC3)ccc2N1",
                    1.0
                ],
                [
                    "O=C1CCCC(F)c2cc(OCCCCN3CCN(c4cccc(Cl)c4Cl)CC3)ccc2N1",
                    1.0
                ],
                [
                    "O=C1CCCC(Br)c2cc(OCCCCN3CCN(c4cccc(Cl)c4Cl)CC3)ccc2N1",
                    1.0
                ],
                [
                    "O=C1CCC(F)c2cc(OCCCCN3CCN(c4cccc(Cl)c4Cl)CC3)ccc2N1",
                    1.0
                ],
                [
                    "O=C1CC(O)Cc2cc(OCCCCN3CCN(c4cccc(Cl)c4Cl)CC3)ccc2N1",
                    1.0
                ],
                [
                    "Nc1cccc(N2CCN(CCOc3ccc4c(c3)NC(=O)CC4)CC2)c1Cl",
                    1.0
                ],
                [
                    "Nc1cccc(N2CCCN(CCCOc3ccc4c(c3)NC(=O)CC4)CC2)c1Cl",
                    1.0
                ],
                [
                    "Nc1cccc(N2CCCN(CCCCOc3ccc4c(c3)NC(=O)CC4)CC2)c1Cl",
                    1.0
                ],
                [
                    "Nc1cccc(N2CCCN(CCCCCOc3ccc4c(c3)NC(=O)CC4)CC2)c1Cl",
                    1.0
                ],
                [
                    "Nc1cccc(N2CCCCN(CCCCOc3ccc4c(c3)NC(=O)CC4)CC2)c1Cl",
                    1.0
                ],
                [
                    "Nc1cc2c(cc1OCCCCN1CCN(c3cccc(Cl)c3Cl)CC1)CCC(=O)N2",
                    1.0
                ],
                [
                    "NN1Cc2ccc(OCCCCN3CCN(c4cccc(Cl)c4Cl)CC3)cc2CCC1=O",
                    1.0
                ],
                [
                    "NC1CCCC(=O)Nc2ccc(OCCCCN3CCN(c4cccc(Cl)c4Cl)CC3)cc21",
                    1.0
                ],
                [
                    "NC1CC(=O)Nc2ccc(OCCCCN3CCN(c4cccc(Cl)c4Cl)CC3)cc2C1",
                    1.0
                ],
                [
                    "NC1CC(=O)Nc2ccc(OCCCCN3CCN(c4cccc(Cl)c4Cl)CC3)cc21",
                    1.0
                ],
                [
                    "Clc1cccc(N2CCN(CCCCOc3ccc4c(c3)CCN4)CC2)c1Cl",
                    1.0
                ],
                [
                    "CN1Cc2ccc(OCCCCN3CCN(c4cccc(Cl)c4Cl)CC3)cc2CCC1=O",
                    1.0
                ],
                [
                    "CN1C(=O)CCc2cc(OCCCCN3CCN(c4cccc(Cl)c4Cl)CC3)ccc21",
                    1.0
                ],
                [
                    "CC1CCN(c2cccc(Cl)c2Cl)CCN1CCCOc1ccc2c(c1)NC(=O)CC2",
                    1.0
                ],
                [
                    "CC1CCN(c2cccc(Cl)c2Cl)CCN1CCCCOc1ccc2c(c1)NC(=O)CC2",
                    1.0
                ],
                [
                    "C=C1CCc2ccc(OCCCCN3CCN(c4cccc(Cl)c4Cl)CC3)cc2CN1",
                    1.0
                ],
                [
                    "C=C1CCc2cc(OCCCCN3CCN(c4cccc(Cl)c4Cl)CC3)ccc2CN1",
                    1.0
                ]
            ],
            "execution_time": 353.03193283081055,
            "number_scoring_function_calls": 19150,
            "metadata": {
                "top_1": 1.0,
                "top_10": 1.0,
                "top_100": 1.0,
                "internal_similarity_max": 0.9838709677419355,
                "internal_similarity_mean": 0.6215229415806925,
                "internal_similarity_histogram_density": [
                    [
                        0.1,
                        0.0,
                        0.0,
                        0.0,
                        0.29200000000000004,
                        3.9759999999999964,
                        3.876000000000001,
                        1.2380000000000004,
                        0.4020000000000001,
                        0.11600000000000002
                    ]
                ],
                "internal_similarity_histogram_bins": [
                    [
                        0.0,
                        0.1,
                        0.2,
                        0.30000000000000004,
                        0.4,
                        0.5,
                        0.6000000000000001,
                        0.7000000000000001,
                        0.8,
                        0.9,
                        1.0
                    ]
                ]
            }
        },
        {
            "benchmark_name": "Albuterol similarity",
            "score": 1.0,
            "optimized_molecules": [
                [
                    "Oc1ccc(C(O)CNC(P)(P)P)cc1CS",
                    1.0
                ],
                [
                    "OCc1cc(P(O)CNC(P)Br)ccc1O",
                    1.0
                ],
                [
                    "Cc1cccc(O)c1C(O)CNC(C)(C)C",
                    1.0
                ],
                [
                    "Cc1ccc(P(O)CNC(C)(C)C)cc1S",
                    1.0
                ],
                [
                    "Cc1ccc(C(S)CNC(C)(C)P)cc1S",
                    1.0
                ],
                [
                    "Cc1ccc(C(S)CNC(C)(C)C)cc1S",
                    1.0
                ],
                [
                    "Cc1ccc(C(O)CNC(C)(C)P)cc1O",
                    1.0
                ],
                [
                    "Cc1ccc(C(O)CNC(C)(C)C)cc1S",
                    1.0
                ],
                [
                    "Cc1ccc(C(O)CNC(C)(C)C)cc1O",
                    1.0
                ],
                [
                    "Cc1cc(C(O)CNC(C)(P)PP)ccc1O",
                    1.0
                ],
                [
                    "Cc1cc(C(O)CNC(C)(P)P)ccc1O",
                    1.0
                ],
                [
                    "Cc1cc(C(O)CNC(C)(P)CP)ccc1O",
                    1.0
                ],
                [
                    "Cc1cc(C(O)CNC(C)(P)CO)ccc1O",
                    1.0
                ],
                [
                    "Cc1cc(C(O)CNC(C)(P)C(S)CP)pcc1O",
                    1.0
                ],
                [
                    "Cc1cc(C(O)CNC(C)(P)C(S)CP)ccc1O",
                    1.0
                ],
                [
                    "Cc1cc(C(O)CNC(C)(P)C(O)CP)ccc1O",
                    1.0
                ],
                [
                    "Cc1cc(C(O)CNC(C)(C)PO)ccc1O",
                    1.0
                ],
                [
                    "Cc1cc(C(O)CNC(C)(C)P)ccc1S",
                    1.0
                ],
                [
                    "Cc1cc(C(O)CNC(C)(C)P)ccc1O",
                    1.0
                ],
                [
                    "Cc1cc(C(O)CNC(C)(C)CP)pcc1S",
                    1.0
                ],
                [
                    "Cc1cc(C(O)CNC(C)(C)CP)ccc1S",
                    1.0
                ],
                [
                    "Cc1cc(C(O)CNC(C)(C)CP)ccc1O",
                    1.0
                ],
                [
                    "Cc1cc(C(O)CNC(C)(C)C)ccc1O",
                    1.0
                ],
                [
                    "Cc1cc(C(O)CNC(C)(C)C)ccc1CS",
                    1.0
                ],
                [
                    "Cc1cc(C(O)CNC(C)(C)C)c(S)cc1CS",
                    1.0
                ],
                [
                    "Cc1c(O)cccc1C(S)CNC(C)(C)C",
                    1.0
                ],
                [
                    "Cc1c(O)cccc1C(O)CNC(C)(C)C",
                    1.0
                ],
                [
                    "CCc1pc(C(O)CNC(C)(P)CS)ccc1O",
                    1.0
                ],
                [
                    "CCc1pc(C(O)CNC(C)(C)P)ccc1O",
                    1.0
                ],
                [
                    "CCc1cc(C(O)CNC(C)(P)P)ccc1O",
                    1.0
                ],
                [
                    "CCc1cc(C(O)CNC(C)(P)CS)pcc1O",
                    1.0
                ],
                [
                    "CCNCC(C)C(O)c1ccc(S)c(CO)c1",
                    1.0
                ],
                [
                    "CCNC1(P)C=C1P(O)c1ccc(O)c(CO)c1",
                    1.0
                ],
                [
                    "CCCCC(C)(P)NCP(O)c1ccc(O)c(CO)c1",
                    1.0
                ],
                [
                    "CCCC(C)(P)NCP(O)c1ccc(O)c(CO)c1",
                    1.0
                ],
                [
                    "CCC(O)C(C)(P)NCC(O)c1ccc(O)c(C)c1",
                    1.0
                ],
                [
                    "CCC(C)NCC(O)c1ccc(O)c(CO)c1",
                    1.0
                ],
                [
                    "CCC(C)(P)NCP(O)c1cccc(CO)c1O",
                    1.0
                ],
                [
                    "CCC(C)(P)NCP(O)c1ccc(O)c(CO)c1",
                    1.0
                ],
                [
                    "CCC(C)(F)NCP(O)c1ccc(O)c(CO)c1",
                    1.0
                ],
                [
                    "CC1(NCC(O)c2ccc(O)c(CO)c2)CC(P)P1",
                    1.0
                ],
                [
                    "CC1(C)Cc2cc(cc(O)c2CS)C(O)CN1",
                    1.0
                ],
                [
                    "CC(P)NCP(O)c1ccc(O)c(CO)c1",
                    1.0
                ],
                [
                    "CC(P)NCP(O)c1cc(CO)ccc1O",
                    1.0
                ],
                [
                    "CC(P)NCCC(O)c1ccc(O)c(CO)c1",
                    1.0
                ],
                [
                    "CC(P)NCC(O)c1ccc(O)c(CO)c1",
                    1.0
                ],
                [
                    "CC(P)CNCC(O)c1ccc(O)c(CO)c1",
                    1.0
                ],
                [
                    "CC(P)(P)NCP(Cl)c1ccc(O)c(CO)c1",
                    1.0
                ],
                [
                    "CC(P)(P)NCC(O)c1ccc(O)c(CO)c1",
                    1.0
                ],
                [
                    "CC(P)(P)NCC(O)c1ccc(O)c(CCl)c1",
                    1.0
                ],
                [
                    "CC(P)(P)NCC(F)C(O)c1ccc(O)c(CO)c1",
                    1.0
                ],
                [
                    "CC(P)(CP)NCC(O)c1ccc(O)c(CO)c1",
                    1.0
                ],
                [
                    "CC(P)(CCP)NCC(O)c1ccc(O)c(CO)c1",
                    1.0
                ],
                [
                    "CC(P)(Br)NCP(O)c1ccc(O)c(CO)c1",
                    1.0
                ],
                [
                    "CC(NCP(O)c1ccc(O)c(CO)c1)PBr",
                    1.0
                ],
                [
                    "CC(NCC(O)c1ccc(O)c(CO)c1)PBr",
                    1.0
                ],
                [
                    "CC(N)(P)NCC(O)c1ccc(O)c(CO)c1",
                    1.0
                ],
                [
                    "CC(CP)(NCC(O)c1ccc(O)c(CO)c1)PCl",
                    1.0
                ],
                [
                    "CC(CCP)NCC(O)c1ccc(O)c(CO)c1",
                    1.0
                ],
                [
                    "CC(C)NCCC(O)c1ccc(O)c(CO)c1",
                    1.0
                ],
                [
                    "CC(C)NCC(O)c1ccc(CS)c(O)c1",
                    1.0
                ],
                [
                    "CC(C)NCC(C)C(S)c1cc(CO)c(S)cp1",
                    1.0
                ],
                [
                    "CC(C)NCC(C)C(O)c1ccc(S)c(CO)c1",
                    1.0
                ],
                [
                    "CC(C)(P)NCP(O)c1ccc(O)c(CO)c1",
                    1.0
                ],
                [
                    "CC(C)(P)NCP(O)c1ccc(O)c(CCO)c1",
                    1.0
                ],
                [
                    "CC(C)(P)NCP(O)c1cc(CO)c(O)cc1O",
                    1.0
                ],
                [
                    "CC(C)(P)NCP(Cl)c1ccc(O)c(CO)c1",
                    1.0
                ],
                [
                    "CC(C)(P)NCCc1ccc(O)c(CO)c1",
                    1.0
                ],
                [
                    "CC(C)(P)NCCP(O)c1ccc(O)c(CO)c1",
                    1.0
                ],
                [
                    "CC(C)(P)NCCCC(O)c1ccc(O)c(CO)c1",
                    1.0
                ],
                [
                    "CC(C)(P)NCCC(O)c1ccc(O)c(CO)c1",
                    1.0
                ],
                [
                    "CC(C)(P)NCCC(F)C(O)c1ccc(O)c(CO)c1",
                    1.0
                ],
                [
                    "CC(C)(P)NCC(S)(CO)c1ccc(O)c(PO)c1",
                    1.0
                ],
                [
                    "CC(C)(P)NCC(O)c1ccc(OO)c(CO)c1",
                    1.0
                ],
                [
                    "CC(C)(P)NCC(O)c1ccc(O)c(PO)c1",
                    1.0
                ],
                [
                    "CC(C)(P)NCC(O)c1ccc(O)c(CO)c1",
                    1.0
                ],
                [
                    "CC(C)(P)NCC(O)c1ccc(CS)pc1",
                    1.0
                ],
                [
                    "CC(C)(P)NCC(O)c1ccc(CS)cc1",
                    1.0
                ],
                [
                    "CC(C)(P)NCC(O)c1ccc(CO)c(CO)c1",
                    1.0
                ],
                [
                    "CC(C)(P)NCC(O)(S)c1ccc(O)c(PO)c1",
                    1.0
                ],
                [
                    "CC(C)(P)NCC(F)C(O)c1ccc(O)c(PO)c1",
                    1.0
                ],
                [
                    "CC(C)(P)NCC(F)C(O)c1ccc(O)c(CO)c1",
                    1.0
                ],
                [
                    "CC(C)(P)NCC(F)=C(O)c1ccc(S)c(CO)c1",
                    1.0
                ],
                [
                    "CC(C)(P)NCC(F)=C(O)c1ccc(O)c(CO)c1",
                    1.0
                ],
                [
                    "CC(C)(P)C(O)c1ccc(O)c(CO)c1",
                    1.0
                ],
                [
                    "CC(C)(NCC(O)c1ccc(O)c(CO)c1)PCl",
                    1.0
                ],
                [
                    "CC(C)(NCC(O)c1ccc(O)c(CO)c1)PBr",
                    1.0
                ],
                [
                    "CC(C)(CBr)NCC(O)c1ccc(S)c(CO)c1",
                    1.0
                ],
                [
                    "CC(C)(C)NCCCC(O)c1ccc(S)c(CO)c1",
                    1.0
                ],
                [
                    "CC(C)(C)NCCC(O)c1ccc(S)c(PO)c1",
                    1.0
                ],
                [
                    "CC(C)(C)NCCC(O)c1ccc(S)c(CO)c1",
                    1.0
                ],
                [
                    "CC(C)(C)NCC(S)c1cccc(S)c1P",
                    1.0
                ],
                [
                    "CC(C)(C)NCC(S)c1ccc(S)c(P)c1",
                    1.0
                ],
                [
                    "CC(C)(C)NCC(S)c1ccc(CS)cc1",
                    1.0
                ],
                [
                    "CC(C)(C)NCC(S)c1ccc(CS)c(P)c1",
                    1.0
                ],
                [
                    "CC(C)(C)NCC(O)c1ccc(S)c(CO)c1",
                    1.0
                ],
                [
                    "CC(C)(C)NCC(O)c1ccc(CS)cc1",
                    1.0
                ],
                [
                    "CC(C)(C)NCC(O)c1ccc(CS)c(O)c1",
                    1.0
                ],
                [
                    "CC(C)(C)NCC(O)c1ccc(CCS)c(O)c1",
                    1.0
                ],
                [
                    "CC(C)(C)NCC(O)c1cc(O)c(CS)cc1F",
                    1.0
                ]
            ],
            "execution_time": 43.372997999191284,
            "number_scoring_function_calls": 6583,
            "metadata": {
                "top_1": 1.0,
                "top_10": 1.0,
                "top_100": 1.0,
                "internal_similarity_max": 0.875,
                "internal_similarity_mean": 0.3366130469477075,
                "internal_similarity_histogram_density": [
                    [
                        0.114,
                        1.284,
                        3.183999999999999,
                        2.560000000000001,
                        1.4660000000000004,
                        0.8979999999999992,
                        0.30000000000000004,
                        0.16400000000000003,
                        0.030000000000000006,
                        0.0
                    ]
                ],
                "internal_similarity_histogram_bins": [
                    [
                        0.0,
                        0.1,
                        0.2,
                        0.30000000000000004,
                        0.4,
                        0.5,
                        0.6000000000000001,
                        0.7000000000000001,
                        0.8,
                        0.9,
                        1.0
                    ]
                ]
            }
        },
        {
            "benchmark_name": "Mestranol similarity",
            "score": 1.0,
            "optimized_molecules": [
                [
                    "COc1ccc2c(c1)CCC1C2CCC23S#CC2(O)CCC13",
                    1.0
                ],
                [
                    "COc1ccc2c(c1)CCC1C2CCC23C1CCC2(O)C#[SH]3C",
                    1.0
                ],
                [
                    "COc1ccc2c(c1)CCC1C2CCC23C#CC2(O)CCC13",
                    1.0
                ],
                [
                    "COc1ccc2c(c1)CCC1C2CCC2(C)C1CCC2(O)S",
                    1.0
                ],
                [
                    "COc1ccc2c(c1)CCC1C2CCC2(C)C1CCC2(O)P",
                    1.0
                ],
                [
                    "COc1ccc2c(c1)CCC1C2CCC2(C)C1CCC2(O)O",
                    1.0
                ],
                [
                    "COc1ccc2c(c1)CCC1C2CCC2(C)C1CCC2(O)F",
                    1.0
                ],
                [
                    "COc1ccc2c(c1)CCC1C2CCC2(C)C1CCC2(O)Cl",
                    1.0
                ],
                [
                    "COc1ccc2c(c1)CCC1C2CCC2(C)C1CCC2(O)C#[SH]",
                    1.0
                ],
                [
                    "COc1ccc2c(c1)CCC1C2CCC2(C)C1CCC2(O)Br",
                    1.0
                ],
                [
                    "COc1ccc2c(c1)CCC1C2CCC2(C)C1CCC2(N)O",
                    1.0
                ],
                [
                    "COc1ccc2c(c1)CCC1C2CCC2(C)C1CCC2(C)O",
                    1.0
                ],
                [
                    "C#CC1(O)OC2C3CCc4cc(OC)ccc4C3CCC21C",
                    1.0
                ],
                [
                    "C#CC1(O)NCCC2C3CCc4cc(OBr)ccc4C3CCC21C",
                    1.0
                ],
                [
                    "C#CC1(O)CSC2C3CCc4cc(OC)ccc4C3CCCC21C",
                    1.0
                ],
                [
                    "C#CC1(O)CSC2C3CCCc4cc(OC)ccc4C3CCCC21C",
                    1.0
                ],
                [
                    "C#CC1(O)CCCC2C3CCc4cc(OPC)ccc4C3CCC21C",
                    1.0
                ],
                [
                    "C#CC1(O)CCCC2C3CCc4cc(OCC)ccc4C3CCC21C",
                    1.0
                ],
                [
                    "C#CC1(O)CCCC2C3CCc4cc(OCBr)ccc4C3CCC21C",
                    1.0
                ],
                [
                    "C#CC1(O)CCCC2C3CCc4cc(OC)ccc4C3CCC21S",
                    1.0
                ],
                [
                    "C#CC1(O)CCCC2C3CCc4cc(OC)ccc4C3CCC21F",
                    1.0
                ],
                [
                    "C#CC1(O)CCCC2C3CCc4cc(OC)ccc4C3CCC21C",
                    1.0
                ],
                [
                    "C#CC1(O)CCCC2C3CCc4cc(OBr)ccc4C3CCC21C",
                    1.0
                ],
                [
                    "C#CC1(O)CCCC2C3CCc4cc(CC)ccc4C3CCC21C",
                    1.0
                ],
                [
                    "C#CC1(O)CCC2C3CCc4pc(OC)ccc4C3CCC21C",
                    1.0
                ],
                [
                    "C#CC1(O)CCC2C3CCc4cc(OPC)ccc4C3CCC21C",
                    1.0
                ],
                [
                    "C#CC1(O)CCC2C3CCc4cc(ON)ccc4C3CCCC21C",
                    1.0
                ],
                [
                    "C#CC1(O)CCC2C3CCc4cc(ON)ccc4C3CCC21C",
                    1.0
                ],
                [
                    "C#CC1(O)CCC2C3CCc4cc(OCF)ccc4C3CCC21C",
                    1.0
                ],
                [
                    "C#CC1(O)CCC2C3CCc4cc(OCC)ccc4C3NCCC21C",
                    1.0
                ],
                [
                    "C#CC1(O)CCC2C3CCc4cc(OCC)ccc4C3CCCC21C",
                    1.0
                ],
                [
                    "C#CC1(O)CCC2C3CCc4cc(OCC)ccc4C3CCC21C",
                    1.0
                ],
                [
                    "C#CC1(O)CCC2C3CCc4cc(OC)cnc4C3CCC21C",
                    1.0
                ],
                [
                    "C#CC1(O)CCC2C3CCc4cc(OC)ccc4[SH]3CCC21C",
                    1.0
                ],
                [
                    "C#CC1(O)CCC2C3CCc4cc(OC)ccc4C3NCCC21C",
                    1.0
                ],
                [
                    "C#CC1(O)CCC2C3CCc4cc(OC)ccc4C3CCCC21Br",
                    1.0
                ],
                [
                    "C#CC1(O)CCC2C3CCc4cc(OC)ccc4C3CCC21SN",
                    1.0
                ],
                [
                    "C#CC1(O)CCC2C3CCc4cc(OC)ccc4C3CCC21SBr",
                    1.0
                ],
                [
                    "C#CC1(O)CCC2C3CCc4cc(OC)ccc4C3CCC21S",
                    1.0
                ],
                [
                    "C#CC1(O)CCC2C3CCc4cc(OC)ccc4C3CCC21N",
                    1.0
                ],
                [
                    "C#CC1(O)CCC2C3CCc4cc(OC)ccc4C3CCC21F",
                    1.0
                ],
                [
                    "C#CC1(O)CCC2C3CCc4cc(OC)ccc4C3CCC21CS",
                    1.0
                ],
                [
                    "C#CC1(O)CCC2C3CCc4cc(OC)ccc4C3CCC21C=S",
                    1.0
                ],
                [
                    "C#CC1(O)CCC2C3CCc4cc(OC)ccc4C3CCC21C=C",
                    1.0
                ],
                [
                    "C#CC1(O)CCC2C3CCc4cc(OC)ccc4C3CCC21C#[SH]",
                    1.0
                ],
                [
                    "C#CC1(O)CCC2C3CCc4cc(OC)ccc4C3CCC21C",
                    1.0
                ],
                [
                    "C#CC1(O)CCC2C3CCc4cc(OC)ccc4C3CCC21",
                    1.0
                ],
                [
                    "C#CC1(O)CCC2C3CCc4cc(OC)ccc4C3CC3CC321",
                    1.0
                ],
                [
                    "C#CC1(O)CCC2C3CCc4cc(OC)ccc4C3CC(S)CC21C",
                    1.0
                ],
                [
                    "C#CC1(O)CCC2C3CCc4cc(OC)ccc4C3CC(N)C21C",
                    1.0
                ],
                [
                    "C#CC1(O)CCC2C3CCc4cc(OC)ccc4C3C(S)CC21C",
                    1.0
                ],
                [
                    "C#CC1(O)CCC2C3CCc4cc(OC)ccc4C3C(N)CC21C",
                    1.0
                ],
                [
                    "C#CC1(O)CCC2C3CCc4cc(OC)ccc4C3C(F)CC21C",
                    1.0
                ],
                [
                    "C#CC1(O)CCC2C3CCc4cc(OC)ccc4C3C(C)CC21C",
                    1.0
                ],
                [
                    "C#CC1(O)CCC2C3CCc4cc(OBr)ccc4C3CCC21C",
                    1.0
                ],
                [
                    "C#CC1(O)CCC2C3CCc4cc(CC)ccc4C3CCC21C",
                    1.0
                ],
                [
                    "C#CC1(O)CCC2C3CCc4cc(C)ccc4C3CCC21C",
                    1.0
                ],
                [
                    "C#CC1(O)CCC2C3CCCc4cc(OCF)ccc4C3CCC21C",
                    1.0
                ],
                [
                    "C#CC1(O)CCC2C3CCCc4cc(OC)ccc4C3CCC21S",
                    1.0
                ],
                [
                    "C#CC1(O)CCC2C3CCC4=CC(OCC)=C[SH]=C4C3CCC21C",
                    1.0
                ],
                [
                    "C#CC1(O)CCC2C3CCC4=CC(OC)=CC=C(C4)[SH]3CCC21C",
                    1.0
                ],
                [
                    "C#CC1(O)CCC2(C)CCC3c4ccc(OC)cc4CCC3C2C1",
                    1.0
                ],
                [
                    "C#CC1(O)CCC(O)C2C3CCc4cc(OC)ccc4C3CCC21C",
                    1.0
                ],
                [
                    "C#CC1(O)CC2C3COc4cc(OC)ccc4C3CCC21C",
                    1.0
                ],
                [
                    "C#CC1(O)CC2C3CCc4cc(OCF)ccc4C3CCC21C",
                    1.0
                ],
                [
                    "C#CC1(O)CC2C3CCc4cc(OCC)ccc4C3CCC21C",
                    1.0
                ],
                [
                    "C#CC1(O)CC2C3CCc4cc(OC)ccc4C3CCCC21C",
                    1.0
                ],
                [
                    "C#CC1(O)CC2C3CCc4cc(OC)ccc4C3CCC21SC",
                    1.0
                ],
                [
                    "C#CC1(O)CC2C3CCc4cc(OC)ccc4C3CCC21S",
                    1.0
                ],
                [
                    "C#CC1(O)CC2C3CCc4cc(OC)ccc4C3CCC21P",
                    1.0
                ],
                [
                    "C#CC1(O)CC2C3CCc4cc(OC)ccc4C3CCC21F",
                    1.0
                ],
                [
                    "C#CC1(O)CC2C3CCc4cc(OC)ccc4C3CCC21CS",
                    1.0
                ],
                [
                    "C#CC1(O)CC2C3CCc4cc(OC)ccc4C3CCC21CP",
                    1.0
                ],
                [
                    "C#CC1(O)CC2C3CCc4cc(OC)ccc4C3CCC21CO",
                    1.0
                ],
                [
                    "C#CC1(O)CC2C3CCc4cc(OC)ccc4C3CCC21CCS",
                    1.0
                ],
                [
                    "C#CC1(O)CC2C3CCc4cc(OC)ccc4C3CCC21CC",
                    1.0
                ],
                [
                    "C#CC1(O)CC2C3CCc4cc(OC)ccc4C3CCC21C",
                    1.0
                ],
                [
                    "C#CC1(O)CC2C3CCc4cc(OC)ccc4C3CCC2(C)P1",
                    1.0
                ],
                [
                    "C#CC1(O)CC2C3CCc4cc(OC)ccc4C3CCC2(C)C1",
                    1.0
                ],
                [
                    "C#CC1(O)CC2C3CCc4cc(C)ccc4C3CCC21CC",
                    1.0
                ],
                [
                    "C#CC1(O)CC2C3CCc4cc(C)ccc4C3CCC21C",
                    1.0
                ],
                [
                    "C#CC1(O)CC2C3CCS4=CC(OC)=CC=C4C3CCC21C",
                    1.0
                ],
                [
                    "C#CC1(O)CC2C3CCCc4cc(OC)ccc4C3CCC21CS",
                    1.0
                ],
                [
                    "C#CC1(O)CC2C3CCCc4cc(OC)ccc4C3CCC21CP",
                    1.0
                ],
                [
                    "C#CC1(O)CC2C3CCCc4cc(OC)ccc4C3CCC21CCl",
                    1.0
                ],
                [
                    "C#CC1(O)CC2C3CCCc4cc(OC)ccc4C3CCC21CC",
                    1.0
                ],
                [
                    "C#CC1(O)CC2C3CCCc4cc(OC)ccc4C3CCC21C",
                    1.0
                ],
                [
                    "C#CC1(O)CC2C3CCC4=COC(C)=CC=C4C3CCC21C",
                    1.0
                ],
                [
                    "C#CC1(O)CC2C3C4Cc5cc(OC)ccc5C43CCC21C",
                    1.0
                ],
                [
                    "C#CC1(O)CC2C3C4CCc5cc(OC)ccc5C43CCC21C",
                    1.0
                ],
                [
                    "C#CC1(O)CC2C34CCc5cc(OC)ccc5C3C4CC21CC",
                    1.0
                ],
                [
                    "C#CC1(O)CC2C34CCc5cc(OC)ccc5C3C4CC21C",
                    1.0
                ],
                [
                    "C#CC1(O)CC2C34CCCc5cc(OC)ccc5C3C4CC21C",
                    1.0
                ],
                [
                    "C#CC1(O)C(C)C2CCC1(C)CCC1c3ccc(OC)cc3CCC12",
                    1.0
                ],
                [
                    "C#CC1(O)C(C)C2CC1(CS)CCC1c3ccc(OC)cc3CCC12",
                    1.0
                ],
                [
                    "C#CC1(O)C(C)C2C3CCc4cc(OC)ccc4C3CCC21CS",
                    1.0
                ],
                [
                    "C#CC1(CO)CC2C3CCc4cc(OC)ccc4C3CCCC21C",
                    1.0
                ],
                [
                    "C#CC1(CO)CC2C3CCc4cc(OC)ccc4C3CCC21C",
                    1.0
                ],
                [
                    "C#CC1(CO)CC2C3CCC4=CC(OC)=CC=C(C4)C3CCC21C",
                    1.0
                ],
                [
                    "C#CC1(C)CC2C3CCc4cc(OC)ccc4C3CCC21COO",
                    1.0
                ]
            ],
            "execution_time": 474.1822018623352,
            "number_scoring_function_calls": 33011,
            "metadata": {
                "top_1": 1.0,
                "top_10": 1.0,
                "top_100": 1.0,
                "internal_similarity_max": 0.9107142857142857,
                "internal_similarity_mean": 0.5242417005365733,
                "internal_similarity_histogram_density": [
                    [
                        0.1,
                        0.0,
                        0.38599999999999984,
                        0.9320000000000002,
                        2.1260000000000003,
                        4.067999999999996,
                        1.7380000000000004,
                        0.5100000000000001,
                        0.13400000000000004,
                        0.006000000000000001
                    ]
                ],
                "internal_similarity_histogram_bins": [
                    [
                        0.0,
                        0.1,
                        0.2,
                        0.30000000000000004,
                        0.4,
                        0.5,
                        0.6000000000000001,
                        0.7000000000000001,
                        0.8,
                        0.9,
                        1.0
                    ]
                ]
            }
        },
        {
            "benchmark_name": "C11H24",
            "score": 1.0,
            "optimized_molecules": [
                [
                    "CCCCCCCCCCC",
                    1.0
                ],
                [
                    "CCCCCCCCC(C)C",
                    1.0
                ],
                [
                    "CCCCCCCC(C)CC",
                    1.0
                ],
                [
                    "CCCCCCCC(C)(C)C",
                    1.0
                ],
                [
                    "CCCCCCC(CC)CC",
                    1.0
                ],
                [
                    "CCCCCCC(C)CCC",
                    1.0
                ],
                [
                    "CCCCCCC(C)C(C)C",
                    1.0
                ],
                [
                    "CCCCCCC(C)(C)CC",
                    1.0
                ],
                [
                    "CCCCCC(CC)CCC",
                    1.0
                ],
                [
                    "CCCCCC(CC)C(C)C",
                    1.0
                ],
                [
                    "CCCCCC(C)CCCC",
                    1.0
                ],
                [
                    "CCCCCC(C)CC(C)C",
                    1.0
                ],
                [
                    "CCCCCC(C)C(C)CC",
                    1.0
                ],
                [
                    "CCCCCC(C)C(C)(C)C",
                    1.0
                ],
                [
                    "CCCCCC(C)(CC)CC",
                    1.0
                ],
                [
                    "CCCCCC(C)(C)CCC",
                    1.0
                ],
                [
                    "CCCCCC(C)(C)C(C)C",
                    1.0
                ],
                [
                    "CCCCC(CCC)CCC",
                    1.0
                ],
                [
                    "CCCCC(CCC)C(C)C",
                    1.0
                ],
                [
                    "CCCCC(CC)CCCC",
                    1.0
                ],
                [
                    "CCCCC(CC)CC(C)C",
                    1.0
                ],
                [
                    "CCCCC(CC)C(C)CC",
                    1.0
                ],
                [
                    "CCCCC(CC)C(C)(C)C",
                    1.0
                ],
                [
                    "CCCCC(CC)(CC)CC",
                    1.0
                ],
                [
                    "CCCCC(C)CCC(C)C",
                    1.0
                ],
                [
                    "CCCCC(C)CC(C)CC",
                    1.0
                ],
                [
                    "CCCCC(C)CC(C)(C)C",
                    1.0
                ],
                [
                    "CCCCC(C)C(CC)CC",
                    1.0
                ],
                [
                    "CCCCC(C)C(C)CCC",
                    1.0
                ],
                [
                    "CCCCC(C)C(C)C(C)C",
                    1.0
                ],
                [
                    "CCCCC(C)C(C)(C)CC",
                    1.0
                ],
                [
                    "CCCCC(C)(CC)CCC",
                    1.0
                ],
                [
                    "CCCCC(C)(CC)C(C)C",
                    1.0
                ],
                [
                    "CCCCC(C)(C)CCCC",
                    1.0
                ],
                [
                    "CCCCC(C)(C)CC(C)C",
                    1.0
                ],
                [
                    "CCCCC(C)(C)C(C)CC",
                    1.0
                ],
                [
                    "CCCCC(C)(C)C(C)(C)C",
                    1.0
                ],
                [
                    "CCCCC(C(C)C)C(C)C",
                    1.0
                ],
                [
                    "CCCC(CCC)CC(C)C",
                    1.0
                ],
                [
                    "CCCC(CCC)C(C)CC",
                    1.0
                ],
                [
                    "CCCC(CCC)C(C)(C)C",
                    1.0
                ],
                [
                    "CCCC(CC)CCC(C)C",
                    1.0
                ],
                [
                    "CCCC(CC)CC(C)CC",
                    1.0
                ],
                [
                    "CCCC(CC)CC(C)(C)C",
                    1.0
                ],
                [
                    "CCCC(CC)C(CC)CC",
                    1.0
                ],
                [
                    "CCCC(CC)C(C)C(C)C",
                    1.0
                ],
                [
                    "CCCC(CC)C(C)(C)CC",
                    1.0
                ],
                [
                    "CCCC(CC)(CC)CCC",
                    1.0
                ],
                [
                    "CCCC(CC)(CC)C(C)C",
                    1.0
                ],
                [
                    "CCCC(CC(C)C)C(C)C",
                    1.0
                ],
                [
                    "CCCC(C)CCCC(C)C",
                    1.0
                ],
                [
                    "CCCC(C)CCC(C)CC",
                    1.0
                ],
                [
                    "CCCC(C)CCC(C)(C)C",
                    1.0
                ],
                [
                    "CCCC(C)CC(CC)CC",
                    1.0
                ],
                [
                    "CCCC(C)CC(C)CCC",
                    1.0
                ],
                [
                    "CCCC(C)CC(C)C(C)C",
                    1.0
                ],
                [
                    "CCCC(C)CC(C)(C)CC",
                    1.0
                ],
                [
                    "CCCC(C)C(CC)CCC",
                    1.0
                ],
                [
                    "CCCC(C)C(CC)C(C)C",
                    1.0
                ],
                [
                    "CCCC(C)C(C)CC(C)C",
                    1.0
                ],
                [
                    "CCCC(C)C(C)C(C)CC",
                    1.0
                ],
                [
                    "CCCC(C)C(C)C(C)(C)C",
                    1.0
                ],
                [
                    "CCCC(C)C(C)(CC)CC",
                    1.0
                ],
                [
                    "CCCC(C)C(C)(C)CCC",
                    1.0
                ],
                [
                    "CCCC(C)C(C)(C)C(C)C",
                    1.0
                ],
                [
                    "CCCC(C)(CCC)CCC",
                    1.0
                ],
                [
                    "CCCC(C)(CCC)C(C)C",
                    1.0
                ],
                [
                    "CCCC(C)(CC)CC(C)C",
                    1.0
                ],
                [
                    "CCCC(C)(CC)C(C)CC",
                    1.0
                ],
                [
                    "CCCC(C)(CC)C(C)(C)C",
                    1.0
                ],
                [
                    "CCCC(C)(C)CCC(C)C",
                    1.0
                ],
                [
                    "CCCC(C)(C)CC(C)CC",
                    1.0
                ],
                [
                    "CCCC(C)(C)CC(C)(C)C",
                    1.0
                ],
                [
                    "CCCC(C)(C)C(CC)CC",
                    1.0
                ],
                [
                    "CCCC(C)(C)C(C)C(C)C",
                    1.0
                ],
                [
                    "CCCC(C)(C)C(C)(C)CC",
                    1.0
                ],
                [
                    "CCCC(C)(C(C)C)C(C)C",
                    1.0
                ],
                [
                    "CCCC(C(C)C)C(C)CC",
                    1.0
                ],
                [
                    "CCCC(C(C)C)C(C)(C)C",
                    1.0
                ],
                [
                    "CCC(CCC(C)C)C(C)C",
                    1.0
                ],
                [
                    "CCC(CC)CCCC(C)C",
                    1.0
                ],
                [
                    "CCC(CC)CCC(C)(C)C",
                    1.0
                ],
                [
                    "CCC(CC)CC(CC)CC",
                    1.0
                ],
                [
                    "CCC(CC)CC(C)C(C)C",
                    1.0
                ],
                [
                    "CCC(CC)CC(C)(C)CC",
                    1.0
                ],
                [
                    "CCC(CC)C(CC)C(C)C",
                    1.0
                ],
                [
                    "CCC(CC)C(C)CC(C)C",
                    1.0
                ],
                [
                    "CCC(CC)C(C)C(C)(C)C",
                    1.0
                ],
                [
                    "CCC(CC)C(C)(CC)CC",
                    1.0
                ],
                [
                    "CCC(CC)C(C)(C)C(C)C",
                    1.0
                ],
                [
                    "CCC(CC)(CC)CC(C)C",
                    1.0
                ],
                [
                    "CCC(CC)(CC)C(C)(C)C",
                    1.0
                ],
                [
                    "CCC(CC)(C(C)C)C(C)C",
                    1.0
                ],
                [
                    "CCC(CC(C)C)CC(C)C",
                    1.0
                ],
                [
                    "CCC(CC(C)C)C(C)(C)C",
                    1.0
                ],
                [
                    "CCC(CC(C)(C)C)C(C)C",
                    1.0
                ],
                [
                    "CCC(C)CCCCC(C)C",
                    1.0
                ],
                [
                    "CCC(C)CCCC(C)CC",
                    1.0
                ],
                [
                    "CCC(C)CCCC(C)(C)C",
                    1.0
                ],
                [
                    "CCC(C)CCC(CC)CC",
                    1.0
                ],
                [
                    "CCC(C)CCC(C)C(C)C",
                    1.0
                ],
                [
                    "CCC(C)CCC(C)(C)CC",
                    1.0
                ],
                [
                    "CCC(C)CC(CC)C(C)C",
                    1.0
                ],
                [
                    "CCC(C)CC(C)CC(C)C",
                    1.0
                ],
                [
                    "CCC(C)CC(C)C(C)CC",
                    1.0
                ],
                [
                    "CCC(C)CC(C)C(C)(C)C",
                    1.0
                ],
                [
                    "CCC(C)CC(C)(CC)CC",
                    1.0
                ],
                [
                    "CCC(C)CC(C)(C)C(C)C",
                    1.0
                ],
                [
                    "CCC(C)C(CC)CC(C)C",
                    1.0
                ],
                [
                    "CCC(C)C(CC)C(C)CC",
                    1.0
                ],
                [
                    "CCC(C)C(CC)C(C)(C)C",
                    1.0
                ],
                [
                    "CCC(C)C(CC)(CC)CC",
                    1.0
                ],
                [
                    "CCC(C)C(C)CCC(C)C",
                    1.0
                ],
                [
                    "CCC(C)C(C)CC(C)(C)C",
                    1.0
                ],
                [
                    "CCC(C)C(C)C(CC)CC",
                    1.0
                ],
                [
                    "CCC(C)C(C)C(C)C(C)C",
                    1.0
                ],
                [
                    "CCC(C)C(C)C(C)(C)CC",
                    1.0
                ],
                [
                    "CCC(C)C(C)(CC)C(C)C",
                    1.0
                ],
                [
                    "CCC(C)C(C)(C)CC(C)C",
                    1.0
                ],
                [
                    "CCC(C)C(C)(C)C(C)CC",
                    1.0
                ],
                [
                    "CCC(C)C(C)(C)C(C)(C)C",
                    1.0
                ],
                [
                    "CCC(C)C(C(C)C)C(C)C",
                    1.0
                ],
                [
                    "CCC(C)(CC)CCC(C)C",
                    1.0
                ],
                [
                    "CCC(C)(CC)CC(C)(C)C",
                    1.0
                ],
                [
                    "CCC(C)(CC)C(C)C(C)C",
                    1.0
                ],
                [
                    "CCC(C)(CC(C)C)C(C)C",
                    1.0
                ],
                [
                    "CCC(C)(C)CCCC(C)C",
                    1.0
                ],
                [
                    "CCC(C)(C)CCC(C)(C)C",
                    1.0
                ],
                [
                    "CCC(C)(C)CC(C)C(C)C",
                    1.0
                ],
                [
                    "CCC(C)(C)CC(C)(C)CC",
                    1.0
                ],
                [
                    "CCC(C)(C)C(C)CC(C)C",
                    1.0
                ],
                [
                    "CCC(C)(C)C(C)C(C)(C)C",
                    1.0
                ],
                [
                    "CCC(C)(C)C(C)(CC)CC",
                    1.0
                ],
                [
                    "CCC(C)(C)C(C)(C)C(C)C",
                    1.0
                ],
                [
                    "CCC(C)(C(C)C)C(C)(C)C",
                    1.0
                ],
                [
                    "CCC(C(C)C)C(C)C(C)C",
                    1.0
                ],
                [
                    "CCC(C(C)C)C(C)(C)CC",
                    1.0
                ],
                [
                    "CCC(C(C)(C)C)C(C)(C)C",
                    1.0
                ],
                [
                    "CC(CC(C)(C)C)C(C)(C)C",
                    1.0
                ],
                [
                    "CC(C)CCCCCC(C)C",
                    1.0
                ],
                [
                    "CC(C)CCCCC(C)(C)C",
                    1.0
                ],
                [
                    "CC(C)CCCC(C)C(C)C",
                    1.0
                ],
                [
                    "CC(C)CCC(C)CC(C)C",
                    1.0
                ],
                [
                    "CC(C)CCC(C)C(C)(C)C",
                    1.0
                ],
                [
                    "CC(C)CCC(C)(C)C(C)C",
                    1.0
                ],
                [
                    "CC(C)CC(C)CC(C)(C)C",
                    1.0
                ],
                [
                    "CC(C)CC(C)C(C)C(C)C",
                    1.0
                ],
                [
                    "CC(C)CC(C)(C)CC(C)C",
                    1.0
                ],
                [
                    "CC(C)CC(C)(C)C(C)(C)C",
                    1.0
                ],
                [
                    "CC(C)CC(C(C)C)C(C)C",
                    1.0
                ],
                [
                    "CC(C)C(C)CCC(C)(C)C",
                    1.0
                ],
                [
                    "CC(C)C(C)CC(C)C(C)C",
                    1.0
                ],
                [
                    "CC(C)C(C)C(C)C(C)(C)C",
                    1.0
                ],
                [
                    "CC(C)C(C)C(C)(C)C(C)C",
                    1.0
                ],
                [
                    "CC(C)C(C)(C)CC(C)(C)C",
                    1.0
                ],
                [
                    "CC(C)C(C)(C(C)C)C(C)C",
                    1.0
                ],
                [
                    "CC(C)C(C(C)C)C(C)(C)C",
                    1.0
                ],
                [
                    "CC(C)(C)CCCC(C)(C)C",
                    1.0
                ],
                [
                    "CC(C)(C)C(C)(C)C(C)(C)C",
                    1.0
                ]
            ],
            "execution_time": 433.00025248527527,
            "number_scoring_function_calls": 53108,
            "metadata": {
                "top_159": 1.0,
                "internal_similarity_max": 0.7777777777777778,
                "internal_similarity_mean": 0.24693232087435196,
                "internal_similarity_histogram_density": [
                    [
                        0.23772793797713698,
                        2.7910288358846564,
                        4.548870693406114,
                        1.7032554092005856,
                        0.5371622957952614,
                        0.15822158933586475,
                        0.01740437482694514,
                        0.006328863573434596,
                        0.0,
                        0.0
                    ]
                ],
                "internal_similarity_histogram_bins": [
                    [
                        0.0,
                        0.1,
                        0.2,
                        0.30000000000000004,
                        0.4,
                        0.5,
                        0.6000000000000001,
                        0.7000000000000001,
                        0.8,
                        0.9,
                        1.0
                    ]
                ]
            }
        },
        {
            "benchmark_name": "C9H10N2O2PF2Cl",
            "score": 1.0,
            "optimized_molecules": [
                [
                    "Oc1pc(CF)c(C(O)CF)c(Cl)c1N1CN1",
                    1.0
                ],
                [
                    "OOC(F)c1cpc(CF)c(CN2CN2)c1Cl",
                    1.0
                ],
                [
                    "ON1NC1(F)CC(=CC(F)=C1CP=CO1)CCl",
                    1.0
                ],
                [
                    "ON1CNC1(O)C1=CP=C(F)C(CF)=C(Cl)C1",
                    1.0
                ],
                [
                    "ON1CN1CC1=CCC=C(C(Cl)OF)C(F)=P1",
                    1.0
                ],
                [
                    "ON1CN1CC1=CCC(OF)=C(CCl)C(F)=P1",
                    1.0
                ],
                [
                    "ON1CN1C1=C(COF)P=C(F)C(CCl)=CC1",
                    1.0
                ],
                [
                    "ON1CN1C1=C(CF)P=CC(COF)=C(Cl)C1",
                    1.0
                ],
                [
                    "ON1CN1C(F)C(=CC(F)=C1CP=CO1)CCl",
                    1.0
                ],
                [
                    "ON1CN(CC2=C(Cl)CC=CP=C2F)C1OF",
                    1.0
                ],
                [
                    "ON1CN(C2=CP=C(F)C(COF)=C(Cl)C2)C1",
                    1.0
                ],
                [
                    "ON1C(F)N1CC(=CC(F)=C1CP=CO1)CCl",
                    1.0
                ],
                [
                    "ON1C(F)N1C(CC=C(Cl)CF)=C1COC=P1",
                    1.0
                ],
                [
                    "ON1C(F)N1C(CC(Cl)=CCF)=C1COC=P1",
                    1.0
                ],
                [
                    "ON1C(F)N1C(C(=CCF)CCl)=C1COC=P1",
                    1.0
                ],
                [
                    "OCc1pc(F)cc(Cl)c1N1NC1C(O)CF",
                    1.0
                ],
                [
                    "OCc1pc(F)cc(Cl)c1C(O)(CF)C1NN1",
                    1.0
                ],
                [
                    "OCON1C(C(F)Cl)N1c1cccpc1CF",
                    1.0
                ],
                [
                    "OCN1NC1C1=C=PC(F)C(CCOF)=C1Cl",
                    1.0
                ],
                [
                    "OCN1CN(C2=CP=C(F)C=C(Cl)C2)C1OF",
                    1.0
                ],
                [
                    "OCN1CN(C2=CP=C(F)C(OF)=CC2Cl)C1",
                    1.0
                ],
                [
                    "OCCc1pc(F)cc(Cl)c1N1NC1OCF",
                    1.0
                ],
                [
                    "OCCc1pc(F)cc(Cl)c1N1NC1COF",
                    1.0
                ],
                [
                    "OCCc1pc(F)cc(Cl)c1N1NC1C(O)F",
                    1.0
                ],
                [
                    "OCCCc1pc(F)cc(Cl)c1N1NC1OF",
                    1.0
                ],
                [
                    "OCCC1=CC(OCN2C(F)N2Cl)=C=PC1F",
                    1.0
                ],
                [
                    "OCCC(F)(Cl)ON1CN1c1ccc(F)pc1",
                    1.0
                ],
                [
                    "OCC1=CCC(OF)=C(C(Cl)N2CN2)C(F)=P1",
                    1.0
                ],
                [
                    "OCC1=CCC(OC2NC(F)N2Cl)=CP=C1F",
                    1.0
                ],
                [
                    "OCC1=CCC(N2C(O)N(Cl)C2F)=CP=C1F",
                    1.0
                ],
                [
                    "OCC1=CCC(N2C(F)NC2(O)Cl)=CP=C1F",
                    1.0
                ],
                [
                    "OCC1=C(N2NC2OCF)C(Cl)=CCC(F)=P1",
                    1.0
                ],
                [
                    "OCC1=C(N2CN2O)CC(F)=C(CCl)C(F)=P1",
                    1.0
                ],
                [
                    "OCC1=C(N2C(F)N2O)CC(Cl)=C(CF)C=P1",
                    1.0
                ],
                [
                    "OCC1=C(F)CC(N2C(O)N(Cl)C2F)=CP=C1",
                    1.0
                ],
                [
                    "OCC(O)(CF)C1NN1c1cpc(F)cc1Cl",
                    1.0
                ],
                [
                    "OCC(F)c1pcc(C(O)(F)Cl)cc1N1CN1",
                    1.0
                ],
                [
                    "OCC(Cl)c1pc(F)ccc1N1NC1OCF",
                    1.0
                ],
                [
                    "OC=PC1=C(N2C(F)N2O)C(CCl)=CC(F)C1",
                    1.0
                ],
                [
                    "OC1NN1c1c(CCF)pcc(OCF)c1Cl",
                    1.0
                ],
                [
                    "OC1NN1Cc1cc(Cl)c(C(F)OCF)cp1",
                    1.0
                ],
                [
                    "OC1NN1CC1(F)P=C=CC=C1CC(Cl)OF",
                    1.0
                ],
                [
                    "OC1NN1C1C=C(CF)P=CC=C1C(F)OCl",
                    1.0
                ],
                [
                    "OC1NN1C1C=C(CF)P=CC(C(F)OCl)=C1",
                    1.0
                ],
                [
                    "OC1NN1C1=C(F)P=CC(CC(F)OCl)=CC1",
                    1.0
                ],
                [
                    "OC1NN1C1=C(CF)P=CC(C(F)OCl)=CC1",
                    1.0
                ],
                [
                    "OC1NCN1C1=CP=C(F)C(COF)=C(Cl)C1",
                    1.0
                ],
                [
                    "OC1N(Cl)C(F)N1C1=CP=CC(COF)=CC1",
                    1.0
                ],
                [
                    "OC1CC(=CF)C1P=C=COCN1C(F)N1Cl",
                    1.0
                ],
                [
                    "OC1=CCC(N2CN(COF)C2Cl)=CP=C1F",
                    1.0
                ],
                [
                    "OC1=CC(Cl)C(N2CN(COF)C2F)=CP=C1",
                    1.0
                ],
                [
                    "OC1=CC(Cl)C(N2CN(COF)C2)=CP=C1F",
                    1.0
                ],
                [
                    "OC1=CC(Cl)C(C2NCN2COF)=CP=C1F",
                    1.0
                ],
                [
                    "OC1=C=PC(F)C(CC(O)CN2C(F)N2Cl)=C1",
                    1.0
                ],
                [
                    "OC1=C=PC(F)(CN2CN2)C(CC(Cl)OF)=C1",
                    1.0
                ],
                [
                    "OC1=C(COF)C(Cl)C(N2CNC2)=CP=C1F",
                    1.0
                ],
                [
                    "OC1(OF)NC(F)(C2=CP=CC(CCl)=CC2)N1",
                    1.0
                ],
                [
                    "OC1(O)NC(F)(C2=CP=C(F)C(CCl)=CC2)N1",
                    1.0
                ],
                [
                    "OC(c1c(Cl)cc(F)pc1COCF)C1NN1",
                    1.0
                ],
                [
                    "OC(N1CN1)C1(F)P=C=CC=C1CC(Cl)OF",
                    1.0
                ],
                [
                    "OC(F)c1cpc(CF)c(CN2NC2O)c1Cl",
                    1.0
                ],
                [
                    "OC(F)c1cpc(CCF)c(N2NC2O)c1Cl",
                    1.0
                ],
                [
                    "OC(F)c1cc(N2NC2O)c(CCF)pc1Cl",
                    1.0
                ],
                [
                    "OC(F)OCc1pcc(CF)c(Cl)c1N1CN1",
                    1.0
                ],
                [
                    "OC(F)OC1NN1c1c(Cl)ccpc1CCF",
                    1.0
                ],
                [
                    "OC(F)C1=CCC(N2NC2(O)Cl)=C(CF)P=C1",
                    1.0
                ],
                [
                    "OC(F)=C1CCC1P=C=COCN1C(F)N1Cl",
                    1.0
                ],
                [
                    "OC(F)(Cl)c1cpc(CF)c(N2CNOC2)c1",
                    1.0
                ],
                [
                    "OC(F)(Cl)CC=PCc1cc(F)con2n1C2",
                    1.0
                ],
                [
                    "OC(F)(Cl)CC1C=CC(OCN2CN2F)=C=P1",
                    1.0
                ],
                [
                    "OC(F)(Cl)C(OCN1CN1F)C1C=CC=C=P1",
                    1.0
                ],
                [
                    "OC(F)(Cl)C(F)C(OC1=C=PCC=C1)N1CN1",
                    1.0
                ],
                [
                    "OC(Cl)c1cpc(CF)c(N2CN2OCF)c1",
                    1.0
                ],
                [
                    "OC(Cl)C(F)C(OC1=C=PCC=C1)N1CN1F",
                    1.0
                ],
                [
                    "OC(CC(O)C1NN1F)c1cc(Cl)cc(F)p1",
                    1.0
                ],
                [
                    "NC(NF)C1(O)Cc2c(F)pc(CO)c1c2Cl",
                    1.0
                ],
                [
                    "FOCCC1=CC(OCN2CN2Cl)=C=PC1F",
                    1.0
                ],
                [
                    "FOCCC1=C(Cl)C(OCN2CN2)=C=PC1F",
                    1.0
                ],
                [
                    "FOCC1=C(Cl)CC(C2NCN2OF)=CP=C1",
                    1.0
                ],
                [
                    "FOC12NN1CC1C=C(Cl)C(=CP1)CC(F)O2",
                    1.0
                ],
                [
                    "FOC(Cl)CC1=CC(OCN2CN2)=C=PC1F",
                    1.0
                ],
                [
                    "FOC(Cl)C(F)C(OC1=C=PCC=C1)N1CN1",
                    1.0
                ],
                [
                    "FCc1pcc(COF)cc1N1CN1OCCl",
                    1.0
                ],
                [
                    "FCOCc1cpc(CN2NC2OF)cc1Cl",
                    1.0
                ],
                [
                    "FCOCc1c2pc(CNNCOF)c-2c1Cl",
                    1.0
                ],
                [
                    "FCOCC1=C2COC3N(Cl)N3C2CP=C1F",
                    1.0
                ],
                [
                    "FCOC1NN1c1c(Cl)ccpc1CCOF",
                    1.0
                ],
                [
                    "FCOC1NN1CC(OF)c1cpccc1Cl",
                    1.0
                ],
                [
                    "FCOC(CN1NC1OF)c1cpccc1Cl",
                    1.0
                ],
                [
                    "FCCON1C(OF)N1Cc1cpcc(Cl)c1",
                    1.0
                ],
                [
                    "FCC=C(Cl)CC(=C1COC=P1)N1CN1OF",
                    1.0
                ],
                [
                    "Cc1pcc(N2CN2OCF)c(Cl)c1COF",
                    1.0
                ],
                [
                    "Cc1pcc(N2CN2)c(Cl)c1C(OF)OCF",
                    1.0
                ],
                [
                    "Cc1pcc(COF)c(Cl)c1N1NC1OCF",
                    1.0
                ],
                [
                    "Cc1pcc(COF)c(Cl)c1N1CN1OCF",
                    1.0
                ],
                [
                    "Cc1pcc(COF)c(Cl)c1N1CC(OF)N1",
                    1.0
                ],
                [
                    "Cc1pcc(CO)c(Cl)c1N1C(OF)N1CF",
                    1.0
                ],
                [
                    "Cc1pcc(CN2C(OF)N2OCF)cc1Cl",
                    1.0
                ],
                [
                    "Cc1pcc(CF)cc1N1C(OCF)N1OCl",
                    1.0
                ],
                [
                    "Cc1pcc(CF)c(Cl)c1N1NC1OC(O)F",
                    1.0
                ],
                [
                    "Cc1pcc(CF)c(Cl)c1N1C(OCF)N1O",
                    1.0
                ],
                [
                    "Cc1pcc(C2NN2OC(F)Cl)cc1COF",
                    1.0
                ],
                [
                    "Cc1pcc(C(OF)OCF)c(Cl)c1N1CN1",
                    1.0
                ],
                [
                    "Cc1pcc(C(O)F)c(Cl)c1N1NC1OCF",
                    1.0
                ],
                [
                    "Cc1pcc(C(F)OCF)c(Cl)c1N1CN1O",
                    1.0
                ],
                [
                    "Cc1pc(OF)c(N2CN2)c(Cl)c1COCF",
                    1.0
                ],
                [
                    "Cc1pc(OF)c(N2CN2)c(Cl)c1C(O)CF",
                    1.0
                ],
                [
                    "Cc1pc(OCF)c(CF)cc1N1C(O)N1Cl",
                    1.0
                ],
                [
                    "Cc1pc(OCF)c(CF)c(Cl)c1N1NC1O",
                    1.0
                ],
                [
                    "Cc1pc(F)cc(OF)c1N1CN1COCCl",
                    1.0
                ],
                [
                    "Cc1pc(F)cc(Cl)c1C(O)(C(O)F)C1NN1",
                    1.0
                ],
                [
                    "Cc1pc(F)cc(C(CCl)OF)c1N1CN1O",
                    1.0
                ],
                [
                    "Cc1pc(F)c(CCl)c(COF)c1N1CN1O",
                    1.0
                ],
                [
                    "Cc1pc(CF)cc(Cl)c1N1NC1OC(O)F",
                    1.0
                ],
                [
                    "Cc1cpc(N2N(C)C2(OF)OCF)cc1Cl",
                    1.0
                ],
                [
                    "Cc1cpc(F)c(CC(O)OF)c1N1CN1Cl",
                    1.0
                ],
                [
                    "Cc1cpc(CN2NC2(OF)OCF)cc1Cl",
                    1.0
                ],
                [
                    "Cc1cpc(C)c(N2NC2(OF)OCF)c1Cl",
                    1.0
                ],
                [
                    "Cc1cpc(C)c(N2CC(OF)N2OF)c1Cl",
                    1.0
                ],
                [
                    "Cc1cpc(C)c(N2CC(OF)(OF)N2)c1Cl",
                    1.0
                ],
                [
                    "Cc1cpc(C)c(N2C(OF)N2OCF)c1Cl",
                    1.0
                ],
                [
                    "Cc1cpc(C(OCF)N2NC2OF)cc1Cl",
                    1.0
                ],
                [
                    "Cc1ccc(N2N(C)C2(OF)C(O)F)pc1Cl",
                    1.0
                ],
                [
                    "Cc1ccc(N2N(C)C2(OF)C(O)(F)Cl)pc1",
                    1.0
                ],
                [
                    "Cc1ccc(C(F)N2NC2O)c(OC(F)Cl)p1",
                    1.0
                ],
                [
                    "Cc1cc(N2NC2(O)F)c(CC(O)F)pc1Cl",
                    1.0
                ],
                [
                    "Cc1cc(N2C(Cl)N2OC(C)OF)cpc1F",
                    1.0
                ],
                [
                    "Cc1c(P=CCC(O)(F)Cl)c(F)con2n1C2",
                    1.0
                ],
                [
                    "Cc1c(P=CCC(F)Cl)c(F)con2n1C2O",
                    1.0
                ],
                [
                    "Cc1c(P=CC(Cl)C(O)F)c(F)con2n1C2",
                    1.0
                ],
                [
                    "Cc1c(N2C(Cl)N2OCOF)cpc(F)c1C",
                    1.0
                ],
                [
                    "Cc1c(Cl)ccpc1N1NC1(OF)OC(C)F",
                    1.0
                ],
                [
                    "COc1pc(CF)c(N2CN2)cc1C(Cl)OF",
                    1.0
                ],
                [
                    "COc1pc(CF)c(N2CN2)c(Cl)c1COF",
                    1.0
                ],
                [
                    "COc1cpc(F)c(CCOF)c1N1CN1Cl",
                    1.0
                ],
                [
                    "COc1cpc(F)c(C(C(Cl)OF)N2CN2)c1",
                    1.0
                ],
                [
                    "COOC(F)(Cl)c1cc(N2CN2)cpc1CF",
                    1.0
                ],
                [
                    "CON1CN1c1pc(C(F)OF)cc(Cl)c1C",
                    1.0
                ],
                [
                    "CON1CN1c1cc(C(O)Cl)cpc1C(F)F",
                    1.0
                ],
                [
                    "CON1CN1c1cc(C(O)(F)Cl)cpc1CF",
                    1.0
                ],
                [
                    "CON1CN1c1cc(C(Cl)OF)cpc1CF",
                    1.0
                ],
                [
                    "CON1CN1c1c(C(F)OF)pcc(C)c1Cl",
                    1.0
                ],
                [
                    "CON1CN1c1c(C(F)F)pcc(CO)c1Cl",
                    1.0
                ],
                [
                    "CON1CN1C1=CP=C(F)C=C(COF)C1Cl",
                    1.0
                ],
                [
                    "CON1CN1C1=CP=C(F)C(COF)=CC1Cl",
                    1.0
                ],
                [
                    "CON1CN1C1=CP=C(F)C(COF)=C(Cl)C1",
                    1.0
                ],
                [
                    "CON1CN1C1=C(CF)P2CC(=C1)C(F)(Cl)O2",
                    1.0
                ],
                [
                    "CON1CN(C2=CP=C(F)C(OF)=CC2Cl)C1",
                    1.0
                ],
                [
                    "CON1C(c2ccc(CF)pc2)N1C(Cl)OF",
                    1.0
                ],
                [
                    "CON1C(F)N1c1cc(C(O)Cl)cpc1CF",
                    1.0
                ],
                [
                    "CON1C(F)N1c1c(COF)pcc(C)c1Cl",
                    1.0
                ],
                [
                    "CON1C(F)N1c1c(C)pc(OF)c(C)c1Cl",
                    1.0
                ],
                [
                    "CON1C(F)N1Cc1cc(Cl)c(COF)cp1",
                    1.0
                ],
                [
                    "CON1C(F)N1C1=CP=C(F)C(CO)=C(Cl)C1",
                    1.0
                ],
                [
                    "CON1C(Cl)N1c1cc(C)cpc1C(F)OF",
                    1.0
                ],
                [
                    "CON1C(C(O)(F)Cl)N1c1cccpc1CF",
                    1.0
                ],
                [
                    "COC1NN1c1cccpc1C(F)C(O)(F)Cl",
                    1.0
                ],
                [
                    "COC1NN1c1cc(C(O)Cl)c(F)pc1CF",
                    1.0
                ],
                [
                    "COC1NN1c1cc(C(O)(F)Cl)cpc1CF",
                    1.0
                ],
                [
                    "COC1NN1C1=C(CO)P=C(F)CC(F)=C1Cl",
                    1.0
                ],
                [
                    "COC1N(Cl)N1c1cpcc(COCF)c1F",
                    1.0
                ],
                [
                    "COC1N(Cl)N1c1cpc(F)c(COCF)c1",
                    1.0
                ],
                [
                    "COC1N(Cl)N1c1cc(C(O)F)cpc1CF",
                    1.0
                ],
                [
                    "COC1N(Cl)N1C1=CP=C(F)C(COF)=CC1",
                    1.0
                ],
                [
                    "COC1N(Cl)N1C1=CP=C(F)C(C)=C(OF)C1",
                    1.0
                ],
                [
                    "COC1N(Cl)N1C1=C(F)P=C(F)C(CO)=CC1",
                    1.0
                ],
                [
                    "COC1N(Cl)N1C1=C(COF)C(F)=PC=CC1",
                    1.0
                ],
                [
                    "COC1=CP=CC(COF)=C(N2C(F)N2Cl)C1",
                    1.0
                ],
                [
                    "COC1=CP=C(F)C(COF)=C(N2CN2Cl)C1",
                    1.0
                ],
                [
                    "COC1=CCP=C(F)C(OF)=C(N2CN2Cl)C1",
                    1.0
                ],
                [
                    "COC1=CC(OF)P=CC=C(N2C(F)N2Cl)C1",
                    1.0
                ],
                [
                    "COC1=CC(Cl)(COF)C(N2CN2)=CP=C1F",
                    1.0
                ],
                [
                    "COC1=C=PC(F)C(CCOF)=C1N1CN1Cl",
                    1.0
                ],
                [
                    "COC1=C=PC(F)C(CC(Cl)OF)=C1N1CN1",
                    1.0
                ],
                [
                    "COC1=C=PC(CC(O)(F)Cl)(N2CN2F)C=C1",
                    1.0
                ],
                [
                    "COC1(OF)NN1c1pccc(Cl)c1CCF",
                    1.0
                ],
                [
                    "COC(c1cc(Cl)c(F)pc1CO)C1NN1F",
                    1.0
                ],
                [
                    "CN1NC1(OF)C(O)(F)Cc1ccpc(Cl)c1",
                    1.0
                ],
                [
                    "CN1N(c2cccc(Cl)p2)C1(OF)C(C)(O)F",
                    1.0
                ],
                [
                    "CN1CN(C2=CP=C(F)C(OF)=CC2)C1(O)Cl",
                    1.0
                ],
                [
                    "CN1C(OC2=C=PC(CC(O)(F)Cl)C=C2)N1F",
                    1.0
                ],
                [
                    "CN1C(C2=CP=CC(COF)=C(Cl)C2)N1OF",
                    1.0
                ],
                [
                    "CN(NC1=C=C=CC(Cl)=P1)C(OF)C(C)(O)F",
                    1.0
                ],
                [
                    "CCc1c(Cl)ccpc1N1NC1(OF)OCF",
                    1.0
                ],
                [
                    "CCON1CN1c1cpc(F)c(COF)c1Cl",
                    1.0
                ],
                [
                    "CCOC1=C=PC(N2CN2F)(C(O)(F)Cl)C=C1",
                    1.0
                ],
                [
                    "CCC1=CC(OCN2N(Cl)C2(O)F)=C=PC1F",
                    1.0
                ],
                [
                    "CCC1=C(N2C(OF)N2Cl)C(OC)=C=PC1F",
                    1.0
                ],
                [
                    "CC1C=CP=CC(C(OF)N2CN2OF)=C1Cl",
                    1.0
                ],
                [
                    "CC1C=CC(OCN2C(C(O)(F)Cl)N2F)=C=P1",
                    1.0
                ],
                [
                    "CC1=PC=C(N2CN2OF)CC(Cl)=C1COF",
                    1.0
                ],
                [
                    "CC1=CCC(Cl)=C(C(OF)N2CN2OF)C=P1",
                    1.0
                ],
                [
                    "CC1=CC(OCN2C(F)N2Cl)=C=PC1(F)CO",
                    1.0
                ],
                [
                    "CC1=CC(Cl)C(C2NC(O)(F)N2O)=CP=C1F",
                    1.0
                ],
                [
                    "CC1=CC(Cl)(OF)C(N2CN2)=C(C)P=C1OF",
                    1.0
                ],
                [
                    "CC1=CC(Cl)(COF)C(N2CN2O)=CP=C1F",
                    1.0
                ],
                [
                    "CC1=C(N2NC2OF)CC=C(C(F)OCl)C=P1",
                    1.0
                ],
                [
                    "CC1=C(N2NC2(COCl)OF)CC(F)=CC=P1",
                    1.0
                ],
                [
                    "CC1=C(N2N(F)C2(O)COCl)C(F)C=CC=P1",
                    1.0
                ],
                [
                    "CC1=C(N2N(F)C2(COCl)OF)CC=CC=P1",
                    1.0
                ],
                [
                    "CC1=C(N2CN2OF)CC(Cl)=C(COF)C=P1",
                    1.0
                ],
                [
                    "CC1=C(N2CN2OF)CC(Cl)=C(C(O)F)C=P1",
                    1.0
                ],
                [
                    "CC1=C(N2CN2OF)C(OF)C=CC(CCl)=P1",
                    1.0
                ],
                [
                    "CC1=C(N2CN2OF)C(OF)C=C(CCl)C=P1",
                    1.0
                ],
                [
                    "CC1=C(N2CN2OCCl)CC(OF)=CC(F)=P1",
                    1.0
                ],
                [
                    "CC1=C(N2CN2OCCl)CC(O)=C(F)C(F)=P1",
                    1.0
                ],
                [
                    "CC1=C(N2CN2O)CC=C(C(O)(F)Cl)C(F)=P1",
                    1.0
                ],
                [
                    "CC1=C(N2CN2O)CC=C(C(Cl)OF)C(F)=P1",
                    1.0
                ],
                [
                    "CC1=C(N2CN2O)CC(OF)=C(CCl)C(F)=P1",
                    1.0
                ],
                [
                    "CC1=C(N2CN2O)CC(Cl)=C(COF)C(F)=P1",
                    1.0
                ],
                [
                    "CC1=C(N2CN2)CC=C(C(O)(Cl)OF)C(F)=P1",
                    1.0
                ],
                [
                    "CC1=C(N2CN2)CC(Cl)=C(C(O)OF)C(F)=P1",
                    1.0
                ],
                [
                    "CC1=C(N2CN2)C(OF)C(Cl)=C(CO)C(F)=P1",
                    1.0
                ],
                [
                    "CC1=C(N2CN2)C(O)C(Cl)=C(COF)C(F)=P1",
                    1.0
                ],
                [
                    "CC1=C(N2CN(OF)C2O)CC(Cl)=CC(F)=P1",
                    1.0
                ],
                [
                    "CC1=C(N2CN(O)C2OF)CC(Cl)=CC(F)=P1",
                    1.0
                ],
                [
                    "CC1=C(N2CCN2OF)CC(Cl)=C(OF)C=P1",
                    1.0
                ],
                [
                    "CC1=C(N2C(F)N2O)CC(Cl)=C(C(O)F)C=P1",
                    1.0
                ],
                [
                    "CC1=C(N2C(Cl)N2OF)CC=C(C(O)F)C=P1",
                    1.0
                ],
                [
                    "CC1=C(Cl)CC(N2CN(O)C2OF)=CP=C1F",
                    1.0
                ],
                [
                    "CC1=C(Cl)CC(N2CN(O)C2O)=C(F)P=C1F",
                    1.0
                ],
                [
                    "CC1=C(Cl)CC(C2NC(OF)N2O)=CP=C1F",
                    1.0
                ],
                [
                    "CC1=C(Cl)CC(C2(O)NC(F)N2O)=CP=C1F",
                    1.0
                ],
                [
                    "CC1=C(Cl)CC(C2(F)NC(O)N2O)=CP=C1F",
                    1.0
                ],
                [
                    "CC1=C(C2NN2OF)CC(Cl)=C(COF)C=P1",
                    1.0
                ],
                [
                    "CC1=C(C2NN2OCl)CC=C(COF)C(F)=P1",
                    1.0
                ],
                [
                    "CC1=C(C2NN2O)CC(OF)=C(CCl)C(F)=P1",
                    1.0
                ],
                [
                    "CC1=C(C2NN2O)CC(Cl)=C(COF)C(F)=P1",
                    1.0
                ],
                [
                    "CC1=C(C2NN2O)C(Cl)C=C(C(O)F)C(F)=P1",
                    1.0
                ],
                [
                    "CC1=C(C2NN2O)C(COF)C(Cl)=CC(F)=P1",
                    1.0
                ],
                [
                    "CC1=C(C2(COF)NN2O)CC(Cl)=CC(F)=P1",
                    1.0
                ],
                [
                    "CC1(F)N(Cl)N1CC(O)C1=CC(O)=C=PC1F",
                    1.0
                ],
                [
                    "CC1(Cl)C=C(COF)C(F)=PC=C1N1CN1O",
                    1.0
                ],
                [
                    "CC1(Cl)C=C(CO)C(F)=PC=C1N1C(F)N1O",
                    1.0
                ],
                [
                    "CC1(Cl)C=C(CO)C(F)=PC=C1C1(F)NN1O",
                    1.0
                ],
                [
                    "CC1(Cl)C(COF)=CC(F)=PC=C1N1CN1O",
                    1.0
                ],
                [
                    "CC(OCl)(c1ccc(F)pc1CO)C1NN1F",
                    1.0
                ],
                [
                    "CC(O)(c1c(Cl)cc(F)pc1CO)C1NN1F",
                    1.0
                ],
                [
                    "CC(O)(C(O)c1cc(Cl)cc(F)p1)C1NN1F",
                    1.0
                ],
                [
                    "CC(F)ON1N(c2ccc(F)pc2)C1(Cl)CO",
                    1.0
                ],
                [
                    "CC(F)ON1C(CO)N1c1ccc(F)pc1Cl",
                    1.0
                ],
                [
                    "CC(F)OC1NN1c1cpcc(COF)c1Cl",
                    1.0
                ],
                [
                    "CC(F)(OCl)C1=PC=CCC(N2NC2OF)=C1",
                    1.0
                ],
                [
                    "CC(F)(OCl)C1=C(N2NC2OF)CC=CP=C1",
                    1.0
                ],
                [
                    "CC(F)(OCl)C1=C(N2CN2)CC=CP=C1OF",
                    1.0
                ],
                [
                    "CC(F)(Cl)ON1CN1c1cpc(F)c(CO)c1",
                    1.0
                ],
                [
                    "CC(COF)ON1CN1c1cpc(F)cc1Cl",
                    1.0
                ],
                [
                    "CC(CF)c1c(N2NC2OF)pcc(O)c1Cl",
                    1.0
                ],
                [
                    "CC(=CC(F)=C1OC=PC1Cl)CN1C(F)N1O",
                    1.0
                ],
                [
                    "C=C1CC(O)C1(F)P=C=COCN1C(F)N1Cl",
                    1.0
                ]
            ],
            "execution_time": 224.15988993644714,
            "number_scoring_function_calls": 13310,
            "metadata": {
                "top_250": 1.0,
                "internal_similarity_max": 0.7291666666666666,
                "internal_similarity_mean": 0.1686315475224273,
                "internal_similarity_histogram_density": [
                    [
                        0.42368,
                        7.49152,
                        1.7299199999999995,
                        0.25056000000000006,
                        0.06464000000000002,
                        0.03135999999999997,
                        0.007680000000000002,
                        0.0006400000000000002,
                        0.0,
                        0.0
                    ]
                ],
                "internal_similarity_histogram_bins": [
                    [
                        0.0,
                        0.1,
                        0.2,
                        0.30000000000000004,
                        0.4,
                        0.5,
                        0.6000000000000001,
                        0.7000000000000001,
                        0.8,
                        0.9,
                        1.0
                    ]
                ]
            }
        },
        {
            "benchmark_name": "Median molecules 1",
            "score": 0.4546897198052908,
            "optimized_molecules": [
                [
                    "CC1CCC2CC(=O)C(C)(CCC(C(C)C)C(O)C1)C2(C)C",
                    0.4745762711864407
                ],
                [
                    "CC1CCC2(C)C(=O)CC(CCC(C(C)C)C(O)C1)C2(C)C",
                    0.4745762711864407
                ],
                [
                    "CC(C)C1CCC2(C)C(=O)CC(CC1O)C2(C)C",
                    0.4738035414793428
                ],
                [
                    "CC(C)C1CCC2CC(=O)C(C)(CCC1O)C2(C)C",
                    0.46032847487588874
                ],
                [
                    "CC(C)C1CC(=O)C2(C)CCC(CC1O)C2(C)C",
                    0.458682472293863
                ],
                [
                    "CC1CCC2CCC(C)(C(=O)CC(C(C)C)C(O)C1)C2(C)C",
                    0.45
                ],
                [
                    "CC1CCC(C(C)C)C(O)CCC2(C)C(=O)CC(C1)C2(C)C",
                    0.45
                ],
                [
                    "CC1CCC(C(C)C)C(O)CC2CCC(C)(C(=O)C1)C2(C)C",
                    0.45
                ],
                [
                    "CC1CCC(C(C)C)C(O)CC2CC(=O)C(C)(CC1)C2(C)C",
                    0.45
                ],
                [
                    "CC1CCC(C(C)C)C(O)CC(=O)C2(C)CCC(C1)C2(C)C",
                    0.45
                ],
                [
                    "CC1CC(=O)C2(C)CCC(CCC(C(C)C)C(O)C1)C2(C)C",
                    0.45
                ],
                [
                    "CC1CCC2CC(=O)C(C)(CC(C(C)C)C(O)C1)C2(C)C",
                    0.44801076831712416
                ],
                [
                    "CC1CCC2(C)C(=O)CC(CC(C(C)C)C(O)C1)C2(C)C",
                    0.44801076831712416
                ],
                [
                    "CC1CC(O)C(C(C)C)CCC2CC(=O)C(C)(C1)C2(C)C",
                    0.44801076831712416
                ],
                [
                    "CC1CC(O)C(C(C)C)CCC2(C)C(=O)CC(C1)C2(C)C",
                    0.44801076831712416
                ],
                [
                    "CC(C)C1CCC2CCC(C)(C(=O)CC1O)C2(C)C",
                    0.4476660119995655
                ],
                [
                    "CC(C)C1CCC2CC(=O)C(C)(CC1O)C2(C)C",
                    0.4468887036332465
                ],
                [
                    "CC(C)C1CCC2(C)C(=O)CC(CCC1O)C2(C)C",
                    0.44585082870893744
                ],
                [
                    "CC(C)C1CC2CCC(C)(C(=O)CC1O)C2(C)C",
                    0.443613573862942
                ],
                [
                    "CC(C)C1CC2CC(=O)C(C)(CCC1O)C2(C)C",
                    0.443613573862942
                ],
                [
                    "CC1CCCC2CC(=O)C(C)(CCC(C(C)C)C(O)C1)C2(C)C",
                    0.43994134506405985
                ],
                [
                    "CC1CCCC2(C)C(=O)CC(CCC(C(C)C)C(O)C1)C2(C)C",
                    0.43994134506405985
                ],
                [
                    "CC1CCC2CC(=O)C(C)(CCCC(C(C)C)C(O)C1)C2(C)C",
                    0.43994134506405985
                ],
                [
                    "CC1CCC2(C)C(=O)CC(CCCC(C(C)C)C(O)C1)C2(C)C",
                    0.43994134506405985
                ],
                [
                    "CC1CCC(O)C(C(C)C)CCC2(C)C(=O)CC(C1)C2(C)C",
                    0.4379535120175709
                ],
                [
                    "CC1CCC2CC(=O)C(C)(CCC(O)C(C(C)C)C1)C2(C)C",
                    0.4374487394792124
                ],
                [
                    "CC(C)C1CCC(=O)C2(C)CCC(CC1O)C2(C)C",
                    0.43605676539356963
                ],
                [
                    "CC1CCC2(C)C(=O)CC(CC(O)C(C(C)C)C1)C2(C)C",
                    0.435285750066007
                ],
                [
                    "CC1CCC(C(C)C)C(O)CC2CC(=O)C(C)(C1)C2(C)C",
                    0.435285750066007
                ],
                [
                    "CC1CCC(C(C)C)C(O)CC2(C)C(=O)CC(C1)C2(C)C",
                    0.435285750066007
                ],
                [
                    "CC1CC(O)C(C(C)C)CC(=O)C2(C)CCC(C1)C2(C)C",
                    0.435285750066007
                ],
                [
                    "CC1CC(=O)C2(C)CCC(CC(C(C)C)C(O)C1)C2(C)C",
                    0.435285750066007
                ],
                [
                    "CC(C)C1CCCC2(C)C(=O)CC(CC1O)C2(C)C",
                    0.43513363202883826
                ],
                [
                    "CC1CCC2CC(O)C(C(C)C)CCC(C)(C(=O)C1)C2(C)C",
                    0.4262295081967213
                ],
                [
                    "CC1CCC2(C)C(=O)CC(O)C(C(C)C)CCC(C1)C2(C)C",
                    0.4262295081967213
                ],
                [
                    "CC1CCC2CCC(C)(C(=O)CC(O)C(C(C)C)C1)C2(C)C",
                    0.42597137568529864
                ],
                [
                    "CC1CCC(O)C(C(C)C)CC(=O)C2(C)CCC(C1)C2(C)C",
                    0.42597137568529864
                ],
                [
                    "CC1CCC2CC(=O)C(C)(CCC(C(C)S)C(O)C1)C2(C)C",
                    0.4251952027621871
                ],
                [
                    "CC1CCC2CC(=O)C(C)(CCC(C(C)P)C(O)C1)C2(C)C",
                    0.4251952027621871
                ],
                [
                    "CC1CCC2CC(=O)C(C)(CCC(C(C)O)C(O)C1)C2(C)C",
                    0.4251952027621871
                ],
                [
                    "CC1CCC2CC(=O)C(C)(CCC(C(C)N)C(O)C1)C2(C)C",
                    0.4251952027621871
                ],
                [
                    "CC1CCC2CC(=O)C(C)(CCC(C(C)F)C(O)C1)C2(C)C",
                    0.4251952027621871
                ],
                [
                    "CC1CCC2CC(=O)C(C)(CCC(C(C)Cl)C(O)C1)C2(C)C",
                    0.4251952027621871
                ],
                [
                    "CC1CCC2CC(=O)C(C)(CCC(C(C)Br)C(O)C1)C2(C)C",
                    0.4251952027621871
                ],
                [
                    "CC1CCC2(C)C(=O)CC(CCC(O)C(C(C)C)C1)C2(C)C",
                    0.4251952027621871
                ],
                [
                    "CC1CCC2(C)C(=O)CC(CCC(C(C)S)C(O)C1)C2(C)C",
                    0.4251952027621871
                ],
                [
                    "CC1CCC2(C)C(=O)CC(CCC(C(C)P)C(O)C1)C2(C)C",
                    0.4251952027621871
                ],
                [
                    "CC1CCC2(C)C(=O)CC(CCC(C(C)O)C(O)C1)C2(C)C",
                    0.4251952027621871
                ],
                [
                    "CC1CCC2(C)C(=O)CC(CCC(C(C)N)C(O)C1)C2(C)C",
                    0.4251952027621871
                ],
                [
                    "CC1CCC2(C)C(=O)CC(CCC(C(C)F)C(O)C1)C2(C)C",
                    0.4251952027621871
                ],
                [
                    "CC1CCC2(C)C(=O)CC(CCC(C(C)Cl)C(O)C1)C2(C)C",
                    0.4251952027621871
                ],
                [
                    "CC1CCC2(C)C(=O)CC(CCC(C(C)Br)C(O)C1)C2(C)C",
                    0.4251952027621871
                ],
                [
                    "CC(C)C1CCC2CC(=O)C(C)(CCC(S)CC1O)C2(C)C",
                    0.4251952027621871
                ],
                [
                    "CC(C)C1CCC2CC(=O)C(C)(CCC(P)CC1O)C2(C)C",
                    0.4251952027621871
                ],
                [
                    "CC(C)C1CCC2CC(=O)C(C)(CCC(O)CC1O)C2(C)C",
                    0.4251952027621871
                ],
                [
                    "CC(C)C1CCC2CC(=O)C(C)(CCC(N)CC1O)C2(C)C",
                    0.4251952027621871
                ],
                [
                    "CC(C)C1CCC2CC(=O)C(C)(CCC(F)CC1O)C2(C)C",
                    0.4251952027621871
                ],
                [
                    "CC(C)C1CCC2CC(=O)C(C)(CCC(Cl)CC1O)C2(C)C",
                    0.4251952027621871
                ],
                [
                    "CC(C)C1CCC2CC(=O)C(C)(CCC(Br)CC1O)C2(C)C",
                    0.4251952027621871
                ],
                [
                    "CC(C)C1CCC2CC(=O)C(C)(CCCC1O)C2(C)C",
                    0.4242640687119285
                ],
                [
                    "CC1CCC2CC(=O)C(C)(CC(O)C(C(C)C)C1)C2(C)C",
                    0.423728813559322
                ],
                [
                    "CC1CCC2(C)C(=O)CC(C(C)C)C(O)CC(C1)C2(C)C",
                    0.4234505222898966
                ],
                [
                    "CC1CC(=O)C2(C)CCC(C(C)C)C(O)CC(C1)C2(C)C",
                    0.4234505222898966
                ],
                [
                    "CC(C)C1CCC2(C)C(=O)CCC(CC1O)C2(C)C",
                    0.42334475220649564
                ],
                [
                    "CC1CCC2CC(C)(C(=O)CC(C(C)C)C(O)C1)C2(C)C",
                    0.4226135862856293
                ],
                [
                    "CC1CCC(C(C)C)C(O)CC2CC(C)(C(=O)C1)C2(C)C",
                    0.4226135862856293
                ],
                [
                    "CC1CCC(C(C)C)C(O)CC(=O)C2(C)CC(C1)C2(C)C",
                    0.4226135862856293
                ],
                [
                    "CC1CC(=O)C2(C)CCC(CC(O)C(C(C)C)C1)C2(C)C",
                    0.4226135862856293
                ],
                [
                    "CC1CC(=O)C2(C)CC(CCC(C(C)C)C(O)C1)C2(C)C",
                    0.4226135862856293
                ],
                [
                    "CC(C)C1CCCC2CC(=O)C(C)(CCC1O)C2(C)C",
                    0.4225001481984198
                ],
                [
                    "CC(C)C1CCC2(C)C(=O)CC(CCCC1O)C2(C)C",
                    0.4225001481984198
                ],
                [
                    "CC(C)C1CCC2CC(=O)C(C)(CCC(O)C1C)C2(C)C",
                    0.421211769587116
                ],
                [
                    "CC(C)C1CCC2CC(C)(C(=O)CC1O)C2(C)C",
                    0.42047525605008473
                ],
                [
                    "CC(C)C1CCC2(C)C(=O)CC(CC1O)C2(C)S",
                    0.42047525605008473
                ],
                [
                    "CC(C)C1CCC2(C)C(=O)CC(CC1O)C2(C)P",
                    0.42047525605008473
                ],
                [
                    "CC(C)C1CCC2(C)C(=O)CC(CC1O)C2(C)O",
                    0.42047525605008473
                ],
                [
                    "CC(C)C1CCC2(C)C(=O)CC(CC1O)C2(C)N",
                    0.42047525605008473
                ],
                [
                    "CC(C)C1CCC2(C)C(=O)CC(CC1O)C2(C)F",
                    0.42047525605008473
                ],
                [
                    "CC(C)C1CCC2(C)C(=O)CC(CC1O)C2(C)Cl",
                    0.42047525605008473
                ],
                [
                    "CC(C)C1CCC2(C)C(=O)CC(CC1O)C2(C)Br",
                    0.42047525605008473
                ],
                [
                    "CC1CCCCC2CC(=O)C(C)(CCC(C(C)C)C(O)C1)C2(C)C",
                    0.41979015736886477
                ],
                [
                    "CC1CCCCC2(C)C(=O)CC(CCC(C(C)C)C(O)C1)C2(C)C",
                    0.41979015736886477
                ],
                [
                    "CC1CCC2CC(=O)C(C)(CCCCC(C(C)C)C(O)C1)C2(C)C",
                    0.41979015736886477
                ],
                [
                    "CC1CCC2(C)C(=O)CC(CCCCC(C(C)C)C(O)C1)C2(C)C",
                    0.41979015736886477
                ],
                [
                    "CC(C)C1CC(=O)C2(C)CCC(CCC1O)C2(C)C",
                    0.41953597014763633
                ],
                [
                    "CC(C)C1CC2(C)C(=O)CC(CCC1O)C2(C)C",
                    0.4184137043778615
                ],
                [
                    "CC(C)C1CCC2(C)C(=O)CC(CC(O)C1C)C2(C)C",
                    0.4183300132670378
                ],
                [
                    "CC(C)C1CC2CCC(C)(C(=O)CC(O)C1C)C2(C)C",
                    0.4183300132670378
                ],
                [
                    "CC(C)C1CC2CC(=O)C(C)(CCC(O)C1C)C2(C)C",
                    0.4183300132670378
                ],
                [
                    "CC(C)C1CC(=O)C2(C)CCC(CC(O)C1C)C2(C)C",
                    0.4183300132670378
                ],
                [
                    "CC1CCC2CC(=O)C(C)(CCC(C(C)C)C(O)CC(C)C1)C2(C)C",
                    0.417910447761194
                ],
                [
                    "CC1CCC2(C)C(=O)CC(CCC(C(C)C)C(O)CC(C)C1)C2(C)C",
                    0.417910447761194
                ],
                [
                    "CC1CCC2(C)C(=O)CC(CC(C)CCC(C(C)C)C(O)C1)C2(C)C",
                    0.417690364554548
                ],
                [
                    "CC1CC(=O)C2(C)CCC(CC(C)CCC(C(C)C)C(O)C1)C2(C)C",
                    0.417690364554548
                ],
                [
                    "CC1CCC2CC(=O)C(C)(CCC(O)C1)C2(C)C",
                    0.41753340038353265
                ],
                [
                    "CC1CCCC2CCC(C)(C(=O)CC(C(C)C)C(O)C1)C2(C)C",
                    0.4172614801981401
                ],
                [
                    "CC1CCCC2(C)C(=O)CC(CC(O)C(C(C)C)CC1)C2(C)C",
                    0.4172614801981401
                ],
                [
                    "CC1CCC(C(C)C)C(O)CCCC2(C)C(=O)CC(C1)C2(C)C",
                    0.4172614801981401
                ],
                [
                    "CC1CC(=O)C2(C)CCC(CCCC(C(C)C)C(O)C1)C2(C)C",
                    0.4172614801981401
                ],
                [
                    "CC(C)C1CCC2CC(=O)C(C)(CCC1C)C2(C)C",
                    0.4169606805807075
                ]
            ],
            "execution_time": 224033.81065034866,
            "number_scoring_function_calls": 17331093,
            "metadata": {
                "top_1": 0.4745762711864407,
                "top_10": 0.4591967031021976,
                "top_100": 0.43029618512723417,
                "internal_similarity_max": 0.9523809523809523,
                "internal_similarity_mean": 0.6270140431307778,
                "internal_similarity_histogram_density": [
                    [
                        0.1,
                        0.0,
                        0.0,
                        0.0,
                        0.30000000000000004,
                        3.585999999999997,
                        3.8560000000000008,
                        1.7500000000000004,
                        0.3580000000000001,
                        0.05000000000000001
                    ]
                ],
                "internal_similarity_histogram_bins": [
                    [
                        0.0,
                        0.1,
                        0.2,
                        0.30000000000000004,
                        0.4,
                        0.5,
                        0.6000000000000001,
                        0.7000000000000001,
                        0.8,
                        0.9,
                        1.0
                    ]
                ]
            }
        },
        {
            "benchmark_name": "Median molecules 2",
            "score": 0.41698119129807715,
            "optimized_molecules": [
                [
                    "CCCc1nn(C)c2c(=O)[nH]c(-c3cc(S(=O)(=O)N4CCN(C)C(=O)C(c5ccc6c(c5)OCO6)N(S)CC4)ccc3OCC)nc12",
                    0.4189303587741589
                ],
                [
                    "CCCc1nn(C)c2c(=O)[nH]c(-c3cc(S(=O)(=O)N4CCN(C)C(=O)C(c5ccc6c(c5)OCO6)N(P)CC4)ccc3OCC)nc12",
                    0.4189303587741589
                ],
                [
                    "CCCc1nn(C)c2c(=O)[nH]c(-c3cc(S(=O)(=O)N4CCN(C)C(=O)C(c5ccc6c(c5)OCO6)N(O)CC4)ccc3OCC)nc12",
                    0.4189303587741589
                ],
                [
                    "CCCc1nn(C)c2c(=O)[nH]c(-c3cc(S(=O)(=O)N4CCN(C)C(=O)C(c5ccc6c(c5)OCO6)N(N)CC4)ccc3OCC)nc12",
                    0.4189303587741589
                ],
                [
                    "CCCc1nn(C)c2c(=O)[nH]c(-c3cc(S(=O)(=O)N4CCN(C)C(=O)C(c5ccc6c(c5)OCO6)N(F)CC4)ccc3OCC)nc12",
                    0.4189303587741589
                ],
                [
                    "CCCc1nn(C)c2c(=O)[nH]c(-c3cc(S(=O)(=O)N4CCN(C)C(=O)C(c5ccc6c(c5)OCO6)N(Cl)CC4)ccc3OCC)nc12",
                    0.4189303587741589
                ],
                [
                    "CCCc1nn(C)c2c(=O)[nH]c(-c3cc(S(=O)(=O)N4CCN(C)C(=O)C(c5ccc6c(c5)OCO6)N(C)CC4)ccc3OCC)nc12",
                    0.4189303587741589
                ],
                [
                    "CCCc1nn(C)c2c(=O)[nH]c(-c3cc(S(=O)(=O)N4CCN(C)C(=O)C(c5ccc6c(c5)OCO6)N(Br)CC4)ccc3OCC)nc12",
                    0.4189303587741589
                ],
                [
                    "CCCc1nn(C)c2c(=O)[nH]c(-c3cc(S(=O)(=O)N4CCN(C)C(c5ccc6c(c5)OCO6)C(=O)C4)ccc3OCC)nc12",
                    0.41719815242504243
                ],
                [
                    "CCCc1nn(C)c2c(=O)[nH]c(-c3cc(S(=O)(=O)N4CCN(C)CC5C(=O)C(c6ccc7c(c6)OCO7)N5CC4)ccc3OCC)nc12",
                    0.41543750270736796
                ],
                [
                    "CCCc1nn(C)c2c(=O)[nH]c(-c3cc(S(=O)(=O)N4CCN(C)CC5=CN(CC4)C5c4ccc5c(c4)OCO5)ccc3OCC)nc12",
                    0.41534481123181805
                ],
                [
                    "CCCc1nn(C)c2c(=O)[nH]c(-c3cc(S(=O)(=O)N4CCN(C)CC(=O)C(c5ccc6c(c5)OCO6)N(S)CC4)ccc3OCC)nc12",
                    0.41534481123181805
                ],
                [
                    "CCCc1nn(C)c2c(=O)[nH]c(-c3cc(S(=O)(=O)N4CCN(C)CC(=O)C(c5ccc6c(c5)OCO6)N(P)CC4)ccc3OCC)nc12",
                    0.41534481123181805
                ],
                [
                    "CCCc1nn(C)c2c(=O)[nH]c(-c3cc(S(=O)(=O)N4CCN(C)CC(=O)C(c5ccc6c(c5)OCO6)N(O)CC4)ccc3OCC)nc12",
                    0.41534481123181805
                ],
                [
                    "CCCc1nn(C)c2c(=O)[nH]c(-c3cc(S(=O)(=O)N4CCN(C)CC(=O)C(c5ccc6c(c5)OCO6)N(N)CC4)ccc3OCC)nc12",
                    0.41534481123181805
                ],
                [
                    "CCCc1nn(C)c2c(=O)[nH]c(-c3cc(S(=O)(=O)N4CCN(C)CC(=O)C(c5ccc6c(c5)OCO6)N(F)CC4)ccc3OCC)nc12",
                    0.41534481123181805
                ],
                [
                    "CCCc1nn(C)c2c(=O)[nH]c(-c3cc(S(=O)(=O)N4CCN(C)CC(=O)C(c5ccc6c(c5)OCO6)N(Cl)CC4)ccc3OCC)nc12",
                    0.41534481123181805
                ],
                [
                    "CCCc1nn(C)c2c(=O)[nH]c(-c3cc(S(=O)(=O)N4CCN(C)CC(=O)C(c5ccc6c(c5)OCO6)N(C)CC4)ccc3OCC)nc12",
                    0.41534481123181805
                ],
                [
                    "CCCc1nn(C)c2c(=O)[nH]c(-c3cc(S(=O)(=O)N4CCN(C)CC(=O)C(c5ccc6c(c5)OCO6)N(Br)CC4)ccc3OCC)nc12",
                    0.41534481123181805
                ],
                [
                    "CCCc1nn(C)c2c(=O)[nH]c(-c3cc(S(=O)(=O)N4CC(=O)C(c5ccc6c(c5)OCO6)N(C)C4)ccc3OCC)nc12",
                    0.41509799840746886
                ],
                [
                    "CCCc1nn(C)c2c(=O)[nH]c(-c3cc(S(=O)(=O)N4CCN(S)C(=O)C(c5ccc6c(c5)OCO6)N(C)CC4)ccc3OCC)nc12",
                    0.41457958749161017
                ],
                [
                    "CCCc1nn(C)c2c(=O)[nH]c(-c3cc(S(=O)(=O)N4CCN(P)C(=O)C(c5ccc6c(c5)OCO6)N(C)CC4)ccc3OCC)nc12",
                    0.41457958749161017
                ],
                [
                    "CCCc1nn(C)c2c(=O)[nH]c(-c3cc(S(=O)(=O)N4CCN(O)C(=O)C(c5ccc6c(c5)OCO6)N(C)CC4)ccc3OCC)nc12",
                    0.41457958749161017
                ],
                [
                    "CCCc1nn(C)c2c(=O)[nH]c(-c3cc(S(=O)(=O)N4CCN(N)C(=O)C(c5ccc6c(c5)OCO6)N(C)CC4)ccc3OCC)nc12",
                    0.41457958749161017
                ],
                [
                    "CCCc1nn(C)c2c(=O)[nH]c(-c3cc(S(=O)(=O)N4CCN(F)C(=O)C(c5ccc6c(c5)OCO6)N(C)CC4)ccc3OCC)nc12",
                    0.41457958749161017
                ],
                [
                    "CCCc1nn(C)c2c(=O)[nH]c(-c3cc(S(=O)(=O)N4CCN(Cl)C(=O)C(c5ccc6c(c5)OCO6)N(C)CC4)ccc3OCC)nc12",
                    0.41457958749161017
                ],
                [
                    "CCCc1nn(C)c2c(=O)[nH]c(-c3cc(S(=O)(=O)N4CCN(C)C5=CN(CC4)C5c4ccc5c(c4)OCO5)ccc3OCC)nc12",
                    0.41457958749161017
                ],
                [
                    "CCCc1nn(C)c2c(=O)[nH]c(-c3cc(S(=O)(=O)N4CCN(Br)C(=O)C(c5ccc6c(c5)OCO6)N(C)CC4)ccc3OCC)nc12",
                    0.41457958749161017
                ],
                [
                    "CCCc1nn(C)c2c(=O)[nH]c(-c3cc(S(=O)(=O)N4CCN(C)C(=O)C4c4ccc5c(c4)OCO5)ccc3OCC)nc12",
                    0.4138963085982298
                ],
                [
                    "CCCc1nn(C)c2c(=O)[nH]c(-c3cc(S(=O)(=O)N4CCC(=O)C(c5ccc6c(c5)OCO6)N(C)CC4)ccc3OCC)nc12",
                    0.41367582426614313
                ],
                [
                    "CCCc1nn(C)c2c(=O)[nH]c(-c3cc(S(=O)(=O)N4CCN(C)CCC5C(=O)C(c6ccc7c(c6)OCO7)N5CC4)ccc3OCC)nc12",
                    0.4131563042724613
                ],
                [
                    "CCCc1nn(C)c2c(=O)[nH]c(-c3cc(S(=O)(=O)N4CCN(C)C(c5ccc6c(c5)OCO6)C(=S)C4)ccc3OCC)nc12",
                    0.41276854016057085
                ],
                [
                    "CCCc1nn(C)c2c(=O)[nH]c(-c3cc(S(=O)(=O)N4CCN(C)C(c5ccc6c(c5)OCO6)C(=P)C4)ccc3OCC)nc12",
                    0.41276854016057085
                ],
                [
                    "CCCc1nn(C)c2c(=O)[nH]c(-c3cc(S(=O)(=O)N4CCN(C)C(c5ccc6c(c5)OCO6)C(=N)C4)ccc3OCC)nc12",
                    0.41276854016057085
                ],
                [
                    "C=C1CN(S(=O)(=O)c2ccc(OCC)c(-c3nc4c(CCC)nn(C)c4c(=O)[nH]3)c2)CCN(C)C1c1ccc2c(c1)OCO2",
                    0.41276854016057085
                ],
                [
                    "CCCc1nn(C)c2c(=O)[nH]c(-c3cc(S(=O)(=O)N4CCN(C)C(=O)C(c5ccc6c(c5)OCO6)N(C5C=[SH]5)CC4)ccc3OCC)nc12",
                    0.4126197817388711
                ],
                [
                    "CCCc1nn(C)c2c(=O)[nH]c(-c3cc(S(=O)(=O)N4CCN(C)C(=O)C(c5ccc6c(c5)OCO6)N(C5C=P5)CC4)ccc3OCC)nc12",
                    0.4126197817388711
                ],
                [
                    "CCCc1nn(C)c2c(=O)[nH]c(-c3cc(S(=O)(=O)N4CCN(C)C(=O)C(c5ccc6c(c5)OCO6)N(C5C=N5)CC4)ccc3OCC)nc12",
                    0.4126197817388711
                ],
                [
                    "CCCc1nn(C)c2c(=O)[nH]c(-c3cc(S(=O)(=O)N4CCN(C)C(=O)C(c5ccc6c(c5)OCO6)N(C5C=C5)CC4)ccc3OCC)nc12",
                    0.4126197817388711
                ],
                [
                    "CCCc1nn(C)c2c(=O)[nH]c(-c3cc(S(=O)(=O)N4CCN(C)C(=O)C(c5ccc6c(c5)OCO6)N([SH]=S)CC4)ccc3OCC)nc12",
                    0.41253013129940097
                ],
                [
                    "CCCc1nn(C)c2c(=O)[nH]c(-c3cc(S(=O)(=O)N4CCN(C)C(=O)C(c5ccc6c(c5)OCO6)N([SH]=P)CC4)ccc3OCC)nc12",
                    0.41253013129940097
                ],
                [
                    "CCCc1nn(C)c2c(=O)[nH]c(-c3cc(S(=O)(=O)N4CCN(C)C(=O)C(c5ccc6c(c5)OCO6)N([SH]=O)CC4)ccc3OCC)nc12",
                    0.41253013129940097
                ],
                [
                    "CCCc1nn(C)c2c(=O)[nH]c(-c3cc(S(=O)(=O)N4CCN(C)C(=O)C(c5ccc6c(c5)OCO6)N(SS)CC4)ccc3OCC)nc12",
                    0.41253013129940097
                ],
                [
                    "CCCc1nn(C)c2c(=O)[nH]c(-c3cc(S(=O)(=O)N4CCN(C)C(=O)C(c5ccc6c(c5)OCO6)N(SO)CC4)ccc3OCC)nc12",
                    0.41253013129940097
                ],
                [
                    "CCCc1nn(C)c2c(=O)[nH]c(-c3cc(S(=O)(=O)N4CCN(C)C(=O)C(c5ccc6c(c5)OCO6)N(SN)CC4)ccc3OCC)nc12",
                    0.41253013129940097
                ],
                [
                    "CCCc1nn(C)c2c(=O)[nH]c(-c3cc(S(=O)(=O)N4CCN(C)C(=O)C(c5ccc6c(c5)OCO6)N(SF)CC4)ccc3OCC)nc12",
                    0.41253013129940097
                ],
                [
                    "CCCc1nn(C)c2c(=O)[nH]c(-c3cc(S(=O)(=O)N4CCN(C)C(=O)C(c5ccc6c(c5)OCO6)N(SCl)CC4)ccc3OCC)nc12",
                    0.41253013129940097
                ],
                [
                    "CCCc1nn(C)c2c(=O)[nH]c(-c3cc(S(=O)(=O)N4CCN(C)C(=O)C(c5ccc6c(c5)OCO6)N(SC)CC4)ccc3OCC)nc12",
                    0.41253013129940097
                ],
                [
                    "CCCc1nn(C)c2c(=O)[nH]c(-c3cc(S(=O)(=O)N4CCN(C)C(=O)C(c5ccc6c(c5)OCO6)N(SBr)CC4)ccc3OCC)nc12",
                    0.41253013129940097
                ],
                [
                    "CCCc1nn(C)c2c(=O)[nH]c(-c3cc(S(=O)(=O)N4CCN(C)C(=O)C(c5ccc6c(c5)OCO6)N(S#[SH])CC4)ccc3OCC)nc12",
                    0.41253013129940097
                ],
                [
                    "CCCc1nn(C)c2c(=O)[nH]c(-c3cc(S(=O)(=O)N4CCN(C)C(=O)C(c5ccc6c(c5)OCO6)N(S#P)CC4)ccc3OCC)nc12",
                    0.41253013129940097
                ],
                [
                    "CCCc1nn(C)c2c(=O)[nH]c(-c3cc(S(=O)(=O)N4CCN(C)C(=O)C(c5ccc6c(c5)OCO6)N(S#N)CC4)ccc3OCC)nc12",
                    0.41253013129940097
                ],
                [
                    "CCCc1nn(C)c2c(=O)[nH]c(-c3cc(S(=O)(=O)N4CCN(C)C(=O)C(c5ccc6c(c5)OCO6)N(PS)CC4)ccc3OCC)nc12",
                    0.41253013129940097
                ],
                [
                    "CCCc1nn(C)c2c(=O)[nH]c(-c3cc(S(=O)(=O)N4CCN(C)C(=O)C(c5ccc6c(c5)OCO6)N(PP)CC4)ccc3OCC)nc12",
                    0.41253013129940097
                ],
                [
                    "CCCc1nn(C)c2c(=O)[nH]c(-c3cc(S(=O)(=O)N4CCN(C)C(=O)C(c5ccc6c(c5)OCO6)N(PO)CC4)ccc3OCC)nc12",
                    0.41253013129940097
                ],
                [
                    "CCCc1nn(C)c2c(=O)[nH]c(-c3cc(S(=O)(=O)N4CCN(C)C(=O)C(c5ccc6c(c5)OCO6)N(PN)CC4)ccc3OCC)nc12",
                    0.41253013129940097
                ],
                [
                    "CCCc1nn(C)c2c(=O)[nH]c(-c3cc(S(=O)(=O)N4CCN(C)C(=O)C(c5ccc6c(c5)OCO6)N(PF)CC4)ccc3OCC)nc12",
                    0.41253013129940097
                ],
                [
                    "CCCc1nn(C)c2c(=O)[nH]c(-c3cc(S(=O)(=O)N4CCN(C)C(=O)C(c5ccc6c(c5)OCO6)N(PC)CC4)ccc3OCC)nc12",
                    0.41253013129940097
                ],
                [
                    "CCCc1nn(C)c2c(=O)[nH]c(-c3cc(S(=O)(=O)N4CCN(C)C(=O)C(c5ccc6c(c5)OCO6)N(P=S)CC4)ccc3OCC)nc12",
                    0.41253013129940097
                ],
                [
                    "CCCc1nn(C)c2c(=O)[nH]c(-c3cc(S(=O)(=O)N4CCN(C)C(=O)C(c5ccc6c(c5)OCO6)N(P=P)CC4)ccc3OCC)nc12",
                    0.41253013129940097
                ],
                [
                    "CCCc1nn(C)c2c(=O)[nH]c(-c3cc(S(=O)(=O)N4CCN(C)C(=O)C(c5ccc6c(c5)OCO6)N(P=O)CC4)ccc3OCC)nc12",
                    0.41253013129940097
                ],
                [
                    "CCCc1nn(C)c2c(=O)[nH]c(-c3cc(S(=O)(=O)N4CCN(C)C(=O)C(c5ccc6c(c5)OCO6)N(P=N)CC4)ccc3OCC)nc12",
                    0.41253013129940097
                ],
                [
                    "CCCc1nn(C)c2c(=O)[nH]c(-c3cc(S(=O)(=O)N4CCN(C)C(=O)C(c5ccc6c(c5)OCO6)N(OS)CC4)ccc3OCC)nc12",
                    0.41253013129940097
                ],
                [
                    "CCCc1nn(C)c2c(=O)[nH]c(-c3cc(S(=O)(=O)N4CCN(C)C(=O)C(c5ccc6c(c5)OCO6)N(OP)CC4)ccc3OCC)nc12",
                    0.41253013129940097
                ],
                [
                    "CCCc1nn(C)c2c(=O)[nH]c(-c3cc(S(=O)(=O)N4CCN(C)C(=O)C(c5ccc6c(c5)OCO6)N(OO)CC4)ccc3OCC)nc12",
                    0.41253013129940097
                ],
                [
                    "CCCc1nn(C)c2c(=O)[nH]c(-c3cc(S(=O)(=O)N4CCN(C)C(=O)C(c5ccc6c(c5)OCO6)N(ON)CC4)ccc3OCC)nc12",
                    0.41253013129940097
                ],
                [
                    "CCCc1nn(C)c2c(=O)[nH]c(-c3cc(S(=O)(=O)N4CCN(C)C(=O)C(c5ccc6c(c5)OCO6)N(OF)CC4)ccc3OCC)nc12",
                    0.41253013129940097
                ],
                [
                    "CCCc1nn(C)c2c(=O)[nH]c(-c3cc(S(=O)(=O)N4CCN(C)C(=O)C(c5ccc6c(c5)OCO6)N(OCl)CC4)ccc3OCC)nc12",
                    0.41253013129940097
                ],
                [
                    "CCCc1nn(C)c2c(=O)[nH]c(-c3cc(S(=O)(=O)N4CCN(C)C(=O)C(c5ccc6c(c5)OCO6)N(OC)CC4)ccc3OCC)nc12",
                    0.41253013129940097
                ],
                [
                    "CCCc1nn(C)c2c(=O)[nH]c(-c3cc(S(=O)(=O)N4CCN(C)C(=O)C(c5ccc6c(c5)OCO6)N(OBr)CC4)ccc3OCC)nc12",
                    0.41253013129940097
                ],
                [
                    "CCCc1nn(C)c2c(=O)[nH]c(-c3cc(S(=O)(=O)N4CCN(C)C(=O)C(c5ccc6c(c5)OCO6)N(NS)CC4)ccc3OCC)nc12",
                    0.41253013129940097
                ],
                [
                    "CCCc1nn(C)c2c(=O)[nH]c(-c3cc(S(=O)(=O)N4CCN(C)C(=O)C(c5ccc6c(c5)OCO6)N(NP)CC4)ccc3OCC)nc12",
                    0.41253013129940097
                ],
                [
                    "CCCc1nn(C)c2c(=O)[nH]c(-c3cc(S(=O)(=O)N4CCN(C)C(=O)C(c5ccc6c(c5)OCO6)N(NO)CC4)ccc3OCC)nc12",
                    0.41253013129940097
                ],
                [
                    "CCCc1nn(C)c2c(=O)[nH]c(-c3cc(S(=O)(=O)N4CCN(C)C(=O)C(c5ccc6c(c5)OCO6)N(NF)CC4)ccc3OCC)nc12",
                    0.41253013129940097
                ],
                [
                    "CCCc1nn(C)c2c(=O)[nH]c(-c3cc(S(=O)(=O)N4CCN(C)C(=O)C(c5ccc6c(c5)OCO6)N(NC)CC4)ccc3OCC)nc12",
                    0.41253013129940097
                ],
                [
                    "CCCc1nn(C)c2c(=O)[nH]c(-c3cc(S(=O)(=O)N4CCN(C)C(=O)C(c5ccc6c(c5)OCO6)N(NBr)CC4)ccc3OCC)nc12",
                    0.41253013129940097
                ],
                [
                    "CCCc1nn(C)c2c(=O)[nH]c(-c3cc(S(=O)(=O)N4CCN(C)C(=O)C(c5ccc6c(c5)OCO6)N(N=S)CC4)ccc3OCC)nc12",
                    0.41253013129940097
                ],
                [
                    "CCCc1nn(C)c2c(=O)[nH]c(-c3cc(S(=O)(=O)N4CCN(C)C(=O)C(c5ccc6c(c5)OCO6)N(N=P)CC4)ccc3OCC)nc12",
                    0.41253013129940097
                ],
                [
                    "CCCc1nn(C)c2c(=O)[nH]c(-c3cc(S(=O)(=O)N4CCN(C)C(=O)C(c5ccc6c(c5)OCO6)N(N=O)CC4)ccc3OCC)nc12",
                    0.41253013129940097
                ],
                [
                    "CCCc1nn(C)c2c(=O)[nH]c(-c3cc(S(=O)(=O)N4CCN(C)C(=O)C(c5ccc6c(c5)OCO6)N(CS)CC4)ccc3OCC)nc12",
                    0.41253013129940097
                ],
                [
                    "CCCc1nn(C)c2c(=O)[nH]c(-c3cc(S(=O)(=O)N4CCN(C)C(=O)C(c5ccc6c(c5)OCO6)N(CP)CC4)ccc3OCC)nc12",
                    0.41253013129940097
                ],
                [
                    "CCCc1nn(C)c2c(=O)[nH]c(-c3cc(S(=O)(=O)N4CCN(C)C(=O)C(c5ccc6c(c5)OCO6)N(CO)CC4)ccc3OCC)nc12",
                    0.41253013129940097
                ],
                [
                    "CCCc1nn(C)c2c(=O)[nH]c(-c3cc(S(=O)(=O)N4CCN(C)C(=O)C(c5ccc6c(c5)OCO6)N(CN)CC4)ccc3OCC)nc12",
                    0.41253013129940097
                ],
                [
                    "CCCc1nn(C)c2c(=O)[nH]c(-c3cc(S(=O)(=O)N4CCN(C)C(=O)C(c5ccc6c(c5)OCO6)N(CF)CC4)ccc3OCC)nc12",
                    0.41253013129940097
                ],
                [
                    "CCCc1nn(C)c2c(=O)[nH]c(-c3cc(S(=O)(=O)N4CCN(C)C(=O)C(c5ccc6c(c5)OCO6)N(CCl)CC4)ccc3OCC)nc12",
                    0.41253013129940097
                ],
                [
                    "CCCc1nn(C)c2c(=O)[nH]c(-c3cc(S(=O)(=O)N4CCN(C)C(=O)C(c5ccc6c(c5)OCO6)N(CC)CC4)ccc3OCC)nc12",
                    0.41253013129940097
                ],
                [
                    "CCCc1nn(C)c2c(=O)[nH]c(-c3cc(S(=O)(=O)N4CCN(C)C(=O)C(c5ccc6c(c5)OCO6)N(CBr)CC4)ccc3OCC)nc12",
                    0.41253013129940097
                ],
                [
                    "CCCc1nn(C)c2c(=O)[nH]c(-c3cc(S(=O)(=O)N4CCN(C)C(=O)C(c5ccc6c(c5)OCO6)N(C=S)CC4)ccc3OCC)nc12",
                    0.41253013129940097
                ],
                [
                    "CCCc1nn(C)c2c(=O)[nH]c(-c3cc(S(=O)(=O)N4CCN(C)C(=O)C(c5ccc6c(c5)OCO6)N(C=P)CC4)ccc3OCC)nc12",
                    0.41253013129940097
                ],
                [
                    "CCCc1nn(C)c2c(=O)[nH]c(-c3cc(S(=O)(=O)N4CCN(C)C(=O)C(c5ccc6c(c5)OCO6)N(C=O)CC4)ccc3OCC)nc12",
                    0.41253013129940097
                ],
                [
                    "CCCc1nn(C)c2c(=O)[nH]c(-c3cc(S(=O)(=O)N4CCN(C)C(=O)C(c5ccc6c(c5)OCO6)N(C=N)CC4)ccc3OCC)nc12",
                    0.41253013129940097
                ],
                [
                    "CCCc1nn(C)c2c(=O)[nH]c(-c3cc(S(=O)(=O)N4CCN(C)C(=O)C(c5ccc6c(c5)OCO6)N(C#[SH])CC4)ccc3OCC)nc12",
                    0.41253013129940097
                ],
                [
                    "CCCc1nn(C)c2c(=O)[nH]c(-c3cc(S(=O)(=O)N4CCN(C)C(=O)C(c5ccc6c(c5)OCO6)N(C#P)CC4)ccc3OCC)nc12",
                    0.41253013129940097
                ],
                [
                    "CCCc1nn(C)c2c(=O)[nH]c(-c3cc(S(=O)(=O)N4CCN(C)C(=O)C(c5ccc6c(c5)OCO6)N(C#N)CC4)ccc3OCC)nc12",
                    0.41253013129940097
                ],
                [
                    "C=[SH]N1CCN(S(=O)(=O)c2ccc(OCC)c(-c3nc4c(CCC)nn(C)c4c(=O)[nH]3)c2)CCN(C)C(=O)C1c1ccc2c(c1)OCO2",
                    0.41253013129940097
                ],
                [
                    "C=PN1CCN(S(=O)(=O)c2ccc(OCC)c(-c3nc4c(CCC)nn(C)c4c(=O)[nH]3)c2)CCN(C)C(=O)C1c1ccc2c(c1)OCO2",
                    0.41253013129940097
                ],
                [
                    "C=NN1CCN(S(=O)(=O)c2ccc(OCC)c(-c3nc4c(CCC)nn(C)c4c(=O)[nH]3)c2)CCN(C)C(=O)C1c1ccc2c(c1)OCO2",
                    0.41253013129940097
                ],
                [
                    "C=CN1CCN(S(=O)(=O)c2ccc(OCC)c(-c3nc4c(CCC)nn(C)c4c(=O)[nH]3)c2)CCN(C)C(=O)C1c1ccc2c(c1)OCO2",
                    0.41253013129940097
                ],
                [
                    "C#SN1CCN(S(=O)(=O)c2ccc(OCC)c(-c3nc4c(CCC)nn(C)c4c(=O)[nH]3)c2)CCN(C)C(=O)C1c1ccc2c(c1)OCO2",
                    0.41253013129940097
                ],
                [
                    "C#CN1CCN(S(=O)(=O)c2ccc(OCC)c(-c3nc4c(CCC)nn(C)c4c(=O)[nH]3)c2)CCN(C)C(=O)C1c1ccc2c(c1)OCO2",
                    0.41253013129940097
                ]
            ],
            "execution_time": 224401.4769437313,
            "number_scoring_function_calls": 4319337,
            "metadata": {
                "top_1": 0.4189303587741589,
                "top_10": 0.4184078525325681,
                "top_100": 0.4136053625875043,
                "internal_similarity_max": 0.9213483146067416,
                "internal_similarity_mean": 0.7960555248599196,
                "internal_similarity_histogram_density": [
                    [
                        0.1,
                        0.0,
                        0.0,
                        0.0,
                        0.0,
                        0.0,
                        0.0,
                        4.114000000000001,
                        5.654000000000002,
                        0.13200000000000003
                    ]
                ],
                "internal_similarity_histogram_bins": [
                    [
                        0.0,
                        0.1,
                        0.2,
                        0.30000000000000004,
                        0.4,
                        0.5,
                        0.6000000000000001,
                        0.7000000000000001,
                        0.8,
                        0.9,
                        1.0
                    ]
                ]
            }
        },
        {
            "benchmark_name": "Osimertinib MPO",
            "score": 0.9672431453172056,
            "optimized_molecules": [
                [
                    "COc1cc(N(C)CCN(C)C)c(NS(=O)N(N)N)cc1Nc1nccc(-c2cn(P)o2)n1",
                    0.9677736365399162
                ],
                [
                    "COc1cc(N(C)CCN(C)C)c(NS(=O)N(N)N)cc1Nc1nccc(-c2cn(C)o2)n1",
                    0.9677736365399162
                ],
                [
                    "COc1cc(N(C)CCN(C)C)c(NC(=O)C(N)N)cc1Nc1nccc(-c2cn(C)o2)n1",
                    0.9677675383755021
                ],
                [
                    "COc1cc(N(P)CCN(C)C)c(NS(=O)N(N)N)cc1Nc1nccc(-c2cn(C)o2)n1",
                    0.9676955935819269
                ],
                [
                    "CN(C)CCN(C)c1cc(OP)c(Nc2nccc(-c3cn(C)o3)n2)cc1NS(=O)N(N)N",
                    0.9676955935819269
                ],
                [
                    "COc1cc(N(C)CCN(C)C)c(NC(=O)C(N)O)cc1Nc1nccc(-c2cn(C)o2)n1",
                    0.9675732688659237
                ],
                [
                    "COc1cc(N(C)CCN(C)C)c(NC(=O)C(O)O)cc1Nc1nccc(-c2cn(C)o2)n1",
                    0.967106043820993
                ],
                [
                    "COc1pc(N(C)CCN(C)C)c(NS(=O)N(N)N)cc1Nc1nccc(-c2on(C)c2P)n1",
                    0.9665721123406027
                ],
                [
                    "COc1cc(N(P)CCN(C)C)c(NS(=S)N(N)N)cc1Nc1nccc(-c2on(P)c2P)n1",
                    0.9665721123406027
                ],
                [
                    "COc1cc(N(P)CCN(C)C)c(NS(=S)N(N)N)cc1Nc1nccc(-c2on(C)c2P)n1",
                    0.9665721123406027
                ],
                [
                    "COc1cc(N(P)CCN(C)C)c(NS(=O)N(N)N)cc1Nc1nccc(-c2sn(C)c2P)n1",
                    0.9665721123406027
                ],
                [
                    "COc1cc(N(P)CCN(C)C)c(NS(=O)N(N)N)cc1Nc1nccc(-c2on(P)c2P)n1",
                    0.9665721123406027
                ],
                [
                    "COc1cc(N(P)CCN(C)C)c(NS(=O)N(N)N)cc1Nc1nccc(-c2on(C)c2P)n1",
                    0.9665721123406027
                ],
                [
                    "COc1cc(N(P)CCN(C)C)c(NS(=O)N(N)N)cc1Nc1nccc(-c2[pH]n(C)c2P)n1",
                    0.9665721123406027
                ],
                [
                    "COc1cc(N(P)CCN(C)C)c(NS(=O)C(O)O)cc1Nc1nccc(-c2on(P)c2P)n1",
                    0.9665721123406027
                ],
                [
                    "COc1cc(N(P)CCN(C)C)c(NS(=O)C(O)O)cc1Nc1nccc(-c2on(C)c2P)n1",
                    0.9665721123406027
                ],
                [
                    "COc1cc(N(P)CCN(C)C)c(NS(=O)C(N)O)cc1Nc1nccc(-c2on(P)c2P)n1",
                    0.9665721123406027
                ],
                [
                    "COc1cc(N(P)CCN(C)C)c(NS(=O)C(N)O)cc1Nc1nccc(-c2on(C)c2P)n1",
                    0.9665721123406027
                ],
                [
                    "COc1cc(N(P)CCN(C)C)c(NS(=O)C(N)N)cc1Nc1nccc(-c2on(P)c2P)n1",
                    0.9665721123406027
                ],
                [
                    "COc1cc(N(P)CCN(C)C)c(NS(=O)C(N)N)cc1Nc1nccc(-c2on(C)c2P)n1",
                    0.9665721123406027
                ],
                [
                    "COc1cc(N(P)CCN(C)C)c(NC(=O)C(O)O)cc1Nc1nccc(-c2on(P)c2P)n1",
                    0.9665721123406027
                ],
                [
                    "COc1cc(N(P)CCN(C)C)c(NC(=O)C(O)O)cc1Nc1nccc(-c2on(C)c2P)n1",
                    0.9665721123406027
                ],
                [
                    "COc1cc(N(P)CCN(C)C)c(NC(=O)C(N)O)cc1Nc1nccc(-c2on(P)c2P)n1",
                    0.9665721123406027
                ],
                [
                    "COc1cc(N(P)CCN(C)C)c(NC(=O)C(N)O)cc1Nc1nccc(-c2on(C)c2P)n1",
                    0.9665721123406027
                ],
                [
                    "COc1cc(N(P)CCN(C)C)c(NC(=O)C(N)N)cc1Nc1nccc(-c2on(P)c2P)n1",
                    0.9665721123406027
                ],
                [
                    "COc1cc(N(P)CCN(C)C)c(NC(=O)C(N)N)cc1Nc1nccc(-c2on(C)c2P)n1",
                    0.9665721123406027
                ],
                [
                    "COc1cc(N(P)CCN(C)C)c(NC(=O)C(N)=O)cc1Nc1nccc(-c2on(C)c2P)n1",
                    0.9665721123406027
                ],
                [
                    "COc1cc(N(C)PCN(C)C)c(NS(=O)N(N)N)cc1Nc1nccc(-c2on(C)c2P)n1",
                    0.9665721123406027
                ],
                [
                    "COc1cc(N(C)CCN(C)C)c(NS(=S)N(N)N)cc1Nc1nccc(-c2on(P)c2P)n1",
                    0.9665721123406027
                ],
                [
                    "COc1cc(N(C)CCN(C)C)c(NS(=S)N(N)N)cc1Nc1nccc(-c2on(C)c2P)n1",
                    0.9665721123406027
                ],
                [
                    "COc1cc(N(C)CCN(C)C)c(NS(=S)C(N)O)cc1Nc1nccc(-c2on(C)c2P)n1",
                    0.9665721123406027
                ],
                [
                    "COc1cc(N(C)CCN(C)C)c(NS(=S)C(N)N)cc1Nc1nccc(-c2on(C)c2P)n1",
                    0.9665721123406027
                ],
                [
                    "COc1cc(N(C)CCN(C)C)c(NS(=O)N2NC2O)cc1Nc1nccc(-c2cn(C)o2)n1",
                    0.9665721123406027
                ],
                [
                    "COc1cc(N(C)CCN(C)C)c(NS(=O)N2NC2N)cc1Nc1nccc(-c2cn(P)o2)n1",
                    0.9665721123406027
                ],
                [
                    "COc1cc(N(C)CCN(C)C)c(NS(=O)N2NC2N)cc1Nc1nccc(-c2cn(C)o2)n1",
                    0.9665721123406027
                ],
                [
                    "COc1cc(N(C)CCN(C)C)c(NS(=O)N(N)O)cc1Nc1nccc(-c2on(P)c2P)n1",
                    0.9665721123406027
                ],
                [
                    "COc1cc(N(C)CCN(C)C)c(NS(=O)N(N)O)cc1Nc1nccc(-c2on(C)c2P)n1",
                    0.9665721123406027
                ],
                [
                    "COc1cc(N(C)CCN(C)C)c(NS(=O)N(N)N)pc1Nc1nccc(-c2on(C)c2P)n1",
                    0.9665721123406027
                ],
                [
                    "COc1cc(N(C)CCN(C)C)c(NS(=O)N(N)N)cc1Nc1npcc(-c2on(C)c2P)n1",
                    0.9665721123406027
                ],
                [
                    "COc1cc(N(C)CCN(C)C)c(NS(=O)N(N)N)cc1Nc1ncpc(-c2on(C)c2P)n1",
                    0.9665721123406027
                ],
                [
                    "COc1cc(N(C)CCN(C)C)c(NS(=O)N(N)N)cc1Nc1nccc(-c2sn(P)c2P)n1",
                    0.9665721123406027
                ],
                [
                    "COc1cc(N(C)CCN(C)C)c(NS(=O)N(N)N)cc1Nc1nccc(-c2sn(C)c2P)n1",
                    0.9665721123406027
                ],
                [
                    "COc1cc(N(C)CCN(C)C)c(NS(=O)N(N)N)cc1Nc1nccc(-c2on(P)c2P)n1",
                    0.9665721123406027
                ],
                [
                    "COc1cc(N(C)CCN(C)C)c(NS(=O)N(N)N)cc1Nc1nccc(-c2on(C)c2P)n1",
                    0.9665721123406027
                ],
                [
                    "COc1cc(N(C)CCN(C)C)c(NS(=O)N(N)N)cc1Nc1nccc(-c2[pH]n(P)c2P)n1",
                    0.9665721123406027
                ],
                [
                    "COc1cc(N(C)CCN(C)C)c(NS(=O)N(N)N)cc1Nc1nccc(-c2[pH]n(C)c2P)n1",
                    0.9665721123406027
                ],
                [
                    "COc1cc(N(C)CCN(C)C)c(NS(=O)N(N)CO)cc1Nc1nccc(-c2cn(C)o2)n1",
                    0.9665721123406027
                ],
                [
                    "COc1cc(N(C)CCN(C)C)c(NS(=O)N(N)CN)cc1Nc1nccc(-c2cn(C)o2)n1",
                    0.9665721123406027
                ],
                [
                    "COc1cc(N(C)CCN(C)C)c(NS(=O)C(O)O)cc1Nc1nccc(-c2on(P)c2P)n1",
                    0.9665721123406027
                ],
                [
                    "COc1cc(N(C)CCN(C)C)c(NS(=O)C(O)O)cc1Nc1nccc(-c2on(C)c2P)n1",
                    0.9665721123406027
                ],
                [
                    "COc1cc(N(C)CCN(C)C)c(NS(=O)C(N)O)cc1Nc1nccc(-c2on(P)c2P)n1",
                    0.9665721123406027
                ],
                [
                    "COc1cc(N(C)CCN(C)C)c(NS(=O)C(N)O)cc1Nc1nccc(-c2on(C)c2P)n1",
                    0.9665721123406027
                ],
                [
                    "COc1cc(N(C)CCN(C)C)c(NS(=O)C(N)N)cc1Nc1nccc(-c2on(P)c2P)n1",
                    0.9665721123406027
                ],
                [
                    "COc1cc(N(C)CCN(C)C)c(NS(=O)C(N)N)cc1Nc1nccc(-c2on(C)c2P)n1",
                    0.9665721123406027
                ],
                [
                    "COc1cc(N(C)CCN(C)C)c(NC(=O)N(N)N)cc1Nc1nccc(-c2on(C)c2P)n1",
                    0.9665721123406027
                ],
                [
                    "COc1cc(N(C)CCN(C)C)c(NC(=O)C(O)O)cc1Nc1nccc(-c2on(P)c2P)n1",
                    0.9665721123406027
                ],
                [
                    "COc1cc(N(C)CCN(C)C)c(NC(=O)C(O)O)cc1Nc1nccc(-c2on(C)c2P)n1",
                    0.9665721123406027
                ],
                [
                    "COc1cc(N(C)CCN(C)C)c(NC(=O)C(N)O)cc1Nc1nccc(-c2on(P)c2P)n1",
                    0.9665721123406027
                ],
                [
                    "COc1cc(N(C)CCN(C)C)c(NC(=O)C(N)O)cc1Nc1nccc(-c2on(C)c2P)n1",
                    0.9665721123406027
                ],
                [
                    "COc1cc(N(C)CCN(C)C)c(NC(=O)C(N)O)cc1Nc1nccc(-c2[pH]n(C)c2P)n1",
                    0.9665721123406027
                ],
                [
                    "COc1cc(N(C)CCN(C)C)c(NC(=O)C(N)N)cc1Nc1nccc(-c2sn(C)c2P)n1",
                    0.9665721123406027
                ],
                [
                    "COc1cc(N(C)CCN(C)C)c(NC(=O)C(N)N)cc1Nc1nccc(-c2on(P)c2P)n1",
                    0.9665721123406027
                ],
                [
                    "COc1cc(N(C)CCN(C)C)c(NC(=O)C(N)N)cc1Nc1nccc(-c2on(C)c2P)n1",
                    0.9665721123406027
                ],
                [
                    "COc1cc(N(C)CCN(C)C)c(NC(=O)C(N)N)cc1Nc1nccc(-c2[pH]n(C)c2P)n1",
                    0.9665721123406027
                ],
                [
                    "COc1cc(N(C)CCN(C)C)c(NC(=O)C(N)=O)cc1Nc1nccc(-c2on(P)c2P)n1",
                    0.9665721123406027
                ],
                [
                    "COc1cc(N(C)CCN(C)C)c(NC(=O)C(N)=O)cc1Nc1nccc(-c2on(C)c2P)n1",
                    0.9665721123406027
                ],
                [
                    "CN(C)CCN(P)c1cc(OP)c(Nc2nccc(-c3on(P)c3P)n2)cc1NS(=O)N(N)N",
                    0.9665721123406027
                ],
                [
                    "CN(C)CCN(P)c1cc(OP)c(Nc2nccc(-c3on(P)c3P)n2)cc1NC(=O)C(O)O",
                    0.9665721123406027
                ],
                [
                    "CN(C)CCN(P)c1cc(OP)c(Nc2nccc(-c3on(P)c3P)n2)cc1NC(=O)C(N)O",
                    0.9665721123406027
                ],
                [
                    "CN(C)CCN(P)c1cc(OP)c(Nc2nccc(-c3on(P)c3P)n2)cc1NC(=O)C(N)N",
                    0.9665721123406027
                ],
                [
                    "CN(C)CCN(P)c1cc(OP)c(Nc2nccc(-c3on(C)c3P)n2)cc1NS(=O)N(N)N",
                    0.9665721123406027
                ],
                [
                    "CN(C)CCN(P)c1cc(OP)c(Nc2nccc(-c3on(C)c3P)n2)cc1NS(=O)C(O)O",
                    0.9665721123406027
                ],
                [
                    "CN(C)CCN(P)c1cc(OP)c(Nc2nccc(-c3on(C)c3P)n2)cc1NS(=O)C(N)O",
                    0.9665721123406027
                ],
                [
                    "CN(C)CCN(P)c1cc(OP)c(Nc2nccc(-c3on(C)c3P)n2)cc1NS(=O)C(N)N",
                    0.9665721123406027
                ],
                [
                    "CN(C)CCN(P)c1cc(OP)c(Nc2nccc(-c3on(C)c3P)n2)cc1NC(=O)C(O)O",
                    0.9665721123406027
                ],
                [
                    "CN(C)CCN(P)c1cc(OP)c(Nc2nccc(-c3on(C)c3P)n2)cc1NC(=O)C(N)O",
                    0.9665721123406027
                ],
                [
                    "CN(C)CCN(P)c1cc(OP)c(Nc2nccc(-c3on(C)c3P)n2)cc1NC(=O)C(N)N",
                    0.9665721123406027
                ],
                [
                    "CN(C)CCN(C)c1cc(OP)c(Nc2nccc(-c3sn(C)c3P)n2)cc1NS(=O)N(N)N",
                    0.9665721123406027
                ],
                [
                    "CN(C)CCN(C)c1cc(OP)c(Nc2nccc(-c3on(P)c3P)n2)cc1NS(=S)N(N)N",
                    0.9665721123406027
                ],
                [
                    "CN(C)CCN(C)c1cc(OP)c(Nc2nccc(-c3on(P)c3P)n2)cc1NS(=O)N(N)N",
                    0.9665721123406027
                ],
                [
                    "CN(C)CCN(C)c1cc(OP)c(Nc2nccc(-c3on(P)c3P)n2)cc1NS(=O)C(O)O",
                    0.9665721123406027
                ],
                [
                    "CN(C)CCN(C)c1cc(OP)c(Nc2nccc(-c3on(P)c3P)n2)cc1NS(=O)C(N)O",
                    0.9665721123406027
                ],
                [
                    "CN(C)CCN(C)c1cc(OP)c(Nc2nccc(-c3on(P)c3P)n2)cc1NS(=O)C(N)N",
                    0.9665721123406027
                ],
                [
                    "CN(C)CCN(C)c1cc(OP)c(Nc2nccc(-c3on(P)c3P)n2)cc1NC(=O)C(O)O",
                    0.9665721123406027
                ],
                [
                    "CN(C)CCN(C)c1cc(OP)c(Nc2nccc(-c3on(P)c3P)n2)cc1NC(=O)C(N)O",
                    0.9665721123406027
                ],
                [
                    "CN(C)CCN(C)c1cc(OP)c(Nc2nccc(-c3on(P)c3P)n2)cc1NC(=O)C(N)N",
                    0.9665721123406027
                ],
                [
                    "CN(C)CCN(C)c1cc(OP)c(Nc2nccc(-c3on(C)c3P)n2)cc1NS(=S)N(N)N",
                    0.9665721123406027
                ],
                [
                    "CN(C)CCN(C)c1cc(OP)c(Nc2nccc(-c3on(C)c3P)n2)cc1NS(=O)N(N)N",
                    0.9665721123406027
                ],
                [
                    "CN(C)CCN(C)c1cc(OP)c(Nc2nccc(-c3on(C)c3P)n2)cc1NS(=O)C(O)O",
                    0.9665721123406027
                ],
                [
                    "CN(C)CCN(C)c1cc(OP)c(Nc2nccc(-c3on(C)c3P)n2)cc1NS(=O)C(N)O",
                    0.9665721123406027
                ],
                [
                    "CN(C)CCN(C)c1cc(OP)c(Nc2nccc(-c3on(C)c3P)n2)cc1NS(=O)C(N)N",
                    0.9665721123406027
                ],
                [
                    "CN(C)CCN(C)c1cc(OP)c(Nc2nccc(-c3on(C)c3P)n2)cc1NC(=O)C(O)O",
                    0.9665721123406027
                ],
                [
                    "CN(C)CCN(C)c1cc(OP)c(Nc2nccc(-c3on(C)c3P)n2)cc1NC(=O)C(N)O",
                    0.9665721123406027
                ],
                [
                    "CN(C)CCN(C)c1cc(OP)c(Nc2nccc(-c3on(C)c3P)n2)cc1NC(=O)C(N)N",
                    0.9665721123406027
                ],
                [
                    "CN(C)CCN(C)c1cc(OP)c(Nc2nccc(-c3on(C)c3P)n2)cc1NC(=O)C(N)=O",
                    0.9665721123406027
                ],
                [
                    "CN(C)CCN(C)c1cc(OP)c(Nc2nccc(-c3[pH]n(C)c3P)n2)cc1NS(=O)N(N)N",
                    0.9665721123406027
                ],
                [
                    "COc1cc(N(C)CCN(C)C)c(NS(=S)C(O)O)cc1Nc1nccc(-c2on(C)c2P)n1",
                    0.9665720350148368
                ],
                [
                    "COc1cc(N(C)CCN(C)C)c(NC(=O)N(N)N)cc1Nc1nccc(-c2on(P)c2P)n1",
                    0.9665643797946342
                ],
                [
                    "COc1cc(N(C)CCN(C)C)c(NS(=O)N(N)CN)cc1Nc1nccc(-c2cn(P)o2)n1",
                    0.9665627559678401
                ],
                [
                    "COc1cc(N(C)CCN(C)C)c(NC(=O)C(N)O)cc1Nc1nccc(-c2sn(C)c2P)n1",
                    0.9665609774940054
                ]
            ],
            "execution_time": 39053.61711001396,
            "number_scoring_function_calls": 1465650,
            "metadata": {
                "top_1": 0.9677736365399162,
                "top_10": 0.9673101648327913,
                "top_100": 0.9666456345789092,
                "internal_similarity_max": 0.9041095890410958,
                "internal_similarity_mean": 0.5956465010790067,
                "internal_similarity_histogram_density": [
                    [
                        0.1,
                        0.0,
                        0.0,
                        0.06200000000000001,
                        1.7740000000000005,
                        3.479999999999997,
                        2.778000000000001,
                        1.2700000000000005,
                        0.4760000000000001,
                        0.06000000000000001
                    ]
                ],
                "internal_similarity_histogram_bins": [
                    [
                        0.0,
                        0.1,
                        0.2,
                        0.30000000000000004,
                        0.4,
                        0.5,
                        0.6000000000000001,
                        0.7000000000000001,
                        0.8,
                        0.9,
                        1.0
                    ]
                ]
            }
        },
        {
            "benchmark_name": "Fexofenadine MPO",
            "score": 0.9999972079553983,
            "optimized_molecules": [
                [
                    "CNC(C)(C(=O)O)c1c#cc(C(O)CCCN2CCCC(C(O)(C3=CC=C3)c3c#cccc3)CC2)cc1",
                    1.0
                ],
                [
                    "CNC(C)(C(=O)O)c1c#cc(C(O)CCCN2CCC(C(O)(C3=CC=C3)c3c#cccc3)CC2)cc1",
                    1.0
                ],
                [
                    "CC(OO)(C(=O)O)c1c#cc(C(O)CCCN2CCC(C(O)(C3=CC=C3)c3ccccc3)CC2)cc1",
                    1.0
                ],
                [
                    "CC(ON)(C(=O)O)c1ccc(C(O)CCCN2CCC(C(O)(C3=CC=C3)c3ccccc3)CC2)cc1",
                    1.0
                ],
                [
                    "CC(ON)(C(=O)O)c1c#cc(C(O)CCCN2CCC(C(O)(C3=CC=C3)c3ccccc3)CC2)cc1",
                    1.0
                ],
                [
                    "CC(O)(C(=O)O)c1ccc(C(O)CCCN2CCCC(C(O)(c3cc#ccc3)c3cc[nH]c3)CC2)cc1",
                    1.0
                ],
                [
                    "CC(O)(C(=O)O)c1ccc(C(O)CCCN2CCCC(C(O)(C3=C[SH2]C=C3)c3cc#ccc3)CC2)cc1",
                    1.0
                ],
                [
                    "CC(O)(C(=O)O)c1ccc(C(O)CCCN2CCCC(C(O)(C3=CC=C3)c3cc#ccc3)CC2)cc1",
                    1.0
                ],
                [
                    "CC(O)(C(=O)O)c1ccc(C(O)CCCN2CCCC(C(O)(C3=CC=C3)c3c#cccc3)CC2)cc1",
                    1.0
                ],
                [
                    "CC(O)(C(=O)O)c1ccc(C(O)CCCN2CCC(C(O)(c3cc#ccc3)c3cc[nH]c3)CC2)cc1",
                    1.0
                ],
                [
                    "CC(O)(C(=O)O)c1ccc(C(O)CCCN2CCC(C(O)(c3c#c[nH]c3)c3cc#ccc3)CC2)cc1",
                    1.0
                ],
                [
                    "CC(O)(C(=O)O)c1ccc(C(O)CCCN2CCC(C(O)(C3=C[SH2]C=C3)c3cc#ccc3)CC2)cc1",
                    1.0
                ],
                [
                    "CC(O)(C(=O)O)c1ccc(C(O)CCCN2CCC(C(O)(C3=CCC=C3)c3cc#ccc3)CC2)cc1",
                    1.0
                ],
                [
                    "CC(O)(C(=O)O)c1ccc(C(O)CCCN2CCC(C(O)(C3=CC=C3)c3ccccc3)CC2)cc1",
                    1.0
                ],
                [
                    "CC(O)(C(=O)O)c1ccc(C(O)CCCN2CCC(C(O)(C3=CC=C3)c3cc#ccc3)CC2)cc1",
                    1.0
                ],
                [
                    "CC(O)(C(=O)O)c1ccc(C(O)CCCN2CCC(C(O)(C3=CC=C3)c3c#cccc3)CC2)cc1",
                    1.0
                ],
                [
                    "CC(O)(C(=O)O)c1c#cc(C(O)CCCN2CCCC(C(O)(C3=CCC=C3)c3c#cccc3)CC2)cc1",
                    1.0
                ],
                [
                    "CC(O)(C(=O)O)c1c#cc(C(O)CCCN2CCCC(C(O)(C3=CC=CC3)c3c#cccc3)CC2)cc1",
                    1.0
                ],
                [
                    "CC(O)(C(=O)O)c1c#cc(C(O)CCCN2CCCC(C(O)(C3=CC=C3)c3ccccc3)CC2)cc1",
                    1.0
                ],
                [
                    "CC(O)(C(=O)O)c1c#cc(C(O)CCCN2CCCC(C(O)(C3=CC=C3)c3c#cccc3)CC2)cc1",
                    1.0
                ],
                [
                    "CC(O)(C(=O)O)c1c#cc(C(O)CCCN2CCC(C(O)(c3c#cccc3)c3ccoc3)CC2)cc1",
                    1.0
                ],
                [
                    "CC(O)(C(=O)O)c1c#cc(C(O)CCCN2CCC(C(O)(C3=CCC=C3)c3ccccc3)CC2)cc1",
                    1.0
                ],
                [
                    "CC(O)(C(=O)O)c1c#cc(C(O)CCCN2CCC(C(O)(C3=CCC=C3)c3c#cccc3)CC2)cc1",
                    1.0
                ],
                [
                    "CC(O)(C(=O)O)c1c#cc(C(O)CCCN2CCC(C(O)(C3=CC=C3)c3ccccc3)CC2)cc1",
                    1.0
                ],
                [
                    "CC(O)(C(=O)O)c1c#cc(C(O)CCCN2CCC(C(O)(C3=CC=C3)c3c#cccc3)CC2)cc1",
                    1.0
                ],
                [
                    "CC(O)(C(=O)O)c1c#cc(C(O)CCCN2CCC(C(O)(C3=CC=C3)C3=CC=CC=CC3)CC2)cc1",
                    1.0
                ],
                [
                    "CC(O)(C(=O)O)C1=CC=C(C(O)CCCN2CCC(C(O)(C3=CC=C3)c3ccccc3)CC2)CC=C1",
                    1.0
                ],
                [
                    "CC(NS)(C(=O)O)c1c#cc(C(O)CCCN2CCCC(C(O)(C3=CC=C3)c3cc#ccc3)CC2)cc1",
                    1.0
                ],
                [
                    "CC(NS)(C(=O)O)c1c#cc(C(O)CCCN2CCCC(C(O)(C3=CC=C3)c3c#cccc3)CC2)cc1",
                    1.0
                ],
                [
                    "CC(NS)(C(=O)O)c1c#cc(C(O)CCCN2CCC(C(O)(C3=CC=C3)c3ccccc3)CC2)cc1",
                    1.0
                ],
                [
                    "CC(NS)(C(=O)O)c1c#cc(C(O)CCCN2CCC(C(O)(C3=CC=C3)c3c#cccc3)CC2)cc1",
                    1.0
                ],
                [
                    "CC(NO)(C(N)=O)c1ccc(C(O)CCCN2CCC(C(O)(C3=CC=C3)c3ccccc3)CC2)cc1",
                    1.0
                ],
                [
                    "CC(NO)(C(=O)O)c1ccc(C(O)CCCN2CCC(C(O)(C3=CC=C3)c3ccccc3)CC2)cc1",
                    1.0
                ],
                [
                    "CC(NO)(C(=O)O)c1c#cc(C(O)CCCN2CCCC(C(O)(C3=CC=C3)c3ccccc3)CC2)cc1",
                    1.0
                ],
                [
                    "CC(NO)(C(=O)O)c1c#cc(C(O)CCCN2CCCC(C(O)(C3=CC=C3)c3c#cccc3)CC2)cc1",
                    1.0
                ],
                [
                    "CC(NO)(C(=O)O)c1c#cc(C(O)CCCN2CCC(C(O)(C3=CC=C3)c3ccccc3)CC2)cc1",
                    1.0
                ],
                [
                    "CC(NN)(C(=O)O)c1ccc(C(O)CCCN2CCCC(C(O)(C3=CC=C3)c3ccccc3)CC2)cc1",
                    1.0
                ],
                [
                    "CC(NN)(C(=O)O)c1ccc(C(O)CCCN2CCCC(C(O)(C3=CC=C3)c3cc#ccc3)CC2)cc1",
                    1.0
                ],
                [
                    "CC(NN)(C(=O)O)c1ccc(C(O)CCCN2CCCC(C(O)(C3=CC=C3)c3c#cccc3)CC2)cc1",
                    1.0
                ],
                [
                    "CC(NN)(C(=O)O)c1ccc(C(O)CCCN2CCC(C(O)(C3=CC=C3)c3ccccc3)CC2)cc1",
                    1.0
                ],
                [
                    "CC(NN)(C(=O)O)c1ccc(C(O)CCCN2CCC(C(O)(C3=CC=C3)c3cc#ccc3)CC2)cc1",
                    1.0
                ],
                [
                    "CC(NN)(C(=O)O)c1ccc(C(O)CCCN2CCC(C(O)(C3=CC=C3)c3c#cccc3)CC2)cc1",
                    1.0
                ],
                [
                    "CC(NN)(C(=O)O)c1c#cc(C(O)CCCN2CCCC(C(O)(C3=CC=C3)c3ccccc3)CC2)cc1",
                    1.0
                ],
                [
                    "CC(NN)(C(=O)O)c1c#cc(C(O)CCCN2CCCC(C(O)(C3=CC=C3)c3cc#ccc3)CC2)cc1",
                    1.0
                ],
                [
                    "CC(NN)(C(=O)O)c1c#cc(C(O)CCCN2CCC(C(O)(C3=CC=C3)c3ccccc3)CC2)cc1",
                    1.0
                ],
                [
                    "CC(NN)(C(=O)O)c1c#cc(C(O)CCCN2CCC(C(O)(C3=CC=C3)c3cc#ccc3)CC2)cc1",
                    1.0
                ],
                [
                    "CC(NF)(C(=O)O)c1c#cc(C(O)CCCN2CCCC(C(O)(C3=CC=C3)c3cc#ccc3)CC2)cc1",
                    1.0
                ],
                [
                    "CC(NF)(C(=O)O)c1c#cc(C(O)CCCN2CCC(C(O)(C3=CC=C3)c3cc#ccc3)CC2)cc1",
                    1.0
                ],
                [
                    "CC(NBr)(C(=O)O)c1c#cc(C(O)CCCN2CCC(C(O)(C3=CC=C3)c3cc#ccc3)CC2)cc1",
                    1.0
                ],
                [
                    "CC(NBr)(C(=O)O)c1c#cc(C(O)CCCN2CCC(C(O)(C3=CC=C3)c3c#cccc3)CC2)cc1",
                    1.0
                ],
                [
                    "CC(N)(C(=O)O)c1ccc(C(O)CCCN2CCCC(C(O)(C3=CC=C3)c3cc#ccc3)CC2)cc1",
                    1.0
                ],
                [
                    "CC(N)(C(=O)O)c1ccc(C(O)CCCN2CCCC(C(O)(C3=CC=C3)c3c#cccc3)CC2)cc1",
                    1.0
                ],
                [
                    "CC(N)(C(=O)O)c1ccc(C(O)CCCN2CCC(C(O)(c3ccccc3)c3cc[nH]c3)CC2)cc1",
                    1.0
                ],
                [
                    "CC(N)(C(=O)O)c1ccc(C(O)CCCN2CCC(C(O)(c3cc#ccc3)c3cc[nH]c3)CC2)cc1",
                    1.0
                ],
                [
                    "CC(N)(C(=O)O)c1ccc(C(O)CCCN2CCC(C(O)(c3c#cccc3)c3cc[nH]c3)CC2)cc1",
                    1.0
                ],
                [
                    "CC(N)(C(=O)O)c1ccc(C(O)CCCN2CCC(C(O)(c3c#cc#cc3)c3cc[nH]c3)CC2)cc1",
                    1.0
                ],
                [
                    "CC(N)(C(=O)O)c1ccc(C(O)CCCN2CCC(C(O)(C3=CC=C3)c3ccccc3)CC2)cc1",
                    1.0
                ],
                [
                    "CC(N)(C(=O)O)c1ccc(C(O)CCCN2CCC(C(O)(C3=CC=C3)c3cc#ccc3)CC2)cc1",
                    1.0
                ],
                [
                    "CC(N)(C(=O)O)c1ccc(C(O)CCCN2CCC(C(O)(C3=CC=C3)c3c#cccc3)CC2)cc1",
                    1.0
                ],
                [
                    "CC(N)(C(=O)O)c1c#cc(C(O)CCCN2CCCC(C(O)(C3=CC=CC3)c3c#cccc3)CC2)cc1",
                    1.0
                ],
                [
                    "CC(N)(C(=O)O)c1c#cc(C(O)CCCN2CCCC(C(O)(C3=CC=C3)c3ccccc3)CC2)cc1",
                    1.0
                ],
                [
                    "CC(N)(C(=O)O)c1c#cc(C(O)CCCN2CCCC(C(O)(C3=CC=C3)c3cc#ccc3)CC2)cc1",
                    1.0
                ],
                [
                    "CC(N)(C(=O)O)c1c#cc(C(O)CCCN2CCCC(C(O)(C3=CC=C3)c3c#cccc3)CC2)cc1",
                    1.0
                ],
                [
                    "CC(N)(C(=O)O)c1c#cc(C(O)CCCN2CCC(C(O)(c3ccccc3)c3ccoc3)CC2)cc1",
                    1.0
                ],
                [
                    "CC(N)(C(=O)O)c1c#cc(C(O)CCCN2CCC(C(O)(C3=CCC=C3)c3ccccc3)CC2)cc1",
                    1.0
                ],
                [
                    "CC(N)(C(=O)O)c1c#cc(C(O)CCCN2CCC(C(O)(C3=CC=CC3)c3cc#ccc3)CC2)cc1",
                    1.0
                ],
                [
                    "CC(N)(C(=O)O)c1c#cc(C(O)CCCN2CCC(C(O)(C3=CC=CC3)c3c#cccc3)CC2)cc1",
                    1.0
                ],
                [
                    "CC(N)(C(=O)O)c1c#cc(C(O)CCCN2CCC(C(O)(C3=CC=C3)c3ccccc3)CC2)cc1",
                    1.0
                ],
                [
                    "CC(N)(C(=O)O)c1c#cc(C(O)CCCN2CCC(C(O)(C3=CC=C3)c3cc#ccc3)CC2)cc1",
                    1.0
                ],
                [
                    "CC(N)(C(=O)O)c1c#cc(C(O)CCCN2CCC(C(O)(C3=CC=C3)c3c#cccc3)CC2)cc1",
                    1.0
                ],
                [
                    "CC(N)(C(=O)O)c1c#cc(C(O)CCCN2CCC(C(O)(C3=CC=C3)C3=CC=CC=CC3)CC2)cc1",
                    1.0
                ],
                [
                    "CC(CO)(C(N)=O)c1ccc(C(O)CCCN2CCC(C(O)(C3=CC=C3)c3ccccc3)CC2)cc1",
                    1.0
                ],
                [
                    "CC(CO)(C(=O)O)c1ccc(C(O)CCCN2CCCC(C(O)(C3=CC=C3)c3cc#ccc3)CC2)cc1",
                    1.0
                ],
                [
                    "CC(CO)(C(=O)O)c1ccc(C(O)CCCN2CCC(C(O)(C3=CC=C3)c3ccccc3)CC2)cc1",
                    1.0
                ],
                [
                    "CC(CO)(C(=O)O)c1ccc(C(O)CCCN2CCC(C(O)(C3=CC=C3)c3cc#ccc3)CC2)cc1",
                    1.0
                ],
                [
                    "CC(CO)(C(=O)O)c1c#cc(C(O)CCCN2CCCC(C(O)(C3=CC=C3)c3ccccc3)CC2)cc1",
                    1.0
                ],
                [
                    "CC(CO)(C(=O)O)c1c#cc(C(O)CCCN2CCCC(C(O)(C3=CC=C3)c3c#cccc3)CC2)cc1",
                    1.0
                ],
                [
                    "CC(CO)(C(=O)O)c1c#cc(C(O)CCCN2CCC(C(O)(C3=CC=C3)c3ccccc3)CC2)cc1",
                    1.0
                ],
                [
                    "CC(CO)(C(=O)O)c1c#cc(C(O)CCCN2CCC(C(O)(C3=CC=C3)c3c#cccc3)CC2)cc1",
                    1.0
                ],
                [
                    "CC(CN)(C(=O)O)c1ccc(C(O)CCCN2CCCC(C(O)(C3=CC=C3)c3c#cccc3)CC2)cc1",
                    1.0
                ],
                [
                    "CC(CN)(C(=O)O)c1ccc(C(O)CCCN2CCC(C(O)(C3=CC=C3)c3ccccc3)CC2)cc1",
                    1.0
                ],
                [
                    "CC(CN)(C(=O)O)c1ccc(C(O)CCCN2CCC(C(O)(C3=CC=C3)c3c#cccc3)CC2)cc1",
                    1.0
                ],
                [
                    "CC(CN)(C(=O)O)c1c#cc(C(O)CCCN2CCCC(C(O)(C3=CC=C3)c3ccccc3)CC2)cc1",
                    1.0
                ],
                [
                    "CC(CN)(C(=O)O)c1c#cc(C(O)CCCN2CCCC(C(O)(C3=CC=C3)c3c#cccc3)CC2)cc1",
                    1.0
                ],
                [
                    "CC(CN)(C(=O)O)c1c#cc(C(O)CCCN2CCC(C(O)(C3=CC=C3)c3ccccc3)CC2)cc1",
                    1.0
                ],
                [
                    "CC(CN)(C(=O)O)c1c#cc(C(O)CCCN2CCC(C(O)(C3=CC=C3)c3c#cccc3)CC2)cc1",
                    1.0
                ],
                [
                    "CC(C=O)(NO)c1ccc(C(O)CCCN2CCC(C(O)(C3=CC=C3)c3ccccc3)CC2)cc1",
                    1.0
                ],
                [
                    "CC(C=O)(NO)c1c#cc(C(O)CCCN2CCC(C(O)(C3=CC=C3)c3ccccc3)CC2)cc1",
                    1.0
                ],
                [
                    "CC(C)(C(=O)O)c1ccc(C(O)CCCN2CCC(C(O)(C3=CC=C3N)c3c#cc#cc3)CC2)cc1",
                    1.0
                ],
                [
                    "CC(C)(C(=O)O)c1ccc(C(O)CCCN2CCC(C(O)(C3=C(N)C=C3)c3cc#ccc3)CC2)cc1",
                    1.0
                ],
                [
                    "CC(C)(C(=O)O)c1ccc(C(O)CCCN2CCC(C(O)(C3=C(N)C=C3)c3c#cccc3)CC2)cc1",
                    1.0
                ],
                [
                    "CC(C)(C(=O)O)c1ccc(C(O)CCCN2CCC(C(O)(C3=C(N)C=C3)c3c#cc#cc3)CC2)cc1",
                    1.0
                ],
                [
                    "CC(C)(C(=O)O)c1c#cc(C(O)CCCN2CCC(C(O)(C=CC=CN)c3c#cccc3)CC2)cc1",
                    1.0
                ],
                [
                    "CC(C)(C(=O)O)c1c#cc(C(O)CCCN2CCC(C(O)(C3=CC=C3N)c3c#cccc3)CC2)cc1",
                    1.0
                ],
                [
                    "CC(C)(C(=O)O)c1c#cc(C(O)CCCN2CCC(C(O)(C3=C(N)C=C3)c3cc#ccc3)CC2)cc1",
                    1.0
                ],
                [
                    "CC(C)(C(=O)O)c1c#cc(C(O)CCCN2CCC(C(O)(C3=C(N)C=C3)c3c#cccc3)CC2)cc1",
                    1.0
                ],
                [
                    "CC(N)(C(=O)O)c1ccc(C(O)CCCN2CCC(C(O)(c3cc#ccc3)c3ccc[nH]3)CC2)cc1",
                    0.9998312805771927
                ],
                [
                    "CC(N)(C(=O)O)c1c#cc(C(O)CCCN2CCC(C(O)(c3c#cccc3)c3ccc[pH]3)CC2)cc1",
                    0.9998312805771927
                ],
                [
                    "CC(N)(C(=O)O)c1c#cc(C(O)CCCN2CCC(C(O)(C3=C=CC=C3)c3ccccc3)CC2)cc1",
                    0.9998312805771927
                ],
                [
                    "CC(NO)(C(=O)O)c1c#cc(C(O)CCCN2CCC(C(O)(C3=CC=C3)C3=CC=CCC=C3)CC2)cc1",
                    0.999668544887884
                ]
            ],
            "execution_time": 3240.7739408016205,
            "number_scoring_function_calls": 88246,
            "metadata": {
                "top_1": 1.0,
                "top_10": 1.0,
                "top_100": 0.9999916238661948,
                "internal_similarity_max": 0.9466666666666667,
                "internal_similarity_mean": 0.5533013149158029,
                "internal_similarity_histogram_density": [
                    [
                        0.1,
                        0.0,
                        0.0,
                        0.8180000000000002,
                        2.5620000000000007,
                        2.9379999999999975,
                        2.3480000000000003,
                        0.7660000000000002,
                        0.4120000000000001,
                        0.05600000000000001
                    ]
                ],
                "internal_similarity_histogram_bins": [
                    [
                        0.0,
                        0.1,
                        0.2,
                        0.30000000000000004,
                        0.4,
                        0.5,
                        0.6000000000000001,
                        0.7000000000000001,
                        0.8,
                        0.9,
                        1.0
                    ]
                ]
            }
        },
        {
            "benchmark_name": "Ranolazine MPO",
            "score": 0.9704391740647634,
            "optimized_molecules": [
                [
                    "CC=C1OC=CC=C1OCC(O)CCCCN(CCCCP(F)P=N)CC(=O)Nc1c(C)cccc1C",
                    0.9723640424657446
                ],
                [
                    "CC=C1OC=CC=C1OCC(O)CCCCN(CCSP(F)P=N)CC(=O)Nc1c(C)cccc1C",
                    0.971855905522769
                ],
                [
                    "CC=C1OC=CC=C1OCC(O)CCCCN(CCPP(F)P=N)CC(=O)Nc1c(C)cccc1C",
                    0.971855905522769
                ],
                [
                    "CC=C1OC=CC=C1OCC(O)CCCCN(CCCP(F)P=N)CC(=O)Nc1c(C)cccc1C",
                    0.971153879771176
                ],
                [
                    "CC=C1OC=CC=C1OCC(O)CCCCN(CCCCC=CP(F)OO)CC(=O)Nc1c(C)cccc1C",
                    0.9709567214935341
                ],
                [
                    "CC=C1OC=CC=C1OCC(O)CCCCN(CCOCC=CP(F)P=N)CC(=O)Nc1c(C)cccc1C",
                    0.9698088907188096
                ],
                [
                    "CC=C1OC=CC=C1OCC(O)CCCCN(CCSCP(F)P=N)CC(=O)Nc1c(C)cccc1C",
                    0.9697383035097269
                ],
                [
                    "CC=C1OC=CC=C1OCC(O)CCCCN(CCPCP(F)P=N)CC(=O)Nc1c(C)cccc1C",
                    0.9697383035097269
                ],
                [
                    "CC=C1OC=CC=C1OCC(O)CCCCN(CCCSP(F)P=N)CC(=O)Nc1c(C)cccc1C",
                    0.9697383035097269
                ],
                [
                    "CC=C1OC=CC=C1OCC(O)CCCCN(CCCSP(F)P=N)CC(=O)Nc1c(C)c#ccc1C",
                    0.9697383035097269
                ],
                [
                    "CC=C1OC=CC=C1OCC(O)CCCCN(CCCPP(F)P=N)CC(=O)Nc1c(C)cccc1C",
                    0.9697383035097269
                ],
                [
                    "CC=C1OC=CC=C1OCC(O)CCCCN(CCC=CP(F)P=N)CC(=O)Nc1c(C)cccc1C",
                    0.9697383035097269
                ],
                [
                    "CC=C1OC=CC=C1OCC(O)CCCCN(CCCPP(F)P=N)CC(=O)Nc1c(C)c#ccc1C",
                    0.9697374132782511
                ],
                [
                    "CC=C1OC=CC=C1OCC(O)CCCCN(CCSOP(F)P=N)CC(=O)Nc1c(C)cccc1C",
                    0.969736912893875
                ],
                [
                    "CC=C1OC=CC=C1OCC(O)CCCCN(CCCS[SH](F)P=N)CC(=O)Nc1c(C)cccc1C",
                    0.9696357314595224
                ],
                [
                    "CC=C1OC=CC=C1OCC(O)CCCCN(CCOCCC=CP(F)P=N)CC(=O)Nc1c(C)cccc1C",
                    0.9696309780031929
                ],
                [
                    "CC=C1OC=CC=C1OCC(O)CCCCN(CCCCCC=CP(F)OO)CC(=O)Nc1c(C)cccc1C",
                    0.9696309780031929
                ],
                [
                    "CC=C1OC=CC=C1OCC(O)CCCCN(CCCP=PP(F)OO)CC(=O)Nc1c(C)cccc1C",
                    0.9694761446652813
                ],
                [
                    "CC=C1OC=CC=C1OCC(O)CCCCN(CCCOC=CP(F)P=N)CC(=O)Nc1c(C)cccc1C",
                    0.9689144380572955
                ],
                [
                    "CC=C1OC=CC=C1OCC(O)CCCCN(CCCCC=PP(F)OO)CC(=O)Nc1c(C)cccc1C",
                    0.9689144380572955
                ],
                [
                    "CC=C1OC=CC=C1OCC(O)CCCCN(CCCC=CSP(F)OO)CC(=O)Nc1c(C)cccc1C",
                    0.9689144380572955
                ],
                [
                    "CC=C1OC=CC=C1OCC(O)CCCCN(CCCC=CPP(F)OO)CC(=O)Nc1c(C)cccc1C",
                    0.9689144380572955
                ],
                [
                    "CC=C1OC=CC=C1OCC(O)CCCCN(CCCP[SH](F)P=N)CC(=O)Nc1c(C)cccc1C",
                    0.9688876388506079
                ],
                [
                    "CC=C1OC=CC=C1OCC(O)CCCCN(CCCCC=C[SH](O)OSF)CC(=O)Nc1c(C)cccc1C",
                    0.9686656896211046
                ],
                [
                    "CC=C1OC=CC=C1OCC(O)CCCCN(CCCCC=C[SH](O)OPF)CC(=O)Nc1c(C)cccc1C",
                    0.9686561846840919
                ],
                [
                    "CC=C1OC=CC=C1OCC(O)CCCCN(CCCCC=CSP(N)F)CC(=O)Nc1c(C)cccc1C",
                    0.9686081481951928
                ],
                [
                    "CC=C1OC=CC=C1OCC(O)CCCCN(CCCOPPP=NF)CC(=O)Nc1c(C)cccc1C",
                    0.9685969333361688
                ],
                [
                    "CC=C1OC=CC=C1OCC(O)CCCCN(CCCCP(F)P=NO)CC(=O)Nc1c(C)cccc1C",
                    0.9684893992192689
                ],
                [
                    "CC=C1OC=CC=C1OCC(O)CCCCN(CCCCC=CP(O)OSF)CC(=O)Nc1c(C)cccc1C",
                    0.9684800256340257
                ],
                [
                    "CC=C1OC=CC=C1OCC(O)CCCCN(CCCP=PP(F)OO)CC(=O)Nc1c(C)c#ccc1C",
                    0.9684335338071336
                ],
                [
                    "CC=C1OC=CC=C1OCC(O)CCCCN(CCOSP(F)P=N)CC(=O)Nc1c(C)cccc1C",
                    0.9684242111137892
                ],
                [
                    "CC=C1OC=CC=C1OCC(O)CCCCN(CCCCP=PP(N)F)CC(=O)Nc1c(C)cccc1C",
                    0.9683668171043512
                ],
                [
                    "CC=C1OC=CC=C1OCC(O)CCCCN(CCCCSC=CP(F)OO)CC(=O)Nc1c(C)cccc1C",
                    0.9683652149263186
                ],
                [
                    "CC=C1OC=CC=C1OCC(O)CCCCN(CCCCPC=CP(F)OO)CC(=O)Nc1c(C)cccc1C",
                    0.9683652149263186
                ],
                [
                    "CC=C1OC=CC=C1OCC(O)CCCCN(CCCCC=CS[SH](F)OO)CC(=O)Nc1c(C)cccc1C",
                    0.9683652149263186
                ],
                [
                    "CC=C1OC=CC=C1OCC(O)CCCCN(CCCCC=CSP(F)OO)CC(=O)Nc1c(C)cccc1C",
                    0.9683652149263186
                ],
                [
                    "CC=C1OC=CC=C1OCC(O)CCCCN(CCCCC=CSP(F)OO)CC(=O)Nc1c(C)c#ccc1C",
                    0.9683652149263186
                ],
                [
                    "CC=C1OC=CC=C1OCC(O)CCCCN(CCCCC=CS#[SH](F)OO)CC(=O)Nc1c(C)cccc1C",
                    0.9683652149263186
                ],
                [
                    "CC=C1OC=CC=C1OCC(O)CCCCN(CCCCC=CPP(F)OO)CC(=O)Nc1c(C)cccc1C",
                    0.9683652149263186
                ],
                [
                    "CC=C1OC=CC=C1OCC(O)CCCCN(CCCCC=CPP(F)OO)CC(=O)Nc1c(C)c#ccc1C",
                    0.9683652149263186
                ],
                [
                    "CC=C1OC=CC=C1OCC(O)CCCCN(CCCCC=CP[SH](F)OO)CC(=O)Nc1c(C)cccc1C",
                    0.9683557129376844
                ],
                [
                    "CC=C1OC=CC=C1OCC(O)CCCCN(CCCOSP(F)P=N)CC(=O)Nc1c(C)cccc1C",
                    0.9681816623265422
                ],
                [
                    "CC=C1OC=CC=C1OCC(O)CCCCN(CCCOPP(F)P=N)CC(=O)Nc1c(C)cccc1C",
                    0.9681816623265422
                ],
                [
                    "CC=C1OC=CC=C1OCC(O)CCCCN(CCCCOP(F)P=N)CC(=O)Nc1c(C)cccc1C",
                    0.9681816623265422
                ],
                [
                    "CC=C1OC=CC=C1OCC(O)CCCCN(CCCC=CP(F)N=N)CC(=O)Nc1c(C)cccc1C",
                    0.9681816623265422
                ],
                [
                    "CC=C1OC=CC=C1OCC(O)CCCCN(CCCC=C[SH](F)P=N)CC(=O)Nc1c(C)cccc1C",
                    0.9681773055188646
                ],
                [
                    "CC=C1OC=CC=C1OCC(O)CCCCN(CCCC=CP(F)P=N)CC(=O)Nc1c(C)cccc1C",
                    0.9681773055188646
                ],
                [
                    "CC=C1OC=CC=C1OCC(O)CCCCN(CCCC=CP(F)S#N)CC(=O)Nc1c(C)cccc1C",
                    0.9681718595368379
                ],
                [
                    "CC=C1OC=CC=C1OCC(O)CCCCN(CCCOSP(F)P=N)CC(=O)Nc1c(C)c#ccc1C",
                    0.9681490729000041
                ],
                [
                    "CC=C1OC=CC=C1OCC(O)CCCCN(CCCCC=CSO[SH](O)F)CC(=O)Nc1c(C)cccc1C",
                    0.9680632590881332
                ],
                [
                    "CC=C1OC=CC=C1OCC(O)CCCCN(CCCCC=CPO[SH](O)F)CC(=O)Nc1c(C)cccc1C",
                    0.968053760062411
                ],
                [
                    "CC=C1OC=CC=C1OCC(O)CCCCN(CCCOSP(F)P=O)CC(=O)Nc1c(C)cccc1C",
                    0.9680445538403014
                ],
                [
                    "CC=C1OC=CC=C1OCC(O)CCCCN(CCOPP(F)P=N)CC(=O)Nc1c(C)cccc1C",
                    0.9679708700512499
                ],
                [
                    "CC=C1OC=CC=C1OCC(O)CCCCN(CCCP=P[SH](O)F)CC(=O)Nc1c(C)cccc1C",
                    0.9677899600872241
                ],
                [
                    "CC=C1OC=CC=C1OCC(O)CCCCN(CCCC=CP(OO)SF)CC(=O)Nc1c(C)cccc1C",
                    0.9677598109059843
                ],
                [
                    "CC=C1OC=CC=C1OCC(O)CCCCN(CCCC=CP(OO)PF)CC(=O)Nc1c(C)cccc1C",
                    0.9677598109059843
                ],
                [
                    "CC=C1OC=CC=C1OCC(O)CCCCN(CCCSSP(F)OO)CC(=O)Nc1c(C)cccc1C",
                    0.9677569590284028
                ],
                [
                    "CC=C1OC=CC=C1OCC(O)CCCCN(CCCCC=CSP(F)ON)CC(=O)Nc1c(C)cccc1C",
                    0.967724609099473
                ],
                [
                    "CC=C1OC=CC=C1OCC(O)CCCCN(CCCCCSP(F)OO)CC(=O)Nc1c(C)cccc1C",
                    0.9676345186413265
                ],
                [
                    "CC=C1OC=CC=C1OCC(O)CCCCN(CCCCC=CP(F)N=N)CC(=O)Nc1c(C)cccc1C",
                    0.9676345186413265
                ],
                [
                    "CC=C1OC=CC=C1OCC(O)CCCCN(CCCCC=CP(F)SN)CC(=O)Nc1c(C)cccc1C",
                    0.9676322193509151
                ],
                [
                    "CC=C1OC=CC=C1OCC(O)CCCCN(CCCCC=C[SH](F)P=N)CC(=O)Nc1c(C)cccc1C",
                    0.96763016429579
                ],
                [
                    "CC=C1OC=CC=C1OCC(O)CCCCN(CCCCC=CP(F)P=N)CC(=O)Nc1c(C)cccc1C",
                    0.96763016429579
                ],
                [
                    "CC=C1OC=CC=C1OCC(O)CCCCN(CCCCC=C[SH](F)S#N)CC(=O)Nc1c(C)cccc1C",
                    0.967624721391424
                ],
                [
                    "CC=C1OC=CC=C1OCC(O)CCCCN(CCCCC=CP(F)S#N)CC(=O)Nc1c(C)cccc1C",
                    0.967624721391424
                ],
                [
                    "CC=C1OC=CC=C1OCC(O)CCCCN(CCCCC=CCP(F)OO)CC(=O)Nc1c(C)cccc1C",
                    0.9676070028682218
                ],
                [
                    "CC=C1OC=CC=C1OCC(O)CCCCN(CCCCC=CP(O)OPF)CC(=O)Nc1c(C)cccc1C",
                    0.9675995700236306
                ],
                [
                    "CC=C1OC=CC=C1OCC(O)CCCCN(CCP=PP(F)OO)CC(=O)Nc1c(C)cccc1C",
                    0.9675911491402301
                ],
                [
                    "CC=C1OC=CC=C1OCC(O)CCCCN(CCCC=CS(O)(F)OBr)CC(=O)Nc1c(C)cccc1C",
                    0.9675807953155311
                ],
                [
                    "CC=C1OC=CC=C1OCC(O)CCCCN(CCCOPP(F)P=N)CC(=O)Nc1c(C)c#ccc1C",
                    0.9675698883826018
                ],
                [
                    "CC=C1OC=CC=C1OCC(O)CCCCN(CCCCCC=CP(F)OO)CC(=O)Nc1c(C)c#ccc1C",
                    0.9675475200373091
                ],
                [
                    "CC=C1OC=CC=C1OCC(O)CCCCN(CCCCC=CP(F)[SH]=N)CC(=O)Nc1c(C)cccc1C",
                    0.9674904340633323
                ],
                [
                    "CC=C1OC=CC=C1OCC(O)CCCCN(CCCC=CP(F)SOO)CC(=O)Nc1c(C)cccc1C",
                    0.9674548590637829
                ],
                [
                    "CC=C1OC=CC=C1OCC(O)CCCCN(CCCC=CP(F)POO)CC(=O)Nc1c(C)cccc1C",
                    0.9674548590637829
                ],
                [
                    "CC=C1OC=CC=C1OCC(O)CCCCN(CCCC=CS(O)(F)OCl)CC(=O)Nc1c(C)cccc1C",
                    0.9674304367676784
                ],
                [
                    "CC=C1OC=CC=C1OCC(O)CCCCN(CCCCCPP(F)OO)CC(=O)Nc1c(C)cccc1C",
                    0.9674225984915461
                ],
                [
                    "CC=C1OC=CC=C1OCC(O)CCCCN(CCCCC=C[SH](F)SOO)CC(=O)Nc1c(C)cccc1C",
                    0.9674031022483299
                ],
                [
                    "CC=C1OC=CC=C1OCC(O)CCCCN(CCCCC=CPS1(F)OO1)CC(=O)Nc1c(C)cccc1C",
                    0.9674031022483299
                ],
                [
                    "CC=C1OC=CC=C1OCC(O)CCCCN(CCCCC=CP(F)SOO)CC(=O)Nc1c(C)cccc1C",
                    0.9674031022483299
                ],
                [
                    "CC=C1OC=CC=C1OCC(O)CCCCN(CCCCC=CP(F)POO)CC(=O)Nc1c(C)cccc1C",
                    0.9674031022483299
                ],
                [
                    "CC=C1OC=CC=C1OCC(O)CCCCN(CCCCC=CP(F)POO)CC(=O)Nc1c(C)c#ccc1C",
                    0.9674031022483299
                ],
                [
                    "CC=C1OC=CC=C1OCC(O)CCCCN(CCCCC=C[SH](F)POO)CC(=O)Nc1c(C)cccc1C",
                    0.967393609700332
                ],
                [
                    "CC=C1OC=CC=C1OCC(O)CCCCN(CCCCCC=CS1(F)OO1)CC(=O)Nc1c(C)cccc1C",
                    0.9673463710889704
                ],
                [
                    "CC=C1OC=CC=C1OCC(O)CCCCN(CCP(P=N)PF)CC(=O)Nc1c(C)cccc1C",
                    0.9672966434227741
                ],
                [
                    "CC=C1OC=CC=C1OCC(O)CCCCN(CCCP(P=N)PF)CC(=O)Nc1c(C)cccc1C",
                    0.9672447413377661
                ],
                [
                    "CC=C1OC=CC=C1OCC(O)CCCCN(CCCOPP(F)P=O)CC(=O)Nc1c(C)cccc1C",
                    0.9672372397171678
                ],
                [
                    "CC=C1OC=CC=C1OCC(O)CCCCN(CCCCC=CP(F)PN)CC(=O)Nc1c(C)cccc1C",
                    0.9672127118421868
                ],
                [
                    "CC=C1OC=CC=C1OCC(O)CCCCN(CCP=CP(F)P=N)CC(=O)Nc1c(C)cccc1C",
                    0.9671129826408317
                ],
                [
                    "CC=C1OC=CC=C1OCC(O)CCCCN(CCC=PP(F)P=N)CC(=O)Nc1c(C)cccc1C",
                    0.9671129826408317
                ],
                [
                    "CC=C1OC=CC=C1OCC(O)CCCCN(CCCOOC=CP(F)P=N)CC(=O)Nc1c(C)cccc1C",
                    0.9670995314037633
                ],
                [
                    "CC=C1OC=CC=C1OCC(O)CCCCN(CCCOCC=CP(F)P=N)CC(=O)Nc1c(C)cccc1C",
                    0.9670995314037633
                ],
                [
                    "CC=C1OC=CC=C1OCC(O)CCCCN(CCCCC=C=CP(F)OO)CC(=O)Nc1c(C)cccc1C",
                    0.9670995314037633
                ],
                [
                    "CC=C1OC=CC=C1OCC(O)CCCCN(CCCC=CC=CP(F)OO)CC(=O)Nc1c(C)cccc1C",
                    0.9670995314037633
                ],
                [
                    "CC=C1OC=CC=C1OCC(O)CCCCN(CCCCCC=CC(F)P=N)CC(=O)Nc1c(C)cccc1C",
                    0.9670951794656638
                ],
                [
                    "CC=C1OC=CC=C1OCC(O)CCCCN(CCC=[SH]P(F)P=N)CC(=O)Nc1c(C)cccc1C",
                    0.967089659529734
                ],
                [
                    "CC=C1OC=CC=C1OCC(O)CCCCN(CCCCSP(F)C=N)CC(=O)Nc1c(C)cccc1C",
                    0.9670661252216746
                ],
                [
                    "CC=C1OC=CC=C1OCC(O)CCCCN(CCCCC=CS(O)(F)OC)CC(=O)Nc1c(C)cccc1C",
                    0.9670535364689359
                ],
                [
                    "CC=C1OC=CC=C1OCC(O)CCCCN(CCOC=CP(F)P=N)CC(=O)Nc1c(C)cccc1C",
                    0.9669988762461944
                ],
                [
                    "CC=C1OC=CC=C1OCC(O)CCCCN(CCCCC=CPOP(O)F)CC(=O)Nc1c(C)cccc1C",
                    0.966997802529522
                ],
                [
                    "CC=C1OC=CC=C1OCC(O)CCCCN(CCOCSP(F)P=N)CC(=O)Nc1c(C)cccc1C",
                    0.9668872607330609
                ]
            ],
            "execution_time": 23172.37593817711,
            "number_scoring_function_calls": 733203,
            "metadata": {
                "top_1": 0.9723640424657446,
                "top_10": 0.970694855953371,
                "top_100": 0.9682586237751747,
                "internal_similarity_max": 0.9868421052631579,
                "internal_similarity_mean": 0.6925729329873724,
                "internal_similarity_histogram_density": [
                    [
                        0.1,
                        0.0,
                        0.0,
                        0.0,
                        0.0,
                        1.0619999999999992,
                        3.6320000000000006,
                        4.602,
                        0.5640000000000001,
                        0.040000000000000015
                    ]
                ],
                "internal_similarity_histogram_bins": [
                    [
                        0.0,
                        0.1,
                        0.2,
                        0.30000000000000004,
                        0.4,
                        0.5,
                        0.6000000000000001,
                        0.7000000000000001,
                        0.8,
                        0.9,
                        1.0
                    ]
                ]
            }
        },
        {
            "benchmark_name": "Perindopril MPO",
            "score": 0.8264313652241592,
            "optimized_molecules": [
                [
                    "CCCC(NC(C)C(=O)N1C(C(=O)O)CCCCC2CC(p3[pH][pH]3)p3[pH]p3CC21)C(=O)OCC",
                    0.8268454930564446
                ],
                [
                    "CCCC(NC(C)C(=O)N1C(C(=O)O)CCCCC2CC(p3[pH][pH]3)p3[pH]n3CC21)C(=O)OCC",
                    0.8268454930564446
                ],
                [
                    "CCCC(NC(C)C(=O)N1C(C(=O)O)CCCCC2CC(p3[pH][pH]3)p3[nH]p3CC21)C(=O)OCC",
                    0.8268454930564446
                ],
                [
                    "CCCC(NC(C)C(=O)N1C(C(=O)O)CCCCC2CC(p3[pH][pH]3)p3[nH]n3CC21)C(=O)OCC",
                    0.8268454930564446
                ],
                [
                    "CCCC(NC(C)C(=O)N1C(C(=O)O)CCCCC2CC(p3[pH][pH]3)n3[pH]p3CC21)C(=O)OCC",
                    0.8268454930564446
                ],
                [
                    "CCCC(NC(C)C(=O)N1C(C(=O)O)CCCCC2CC(p3[pH][pH]3)n3[pH]n3CC21)C(=O)OCC",
                    0.8268454930564446
                ],
                [
                    "CCCC(NC(C)C(=O)N1C(C(=O)O)CCCCC2CC(p3[pH][pH]3)n3[nH]p3CC21)C(=O)OCC",
                    0.8268454930564446
                ],
                [
                    "CCCC(NC(C)C(=O)N1C(C(=O)O)CCCCC2CC(p3[pH][pH]3)n3[nH]n3CC21)C(=O)OCC",
                    0.8268454930564446
                ],
                [
                    "CCCC(NC(C)C(=O)N1C(C(=O)O)CCCCC2CC(p3[nH][pH]3)p3[pH]p3CC21)C(=O)OCC",
                    0.8268454930564446
                ],
                [
                    "CCCC(NC(C)C(=O)N1C(C(=O)O)CCCCC2CC(p3[nH][pH]3)p3[pH]n3CC21)C(=O)OCC",
                    0.8268454930564446
                ],
                [
                    "CCCC(NC(C)C(=O)N1C(C(=O)O)CCCCC2CC(p3[nH][pH]3)p3[nH]p3CC21)C(=O)OCC",
                    0.8268454930564446
                ],
                [
                    "CCCC(NC(C)C(=O)N1C(C(=O)O)CCCCC2CC(p3[nH][pH]3)p3[nH]n3CC21)C(=O)OCC",
                    0.8268454930564446
                ],
                [
                    "CCCC(NC(C)C(=O)N1C(C(=O)O)CCCCC2CC(p3[nH][pH]3)n3[pH]p3CC21)C(=O)OCC",
                    0.8268454930564446
                ],
                [
                    "CCCC(NC(C)C(=O)N1C(C(=O)O)CCCCC2CC(p3[nH][pH]3)n3[pH]n3CC21)C(=O)OCC",
                    0.8268454930564446
                ],
                [
                    "CCCC(NC(C)C(=O)N1C(C(=O)O)CCCCC2CC(p3[nH][pH]3)n3[nH]p3CC21)C(=O)OCC",
                    0.8268454930564446
                ],
                [
                    "CCCC(NC(C)C(=O)N1C(C(=O)O)CCCCC2CC(p3[nH][pH]3)n3[nH]n3CC21)C(=O)OCC",
                    0.8268454930564446
                ],
                [
                    "CCCC(NC(C)C(=O)N1C(C(=O)O)CCCCC2CC(p3[nH][nH]3)p3[pH]p3CC21)C(=O)OCC",
                    0.8268454930564446
                ],
                [
                    "CCCC(NC(C)C(=O)N1C(C(=O)O)CCCCC2CC(p3[nH][nH]3)p3[pH]n3CC21)C(=O)OCC",
                    0.8268454930564446
                ],
                [
                    "CCCC(NC(C)C(=O)N1C(C(=O)O)CCCCC2CC(p3[nH][nH]3)p3[nH]p3CC21)C(=O)OCC",
                    0.8268454930564446
                ],
                [
                    "CCCC(NC(C)C(=O)N1C(C(=O)O)CCCCC2CC(p3[nH][nH]3)p3[nH]n3CC21)C(=O)OCC",
                    0.8268454930564446
                ],
                [
                    "CCCC(NC(C)C(=O)N1C(C(=O)O)CCCCC2CC(p3[nH][nH]3)n3[pH]p3CC21)C(=O)OCC",
                    0.8268454930564446
                ],
                [
                    "CCCC(NC(C)C(=O)N1C(C(=O)O)CCCCC2CC(p3[nH][nH]3)n3[pH]n3CC21)C(=O)OCC",
                    0.8268454930564446
                ],
                [
                    "CCCC(NC(C)C(=O)N1C(C(=O)O)CCCCC2CC(p3[nH][nH]3)n3[nH]p3CC21)C(=O)OCC",
                    0.8268454930564446
                ],
                [
                    "CCCC(NC(C)C(=O)N1C(C(=O)O)CCCCC2CC(p3[nH][nH]3)n3[nH]n3CC21)C(=O)OCC",
                    0.8268454930564446
                ],
                [
                    "CCCC(NC(C)C(=O)N1C(C(=O)O)CCCCC2CC(n3[pH][pH]3)p3[pH]p3CC21)C(=O)OCC",
                    0.8268454930564446
                ],
                [
                    "CCCC(NC(C)C(=O)N1C(C(=O)O)CCCCC2CC(n3[pH][pH]3)p3[pH]n3CC21)C(=O)OCC",
                    0.8268454930564446
                ],
                [
                    "CCCC(NC(C)C(=O)N1C(C(=O)O)CCCCC2CC(n3[pH][pH]3)p3[nH]p3CC21)C(=O)OCC",
                    0.8268454930564446
                ],
                [
                    "CCCC(NC(C)C(=O)N1C(C(=O)O)CCCCC2CC(n3[pH][pH]3)p3[nH]n3CC21)C(=O)OCC",
                    0.8268454930564446
                ],
                [
                    "CCCC(NC(C)C(=O)N1C(C(=O)O)CCCCC2CC(n3[pH][pH]3)n3[pH]p3CC21)C(=O)OCC",
                    0.8268454930564446
                ],
                [
                    "CCCC(NC(C)C(=O)N1C(C(=O)O)CCCCC2CC(n3[pH][pH]3)n3[pH]n3CC21)C(=O)OCC",
                    0.8268454930564446
                ],
                [
                    "CCCC(NC(C)C(=O)N1C(C(=O)O)CCCCC2CC(n3[pH][pH]3)n3[nH]p3CC21)C(=O)OCC",
                    0.8268454930564446
                ],
                [
                    "CCCC(NC(C)C(=O)N1C(C(=O)O)CCCCC2CC(n3[pH][pH]3)n3[nH]n3CC21)C(=O)OCC",
                    0.8268454930564446
                ],
                [
                    "CCCC(NC(C)C(=O)N1C(C(=O)O)CCCCC2CC(n3[nH][pH]3)p3[pH]p3CC21)C(=O)OCC",
                    0.8268454930564446
                ],
                [
                    "CCCC(NC(C)C(=O)N1C(C(=O)O)CCCCC2CC(n3[nH][pH]3)p3[pH]n3CC21)C(=O)OCC",
                    0.8268454930564446
                ],
                [
                    "CCCC(NC(C)C(=O)N1C(C(=O)O)CCCCC2CC(n3[nH][pH]3)p3[nH]p3CC21)C(=O)OCC",
                    0.8268454930564446
                ],
                [
                    "CCCC(NC(C)C(=O)N1C(C(=O)O)CCCCC2CC(n3[nH][pH]3)p3[nH]n3CC21)C(=O)OCC",
                    0.8268454930564446
                ],
                [
                    "CCCC(NC(C)C(=O)N1C(C(=O)O)CCCCC2CC(n3[nH][pH]3)n3[pH]p3CC21)C(=O)OCC",
                    0.8268454930564446
                ],
                [
                    "CCCC(NC(C)C(=O)N1C(C(=O)O)CCCCC2CC(n3[nH][pH]3)n3[pH]n3CC21)C(=O)OCC",
                    0.8268454930564446
                ],
                [
                    "CCCC(NC(C)C(=O)N1C(C(=O)O)CCCCC2CC(n3[nH][pH]3)n3[nH]p3CC21)C(=O)OCC",
                    0.8268454930564446
                ],
                [
                    "CCCC(NC(C)C(=O)N1C(C(=O)O)CCCCC2CC(n3[nH][pH]3)n3[nH]n3CC21)C(=O)OCC",
                    0.8268454930564446
                ],
                [
                    "CCCC(NC(C)C(=O)N1C(C(=O)O)CCCCC2CC(n3[nH][nH]3)p3[pH]p3CC21)C(=O)OCC",
                    0.8268454930564446
                ],
                [
                    "CCCC(NC(C)C(=O)N1C(C(=O)O)CCCCC2CC(n3[nH][nH]3)p3[pH]n3CC21)C(=O)OCC",
                    0.8268454930564446
                ],
                [
                    "CCCC(NC(C)C(=O)N1C(C(=O)O)CCCCC2CC(n3[nH][nH]3)p3[nH]p3CC21)C(=O)OCC",
                    0.8268454930564446
                ],
                [
                    "CCCC(NC(C)C(=O)N1C(C(=O)O)CCCCC2CC(n3[nH][nH]3)p3[nH]n3CC21)C(=O)OCC",
                    0.8268454930564446
                ],
                [
                    "CCCC(NC(C)C(=O)N1C(C(=O)O)CCCCC2CC(n3[nH][nH]3)n3[pH]p3CC21)C(=O)OCC",
                    0.8268454930564446
                ],
                [
                    "CCCC(NC(C)C(=O)N1C(C(=O)O)CCCCC2CC(n3[nH][nH]3)n3[pH]n3CC21)C(=O)OCC",
                    0.8268454930564446
                ],
                [
                    "CCCC(NC(C)C(=O)N1C(C(=O)O)CCCCC2CC(n3[nH][nH]3)n3[nH]p3CC21)C(=O)OCC",
                    0.8268454930564446
                ],
                [
                    "CCCC(NC(C)C(=O)N1C(C(=O)O)CCCCC2CC(n3[nH][nH]3)n3[nH]n3CC21)C(=O)OCC",
                    0.8268454930564446
                ],
                [
                    "CCCC(NC(C)C(=O)N1C(C(=O)O)CCCCC2CC(p3[pH][pH]3)p3[pH]p3CCC21)C(=O)OCC",
                    0.8246211251235321
                ],
                [
                    "CCCC(NC(C)C(=O)N1C(C(=O)O)CCCCC2CC(p3[pH][pH]3)p3[pH]n3CCC21)C(=O)OCC",
                    0.8246211251235321
                ],
                [
                    "CCCC(NC(C)C(=O)N1C(C(=O)O)CCCCC2CC(p3[pH][pH]3)p3[nH]p3CCC21)C(=O)OCC",
                    0.8246211251235321
                ],
                [
                    "CCCC(NC(C)C(=O)N1C(C(=O)O)CCCCC2CC(p3[pH][pH]3)p3[nH]n3CCC21)C(=O)OCC",
                    0.8246211251235321
                ],
                [
                    "CCCC(NC(C)C(=O)N1C(C(=O)O)CCCCC2CC(p3[pH][pH]3)n3[pH]p3CCC21)C(=O)OCC",
                    0.8246211251235321
                ],
                [
                    "CCCC(NC(C)C(=O)N1C(C(=O)O)CCCCC2CC(p3[pH][pH]3)n3[pH]n3CCC21)C(=O)OCC",
                    0.8246211251235321
                ],
                [
                    "CCCC(NC(C)C(=O)N1C(C(=O)O)CCCCC2CC(p3[pH][pH]3)n3[nH]p3CCC21)C(=O)OCC",
                    0.8246211251235321
                ],
                [
                    "CCCC(NC(C)C(=O)N1C(C(=O)O)CCCCC2CC(p3[pH][pH]3)n3[nH]n3CCC21)C(=O)OCC",
                    0.8246211251235321
                ],
                [
                    "CCCC(NC(C)C(=O)N1C(C(=O)O)CCCCC2CC(p3[nH][pH]3)p3[pH]p3CCC21)C(=O)OCC",
                    0.8246211251235321
                ],
                [
                    "CCCC(NC(C)C(=O)N1C(C(=O)O)CCCCC2CC(p3[nH][pH]3)p3[pH]n3CCC21)C(=O)OCC",
                    0.8246211251235321
                ],
                [
                    "CCCC(NC(C)C(=O)N1C(C(=O)O)CCCCC2CC(p3[nH][pH]3)p3[nH]p3CCC21)C(=O)OCC",
                    0.8246211251235321
                ],
                [
                    "CCCC(NC(C)C(=O)N1C(C(=O)O)CCCCC2CC(p3[nH][pH]3)p3[nH]n3CCC21)C(=O)OCC",
                    0.8246211251235321
                ],
                [
                    "CCCC(NC(C)C(=O)N1C(C(=O)O)CCCCC2CC(p3[nH][pH]3)n3[pH]p3CCC21)C(=O)OCC",
                    0.8246211251235321
                ],
                [
                    "CCCC(NC(C)C(=O)N1C(C(=O)O)CCCCC2CC(p3[nH][pH]3)n3[pH]n3CCC21)C(=O)OCC",
                    0.8246211251235321
                ],
                [
                    "CCCC(NC(C)C(=O)N1C(C(=O)O)CCCCC2CC(p3[nH][pH]3)n3[nH]p3CCC21)C(=O)OCC",
                    0.8246211251235321
                ],
                [
                    "CCCC(NC(C)C(=O)N1C(C(=O)O)CCCCC2CC(p3[nH][pH]3)n3[nH]n3CCC21)C(=O)OCC",
                    0.8246211251235321
                ],
                [
                    "CCCC(NC(C)C(=O)N1C(C(=O)O)CCCCC2CC(p3[nH][nH]3)p3[pH]p3CCC21)C(=O)OCC",
                    0.8246211251235321
                ],
                [
                    "CCCC(NC(C)C(=O)N1C(C(=O)O)CCCCC2CC(p3[nH][nH]3)p3[pH]n3CCC21)C(=O)OCC",
                    0.8246211251235321
                ],
                [
                    "CCCC(NC(C)C(=O)N1C(C(=O)O)CCCCC2CC(p3[nH][nH]3)p3[nH]p3CCC21)C(=O)OCC",
                    0.8246211251235321
                ],
                [
                    "CCCC(NC(C)C(=O)N1C(C(=O)O)CCCCC2CC(p3[nH][nH]3)p3[nH]n3CCC21)C(=O)OCC",
                    0.8246211251235321
                ],
                [
                    "CCCC(NC(C)C(=O)N1C(C(=O)O)CCCCC2CC(p3[nH][nH]3)n3[pH]p3CCC21)C(=O)OCC",
                    0.8246211251235321
                ],
                [
                    "CCCC(NC(C)C(=O)N1C(C(=O)O)CCCCC2CC(p3[nH][nH]3)n3[pH]n3CCC21)C(=O)OCC",
                    0.8246211251235321
                ],
                [
                    "CCCC(NC(C)C(=O)N1C(C(=O)O)CCCCC2CC(p3[nH][nH]3)n3[nH]p3CCC21)C(=O)OCC",
                    0.8246211251235321
                ],
                [
                    "CCCC(NC(C)C(=O)N1C(C(=O)O)CCCCC2CC(p3[nH][nH]3)n3[nH]n3CCC21)C(=O)OCC",
                    0.8246211251235321
                ],
                [
                    "CCCC(NC(C)C(=O)N1C(C(=O)O)CCCCC2CC(n3[pH][pH]3)p3[pH]p3CCC21)C(=O)OCC",
                    0.8246211251235321
                ],
                [
                    "CCCC(NC(C)C(=O)N1C(C(=O)O)CCCCC2CC(n3[pH][pH]3)p3[pH]n3CCC21)C(=O)OCC",
                    0.8246211251235321
                ],
                [
                    "CCCC(NC(C)C(=O)N1C(C(=O)O)CCCCC2CC(n3[pH][pH]3)p3[nH]p3CCC21)C(=O)OCC",
                    0.8246211251235321
                ],
                [
                    "CCCC(NC(C)C(=O)N1C(C(=O)O)CCCCC2CC(n3[pH][pH]3)p3[nH]n3CCC21)C(=O)OCC",
                    0.8246211251235321
                ],
                [
                    "CCCC(NC(C)C(=O)N1C(C(=O)O)CCCCC2CC(n3[pH][pH]3)n3[pH]p3CCC21)C(=O)OCC",
                    0.8246211251235321
                ],
                [
                    "CCCC(NC(C)C(=O)N1C(C(=O)O)CCCCC2CC(n3[pH][pH]3)n3[pH]n3CCC21)C(=O)OCC",
                    0.8246211251235321
                ],
                [
                    "CCCC(NC(C)C(=O)N1C(C(=O)O)CCCCC2CC(n3[pH][pH]3)n3[nH]p3CCC21)C(=O)OCC",
                    0.8246211251235321
                ],
                [
                    "CCCC(NC(C)C(=O)N1C(C(=O)O)CCCCC2CC(n3[pH][pH]3)n3[nH]n3CCC21)C(=O)OCC",
                    0.8246211251235321
                ],
                [
                    "CCCC(NC(C)C(=O)N1C(C(=O)O)CCCCC2CC(n3[nH][pH]3)p3[pH]p3CCC21)C(=O)OCC",
                    0.8246211251235321
                ],
                [
                    "CCCC(NC(C)C(=O)N1C(C(=O)O)CCCCC2CC(n3[nH][pH]3)p3[pH]n3CCC21)C(=O)OCC",
                    0.8246211251235321
                ],
                [
                    "CCCC(NC(C)C(=O)N1C(C(=O)O)CCCCC2CC(n3[nH][pH]3)p3[nH]p3CCC21)C(=O)OCC",
                    0.8246211251235321
                ],
                [
                    "CCCC(NC(C)C(=O)N1C(C(=O)O)CCCCC2CC(n3[nH][pH]3)p3[nH]n3CCC21)C(=O)OCC",
                    0.8246211251235321
                ],
                [
                    "CCCC(NC(C)C(=O)N1C(C(=O)O)CCCCC2CC(n3[nH][pH]3)n3[pH]p3CCC21)C(=O)OCC",
                    0.8246211251235321
                ],
                [
                    "CCCC(NC(C)C(=O)N1C(C(=O)O)CCCCC2CC(n3[nH][pH]3)n3[pH]n3CCC21)C(=O)OCC",
                    0.8246211251235321
                ],
                [
                    "CCCC(NC(C)C(=O)N1C(C(=O)O)CCCCC2CC(n3[nH][pH]3)n3[nH]p3CCC21)C(=O)OCC",
                    0.8246211251235321
                ],
                [
                    "CCCC(NC(C)C(=O)N1C(C(=O)O)CCCCC2CC(n3[nH][pH]3)n3[nH]n3CCC21)C(=O)OCC",
                    0.8246211251235321
                ],
                [
                    "CCCC(NC(C)C(=O)N1C(C(=O)O)CCCCC2CC(n3[nH][nH]3)p3[pH]p3CCC21)C(=O)OCC",
                    0.8246211251235321
                ],
                [
                    "CCCC(NC(C)C(=O)N1C(C(=O)O)CCCCC2CC(n3[nH][nH]3)p3[pH]n3CCC21)C(=O)OCC",
                    0.8246211251235321
                ],
                [
                    "CCCC(NC(C)C(=O)N1C(C(=O)O)CCCCC2CC(n3[nH][nH]3)p3[nH]p3CCC21)C(=O)OCC",
                    0.8246211251235321
                ],
                [
                    "CCCC(NC(C)C(=O)N1C(C(=O)O)CCCCC2CC(n3[nH][nH]3)p3[nH]n3CCC21)C(=O)OCC",
                    0.8246211251235321
                ],
                [
                    "CCCC(NC(C)C(=O)N1C(C(=O)O)CCCCC2CC(n3[nH][nH]3)n3[pH]p3CCC21)C(=O)OCC",
                    0.8246211251235321
                ],
                [
                    "CCCC(NC(C)C(=O)N1C(C(=O)O)CCCCC2CC(n3[nH][nH]3)n3[pH]n3CCC21)C(=O)OCC",
                    0.8246211251235321
                ],
                [
                    "CCCC(NC(C)C(=O)N1C(C(=O)O)CCCCC2CC(n3[nH][nH]3)n3[nH]p3CCC21)C(=O)OCC",
                    0.8246211251235321
                ],
                [
                    "CCCC(NC(C)C(=O)N1C(C(=O)O)CCCCC2CC(n3[nH][nH]3)n3[nH]n3CCC21)C(=O)OCC",
                    0.8246211251235321
                ],
                [
                    "CCCC(NC(C)C(=O)N1C(C(=O)O)CCCCC2CC(n3[nH][pH]3)p3[pH]p3CCCC21)C(=O)OCC",
                    0.8224783208299743
                ],
                [
                    "CCCC(NC(C)C(=O)N1C(C(=O)O)CCCCC2CC(n3[nH][nH]3)p3[nH]n3CCCC21)C(=O)OCC",
                    0.8224783208299743
                ],
                [
                    "CCCC(NC(C)C(=O)N1C(C(=O)O)CCCCC2CC(n3[nH][nH]3)n3[pH]p3CCCC21)C(=O)OCC",
                    0.8224783208299743
                ],
                [
                    "CCCC(NC(C)C(=O)N1C(C(=O)O)CCCCC2CC(n3[nH][nH]3)n3[nH]p3CCCC21)C(=O)OCC",
                    0.8224783208299743
                ]
            ],
            "execution_time": 27269.625885486603,
            "number_scoring_function_calls": 1289579,
            "metadata": {
                "top_1": 0.8268454930564446,
                "top_10": 0.8268454930564444,
                "top_100": 0.8256031095595882,
                "internal_similarity_max": 0.9305555555555556,
                "internal_similarity_mean": 0.6485557577900547,
                "internal_similarity_histogram_density": [
                    [
                        0.1,
                        0.0,
                        0.0,
                        0.0,
                        0.0,
                        1.5919999999999985,
                        6.540000000000002,
                        1.4440000000000004,
                        0.3080000000000001,
                        0.016000000000000004
                    ]
                ],
                "internal_similarity_histogram_bins": [
                    [
                        0.0,
                        0.1,
                        0.2,
                        0.30000000000000004,
                        0.4,
                        0.5,
                        0.6000000000000001,
                        0.7000000000000001,
                        0.8,
                        0.9,
                        1.0
                    ]
                ]
            }
        },
        {
            "benchmark_name": "Amlodipine MPO",
            "score": 0.8588808400642843,
            "optimized_molecules": [
                [
                    "CCOC(C1=C(C)N1)=C1NC(COCCN)=C(C(=O)OC)C1c1ccccc1Cl",
                    0.8628119403696524
                ],
                [
                    "CCOC(=O)C1=C(COCCN)NC(=C(OC)C2=C(C)N2)C1c1ccccc1Cl",
                    0.8628119403696524
                ],
                [
                    "CCOC(C(=O)C1=C(C)N1)=C1NC(COCCN)=C(C(=O)OC)C1c1ccccc1Cl",
                    0.861356769214109
                ],
                [
                    "CCOC(=O)C1=C(COCCN)NC(=C(OC)C(=O)C2=C(C)N2)C1c1ccccc1Cl",
                    0.861356769214109
                ],
                [
                    "CCOC(CC1=C(C)N1)=C1NC(COCCN)=C(C(=O)OC)C1c1ccccc1Cl",
                    0.8597269536210951
                ],
                [
                    "CCOC(=O)C1=C(COCCN)NC(=C(CC2=C(C)N2)OC)C1c1ccccc1Cl",
                    0.8597269536210951
                ],
                [
                    "CCOC(C(=O)CC1=C(C)N1)=C1NC(COCCN)=C(C(=O)OC)C1c1ccccc1Cl",
                    0.8583950752789521
                ],
                [
                    "CCOC(=O)C1=C(COCCN)NC(=C(OC)C(=O)CC2=C(C)N2)C1c1ccccc1Cl",
                    0.8583950752789521
                ],
                [
                    "CCOC(C1=C(COCCN)N1)=C1NC(C)=C(C(=O)OC)C1c1ccccc1Cl",
                    0.8580581193973613
                ],
                [
                    "CCOC(=O)C1=C(C)NC(=C(OC)C2=C(COCCN)N2)C1c1ccccc1Cl",
                    0.8580581193973613
                ],
                [
                    "CCOC(C(=O)C1=C(COCCN)N1)=C1NC(C)=C(C(=O)OC)C1c1ccccc1Cl",
                    0.8567628336893993
                ],
                [
                    "CCOC(=O)C1=C(C)NC(=C(OC)C(=O)C2=C(COCCN)N2)C1c1ccccc1Cl",
                    0.8567628336893993
                ],
                [
                    "CCOC(C1=C(C)C1S)=C1NC(COCCN)=C(C(=O)OC)C1c1ccccc1Cl",
                    0.8533820185387183
                ],
                [
                    "CCOC(C1=C(C)C1P)=C1NC(COCCN)=C(C(=O)OC)C1c1ccccc1Cl",
                    0.8533820185387183
                ],
                [
                    "CCOC(C1=C(C)C1O)=C1NC(COCCN)=C(C(=O)OC)C1c1ccccc1Cl",
                    0.8533820185387183
                ],
                [
                    "CCOC(C1=C(C)C1N)=C1NC(COCCN)=C(C(=O)OC)C1c1ccccc1Cl",
                    0.8533820185387183
                ],
                [
                    "CCOC(C1=C(C)C1F)=C1NC(COCCN)=C(C(=O)OC)C1c1ccccc1Cl",
                    0.8533820185387183
                ],
                [
                    "CCOC(C1=C(C)C1Cl)=C1NC(COCCN)=C(C(=O)OC)C1c1ccccc1Cl",
                    0.8533820185387183
                ],
                [
                    "CCOC(C1=C(C)C1C)=C1NC(COCCN)=C(C(=O)OC)C1c1ccccc1Cl",
                    0.8533820185387183
                ],
                [
                    "CCOC(C1=C(C)C1Br)=C1NC(COCCN)=C(C(=O)OC)C1c1ccccc1Cl",
                    0.8533820185387183
                ],
                [
                    "CCOC(=O)C1=C(COCCN)NC(=C(OC)c2c(C)c2=O)C1c1ccccc1Cl",
                    0.8533820185387183
                ],
                [
                    "CCOC(=O)C1=C(COCCN)NC(=C(OC)[SH]2C(C)=[SH]2=O)C1c1ccccc1Cl",
                    0.8533820185387183
                ],
                [
                    "CCOC(=O)C1=C(COCCN)NC(=C(OC)[SH]2=C(C)[SH]=2=O)C1c1ccccc1Cl",
                    0.8533820185387183
                ],
                [
                    "CCOC(=O)C1=C(COCCN)NC(=C(OC)[SH]2(=O)[SH]=C2C)C1c1ccccc1Cl",
                    0.8533820185387183
                ],
                [
                    "CCOC(=O)C1=C(COCCN)NC(=C(OC)[SH]2(=O)P=C2C)C1c1ccccc1Cl",
                    0.8533820185387183
                ],
                [
                    "CCOC(=O)C1=C(COCCN)NC(=C(OC)[SH]2(=O)N=C2C)C1c1ccccc1Cl",
                    0.8533820185387183
                ],
                [
                    "CCOC(=O)C1=C(COCCN)NC(=C(OC)[SH]2(=O)C=C2C)C1c1ccccc1Cl",
                    0.8533820185387183
                ],
                [
                    "CCOC(=O)C1=C(COCCN)NC(=C(OC)S2=S(=O)=C2C)C1c1ccccc1Cl",
                    0.8533820185387183
                ],
                [
                    "CCOC(=O)C1=C(COCCN)NC(=C(OC)S2=C(C)S2=O)C1c1ccccc1Cl",
                    0.8533820185387183
                ],
                [
                    "CCOC(=O)C1=C(COCCN)NC(=C(OC)S2=C(C)C2=O)C1c1ccccc1Cl",
                    0.8533820185387183
                ],
                [
                    "CCOC(=O)C1=C(COCCN)NC(=C(OC)S2(=O)=S=C2C)C1c1ccccc1Cl",
                    0.8533820185387183
                ],
                [
                    "CCOC(=O)C1=C(COCCN)NC(=C(OC)S2(=O)=C=C2C)C1c1ccccc1Cl",
                    0.8533820185387183
                ],
                [
                    "CCOC(=O)C1=C(COCCN)NC(=C(OC)S2(=O)=C(C)S2)C1c1ccccc1Cl",
                    0.8533820185387183
                ],
                [
                    "CCOC(=O)C1=C(COCCN)NC(=C(OC)S2(=O)=C(C)P2)C1c1ccccc1Cl",
                    0.8533820185387183
                ],
                [
                    "CCOC(=O)C1=C(COCCN)NC(=C(OC)S2(=O)=C(C)O2)C1c1ccccc1Cl",
                    0.8533820185387183
                ],
                [
                    "CCOC(=O)C1=C(COCCN)NC(=C(OC)S2(=O)=C(C)N2)C1c1ccccc1Cl",
                    0.8533820185387183
                ],
                [
                    "CCOC(=O)C1=C(COCCN)NC(=C(OC)S2(=O)=C(C)C2)C1c1ccccc1Cl",
                    0.8533820185387183
                ],
                [
                    "CCOC(=O)C1=C(COCCN)NC(=C(OC)S2#S(=O)C=2C)C1c1ccccc1Cl",
                    0.8533820185387183
                ],
                [
                    "CCOC(=O)C1=C(COCCN)NC(=C(OC)P2C(C)=[SH]2=O)C1c1ccccc1Cl",
                    0.8533820185387183
                ],
                [
                    "CCOC(=O)C1=C(COCCN)NC(=C(OC)N2C(C)=[SH]2=O)C1c1ccccc1Cl",
                    0.8533820185387183
                ],
                [
                    "CCOC(=O)C1=C(COCCN)NC(=C(OC)C2C(C)=[SH]2=O)C1c1ccccc1Cl",
                    0.8533820185387183
                ],
                [
                    "CCOC(=O)C1=C(COCCN)NC(=C(OC)C2=S(=O)=C2C)C1c1ccccc1Cl",
                    0.8533820185387183
                ],
                [
                    "CCOC(=O)C1=C(COCCN)NC(=C(OC)C2=C(C)S2=O)C1c1ccccc1Cl",
                    0.8533820185387183
                ],
                [
                    "CCOC(=O)C1=C(COCCN)NC(=C(OC)C2=C(C)C2S)C1c1ccccc1Cl",
                    0.8533820185387183
                ],
                [
                    "CCOC(=O)C1=C(COCCN)NC(=C(OC)C2=C(C)C2P)C1c1ccccc1Cl",
                    0.8533820185387183
                ],
                [
                    "CCOC(=O)C1=C(COCCN)NC(=C(OC)C2=C(C)C2O)C1c1ccccc1Cl",
                    0.8533820185387183
                ],
                [
                    "CCOC(=O)C1=C(COCCN)NC(=C(OC)C2=C(C)C2N)C1c1ccccc1Cl",
                    0.8533820185387183
                ],
                [
                    "CCOC(=O)C1=C(COCCN)NC(=C(OC)C2=C(C)C2F)C1c1ccccc1Cl",
                    0.8533820185387183
                ],
                [
                    "CCOC(=O)C1=C(COCCN)NC(=C(OC)C2=C(C)C2Cl)C1c1ccccc1Cl",
                    0.8533820185387183
                ],
                [
                    "CCOC(=O)C1=C(COCCN)NC(=C(OC)C2=C(C)C2C)C1c1ccccc1Cl",
                    0.8533820185387183
                ],
                [
                    "CCOC(=O)C1=C(COCCN)NC(=C(OC)C2=C(C)C2Br)C1c1ccccc1Cl",
                    0.8533820185387183
                ],
                [
                    "CCOC(=C1NC(COCCN)=C(C(=O)OC)C1c1ccccc1Cl)c1c(C)c1=O",
                    0.8533820185387183
                ],
                [
                    "CCOC(=C1NC(COCCN)=C(C(=O)OC)C1c1ccccc1Cl)[SH]1C(C)=[SH]1=O",
                    0.8533820185387183
                ],
                [
                    "CCOC(=C1NC(COCCN)=C(C(=O)OC)C1c1ccccc1Cl)[SH]1=C(C)[SH]=1=O",
                    0.8533820185387183
                ],
                [
                    "CCOC(=C1NC(COCCN)=C(C(=O)OC)C1c1ccccc1Cl)[SH]1(=O)[SH]=C1C",
                    0.8533820185387183
                ],
                [
                    "CCOC(=C1NC(COCCN)=C(C(=O)OC)C1c1ccccc1Cl)[SH]1(=O)P=C1C",
                    0.8533820185387183
                ],
                [
                    "CCOC(=C1NC(COCCN)=C(C(=O)OC)C1c1ccccc1Cl)[SH]1(=O)N=C1C",
                    0.8533820185387183
                ],
                [
                    "CCOC(=C1NC(COCCN)=C(C(=O)OC)C1c1ccccc1Cl)[SH]1(=O)C=C1C",
                    0.8533820185387183
                ],
                [
                    "CCOC(=C1NC(COCCN)=C(C(=O)OC)C1c1ccccc1Cl)S1=S(=O)=C1C",
                    0.8533820185387183
                ],
                [
                    "CCOC(=C1NC(COCCN)=C(C(=O)OC)C1c1ccccc1Cl)S1=C(C)S1=O",
                    0.8533820185387183
                ],
                [
                    "CCOC(=C1NC(COCCN)=C(C(=O)OC)C1c1ccccc1Cl)S1=C(C)C1=O",
                    0.8533820185387183
                ],
                [
                    "CCOC(=C1NC(COCCN)=C(C(=O)OC)C1c1ccccc1Cl)S1(=O)=S=C1C",
                    0.8533820185387183
                ],
                [
                    "CCOC(=C1NC(COCCN)=C(C(=O)OC)C1c1ccccc1Cl)S1(=O)=C=C1C",
                    0.8533820185387183
                ],
                [
                    "CCOC(=C1NC(COCCN)=C(C(=O)OC)C1c1ccccc1Cl)S1(=O)=C(C)S1",
                    0.8533820185387183
                ],
                [
                    "CCOC(=C1NC(COCCN)=C(C(=O)OC)C1c1ccccc1Cl)S1(=O)=C(C)P1",
                    0.8533820185387183
                ],
                [
                    "CCOC(=C1NC(COCCN)=C(C(=O)OC)C1c1ccccc1Cl)S1(=O)=C(C)O1",
                    0.8533820185387183
                ],
                [
                    "CCOC(=C1NC(COCCN)=C(C(=O)OC)C1c1ccccc1Cl)S1(=O)=C(C)N1",
                    0.8533820185387183
                ],
                [
                    "CCOC(=C1NC(COCCN)=C(C(=O)OC)C1c1ccccc1Cl)S1(=O)=C(C)C1",
                    0.8533820185387183
                ],
                [
                    "CCOC(=C1NC(COCCN)=C(C(=O)OC)C1c1ccccc1Cl)S1#S(=O)C=1C",
                    0.8533820185387183
                ],
                [
                    "CCOC(=C1NC(COCCN)=C(C(=O)OC)C1c1ccccc1Cl)P1C(C)=[SH]1=O",
                    0.8533820185387183
                ],
                [
                    "CCOC(=C1NC(COCCN)=C(C(=O)OC)C1c1ccccc1Cl)N1C(C)=[SH]1=O",
                    0.8533820185387183
                ],
                [
                    "CCOC(=C1NC(COCCN)=C(C(=O)OC)C1c1ccccc1Cl)C1C(C)=[SH]1=O",
                    0.8533820185387183
                ],
                [
                    "CCOC(=C1NC(COCCN)=C(C(=O)OC)C1c1ccccc1Cl)C1=S(=O)=C1C",
                    0.8533820185387183
                ],
                [
                    "CCOC(=C1NC(COCCN)=C(C(=O)OC)C1c1ccccc1Cl)C1=C(C)S1=O",
                    0.8533820185387183
                ],
                [
                    "CCOC(C(=O)C1=C(C)C1S)=C1NC(COCCN)=C(C(=O)OC)C1c1ccccc1Cl",
                    0.8522416262267903
                ],
                [
                    "CCOC(C(=O)C1=C(C)C1P)=C1NC(COCCN)=C(C(=O)OC)C1c1ccccc1Cl",
                    0.8522416262267903
                ],
                [
                    "CCOC(C(=O)C1=C(C)C1O)=C1NC(COCCN)=C(C(=O)OC)C1c1ccccc1Cl",
                    0.8522416262267903
                ],
                [
                    "CCOC(C(=O)C1=C(C)C1N)=C1NC(COCCN)=C(C(=O)OC)C1c1ccccc1Cl",
                    0.8522416262267903
                ],
                [
                    "CCOC(C(=O)C1=C(C)C1F)=C1NC(COCCN)=C(C(=O)OC)C1c1ccccc1Cl",
                    0.8522416262267903
                ],
                [
                    "CCOC(C(=O)C1=C(C)C1Cl)=C1NC(COCCN)=C(C(=O)OC)C1c1ccccc1Cl",
                    0.8522416262267903
                ],
                [
                    "CCOC(C(=O)C1=C(C)C1C)=C1NC(COCCN)=C(C(=O)OC)C1c1ccccc1Cl",
                    0.8522416262267903
                ],
                [
                    "CCOC(C(=O)C1=C(C)C1Br)=C1NC(COCCN)=C(C(=O)OC)C1c1ccccc1Cl",
                    0.8522416262267903
                ],
                [
                    "CCOC(=O)C1=C(COCCN)NC(=C(OC)C(=O)C2=C(C)C2S)C1c1ccccc1Cl",
                    0.8522416262267903
                ],
                [
                    "CCOC(=O)C1=C(COCCN)NC(=C(OC)C(=O)C2=C(C)C2P)C1c1ccccc1Cl",
                    0.8522416262267903
                ],
                [
                    "CCOC(=O)C1=C(COCCN)NC(=C(OC)C(=O)C2=C(C)C2O)C1c1ccccc1Cl",
                    0.8522416262267903
                ],
                [
                    "CCOC(=O)C1=C(COCCN)NC(=C(OC)C(=O)C2=C(C)C2N)C1c1ccccc1Cl",
                    0.8522416262267903
                ],
                [
                    "CCOC(=O)C1=C(COCCN)NC(=C(OC)C(=O)C2=C(C)C2F)C1c1ccccc1Cl",
                    0.8522416262267903
                ],
                [
                    "CCOC(=O)C1=C(COCCN)NC(=C(OC)C(=O)C2=C(C)C2Cl)C1c1ccccc1Cl",
                    0.8522416262267903
                ],
                [
                    "CCOC(=O)C1=C(COCCN)NC(=C(OC)C(=O)C2=C(C)C2C)C1c1ccccc1Cl",
                    0.8522416262267903
                ],
                [
                    "CCOC(=O)C1=C(COCCN)NC(=C(OC)C(=O)C2=C(C)C2Br)C1c1ccccc1Cl",
                    0.8522416262267903
                ],
                [
                    "CCOC(=O)C1=C(COCCN)NC(=C(OC)[SH]2=PC=2C)C1c1ccccc1Cl",
                    0.8516306272526402
                ],
                [
                    "CCOC(=O)C1=C(COCCN)NC(=C(OC)S2=S=C2C)C1c1ccccc1Cl",
                    0.8516306272526402
                ],
                [
                    "CCOC(=O)C1=C(COCCN)NC(=C(OC)S2=C(C)S2)C1c1ccccc1Cl",
                    0.8516306272526402
                ],
                [
                    "CCOC(=O)C1=C(COCCN)NC(=C(OC)C2N=C2C)C1c1ccccc1Cl",
                    0.8516306272526402
                ],
                [
                    "CCOC(=O)C1=C(COCCN)NC(=C(OC)C2=S=C2C)C1c1ccccc1Cl",
                    0.8516306272526402
                ],
                [
                    "CCOC(=O)C1=C(COCCN)NC(=C(OC)C2=C(C)S2)C1c1ccccc1Cl",
                    0.8516306272526402
                ],
                [
                    "CCOC(=C1NC(COCCN)=C(C(=O)OC)C1c1ccccc1Cl)[SH]1=NC=1C",
                    0.8516306272526402
                ],
                [
                    "CCOC(=C1NC(COCCN)=C(C(=O)OC)C1c1ccccc1Cl)[SH]1#[SH]=C1C",
                    0.8516306272526402
                ],
                [
                    "CCOC(=C1NC(COCCN)=C(C(=O)OC)C1c1ccccc1Cl)S1=C(C)N1",
                    0.8516306272526402
                ],
                [
                    "CCOC(=C1NC(COCCN)=C(C(=O)OC)C1c1ccccc1Cl)P1N=C1C",
                    0.8516306272526402
                ]
            ],
            "execution_time": 34186.812519311905,
            "number_scoring_function_calls": 2121540,
            "metadata": {
                "top_1": 0.8628119403696524,
                "top_10": 0.8600697715762339,
                "top_100": 0.8537608082469664,
                "internal_similarity_max": 0.8870967741935484,
                "internal_similarity_mean": 0.6779888171825873,
                "internal_similarity_histogram_density": [
                    [
                        0.1,
                        0.0,
                        0.0,
                        0.0,
                        0.0,
                        0.2699999999999998,
                        6.820000000000001,
                        2.2660000000000005,
                        0.544,
                        0.0
                    ]
                ],
                "internal_similarity_histogram_bins": [
                    [
                        0.0,
                        0.1,
                        0.2,
                        0.30000000000000004,
                        0.4,
                        0.5,
                        0.6000000000000001,
                        0.7000000000000001,
                        0.8,
                        0.9,
                        1.0
                    ]
                ]
            }
        },
        {
            "benchmark_name": "Sitagliptin MPO",
            "score": 0.8743208903988959,
            "optimized_molecules": [
                [
                    "COC=CC=C=CC1(F)C(F)C(F)N2N(F)c3[nH]c(=O)n(C)c(=N)c3C1C2(F)F",
                    0.874320890398896
                ],
                [
                    "COC=CC1(F)C2c3c([nH]c(=O)n(C)c3=N)N(F)N(C2F)C(C=C=CF)C1(F)F",
                    0.874320890398896
                ],
                [
                    "COC=CC1(F)C2c3c([nH]c(=N)n(C)c3=O)N(F)N(C2F)C(C=C=CF)C1(F)F",
                    0.874320890398896
                ],
                [
                    "COC=CC1(F)C(F)C2c3c([nH]c(=N)n(C)c3=O)N(F)N(C1C=C=CF)C2(F)F",
                    0.874320890398896
                ],
                [
                    "COC=C=CC=CC1(F)N2C(F)C(c3c([nH]c(=O)n(C)c3=N)N2F)C(F)C1(F)F",
                    0.874320890398896
                ],
                [
                    "COC=C=CC=CC1(F)C2c3c([nH]c(=O)n(C)c3=N)N(F)N1C(F)C(F)(F)C2F",
                    0.874320890398896
                ],
                [
                    "COC=C=CC=CC1(F)C2c3c([nH]c(=O)n(C)c3=N)N(F)N(C2F)C(F)(F)C1F",
                    0.874320890398896
                ],
                [
                    "COC=C=CC1N2C(F)C(c3c([nH]c(=N)n(C)c3=O)N2F)C(F)(F)C1(F)C=CF",
                    0.874320890398896
                ],
                [
                    "COC1N2c3c([nH]c(=O)n(C)c3=N)C(F)N(C2C=CC=C=CF)C(F)(F)C1(F)F",
                    0.874320890398896
                ],
                [
                    "COC1N2c3c([nH]c(=O)n(C)c3=N)C(F)N(C(F)C1(F)C=CC=C=CF)C2(F)F",
                    0.874320890398896
                ],
                [
                    "COC1N2c3c([nH]c(=O)n(C)c3=N)C(F)N(C(C=C=CC=CF)C1(F)F)C2(F)F",
                    0.874320890398896
                ],
                [
                    "COC1N2C(F)C(c3c([nH]c(=O)n(C)c3=N)N2F)C(F)(F)C1(F)C=CC=C=CF",
                    0.874320890398896
                ],
                [
                    "COC1N2C(F)C(c3c([nH]c(=O)n(C)c3=N)N2F)C(F)(F)C1(F)C=C=CC=CF",
                    0.874320890398896
                ],
                [
                    "COC1N2C(F)C(c3c([nH]c(=N)n(C)c3=O)N2F)C(F)(C=C=CF)C1(F)C=CF",
                    0.874320890398896
                ],
                [
                    "COC1N2C(C=C=CF)C(c3c([nH]c(=N)n(C)c3=O)N2F)C(F)(F)C1(F)C=CF",
                    0.874320890398896
                ],
                [
                    "COC1C2c3c([nH]c(=O)n(C)c3=N)N(F)N(C2C=CC=C=CF)C(F)(F)C1(F)F",
                    0.874320890398896
                ],
                [
                    "COC1C2c3c([nH]c(=O)n(C)c3=N)N(F)N(C2(F)F)C(F)(C=CC=C=CF)C1F",
                    0.874320890398896
                ],
                [
                    "COC1C2c3c([nH]c(=O)n(C)c3=N)N(F)N(C(F)C1(F)F)C2(F)C=CC=C=CF",
                    0.874320890398896
                ],
                [
                    "COC1C2c3c([nH]c(=O)n(C)c3=N)N(F)N(C(C=C=CF)C1(F)C=CF)C2(F)F",
                    0.874320890398896
                ],
                [
                    "COC1C2c3c([nH]c(=O)n(C)c3=N)N(F)C(N2C=CC=C=CF)C(F)(F)C1(F)F",
                    0.874320890398896
                ],
                [
                    "COC1C2c3c([nH]c(=O)n(C)c3=N)N(F)C(C2(F)C=CF)C(F)(C=C=CF)N1F",
                    0.874320890398896
                ],
                [
                    "COC1C2c3c([nH]c(=N)n(C)c3=O)N(F)N1C(F)(C=CF)C(F)C2(F)C=C=CF",
                    0.874320890398896
                ],
                [
                    "COC1C2c3c([nH]c(=N)n(C)c3=O)N(F)N(C2F)C(F)(C=CC=C=CF)C1(F)F",
                    0.874320890398896
                ],
                [
                    "COC1C2c3c([nH]c(=N)n(C)c3=O)N(F)N(C2(F)F)C(C=C=CF)(C=CF)C1F",
                    0.874320890398896
                ],
                [
                    "COC1C2c3c([nH]c(=N)n(C)c3=O)N(C=C=CC=CF)N(C(F)C1(F)F)C2(F)F",
                    0.874320890398896
                ],
                [
                    "COC1C(F)N2c3c([nH]c(=O)n(C)c3=N)C(F)N(C1(F)F)C2(F)C=CC=C=CF",
                    0.874320890398896
                ],
                [
                    "COC1C(F)N2c3c([nH]c(=O)n(C)c3=N)C(F)N(C1(F)F)C2(F)C=C=CC=CF",
                    0.874320890398896
                ],
                [
                    "COC1C(F)N2N(F)c3[nH]c(=O)n(C)c(=N)c3C(C1(F)F)C2(F)C=CC=C=CF",
                    0.874320890398896
                ],
                [
                    "COC1C(F)N2N(F)c3[nH]c(=O)n(C)c(=N)c3C(C1(F)C=CC=C=CF)C2(F)F",
                    0.874320890398896
                ],
                [
                    "COC1C(F)N2C(F)c3[nH]c(=O)n(C)c(=N)c3N(C1(F)C=C=CC=CF)C2(F)F",
                    0.874320890398896
                ],
                [
                    "COC1C(F)C(F)(F)N2N(F)c3[nH]c(=N)n(C)c(=O)c3C1C2(F)C=C=CC=CF",
                    0.874320890398896
                ],
                [
                    "COC1C(F)C(F)(C=CF)C2c3c([nH]c(=O)n(C)c3=N)N(C=C=CF)N1C2(F)F",
                    0.874320890398896
                ],
                [
                    "COC1C(F)C(F)(C=CC=C=CF)N2C(F)c3[nH]c(=O)n(C)c(=N)c3N1C2(F)F",
                    0.874320890398896
                ],
                [
                    "COC1C(F)C(F)(C=C=CC=CF)C2c3c([nH]c(=N)n(C)c3=O)N(F)N1C2(F)F",
                    0.874320890398896
                ],
                [
                    "COC1C(F)(C=C=CC=CF)C2c3c([nH]c(=O)n(C)c3=N)N(F)N(C2F)C1(F)F",
                    0.874320890398896
                ],
                [
                    "COC1C(C=C=CC=CF)N2N(F)c3[nH]c(=N)n(C)c(=O)c3C(C1(F)F)C2(F)F",
                    0.874320890398896
                ],
                [
                    "COC1(F)C2c3c([nH]c(=O)n(C)c3=N)N(F)N1C(F)C(F)C2(F)C=CC=C=CF",
                    0.874320890398896
                ],
                [
                    "COC1(F)C2c3c([nH]c(=O)n(C)c3=N)N(F)N1C(F)(C=CC=C=CF)C(F)C2F",
                    0.874320890398896
                ],
                [
                    "COC1(F)C2c3c([nH]c(=O)n(C)c3=N)N(F)N1C(C=CF)C(F)C2(F)C=C=CF",
                    0.874320890398896
                ],
                [
                    "COC1(F)C2c3c([nH]c(=O)n(C)c3=N)N(F)N1C(C=CC=C=CF)C(F)C2(F)F",
                    0.874320890398896
                ],
                [
                    "COC1(F)C2c3c([nH]c(=O)n(C)c3=N)N(F)N1C(C=C=CF)C(F)C2(F)C=CF",
                    0.874320890398896
                ],
                [
                    "COC1(F)C2c3c([nH]c(=O)n(C)c3=N)N(F)N1C(C=C=CC=CF)C(F)C2(F)F",
                    0.874320890398896
                ],
                [
                    "COC1(F)C2c3c([nH]c(=O)n(C)c3=N)N(F)N(C2F)C(C=C=CF)C1(F)C=CF",
                    0.874320890398896
                ],
                [
                    "COC1(F)C2c3c([nH]c(=O)n(C)c3=N)N(F)N(C2C=C=CF)C(C=CF)C1(F)F",
                    0.874320890398896
                ],
                [
                    "COC1(F)C2c3c([nH]c(=O)n(C)c3=N)N(F)N(C2C=C=CC=CF)C(F)(F)C1F",
                    0.874320890398896
                ],
                [
                    "COC1(F)C2c3c([nH]c(=O)n(C)c3=N)N(C=C=CF)N(C2F)C(C=CF)C1(F)F",
                    0.874320890398896
                ],
                [
                    "COC1(F)C2c3c([nH]c(=N)n(C)c3=O)N(F)N(C2F)C(F)C1(F)C=CC=C=CF",
                    0.874320890398896
                ],
                [
                    "COC1(F)C2c3c([nH]c(=N)n(C)c3=O)N(C=C=CC=CF)N1C(F)C(F)C2(F)F",
                    0.874320890398896
                ],
                [
                    "COC1(F)C(F)N2c3c([nH]c(=O)n(C)c3=N)C(F)N(C2C=CC=C=CF)C1(F)F",
                    0.874320890398896
                ],
                [
                    "COC1(F)C(F)N2c3c([nH]c(=O)n(C)c3=N)C(F)N(C1F)C2(F)C=CC=C=CF",
                    0.874320890398896
                ],
                [
                    "COC1(F)C(F)N2c3c([nH]c(=O)n(C)c3=N)C(F)N(C1C=C=CC=CF)C2(F)F",
                    0.874320890398896
                ],
                [
                    "COC1(F)C(F)N2C(F)c3[nH]c(=O)n(C)c(=N)c3N(C2C=C=CC=CF)C1(F)F",
                    0.874320890398896
                ],
                [
                    "COC1(F)C(F)N2C(F)C(c3c([nH]c(=N)n(C)c3=O)N2F)C1(F)C=C=CC=CF",
                    0.874320890398896
                ],
                [
                    "COC1(F)C(F)N2C(C=CC=C=CF)C(c3c([nH]c(=N)n(C)c3=O)N2F)C1(F)F",
                    0.874320890398896
                ],
                [
                    "COC1(F)C(F)C2c3c([nH]c(=O)n(C)c3=N)N(F)N(C2F)C1(F)C=CC=C=CF",
                    0.874320890398896
                ],
                [
                    "COC1(F)C(F)C2c3c([nH]c(=O)n(C)c3=N)N(F)N(C2F)C1(C=C=CF)C=CF",
                    0.874320890398896
                ],
                [
                    "COC1(F)C(F)C2c3c([nH]c(=O)n(C)c3=N)N(F)N(C1C=C=CC=CF)C2(F)F",
                    0.874320890398896
                ],
                [
                    "COC1(F)C(F)C2c3c([nH]c(=N)n(C)c3=O)N(F)N(C2F)C1(F)C=CC=C=CF",
                    0.874320890398896
                ],
                [
                    "COC1(F)C(F)C(F)N2N(F)c3[nH]c(=N)n(C)c(=O)c3C1C2(F)C=C=CC=CF",
                    0.874320890398896
                ],
                [
                    "COC1(F)C(F)C(F)N2C(F)c3[nH]c(=O)n(C)c(=N)c3N1C2(F)C=C=CC=CF",
                    0.874320890398896
                ],
                [
                    "COC1(F)C(F)C(F)(C=CF)C2c3c([nH]c(=N)n(C)c3=O)N(F)N1C2C=C=CF",
                    0.874320890398896
                ],
                [
                    "COC1(F)C(F)C(F)(C=C=CC=CF)C2c3c([nH]c(=N)n(C)c3=O)N(F)N1C2F",
                    0.874320890398896
                ],
                [
                    "COC1(F)C(F)C(C=CC=C=CF)N2C(F)c3[nH]c(=O)n(C)c(=N)c3N1C2(F)F",
                    0.874320890398896
                ],
                [
                    "COC1(F)C(F)C(C=C=CC=CF)N2C(F)c3[nH]c(=O)n(C)c(=N)c3N1C2(F)F",
                    0.874320890398896
                ],
                [
                    "COC1(F)C(C=C=CF)N2C(F)C(c3c([nH]c(=N)n(C)c3=O)N2F)C1(F)C=CF",
                    0.874320890398896
                ],
                [
                    "COC1(C=CF)C2c3c([nH]c(=O)n(C)c3=N)N(F)N1C(C=C=CF)C(F)C2(F)F",
                    0.874320890398896
                ],
                [
                    "COC1(C=CF)C2c3c([nH]c(=N)n(C)c3=O)N(F)N1C(F)C(F)C2(F)C=C=CF",
                    0.874320890398896
                ],
                [
                    "COC1(C=CF)C(F)C2c3c([nH]c(=O)n(C)c3=N)N(F)N(C2C=C=CF)C1(F)F",
                    0.874320890398896
                ],
                [
                    "COC1(C=CF)C(F)C(C=C=CF)N2N(F)c3[nH]c(=O)n(C)c(=N)c3C1C2(F)F",
                    0.874320890398896
                ],
                [
                    "COC1(C=CC=C=CF)N2c3c([nH]c(=O)n(C)c3=N)C(F)N1C(F)(F)C(F)C2F",
                    0.874320890398896
                ],
                [
                    "COC1(C=CC=C=CF)C2c3c([nH]c(=O)n(C)c3=N)N(F)N1C(F)C(F)C2(F)F",
                    0.874320890398896
                ],
                [
                    "COC1(C=CC=C=CF)C2c3c([nH]c(=N)n(C)c3=O)N(F)N1C(F)C(F)C2(F)F",
                    0.874320890398896
                ],
                [
                    "COC1(C=CC=C=CF)C2c3c([nH]c(=N)n(C)c3=O)N(F)N1C(F)(F)C(F)C2F",
                    0.874320890398896
                ],
                [
                    "COC1(C=C=CF)C2c3c([nH]c(=O)n(C)c3=N)N(F)N1C(C=CF)C(F)C2(F)F",
                    0.874320890398896
                ],
                [
                    "COC1(C=C=CF)C2c3c([nH]c(=O)n(C)c3=N)N(F)N(C2F)C(C=CF)C1(F)F",
                    0.874320890398896
                ],
                [
                    "COC1(C=C=CF)C(F)N2C(C=CF)C(c3c([nH]c(=O)n(C)c3=N)N2F)C1(F)F",
                    0.874320890398896
                ],
                [
                    "COC1(C=C=CF)C(F)C(F)C2c3c([nH]c(=N)n(C)c3=O)N(F)N1C2(F)C=CF",
                    0.874320890398896
                ],
                [
                    "COC1(C=C=CC=CF)C(F)N2C(F)C(c3c([nH]c(=O)n(C)c3=N)N2F)C1(F)F",
                    0.874320890398896
                ],
                [
                    "COC1(C=C=CC=CF)C(F)C(F)C2c3c([nH]c(=O)n(C)c3=N)N(F)N1C2(F)F",
                    0.874320890398896
                ],
                [
                    "CN1c2[nH]c(=O)n(C)c(=N)c2C2C(OF)C1N(C=C=CF)C(F)(C=CF)C2(F)F",
                    0.874320890398896
                ],
                [
                    "CN1c2[nH]c(=O)n(C)c(=N)c2C2C(OC=C=CC=CF)N1C(F)(F)C(F)C2(F)F",
                    0.874320890398896
                ],
                [
                    "CN1c2[nH]c(=O)n(C)c(=N)c2C2C(F)N1C(OF)C(F)(C=CF)C2(F)C=C=CF",
                    0.874320890398896
                ],
                [
                    "CN1c2[nH]c(=O)n(C)c(=N)c2C2C(F)N1C(OC=C=CF)C(F)(F)C2(F)C=CF",
                    0.874320890398896
                ],
                [
                    "CN1c2[nH]c(=O)n(C)c(=N)c2C2C(F)N1C(F)C(C=C=CC=CF)(OF)C2(F)F",
                    0.874320890398896
                ],
                [
                    "CN1c2[nH]c(=O)n(C)c(=N)c2C2C(F)N1C(F)(OC=C=CF)C(F)(C=CF)C2F",
                    0.874320890398896
                ],
                [
                    "CN1c2[nH]c(=O)n(C)c(=N)c2C2C(F)N1C(F)(OC=C=CC=CF)C(F)C2(F)F",
                    0.874320890398896
                ],
                [
                    "CN1c2[nH]c(=O)n(C)c(=N)c2C2C(F)N1C(F)(F)C(F)C2(C=C=CC=CF)OF",
                    0.874320890398896
                ],
                [
                    "CN1c2[nH]c(=O)n(C)c(=N)c2C2C(F)N1C(F)(F)C(F)(OC=CC=C=CF)C2F",
                    0.874320890398896
                ],
                [
                    "CN1c2[nH]c(=O)n(C)c(=N)c2C2C(F)N1C(F)(F)C(F)(OC=C=CC=CF)C2F",
                    0.874320890398896
                ],
                [
                    "CN1c2[nH]c(=O)n(C)c(=N)c2C2C(F)N1C(F)(C=C=CC=CF)C(F)(F)C2OF",
                    0.874320890398896
                ],
                [
                    "CN1c2[nH]c(=O)n(C)c(=N)c2C2C(F)N1C(C=C=CC=CF)(OF)C(F)(F)C2F",
                    0.874320890398896
                ],
                [
                    "CN1c2[nH]c(=O)n(C)c(=N)c2C2C(F)C(F)C(F)(OC=CC=C=CF)N1C2(F)F",
                    0.874320890398896
                ],
                [
                    "CN1c2[nH]c(=O)n(C)c(=N)c2C2C(F)C(F)(OF)C(F)N1C2(F)C=C=CC=CF",
                    0.874320890398896
                ],
                [
                    "CN1c2[nH]c(=O)n(C)c(=N)c2C2C(F)(F)C(F)N(C=C=CC=CF)C1C2(F)OF",
                    0.874320890398896
                ],
                [
                    "CN1c2[nH]c(=O)n(C)c(=N)c2C2C(F)(F)C(F)C(OF)N1C2(F)C=C=CC=CF",
                    0.874320890398896
                ],
                [
                    "CN1c2[nH]c(=O)n(C)c(=N)c2C2C(F)(F)C(F)C(C=CF)N1C2(F)OC=C=CF",
                    0.874320890398896
                ],
                [
                    "CN1c2[nH]c(=O)n(C)c(=N)c2C2C(F)(F)C(F)C(C=C=CC=CF)N1C2(F)OF",
                    0.874320890398896
                ],
                [
                    "CN1C2c3c([nH]c(=O)n(C)c3=N)N(F)C1C(F)(OC=CC=C=CF)C(F)C2(F)F",
                    0.874320890398896
                ],
                [
                    "CN1C2N(F)c3[nH]c(=O)n(C)c(=N)c3C1C(F)(OC=CF)C(F)C2(F)C=C=CF",
                    0.874320890398896
                ],
                [
                    "CN1C2N(C=C=CF)c3[nH]c(=O)n(C)c(=N)c3C(C(F)C1(F)C=CF)C2(F)OF",
                    0.874320890398896
                ]
            ],
            "execution_time": 178780.26466679573,
            "number_scoring_function_calls": 5627151,
            "metadata": {
                "top_1": 0.874320890398896,
                "top_10": 0.8743208903988962,
                "top_100": 0.8743208903988956,
                "internal_similarity_max": 0.7846153846153846,
                "internal_similarity_mean": 0.4090071847926202,
                "internal_similarity_histogram_density": [
                    [
                        0.1,
                        0.0,
                        0.7779999999999997,
                        4.204000000000001,
                        3.290000000000001,
                        1.2479999999999989,
                        0.29000000000000004,
                        0.09000000000000002,
                        0.0,
                        0.0
                    ]
                ],
                "internal_similarity_histogram_bins": [
                    [
                        0.0,
                        0.1,
                        0.2,
                        0.30000000000000004,
                        0.4,
                        0.5,
                        0.6000000000000001,
                        0.7000000000000001,
                        0.8,
                        0.9,
                        1.0
                    ]
                ]
            }
        },
        {
            "benchmark_name": "Zaleplon MPO",
            "score": 0.7930143817538714,
            "optimized_molecules": [
                [
                    "CCN(C(C)=O)c1cccc(-c2ccnc3c(C#CC=O)cnn23)c1",
                    0.803969143692053
                ],
                [
                    "CCN(C(C)=O)c1cccc(-c2ccnc3c(C#CPO)cnn23)c1",
                    0.793982078592347
                ],
                [
                    "CCN(C(C)=O)c1cccc(-c2ccnc3c(C#COP)cnn23)c1",
                    0.793982078592347
                ],
                [
                    "CCN(C(C)=O)c1cccc(-c2ccnc3c(C#CCF)cnn23)c1",
                    0.793982078592347
                ],
                [
                    "CCN(C(C)=O)c1cccc(-c2ccnc3c(C#CCCl)cnn23)c1",
                    0.793982078592347
                ],
                [
                    "CCN(C(C)=O)c1cccc(-c2ccnc3c(C#CCBr)cnn23)c1",
                    0.793982078592347
                ],
                [
                    "CCN(C(C)=O)c1cccc(-c2ccnc3c(C#CC=P)cnn23)c1",
                    0.793982078592347
                ],
                [
                    "C=PC#Cc1cnn2c(-c3cccc(N(CC)C(C)=O)c3)ccnc12",
                    0.793982078592347
                ],
                [
                    "CCN(C(C)=O)c1cccc(-c2ccnc3c(C#CC(O)F)cnn23)c1",
                    0.7935949136575051
                ],
                [
                    "CCN(C(C)=O)c1cccc(-c2ccnc3c(C#CC(O)Cl)cnn23)c1",
                    0.7935949136575051
                ],
                [
                    "CCN(C(C)=O)c1cccc(-c2ccnc3c(C#CC(O)Br)cnn23)c1",
                    0.7935949136575051
                ],
                [
                    "CCN(C(C)=O)c1cccc(-c2ccnc3c(C#CC(O)=P)cnn23)c1",
                    0.7935949136575051
                ],
                [
                    "CCN(C(C)=O)c1cccc(-c2ccnc3c(C#CC(=O)P)cnn23)c1",
                    0.7935949136575051
                ],
                [
                    "C#Cc1cnn2c(-c3cccc(N(CC)C(C)=O)c3)ccc(O)c12",
                    0.7934920476158722
                ],
                [
                    "C#Cc1cn2c(-c3cccc(N(CC)C(C)=O)c3)ccnc2c1O",
                    0.7934920476158722
                ],
                [
                    "C#Cc1cc(O)n2c(-c3cccc(N(CC)C(C)=O)c3)ccnc12",
                    0.7934920476158722
                ],
                [
                    "CCN(C(C)=O)c1cccc(-c2ccnc3c(C#CO)ccn23)c1",
                    0.7886388397182801
                ],
                [
                    "CCN(C(C)=O)c1cccc(-c2cccc3c(C#CO)cnn23)c1",
                    0.7886388397182801
                ],
                [
                    "CCN(C(C)=O)c1cccc(-c2ccnc3c(C#CPC=O)cnn23)c1",
                    0.7885561648497321
                ],
                [
                    "CCN(C(C)=O)c1cccc(-c2ccnc3c(C#CP=CO)cnn23)c1",
                    0.7885561648497321
                ],
                [
                    "CCN(C(C)=O)c1cccc(-c2ccnc3c(C#CP4CO4)cnn23)c1",
                    0.7885561648497321
                ],
                [
                    "CCN(C(C)=O)c1cccc(-c2ccnc3c(C#COCF)cnn23)c1",
                    0.7885561648497321
                ],
                [
                    "CCN(C(C)=O)c1cccc(-c2ccnc3c(C#COCCl)cnn23)c1",
                    0.7885561648497321
                ],
                [
                    "CCN(C(C)=O)c1cccc(-c2ccnc3c(C#COCBr)cnn23)c1",
                    0.7885561648497321
                ],
                [
                    "CCN(C(C)=O)c1cccc(-c2ccnc3c(C#COC=P)cnn23)c1",
                    0.7885561648497321
                ],
                [
                    "CCN(C(C)=O)c1cccc(-c2ccnc3c(C#CCP=O)cnn23)c1",
                    0.7885561648497321
                ],
                [
                    "CCN(C(C)=O)c1cccc(-c2ccnc3c(C#CCOF)cnn23)c1",
                    0.7885561648497321
                ],
                [
                    "CCN(C(C)=O)c1cccc(-c2ccnc3c(C#CCOCl)cnn23)c1",
                    0.7885561648497321
                ],
                [
                    "CCN(C(C)=O)c1cccc(-c2ccnc3c(C#CCOBr)cnn23)c1",
                    0.7885561648497321
                ],
                [
                    "CCN(C(C)=O)c1cccc(-c2ccnc3c(C#CC=PO)cnn23)c1",
                    0.7885561648497321
                ],
                [
                    "CCN(C(C)=O)c1cccc(-c2ccnc3c(C#CC4OP4)cnn23)c1",
                    0.7885561648497321
                ],
                [
                    "C=POC#Cc1cnn2c(-c3cccc(N(CC)C(C)=O)c3)ccnc12",
                    0.7885561648497321
                ],
                [
                    "CCN(C(C)=O)c1cccc(-c2ccnc3c(C#S4=CC4=O)cnn23)c1",
                    0.7837367193130107
                ],
                [
                    "CCN(C(C)=O)c1cccc(-c2ccnc3c(C#S4=C=C4O)cnn23)c1",
                    0.7837367193130107
                ],
                [
                    "CCN(C(C)=O)c1cccc(-c2ccnc3c(C#S4(O)C#C4)cnn23)c1",
                    0.7837367193130107
                ],
                [
                    "CCN(C(C)=O)c1cccc(-c2ccnc3c(C#CC(O)=S)cnn23)c1",
                    0.7837367193130107
                ],
                [
                    "CCN(C(C)=O)c1cccc(-c2ccnc3c(C#CC(=O)S)cnn23)c1",
                    0.7837367193130107
                ],
                [
                    "C#S(=O)C#Cc1cnn2c(-c3cccc(N(CC)C(C)=O)c3)ccnc12",
                    0.7837367193130107
                ],
                [
                    "C#CS(=O)#Cc1cnn2c(-c3cccc(N(CC)C(C)=O)c3)ccnc12",
                    0.7837367193130107
                ],
                [
                    "C#Cc1ccc(-c2cccc(N(CC)C(C)=O)c2)n2ncc(O)c12",
                    0.7808688094430303
                ],
                [
                    "C#Cc1cc(O)c2nccc(-c3cccc(N(CC)C(C)=O)c3)n12",
                    0.7808688094430303
                ],
                [
                    "C#Cc1cc(-c2cccc(N(CC)C(C)=O)c2)n2c(O)ccnc12",
                    0.7808688094430303
                ],
                [
                    "C#Cc1c(O)cn2c(-c3cccc(N(CC)C(C)=O)c3)ccnc12",
                    0.7808688094430303
                ],
                [
                    "CCN(C(C)=O)c1cccc(-c2ccnc3c(C#CP)cnn23)c1",
                    0.7803151211091254
                ],
                [
                    "CCN(C(C)=O)c1cccc(-c2ccnc3c(C#[SH]=C=C=O)cnn23)c1",
                    0.7787605628481891
                ],
                [
                    "CCN(C(C)=O)c1cccc(-c2ccnc3c(C#[SH]4C5=C4O5)cnn23)c1",
                    0.7787605628481891
                ],
                [
                    "CCN(C(C)=O)c1cccc(-c2ccnc3c(C#[SH]4C#CO4)cnn23)c1",
                    0.7787605628481891
                ],
                [
                    "CCN(C(C)=O)c1cccc(-c2ccnc3c(C#SC=C=O)cnn23)c1",
                    0.7787605628481891
                ],
                [
                    "CCN(C(C)=O)c1cccc(-c2ccnc3c(C#SC4=CO4)cnn23)c1",
                    0.7787605628481891
                ],
                [
                    "CCN(C(C)=O)c1cccc(-c2ccnc3c(C#SC#CO)cnn23)c1",
                    0.7787605628481891
                ],
                [
                    "CCN(C(C)=O)c1cccc(-c2ccnc3c(C#S#CC=O)cnn23)c1",
                    0.7787605628481891
                ],
                [
                    "CCN(C(C)=O)c1cccc(-c2ccnc3c(C#C[SH]=C=O)cnn23)c1",
                    0.7787605628481891
                ],
                [
                    "CCN(C(C)=O)c1cccc(-c2ccnc3c(C#C[SH]4#CO4)cnn23)c1",
                    0.7787605628481891
                ],
                [
                    "CCN(C(C)=O)c1cccc(-c2ccnc3c(C#CSC=O)cnn23)c1",
                    0.7787605628481891
                ],
                [
                    "CCN(C(C)=O)c1cccc(-c2ccnc3c(C#CS4=CO4)cnn23)c1",
                    0.7787605628481891
                ],
                [
                    "CCN(C(C)=O)c1cccc(-c2ccnc3c(C#CS#CO)cnn23)c1",
                    0.7787605628481891
                ],
                [
                    "CCN(C(C)=O)c1cccc(-c2ccnc3c(C#COC=S)cnn23)c1",
                    0.7787605628481891
                ],
                [
                    "CCN(C(C)=O)c1cccc(-c2ccnc3c(C#COC#[SH])cnn23)c1",
                    0.7787605628481891
                ],
                [
                    "CCN(C(C)=O)c1cccc(-c2ccnc3c(C#CC=S=O)cnn23)c1",
                    0.7787605628481891
                ],
                [
                    "CCN(C(C)=O)c1cccc(-c2ccnc3c(C#CC4OS4)cnn23)c1",
                    0.7787605628481891
                ],
                [
                    "CCN(C(C)=O)c1cccc(-c2ccnc3c(C#CC4=[SH]O4)cnn23)c1",
                    0.7787605628481891
                ],
                [
                    "CCN(C(C)=O)c1cccc(-c2ccnc3c(C#CC#[SH]=O)cnn23)c1",
                    0.7787605628481891
                ],
                [
                    "CCN(C(C)=O)c1cccc(-c2ccnc3c(C#CC#SO)cnn23)c1",
                    0.7787605628481891
                ],
                [
                    "C#SOC#Cc1cnn2c(-c3cccc(N(CC)C(C)=O)c3)ccnc12",
                    0.7787605628481891
                ],
                [
                    "C#COS#Cc1cnn2c(-c3cccc(N(CC)C(C)=O)c3)ccnc12",
                    0.7787605628481891
                ],
                [
                    "CCN(C(C)=O)c1cccc(-c2ccnc3c(C=C=O)ccn23)c1",
                    0.7761505257063329
                ],
                [
                    "C#COc1ccn2c(-c3cccc(N(CC)C(C)=O)c3)ccnc12",
                    0.7761505257063329
                ],
                [
                    "C#Cc1cnn2c(-c3cccc(N(CC)C(=O)C(C)=O)c3)ccnc12",
                    0.7735006416506128
                ],
                [
                    "C#Cc1c(=O)cnn2c(-c3cccc(N(CC)C(C)=O)c3)ccnc12",
                    0.7735006416506128
                ],
                [
                    "C#CC(=O)c1cnn2c(-c3cccc(N(CC)C(C)=O)c3)ccnc12",
                    0.7735006416506128
                ],
                [
                    "CCN(C(C)=O)c1cccc(-c2ccnc3c(C#CO)cnn23)c1",
                    0.7706218909970667
                ],
                [
                    "CC#Cc1cnn2c(-c3cccc(N(CC)C(C)=O)c3)ccnc12",
                    0.7706218909970667
                ],
                [
                    "CCN(C(C)=O)c1cccc(-c2ccnc3c(S)c(C#CO)cn23)c1",
                    0.7695144225994927
                ],
                [
                    "CCN(C(C)=O)c1cccc(-c2ccnc3c(O)c(C#CS)cn23)c1",
                    0.7695144225994927
                ],
                [
                    "CCN(C(C)=O)c1cccc(-c2ccnc3c(C=O)c(C#[SH])cn23)c1",
                    0.7695144225994927
                ],
                [
                    "CCN(C(C)=O)c1cccc(-c2ccnc3c(C#[SH])cc(C=O)n23)c1",
                    0.7695144225994927
                ],
                [
                    "CCN(C(C)=O)c1cccc(-c2ccnc3c(C#CS)cc(O)n23)c1",
                    0.7695144225994927
                ],
                [
                    "CCN(C(C)=O)c1cccc(-c2ccnc3c(C#CO)cc(S)n23)c1",
                    0.7695144225994927
                ],
                [
                    "CCN(C(C)=O)c1cccc(-c2ccc(S)c3c(C#CO)cnn23)c1",
                    0.7695144225994927
                ],
                [
                    "CCN(C(C)=O)c1cccc(-c2ccc(O)c3c(C#CS)cnn23)c1",
                    0.7695144225994927
                ],
                [
                    "CCN(C(C)=O)c1cccc(-c2ccc(C=O)c3c(C#[SH])cnn23)c1",
                    0.7695144225994927
                ],
                [
                    "C#S#Cc1cnn2c(-c3cccc(N(CC)C(C)=O)c3)ccc(O)c12",
                    0.7695144225994927
                ],
                [
                    "C#S#Cc1cn2c(-c3cccc(N(CC)C(C)=O)c3)ccnc2c1O",
                    0.7695144225994927
                ],
                [
                    "C#S#Cc1cc(O)n2c(-c3cccc(N(CC)C(C)=O)c3)ccnc12",
                    0.7695144225994927
                ],
                [
                    "C#Cc1cnn2c(-c3cccc(N(CC)C(C)=O)c3)ccc([SH]=O)c12",
                    0.7695144225994927
                ],
                [
                    "C#Cc1cnn2c(-c3cccc(N(CC)C(C)=O)c3)ccc(SO)c12",
                    0.7695144225994927
                ],
                [
                    "C#Cc1cnn2c(-c3cccc(N(CC)C(C)=O)c3)ccc(OS)c12",
                    0.7695144225994927
                ],
                [
                    "C#Cc1cn2c(-c3cccc(N(CC)C(C)=O)c3)ccnc2c1[SH]=O",
                    0.7695144225994927
                ],
                [
                    "C#Cc1cn2c(-c3cccc(N(CC)C(C)=O)c3)ccnc2c1SO",
                    0.7695144225994927
                ],
                [
                    "C#Cc1cn2c(-c3cccc(N(CC)C(C)=O)c3)ccnc2c1OS",
                    0.7695144225994927
                ],
                [
                    "C#Cc1cc([SH]=O)n2c(-c3cccc(N(CC)C(C)=O)c3)ccnc12",
                    0.7695144225994927
                ],
                [
                    "C#Cc1cc(SO)n2c(-c3cccc(N(CC)C(C)=O)c3)ccnc12",
                    0.7695144225994927
                ],
                [
                    "C#Cc1cc(OS)n2c(-c3cccc(N(CC)C(C)=O)c3)ccnc12",
                    0.7695144225994927
                ],
                [
                    "CCN(C(C)=O)c1cccc(-c2ccnc3c(C=C=C=O)cnn23)c1",
                    0.7685894768121614
                ],
                [
                    "C#Cc1cnn2c(-c3cccc(N(CC)C(C)=O)c3)cc(O)cc12",
                    0.7683498199278325
                ],
                [
                    "C#Cc1cnn2c(-c3cccc(C(O)(CC)C(C)=O)c3)ccnc12",
                    0.7683498199278325
                ],
                [
                    "C#Cc1ccnc2c(O)cc(-c3cccc(N(CC)C(C)=O)c3)n12",
                    0.7683498199278325
                ],
                [
                    "C#Cc1cc2nccc(-c3cccc(N(CC)C(C)=O)c3)n2c1O",
                    0.7683498199278325
                ],
                [
                    "CCN(C(C)=O)c1cccc(-c2ccnc3c(C#C[SH]=O)ccn23)c1",
                    0.7649744748793907
                ],
                [
                    "CCN(C(C)=O)c1cccc(-c2cccc3c(C#[SH]=C=O)cnn23)c1",
                    0.7649744748793907
                ]
            ],
            "execution_time": 224394.02694129944,
            "number_scoring_function_calls": 10208865,
            "metadata": {
                "top_1": 0.803969143692053,
                "top_10": 0.7949033521153492,
                "top_100": 0.7801706494542117,
                "internal_similarity_max": 0.8867924528301887,
                "internal_similarity_mean": 0.5942387733494412,
                "internal_similarity_histogram_density": [
                    [
                        0.1,
                        0.0,
                        0.0,
                        0.04200000000000001,
                        0.7540000000000002,
                        4.853999999999996,
                        2.0220000000000002,
                        2.0600000000000005,
                        0.16800000000000004,
                        0.0
                    ]
                ],
                "internal_similarity_histogram_bins": [
                    [
                        0.0,
                        0.1,
                        0.2,
                        0.30000000000000004,
                        0.4,
                        0.5,
                        0.6000000000000001,
                        0.7000000000000001,
                        0.8,
                        0.9,
                        1.0
                    ]
                ]
            }
        },
        {
            "benchmark_name": "Valsartan SMARTS",
            "score": 0.9978044498041574,
            "optimized_molecules": [
                [
                    "O=[SH]Cc1cc2c(c(Cl)c1-c1ccccc1)C(=O)N(CC1CN1)C2=O",
                    0.9978060318601041
                ],
                [
                    "O=[SH]Cc1cc(-c2ccccc2)c(Cl)c2c1C(=O)N(CC1CN1)C2=O",
                    0.9978060318601041
                ],
                [
                    "O=[SH]Cc1c2c(cc(Cl)c1-c1ccccc1)C(=O)N(CC1CN1)C2=O",
                    0.9978060318601041
                ],
                [
                    "O=[SH]Cc1c(Cl)c(-c2ccccc2)cc2c1C(=O)N(CC1CN1)C2=O",
                    0.9978060318601041
                ],
                [
                    "O=[SH]Cc1c(-c2ccccc2)cc2c(c1Cl)C(=O)N(CC1CN1)C2=O",
                    0.9978060318601041
                ],
                [
                    "O=[SH]CCc1cc(-c2ccccc2)c(Cl)c2c1C(=O)N(C1CN1)C2=O",
                    0.9978060318601041
                ],
                [
                    "O=[SH]CCc1c(Cl)c(-c2ccccc2)cc2c1C(=O)N(C1CN1)C2=O",
                    0.9978060318601041
                ],
                [
                    "O=[SH]CCc1c(-c2ccccc2)cc2c(c1Cl)C(=O)N(C1CN1)C2=O",
                    0.9978060318601041
                ],
                [
                    "O=[SH]CCc1c(-c2ccccc2)cc(Cl)c2c1C(=O)N(C1CN1)C2=O",
                    0.9978060318601041
                ],
                [
                    "O=[SH]CC(=O)c1cc(-c2ccccc2)c(Cl)c2c1CN(C1CN1)C2=O",
                    0.9978060318601041
                ],
                [
                    "O=[SH]CC(=O)c1c(Cl)c(-c2ccccc2)cc2c1CN(C1CN1)C2=O",
                    0.9978060318601041
                ],
                [
                    "O=[SH]CC(=O)c1c(-c2ccccc2)cc2c(c1Cl)CN(C1CN1)C2=O",
                    0.9978060318601041
                ],
                [
                    "O=Cc1cc(-c2ccccc2)c(Cl)c2c1CN(C1(C[SH]=O)CN1)C2=O",
                    0.9978060318601041
                ],
                [
                    "O=Cc1c2c(cc(Cl)c1-c1ccccc1)CN(C1(C[SH]=O)CN1)C2=O",
                    0.9978060318601041
                ],
                [
                    "O=Cc1c(Cl)c(-c2ccccc2)cc2c1CN(C1(C[SH]=O)CN1)C2=O",
                    0.9978060318601041
                ],
                [
                    "O=Cc1c(-c2ccccc2)cc2c(c1Cl)CN(C1(C[SH]=O)CN1)C2=O",
                    0.9978060318601041
                ],
                [
                    "O=[SH]CCc1cc2c(c(Cl)c1-c1ccccc1)C(=O)N(C1CN1)C2=O",
                    0.997806031860104
                ],
                [
                    "O=[SH]CCc1c2c(cc(Cl)c1-c1ccccc1)C(=O)N(C1CN1)C2=O",
                    0.997806031860104
                ],
                [
                    "O=[SH]CC(=O)c1cc2c(c(Cl)c1-c1ccccc1)C(=O)N(C1CN1)C2",
                    0.997806031860104
                ],
                [
                    "O=[SH]CC(=O)c1c2c(cc(Cl)c1-c1ccccc1)CN(C1CN1)C2=O",
                    0.997806031860104
                ],
                [
                    "O=[SH]CC(=O)c1c(-c2ccccc2)cc(Cl)c2c1C(=O)N(C1CN1)C2",
                    0.997806031860104
                ],
                [
                    "O=[SH]C(=O)c1cc2c(c(Cl)c1-c1ccccc1)C(=O)N(CC1CN1)C2",
                    0.997806031860104
                ],
                [
                    "O=Cc1cc2c(c(Cl)c1-c1ccccc1)C(=O)N(C1(C[SH]=O)CN1)C2",
                    0.997806031860104
                ],
                [
                    "O=Cc1c(-c2ccccc2)cc(Cl)c2c1C(=O)N(C1(C[SH]=O)CN1)C2",
                    0.997806031860104
                ],
                [
                    "O=CCc1cccc(-c2cc3c(C4(N(C=O)CCl)NC4=O)cc2-3)c1",
                    0.9978023629509409
                ],
                [
                    "O=CCc1cc2cc(c1C1(N(C=O)CCl)NC1=O)-c1ccccc1-2",
                    0.9978023629509409
                ],
                [
                    "O=CCc1cc2c(cc1C1(N(C=O)CCl)NC1=O)-c1ccccc1-2",
                    0.9978023629509409
                ],
                [
                    "O=CCc1cc2c(cc1C1(N(C=O)CCl)NC1=O)-c1cccc-2c1",
                    0.9978023629509409
                ],
                [
                    "O=CCc1cc(C2(N(C=O)CCl)NC2=O)ccc1-c1ccc2cc1-2",
                    0.9978023629509409
                ],
                [
                    "O=CCc1cc(C2(N(C=O)CCl)NC2=O)ccc1-c1cc2ccc1-2",
                    0.9978023629509409
                ],
                [
                    "O=CCc1cc(C2(N(C=O)CCl)NC2=O)cc2c1-c1ccccc1-2",
                    0.9978023629509409
                ],
                [
                    "O=CCc1cc(C2(N(C=O)CCl)NC2=O)cc2c1-c1cccc-2c1",
                    0.9978023629509409
                ],
                [
                    "O=CCc1cc(C2(N(C=O)CCl)NC2=O)c2cc1-c1ccccc1-2",
                    0.9978023629509409
                ],
                [
                    "O=CCc1c2ccc(C3(N(C=O)CCl)NC3=O)c1-c1ccccc1-2",
                    0.9978023629509409
                ],
                [
                    "O=CCc1c(C2(N(C=O)CCl)NC2=O)ccc2c1-c1ccccc1-2",
                    0.9978023629509409
                ],
                [
                    "O=CCc1c(C2(N(C=O)CCl)NC2=O)ccc2c1-c1cccc-2c1",
                    0.9978023629509409
                ],
                [
                    "O=CCN(C=O)C1(c2ccc3cc2-c2cccc(CCl)c2-3)NC1=O",
                    0.9978023629509409
                ],
                [
                    "O=CCN(C=O)C1(c2ccc3cc2-c2ccc(CCl)cc2-3)NC1=O",
                    0.9978023629509409
                ],
                [
                    "O=CCN(C=O)C1(c2ccc3cc2-c2cc(CCl)ccc2-3)NC1=O",
                    0.9978023629509409
                ],
                [
                    "O=CCN(C=O)C1(c2ccc3cc2-c2c(CCl)cccc2-3)NC1=O",
                    0.9978023629509409
                ],
                [
                    "O=CCN(C=O)C1(c2ccc3c(c2CCl)-c2ccccc2-3)NC1=O",
                    0.9978023629509409
                ],
                [
                    "O=CCN(C=O)C1(c2ccc3c(c2CCl)-c2cccc-3c2)NC1=O",
                    0.9978023629509409
                ],
                [
                    "O=CCN(C=O)C1(c2ccc3c(c2)-c2cccc-3c2CCl)NC1=O",
                    0.9978023629509409
                ],
                [
                    "O=CCN(C=O)C1(c2ccc3c(c2)-c2cccc(CCl)c2-3)NC1=O",
                    0.9978023629509409
                ],
                [
                    "O=CCN(C=O)C1(c2ccc3c(c2)-c2ccc(CCl)cc2-3)NC1=O",
                    0.9978023629509409
                ],
                [
                    "O=CCN(C=O)C1(c2ccc3c(c2)-c2ccc(CCl)c-3c2)NC1=O",
                    0.9978023629509409
                ],
                [
                    "O=CCN(C=O)C1(c2ccc3c(c2)-c2cc-3ccc2CCl)NC1=O",
                    0.9978023629509409
                ],
                [
                    "O=CCN(C=O)C1(c2ccc3c(c2)-c2cc(CCl)ccc2-3)NC1=O",
                    0.9978023629509409
                ],
                [
                    "O=CCN(C=O)C1(c2ccc3c(c2)-c2cc(CCl)cc-3c2)NC1=O",
                    0.9978023629509409
                ],
                [
                    "O=CCN(C=O)C1(c2ccc3c(c2)-c2c(CCl)cccc2-3)NC1=O",
                    0.9978023629509409
                ],
                [
                    "O=CCN(C=O)C1(c2ccc3c(CCl)c2-c2ccccc2-3)NC1=O",
                    0.9978023629509409
                ],
                [
                    "O=CCN(C=O)C1(c2ccc(-c3ccc4cc3-4)cc2CCl)NC1=O",
                    0.9978023629509409
                ],
                [
                    "O=CCN(C=O)C1(c2ccc(-c3ccc4cc3-4)c(CCl)c2)NC1=O",
                    0.9978023629509409
                ],
                [
                    "O=CCN(C=O)C1(c2ccc(-c3cc4ccc3-4)cc2CCl)NC1=O",
                    0.9978023629509409
                ],
                [
                    "O=CCN(C=O)C1(c2ccc(-c3cc4ccc3-4)c(CCl)c2)NC1=O",
                    0.9978023629509409
                ],
                [
                    "O=CCN(C=O)C1(c2cc3c(cc2CCl)-c2ccccc2-3)NC1=O",
                    0.9978023629509409
                ],
                [
                    "O=CCN(C=O)C1(c2cc3c(cc2CCl)-c2cccc-3c2)NC1=O",
                    0.9978023629509409
                ],
                [
                    "O=CCN(C=O)C1(c2cc3c(-c4ccccc4CCl)cc2-3)NC1=O",
                    0.9978023629509409
                ],
                [
                    "O=CCN(C=O)C1(c2cc3c(-c4cccc(CCl)c4)cc2-3)NC1=O",
                    0.9978023629509409
                ],
                [
                    "O=CCN(C=O)C1(c2cc(CCl)c3cc2-c2ccccc2-3)NC1=O",
                    0.9978023629509409
                ],
                [
                    "O=CCN(C=O)C1(c2cc(CCl)c3c(c2)-c2ccccc2-3)NC1=O",
                    0.9978023629509409
                ],
                [
                    "O=CCN(C=O)C1(c2cc(CCl)c3c(c2)-c2cccc-3c2)NC1=O",
                    0.9978023629509409
                ],
                [
                    "O=CCN(C=O)C1(c2c(CCl)cc3cc2-c2ccccc2-3)NC1=O",
                    0.9978023629509409
                ],
                [
                    "O=CCc1ccccc1-c1cc2c(C3(N(C=O)CCl)NC3=O)cc1-2",
                    0.9978023629509408
                ],
                [
                    "O=CCc1cccc2c1-c1ccc(C3(N(C=O)CCl)NC3=O)cc1-2",
                    0.9978023629509408
                ],
                [
                    "O=CCc1cccc2c1-c1ccc(C3(N(C=O)CCl)NC3=O)c-2c1",
                    0.9978023629509408
                ],
                [
                    "O=CCc1cccc2c1-c1cc-2ccc1C1(N(C=O)CCl)NC1=O",
                    0.9978023629509408
                ],
                [
                    "O=CCc1cccc2c1-c1cc(C3(N(C=O)CCl)NC3=O)ccc1-2",
                    0.9978023629509408
                ],
                [
                    "O=CCc1ccc2cc1-c1ccc(C3(N(C=O)CCl)NC3=O)cc1-2",
                    0.9978023629509408
                ],
                [
                    "O=CCc1ccc2cc1-c1cc(C3(N(C=O)CCl)NC3=O)ccc1-2",
                    0.9978023629509408
                ],
                [
                    "O=CCc1ccc2c(c1)-c1ccc(C3(N(C=O)CCl)NC3=O)cc1-2",
                    0.9978023629509408
                ],
                [
                    "O=CCc1ccc2c(c1)-c1ccc(C3(N(C=O)CCl)NC3=O)c-2c1",
                    0.9978023629509408
                ],
                [
                    "O=CCc1ccc2c(c1)-c1cc-2ccc1C1(N(C=O)CCl)NC1=O",
                    0.9978023629509408
                ],
                [
                    "O=CCc1ccc2c(c1)-c1cc(C3(N(C=O)CCl)NC3=O)ccc1-2",
                    0.9978023629509408
                ],
                [
                    "O=CCc1cc2cc(c1)-c1cc(C3(N(C=O)CCl)NC3=O)ccc1-2",
                    0.9978023629509408
                ],
                [
                    "O=CCc1cc(-c2ccc3cc2-3)ccc1C1(N(C=O)CCl)NC1=O",
                    0.9978023629509408
                ],
                [
                    "O=CCc1cc(-c2cc3ccc2-3)ccc1C1(N(C=O)CCl)NC1=O",
                    0.9978023629509408
                ],
                [
                    "O=CCc1c2cccc1-c1cc(C3(N(C=O)CCl)NC3=O)ccc1-2",
                    0.9978023629509408
                ],
                [
                    "O=Cc1ccccc1-c1ccc(C23NC2CCN3C(=O)C(=O)CS)cc1",
                    0.9977934638742313
                ],
                [
                    "O=Cc1ccccc1-c1ccc(C23NC2CC(=O)N3CC(=O)CS)cc1",
                    0.9977934638742313
                ],
                [
                    "O=Cc1ccccc1-c1ccc(C23NC2CC(=O)CN3C(=O)CS)cc1",
                    0.9977934638742313
                ],
                [
                    "O=Cc1cccc(-c2ccc(C34NC3CN4C(=O)CC(=O)CS)cc2)c1",
                    0.9977934638742313
                ],
                [
                    "O=Cc1cccc(-c2ccc(C34NC3CN4C(=O)C(=O)CCS)cc2)c1",
                    0.9977934638742313
                ],
                [
                    "O=Cc1cccc(-c2ccc(C34NC3CCN4C(=O)C(=O)CS)cc2)c1",
                    0.9977934638742313
                ],
                [
                    "O=Cc1cccc(-c2ccc(C34NC3C(=O)N4CCC(=O)CS)cc2)c1",
                    0.9977934638742313
                ],
                [
                    "O=Cc1cccc(-c2ccc(C34NC3C(=O)N4CC(=O)CCS)cc2)c1",
                    0.9977934638742313
                ],
                [
                    "O=Cc1cccc(-c2ccc(C34NC3C(=O)CN4C(=O)CCS)cc2)c1",
                    0.9977934638742313
                ],
                [
                    "O=Cc1cccc(-c2ccc(C34NC3C(=O)CCN4C(=O)CS)cc2)c1",
                    0.9977934638742313
                ],
                [
                    "O=CN1CCC(=O)c2cccc(c2)-c2ccc(cc2)C12NC2C(=O)CS",
                    0.9977934638742313
                ],
                [
                    "O=CN1CCC(=O)C2NC21c1ccc(-c2cccc(C(=O)CS)c2)cc1",
                    0.9977934638742313
                ],
                [
                    "O=CN1CC(=O)CC2NC21c1ccc(-c2ccccc2C(=O)CS)cc1",
                    0.9977934638742313
                ],
                [
                    "O=CN1CC(=O)C2NC21c1ccc(-c2cccc(C(=O)CCS)c2)cc1",
                    0.9977934638742313
                ],
                [
                    "O=CCN1C(=O)CC2NC21c1ccc(-c2ccccc2C(=O)CS)cc1",
                    0.9977934638742313
                ],
                [
                    "O=CCN1C(=O)CC2NC21c1ccc(-c2cccc(C(=O)CS)c2)cc1",
                    0.9977934638742313
                ],
                [
                    "O=CCN1C(=O)C2NC21c1ccc(-c2ccccc2C(=O)CCS)cc1",
                    0.9977934638742313
                ],
                [
                    "O=CCCN1C(=O)C2NC21c1ccc(-c2ccccc2C(=O)CS)cc1",
                    0.9977934638742313
                ],
                [
                    "O=CCCN1C(=O)C2NC21c1ccc(-c2cccc(C(=O)CS)c2)cc1",
                    0.9977934638742313
                ],
                [
                    "O=CCC1NC12c1ccc(cc1)-c1cccc(c1)C(=O)CN2C(=O)CS",
                    0.9977934638742313
                ],
                [
                    "O=CCC(=O)N1CC2NC21c1ccc(-c2ccccc2C(=O)CS)cc1",
                    0.9977934638742313
                ],
                [
                    "O=CC1NC12c1ccc(cc1)-c1cccc(c1)C(=O)CCN2C(=O)CS",
                    0.9977934638742313
                ]
            ],
            "execution_time": 224436.6559329033,
            "number_scoring_function_calls": 10616295,
            "metadata": {
                "top_1": 0.9978060318601041,
                "top_10": 0.9978060318601043,
                "top_100": 0.9978012856922638,
                "internal_similarity_max": 1.0,
                "internal_similarity_mean": 0.3071655576756195,
                "internal_similarity_histogram_density": [
                    [
                        0.1,
                        4.376,
                        1.7159999999999993,
                        0.6360000000000002,
                        1.2220000000000002,
                        1.0659999999999992,
                        0.6080000000000001,
                        0.22400000000000003,
                        0.028000000000000004,
                        0.024000000000000004
                    ]
                ],
                "internal_similarity_histogram_bins": [
                    [
                        0.0,
                        0.1,
                        0.2,
                        0.30000000000000004,
                        0.4,
                        0.5,
                        0.6000000000000001,
                        0.7000000000000001,
                        0.8,
                        0.9,
                        1.0
                    ]
                ]
            }
        },
        {
            "benchmark_name": "Scaffold Hop",
            "score": 1.0,
            "optimized_molecules": [
                [
                    "COc1cc2ncnc(NC=C3c4scnc4S3=C3CC3)c2cc1C(C)(F)CCC(C)Br",
                    1.0
                ],
                [
                    "COc1cc2ncnc(NC=C3c4ocnc4S3=C3CC3)c2cc1C(C)(F)CCC(C)Br",
                    1.0
                ],
                [
                    "COc1cc2ncnc(NC=C3CC(=C4CC4)c4ncsc43)c2cc1C(C)(F)CCC(C)Br",
                    1.0
                ],
                [
                    "COc1cc2ncnc(NC=C3C(=S(C)C)c4nnsc43)c2cc1C(C)(F)CCC(C)Br",
                    1.0
                ],
                [
                    "COc1cc2ncnc(NC=C3C(=S(C)Br)c4nnsc43)c2cc1C(C)(F)CCC(C)Br",
                    1.0
                ],
                [
                    "COc1cc2ncnc(NC=C3C(=C4CCC4)c4nnsc43)c2cc1C(C)(F)CCC(C)Br",
                    1.0
                ],
                [
                    "COc1cc2ncnc(NC=C3C(=C4CC4)c4ncsc43)c2cc1C(C)(F)CCC(C)Br",
                    1.0
                ],
                [
                    "COc1cc2ncnc(NC=C3C(=C(C)C)c4nnsc43)c2cc1C(C)(F)CCC(C)Br",
                    1.0
                ],
                [
                    "CCS(Oc1cc2ncnc(NC=C3C(=S(C)Cl)c4ncsc43)c2cc1C(F)(Cl)C(Br)C(Br)C(C)Br)=C(C)C",
                    1.0
                ],
                [
                    "CCS(C)=C1C(=CNc2ncnc3cc(OCCl)c(C(C)(F)CCC(C)Br)cc23)c2snnc21",
                    1.0
                ],
                [
                    "CCOc1cc2ncnc(NC=S3C(=C4CCC4)c4nnsc43)c2cc1C(C)(F)CCC(C)Br",
                    1.0
                ],
                [
                    "CCCS(Oc1cc2ncnc(NC=C3C(=S(C)C)c4ncsc43)c2cc1C(F)(Cl)C(Br)CC(C)Br)=C(C)Br",
                    1.0
                ],
                [
                    "CCCS(=CCBr)Oc1cc2ncnc(NC=C3C(=S(C)Cl)c4ncsc43)c2cc1C(F)(Cl)CCC(C)Br",
                    1.0
                ],
                [
                    "CCCS(=CBr)Oc1cc2ncnc(NC=C3C(=S(C)Cl)c4ncsc43)c2cc1C(F)(Cl)C(Cl)C(Br)C(C)Br",
                    1.0
                ],
                [
                    "CCCCC(F)(Cl)c1cc2c(NC=C3C(=S4C=CO4)c4ncsc43)ncnc2cc1OS(=CCCl)CBr",
                    1.0
                ],
                [
                    "CCCCC(F)(Cl)c1cc2c(NC=C3C(=S4C=CC4)c4ncsc43)ncnc2cc1OS(C)=CCCl",
                    1.0
                ],
                [
                    "CCCCC(F)(Cl)c1cc2c(NC=C3C(=S4C=CC4)c4ncsc43)ncnc2cc1OS(=CCCl)CCBr",
                    1.0
                ],
                [
                    "CCCCC(F)(Cl)c1cc2c(NC=C3C(=S4C=CC4)c4ncsc43)ncnc2cc1OS(=CCCl)CC",
                    1.0
                ],
                [
                    "CCCCC(F)(Cl)c1cc2c(NC=C3C(=S4C=CC4)c4ncsc43)ncnc2cc1OS(=CCBr)CC",
                    1.0
                ],
                [
                    "CCCCC(F)(Cl)c1cc2c(NC=C3C(=S4C=CC4)c4ncsc43)ncnc2cc1OS(=C(C)Br)C(Cl)CBr",
                    1.0
                ],
                [
                    "CCCCC(F)(Cl)c1cc2c(NC=C3C(=S4C=CC4)c4ncoc43)ncnc2cc1OS(=CCCl)CC",
                    1.0
                ],
                [
                    "CCCCC(F)(Cl)c1cc2c(NC=C3C(=S(C)C)c4ncsc43)ncnc2cc1OS(CBr)=C(C)C",
                    1.0
                ],
                [
                    "CCCCC(F)(Cl)c1cc2c(NC=C3C(=S(C)C)c4ncsc43)ncnc2cc1OS(C)=C(C)C",
                    1.0
                ],
                [
                    "CCCCC(F)(Cl)c1cc2c(NC=C3C(=S(C)C)c4ncsc43)ncnc2cc1OCS(C)=C(C)CC",
                    1.0
                ],
                [
                    "CCCCC(F)(Cl)c1cc2c(NC=C3C(=S(C)C)c4ncsc43)ncnc2cc1OCS(C)=C(C)C",
                    1.0
                ],
                [
                    "CCCCC(F)(CCl)c1cc2c(NC=C3C(=S4C=CC4)c4ncsc43)ncnc2cc1OS(=CCCl)CC",
                    1.0
                ],
                [
                    "CCCCC(F)(CCl)c1cc2c(NC=C3C(=S4C=CC4)c4ncsc43)ncnc2cc1OS(=CCBr)CC",
                    1.0
                ],
                [
                    "CCCC(Br)C(F)(Cl)c1cc2c(NC=C3Cc4ncoc43)ncnc2cc1OS(=CCl)(CCCBr)=S1C=CC1",
                    1.0
                ],
                [
                    "CCCC(Br)C(F)(Cl)c1cc2c(NC=C3C(=S4C=CC4)c4ncoc43)ncnc2cc1OS(=CCl)CCCBr",
                    1.0
                ],
                [
                    "CCCC(Br)C(F)(Cl)c1cc2c(NC=C3C(=S4C#CCC4)c4ncoc43)ncnc2cc1OS(CCBr)=C(C)Cl",
                    1.0
                ],
                [
                    "CCCC(Br)C(F)(Cl)c1cc2c(NC=C3C(=S4C#CC4)c4ncoc43)ncnc2cc1OCS1(CCBr)=CC=1",
                    1.0
                ],
                [
                    "CCC=S(CC)Oc1cc2ncnc(NC=Cc3scnc3C=S(CC)CCBr)c2cc1C(Cl)(Cl)C(Br)CCC",
                    1.0
                ],
                [
                    "CCC=S(C)Oc1cc2ncnc(NC=Cc3scnc3C=S(CC)CC)c2cc1C(Cl)(Cl)C(Br)CCC",
                    1.0
                ],
                [
                    "CCC=C1c2nnsc2S1=CNc1ncnc2cc(OCBr)c(C(C)(F)CCC(C)Br)cc12",
                    1.0
                ],
                [
                    "CCC=C1c2nnsc2S1=CNc1ncnc2cc(OBr)c(C(C)(F)CCC(C)Br)cc12",
                    1.0
                ],
                [
                    "CCC(Br)CC(F)(CC)c1cc2c(NC=C3c4ocnc4S3=C3CC3)ncnc2cc1OC",
                    1.0
                ],
                [
                    "CCC(Br)CC(C)(F)c1cc2c(NC=C3c4ocnc4S3=C3CC3)ncnc2cc1OC",
                    1.0
                ],
                [
                    "CCC(Br)CC(C)(F)c1cc2c(NC(CCl)=C3c4ocnc4S3=C3CC3)ncnc2cc1OC",
                    1.0
                ],
                [
                    "CCC(Br)=C1c2nnsc2S1=CNc1ncnc2cc(OCBr)c(C(C)(F)CCC(C)Br)cc12",
                    1.0
                ],
                [
                    "CCC(Br)=C1C(=CNc2ncnc3cc(OCBr)c(S(C)(F)CCC(C)Br)cc23)c2snnc21",
                    1.0
                ],
                [
                    "CC=S1C(=C(Cl)Nc2ncnc3cc(OC)c(C(F)(CC)CC(Br)CC)cc23)c2ocnc21",
                    1.0
                ],
                [
                    "CC=S(CCCBr)Oc1cc2ncnc(NC=C3CCC(=S(C)C)c4ncsc43)c2cc1C(Cl)(Cl)C(Br)CCC",
                    1.0
                ],
                [
                    "CC=S(CCCBr)Oc1cc2ncnc(NC=C3CC(=S(C)C)c4ncsc43)c2cc1C(Cl)(Cl)C(Br)CCC",
                    1.0
                ],
                [
                    "CC=S(CCCBr)Oc1cc2ncnc(NC=C3CC(=S(Br)CC)c4ncsc43)c2cc1C(Cl)(Cl)CCCC",
                    1.0
                ],
                [
                    "CC=S(CCCBr)Oc1cc2ncnc(NC=C3C(=S4C=CC4)c4ncsc43)c2cc1C(F)(Cl)CCCC",
                    1.0
                ],
                [
                    "CC=S(CCCBr)Oc1cc2ncnc(NC=C3C(=S4C=CC4)c4ncsc43)c2cc1C(F)(Cl)C(Br)CCC",
                    1.0
                ],
                [
                    "CC=S(CCCBr)Oc1cc2ncnc(NC=C3C(=S4C=CC4)c4ncoc43)c2cc1C(F)(Cl)C(Br)CCC",
                    1.0
                ],
                [
                    "CC=S(CCCBr)Oc1cc2ncnc(NC=C3C(=S4C=CC4)Cc4ncsc43)c2cc1C(F)(Cl)CCCC",
                    1.0
                ],
                [
                    "CC=S(CCCBr)Oc1cc2ncnc(NC=C3C(=S4C=C4)c4ncsc43)c2cc1C(C)(F)C(Br)CCC",
                    1.0
                ],
                [
                    "CC=S(CCCBr)Oc1cc2ncnc(NC=C3C(=S4C=C4)c4ncoc43)c2cc1C(F)(Cl)C(Br)CCC",
                    1.0
                ],
                [
                    "CC=S(CCCBr)Oc1cc2ncnc(NC=C3C(=S4C#CC4)c4ncoc43)c2cc1C(F)(Cl)C(Br)CCC",
                    1.0
                ],
                [
                    "CC=S(CCCBr)Oc1cc2ncnc(NC=C3C(=S4#CC#C4)c4ncoc43)c2cc1C(F)(Cl)C(Br)CCC",
                    1.0
                ],
                [
                    "CC=S(CCCBr)Oc1cc2ncnc(NC=C3C(=S(C)C)c4ncsc43)c2cc1C(F)(Cl)C(Br)CCC",
                    1.0
                ],
                [
                    "CC=S(CCCBr)Oc1cc2ncnc(NC=C3C(=S(C)C)c4ncsc43)c2cc1C(Cl)(Cl)C(Br)CCC",
                    1.0
                ],
                [
                    "CC=S(CCCBr)Oc1cc2ncnc(NC=C3C(=CSC)c4ncsc43)c2cc1C(F)(Cl)C(Br)C(Cl)CC",
                    1.0
                ],
                [
                    "CC=S(CCCBr)Oc1cc2ncnc(NC=C3C(=C4C=CC4)c4ncoc43)c2cc1C(F)(Cl)C(Br)CCC",
                    1.0
                ],
                [
                    "CC=S(CCC)Oc1cc2ncnc(NC=C3C(=S4C=CC4)c4ncsc43)c2cc1C(F)(Cl)C(Br)CCC",
                    1.0
                ],
                [
                    "CC=S(CCC)Oc1cc2ncnc(NC=C3C(=S(C)Cl)c4ncsc43)c2cc1C(F)(Cl)C(Br)CC(C)Br",
                    1.0
                ],
                [
                    "CC=S(CCC)Oc1cc2ncnc(NC=C3C(=S(C)Cl)c4ncsc43)c2cc1C(F)(Cl)C(Br)C(C)C(C)Br",
                    1.0
                ],
                [
                    "CC=S(CCC)Oc1cc2ncnc(NC=C3C(=S(C)Cl)c4ncsc43)c2cc1C(F)(Cl)C(Br)C(Br)C(C)Br",
                    1.0
                ],
                [
                    "CC=S(CCC)Oc1cc2ncnc(NC=C3C(=S(C)C)c4ncsc43)c2cc1C(F)(Cl)C(Br)CC(C)Br",
                    1.0
                ],
                [
                    "CC=S(CCBr)Oc1cc2ncnc(NC=C3CCC(=S(C)C)c4ncsc43)c2cc1C(Cl)(Cl)C(Br)CCC",
                    1.0
                ],
                [
                    "CC=S(CCBr)Oc1cc2ncnc(NC=C3CC(=S4CC4)c4ncsc43)c2cc1C(F)(Cl)C(Br)CCC",
                    1.0
                ],
                [
                    "CC=S(CCBr)Oc1cc2ncnc(NC=C3CC(=S4C#CC4)c4ncoc43)c2cc1C(F)(Cl)C(Br)CCC",
                    1.0
                ],
                [
                    "CC=S(CCBr)Oc1cc2ncnc(NC=C3CC(=S(C)CC)c4ncsc43)c2cc1C(Cl)(Cl)C(Br)CCC",
                    1.0
                ],
                [
                    "CC=S(CCBr)Oc1cc2ncnc(NC=C3C(=S4CCC4)c4ncsc43)c2cc1C(F)(Cl)CCCC",
                    1.0
                ],
                [
                    "CC=S(CCBr)Oc1cc2ncnc(NC=C3C(=S4CC=CC4)Cc4ncsc43)c2cc1C(F)(Cl)CCCC",
                    1.0
                ],
                [
                    "CC=S(CCBr)Oc1cc2ncnc(NC=C3C(=S4CC4)c4nnsc43)c2cc1C(F)(Cl)CCCC",
                    1.0
                ],
                [
                    "CC=S(CCBr)Oc1cc2ncnc(NC=C3C(=S4CC4)c4ncsc43)c2cc1C(F)(Cl)CCCC",
                    1.0
                ],
                [
                    "CC=S(CCBr)Oc1cc2ncnc(NC=C3C(=S4CC4)c4ncsc43)c2cc1C(F)(Cl)C(Br)CCC",
                    1.0
                ],
                [
                    "CC=S(CCBr)Oc1cc2ncnc(NC=C3C(=S4C=CC4)c4ncsc43)c2cc1S(F)(Cl)CCCC",
                    1.0
                ],
                [
                    "CC=S(CCBr)Oc1cc2ncnc(NC=C3C(=S4C=CC4)c4ncsc43)c2cc1C(F)(Cl)CCCC",
                    1.0
                ],
                [
                    "CC=S(CCBr)Oc1cc2ncnc(NC=C3C(=S4C=CC4)c4ncsc43)c2cc1C(F)(Cl)C(Br)CC(C)Br",
                    1.0
                ],
                [
                    "CC=S(CCBr)Oc1cc2ncnc(NC=C3C(=S4C=CC4)c4ncoc43)c2cc1C(F)(Cl)C(Br)CCC",
                    1.0
                ],
                [
                    "CC=S(CCBr)Oc1cc2ncnc(NC=C3C(=S4C=CC4)Cc4ncsc43)c2cc1S(F)(Cl)CCCC",
                    1.0
                ],
                [
                    "CC=S(CCBr)Oc1cc2ncnc(NC=C3C(=S4C#CC4)c4ncoc43)c2cc1C(F)(Cl)C(Br)CCC",
                    1.0
                ],
                [
                    "CC=S(CCBr)Oc1cc2ncnc(NC=C3C(=S4#CC#C4)c4ncoc43)c2cc1C(F)(Cl)C(Br)CCC",
                    1.0
                ],
                [
                    "CC=S(CCBr)Oc1cc2ncnc(NC=C3C(=S(C)C)c4ncoc43)c2cc1C(Cl)(Cl)C(Br)CCC",
                    1.0
                ],
                [
                    "CC=S(CC)Oc1cc2ncnc(NC=C3CC(=S(CC)CCBr)c4ncsc43)c2cc1C(Cl)(Cl)C(Br)CCC",
                    1.0
                ],
                [
                    "CC=S(CC)Oc1cc2ncnc(NC(Br)=C3C(=S4C=CC4)c4ncsc43)c2cc1C(F)(Cl)C(Br)CCC",
                    1.0
                ],
                [
                    "CC=S(CBr)Oc1cc2ncnc(NC=C3CC(=S(C)CC)c4ncsc43)c2cc1C(Cl)(Cl)C(Br)CCC",
                    1.0
                ],
                [
                    "CC=S(CBr)Oc1cc2ncnc(NC=C3C(=S4CCC4)c4ncsc43)c2cc1C(F)(Cl)C(Br)CCC",
                    1.0
                ],
                [
                    "CC=S(CBr)Oc1cc2ncnc(NC=C3C(=S4C=CC4)c4ncsc43)c2cc1C(F)(Cl)C(Br)CCC",
                    1.0
                ],
                [
                    "CC=S(CBr)Oc1cc2ncnc(NC=C3C(=S4C=C4)c4ncsc43)c2cc1C(F)(Cl)CCCC",
                    1.0
                ],
                [
                    "CC=S(CBr)Oc1cc2ncnc(NC=C3C(=S(C)CC)c4ncsc43)c2cc1C(Cl)(Cl)C(Br)CCC",
                    1.0
                ],
                [
                    "CC=S(C)Oc1cc2ncnc(NC(CC)=C3C(=S(C)CBr)c4ncsc43)c2cc1C(F)(Cl)C(Br)CC(C)Br",
                    1.0
                ],
                [
                    "CC=S(C)Oc1cc2ncnc(NC(CC)=C3C(=S(C)C)c4ncsc43)c2cc1C(F)(Cl)C(Br)CC(C)Cl",
                    1.0
                ],
                [
                    "CC=S(C)Oc1cc2ncnc(NC(Br)=C3C(=S4C=CC4)c4ncsc43)c2cc1C(F)(Cl)C(Br)CCC",
                    1.0
                ],
                [
                    "CC=C1c2nnsc2S1=CNc1ncnc2cc(OBr)c(C(C)(F)CCC(C)Br)cc12",
                    1.0
                ],
                [
                    "CC=C1C(=CNc2ncnc3cc(OC)c(C(C)(F)CCC(C)Br)cc23)c2scnc21",
                    1.0
                ],
                [
                    "CC(C)=S1(Oc2cc3ncnc(NC=C4C(=S(C)Cl)c5ncsc54)c3cc2C(F)(Cl)C(Br)C(Br)C(C)Br)=CCC1",
                    1.0
                ],
                [
                    "CC(C)=S1(Oc2cc3ncnc(NC=C4C(=S(C)Cl)Cc5ncsc54)c3cc2C(F)(Cl)C(Br)C(Br)C(C)Br)=CCC1",
                    1.0
                ],
                [
                    "CC(Br)CCC(C)(F)c1cc2c(NC=S3C(=C4CCC4)c4nnsc43)ncnc2cc1OCBr",
                    1.0
                ],
                [
                    "CC(Br)CCC(C)(F)c1cc2c(NC=C3C(=S(C)C)c4nnsc43)ncnc2cc1OCCl",
                    1.0
                ],
                [
                    "C=S(CC)Oc1cc2ncnc(NC=C3C(=S(C)Cl)c4ncsc43)c2cc1C(F)(Cl)C(Br)C(Br)C(C)Br",
                    1.0
                ],
                [
                    "C#S(C)=C1C(=CNc2ncnc3cc(OS(=CC)CCCBr)c(C(F)(Cl)CCCC)cc23)c2ocnc21",
                    1.0
                ],
                [
                    "C#S(C)=C1C(=CNc2ncnc3cc(OS(=CC)CCCBr)c(C(F)(Cl)C(Br)CCC)cc23)c2ocnc21",
                    1.0
                ],
                [
                    "C#S(C)=C1C(=CNc2ncnc3cc(OS(=CC)CCCBr)c(C(F)(Cl)C(Br)CC(C)Cl)cc23)c2oc(C)nc21",
                    1.0
                ],
                [
                    "C#S(C)=C1C(=CNc2ncnc3cc(OS(=CC)CCCBr)c(C(F)(CCl)C(Br)CC(C)Cl)cc23)c2oc(C)nc21",
                    1.0
                ],
                [
                    "C#S(C)=C1C(=CNc2ncnc3cc(OS(=CC)CCC)c(C(F)(Cl)CCCC)cc23)c2ocnc21",
                    1.0
                ]
            ],
            "execution_time": 5175.853897571564,
            "number_scoring_function_calls": 40701,
            "metadata": {
                "top_1": 1.0,
                "top_10": 1.0,
                "top_100": 1.0,
                "internal_similarity_max": 0.9506172839506173,
                "internal_similarity_mean": 0.43470513078603135,
                "internal_similarity_histogram_density": [
                    [
                        0.1,
                        0.0,
                        1.3019999999999996,
                        3.254000000000001,
                        2.5020000000000007,
                        1.6399999999999986,
                        0.7040000000000002,
                        0.3400000000000001,
                        0.12800000000000003,
                        0.030000000000000006
                    ]
                ],
                "internal_similarity_histogram_bins": [
                    [
                        0.0,
                        0.1,
                        0.2,
                        0.30000000000000004,
                        0.4,
                        0.5,
                        0.6000000000000001,
                        0.7000000000000001,
                        0.8,
                        0.9,
                        1.0
                    ]
                ]
            }
        },
        {
            "benchmark_name": "Deco Hop",
            "score": 0.9999984149627515,
            "optimized_molecules": [
                [
                    "Cc1nc2ccc(Nc3ncnc4cc(N(CBr)CC(Cl)(Br)C(C)Br)c(C(F)OC(C)(Br)C(C)Br)cc34)cc2s1",
                    1.0
                ],
                [
                    "CCc1nc2ccc(Nc3ncnc4cc(N(CCBr)C(Cl)CCl)c(C(C)(F)OC(C)(Br)CC)cc34)cc2s1",
                    1.0
                ],
                [
                    "CCc1nc2ccc(Nc3ncnc4cc(N(CBr)CCC(Cl)(Br)C(C)CBr)c(C(F)OC(C)(Br)CC)cc34)cc2s1",
                    1.0
                ],
                [
                    "CCCOC(F)c1cc2c(Nc3ccc4ncsc4c3)ncnc2cc1N(CC(C)Br)CC(C)Br",
                    1.0
                ],
                [
                    "CCCOC(F)c1cc2c(Nc3ccc4ncsc4c3)ncnc2cc1N(CC(C)Br)CC(C)(Br)Br",
                    1.0
                ],
                [
                    "CCCOC(F)c1cc2c(Nc3ccc4ncsc4c3)ncnc2cc1N(CC(C)Br)CC(Br)CBr",
                    1.0
                ],
                [
                    "CCCOC(F)c1cc2c(Nc3ccc4ncsc4c3)ncnc2cc1N(CC(C)Br)C(Br)CC",
                    1.0
                ],
                [
                    "CCCOC(F)c1cc2c(Nc3ccc4nc(CCl)sc4c3)ncnc2cc1N(CCCBr)CC(C)Br",
                    1.0
                ],
                [
                    "CCCOC(F)c1cc2c(Nc3ccc4nc(CCCl)sc4c3)ncnc2cc1N(CCCBr)CC(C)Br",
                    1.0
                ],
                [
                    "CCCOC(F)c1cc2c(Nc3ccc4nc(CCCl)sc4c3)ncnc2cc1N(CCC)CC(C)Br",
                    1.0
                ],
                [
                    "CCCOC(F)c1cc2c(Nc3ccc4nc(CCCl)sc4c3)ncnc2cc1N(CCBr)CC(C)Br",
                    1.0
                ],
                [
                    "CCCOC(F)c1cc2c(Nc3ccc4nc(CCCl)sc4c3)ncnc2cc1N(CC)CCBr",
                    1.0
                ],
                [
                    "CCCOC(F)c1cc2c(Nc3ccc4nc(CCCl)sc4c3)ncnc2cc1N(CC)CC(C)Br",
                    1.0
                ],
                [
                    "CCCOC(F)c1cc2c(Nc3ccc4nc(CCCl)sc4c3)ncnc2cc1N(CBr)CC(C)Br",
                    1.0
                ],
                [
                    "CCCOC(F)c1cc2c(Nc3ccc4nc(CCC)sc4c3)ncnc2cc1N(CCC(Br)Br)CC(C)Br",
                    1.0
                ],
                [
                    "CCCOC(F)c1cc2c(Nc3ccc4nc(CCC)sc4c3)ncnc2cc1N(CC(C)Br)C(Cl)CC(Br)Br",
                    1.0
                ],
                [
                    "CCCOC(F)c1cc2c(Nc3ccc4nc(CCC)sc4c3)ncnc2cc1N(CC(C)Br)C(Cl)C(Br)C(Br)Br",
                    1.0
                ],
                [
                    "CCCOC(F)c1cc2c(Nc3ccc4nc(CC)sc4c3)ncnc2cc1N(CCC(Br)Br)CC(C)Br",
                    1.0
                ],
                [
                    "CCCOC(F)c1cc2c(Nc3ccc4nc(CC)sc4c3)ncnc2cc1N(CCBr)CCC(Br)Br",
                    1.0
                ],
                [
                    "CCCOC(F)c1cc2c(Nc3ccc4nc(CC)sc4c3)ncnc2cc1N(CCBr)CC(Cl)Br",
                    1.0
                ],
                [
                    "CCCOC(F)c1cc2c(Nc3ccc4nc(CC)sc4c3)ncnc2cc1N(CCBr)CC(Br)Br",
                    1.0
                ],
                [
                    "CCCOC(F)c1cc2c(Nc3ccc4nc(CC)sc4c3)ncnc2cc1N(CCBr)C(C)Br",
                    1.0
                ],
                [
                    "CCCOC(F)c1cc2c(Nc3ccc4nc(CC)sc4c3)ncnc2cc1N(CC(C)Br)CC(Br)Br",
                    1.0
                ],
                [
                    "CCCOC(F)c1cc2c(Nc3ccc4nc(CC)sc4c3)ncnc2cc1N(CC(C)Br)C(Cl)CCBr",
                    1.0
                ],
                [
                    "CCCOC(F)c1cc2c(Nc3ccc4nc(CC)sc4c3)ncnc2cc1N(CC(C)Br)C(Cl)C(Br)Br",
                    1.0
                ],
                [
                    "CCCOC(F)c1cc2c(Nc3ccc4nc(CC(C)(Br)Br)sc4c3)ncnc2cc1N(CBr)CC(Cl)Br",
                    1.0
                ],
                [
                    "CCCOC(F)c1cc2c(Nc3ccc4nc(C)sc4c3)ncnc2cc1N(CC(C)Br)CC(Br)CBr",
                    1.0
                ],
                [
                    "CCCOC(F)c1cc2c(Nc3ccc4nc(C)sc4c3)ncnc2cc1N(CC(C)Br)CC(Br)Br",
                    1.0
                ],
                [
                    "CCCN(c1cc2ncnc(Nc3ccc4nc(C)sc4c3)c2cc1C(F)OCCCBr)C(Br)Br",
                    1.0
                ],
                [
                    "CCCN(CC)c1cc2ncnc(Nc3ccc4nc(CCCl)sc4c3)c2cc1C(F)OCCCBr",
                    1.0
                ],
                [
                    "CCCN(CC(Br)Br)c1cc2ncnc(Nc3ccc4nc(C)sc4c3)c2cc1C(F)OCCCBr",
                    1.0
                ],
                [
                    "CCCN(CBr)c1cc2ncnc(Nc3ccc4nc(C)sc4c3)c2cc1C(F)OC(Br)CCBr",
                    1.0
                ],
                [
                    "CCCC(C)(Br)OC(F)c1cc2c(Nc3ccc4nc(CC(C)Br)sc4c3)ncnc2cc1N(CBr)CCC(C)(Cl)Br",
                    1.0
                ],
                [
                    "CCCC(C)(Br)OC(C)(F)c1cc2c(Nc3ccc4nc(CCCBr)sc4c3)ncnc2cc1N(CBr)C(Cl)CCCl",
                    1.0
                ],
                [
                    "CCCC(C)(Br)OC(C)(F)c1cc2c(Nc3ccc4nc(CCCBr)sc4c3)ncnc2cc1N(Br)C(Cl)CCCl",
                    1.0
                ],
                [
                    "CCCC(C)(Br)OC(C)(F)c1cc2c(Nc3ccc4nc(CCBr)sc4c3)ncnc2cc1N(CBr)CCC(Cl)Br",
                    1.0
                ],
                [
                    "CCCC(C)(Br)OC(C)(F)c1cc2c(Nc3ccc4nc(CC(C)Br)sc4c3)ncnc2cc1N(CBr)CCCCl",
                    1.0
                ],
                [
                    "CCCC(C)(Br)OC(C)(F)c1cc2c(Nc3ccc4nc(CC(C)Br)sc4c3)ncnc2cc1N(CBr)CCC(Cl)Br",
                    1.0
                ],
                [
                    "CCCC(C)(Br)OC(C)(F)c1cc2c(Nc3ccc4nc(CC(C)Br)sc4c3)ncnc2cc1N(CBr)CC(Cl)Br",
                    1.0
                ],
                [
                    "CCCC(C)(Br)OC(C)(F)c1cc2c(Nc3ccc4nc(CC(C)Br)sc4c3)ncnc2cc1N(C)CC(Cl)Br",
                    1.0
                ],
                [
                    "CCCC(C)(Br)OC(C)(F)c1cc2c(Nc3ccc4nc(C(C)CBr)sc4c3)ncnc2cc1N(CBr)C(Cl)CCCl",
                    1.0
                ],
                [
                    "CCCC(Br)(CC)OC(F)c1cc2c(Nc3ccc4nc(C)sc4c3)ncnc2cc1N(CBr)CCC(Cl)(Br)C(C)Br",
                    1.0
                ],
                [
                    "CCCC(Br)(CC)OC(F)c1cc2c(Nc3ccc4nc(C)sc4c3)ncnc2cc1N(CBr)CCC(Cl)(Br)C(C)(Cl)Br",
                    1.0
                ],
                [
                    "CCCC(Br)(CBr)OC(F)c1cc2c(Nc3ccc4nc(CC(C)Br)sc4c3)ncnc2cc1N(C)CCC(C)(Cl)Br",
                    1.0
                ],
                [
                    "CCCC(Br)(CBr)OC(F)(CCl)c1cc2c(Nc3ccc4nc(CCBr)sc4c3)ncnc2cc1N(C)CCCBr",
                    1.0
                ],
                [
                    "CCC(Cl)N(CCCBr)c1cc2ncnc(Nc3ccc4nc(C(C)Br)sc4c3)c2cc1C(C)(F)OC(C)(Br)CC",
                    1.0
                ],
                [
                    "CCC(Cl)N(CCBr)c1cc2ncnc(Nc3ccc4nc(C(C)Br)sc4c3)c2cc1C(F)(Cl)OC(C)(Br)CC",
                    1.0
                ],
                [
                    "CCC(Cl)N(CCBr)c1cc2ncnc(Nc3ccc4nc(C(C)Br)sc4c3)c2cc1C(C)(F)OC(C)(Br)CC",
                    1.0
                ],
                [
                    "CCC(Cl)(Br)OC(C)(F)c1cc2c(Nc3ccc4nc(CCBr)sc4c3)ncnc2cc1N(CBr)CCC(Cl)Br",
                    1.0
                ],
                [
                    "CCC(Cl)(Br)OC(C)(F)c1cc2c(Nc3ccc4nc(CBr)sc4c3)ncnc2cc1N(CBr)CCC(Cl)Br",
                    1.0
                ],
                [
                    "CCC(C)OC(F)c1cc2c(Nc3ccc4nc(CC(C)(Br)Br)sc4c3)ncnc2cc1N(CBr)CC(Cl)Br",
                    1.0
                ],
                [
                    "CCC(C)OC(F)c1cc2c(Nc3ccc4nc(C(C)Br)sc4c3)ncnc2cc1N(C(Br)Br)C(Cl)CCCl",
                    1.0
                ],
                [
                    "CCC(C)OC(F)(CBr)c1cc2c(Nc3ccc4nc(CCBr)sc4c3)ncnc2cc1N(C)CCCCl",
                    1.0
                ],
                [
                    "CCC(C)OC(F)(CBr)c1cc2c(Nc3ccc4nc(CCBr)sc4c3)ncnc2cc1N(C)CC(Br)CCl",
                    1.0
                ],
                [
                    "CCC(C)OC(F)(CBr)c1cc2c(Nc3ccc4nc(CC(C)Br)sc4c3)ncnc2cc1N(C)CC(Br)CCl",
                    1.0
                ],
                [
                    "CCC(C)OC(C)(F)c1cc2c(Nc3ccc4nc(CCBr)sc4c3)ncnc2cc1N(C(Br)Br)C(Cl)CCCl",
                    1.0
                ],
                [
                    "CCC(C)OC(C)(F)c1cc2c(Nc3ccc4nc(CC(C)Br)sc4c3)ncnc2cc1N(CBr)CC(Cl)Br",
                    1.0
                ],
                [
                    "CCC(C)OC(C)(F)c1cc2c(Nc3ccc4nc(CC(C)Br)sc4c3)ncnc2cc1N(CBr)CC(Br)CCl",
                    1.0
                ],
                [
                    "CCC(C)OC(C)(F)c1cc2c(Nc3ccc4nc(CC(Br)CCl)sc4c3)ncnc2cc1N(CBr)CC(Br)CCl",
                    1.0
                ],
                [
                    "CCC(C)OC(C)(F)c1cc2c(Nc3ccc4nc(C(C)Br)sc4c3)ncnc2cc1N(CBr)CC(Br)CCl",
                    1.0
                ],
                [
                    "CCC(C)(Br)OC(F)c1cc2c(Nc3ccc4nc(CC(C)Br)sc4c3)ncnc2cc1N(CBr)CCC(Cl)Br",
                    1.0
                ],
                [
                    "CCC(C)(Br)OC(F)c1cc2c(Nc3ccc4nc(CC(C)Br)sc4c3)ncnc2cc1N(CBr)CCC(C)(Cl)Br",
                    1.0
                ],
                [
                    "CCC(C)(Br)OC(F)c1cc2c(Nc3ccc4nc(CC(C)(Br)Br)sc4c3)ncnc2cc1N(C)CC(Cl)Br",
                    1.0
                ],
                [
                    "CCC(C)(Br)OC(F)c1cc2c(Nc3ccc4nc(C)sc4c3)ncnc2cc1N(CBr)CCC(Cl)(Br)C(C)Br",
                    1.0
                ],
                [
                    "CCC(C)(Br)OC(F)c1cc2c(Nc3ccc4nc(C(Cl)C(C)Br)sc4c3)ncnc2cc1N(CBr)CCC(C)(Cl)Br",
                    1.0
                ],
                [
                    "CCC(C)(Br)OC(F)c1cc2c(Nc3ccc4nc(C(C)Br)sc4c3)ncnc2cc1N(CCCCl)C(Cl)Br",
                    1.0
                ],
                [
                    "CCC(C)(Br)OC(F)c1cc2c(Nc3ccc4nc(C(C)Br)sc4c3)ncnc2cc1N(CCCCl)C(Br)CCl",
                    1.0
                ],
                [
                    "CCC(C)(Br)OC(F)c1cc2c(Nc3ccc4nc(C(C)Br)sc4c3)ncnc2cc1N(CCCBr)C(C)Br",
                    1.0
                ],
                [
                    "CCC(C)(Br)OC(F)c1cc2c(Nc3ccc4nc(C(C)Br)sc4c3)ncnc2cc1N(CCC(Cl)Cl)C(Cl)Br",
                    1.0
                ],
                [
                    "CCC(C)(Br)OC(F)c1cc2c(Nc3ccc4nc(C(C)Br)sc4c3)ncnc2cc1N(CBr)CCC(Cl)Br",
                    1.0
                ],
                [
                    "CCC(C)(Br)OC(F)c1cc2c(Nc3ccc4nc(C(C)(Cl)CBr)sc4c3)ncnc2cc1N(CCBr)CCC(Cl)Br",
                    1.0
                ],
                [
                    "CCC(C)(Br)OC(F)c1cc2c(Nc3ccc4nc(C(C)(Cl)CBr)sc4c3)ncnc2cc1N(CCBr)C(C)C(Cl)Br",
                    1.0
                ],
                [
                    "CCC(C)(Br)OC(F)c1cc2c(Nc3ccc4nc(C(C)(Cl)CBr)sc4c3)ncnc2cc1N(CBr)CCC(Cl)Br",
                    1.0
                ],
                [
                    "CCC(C)(Br)OC(F)c1cc2c(Nc3cc(CC(C)Br)c4ncsc4c3)ncnc2cc1N(CBr)CCC(Cl)Br",
                    1.0
                ],
                [
                    "CCC(C)(Br)OC(F)(c1cc2c(Nc3ccc4ncsc4c3)ncnc2cc1N(CCCCl)C(Br)CCl)C(C)Br",
                    1.0
                ],
                [
                    "CCC(C)(Br)OC(F)(CBr)c1cc2c(Nc3ccc4nc(C(C)Br)sc4c3)ncnc2cc1N(C(Br)Br)C(Cl)CCCl",
                    1.0
                ],
                [
                    "CCC(C)(Br)OC(C)(F)c1cc2c(Nc3ccc4nc(CCCBr)sc4c3)ncnc2cc1N(Br)C(Cl)CCCl",
                    1.0
                ],
                [
                    "CCC(C)(Br)OC(C)(F)c1cc2c(Nc3ccc4nc(CCBr)sc4c3)ncnc2cc1N(C(Br)Br)C(Cl)CCCl",
                    1.0
                ],
                [
                    "CCC(C)(Br)OC(C)(F)c1cc2c(Nc3ccc4nc(CC(C)Br)sc4c3)ncnc2cc1N(CBr)CCCCl",
                    1.0
                ],
                [
                    "CCC(C)(Br)OC(C)(F)c1cc2c(Nc3ccc4nc(CC(C)Br)sc4c3)ncnc2cc1N(CBr)CCC(Cl)Br",
                    1.0
                ],
                [
                    "CCC(C)(Br)OC(C)(F)c1cc2c(Nc3ccc4nc(CC(C)Br)sc4c3)ncnc2cc1N(CBr)C(Cl)CCCl",
                    1.0
                ],
                [
                    "CCC(C)(Br)OC(C)(F)c1cc2c(Nc3ccc4nc(CC(C)Br)sc4c3)ncnc2cc1N(C(Br)Br)C(Cl)CCCl",
                    1.0
                ],
                [
                    "CCC(C)(Br)OC(C)(F)c1cc2c(Nc3ccc4nc(CC(C)(Br)Br)sc4c3)ncnc2cc1N(CBr)CCCCl",
                    1.0
                ],
                [
                    "CCC(C)(Br)OC(C)(F)c1cc2c(Nc3ccc4nc(CC(C)(Br)Br)sc4c3)ncnc2cc1N(C)CCCCl",
                    1.0
                ],
                [
                    "CCC(C)(Br)OC(C)(F)c1cc2c(Nc3ccc4nc(CC(C)(Br)Br)sc4c3)ncnc2cc1N(C)CC(C)Cl",
                    1.0
                ],
                [
                    "CCC(C)(Br)OC(C)(F)c1cc2c(Nc3ccc4nc(CBr)sc4c3)ncnc2cc1N(CBr)C(Cl)CCCl",
                    1.0
                ],
                [
                    "CCC(C)(Br)OC(C)(F)c1cc2c(Nc3ccc4nc(C(C)Br)sc4c3)ncnc2cc1N(CBr)C(Cl)CCCl",
                    1.0
                ],
                [
                    "CCC(C)(Br)OC(C)(F)c1cc2c(Nc3ccc4nc(C(C)Br)sc4c3)ncnc2cc1N(CBr)C(Cl)(Cl)C#CCl",
                    1.0
                ],
                [
                    "CCC(C)(Br)OC(C)(F)c1cc2c(Nc3ccc4nc(Br)sc4c3)ncnc2cc1N(CBr)C(Cl)CCCl",
                    1.0
                ],
                [
                    "CCC(Br)OC(F)c1cc2c(Nc3ccc4nc(C)sc4c3)ncnc2cc1N(CCCBr)CC(C)Br",
                    1.0
                ],
                [
                    "CCC(Br)OC(C)(F)c1cc2c(Nc3ccc4nc(C(C)Br)sc4c3)ncnc2cc1N(CBr)C(Cl)C#CCl",
                    1.0
                ],
                [
                    "CC1CC(F)(c2cc3c(Nc4ccc5nc(CCBr)sc5c4)ncnc3cc2N(C(Br)Br)C(Cl)CCCl)OC1C",
                    1.0
                ],
                [
                    "CC(Br)Cc1nc2ccc(Nc3ncnc4cc(N(CBr)CCCCl)c(C(C)(F)OC(C)(Br)CC(C)Br)cc34)cc2s1",
                    1.0
                ],
                [
                    "CC(Br)Cc1nc2ccc(Nc3ncnc4cc(N(CBr)CC(Cl)Br)c(C(F)OC(C)(Br)CCCBr)cc34)cc2s1",
                    1.0
                ],
                [
                    "CC(Br)Cc1nc2ccc(Nc3ncnc4cc(N(CBr)CC(Cl)Br)c(C(C)(F)OC(C)(Br)CCCBr)cc34)cc2s1",
                    1.0
                ],
                [
                    "CC(Br)Cc1nc2ccc(Nc3ncnc4cc(N(C)CCCCl)c(C(C)(F)OC(C)(Br)CCBr)cc34)cc2s1",
                    1.0
                ],
                [
                    "CC(Br)Cc1cc(Nc2ncnc3cc(N(CBr)CCC(Cl)Br)c(C(F)OC(C)(Br)CCCl)cc23)cc2scnc12",
                    1.0
                ],
                [
                    "CC(Br)Cc1cc(Nc2ncnc3cc(N(CBr)CCC(Cl)Br)c(C(F)OC(C)(Br)CCCl)c(Br)c23)cc2scnc12",
                    1.0
                ],
                [
                    "CC(Br)C(C)(Br)OC(F)c1cc2c(Nc3ccc4nc(C(C)(Cl)CCl)sc4c3)ncnc2cc1N(CBr)CCC(Cl)Br",
                    1.0
                ],
                [
                    "CCC(C)OC(F)(SBr)c1cc2c(Nc3ccc4nc(CCBr)sc4c3)ncnc2cc1N(C)CC(Br)CCl",
                    0.9995244888254874
                ]
            ],
            "execution_time": 1441.3088550567627,
            "number_scoring_function_calls": 9217,
            "metadata": {
                "top_1": 1.0,
                "top_10": 1.0,
                "top_100": 0.9999952448882549,
                "internal_similarity_max": 0.9375,
                "internal_similarity_mean": 0.5092070135197687,
                "internal_similarity_histogram_density": [
                    [
                        0.1,
                        0.0,
                        0.05199999999999998,
                        0.8780000000000002,
                        4.364000000000001,
                        2.6919999999999975,
                        1.2080000000000002,
                        0.5100000000000001,
                        0.16200000000000003,
                        0.034
                    ]
                ],
                "internal_similarity_histogram_bins": [
                    [
                        0.0,
                        0.1,
                        0.2,
                        0.30000000000000004,
                        0.4,
                        0.5,
                        0.6000000000000001,
                        0.7000000000000001,
                        0.8,
                        0.9,
                        1.0
                    ]
                ]
            }
        }
    ]
}
