# Supplementary material for: EvoMol: a flexible and interpretable evolutionary algorithm for unbiased de novo molecular generation
Source: J Cheminform. 2020 Sep 16;12:55. doi: 10.1186/s13321-020-00458-z (PMC7494000; doi:10.1186/s13321-020-00458-z)
Supplement: Supplementary file 2 — Additional file 2. Archive of the GuacaMol benchmarks experiments. [file 13321_2020_458_MOESM2_ESM.xz › GuacaMol_JSON/All actions/output_v2_2.json]

{
    "guacamol_version": "0.5.0",
    "benchmark_suite_version": "v2",
    "timestamp": "20200406-0852",
    "results": [
        {
            "benchmark_name": "Celecoxib rediscovery",
            "score": 0.775,
            "optimized_molecules": [
                [
                    "Cc1ccc(-c2cc(C(F)(F)F)n(-c3ccc(S(N)(=O)=O)cc3)n2)cc1",
                    0.775
                ]
            ],
            "execution_time": 45828.96361923218,
            "number_scoring_function_calls": 3733835,
            "metadata": {
                "top_1": 0.775,
                "internal_similarity_max": 0.0,
                "internal_similarity_mean": 0.0,
                "internal_similarity_histogram_density": [
                    [
                        10.0,
                        0.0,
                        0.0,
                        0.0,
                        0.0,
                        0.0,
                        0.0,
                        0.0,
                        0.0,
                        0.0
                    ]
                ],
                "internal_similarity_histogram_bins": [
                    [
                        0.0,
                        0.1,
                        0.2,
                        0.30000000000000004,
                        0.4,
                        0.5,
                        0.6000000000000001,
                        0.7000000000000001,
                        0.8,
                        0.9,
                        1.0
                    ]
                ]
            }
        },
        {
            "benchmark_name": "Troglitazone rediscovery",
            "score": 1.0,
            "optimized_molecules": [
                [
                    "Cc1c(C)c2c(c(C)c1O)CCC(C)(COc1ccc(CC3SC(=O)NC3=O)cc1)O2",
                    1.0
                ]
            ],
            "execution_time": 18525.55727148056,
            "number_scoring_function_calls": 1012468,
            "metadata": {
                "top_1": 1.0,
                "internal_similarity_max": 0.0,
                "internal_similarity_mean": 0.0,
                "internal_similarity_histogram_density": [
                    [
                        10.0,
                        0.0,
                        0.0,
                        0.0,
                        0.0,
                        0.0,
                        0.0,
                        0.0,
                        0.0,
                        0.0
                    ]
                ],
                "internal_similarity_histogram_bins": [
                    [
                        0.0,
                        0.1,
                        0.2,
                        0.30000000000000004,
                        0.4,
                        0.5,
                        0.6000000000000001,
                        0.7000000000000001,
                        0.8,
                        0.9,
                        1.0
                    ]
                ]
            }
        },
        {
            "benchmark_name": "Thiothixene rediscovery",
            "score": 0.84375,
            "optimized_molecules": [
                [
                    "CN1CCN(CCC=C2c3ccccc3Sc3ccc(S(P)(N(C)C)S(=O)(=O)Br)cc32)CC1",
                    0.84375
                ]
            ],
            "execution_time": 24228.932966947556,
            "number_scoring_function_calls": 1441387,
            "metadata": {
                "top_1": 0.84375,
                "internal_similarity_max": 0.0,
                "internal_similarity_mean": 0.0,
                "internal_similarity_histogram_density": [
                    [
                        10.0,
                        0.0,
                        0.0,
                        0.0,
                        0.0,
                        0.0,
                        0.0,
                        0.0,
                        0.0,
                        0.0
                    ]
                ],
                "internal_similarity_histogram_bins": [
                    [
                        0.0,
                        0.1,
                        0.2,
                        0.30000000000000004,
                        0.4,
                        0.5,
                        0.6000000000000001,
                        0.7000000000000001,
                        0.8,
                        0.9,
                        1.0
                    ]
                ]
            }
        },
        {
            "benchmark_name": "Aripiprazole similarity",
            "score": 1.0,
            "optimized_molecules": [
                [
                    "SP1CCc2ccc(OCCCCN3CCN(c4cccc(Cl)c4Cl)CC3)cc2NC1",
                    1.0
                ],
                [
                    "SC1CCc2ccc(OCCCCN3CCN(c4cccc(Cl)c4Cl)CC3)cc2N1",
                    1.0
                ],
                [
                    "SC1CCCc2ccc(OCCCCN3CCN(c4cccc(Cl)c4Cl)CC3)cc2N1",
                    1.0
                ],
                [
                    "P[SH]1CCc2ccc(OCCCCN3CCN(c4cccc(Cl)c4Cl)CC3)cc2N1",
                    1.0
                ],
                [
                    "PS1(S)CCc2ccc(OCCCCN3CCN(c4cccc(Cl)c4Cl)CC3)cc2N1",
                    1.0
                ],
                [
                    "PS1(Cl)CCc2ccc(OCCCCN3CCN(c4cccc(Cl)c4Cl)CC3)cc2N1",
                    1.0
                ],
                [
                    "PP1CCc2ccc(OCCCCN3CCN(c4cccc(Cl)c4Cl)CC3)cc2NS1",
                    1.0
                ],
                [
                    "PP1CCc2ccc(OCCCCN3CCN(c4cccc(Cl)c4Cl)CC3)cc2N1",
                    1.0
                ],
                [
                    "PP1CCc2ccc(OCCCCCN3CCN(c4cccc(Cl)c4Cl)CC3)cc2N1",
                    1.0
                ],
                [
                    "PNC1CCc2ccc(OCCCCN3CCN(c4cccc(Cl)c4Cl)CC3)cc2N1",
                    1.0
                ],
                [
                    "PCN1CCc2ccc(OCCCCN3CCN(c4cccc(Cl)c4Cl)CC3)cc2N1",
                    1.0
                ],
                [
                    "PC1Nc2cc(OCCCCN3CCN(c4cccc(Cl)c4Cl)CC3)ccc2CCP1",
                    1.0
                ],
                [
                    "PC1Nc2cc(OCCCCN3CCN(c4cccc(Cl)c4Cl)CC3)ccc2CCO1",
                    1.0
                ],
                [
                    "PC1CCc2ccc(OCCCCN3CCN(c4cccc(Cl)c4Cl)CC3)cc2NC1",
                    1.0
                ],
                [
                    "PC1CCc2ccc(OCCCCN3CCN(c4cccc(Cl)c4Cl)CC3)cc2N1",
                    1.0
                ],
                [
                    "PC1(Br)CCc2ccc(OCCCCN3CCN(c4cccc(Cl)c4Cl)CC3)cc2N1",
                    1.0
                ],
                [
                    "ON1CCc2ccc(OCCCCN3CCN(c4cccc(Cl)c4Cl)CC3)cc2NC1",
                    1.0
                ],
                [
                    "ON1CCc2ccc(OCCCCN3CCN(c4cccc(Cl)c4Cl)CC3)cc2N1",
                    1.0
                ],
                [
                    "ON1CCc2ccc(OCCCCCN3CCN(c4cccc(Cl)c4Cl)CC3)cc2N1",
                    1.0
                ],
                [
                    "OC1Nc2cc(OCCCCN3CCN(c4cccc(Cl)c4Cl)CC3)ccc2CCP1",
                    1.0
                ],
                [
                    "OC1CCCc2ccc(OCCCCN3CCN(c4cccc(Cl)c4Cl)CC3)cc2N1",
                    1.0
                ],
                [
                    "OC1=CCCc2ccc(OCCCN3CCN(c4cccc(Cl)c4Cl)CC3)cc2N1",
                    1.0
                ],
                [
                    "OC1=CCCc2ccc(OCCCCN3CCN(c4cccc(Cl)c4Cl)CC3)cc2N1",
                    1.0
                ],
                [
                    "NP1CCc2ccc(OCCCCN3CCN(c4cccc(Cl)c4Cl)CC3)cc2NC1",
                    1.0
                ],
                [
                    "NP1CCc2ccc(OCCCCN3CCN(c4cccc(Cl)c4Cl)CC3)cc2N1",
                    1.0
                ],
                [
                    "NP1CCc2ccc(OCCCCCN3CCN(c4cccc(Cl)c4Cl)CC3)cc2N1",
                    1.0
                ],
                [
                    "NP1CCCc2ccc(OCCCCN3CCN(c4cccc(Cl)c4Cl)CC3)cc2N1",
                    1.0
                ],
                [
                    "NN1CCc2ccc(OCCCCN3CCN(c4cccc(Cl)c4Cl)CC3)cc2N1",
                    1.0
                ],
                [
                    "NN1CCc2ccc(OCCCCCN3CCN(c4cccc(Cl)c4Cl)CC3)cc2N1",
                    1.0
                ],
                [
                    "NN1CCCc2ccc(OCCCCN3CCN(c4cccc(Cl)c4Cl)CC3)cc2N1",
                    1.0
                ],
                [
                    "NC1Nc2cc(OCCCCN3CCN(c4cccc(Cl)c4Cl)CC3)ccc2CCP1",
                    1.0
                ],
                [
                    "NC1Nc2cc(OCCCCN3CCN(c4cccc(Cl)c4Cl)CC3)ccc2CCO1",
                    1.0
                ],
                [
                    "NC1CCc2ccc(OCCCCN3CCN(c4cccc(Cl)c4Cl)CC3)cc2N1",
                    1.0
                ],
                [
                    "NC1CCc2ccc(OCCCCCN3CCN(c4cccc(Cl)c4Cl)CC3)cc2N1",
                    1.0
                ],
                [
                    "NC1CCCc2ccc(OCCCCN3CCN(c4cccc(Cl)c4Cl)CC3)cc2N1",
                    1.0
                ],
                [
                    "FN1CCc2ccc(OCCCCN3CCN(c4cccc(Cl)c4Cl)CC3)cc2N1",
                    1.0
                ],
                [
                    "FN1CCc2ccc(OCCCCCN3CCN(c4cccc(Cl)c4Cl)CC3)cc2N1",
                    1.0
                ],
                [
                    "FCP1CCc2ccc(OCCCCN3CCN(c4cccc(Cl)c4Cl)CC3)cc2N1",
                    1.0
                ],
                [
                    "FC1CCc2ccc(OCCCCN3CCN(c4cccc(Cl)c4Cl)CC3)cc2N1",
                    1.0
                ],
                [
                    "FC1CCc2ccc(OCCCCCN3CCN(c4cccc(Cl)c4Cl)CC3)cc2N1",
                    1.0
                ],
                [
                    "Clc1cccc(N2CCN(CCCOc3ccc4c(c3)NCC4)CC2)c1Cl",
                    1.0
                ],
                [
                    "Clc1cccc(N2CCN(CCCOc3ccc4c(c3)CC4)CC2)c1Cl",
                    1.0
                ],
                [
                    "Clc1cccc(N2CCN(CCCCOc3ccc4c(c3)NSOCC4)CC2)c1Cl",
                    1.0
                ],
                [
                    "Clc1cccc(N2CCN(CCCCOc3ccc4c(c3)NSCC4)CC2)c1Cl",
                    1.0
                ],
                [
                    "Clc1cccc(N2CCN(CCCCOc3ccc4c(c3)NSC4)CC2)c1Cl",
                    1.0
                ],
                [
                    "Clc1cccc(N2CCN(CCCCOc3ccc4c(c3)NSC(Br)CC4)CC2)c1Cl",
                    1.0
                ],
                [
                    "Clc1cccc(N2CCN(CCCCOc3ccc4c(c3)NPOCC4)CC2)c1Cl",
                    1.0
                ],
                [
                    "Clc1cccc(N2CCN(CCCCOc3ccc4c(c3)NPCCC4)CC2)c1Cl",
                    1.0
                ],
                [
                    "Clc1cccc(N2CCN(CCCCOc3ccc4c(c3)NPCC4)CC2)c1Cl",
                    1.0
                ],
                [
                    "Clc1cccc(N2CCN(CCCCOc3ccc4c(c3)NPC4)CC2)c1Cl",
                    1.0
                ],
                [
                    "Clc1cccc(N2CCN(CCCCOc3ccc4c(c3)NPC(Br)CC4)CC2)c1Cl",
                    1.0
                ],
                [
                    "Clc1cccc(N2CCN(CCCCOc3ccc4c(c3)NP(Br)CCC4)CC2)c1Cl",
                    1.0
                ],
                [
                    "Clc1cccc(N2CCN(CCCCOc3ccc4c(c3)NOCCC4)CC2)c1Cl",
                    1.0
                ],
                [
                    "Clc1cccc(N2CCN(CCCCOc3ccc4c(c3)NOCC4)CC2)c1Cl",
                    1.0
                ],
                [
                    "Clc1cccc(N2CCN(CCCCOc3ccc4c(c3)NOC4)CC2)c1Cl",
                    1.0
                ],
                [
                    "Clc1cccc(N2CCN(CCCCOc3ccc4c(c3)NNPCC4)CC2)c1Cl",
                    1.0
                ],
                [
                    "Clc1cccc(N2CCN(CCCCOc3ccc4c(c3)NNCCC4)CC2)c1Cl",
                    1.0
                ],
                [
                    "Clc1cccc(N2CCN(CCCCOc3ccc4c(c3)NNCC4)CC2)c1Cl",
                    1.0
                ],
                [
                    "Clc1cccc(N2CCN(CCCCOc3ccc4c(c3)NNC4)CC2)c1Cl",
                    1.0
                ],
                [
                    "Clc1cccc(N2CCN(CCCCOc3ccc4c(c3)NN(Br)CC4)CC2)c1Cl",
                    1.0
                ],
                [
                    "Clc1cccc(N2CCN(CCCCOc3ccc4c(c3)NC[SH](Br)CC4)CC2)c1Cl",
                    1.0
                ],
                [
                    "Clc1cccc(N2CCN(CCCCOc3ccc4c(c3)NCSCC4)CC2)c1Cl",
                    1.0
                ],
                [
                    "Clc1cccc(N2CCN(CCCCOc3ccc4c(c3)NCPCC4)CC2)c1Cl",
                    1.0
                ],
                [
                    "Clc1cccc(N2CCN(CCCCOc3ccc4c(c3)NCPC4)CC2)c1Cl",
                    1.0
                ],
                [
                    "Clc1cccc(N2CCN(CCCCOc3ccc4c(c3)NCP(Br)CC4)CC2)c1Cl",
                    1.0
                ],
                [
                    "Clc1cccc(N2CCN(CCCCOc3ccc4c(c3)NCOCC4)CC2)c1Cl",
                    1.0
                ],
                [
                    "Clc1cccc(N2CCN(CCCCOc3ccc4c(c3)NCOC4)CC2)c1Cl",
                    1.0
                ],
                [
                    "Clc1cccc(N2CCN(CCCCOc3ccc4c(c3)NCNCC4)CC2)c1Cl",
                    1.0
                ],
                [
                    "Clc1cccc(N2CCN(CCCCOc3ccc4c(c3)NCNC4)CC2)c1Cl",
                    1.0
                ],
                [
                    "Clc1cccc(N2CCN(CCCCOc3ccc4c(c3)NCCCC4)CC2)c1Cl",
                    1.0
                ],
                [
                    "Clc1cccc(N2CCN(CCCCOc3ccc4c(c3)NCCC4)CC2)c1Cl",
                    1.0
                ],
                [
                    "Clc1cccc(N2CCN(CCCCOc3ccc4c(c3)NCC4)CC2)c1Cl",
                    1.0
                ],
                [
                    "Clc1cccc(N2CCN(CCCCOc3ccc4c(c3)NCC(Br)CC4)CC2)c1Cl",
                    1.0
                ],
                [
                    "Clc1cccc(N2CCN(CCCCOc3ccc4c(c3)NC4)CC2)c1Cl",
                    1.0
                ],
                [
                    "Clc1cccc(N2CCN(CCCCOc3ccc4c(c3)NC(NBr)CC4)CC2)c1Cl",
                    1.0
                ],
                [
                    "Clc1cccc(N2CCN(CCCCOc3ccc4c(c3)NC(Cl)CCC4)CC2)c1Cl",
                    1.0
                ],
                [
                    "Clc1cccc(N2CCN(CCCCOc3ccc4c(c3)NC(Br)CC4)CC2)c1Cl",
                    1.0
                ],
                [
                    "Clc1cccc(N2CCN(CCCCOc3ccc4c(c3)N4)CC2)c1Cl",
                    1.0
                ],
                [
                    "Clc1cccc(N2CCN(CCCCOc3ccc4c(c3)CCN4)CC2)c1Cl",
                    1.0
                ],
                [
                    "Clc1cccc(N2CCN(CCCCOc3ccc4c(c3)CCC4)CC2)c1Cl",
                    1.0
                ],
                [
                    "Clc1cccc(N2CCN(CCCCOc3ccc4c(c3)CC4)CC2)c1Cl",
                    1.0
                ],
                [
                    "Clc1cccc(N2CCN(CCCCOc3ccc4c(c3)C4)CC2)c1Cl",
                    1.0
                ],
                [
                    "Clc1cccc(N2CCN(CCCCCOc3ccc4c(c3)NSCC4)CC2)c1Cl",
                    1.0
                ],
                [
                    "Clc1cccc(N2CCN(CCCCCOc3ccc4c(c3)NPCC4)CC2)c1Cl",
                    1.0
                ],
                [
                    "Clc1cccc(N2CCN(CCCCCOc3ccc4c(c3)NOCC4)CC2)c1Cl",
                    1.0
                ],
                [
                    "Clc1cccc(N2CCN(CCCCCOc3ccc4c(c3)NCCC4)CC2)c1Cl",
                    1.0
                ],
                [
                    "Clc1cccc(N2CCN(CCCCCOc3ccc4c(c3)NCC4)CC2)c1Cl",
                    1.0
                ],
                [
                    "Clc1cccc(N2CCN(CCCCCOc3ccc4c(c3)NC4)CC2)c1Cl",
                    1.0
                ],
                [
                    "Clc1cccc(N2CCN(CCCCCOc3ccc4c(c3)NC(Br)CC4)CC2)c1Cl",
                    1.0
                ],
                [
                    "Clc1cccc(N2CCN(CCCCCOc3ccc4c(c3)CC4)CC2)c1Cl",
                    1.0
                ],
                [
                    "Clc1cccc(N2CCN(CCCCCCOc3ccc4c(c3)NCC4)CC2)c1Cl",
                    1.0
                ],
                [
                    "Clc1cccc(N2CCN(CCCCCCOc3ccc4c(c3)CC4)CC2)c1Cl",
                    1.0
                ],
                [
                    "Clc1cccc(N2CCCN(CCCCOc3ccc4c(c3)NCC4)CC2)c1Cl",
                    1.0
                ],
                [
                    "C[SH]1CCc2ccc(OCCCCN3CCN(c4cccc(Cl)c4Cl)CC3)cc2N1",
                    1.0
                ],
                [
                    "CS1(P)CCc2ccc(OCCCCN3CCN(c4cccc(Cl)c4Cl)CC3)cc2N1",
                    1.0
                ],
                [
                    "CP1CCc2ccc(OCCCCN3CCN(c4cccc(Cl)c4Cl)CC3)cc2NN1",
                    1.0
                ],
                [
                    "CP1CCc2ccc(OCCCCN3CCN(c4cccc(Cl)c4Cl)CC3)cc2N1",
                    1.0
                ],
                [
                    "CP1CCCc2ccc(OCCCCN3CCN(c4cccc(Cl)c4Cl)CC3)cc2N1",
                    1.0
                ],
                [
                    "CN1CCc2ccc(OCCCCN3CCN(c4cccc(Cl)c4Cl)CC3)cc2N1",
                    1.0
                ],
                [
                    "CN1CCc2ccc(OCCCCCN3CCN(c4cccc(Cl)c4Cl)CC3)cc2N1",
                    1.0
                ]
            ],
            "execution_time": 1126.8629915714264,
            "number_scoring_function_calls": 57943,
            "metadata": {
                "top_1": 1.0,
                "top_10": 1.0,
                "top_100": 1.0,
                "internal_similarity_max": 1.0,
                "internal_similarity_mean": 0.6859363408123414,
                "internal_similarity_histogram_density": [
                    [
                        0.1,
                        0.0,
                        0.0,
                        0.0,
                        0.0,
                        0.003999999999999997,
                        6.758000000000002,
                        2.790000000000001,
                        0.27,
                        0.07800000000000003
                    ]
                ],
                "internal_similarity_histogram_bins": [
                    [
                        0.0,
                        0.1,
                        0.2,
                        0.30000000000000004,
                        0.4,
                        0.5,
                        0.6000000000000001,
                        0.7000000000000001,
                        0.8,
                        0.9,
                        1.0
                    ]
                ]
            }
        },
        {
            "benchmark_name": "Albuterol similarity",
            "score": 1.0,
            "optimized_molecules": [
                [
                    "Oc1ccc(C(O)CNCC(P)Br)cc1CS",
                    1.0
                ],
                [
                    "OCc1pc(P(O)CNCC(P)Cl)ccc1O",
                    1.0
                ],
                [
                    "OCc1pc(P(O)CNCC(F)P)ccc1O",
                    1.0
                ],
                [
                    "OCc1pc(P(O)CNC2=C(P)C2)ccc1O",
                    1.0
                ],
                [
                    "OCc1pc(C(O)CNC2=C(P)C2)ccc1O",
                    1.0
                ],
                [
                    "CP(C)CNCC(O)c1ccc(O)c(CO)c1",
                    1.0
                ],
                [
                    "CP(C)C(O)NCC(O)c1ccc(O)c(CO)c1",
                    1.0
                ],
                [
                    "CNCP(S)c1ccc(O)c(CS)c1",
                    1.0
                ],
                [
                    "CNCC(S)c1cpc(O)c(CO)c1",
                    1.0
                ],
                [
                    "CNCC(S)c1ccc(O)c(CS)p1",
                    1.0
                ],
                [
                    "CNCC(S)c1ccc(O)c(CS)c1",
                    1.0
                ],
                [
                    "CNCC(S)c1ccc(O)c(CO)c1",
                    1.0
                ],
                [
                    "CNCC(O)c1ccc(O)c(CS)p1",
                    1.0
                ],
                [
                    "CNCC(O)c1ccc(O)c(CS)c1",
                    1.0
                ],
                [
                    "CNCC(O)c1ccc(O)c(CO)p1",
                    1.0
                ],
                [
                    "CNCC(O)c1ccc(O)c(CO)c1",
                    1.0
                ],
                [
                    "CCc1pc(C(O)CNC(C)(C)P)pcc1O",
                    1.0
                ],
                [
                    "CCPCNCP(N)c1ccc(O)c(CO)p1",
                    1.0
                ],
                [
                    "CCP(C)CNCC(O)c1ccc(O)c(CO)c1",
                    1.0
                ],
                [
                    "CCP(C)C(C)NCC(O)c1ccc(O)c(CO)c1",
                    1.0
                ],
                [
                    "CCNCP(O)c1ccc(O)c(CO)c1",
                    1.0
                ],
                [
                    "CCNCC(S)c1ccc(O)c(CO)c1",
                    1.0
                ],
                [
                    "CCNCC(O)c1cpc(O)c(CS)c1",
                    1.0
                ],
                [
                    "CCNCC(O)c1ccc(O)c(CS)c1",
                    1.0
                ],
                [
                    "CCNCC(O)c1ccc(O)c(CO)p1",
                    1.0
                ],
                [
                    "CCNCC(O)c1ccc(O)c(CO)c1",
                    1.0
                ],
                [
                    "CCNCC(O)c1cc(CS)c(O)cp1",
                    1.0
                ],
                [
                    "CCCNCP(O)c1ccc(O)c(CO)c1",
                    1.0
                ],
                [
                    "CCCNCP(O)c1cc(CO)c(O)cp1",
                    1.0
                ],
                [
                    "CCCNCC(S)c1ccc(O)c(CO)c1",
                    1.0
                ],
                [
                    "CCCNCC(O)c1cpc(O)c(CS)c1",
                    1.0
                ],
                [
                    "CCCNCC(O)c1ccc(O)c(CS)c1",
                    1.0
                ],
                [
                    "CCCNCC(O)c1ccc(O)c(CO)c1",
                    1.0
                ],
                [
                    "CCCCNCP(O)c1ccc(O)c(CO)p1",
                    1.0
                ],
                [
                    "CCCCNCC(O)c1ccc(O)c(CS)c1",
                    1.0
                ],
                [
                    "CCCCNCC(O)c1ccc(O)c(CO)c1",
                    1.0
                ],
                [
                    "CCCC(C)NCC(O)c1ccc(O)c(CO)p1",
                    1.0
                ],
                [
                    "CCC(P)CNCP(O)c1ccc(O)c(CO)p1",
                    1.0
                ],
                [
                    "CCC(P)CNCC(O)c1ccc(O)c(CO)p1",
                    1.0
                ],
                [
                    "CCC(F)NCC(O)c1ccc(O)c(CS)c1",
                    1.0
                ],
                [
                    "CCC(Cl)NCP(O)c1ccc(O)c(CO)c1",
                    1.0
                ],
                [
                    "CCC(Cl)NCC(O)c1ccc(O)c(CS)c1",
                    1.0
                ],
                [
                    "CCC(C)NCC(O)c1pcc(O)c(CO)p1",
                    1.0
                ],
                [
                    "CCC(C)NCC(O)c1ccc(O)c(CO)p1",
                    1.0
                ],
                [
                    "CCC(C)NCC(O)c1cc(CO)c(O)cp1",
                    1.0
                ],
                [
                    "CCC(C)CNCC(O)c1ccc(O)c(CO)p1",
                    1.0
                ],
                [
                    "CCC(C)=CNCC(O)c1ccc(O)c(CO)p1",
                    1.0
                ],
                [
                    "CCC(C)(N)CNCC(O)c1ccc(O)c(CO)p1",
                    1.0
                ],
                [
                    "CCC(Br)NCC(O)c1pcc(O)c(CO)p1",
                    1.0
                ],
                [
                    "CCC(Br)NCC(O)c1ccc(O)c(CO)p1",
                    1.0
                ],
                [
                    "CC=CNCP(N)c1ccc(O)c(CO)p1",
                    1.0
                ],
                [
                    "CC1=C(NCP(N)c2ccc(O)c(CO)p2)P1P",
                    1.0
                ],
                [
                    "CC1=C(NCP(N)c2ccc(O)c(CO)p2)P1",
                    1.0
                ],
                [
                    "CC1(C)CNC1C(O)c1ccc(O)c(CO)c1",
                    1.0
                ],
                [
                    "CC(S)NCC(O)c1ccc(S)c(CO)c1",
                    1.0
                ],
                [
                    "CC(S)CNCC(O)c1ccc(S)c(CO)c1",
                    1.0
                ],
                [
                    "CC(S)CNCC(O)c1ccc(O)c(CO)c1",
                    1.0
                ],
                [
                    "CC(P)NCP(O)c1ccc(O)c(CO)p1",
                    1.0
                ],
                [
                    "CC(P)CNCP(O)c1ccc(O)c(CO)p1",
                    1.0
                ],
                [
                    "CC(P)C(N)NCP(O)c1ccc(O)c(CO)p1",
                    1.0
                ],
                [
                    "CC(P)=CNCP(O)c1ccc(O)c(CO)p1",
                    1.0
                ],
                [
                    "CC(O)NCC(O)c1ccc(O)c(CO)c1",
                    1.0
                ],
                [
                    "CC(O)CNCC(O)c1ccc(O)c(CO)c1",
                    1.0
                ],
                [
                    "CC(NP)NCC(O)c1ccc(O)c(CS)c1",
                    1.0
                ],
                [
                    "CC(N)NCC(O)c1ccc(O)c(CS)c1",
                    1.0
                ],
                [
                    "CC(N)CNCC(O)c1ccc(O)c(CS)c1",
                    1.0
                ],
                [
                    "CC(F)NCP(O)c1ccc(O)c(CO)c1",
                    1.0
                ],
                [
                    "CC(F)CNCC(O)c1ccc(O)c(CO)c1",
                    1.0
                ],
                [
                    "CC(F)C(C)C(P)NCC(O)c1ccc(O)c(CO)p1",
                    1.0
                ],
                [
                    "CC(F)(NCP(O)c1ccc(O)c(CO)p1)C(N)P",
                    1.0
                ],
                [
                    "CC(F)(CP)NCP(O)c1ccc(O)c(CO)p1",
                    1.0
                ],
                [
                    "CC(Cl)NCC(O)c1ccc(O)c(CS)c1",
                    1.0
                ],
                [
                    "CC(CP)NCP(O)c1ccc(O)c(CO)p1",
                    1.0
                ],
                [
                    "CC(CP)CNCC(O)c1ccc(O)c(CO)c1",
                    1.0
                ],
                [
                    "CC(CP)C(C)NCC(O)c1ccc(O)c(CO)p1",
                    1.0
                ],
                [
                    "CC(CNCC(O)c1ccc(O)c(CO)p1)C(C)(C)F",
                    1.0
                ],
                [
                    "CC(C)NCP(O)c1ccc(O)c(CO)c1",
                    1.0
                ],
                [
                    "CC(C)NCC(S)c1ccc(O)c(C(O)P)c1",
                    1.0
                ],
                [
                    "CC(C)NCC(O)c1pcc(O)c(C(O)P)p1",
                    1.0
                ],
                [
                    "CC(C)NCC(O)c1ccc(O)c(C(O)P)c1",
                    1.0
                ],
                [
                    "CC(C)NCC(O)c1cc(CO)c(O)cp1",
                    1.0
                ],
                [
                    "CC(C)NCC(O)c1cc(C(O)P)c(O)cp1",
                    1.0
                ],
                [
                    "CC(C)CNCC(O)c1ccc(O)c(CO)c1",
                    1.0
                ],
                [
                    "CC(C)CCNCC(O)c1ccc(O)c(CO)c1",
                    1.0
                ],
                [
                    "CC(C)C=CNCC(O)c1ccc(O)c(CO)p1",
                    1.0
                ],
                [
                    "CC(C)C(C)NCC(O)c1ccc(O)c(CO)p1",
                    1.0
                ],
                [
                    "CC(C)C(C)CNCC(O)c1ccc(O)c(CO)p1",
                    1.0
                ],
                [
                    "CC(C)C(C)C(S)NCC(O)c1ccc(O)c(CO)p1",
                    1.0
                ],
                [
                    "CC(C)(P)NCC(O)c1pcc(O)c(CP)p1",
                    1.0
                ],
                [
                    "CC(C)(P)NCC(O)c1pcc(O)c(C#P)p1",
                    1.0
                ],
                [
                    "CC(Br)NCC(O)c1ccc(O)c(CO)p1",
                    1.0
                ],
                [
                    "CC(Br)CNCC(O)c1ccc(O)c(CS)c1",
                    1.0
                ],
                [
                    "CC(Br)CNCC(O)c1ccc(O)c(CO)c1",
                    1.0
                ],
                [
                    "CC(=CNCC(O)c1ccc(S)c(CO)p1)C(C)C",
                    1.0
                ],
                [
                    "CC(=CNCC(O)c1ccc(O)c(CO)p1)C(C)C",
                    1.0
                ],
                [
                    "CC(=C(Cl)NCC(O)c1ccc(S)c(CO)p1)C(C)C",
                    1.0
                ],
                [
                    "C#CNCP(O)c1ccc(S)c(CS)p1",
                    1.0
                ],
                [
                    "C#CNCC(O)c1ccc(S)c(CS)p1",
                    1.0
                ],
                [
                    "C#CNCC(O)c1ccc(O)c(CS)p1",
                    1.0
                ],
                [
                    "C#CNCC(O)c1ccc(O)c(CS)c1",
                    1.0
                ]
            ],
            "execution_time": 58.53429579734802,
            "number_scoring_function_calls": 7713,
            "metadata": {
                "top_1": 1.0,
                "top_10": 1.0,
                "top_100": 1.0,
                "internal_similarity_max": 0.8461538461538461,
                "internal_similarity_mean": 0.32224207612778083,
                "internal_similarity_histogram_density": [
                    [
                        0.11,
                        1.354,
                        4.041999999999999,
                        2.176,
                        0.9540000000000002,
                        0.7279999999999993,
                        0.4300000000000001,
                        0.19400000000000003,
                        0.012000000000000002,
                        0.0
                    ]
                ],
                "internal_similarity_histogram_bins": [
                    [
                        0.0,
                        0.1,
                        0.2,
                        0.30000000000000004,
                        0.4,
                        0.5,
                        0.6000000000000001,
                        0.7000000000000001,
                        0.8,
                        0.9,
                        1.0
                    ]
                ]
            }
        },
        {
            "benchmark_name": "Mestranol similarity",
            "score": 1.0,
            "optimized_molecules": [
                [
                    "COc1ccc2c(c1)CCC1C2CCC23C#CC2(O)CCC13",
                    1.0
                ],
                [
                    "COc1ccc2c(c1)CCC1C2CCC2(C)C1CCC2(O)F",
                    1.0
                ],
                [
                    "COc1ccc2c(c1)CCC1C2CCC2(C)C1CCC2(O)Cl",
                    1.0
                ],
                [
                    "COc1ccc2c(c1)CCC1C2CCC2(C)C1CCC2(O)C#CP",
                    1.0
                ],
                [
                    "COc1ccc2c(c1)CCC1C2CCC2(C)C1CCC2(O)Br",
                    1.0
                ],
                [
                    "COc1ccc2c(c1)CCC1C2CCC2(C)C1CCC2(N)O",
                    1.0
                ],
                [
                    "COc1ccc2c(c1)CCC1C2CCC2(C)C1CCC2(C)O",
                    1.0
                ],
                [
                    "C#CC1(OO)CCC2C3CCCc4cc(OC)ccc4C3CCC21C",
                    1.0
                ],
                [
                    "C#CC1(O)PC2C3CCc4cc(OC)ccc4C3CCC21C",
                    1.0
                ],
                [
                    "C#CC1(O)CPC2C3CCc4cc(OC)ccc4C3CCCC21C",
                    1.0
                ],
                [
                    "C#CC1(O)CPC2C3CCc4cc(OC)ccc4C3CCC21C",
                    1.0
                ],
                [
                    "C#CC1(O)CPC2C3CCCc4cc(OC)ccc4C3CCC21C",
                    1.0
                ],
                [
                    "C#CC1(O)CPC2C3CCC4=CC(OC)=CC=C(C4)C3CCC21C",
                    1.0
                ],
                [
                    "C#CC1(O)CN(P)C2C3CCc4cc(OC)ccc4C3CCCC21C",
                    1.0
                ],
                [
                    "C#CC1(O)CCCC2C3CCc4cc(OC)ccc4C3CCC21N",
                    1.0
                ],
                [
                    "C#CC1(O)CCCC2C3CCc4cc(OC)ccc4C3CCC21F",
                    1.0
                ],
                [
                    "C#CC1(O)CCCC2C3CCc4cc(OC)ccc4C3C(P)CC21C",
                    1.0
                ],
                [
                    "C#CC1(O)CCC2C3CCc4cc(SC)ccc4C3CCC21C",
                    1.0
                ],
                [
                    "C#CC1(O)CCC2C3CCc4cc(OCl)ccc4C3CCC21C",
                    1.0
                ],
                [
                    "C#CC1(O)CCC2C3CCc4cc(OC)ccc4C3C[SH](P)C21C",
                    1.0
                ],
                [
                    "C#CC1(O)CCC2C3CCc4cc(OC)ccc4C3CCCCC21C",
                    1.0
                ],
                [
                    "C#CC1(O)CCC2C3CCc4cc(OC)ccc4C3CCCC21N",
                    1.0
                ],
                [
                    "C#CC1(O)CCC2C3CCc4cc(OC)ccc4C3CCCC21C",
                    1.0
                ],
                [
                    "C#CC1(O)CCC2C3CCc4cc(OC)ccc4C3CCC21P",
                    1.0
                ],
                [
                    "C#CC1(O)CCC2C3CCc4cc(OC)ccc4C3CCC21N",
                    1.0
                ],
                [
                    "C#CC1(O)CCC2C3CCc4cc(OC)ccc4C3CCC21F",
                    1.0
                ],
                [
                    "C#CC1(O)CCC2C3CCc4cc(OC)ccc4C3CCC21Cl",
                    1.0
                ],
                [
                    "C#CC1(O)CCC2C3CCc4cc(OC)ccc4C3CCC21C",
                    1.0
                ],
                [
                    "C#CC1(O)CCC2C3CCc4cc(OC)ccc4C3CC(P)C21C",
                    1.0
                ],
                [
                    "C#CC1(O)CCC2C3CCc4cc(OC)ccc4C3CC(O)C21C",
                    1.0
                ],
                [
                    "C#CC1(O)CCC2C3CCc4cc(OC)ccc4C3CC(Cl)C21C",
                    1.0
                ],
                [
                    "C#CC1(O)CCC2C3CCc4cc(OC)ccc4C3C3CC21C3",
                    1.0
                ],
                [
                    "C#CC1(O)CCC2C3CCc4cc(OC)ccc4C3C(S)CC21C",
                    1.0
                ],
                [
                    "C#CC1(O)CCC2C3CCc4cc(OC)ccc4C3C(P)CC21C",
                    1.0
                ],
                [
                    "C#CC1(O)CCC2C3CCc4cc(OC)cc(Br)c4C3CCC21C",
                    1.0
                ],
                [
                    "C#CC1(O)CCC2C3CCc4cc(OC)c(P)cc4C3CCC21C",
                    1.0
                ],
                [
                    "C#CC1(O)CCC2C3CCc4cc(Cl)ccc4C3CCC21C",
                    1.0
                ],
                [
                    "C#CC1(O)CCC2C3CCS4=CC(OC)=CC=C4C3CCCC21C",
                    1.0
                ],
                [
                    "C#CC1(O)CCC2C3CCS4=CC(OC)=CC=C4C3CCC21C",
                    1.0
                ],
                [
                    "C#CC1(O)CCC2C3CCCc4cc(OCl)ccc4C3CCC21C",
                    1.0
                ],
                [
                    "C#CC1(O)CCC2C3CCCc4cc(OC)ncc4C3CCC21C",
                    1.0
                ],
                [
                    "C#CC1(O)CCC2C3CCCc4cc(OC)ccc4C3CCC21C",
                    1.0
                ],
                [
                    "C#CC1(O)CCC2C3CCCc4cc(OC)ccc4C3CC(Cl)C21C",
                    1.0
                ],
                [
                    "C#CC1(O)CCC2C3CCC4=CCC(OCl)=CC=C4C3CCC21C",
                    1.0
                ],
                [
                    "C#CC1(O)CCC2C3CCC4=CCC(OC)=CC=C4C3CCC21C",
                    1.0
                ],
                [
                    "C#CC1(O)CCC2C3CCC4=CC(OCl)=CC=C(C4)C3CCC21C",
                    1.0
                ],
                [
                    "C#CC1(O)CCC2C3CCC4=CC(OC)=[SH]C=C4C3CCC21C",
                    1.0
                ],
                [
                    "C#CC1(O)CCC2C3CCC4=CC(OC)=CCC=C4C3CCC21C",
                    1.0
                ],
                [
                    "C#CC1(O)CCC(P)C2C3CCc4cc(OC)ccc4C3CCC21C",
                    1.0
                ],
                [
                    "C#CC1(O)CCC(Cl)C2C3CCc4cc(OC)ccc4C3CCC21C",
                    1.0
                ],
                [
                    "C#CC1(O)CC2N3CCc4cc(OC)ccc4C3CCC21C",
                    1.0
                ],
                [
                    "C#CC1(O)CC2C3CCc4cc(OC)ccc4C3CCC21N",
                    1.0
                ],
                [
                    "C#CC1(O)CC2C3CCc4cc(OC)ccc4C3CCC21F",
                    1.0
                ],
                [
                    "C#CC1(O)CC2C3CCc4cc(OC)ccc4C3CCC21C",
                    1.0
                ],
                [
                    "C#CC1(O)CC2C3CCCc4cc(OC)ccc4C3CCC21C",
                    1.0
                ],
                [
                    "C#CC1(O)CC(P)C2C3CCc4cc(OC)ccc4C3CCCC21C",
                    1.0
                ],
                [
                    "C#CC1(O)CC(P)C2C3CCc4cc(OC)ccc4C3CCC21C",
                    1.0
                ],
                [
                    "C#CC1(O)CC(Cl)CC2C3CCc4cc(OC)ccc4C3CCC21C",
                    1.0
                ],
                [
                    "C#CC1(O)CC(Cl)C2C3CCc4cc(OC)ccc4C3CCC21C",
                    1.0
                ],
                [
                    "C#CC1(O)CC(Br)C2C3CCc4cc(OC)ccc4C3CCC21C",
                    1.0
                ],
                [
                    "C#CC1(O)C2(C)CCCC3c4ccc(OC)cc4CCC3C2C12CP2",
                    1.0
                ],
                [
                    "C#CC1(O)C(CP)CC2C3CCc4cc(OC)ccc4C3CCC21C",
                    1.0
                ],
                [
                    "C#CC1(O)C(CP)C2C3CCc4cc(OC)ccc4C3CCCC21C",
                    1.0
                ],
                [
                    "C#CC1(O)C(CP)C2C3CCc4cc(OC)ccc4C3CCC21C",
                    1.0
                ],
                [
                    "C#CC1(O)C(CN)C2C3CCc4cc(OC)ccc4C3CCCC21C",
                    1.0
                ],
                [
                    "C#CC1(O)C(=P)CC2C3CCc4cc(OC)ccc4C3CCC21C",
                    1.0
                ],
                [
                    "C#CC(O)(S)C1(C)CCC2c3ccc(OC)cc3CCC2C1CCl",
                    1.0
                ],
                [
                    "C#CC(O)(S)C1(C)CCC2c3ccc(OC)cc3CCC2C1CCBr",
                    1.0
                ],
                [
                    "C#CC(O)(S)C1(C)CCC2c3ccc(OC)cc3CCC2C1CC",
                    1.0
                ],
                [
                    "C#CC(O)(S)C1(C)CCC2c3ccc(OC)cc3CCC2C1CBr",
                    1.0
                ],
                [
                    "C#CC(O)(O)C1(C)CCC2c3ccc(OC)cc3CCC2C1CCl",
                    1.0
                ],
                [
                    "C#CC(O)(Cl)C1(CS)CCC2c3ccc(OC)cc3CCC2C1CC",
                    1.0
                ],
                [
                    "C#CC(O)(Cl)C1(CP)CCC2c3ccc(OC)cc3CCC2C1CC",
                    1.0
                ],
                [
                    "C#CC(O)(Cl)C1(CC)CCC2c3ccc(OC)cc3CCC2C1CC",
                    1.0
                ],
                [
                    "C#CC(O)(Cl)C1(CBr)CCC2c3ccc(OC)cc3CCC2C1CC",
                    1.0
                ],
                [
                    "C#CC(O)(Cl)C1(C)CCC2c3ccc(OC)cc3CCC2C1CS",
                    1.0
                ],
                [
                    "C#CC(O)(Cl)C1(C)CCC2c3ccc(OC)cc3CCC2C1CF",
                    1.0
                ],
                [
                    "C#CC(O)(Cl)C1(C)CCC2c3ccc(OC)cc3CCC2C1CCl",
                    1.0
                ],
                [
                    "C#CC(O)(Cl)C1(C)CCC2c3ccc(OC)cc3CCC2C1CCS",
                    1.0
                ],
                [
                    "C#CC(O)(Cl)C1(C)CCC2c3ccc(OC)cc3CCC2C1CCF",
                    1.0
                ],
                [
                    "C#CC(O)(Cl)C1(C)CCC2c3ccc(OC)cc3CCC2C1CCCl",
                    1.0
                ],
                [
                    "C#CC(O)(Cl)C1(C)CCC2c3ccc(OC)cc3CCC2C1CCC",
                    1.0
                ],
                [
                    "C#CC(O)(Cl)C1(C)CCC2c3ccc(OC)cc3CCC2C1CCBr",
                    1.0
                ],
                [
                    "C#CC(O)(Cl)C1(C)CCC2c3ccc(OC)cc3CCC2C1CC",
                    1.0
                ],
                [
                    "C#CC(O)(Cl)C1(C)CCC2c3ccc(OC)cc3CCC2C1CBr",
                    1.0
                ],
                [
                    "C#CC(O)(CS)C1(C)CCC2c3ccc(OC)cc3CCC2C1CCCl",
                    1.0
                ],
                [
                    "C#CC(O)(CS)C(C)(CC)C1CCC2c3ccc(OC)cc3CCC21",
                    1.0
                ],
                [
                    "C#CC(O)(CO)C(C)(CC)C1CCC2c3ccc(OC)cc3CCC21",
                    1.0
                ],
                [
                    "C#CC(O)(CCl)C1(C)CCC2c3ccc(OC)cc3CCC2C1CCl",
                    1.0
                ],
                [
                    "C#CC(O)(CCl)C1(C)CCC2c3ccc(OC)cc3CCC2C1CCCl",
                    1.0
                ],
                [
                    "C#CC(O)(CCl)C1(C)CCC2c3ccc(OC)cc3CCC2C1CCBr",
                    1.0
                ],
                [
                    "C#CC(O)(CCl)C1(C)CCC2c3ccc(OC)cc3CCC2C1CC",
                    1.0
                ],
                [
                    "C#CC(O)(CCl)C1(C)CCC2c3ccc(OC)cc3CCC2C1CBr",
                    1.0
                ],
                [
                    "C#CC(O)(CCl)C(C)(CS)C1CCC2c3ccc(OC)cc3CCC21",
                    1.0
                ],
                [
                    "C#CC(O)(CCl)C(C)(CC)C1CCC2c3ccc(OC)cc3CCC21",
                    1.0
                ],
                [
                    "C#CC(O)(CBr)C1(C)CCC2c3ccc(OC)cc3CCC2C1CCCl",
                    1.0
                ],
                [
                    "C#CC(O)(Br)C1(C)CCC2c3ccc(OC)cc3CCC2C1CC",
                    1.0
                ],
                [
                    "C#CC(O)(Br)C1(C)CCC2c3ccc(OC)cc3CCC2C1CBr",
                    1.0
                ],
                [
                    "C#CC(C)(O)C1(C)CCC2c3ccc(OC)cc3CCC2C1CCl",
                    1.0
                ],
                [
                    "C#CC(C)(O)C1(C)CCC2c3ccc(OC)cc3CCC2C1CCCl",
                    1.0
                ]
            ],
            "execution_time": 879.8823668956757,
            "number_scoring_function_calls": 43620,
            "metadata": {
                "top_1": 1.0,
                "top_10": 1.0,
                "top_100": 1.0,
                "internal_similarity_max": 0.9423076923076923,
                "internal_similarity_mean": 0.49407892962110944,
                "internal_similarity_histogram_density": [
                    [
                        0.1,
                        0.04,
                        0.6719999999999998,
                        1.112,
                        3.448000000000001,
                        2.6459999999999977,
                        1.3520000000000003,
                        0.3660000000000001,
                        0.25800000000000006,
                        0.006000000000000001
                    ]
                ],
                "internal_similarity_histogram_bins": [
                    [
                        0.0,
                        0.1,
                        0.2,
                        0.30000000000000004,
                        0.4,
                        0.5,
                        0.6000000000000001,
                        0.7000000000000001,
                        0.8,
                        0.9,
                        1.0
                    ]
                ]
            }
        },
        {
            "benchmark_name": "C11H24",
            "score": 1.0,
            "optimized_molecules": [
                [
                    "CCCCCCCCCCC",
                    1.0
                ],
                [
                    "CCCCCCCCC(C)C",
                    1.0
                ],
                [
                    "CCCCCCCC(C)CC",
                    1.0
                ],
                [
                    "CCCCCCCC(C)(C)C",
                    1.0
                ],
                [
                    "CCCCCCC(CC)CC",
                    1.0
                ],
                [
                    "CCCCCCC(C)CCC",
                    1.0
                ],
                [
                    "CCCCCCC(C)C(C)C",
                    1.0
                ],
                [
                    "CCCCCCC(C)(C)CC",
                    1.0
                ],
                [
                    "CCCCCC(CC)CCC",
                    1.0
                ],
                [
                    "CCCCCC(CC)C(C)C",
                    1.0
                ],
                [
                    "CCCCCC(C)CCCC",
                    1.0
                ],
                [
                    "CCCCCC(C)CC(C)C",
                    1.0
                ],
                [
                    "CCCCCC(C)C(C)CC",
                    1.0
                ],
                [
                    "CCCCCC(C)C(C)(C)C",
                    1.0
                ],
                [
                    "CCCCCC(C)(CC)CC",
                    1.0
                ],
                [
                    "CCCCCC(C)(C)CCC",
                    1.0
                ],
                [
                    "CCCCCC(C)(C)C(C)C",
                    1.0
                ],
                [
                    "CCCCC(CCC)CCC",
                    1.0
                ],
                [
                    "CCCCC(CCC)C(C)C",
                    1.0
                ],
                [
                    "CCCCC(CC)CCCC",
                    1.0
                ],
                [
                    "CCCCC(CC)CC(C)C",
                    1.0
                ],
                [
                    "CCCCC(CC)C(C)CC",
                    1.0
                ],
                [
                    "CCCCC(CC)C(C)(C)C",
                    1.0
                ],
                [
                    "CCCCC(CC)(CC)CC",
                    1.0
                ],
                [
                    "CCCCC(C)CCC(C)C",
                    1.0
                ],
                [
                    "CCCCC(C)CC(C)CC",
                    1.0
                ],
                [
                    "CCCCC(C)CC(C)(C)C",
                    1.0
                ],
                [
                    "CCCCC(C)C(CC)CC",
                    1.0
                ],
                [
                    "CCCCC(C)C(C)CCC",
                    1.0
                ],
                [
                    "CCCCC(C)C(C)C(C)C",
                    1.0
                ],
                [
                    "CCCCC(C)C(C)(C)CC",
                    1.0
                ],
                [
                    "CCCCC(C)(CC)CCC",
                    1.0
                ],
                [
                    "CCCCC(C)(CC)C(C)C",
                    1.0
                ],
                [
                    "CCCCC(C)(C)CCCC",
                    1.0
                ],
                [
                    "CCCCC(C)(C)CC(C)C",
                    1.0
                ],
                [
                    "CCCCC(C)(C)C(C)CC",
                    1.0
                ],
                [
                    "CCCCC(C)(C)C(C)(C)C",
                    1.0
                ],
                [
                    "CCCCC(C(C)C)C(C)C",
                    1.0
                ],
                [
                    "CCCC(CCC)CC(C)C",
                    1.0
                ],
                [
                    "CCCC(CCC)C(C)CC",
                    1.0
                ],
                [
                    "CCCC(CCC)C(C)(C)C",
                    1.0
                ],
                [
                    "CCCC(CC)CCC(C)C",
                    1.0
                ],
                [
                    "CCCC(CC)CC(C)CC",
                    1.0
                ],
                [
                    "CCCC(CC)CC(C)(C)C",
                    1.0
                ],
                [
                    "CCCC(CC)C(CC)CC",
                    1.0
                ],
                [
                    "CCCC(CC)C(C)C(C)C",
                    1.0
                ],
                [
                    "CCCC(CC)C(C)(C)CC",
                    1.0
                ],
                [
                    "CCCC(CC)(CC)CCC",
                    1.0
                ],
                [
                    "CCCC(CC)(CC)C(C)C",
                    1.0
                ],
                [
                    "CCCC(CC(C)C)C(C)C",
                    1.0
                ],
                [
                    "CCCC(C)CCCC(C)C",
                    1.0
                ],
                [
                    "CCCC(C)CCC(C)CC",
                    1.0
                ],
                [
                    "CCCC(C)CCC(C)(C)C",
                    1.0
                ],
                [
                    "CCCC(C)CC(CC)CC",
                    1.0
                ],
                [
                    "CCCC(C)CC(C)CCC",
                    1.0
                ],
                [
                    "CCCC(C)CC(C)C(C)C",
                    1.0
                ],
                [
                    "CCCC(C)CC(C)(C)CC",
                    1.0
                ],
                [
                    "CCCC(C)C(CC)CCC",
                    1.0
                ],
                [
                    "CCCC(C)C(CC)C(C)C",
                    1.0
                ],
                [
                    "CCCC(C)C(C)CC(C)C",
                    1.0
                ],
                [
                    "CCCC(C)C(C)C(C)CC",
                    1.0
                ],
                [
                    "CCCC(C)C(C)C(C)(C)C",
                    1.0
                ],
                [
                    "CCCC(C)C(C)(CC)CC",
                    1.0
                ],
                [
                    "CCCC(C)C(C)(C)CCC",
                    1.0
                ],
                [
                    "CCCC(C)C(C)(C)C(C)C",
                    1.0
                ],
                [
                    "CCCC(C)(CCC)CCC",
                    1.0
                ],
                [
                    "CCCC(C)(CCC)C(C)C",
                    1.0
                ],
                [
                    "CCCC(C)(CC)CC(C)C",
                    1.0
                ],
                [
                    "CCCC(C)(CC)C(C)CC",
                    1.0
                ],
                [
                    "CCCC(C)(CC)C(C)(C)C",
                    1.0
                ],
                [
                    "CCCC(C)(C)CCC(C)C",
                    1.0
                ],
                [
                    "CCCC(C)(C)CC(C)CC",
                    1.0
                ],
                [
                    "CCCC(C)(C)CC(C)(C)C",
                    1.0
                ],
                [
                    "CCCC(C)(C)C(CC)CC",
                    1.0
                ],
                [
                    "CCCC(C)(C)C(C)C(C)C",
                    1.0
                ],
                [
                    "CCCC(C)(C)C(C)(C)CC",
                    1.0
                ],
                [
                    "CCCC(C)(C(C)C)C(C)C",
                    1.0
                ],
                [
                    "CCCC(C(C)C)C(C)CC",
                    1.0
                ],
                [
                    "CCCC(C(C)C)C(C)(C)C",
                    1.0
                ],
                [
                    "CCC(CCC(C)C)C(C)C",
                    1.0
                ],
                [
                    "CCC(CC)CCCC(C)C",
                    1.0
                ],
                [
                    "CCC(CC)CCC(C)(C)C",
                    1.0
                ],
                [
                    "CCC(CC)CC(CC)CC",
                    1.0
                ],
                [
                    "CCC(CC)CC(C)C(C)C",
                    1.0
                ],
                [
                    "CCC(CC)CC(C)(C)CC",
                    1.0
                ],
                [
                    "CCC(CC)C(CC)C(C)C",
                    1.0
                ],
                [
                    "CCC(CC)C(C)CC(C)C",
                    1.0
                ],
                [
                    "CCC(CC)C(C)C(C)(C)C",
                    1.0
                ],
                [
                    "CCC(CC)C(C)(CC)CC",
                    1.0
                ],
                [
                    "CCC(CC)C(C)(C)C(C)C",
                    1.0
                ],
                [
                    "CCC(CC)(CC)CC(C)C",
                    1.0
                ],
                [
                    "CCC(CC)(CC)C(C)(C)C",
                    1.0
                ],
                [
                    "CCC(CC)(C(C)C)C(C)C",
                    1.0
                ],
                [
                    "CCC(CC(C)C)CC(C)C",
                    1.0
                ],
                [
                    "CCC(CC(C)C)C(C)(C)C",
                    1.0
                ],
                [
                    "CCC(CC(C)(C)C)C(C)C",
                    1.0
                ],
                [
                    "CCC(C)CCCCC(C)C",
                    1.0
                ],
                [
                    "CCC(C)CCCC(C)CC",
                    1.0
                ],
                [
                    "CCC(C)CCCC(C)(C)C",
                    1.0
                ],
                [
                    "CCC(C)CCC(CC)CC",
                    1.0
                ],
                [
                    "CCC(C)CCC(C)C(C)C",
                    1.0
                ],
                [
                    "CCC(C)CCC(C)(C)CC",
                    1.0
                ],
                [
                    "CCC(C)CC(CC)C(C)C",
                    1.0
                ],
                [
                    "CCC(C)CC(C)CC(C)C",
                    1.0
                ],
                [
                    "CCC(C)CC(C)C(C)CC",
                    1.0
                ],
                [
                    "CCC(C)CC(C)C(C)(C)C",
                    1.0
                ],
                [
                    "CCC(C)CC(C)(CC)CC",
                    1.0
                ],
                [
                    "CCC(C)CC(C)(C)C(C)C",
                    1.0
                ],
                [
                    "CCC(C)C(CC)CC(C)C",
                    1.0
                ],
                [
                    "CCC(C)C(CC)C(C)CC",
                    1.0
                ],
                [
                    "CCC(C)C(CC)C(C)(C)C",
                    1.0
                ],
                [
                    "CCC(C)C(CC)(CC)CC",
                    1.0
                ],
                [
                    "CCC(C)C(C)CCC(C)C",
                    1.0
                ],
                [
                    "CCC(C)C(C)CC(C)(C)C",
                    1.0
                ],
                [
                    "CCC(C)C(C)C(CC)CC",
                    1.0
                ],
                [
                    "CCC(C)C(C)C(C)C(C)C",
                    1.0
                ],
                [
                    "CCC(C)C(C)C(C)(C)CC",
                    1.0
                ],
                [
                    "CCC(C)C(C)(CC)C(C)C",
                    1.0
                ],
                [
                    "CCC(C)C(C)(C)CC(C)C",
                    1.0
                ],
                [
                    "CCC(C)C(C)(C)C(C)CC",
                    1.0
                ],
                [
                    "CCC(C)C(C)(C)C(C)(C)C",
                    1.0
                ],
                [
                    "CCC(C)C(C(C)C)C(C)C",
                    1.0
                ],
                [
                    "CCC(C)(CC)CCC(C)C",
                    1.0
                ],
                [
                    "CCC(C)(CC)CC(C)(C)C",
                    1.0
                ],
                [
                    "CCC(C)(CC)C(C)C(C)C",
                    1.0
                ],
                [
                    "CCC(C)(CC(C)C)C(C)C",
                    1.0
                ],
                [
                    "CCC(C)(C)CCCC(C)C",
                    1.0
                ],
                [
                    "CCC(C)(C)CCC(C)(C)C",
                    1.0
                ],
                [
                    "CCC(C)(C)CC(C)C(C)C",
                    1.0
                ],
                [
                    "CCC(C)(C)CC(C)(C)CC",
                    1.0
                ],
                [
                    "CCC(C)(C)C(C)CC(C)C",
                    1.0
                ],
                [
                    "CCC(C)(C)C(C)C(C)(C)C",
                    1.0
                ],
                [
                    "CCC(C)(C)C(C)(CC)CC",
                    1.0
                ],
                [
                    "CCC(C)(C)C(C)(C)C(C)C",
                    1.0
                ],
                [
                    "CCC(C)(C(C)C)C(C)(C)C",
                    1.0
                ],
                [
                    "CCC(C(C)C)C(C)C(C)C",
                    1.0
                ],
                [
                    "CCC(C(C)C)C(C)(C)CC",
                    1.0
                ],
                [
                    "CCC(C(C)(C)C)C(C)(C)C",
                    1.0
                ],
                [
                    "CC(CC(C)(C)C)C(C)(C)C",
                    1.0
                ],
                [
                    "CC(C)CCCCCC(C)C",
                    1.0
                ],
                [
                    "CC(C)CCCCC(C)(C)C",
                    1.0
                ],
                [
                    "CC(C)CCCC(C)C(C)C",
                    1.0
                ],
                [
                    "CC(C)CCC(C)CC(C)C",
                    1.0
                ],
                [
                    "CC(C)CCC(C)C(C)(C)C",
                    1.0
                ],
                [
                    "CC(C)CCC(C)(C)C(C)C",
                    1.0
                ],
                [
                    "CC(C)CC(C)CC(C)(C)C",
                    1.0
                ],
                [
                    "CC(C)CC(C)C(C)C(C)C",
                    1.0
                ],
                [
                    "CC(C)CC(C)(C)CC(C)C",
                    1.0
                ],
                [
                    "CC(C)CC(C)(C)C(C)(C)C",
                    1.0
                ],
                [
                    "CC(C)CC(C(C)C)C(C)C",
                    1.0
                ],
                [
                    "CC(C)C(C)CCC(C)(C)C",
                    1.0
                ],
                [
                    "CC(C)C(C)CC(C)C(C)C",
                    1.0
                ],
                [
                    "CC(C)C(C)C(C)C(C)(C)C",
                    1.0
                ],
                [
                    "CC(C)C(C)C(C)(C)C(C)C",
                    1.0
                ],
                [
                    "CC(C)C(C)(C)CC(C)(C)C",
                    1.0
                ],
                [
                    "CC(C)C(C)(C(C)C)C(C)C",
                    1.0
                ],
                [
                    "CC(C)C(C(C)C)C(C)(C)C",
                    1.0
                ],
                [
                    "CC(C)(C)CCCC(C)(C)C",
                    1.0
                ],
                [
                    "CC(C)(C)C(C)(C)C(C)(C)C",
                    1.0
                ]
            ],
            "execution_time": 600.0916187763214,
            "number_scoring_function_calls": 56273,
            "metadata": {
                "top_159": 1.0,
                "internal_similarity_max": 0.7777777777777778,
                "internal_similarity_mean": 0.24693232087435196,
                "internal_similarity_histogram_density": [
                    [
                        0.23772793797713698,
                        2.7910288358846564,
                        4.548870693406114,
                        1.7032554092005856,
                        0.5371622957952614,
                        0.15822158933586475,
                        0.01740437482694514,
                        0.006328863573434596,
                        0.0,
                        0.0
                    ]
                ],
                "internal_similarity_histogram_bins": [
                    [
                        0.0,
                        0.1,
                        0.2,
                        0.30000000000000004,
                        0.4,
                        0.5,
                        0.6000000000000001,
                        0.7000000000000001,
                        0.8,
                        0.9,
                        1.0
                    ]
                ]
            }
        },
        {
            "benchmark_name": "C9H10N2O2PF2Cl",
            "score": 1.0,
            "optimized_molecules": [
                [
                    "OCN1CN(F)CC(F)C23C(Cl)=CC=C2P3O1",
                    1.0
                ],
                [
                    "OCCN(C1=C2C(C3=C1N(Cl)C3)P2O)C(F)F",
                    1.0
                ],
                [
                    "OCC1N(C2=CP(O)CC3=C2N(Cl)C3)C1(F)F",
                    1.0
                ],
                [
                    "OC1C(CF)N(F)CN1OP1C2=CC=C(Cl)C21",
                    1.0
                ],
                [
                    "O=COP1C2=C(NCNCCF)C=C(Cl)C21F",
                    1.0
                ],
                [
                    "O=CN(CNF)C1=C2PC2(C(O)CF)C(Cl)=C1",
                    1.0
                ],
                [
                    "O=CN(CNC(F)CF)OP1C2=CC=C(Cl)C21",
                    1.0
                ],
                [
                    "O=CN(CN(F)CF)OP1C2=CC=C(CCl)C21",
                    1.0
                ],
                [
                    "O=CN(CN(F)CCF)OP1C2=CC=C(Cl)C21",
                    1.0
                ],
                [
                    "O=CN(CN(F)C(Cl)CF)OP1C2=CC=CC21",
                    1.0
                ],
                [
                    "O=CCOC(CF)(NF)NC1=C2PC2C(Cl)=C1",
                    1.0
                ],
                [
                    "O=CCN(F)CN(CF)C1=C2C(C(Cl)=C1)P2O",
                    1.0
                ],
                [
                    "O=CCN(F)C(NCO)C1=C2C(C(Cl)=C1)P2F",
                    1.0
                ],
                [
                    "O=CCCN(C1=C2C(C=C1NCl)P2O)C(F)F",
                    1.0
                ],
                [
                    "O=CCC(F)NC1=C(Cl)C2(F)PC2=C1NCO",
                    1.0
                ],
                [
                    "O=CCC(F)N(F)C1=C(Cl)C2PC2=C1NCO",
                    1.0
                ],
                [
                    "O=CC(F)CN(F)CNOP1C2=CC=C(Cl)C21",
                    1.0
                ],
                [
                    "O=C(F)N(F)CCNC1=C2CP(O)C2C(Cl)=C1",
                    1.0
                ],
                [
                    "O=C(F)N(F)CC(O)NC1=C2CC(P2)C(Cl)=C1",
                    1.0
                ],
                [
                    "O=C(F)N(F)C1=C(Cl)C2PCC2=C1CNCO",
                    1.0
                ],
                [
                    "O=C(F)CNCN(CO)C1=C2PC2C(Cl)=C1F",
                    1.0
                ],
                [
                    "O=C(F)CNCCNC1=C2P(F)C2(O)C(Cl)=C1",
                    1.0
                ],
                [
                    "O=C(F)CN(F)N(CO)C1=C2CPC2C(Cl)=C1",
                    1.0
                ],
                [
                    "O=C(F)CN(F)CNCC1=C2C(C(Cl)=C1)P2O",
                    1.0
                ],
                [
                    "O=C(F)CN(F)CNC1=C2C(C(Cl)=CC1)P2O",
                    1.0
                ],
                [
                    "O=C(F)CN(F)CN1C2=C(CC(Cl)=C2)PC1O",
                    1.0
                ],
                [
                    "O=C(F)CN(F)CN(CO)C1=C2PC2C(Cl)=C1",
                    1.0
                ],
                [
                    "O=C(F)CN(F)CCNC1=C2OPC2C(Cl)=C1",
                    1.0
                ],
                [
                    "O=C(F)CN(F)CCNC1=C2C(C(Cl)=C1)P2O",
                    1.0
                ],
                [
                    "O=C(F)CN(F)CC(O)NC1=C2PC2C(Cl)=C1",
                    1.0
                ],
                [
                    "O=C(F)CN(F)C1=C(Cl)C2PC2=C1CNCO",
                    1.0
                ],
                [
                    "O=C(F)CN(F)C(O)NCC1=C2PC2C(Cl)=C1",
                    1.0
                ],
                [
                    "O=C(F)CC(NCO)C1=C2PC2C(Cl)=C1NF",
                    1.0
                ],
                [
                    "O=C(F)C1N(F)CN1C1CC=C(Cl)C2C1P2O",
                    1.0
                ],
                [
                    "O=C(F)C(F)NCN(CO)C1=C2PC2C(Cl)=C1",
                    1.0
                ],
                [
                    "O=C(F)C(CNCO)N(F)C1=C(Cl)C2PC2=C1",
                    1.0
                ],
                [
                    "O=C(Cl)N(CN(F)CCF)OP1C2=CC=CC21",
                    1.0
                ],
                [
                    "O=C(CNC(F)F)C1=C2C(C=C1NCCl)P2O",
                    1.0
                ],
                [
                    "O=C(CC(F)N(F)C1=C(Cl)C2PC2=C1)NCO",
                    1.0
                ],
                [
                    "NCOC(F)(Cl)C1=C2PC2C=C1N(F)CC=O",
                    1.0
                ],
                [
                    "NCN(CF)C1=C2PC2(C(O)C(=O)F)C(Cl)=C1",
                    1.0
                ],
                [
                    "NCCN(F)C(C(=O)F)C1=C2C(C(Cl)=C1)P2O",
                    1.0
                ],
                [
                    "NC1=CC2C(=C1N(CF)C(C=O)CF)P2OCl",
                    1.0
                ],
                [
                    "NC1=C2P(O)C2(CN(F)CC(=O)F)C(Cl)=CC1",
                    1.0
                ],
                [
                    "NC1=C(CNC(F)F)C2PC2=C1C(Cl)C(=O)O",
                    1.0
                ],
                [
                    "NC1(OCF)C2=C3PC31C(Cl)C2N(F)CC=O",
                    1.0
                ],
                [
                    "NC(OCF)C1=C2PC2C=C1N(F)CC(=O)Cl",
                    1.0
                ],
                [
                    "NC(OCF)C1=C2PC2C(Cl)=C1N(F)CC=O",
                    1.0
                ],
                [
                    "NC(O)C1=C2C(C(Cl)=C1N(F)CC=O)P2CF",
                    1.0
                ],
                [
                    "NC(CC(=O)C1=C(Cl)C2PC2=C1)OCN(F)F",
                    1.0
                ],
                [
                    "NC(C(=O)O)C1=C2PC2C(Cl)=C1NCC(F)F",
                    1.0
                ],
                [
                    "NC(=O)CN(F)C1C2=C3PC3(C2OCF)C1Cl",
                    1.0
                ],
                [
                    "COP1C2=C(N(C)N(F)CC(=O)F)C=C(Cl)C21",
                    1.0
                ],
                [
                    "COP1C2=C(N(C)C)C(N(F)C(=O)F)=C(Cl)C21",
                    1.0
                ],
                [
                    "CONC1=C2CPC2C(Cl)=C1N(F)C(F)C=O",
                    1.0
                ],
                [
                    "CON(F)N(C)C1=C2PC2C(Cl)=C1CC(=O)F",
                    1.0
                ],
                [
                    "COCNC1=C2PC2C(Cl)=C1N(F)CC(=O)F",
                    1.0
                ],
                [
                    "COCNC1=C2PC2C(Cl)=C1N(F)C(F)C=O",
                    1.0
                ],
                [
                    "COCN(CN(F)C1=C(Cl)C2PC2=C1)C(=O)F",
                    1.0
                ],
                [
                    "COCN(C1=C2PC2C(Cl)=C1)N(F)CC(=O)F",
                    1.0
                ],
                [
                    "COC1=C(Cl)C2PC2=C1N(C)N(F)C(F)C=O",
                    1.0
                ],
                [
                    "COC12PC1=C(N(C)N(F)C(F)C=O)C=C2Cl",
                    1.0
                ],
                [
                    "COC12PC1=C(CNN(F)C(F)C=O)C=C2Cl",
                    1.0
                ],
                [
                    "COC1(N)C2=C3PC31C(Cl)C2N(F)CC(=O)F",
                    1.0
                ],
                [
                    "COC(N)C1=C2PC2C(Cl)=C1C(=O)CN(F)F",
                    1.0
                ],
                [
                    "COC(N)C(C(=O)C1=C(Cl)C2PC2=C1)N(F)F",
                    1.0
                ],
                [
                    "COC(CC(=O)F)NC1=C2PC2C(Cl)=C1NF",
                    1.0
                ],
                [
                    "CNOP1C2=C(C(=O)F)C(N(C)F)=C(Cl)C21C",
                    1.0
                ],
                [
                    "CNOC12PC1=C(C)C(N(F)CC(=O)F)=C2Cl",
                    1.0
                ],
                [
                    "CNCOP1C2=CC(N(F)CC(=O)F)=C(Cl)C21",
                    1.0
                ],
                [
                    "CNCOP1C2=C(C(=O)F)C(N(C)F)=C(Cl)C21",
                    1.0
                ],
                [
                    "CNCN(F)C1(C(=O)F)C(Cl)=CC1=C1CP1O",
                    1.0
                ],
                [
                    "CNCN(F)C(C(=O)F)C1=C2C(C(Cl)=C1)P2O",
                    1.0
                ],
                [
                    "CNCN(CC(=O)F)C1=C2P(O)C2(F)C(Cl)=C1",
                    1.0
                ],
                [
                    "CNCN(C)C1=C2P(OC(=O)F)C2(F)C(Cl)=C1",
                    1.0
                ],
                [
                    "CNCC1=C2P(O)C2(CC(=O)F)C(Cl)=C1NF",
                    1.0
                ],
                [
                    "CNC1=CC2PC2=C1C(NC(F)F)C(=O)OCl",
                    1.0
                ],
                [
                    "CNC1=CC2PC2=C1C(F)(F)NCC(=O)OCl",
                    1.0
                ],
                [
                    "CNC1=CC2PC2=C1C(C(=O)OCl)N(F)CF",
                    1.0
                ],
                [
                    "CNC1=CC2C(=C1N(CC=O)C(F)F)P2OCl",
                    1.0
                ],
                [
                    "CNC1=CC2C(=C1N(C=O)C(F)F)P2OCCl",
                    1.0
                ],
                [
                    "CNC1=CC2(C(NC(F)F)C(=O)OCl)PC2=C1",
                    1.0
                ],
                [
                    "CNC1=CC2(C(=O)OCl)PC2=C1CNC(F)F",
                    1.0
                ],
                [
                    "CNC1=C2PC2(CO)C(Cl)=C1N(F)CC(=O)F",
                    1.0
                ],
                [
                    "CNC1=C2P(O)C2(F)C(Cl)=C1CNCC(=O)F",
                    1.0
                ],
                [
                    "CNC1=C2P(O)C2(C)C(Cl)=C1N(CF)C(=O)F",
                    1.0
                ],
                [
                    "CNC1=C2P(O)C2(C(C)C(=O)F)C(Cl)=C1NF",
                    1.0
                ],
                [
                    "CNC1=C2P(N(F)C(F)C=O)C2(OC)C(Cl)=C1",
                    1.0
                ],
                [
                    "CNC1=C2P(CNF)C2(C(O)C(=O)F)C(Cl)=C1",
                    1.0
                ],
                [
                    "CNC1=C2C(C(Cl)=C1C(C)C(=O)F)P2ONF",
                    1.0
                ],
                [
                    "CNC1=C(Cl)C2PC2=C1N(C(=O)CO)C(F)F",
                    1.0
                ],
                [
                    "CNC1=C(Cl)C2C(=C1N(CC=O)C(F)F)P2O",
                    1.0
                ],
                [
                    "CNC12PC1=C(CO)C(N(F)CC(=O)F)=C2Cl",
                    1.0
                ],
                [
                    "CNC(ON(F)CC(=O)F)C1=C2PC2C(Cl)=C1",
                    1.0
                ],
                [
                    "CNC(NCC(=O)F)C1=C2P(O)C2(F)C(Cl)=C1",
                    1.0
                ],
                [
                    "CNC(NC(=O)F)OC12PC1=C(CF)C=C2Cl",
                    1.0
                ],
                [
                    "CNC(Cl)N(CC(=O)F)C1=C2P(O)C2(F)C=C1",
                    1.0
                ],
                [
                    "CNC(CC(=O)F)OP1C2=CC(NF)=C(Cl)C21",
                    1.0
                ],
                [
                    "CNC(C(=O)F)N(C)C1=C2P(O)C2(F)C(Cl)=C1",
                    1.0
                ],
                [
                    "CNC(=O)N(F)C(CF)C1=C2C(C(Cl)=C1)P2O",
                    1.0
                ],
                [
                    "CN1CP(C2C=C(C(=O)F)C(N(C)F)=C2Cl)O1",
                    1.0
                ],
                [
                    "CN(OP1CC2=CC=C(Cl)C21)N(F)CC(=O)F",
                    1.0
                ],
                [
                    "CN(O)CP1C2=CC(N(F)CC=O)=C(Cl)C21F",
                    1.0
                ],
                [
                    "CN(O)CP1C2=CC(N(F)CC(=O)F)C(Cl)=C21",
                    1.0
                ],
                [
                    "CN(O)CP1C2=CC(N(F)CC(=O)F)=C(Cl)C21",
                    1.0
                ],
                [
                    "CN(O)CP1C2=CC(N(C)F)=C(Cl)C21C(=O)F",
                    1.0
                ],
                [
                    "CN(O)CC1=C2PC2C(Cl)=C1N(F)CC(=O)F",
                    1.0
                ],
                [
                    "CN(O)C1=C2PC2(Cl)C=C1N(F)C(F)CC=O",
                    1.0
                ],
                [
                    "CN(O)C(F)P1C2=CC(NCC(=O)F)=C(Cl)C21",
                    1.0
                ],
                [
                    "CN(O)C(F)(NCC(=O)F)P1C2=CC=C(Cl)C21",
                    1.0
                ],
                [
                    "CN(O)C(Cl)P1C2=CC(N(F)CC(=O)F)=CC21",
                    1.0
                ],
                [
                    "CN(O)C(C(=O)F)N(F)C1=C(Cl)C2C(=C1)P2C",
                    1.0
                ],
                [
                    "CN(NF)OP1CC2=CC=C(Cl)C21CC(=O)F",
                    1.0
                ],
                [
                    "CN(NCC(=O)F)C1=C2P(O)C2(F)C(CCl)=C1",
                    1.0
                ],
                [
                    "CN(NCC(=O)F)C1=C2P(O)C2(CF)C(Cl)=C1",
                    1.0
                ],
                [
                    "CN(F)N(COP1C2=CC=C(Cl)C21)CC(=O)F",
                    1.0
                ],
                [
                    "CN(F)N(C)OP1CC2=CC(C(=O)F)=C(Cl)C21",
                    1.0
                ],
                [
                    "CN(F)COP1C2=CC(N(F)CC=O)=C(Cl)C21",
                    1.0
                ],
                [
                    "CN(F)CN(CC(=O)F)C1=C2C(C(Cl)=C1)P2O",
                    1.0
                ],
                [
                    "CN(F)CN(C)C1=C2C(C(Cl)=C1C(=O)F)P2O",
                    1.0
                ],
                [
                    "CN(F)CC(O)NC1=C2C(C(Cl)=C1)P2C(=O)F",
                    1.0
                ],
                [
                    "CN(F)CC(O)N(C(=O)F)C1=C2PC2C(Cl)=C1",
                    1.0
                ],
                [
                    "CN(F)C1=CC2C(=C1N(CF)CC=O)P2OCl",
                    1.0
                ],
                [
                    "CN(F)C1=C(N(CF)CC=O)C2C(=C1)P2OCl",
                    1.0
                ],
                [
                    "CN(F)C1=C(Cl)C2C(=C1N(CF)CC=O)P2O",
                    1.0
                ],
                [
                    "CN(F)C1=C(Cl)C2C(=C(N(C=O)CF)C1)P2O",
                    1.0
                ],
                [
                    "CN(F)C1=C(Cl)C2(CO)PC2=C1N(C)C(=O)F",
                    1.0
                ],
                [
                    "CN(F)C(C(=O)F)N(C)C1=C2C(C(Cl)=C1)P2O",
                    1.0
                ],
                [
                    "CN(Cl)CC(=O)N(C1=C2C(C=C1)P2O)C(F)F",
                    1.0
                ],
                [
                    "CN(Cl)C1=CC2C(=C1N(CC=O)C(F)F)P2O",
                    1.0
                ],
                [
                    "CN(Cl)C1=CC2C(=C1C(=O)CNCF)P2OF",
                    1.0
                ],
                [
                    "CN(Cl)C1=CC2C(=C1C(=O)CNC(F)F)P2O",
                    1.0
                ],
                [
                    "CN(Cl)C1=C(N(CF)CC(=O)F)C2C(=C1)P2O",
                    1.0
                ],
                [
                    "CN(Cl)C(=O)CN1C2C(=CC3C2P3O)C1(F)F",
                    1.0
                ],
                [
                    "CN(Cl)C(=O)CN(CF)C1=C2C(C=C1F)P2O",
                    1.0
                ],
                [
                    "CN(Cl)C(=O)CN(C1=C2C(C=C1)P2O)C(F)F",
                    1.0
                ],
                [
                    "CN(CONF)C1=C2PC2(CC(=O)F)C(Cl)=C1",
                    1.0
                ],
                [
                    "CN(CON(F)CC(=O)F)C1=C2PC2C(Cl)=C1",
                    1.0
                ],
                [
                    "CN(CON(F)C(=O)F)C1=C2PC2C(Cl)=CC1",
                    1.0
                ],
                [
                    "CN(CO)C1=C2PC2C(Cl)=C1N(F)CC(=O)F",
                    1.0
                ],
                [
                    "CN(CO)C1=C2PC2(C(Cl)C(=O)F)C=C1NF",
                    1.0
                ],
                [
                    "CN(CNF)C1=C2PC2(C(O)C(=O)F)C(Cl)=C1",
                    1.0
                ],
                [
                    "CN(CNCC=O)C1=C2P(OF)C2(F)C(Cl)=C1",
                    1.0
                ],
                [
                    "CN(CNCC(=O)F)C1=C2P(O)C2(F)C(Cl)=C1",
                    1.0
                ],
                [
                    "CN(CNC(Cl)C(=O)F)C1=C2P(O)C2(F)C=C1",
                    1.0
                ],
                [
                    "CN(CNC(=O)F)OP1C2=C(CF)C=C(Cl)C21",
                    1.0
                ],
                [
                    "CN(CNC(=O)F)C1=C2P(O)CC2(F)C(Cl)=C1",
                    1.0
                ],
                [
                    "CN(CNC(=O)CF)C1=C2P(O)C2(F)C(Cl)=C1",
                    1.0
                ],
                [
                    "CN(CN(F)CC1=C2C(C(Cl)=C1)P2O)C(=O)F",
                    1.0
                ],
                [
                    "CN(CN(F)CC(=O)F)OP1C2=CC=C(Cl)C21",
                    1.0
                ],
                [
                    "CN(CN(F)CC(=O)F)C1=C2C(C=C1Cl)P2O",
                    1.0
                ],
                [
                    "CN(CN(F)CC(=O)F)C1=C2C(C=C1)P2OCl",
                    1.0
                ],
                [
                    "CN(CN(F)CC(=O)F)C1=C2C(C(Cl)=C1)P2O",
                    1.0
                ],
                [
                    "CN(CN(Cl)C(=O)F)OP1C2=C(CF)C=CC21",
                    1.0
                ],
                [
                    "CN(CN(CF)C(=O)F)C1=C2C(C(Cl)=C1)P2O",
                    1.0
                ],
                [
                    "CN(CF)C1=C2C(C(Cl)=C1NCC(=O)F)P2O",
                    1.0
                ],
                [
                    "CN(CCl)OP1C2=CC(N(CF)C(=O)F)=CC21",
                    1.0
                ],
                [
                    "CN(CCl)OP1C2=C(C(=O)F)C(N(C)F)=CC21",
                    1.0
                ],
                [
                    "CN(CCl)C1=C2CC(C=C1N(F)C=O)P2OF",
                    1.0
                ],
                [
                    "CN(CCl)C1=C2CC(C=C1N(F)C(=O)F)P2O",
                    1.0
                ],
                [
                    "CN(CCl)C1=C2C(C(=O)F)C(C=C1NF)P2O",
                    1.0
                ],
                [
                    "CN(CCF)OP1C2=CC(N(F)C=O)=C(Cl)C21",
                    1.0
                ],
                [
                    "CN(CCC(=O)F)C1=C2C(C(Cl)=C1NF)P2O",
                    1.0
                ],
                [
                    "CN(CC1=C2PC2(C(O)C(=O)F)C(Cl)=C1)NF",
                    1.0
                ],
                [
                    "CN(C=O)C1=C2CC(C(Cl)=C1N(F)CF)P2O",
                    1.0
                ],
                [
                    "CN(C1=C2PC2C(Cl)=C1NCF)C(O)C(=O)F",
                    1.0
                ],
                [
                    "CN(C1=C2P(O)C2(F)C=C1)C(Cl)NCC(=O)F",
                    1.0
                ],
                [
                    "CN(C1=C2P(O)C2(F)C(Cl)=C1)C(N)CC(=O)F",
                    1.0
                ],
                [
                    "CN(C1=C2P(O)C2(F)C(Cl)=C1)C(F)NCC=O",
                    1.0
                ],
                [
                    "CN(C1=C2CP(O)C2C(Cl)=C1)N(F)CC(=O)F",
                    1.0
                ],
                [
                    "CN(C1=C2CC(C=C1N(F)C(=O)F)P2)C(O)Cl",
                    1.0
                ],
                [
                    "CN(C1=C2C(C(Cl)=C1)P2O)C(F)NCC(=O)F",
                    1.0
                ],
                [
                    "CN(C)OP1C2=CC(N(F)CC(=O)F)C(Cl)=C21",
                    1.0
                ],
                [
                    "CN(C)OP1C2=CC(N(F)CC(=O)F)=C(Cl)C21",
                    1.0
                ],
                [
                    "CN(C)OP1C2=CC(N(F)C(=O)CF)=C(Cl)C21",
                    1.0
                ],
                [
                    "CN(C)OP1C2=C(C(F)NC(=O)F)C=C(Cl)C21",
                    1.0
                ],
                [
                    "CN(C)OP1C2=C(C(=O)F)C(NF)=C(CCl)C21",
                    1.0
                ],
                [
                    "CN(C)OP1C2=C(C(=O)F)C(N(C)F)=C(Cl)C21",
                    1.0
                ],
                [
                    "CN(C)CC1=C(Cl)C2C(=C(F)N1C(=O)F)P2O",
                    1.0
                ],
                [
                    "CN(C)C1=C2PC2C=C1ON(F)C(Cl)C(=O)F",
                    1.0
                ],
                [
                    "CN(C)C1=C2PC2(ON(F)CC(=O)F)C(Cl)=C1",
                    1.0
                ],
                [
                    "CN(C)C1=C2P(OCC(=O)F)C2(NF)C(Cl)=C1",
                    1.0
                ],
                [
                    "CN(C)C1=C2P(O)C2(CC(=O)F)C(Cl)=C1NF",
                    1.0
                ],
                [
                    "CN(C)C1=C2P(O)C2(C(F)C=O)C(Cl)=C1NF",
                    1.0
                ],
                [
                    "CN(C)C1=C2CC(C(Cl)=C1N(F)C(=O)F)P2O",
                    1.0
                ],
                [
                    "CN(C)C1=C2C(C(Cl)=C1N(F)CC(=O)F)P2O",
                    1.0
                ],
                [
                    "CN(C)C1=C2C(C(Cl)=C1N(CF)C(=O)F)P2O",
                    1.0
                ],
                [
                    "CN(C)C1=C2C(C(Cl)=C1N(C)C(=O)F)P2OF",
                    1.0
                ],
                [
                    "CN(C)C1=C2C(C(Cl)=C1)P2ON(F)CC(=O)F",
                    1.0
                ],
                [
                    "CN(C)C1=C2C(C(Cl)=C1)P2CON(F)C(=O)F",
                    1.0
                ],
                [
                    "CCOP1C2=C(NN(F)CC(=O)F)C=C(Cl)C21",
                    1.0
                ],
                [
                    "CCONC1=C2PC2C(Cl)=C1N(F)C(=O)CF",
                    1.0
                ],
                [
                    "CCOC12C(Cl)=CC(N)=C1P2N(F)C(F)C=O",
                    1.0
                ],
                [
                    "CCNOP1C2=CC(N(F)CC(=O)F)=C(Cl)C21",
                    1.0
                ],
                [
                    "CCNC1=C2P(O)C2(N(F)CC(=O)F)C(Cl)=C1",
                    1.0
                ],
                [
                    "CCN(CNC(=O)F)C1=C2P(O)C2(F)C(Cl)=C1",
                    1.0
                ],
                [
                    "CCN(CN(F)C(=O)F)C1=C2C(C(Cl)=C1)P2O",
                    1.0
                ],
                [
                    "CCN(C1=C2CP(O)C2C(Cl)=C1)N(F)C(=O)F",
                    1.0
                ],
                [
                    "CCN(C1=C2C(C(Cl)=C1)P2O)N(F)CC(=O)F",
                    1.0
                ],
                [
                    "CCN(C)OP1C2=CC(N(F)C(=O)F)=C(Cl)C21",
                    1.0
                ],
                [
                    "CCN(C)C1=C2C(C(Cl)=C1N(F)C(=O)F)P2O",
                    1.0
                ],
                [
                    "CCCNOP1C2=CC(N(F)C(=O)F)=C(Cl)C21",
                    1.0
                ],
                [
                    "CCCN(C1=C2C(C(Cl)=C1)P2O)N(F)C(=O)F",
                    1.0
                ],
                [
                    "CCC12C(=CC(N(F)C(=O)F)=C1Cl)P2ONC",
                    1.0
                ],
                [
                    "CC1C2=C(NN(F)CC(=O)F)C=C(Cl)C2P1O",
                    1.0
                ],
                [
                    "CC1C(Cl)=C2C=CP1C(F)N(O)N2CC(=O)F",
                    1.0
                ],
                [
                    "CC1=C2PC2ON(CF)CN(C(=O)F)C(Cl)=C1",
                    1.0
                ],
                [
                    "CC1=C2PC2(ON(CN)C(F)C(=O)F)C(Cl)=C1",
                    1.0
                ],
                [
                    "CC1=C2PC2(ON(CF)CNC(=O)F)C(Cl)=C1",
                    1.0
                ],
                [
                    "CC1=C2PC2(ON(CF)C(=O)NCF)C(Cl)=C1",
                    1.0
                ],
                [
                    "CC1=C2C(C(Cl)=CN(F)CC(F)N1C=O)P2O",
                    1.0
                ],
                [
                    "CC1=C2C(C(Cl)=C1)P2ON(C)CN(F)C(=O)F",
                    1.0
                ],
                [
                    "CC1=C(NF)C(NC(C)C=O)=C2P(OCl)C12F",
                    1.0
                ],
                [
                    "CC1=C(NCl)C(C(NC(F)F)C(=O)O)=C2PC12",
                    1.0
                ],
                [
                    "CC1=C(N)C(C(NC(F)F)C(=O)OCl)=C2PC12",
                    1.0
                ],
                [
                    "CC1=C(Cl)C2(F)C(=C1N(C)CNC(=O)F)P2O",
                    1.0
                ],
                [
                    "CC12PC1=C(CF)C(N(CC(=O)F)NO)=C2Cl",
                    1.0
                ],
                [
                    "CC12C=C(NCl)C(N(CC=O)C(F)F)=C1P2O",
                    1.0
                ],
                [
                    "CC12C(=CC(NCC=O)=C1Cl)P2C(F)(F)NO",
                    1.0
                ],
                [
                    "CC12C(=CC(NCC(=O)F)=C1Cl)P2C(F)ON",
                    1.0
                ],
                [
                    "CC12C(=CC(NCC(=O)F)=C1Cl)P2C(F)NO",
                    1.0
                ],
                [
                    "CC(O)NC1=C2PC2C(Cl)=C1N(F)CC(=O)F",
                    1.0
                ],
                [
                    "CC(O)NC1=C2PC2C(Cl)=C1N(F)C(=O)CF",
                    1.0
                ],
                [
                    "CC(O)NC1=C2PC2C(CCl)=C1N(F)C(=O)F",
                    1.0
                ],
                [
                    "CC(O)NC1=C2PC2(N(F)CC(=O)F)C(Cl)=C1",
                    1.0
                ],
                [
                    "CC(O)(NC1=C2PC2C(Cl)=C1)NC(F)C(=O)F",
                    1.0
                ],
                [
                    "CC(O)(NC1=C2PC2C(Cl)=C1)N(F)CC(=O)F",
                    1.0
                ],
                [
                    "CC(O)(CF)NC1=C2PC2C(Cl)=C1N(F)C=O",
                    1.0
                ],
                [
                    "CC(O)(C1=C(Cl)C2PC2=C1N)N(F)CC(=O)F",
                    1.0
                ],
                [
                    "CC(NCC(=O)F)NC1=C2P(O)C2(F)C(Cl)=C1",
                    1.0
                ],
                [
                    "CC(NC1=C2PC2C=C1N(F)C(=O)CF)OCl",
                    1.0
                ],
                [
                    "CC(N)OP1C2=CC(N(F)CC(=O)F)=C(Cl)C21",
                    1.0
                ],
                [
                    "CC(N)COP1C2=CC(N(F)C(=O)F)=C(Cl)C21",
                    1.0
                ],
                [
                    "CC(N)C(C(=O)F)N(F)C1=C(Cl)C2C(=C1)P2O",
                    1.0
                ],
                [
                    "CC(N)(O)C1=C2PC2C(Cl)=C1N(F)C(=O)CF",
                    1.0
                ],
                [
                    "CC(N(C)C1=C2C(C(Cl)=C1)P2O)N(F)C(=O)F",
                    1.0
                ],
                [
                    "CC(CO)NC1=C2PC2C(Cl)=C1N(F)C(=O)F",
                    1.0
                ],
                [
                    "CC(CNC1=C2C(C(Cl)=C1)P2O)N(F)C(=O)F",
                    1.0
                ],
                [
                    "CC(C=O)NC1=C2C(C(CF)=C1NF)P2OCl",
                    1.0
                ],
                [
                    "CC(C=O)NC1=C2C(C(C(F)NF)=C1)P2OCl",
                    1.0
                ],
                [
                    "CC(C=O)N(NC1=CC2C(=C1)P2OCl)C(F)F",
                    1.0
                ],
                [
                    "CC(C=O)N(CF)N(F)C1=CC2C(=C1)P2OCl",
                    1.0
                ],
                [
                    "CC(C=O)N(CF)C1=C2C(C=C1NF)P2OCl",
                    1.0
                ],
                [
                    "CC(C(=O)F)N(F)C1=C(Cl)C2PC2=C1NCO",
                    1.0
                ],
                [
                    "CC(C(=O)Cl)N(CF)N(F)C1=CC2C(=C1)P2O",
                    1.0
                ],
                [
                    "CC(=O)N(F)C1=C(Cl)C2C(=C1NC(C)O)P2F",
                    1.0
                ],
                [
                    "CC(=O)N(CN(F)CF)OP1C2=CC=C(Cl)C21",
                    1.0
                ],
                [
                    "CC(=O)N(CN(F)CF)OC1=C(Cl)C2PC2=C1",
                    1.0
                ],
                [
                    "CC(=O)C1=C2C(C=C1N(Cl)CNC(F)F)P2O",
                    1.0
                ],
                [
                    "CC(=O)C(NOP1C2=CC=C(Cl)C21)N(F)CF",
                    1.0
                ]
            ],
            "execution_time": 507.4092950820923,
            "number_scoring_function_calls": 28070,
            "metadata": {
                "top_250": 1.0,
                "internal_similarity_max": 0.717391304347826,
                "internal_similarity_mean": 0.20562841052744146,
                "internal_similarity_histogram_density": [
                    [
                        0.30304,
                        4.98272,
                        3.7977599999999985,
                        0.6812800000000001,
                        0.16576000000000002,
                        0.05375999999999995,
                        0.015040000000000003,
                        0.0006400000000000002,
                        0.0,
                        0.0
                    ]
                ],
                "internal_similarity_histogram_bins": [
                    [
                        0.0,
                        0.1,
                        0.2,
                        0.30000000000000004,
                        0.4,
                        0.5,
                        0.6000000000000001,
                        0.7000000000000001,
                        0.8,
                        0.9,
                        1.0
                    ]
                ]
            }
        },
        {
            "benchmark_name": "Median molecules 1",
            "score": 0.4546897198052908,
            "optimized_molecules": [
                [
                    "CC1CCC2CC(=O)C(C)(CCC(C(C)C)C(O)C1)C2(C)C",
                    0.4745762711864407
                ],
                [
                    "CC1CCC2(C)C(=O)CC(CCC(C(C)C)C(O)C1)C2(C)C",
                    0.4745762711864407
                ],
                [
                    "CC(C)C1CCC2(C)C(=O)CC(CC1O)C2(C)C",
                    0.4738035414793428
                ],
                [
                    "CC(C)C1CCC2CC(=O)C(C)(CCC1O)C2(C)C",
                    0.46032847487588874
                ],
                [
                    "CC(C)C1CC(=O)C2(C)CCC(CC1O)C2(C)C",
                    0.458682472293863
                ],
                [
                    "CC1CCC2CCC(C)(C(=O)CC(C(C)C)C(O)C1)C2(C)C",
                    0.45
                ],
                [
                    "CC1CCC(C(C)C)C(O)CCC2(C)C(=O)CC(C1)C2(C)C",
                    0.45
                ],
                [
                    "CC1CCC(C(C)C)C(O)CC2CCC(C)(C(=O)C1)C2(C)C",
                    0.45
                ],
                [
                    "CC1CCC(C(C)C)C(O)CC2CC(=O)C(C)(CC1)C2(C)C",
                    0.45
                ],
                [
                    "CC1CCC(C(C)C)C(O)CC(=O)C2(C)CCC(C1)C2(C)C",
                    0.45
                ],
                [
                    "CC1CC(=O)C2(C)CCC(CCC(C(C)C)C(O)C1)C2(C)C",
                    0.45
                ],
                [
                    "CC1CCC2CC(=O)C(C)(CC(C(C)C)C(O)C1)C2(C)C",
                    0.44801076831712416
                ],
                [
                    "CC1CCC2(C)C(=O)CC(CC(C(C)C)C(O)C1)C2(C)C",
                    0.44801076831712416
                ],
                [
                    "CC1CC(O)C(C(C)C)CCC2CC(=O)C(C)(C1)C2(C)C",
                    0.44801076831712416
                ],
                [
                    "CC1CC(O)C(C(C)C)CCC2(C)C(=O)CC(C1)C2(C)C",
                    0.44801076831712416
                ],
                [
                    "CC(C)C1CCC2CCC(C)(C(=O)CC1O)C2(C)C",
                    0.4476660119995655
                ],
                [
                    "CC(C)C1CCC2CC(=O)C(C)(CC1O)C2(C)C",
                    0.4468887036332465
                ],
                [
                    "CC(C)C1CCC2(C)C(=O)CC(CCC1O)C2(C)C",
                    0.44585082870893744
                ],
                [
                    "CC(C)C1CC2CCC(C)(C(=O)CC1O)C2(C)C",
                    0.443613573862942
                ],
                [
                    "CC(C)C1CC2CC(=O)C(C)(CCC1O)C2(C)C",
                    0.443613573862942
                ],
                [
                    "CC1CCCC2CC(=O)C(C)(CCC(C(C)C)C(O)C1)C2(C)C",
                    0.43994134506405985
                ],
                [
                    "CC1CCCC2(C)C(=O)CC(CCC(C(C)C)C(O)C1)C2(C)C",
                    0.43994134506405985
                ],
                [
                    "CC1CCC2CC(=O)C(C)(CCCC(C(C)C)C(O)C1)C2(C)C",
                    0.43994134506405985
                ],
                [
                    "CC1CCC2(C)C(=O)CC(CCCC(C(C)C)C(O)C1)C2(C)C",
                    0.43994134506405985
                ],
                [
                    "CC1CCC(O)C(C(C)C)CCC2(C)C(=O)CC(C1)C2(C)C",
                    0.4379535120175709
                ],
                [
                    "CC1CCC2CC(=O)C(C)(CCC(O)C(C(C)C)C1)C2(C)C",
                    0.4374487394792124
                ],
                [
                    "CC(C)C1CCC(=O)C2(C)CCC(CC1O)C2(C)C",
                    0.43605676539356963
                ],
                [
                    "CC1CCC2(C)C(=O)CC(CC(O)C(C(C)C)C1)C2(C)C",
                    0.435285750066007
                ],
                [
                    "CC1CCC(C(C)C)C(O)CC2CC(=O)C(C)(C1)C2(C)C",
                    0.435285750066007
                ],
                [
                    "CC1CCC(C(C)C)C(O)CC2(C)C(=O)CC(C1)C2(C)C",
                    0.435285750066007
                ],
                [
                    "CC1CC(O)C(C(C)C)CC(=O)C2(C)CCC(C1)C2(C)C",
                    0.435285750066007
                ],
                [
                    "CC1CC(=O)C2(C)CCC(CC(C(C)C)C(O)C1)C2(C)C",
                    0.435285750066007
                ],
                [
                    "CC(C)C1CCCC2(C)C(=O)CC(CC1O)C2(C)C",
                    0.43513363202883826
                ],
                [
                    "CC1CCC2CC(O)C(C(C)C)CCC(C)(C(=O)C1)C2(C)C",
                    0.4262295081967213
                ],
                [
                    "CC1CCC2(C)C(=O)CC(O)C(C(C)C)CCC(C1)C2(C)C",
                    0.4262295081967213
                ],
                [
                    "CC1CCC2CCC(C)(C(=O)CC(O)C(C(C)C)C1)C2(C)C",
                    0.42597137568529864
                ],
                [
                    "CC1CCC(O)C(C(C)C)CC(=O)C2(C)CCC(C1)C2(C)C",
                    0.42597137568529864
                ],
                [
                    "CC1CCC2CC(=O)C(C)(CCC(C(C)S)C(O)C1)C2(C)C",
                    0.4251952027621871
                ],
                [
                    "CC1CCC2CC(=O)C(C)(CCC(C(C)P)C(O)C1)C2(C)C",
                    0.4251952027621871
                ],
                [
                    "CC1CCC2CC(=O)C(C)(CCC(C(C)O)C(O)C1)C2(C)C",
                    0.4251952027621871
                ],
                [
                    "CC1CCC2CC(=O)C(C)(CCC(C(C)N)C(O)C1)C2(C)C",
                    0.4251952027621871
                ],
                [
                    "CC1CCC2CC(=O)C(C)(CCC(C(C)F)C(O)C1)C2(C)C",
                    0.4251952027621871
                ],
                [
                    "CC1CCC2CC(=O)C(C)(CCC(C(C)Cl)C(O)C1)C2(C)C",
                    0.4251952027621871
                ],
                [
                    "CC1CCC2CC(=O)C(C)(CCC(C(C)Br)C(O)C1)C2(C)C",
                    0.4251952027621871
                ],
                [
                    "CC1CCC2(C)C(=O)CC(CCC(O)C(C(C)C)C1)C2(C)C",
                    0.4251952027621871
                ],
                [
                    "CC1CCC2(C)C(=O)CC(CCC(C(C)S)C(O)C1)C2(C)C",
                    0.4251952027621871
                ],
                [
                    "CC1CCC2(C)C(=O)CC(CCC(C(C)P)C(O)C1)C2(C)C",
                    0.4251952027621871
                ],
                [
                    "CC1CCC2(C)C(=O)CC(CCC(C(C)O)C(O)C1)C2(C)C",
                    0.4251952027621871
                ],
                [
                    "CC1CCC2(C)C(=O)CC(CCC(C(C)N)C(O)C1)C2(C)C",
                    0.4251952027621871
                ],
                [
                    "CC1CCC2(C)C(=O)CC(CCC(C(C)F)C(O)C1)C2(C)C",
                    0.4251952027621871
                ],
                [
                    "CC1CCC2(C)C(=O)CC(CCC(C(C)Cl)C(O)C1)C2(C)C",
                    0.4251952027621871
                ],
                [
                    "CC1CCC2(C)C(=O)CC(CCC(C(C)Br)C(O)C1)C2(C)C",
                    0.4251952027621871
                ],
                [
                    "CC(C)C1CCC2CC(=O)C(C)(CCC(S)CC1O)C2(C)C",
                    0.4251952027621871
                ],
                [
                    "CC(C)C1CCC2CC(=O)C(C)(CCC(P)CC1O)C2(C)C",
                    0.4251952027621871
                ],
                [
                    "CC(C)C1CCC2CC(=O)C(C)(CCC(O)CC1O)C2(C)C",
                    0.4251952027621871
                ],
                [
                    "CC(C)C1CCC2CC(=O)C(C)(CCC(N)CC1O)C2(C)C",
                    0.4251952027621871
                ],
                [
                    "CC(C)C1CCC2CC(=O)C(C)(CCC(F)CC1O)C2(C)C",
                    0.4251952027621871
                ],
                [
                    "CC(C)C1CCC2CC(=O)C(C)(CCC(Cl)CC1O)C2(C)C",
                    0.4251952027621871
                ],
                [
                    "CC(C)C1CCC2CC(=O)C(C)(CCC(Br)CC1O)C2(C)C",
                    0.4251952027621871
                ],
                [
                    "CC(C)C1CCC2CC(=O)C(C)(CCCC1O)C2(C)C",
                    0.4242640687119285
                ],
                [
                    "CC1CCC2CC(=O)C(C)(CC(O)C(C(C)C)C1)C2(C)C",
                    0.423728813559322
                ],
                [
                    "CC1CCC2(C)C(=O)CC(C(C)C)C(O)CC(C1)C2(C)C",
                    0.4234505222898966
                ],
                [
                    "CC1CC(=O)C2(C)CCC(C(C)C)C(O)CC(C1)C2(C)C",
                    0.4234505222898966
                ],
                [
                    "CC(C)C1CCC2(C)C(=O)CCC(CC1O)C2(C)C",
                    0.42334475220649564
                ],
                [
                    "CC1CCC2CC(C)(C(=O)CC(C(C)C)C(O)C1)C2(C)C",
                    0.4226135862856293
                ],
                [
                    "CC1CCC(C(C)C)C(O)CC2CC(C)(C(=O)C1)C2(C)C",
                    0.4226135862856293
                ],
                [
                    "CC1CCC(C(C)C)C(O)CC(=O)C2(C)CC(C1)C2(C)C",
                    0.4226135862856293
                ],
                [
                    "CC1CC(=O)C2(C)CCC(CC(O)C(C(C)C)C1)C2(C)C",
                    0.4226135862856293
                ],
                [
                    "CC1CC(=O)C2(C)CC(CCC(C(C)C)C(O)C1)C2(C)C",
                    0.4226135862856293
                ],
                [
                    "CC(C)C1CCCC2CC(=O)C(C)(CCC1O)C2(C)C",
                    0.4225001481984198
                ],
                [
                    "CC(C)C1CCC2(C)C(=O)CC(CCCC1O)C2(C)C",
                    0.4225001481984198
                ],
                [
                    "CC(C)C1CCC2CC(=O)C(C)(CCC(O)C1C)C2(C)C",
                    0.421211769587116
                ],
                [
                    "CC(C)C1CCC2CC(C)(C(=O)CC1O)C2(C)C",
                    0.42047525605008473
                ],
                [
                    "CC(C)C1CCC2(C)C(=O)CC(CC1O)C2(C)S",
                    0.42047525605008473
                ],
                [
                    "CC(C)C1CCC2(C)C(=O)CC(CC1O)C2(C)P",
                    0.42047525605008473
                ],
                [
                    "CC(C)C1CCC2(C)C(=O)CC(CC1O)C2(C)O",
                    0.42047525605008473
                ],
                [
                    "CC(C)C1CCC2(C)C(=O)CC(CC1O)C2(C)N",
                    0.42047525605008473
                ],
                [
                    "CC(C)C1CCC2(C)C(=O)CC(CC1O)C2(C)F",
                    0.42047525605008473
                ],
                [
                    "CC(C)C1CCC2(C)C(=O)CC(CC1O)C2(C)Cl",
                    0.42047525605008473
                ],
                [
                    "CC(C)C1CCC2(C)C(=O)CC(CC1O)C2(C)Br",
                    0.42047525605008473
                ],
                [
                    "CC1CCCCC2CC(=O)C(C)(CCC(C(C)C)C(O)C1)C2(C)C",
                    0.41979015736886477
                ],
                [
                    "CC1CCCCC2(C)C(=O)CC(CCC(C(C)C)C(O)C1)C2(C)C",
                    0.41979015736886477
                ],
                [
                    "CC1CCC2CC(=O)C(C)(CCCCC(C(C)C)C(O)C1)C2(C)C",
                    0.41979015736886477
                ],
                [
                    "CC1CCC2(C)C(=O)CC(CCCCC(C(C)C)C(O)C1)C2(C)C",
                    0.41979015736886477
                ],
                [
                    "CC(C)C1CC(=O)C2(C)CCC(CCC1O)C2(C)C",
                    0.41953597014763633
                ],
                [
                    "CC(C)C1CC2(C)C(=O)CC(CCC1O)C2(C)C",
                    0.4184137043778615
                ],
                [
                    "CC(C)C1CCC2(C)C(=O)CC(CC(O)C1C)C2(C)C",
                    0.4183300132670378
                ],
                [
                    "CC(C)C1CC2CCC(C)(C(=O)CC(O)C1C)C2(C)C",
                    0.4183300132670378
                ],
                [
                    "CC(C)C1CC2CC(=O)C(C)(CCC(O)C1C)C2(C)C",
                    0.4183300132670378
                ],
                [
                    "CC(C)C1CC(=O)C2(C)CCC(CC(O)C1C)C2(C)C",
                    0.4183300132670378
                ],
                [
                    "CC1CCC2CC(=O)C(C)(CCC(C(C)C)C(O)CC(C)C1)C2(C)C",
                    0.417910447761194
                ],
                [
                    "CC1CCC2(C)C(=O)CC(CCC(C(C)C)C(O)CC(C)C1)C2(C)C",
                    0.417910447761194
                ],
                [
                    "CC1CCC2(C)C(=O)CC(CC(C)CCC(C(C)C)C(O)C1)C2(C)C",
                    0.417690364554548
                ],
                [
                    "CC1CC(=O)C2(C)CCC(CC(C)CCC(C(C)C)C(O)C1)C2(C)C",
                    0.417690364554548
                ],
                [
                    "CC1CCC2CC(=O)C(C)(CCC(O)C1)C2(C)C",
                    0.41753340038353265
                ],
                [
                    "CC1CCCC2CCC(C)(C(=O)CC(C(C)C)C(O)C1)C2(C)C",
                    0.4172614801981401
                ],
                [
                    "CC1CCCC2(C)C(=O)CC(CC(O)C(C(C)C)CC1)C2(C)C",
                    0.4172614801981401
                ],
                [
                    "CC1CCC(C(C)C)C(O)CCCC2(C)C(=O)CC(C1)C2(C)C",
                    0.4172614801981401
                ],
                [
                    "CC1CC(=O)C2(C)CCC(CCCC(C(C)C)C(O)C1)C2(C)C",
                    0.4172614801981401
                ],
                [
                    "CC(C)C1CCC2CC(=O)C(C)(CCC1C)C2(C)C",
                    0.4169606805807075
                ]
            ],
            "execution_time": 223862.13083577156,
            "number_scoring_function_calls": 16109238,
            "metadata": {
                "top_1": 0.4745762711864407,
                "top_10": 0.4591967031021976,
                "top_100": 0.43029618512723417,
                "internal_similarity_max": 0.9523809523809523,
                "internal_similarity_mean": 0.6270140431307777,
                "internal_similarity_histogram_density": [
                    [
                        0.1,
                        0.0,
                        0.0,
                        0.0,
                        0.30000000000000004,
                        3.585999999999997,
                        3.8560000000000008,
                        1.7500000000000004,
                        0.3580000000000001,
                        0.05000000000000001
                    ]
                ],
                "internal_similarity_histogram_bins": [
                    [
                        0.0,
                        0.1,
                        0.2,
                        0.30000000000000004,
                        0.4,
                        0.5,
                        0.6000000000000001,
                        0.7000000000000001,
                        0.8,
                        0.9,
                        1.0
                    ]
                ]
            }
        },
        {
            "benchmark_name": "Median molecules 2",
            "score": 0.4170527724968083,
            "optimized_molecules": [
                [
                    "CCCc1nn(C)c2c(=O)[nH]c(-c3cc(S(=O)(=O)N4CCN(C)C(=O)C(c5ccc6c(c5)OCO6)N(S)CC4)ccc3OCC)nc12",
                    0.4189303587741589
                ],
                [
                    "CCCc1nn(C)c2c(=O)[nH]c(-c3cc(S(=O)(=O)N4CCN(C)C(=O)C(c5ccc6c(c5)OCO6)N(P)CC4)ccc3OCC)nc12",
                    0.4189303587741589
                ],
                [
                    "CCCc1nn(C)c2c(=O)[nH]c(-c3cc(S(=O)(=O)N4CCN(C)C(=O)C(c5ccc6c(c5)OCO6)N(O)CC4)ccc3OCC)nc12",
                    0.4189303587741589
                ],
                [
                    "CCCc1nn(C)c2c(=O)[nH]c(-c3cc(S(=O)(=O)N4CCN(C)C(=O)C(c5ccc6c(c5)OCO6)N(N)CC4)ccc3OCC)nc12",
                    0.4189303587741589
                ],
                [
                    "CCCc1nn(C)c2c(=O)[nH]c(-c3cc(S(=O)(=O)N4CCN(C)C(=O)C(c5ccc6c(c5)OCO6)N(F)CC4)ccc3OCC)nc12",
                    0.4189303587741589
                ],
                [
                    "CCCc1nn(C)c2c(=O)[nH]c(-c3cc(S(=O)(=O)N4CCN(C)C(=O)C(c5ccc6c(c5)OCO6)N(Cl)CC4)ccc3OCC)nc12",
                    0.4189303587741589
                ],
                [
                    "CCCc1nn(C)c2c(=O)[nH]c(-c3cc(S(=O)(=O)N4CCN(C)C(=O)C(c5ccc6c(c5)OCO6)N(C)CC4)ccc3OCC)nc12",
                    0.4189303587741589
                ],
                [
                    "CCCc1nn(C)c2c(=O)[nH]c(-c3cc(S(=O)(=O)N4CCN(C)C(=O)C(c5ccc6c(c5)OCO6)N(Br)CC4)ccc3OCC)nc12",
                    0.4189303587741589
                ],
                [
                    "CCCc1nn(C)c2c(=O)[nH]c(-c3cc(S(=O)(=O)N4CCN(C)C(c5ccc6c(c5)OCO6)C(=O)C4)ccc3OCC)nc12",
                    0.41719815242504243
                ],
                [
                    "CCCc1nn(C)c2c(=O)[nH]c(-c3cc(S(=O)(=O)N4CCN5C(=O)C(c6ccc7c(c6)OCO7)N5CC4)ccc3OCC)nc12",
                    0.41691422535312855
                ],
                [
                    "CCCc1nn(C)c2c(=O)[nH]c(-c3cc(S(=O)(=O)N4CCN(C)CC5C(=O)C(c6ccc7c(c6)OCO7)N5CC4)ccc3OCC)nc12",
                    0.41543750270736796
                ],
                [
                    "CCCc1nn(C)c2c(=O)[nH]c(-c3cc(S(=O)(=O)N4CCN(C)CC5=CN(CC4)C5c4ccc5c(c4)OCO5)ccc3OCC)nc12",
                    0.41534481123181805
                ],
                [
                    "CCCc1nn(C)c2c(=O)[nH]c(-c3cc(S(=O)(=O)N4CCN(C)CC(=O)C(c5ccc6c(c5)OCO6)N(S)CC4)ccc3OCC)nc12",
                    0.41534481123181805
                ],
                [
                    "CCCc1nn(C)c2c(=O)[nH]c(-c3cc(S(=O)(=O)N4CCN(C)CC(=O)C(c5ccc6c(c5)OCO6)N(P)CC4)ccc3OCC)nc12",
                    0.41534481123181805
                ],
                [
                    "CCCc1nn(C)c2c(=O)[nH]c(-c3cc(S(=O)(=O)N4CCN(C)CC(=O)C(c5ccc6c(c5)OCO6)N(O)CC4)ccc3OCC)nc12",
                    0.41534481123181805
                ],
                [
                    "CCCc1nn(C)c2c(=O)[nH]c(-c3cc(S(=O)(=O)N4CCN(C)CC(=O)C(c5ccc6c(c5)OCO6)N(N)CC4)ccc3OCC)nc12",
                    0.41534481123181805
                ],
                [
                    "CCCc1nn(C)c2c(=O)[nH]c(-c3cc(S(=O)(=O)N4CCN(C)CC(=O)C(c5ccc6c(c5)OCO6)N(F)CC4)ccc3OCC)nc12",
                    0.41534481123181805
                ],
                [
                    "CCCc1nn(C)c2c(=O)[nH]c(-c3cc(S(=O)(=O)N4CCN(C)CC(=O)C(c5ccc6c(c5)OCO6)N(Cl)CC4)ccc3OCC)nc12",
                    0.41534481123181805
                ],
                [
                    "CCCc1nn(C)c2c(=O)[nH]c(-c3cc(S(=O)(=O)N4CCN(C)CC(=O)C(c5ccc6c(c5)OCO6)N(C)CC4)ccc3OCC)nc12",
                    0.41534481123181805
                ],
                [
                    "CCCc1nn(C)c2c(=O)[nH]c(-c3cc(S(=O)(=O)N4CCN(C)CC(=O)C(c5ccc6c(c5)OCO6)N(Br)CC4)ccc3OCC)nc12",
                    0.41534481123181805
                ],
                [
                    "CCCc1nn(C)c2c(=O)[nH]c(-c3cc(S(=O)(=O)N4CC(=O)C(c5ccc6c(c5)OCO6)N(C)C4)ccc3OCC)nc12",
                    0.41509799840746886
                ],
                [
                    "CCCc1nn(C)c2c(=O)[nH]c(-c3cc(S(=O)(=O)N4CCN(C)CCN5C(=O)C(c6ccc7c(c6)OCO7)N5CC4)ccc3OCC)nc12",
                    0.4148531704074101
                ],
                [
                    "CCCc1nn(C)c2c(=O)[nH]c(-c3cc(S(=O)(=O)N4CCN(S)C(=O)C(c5ccc6c(c5)OCO6)N(C)CC4)ccc3OCC)nc12",
                    0.41457958749161017
                ],
                [
                    "CCCc1nn(C)c2c(=O)[nH]c(-c3cc(S(=O)(=O)N4CCN(P)C(=O)C(c5ccc6c(c5)OCO6)N(C)CC4)ccc3OCC)nc12",
                    0.41457958749161017
                ],
                [
                    "CCCc1nn(C)c2c(=O)[nH]c(-c3cc(S(=O)(=O)N4CCN(O)C(=O)C(c5ccc6c(c5)OCO6)N(C)CC4)ccc3OCC)nc12",
                    0.41457958749161017
                ],
                [
                    "CCCc1nn(C)c2c(=O)[nH]c(-c3cc(S(=O)(=O)N4CCN(N)C(=O)C(c5ccc6c(c5)OCO6)N(C)CC4)ccc3OCC)nc12",
                    0.41457958749161017
                ],
                [
                    "CCCc1nn(C)c2c(=O)[nH]c(-c3cc(S(=O)(=O)N4CCN(F)C(=O)C(c5ccc6c(c5)OCO6)N(C)CC4)ccc3OCC)nc12",
                    0.41457958749161017
                ],
                [
                    "CCCc1nn(C)c2c(=O)[nH]c(-c3cc(S(=O)(=O)N4CCN(Cl)C(=O)C(c5ccc6c(c5)OCO6)N(C)CC4)ccc3OCC)nc12",
                    0.41457958749161017
                ],
                [
                    "CCCc1nn(C)c2c(=O)[nH]c(-c3cc(S(=O)(=O)N4CCN(C)C5=CN(CC4)C5c4ccc5c(c4)OCO5)ccc3OCC)nc12",
                    0.41457958749161017
                ],
                [
                    "CCCc1nn(C)c2c(=O)[nH]c(-c3cc(S(=O)(=O)N4CCN(Br)C(=O)C(c5ccc6c(c5)OCO6)N(C)CC4)ccc3OCC)nc12",
                    0.41457958749161017
                ],
                [
                    "CCCc1nn(C)c2c(=O)[nH]c(-c3cc(S(=O)(=O)N4CCN(C)C(=O)C4c4ccc5c(c4)OCO5)ccc3OCC)nc12",
                    0.4138963085982298
                ],
                [
                    "CCCc1nn(C)c2c(=O)[nH]c(-c3cc(S(=O)(=O)N4CCC(=O)C(c5ccc6c(c5)OCO6)N(C)CC4)ccc3OCC)nc12",
                    0.41367582426614313
                ],
                [
                    "CCCc1nn(C)c2c(=O)[nH]c(-c3cc(S(=O)(=O)N4CCN(C)CCC5C(=O)C(c6ccc7c(c6)OCO7)N5CC4)ccc3OCC)nc12",
                    0.4131563042724613
                ],
                [
                    "CCCc1nn(C)c2c(=O)[nH]c(-c3cc(S(=O)(=O)N4CCN(C)C(c5ccc6c(c5)OCO6)C(=S)C4)ccc3OCC)nc12",
                    0.41276854016057085
                ],
                [
                    "CCCc1nn(C)c2c(=O)[nH]c(-c3cc(S(=O)(=O)N4CCN(C)C(c5ccc6c(c5)OCO6)C(=P)C4)ccc3OCC)nc12",
                    0.41276854016057085
                ],
                [
                    "CCCc1nn(C)c2c(=O)[nH]c(-c3cc(S(=O)(=O)N4CCN(C)C(c5ccc6c(c5)OCO6)C(=N)C4)ccc3OCC)nc12",
                    0.41276854016057085
                ],
                [
                    "C=C1CN(S(=O)(=O)c2ccc(OCC)c(-c3nc4c(CCC)nn(C)c4c(=O)[nH]3)c2)CCN(C)C1c1ccc2c(c1)OCO2",
                    0.41276854016057085
                ],
                [
                    "CCCc1nn(C)c2c(=O)[nH]c(-c3cc(S(=O)(=O)N4CCN(C)C(=O)C(c5ccc6c(c5)OCO6)N(C5C=[SH]5)CC4)ccc3OCC)nc12",
                    0.4126197817388711
                ],
                [
                    "CCCc1nn(C)c2c(=O)[nH]c(-c3cc(S(=O)(=O)N4CCN(C)C(=O)C(c5ccc6c(c5)OCO6)N(C5C=P5)CC4)ccc3OCC)nc12",
                    0.4126197817388711
                ],
                [
                    "CCCc1nn(C)c2c(=O)[nH]c(-c3cc(S(=O)(=O)N4CCN(C)C(=O)C(c5ccc6c(c5)OCO6)N(C5C=N5)CC4)ccc3OCC)nc12",
                    0.4126197817388711
                ],
                [
                    "CCCc1nn(C)c2c(=O)[nH]c(-c3cc(S(=O)(=O)N4CCN(C)C(=O)C(c5ccc6c(c5)OCO6)N(C5C=C5)CC4)ccc3OCC)nc12",
                    0.4126197817388711
                ],
                [
                    "CCCc1nn(C)c2c(=O)[nH]c(-c3cc(S(=O)(=O)N4CCN(C)C(=O)C(c5ccc6c(c5)OCO6)N([SH]=P)CC4)ccc3OCC)nc12",
                    0.41253013129940097
                ],
                [
                    "CCCc1nn(C)c2c(=O)[nH]c(-c3cc(S(=O)(=O)N4CCN(C)C(=O)C(c5ccc6c(c5)OCO6)N([SH]=N)CC4)ccc3OCC)nc12",
                    0.41253013129940097
                ],
                [
                    "CCCc1nn(C)c2c(=O)[nH]c(-c3cc(S(=O)(=O)N4CCN(C)C(=O)C(c5ccc6c(c5)OCO6)N(SS)CC4)ccc3OCC)nc12",
                    0.41253013129940097
                ],
                [
                    "CCCc1nn(C)c2c(=O)[nH]c(-c3cc(S(=O)(=O)N4CCN(C)C(=O)C(c5ccc6c(c5)OCO6)N(SP)CC4)ccc3OCC)nc12",
                    0.41253013129940097
                ],
                [
                    "CCCc1nn(C)c2c(=O)[nH]c(-c3cc(S(=O)(=O)N4CCN(C)C(=O)C(c5ccc6c(c5)OCO6)N(SO)CC4)ccc3OCC)nc12",
                    0.41253013129940097
                ],
                [
                    "CCCc1nn(C)c2c(=O)[nH]c(-c3cc(S(=O)(=O)N4CCN(C)C(=O)C(c5ccc6c(c5)OCO6)N(SN)CC4)ccc3OCC)nc12",
                    0.41253013129940097
                ],
                [
                    "CCCc1nn(C)c2c(=O)[nH]c(-c3cc(S(=O)(=O)N4CCN(C)C(=O)C(c5ccc6c(c5)OCO6)N(SCl)CC4)ccc3OCC)nc12",
                    0.41253013129940097
                ],
                [
                    "CCCc1nn(C)c2c(=O)[nH]c(-c3cc(S(=O)(=O)N4CCN(C)C(=O)C(c5ccc6c(c5)OCO6)N(SBr)CC4)ccc3OCC)nc12",
                    0.41253013129940097
                ],
                [
                    "CCCc1nn(C)c2c(=O)[nH]c(-c3cc(S(=O)(=O)N4CCN(C)C(=O)C(c5ccc6c(c5)OCO6)N(S#[SH])CC4)ccc3OCC)nc12",
                    0.41253013129940097
                ],
                [
                    "CCCc1nn(C)c2c(=O)[nH]c(-c3cc(S(=O)(=O)N4CCN(C)C(=O)C(c5ccc6c(c5)OCO6)N(S#N)CC4)ccc3OCC)nc12",
                    0.41253013129940097
                ],
                [
                    "CCCc1nn(C)c2c(=O)[nH]c(-c3cc(S(=O)(=O)N4CCN(C)C(=O)C(c5ccc6c(c5)OCO6)N(PS)CC4)ccc3OCC)nc12",
                    0.41253013129940097
                ],
                [
                    "CCCc1nn(C)c2c(=O)[nH]c(-c3cc(S(=O)(=O)N4CCN(C)C(=O)C(c5ccc6c(c5)OCO6)N(PP)CC4)ccc3OCC)nc12",
                    0.41253013129940097
                ],
                [
                    "CCCc1nn(C)c2c(=O)[nH]c(-c3cc(S(=O)(=O)N4CCN(C)C(=O)C(c5ccc6c(c5)OCO6)N(PO)CC4)ccc3OCC)nc12",
                    0.41253013129940097
                ],
                [
                    "CCCc1nn(C)c2c(=O)[nH]c(-c3cc(S(=O)(=O)N4CCN(C)C(=O)C(c5ccc6c(c5)OCO6)N(PN)CC4)ccc3OCC)nc12",
                    0.41253013129940097
                ],
                [
                    "CCCc1nn(C)c2c(=O)[nH]c(-c3cc(S(=O)(=O)N4CCN(C)C(=O)C(c5ccc6c(c5)OCO6)N(PF)CC4)ccc3OCC)nc12",
                    0.41253013129940097
                ],
                [
                    "CCCc1nn(C)c2c(=O)[nH]c(-c3cc(S(=O)(=O)N4CCN(C)C(=O)C(c5ccc6c(c5)OCO6)N(PC)CC4)ccc3OCC)nc12",
                    0.41253013129940097
                ],
                [
                    "CCCc1nn(C)c2c(=O)[nH]c(-c3cc(S(=O)(=O)N4CCN(C)C(=O)C(c5ccc6c(c5)OCO6)N(PBr)CC4)ccc3OCC)nc12",
                    0.41253013129940097
                ],
                [
                    "CCCc1nn(C)c2c(=O)[nH]c(-c3cc(S(=O)(=O)N4CCN(C)C(=O)C(c5ccc6c(c5)OCO6)N(P=S)CC4)ccc3OCC)nc12",
                    0.41253013129940097
                ],
                [
                    "CCCc1nn(C)c2c(=O)[nH]c(-c3cc(S(=O)(=O)N4CCN(C)C(=O)C(c5ccc6c(c5)OCO6)N(P=O)CC4)ccc3OCC)nc12",
                    0.41253013129940097
                ],
                [
                    "CCCc1nn(C)c2c(=O)[nH]c(-c3cc(S(=O)(=O)N4CCN(C)C(=O)C(c5ccc6c(c5)OCO6)N(P=N)CC4)ccc3OCC)nc12",
                    0.41253013129940097
                ],
                [
                    "CCCc1nn(C)c2c(=O)[nH]c(-c3cc(S(=O)(=O)N4CCN(C)C(=O)C(c5ccc6c(c5)OCO6)N(OS)CC4)ccc3OCC)nc12",
                    0.41253013129940097
                ],
                [
                    "CCCc1nn(C)c2c(=O)[nH]c(-c3cc(S(=O)(=O)N4CCN(C)C(=O)C(c5ccc6c(c5)OCO6)N(OP)CC4)ccc3OCC)nc12",
                    0.41253013129940097
                ],
                [
                    "CCCc1nn(C)c2c(=O)[nH]c(-c3cc(S(=O)(=O)N4CCN(C)C(=O)C(c5ccc6c(c5)OCO6)N(OO)CC4)ccc3OCC)nc12",
                    0.41253013129940097
                ],
                [
                    "CCCc1nn(C)c2c(=O)[nH]c(-c3cc(S(=O)(=O)N4CCN(C)C(=O)C(c5ccc6c(c5)OCO6)N(ON)CC4)ccc3OCC)nc12",
                    0.41253013129940097
                ],
                [
                    "CCCc1nn(C)c2c(=O)[nH]c(-c3cc(S(=O)(=O)N4CCN(C)C(=O)C(c5ccc6c(c5)OCO6)N(OF)CC4)ccc3OCC)nc12",
                    0.41253013129940097
                ],
                [
                    "CCCc1nn(C)c2c(=O)[nH]c(-c3cc(S(=O)(=O)N4CCN(C)C(=O)C(c5ccc6c(c5)OCO6)N(OCl)CC4)ccc3OCC)nc12",
                    0.41253013129940097
                ],
                [
                    "CCCc1nn(C)c2c(=O)[nH]c(-c3cc(S(=O)(=O)N4CCN(C)C(=O)C(c5ccc6c(c5)OCO6)N(OC)CC4)ccc3OCC)nc12",
                    0.41253013129940097
                ],
                [
                    "CCCc1nn(C)c2c(=O)[nH]c(-c3cc(S(=O)(=O)N4CCN(C)C(=O)C(c5ccc6c(c5)OCO6)N(OBr)CC4)ccc3OCC)nc12",
                    0.41253013129940097
                ],
                [
                    "CCCc1nn(C)c2c(=O)[nH]c(-c3cc(S(=O)(=O)N4CCN(C)C(=O)C(c5ccc6c(c5)OCO6)N(NS)CC4)ccc3OCC)nc12",
                    0.41253013129940097
                ],
                [
                    "CCCc1nn(C)c2c(=O)[nH]c(-c3cc(S(=O)(=O)N4CCN(C)C(=O)C(c5ccc6c(c5)OCO6)N(NP)CC4)ccc3OCC)nc12",
                    0.41253013129940097
                ],
                [
                    "CCCc1nn(C)c2c(=O)[nH]c(-c3cc(S(=O)(=O)N4CCN(C)C(=O)C(c5ccc6c(c5)OCO6)N(NO)CC4)ccc3OCC)nc12",
                    0.41253013129940097
                ],
                [
                    "CCCc1nn(C)c2c(=O)[nH]c(-c3cc(S(=O)(=O)N4CCN(C)C(=O)C(c5ccc6c(c5)OCO6)N(NN)CC4)ccc3OCC)nc12",
                    0.41253013129940097
                ],
                [
                    "CCCc1nn(C)c2c(=O)[nH]c(-c3cc(S(=O)(=O)N4CCN(C)C(=O)C(c5ccc6c(c5)OCO6)N(NF)CC4)ccc3OCC)nc12",
                    0.41253013129940097
                ],
                [
                    "CCCc1nn(C)c2c(=O)[nH]c(-c3cc(S(=O)(=O)N4CCN(C)C(=O)C(c5ccc6c(c5)OCO6)N(NCl)CC4)ccc3OCC)nc12",
                    0.41253013129940097
                ],
                [
                    "CCCc1nn(C)c2c(=O)[nH]c(-c3cc(S(=O)(=O)N4CCN(C)C(=O)C(c5ccc6c(c5)OCO6)N(NBr)CC4)ccc3OCC)nc12",
                    0.41253013129940097
                ],
                [
                    "CCCc1nn(C)c2c(=O)[nH]c(-c3cc(S(=O)(=O)N4CCN(C)C(=O)C(c5ccc6c(c5)OCO6)N(N=S)CC4)ccc3OCC)nc12",
                    0.41253013129940097
                ],
                [
                    "CCCc1nn(C)c2c(=O)[nH]c(-c3cc(S(=O)(=O)N4CCN(C)C(=O)C(c5ccc6c(c5)OCO6)N(N=P)CC4)ccc3OCC)nc12",
                    0.41253013129940097
                ],
                [
                    "CCCc1nn(C)c2c(=O)[nH]c(-c3cc(S(=O)(=O)N4CCN(C)C(=O)C(c5ccc6c(c5)OCO6)N(N=O)CC4)ccc3OCC)nc12",
                    0.41253013129940097
                ],
                [
                    "CCCc1nn(C)c2c(=O)[nH]c(-c3cc(S(=O)(=O)N4CCN(C)C(=O)C(c5ccc6c(c5)OCO6)N(N=N)CC4)ccc3OCC)nc12",
                    0.41253013129940097
                ],
                [
                    "CCCc1nn(C)c2c(=O)[nH]c(-c3cc(S(=O)(=O)N4CCN(C)C(=O)C(c5ccc6c(c5)OCO6)N(CS)CC4)ccc3OCC)nc12",
                    0.41253013129940097
                ],
                [
                    "CCCc1nn(C)c2c(=O)[nH]c(-c3cc(S(=O)(=O)N4CCN(C)C(=O)C(c5ccc6c(c5)OCO6)N(CP)CC4)ccc3OCC)nc12",
                    0.41253013129940097
                ],
                [
                    "CCCc1nn(C)c2c(=O)[nH]c(-c3cc(S(=O)(=O)N4CCN(C)C(=O)C(c5ccc6c(c5)OCO6)N(CO)CC4)ccc3OCC)nc12",
                    0.41253013129940097
                ],
                [
                    "CCCc1nn(C)c2c(=O)[nH]c(-c3cc(S(=O)(=O)N4CCN(C)C(=O)C(c5ccc6c(c5)OCO6)N(CN)CC4)ccc3OCC)nc12",
                    0.41253013129940097
                ],
                [
                    "CCCc1nn(C)c2c(=O)[nH]c(-c3cc(S(=O)(=O)N4CCN(C)C(=O)C(c5ccc6c(c5)OCO6)N(CF)CC4)ccc3OCC)nc12",
                    0.41253013129940097
                ],
                [
                    "CCCc1nn(C)c2c(=O)[nH]c(-c3cc(S(=O)(=O)N4CCN(C)C(=O)C(c5ccc6c(c5)OCO6)N(CCl)CC4)ccc3OCC)nc12",
                    0.41253013129940097
                ],
                [
                    "CCCc1nn(C)c2c(=O)[nH]c(-c3cc(S(=O)(=O)N4CCN(C)C(=O)C(c5ccc6c(c5)OCO6)N(CC)CC4)ccc3OCC)nc12",
                    0.41253013129940097
                ],
                [
                    "CCCc1nn(C)c2c(=O)[nH]c(-c3cc(S(=O)(=O)N4CCN(C)C(=O)C(c5ccc6c(c5)OCO6)N(CBr)CC4)ccc3OCC)nc12",
                    0.41253013129940097
                ],
                [
                    "CCCc1nn(C)c2c(=O)[nH]c(-c3cc(S(=O)(=O)N4CCN(C)C(=O)C(c5ccc6c(c5)OCO6)N(C=S)CC4)ccc3OCC)nc12",
                    0.41253013129940097
                ],
                [
                    "CCCc1nn(C)c2c(=O)[nH]c(-c3cc(S(=O)(=O)N4CCN(C)C(=O)C(c5ccc6c(c5)OCO6)N(C=P)CC4)ccc3OCC)nc12",
                    0.41253013129940097
                ],
                [
                    "CCCc1nn(C)c2c(=O)[nH]c(-c3cc(S(=O)(=O)N4CCN(C)C(=O)C(c5ccc6c(c5)OCO6)N(C=O)CC4)ccc3OCC)nc12",
                    0.41253013129940097
                ],
                [
                    "CCCc1nn(C)c2c(=O)[nH]c(-c3cc(S(=O)(=O)N4CCN(C)C(=O)C(c5ccc6c(c5)OCO6)N(C#[SH])CC4)ccc3OCC)nc12",
                    0.41253013129940097
                ],
                [
                    "CCCc1nn(C)c2c(=O)[nH]c(-c3cc(S(=O)(=O)N4CCN(C)C(=O)C(c5ccc6c(c5)OCO6)N(C#P)CC4)ccc3OCC)nc12",
                    0.41253013129940097
                ],
                [
                    "CCCc1nn(C)c2c(=O)[nH]c(-c3cc(S(=O)(=O)N4CCN(C)C(=O)C(c5ccc6c(c5)OCO6)N(C#N)CC4)ccc3OCC)nc12",
                    0.41253013129940097
                ],
                [
                    "C=[SH]N1CCN(S(=O)(=O)c2ccc(OCC)c(-c3nc4c(CCC)nn(C)c4c(=O)[nH]3)c2)CCN(C)C(=O)C1c1ccc2c(c1)OCO2",
                    0.41253013129940097
                ],
                [
                    "C=PN1CCN(S(=O)(=O)c2ccc(OCC)c(-c3nc4c(CCC)nn(C)c4c(=O)[nH]3)c2)CCN(C)C(=O)C1c1ccc2c(c1)OCO2",
                    0.41253013129940097
                ],
                [
                    "C=NN1CCN(S(=O)(=O)c2ccc(OCC)c(-c3nc4c(CCC)nn(C)c4c(=O)[nH]3)c2)CCN(C)C(=O)C1c1ccc2c(c1)OCO2",
                    0.41253013129940097
                ],
                [
                    "C=CN1CCN(S(=O)(=O)c2ccc(OCC)c(-c3nc4c(CCC)nn(C)c4c(=O)[nH]3)c2)CCN(C)C(=O)C1c1ccc2c(c1)OCO2",
                    0.41253013129940097
                ],
                [
                    "C#SN1CCN(S(=O)(=O)c2ccc(OCC)c(-c3nc4c(CCC)nn(C)c4c(=O)[nH]3)c2)CCN(C)C(=O)C1c1ccc2c(c1)OCO2",
                    0.41253013129940097
                ],
                [
                    "C#CN1CCN(S(=O)(=O)c2ccc(OCC)c(-c3nc4c(CCC)nn(C)c4c(=O)[nH]3)c2)CCN(C)C(=O)C1c1ccc2c(c1)OCO2",
                    0.41253013129940097
                ]
            ],
            "execution_time": 223931.2138121128,
            "number_scoring_function_calls": 5084245,
            "metadata": {
                "top_1": 0.4189303587741589,
                "top_10": 0.41855552479714425,
                "top_100": 0.4136724339191216,
                "internal_similarity_max": 0.9647058823529412,
                "internal_similarity_mean": 0.7940003964582638,
                "internal_similarity_histogram_density": [
                    [
                        0.1,
                        0.0,
                        0.0,
                        0.0,
                        0.0,
                        0.0,
                        0.0,
                        4.3660000000000005,
                        5.4380000000000015,
                        0.09600000000000002
                    ]
                ],
                "internal_similarity_histogram_bins": [
                    [
                        0.0,
                        0.1,
                        0.2,
                        0.30000000000000004,
                        0.4,
                        0.5,
                        0.6000000000000001,
                        0.7000000000000001,
                        0.8,
                        0.9,
                        1.0
                    ]
                ]
            }
        },
        {
            "benchmark_name": "Osimertinib MPO",
            "score": 0.9216495348157755,
            "optimized_molecules": [
                [
                    "CN(C)CCN(P)c1c(NS(=O)C=P)ccnc1C(N)n1c(=O)n(P)c(=O)c2ccccc21",
                    0.9216495440467071
                ],
                [
                    "CN(C)CCN(P)c1c(NS(=O)C=P)ccnc1C(N)n1c(=O)n(P)c(=N)c2ccccc21",
                    0.9216495440467071
                ],
                [
                    "CN(C)CCN(P)c1c(NS(=O)C=P)ccnc1C(N)n1c(=O)n(C)c(=O)c2ccccc21",
                    0.9216495440467071
                ],
                [
                    "CN(C)CCN(P)c1c(NS(=O)C=P)ccnc1C(N)n1c(=O)n(C)c(=N)c2ccccc21",
                    0.9216495440467071
                ],
                [
                    "CN(C)CCN(P)c1c(NS(=O)C=P)ccnc1C(N)n1c(=N)n(P)c(=O)c2ccccc21",
                    0.9216495440467071
                ],
                [
                    "CN(C)CCN(P)c1c(NS(=O)C=P)ccnc1C(N)n1c(=N)n(C)c(=O)c2ccccc21",
                    0.9216495440467071
                ],
                [
                    "CN(C)CCN(P)c1c(NC(=O)C=P)ccnc1C(N)n1c(=O)n(P)c(=O)c2ccccc21",
                    0.9216495440467071
                ],
                [
                    "CN(C)CCN(P)c1c(NC(=O)C=P)ccnc1C(N)n1c(=O)n(P)c(=N)c2ccccc21",
                    0.9216495440467071
                ],
                [
                    "CN(C)CCN(P)c1c(NC(=O)C=P)ccnc1C(N)n1c(=O)n(C)c(=O)c2ccccc21",
                    0.9216495440467071
                ],
                [
                    "CN(C)CCN(P)c1c(NC(=O)C=P)ccnc1C(N)n1c(=O)n(C)c(=N)c2ccccc21",
                    0.9216495440467071
                ],
                [
                    "CN(C)CCN(P)c1c(NC(=O)C=P)ccnc1C(N)n1c(=N)n(P)c(=O)c2ccccc21",
                    0.9216495440467071
                ],
                [
                    "CN(C)CCN(P)c1c(NC(=O)C=P)ccnc1C(N)n1c(=N)n(C)c(=O)c2ccccc21",
                    0.9216495440467071
                ],
                [
                    "CN(C)CCN(C)c1c(NS(=S)C=P)ccnc1C(N)n1c(=O)n(C)c(=O)c2ccccc21",
                    0.9216495440467071
                ],
                [
                    "CN(C)CCN(C)c1c(NS(=O)N=P)ccnc1C(N)n1c(=O)n(C)c(=O)c2ccccc21",
                    0.9216495440467071
                ],
                [
                    "CN(C)CCN(C)c1c(NS(=O)C=P)ccnc1C(N)n1c(=O)n(P)c(=O)c2ccccc21",
                    0.9216495440467071
                ],
                [
                    "CN(C)CCN(C)c1c(NS(=O)C=P)ccnc1C(N)n1c(=O)n(P)c(=N)c2ccccc21",
                    0.9216495440467071
                ],
                [
                    "CN(C)CCN(C)c1c(NS(=O)C=P)ccnc1C(N)n1c(=O)n(C)c(=O)c2ccccc21",
                    0.9216495440467071
                ],
                [
                    "CN(C)CCN(C)c1c(NS(=O)C=P)ccnc1C(N)n1c(=O)n(C)c(=N)c2ccccc21",
                    0.9216495440467071
                ],
                [
                    "CN(C)CCN(C)c1c(NS(=O)C=P)ccnc1C(N)n1c(=N)n(P)c(=O)c2ccccc21",
                    0.9216495440467071
                ],
                [
                    "CN(C)CCN(C)c1c(NS(=O)C=P)ccnc1C(N)n1c(=N)n(C)c(=O)c2ccccc21",
                    0.9216495440467071
                ],
                [
                    "CN(C)CCN(C)c1c(NC(=O)C=P)ccnc1C(N)n1c(=O)n(P)c(=O)c2ccccc21",
                    0.9216495440467071
                ],
                [
                    "CN(C)CCN(C)c1c(NC(=O)C=P)ccnc1C(N)n1c(=O)n(P)c(=N)c2ccccc21",
                    0.9216495440467071
                ],
                [
                    "CN(C)CCN(C)c1c(NC(=O)C=P)ccnc1C(N)n1c(=O)n(C)c(=O)c2ccccc21",
                    0.9216495440467071
                ],
                [
                    "CN(C)CCN(C)c1c(NC(=O)C=P)ccnc1C(N)n1c(=O)n(C)c(=N)c2ccccc21",
                    0.9216495440467071
                ],
                [
                    "CN(C)CCN(C)c1c(NC(=O)C=P)ccnc1C(N)n1c(=N)n(P)c(=O)c2ccccc21",
                    0.9216495440467071
                ],
                [
                    "CN(C)CCN(C)c1c(NC(=O)C=P)ccnc1C(N)n1c(=N)n(C)c(=O)c2ccccc21",
                    0.9216495440467071
                ],
                [
                    "C=PS(=O)Nc1ccnc(C(N)n2c(=O)n(C)c(=O)c3ccccc32)c1N(C)CCN(C)C",
                    0.9216495440467071
                ],
                [
                    "C=NS(=S)Nc1ccnc(C(N)n2c(=O)n(P)c(=O)c3ccccc32)c1N(P)CCN(C)C",
                    0.9216495440467071
                ],
                [
                    "C=NS(=S)Nc1ccnc(C(N)n2c(=O)n(P)c(=O)c3ccccc32)c1N(C)CCN(C)C",
                    0.9216495440467071
                ],
                [
                    "C=NS(=S)Nc1ccnc(C(N)n2c(=O)n(P)c(=N)c3ccccc32)c1N(C)CCN(C)C",
                    0.9216495440467071
                ],
                [
                    "C=NS(=S)Nc1ccnc(C(N)n2c(=O)n(C)c(=O)c3ccccc32)c1N(P)CCN(C)C",
                    0.9216495440467071
                ],
                [
                    "C=NS(=S)Nc1ccnc(C(N)n2c(=O)n(C)c(=O)c3ccccc32)c1N(C)CCN(C)C",
                    0.9216495440467071
                ],
                [
                    "C=NS(=S)Nc1ccnc(C(N)n2c(=O)n(C)c(=N)c3ccccc32)c1N(P)CCN(C)C",
                    0.9216495440467071
                ],
                [
                    "C=NS(=S)Nc1ccnc(C(N)n2c(=O)n(C)c(=N)c3ccccc32)c1N(C)CCN(C)C",
                    0.9216495440467071
                ],
                [
                    "C=NS(=S)Nc1ccnc(C(N)n2c(=N)n(P)c(=O)c3ccccc32)c1N(C)CCN(C)C",
                    0.9216495440467071
                ],
                [
                    "C=NS(=S)Nc1ccnc(C(N)n2c(=N)n(C)c(=O)c3ccccc32)c1N(P)CCN(C)C",
                    0.9216495440467071
                ],
                [
                    "C=NS(=S)Nc1ccnc(C(N)n2c(=N)n(C)c(=O)c3ccccc32)c1N(C)CCN(C)C",
                    0.9216495440467071
                ],
                [
                    "C=NS(=O)Nc1pcnc(C(N)n2c(=O)n(P)c(=O)c3ccccc32)c1N(C)CCN(C)C",
                    0.9216495440467071
                ],
                [
                    "C=NS(=O)Nc1pcnc(C(N)n2c(=O)n(C)c(=O)c3ccccc32)c1N(C)CCN(C)C",
                    0.9216495440467071
                ],
                [
                    "C=NS(=O)Nc1pcnc(C(N)n2c(=O)n(C)c(=N)c3ccccc32)c1N(C)CCN(C)C",
                    0.9216495440467071
                ],
                [
                    "C=NS(=O)Nc1pcnc(C(N)n2c(=N)n(C)c(=O)c3ccccc32)c1N(C)CCN(C)C",
                    0.9216495440467071
                ],
                [
                    "C=NS(=O)Nc1cpnc(C(N)n2c(=O)n(P)c(=O)c3ccccc32)c1N(C)CCN(C)C",
                    0.9216495440467071
                ],
                [
                    "C=NS(=O)Nc1cpnc(C(N)n2c(=O)n(C)c(=O)c3ccccc32)c1N(C)CCN(C)C",
                    0.9216495440467071
                ],
                [
                    "C=NS(=O)Nc1cpnc(C(N)n2c(=O)n(C)c(=N)c3ccccc32)c1N(C)CCN(C)C",
                    0.9216495440467071
                ],
                [
                    "C=NS(=O)Nc1cpnc(C(N)n2c(=N)n(C)c(=O)c3ccccc32)c1N(C)CCN(C)C",
                    0.9216495440467071
                ],
                [
                    "C=NS(=O)Nc1ccnc(C(N)n2c(=O)n(P)c(=O)c3pcccc32)c1N(C)CCN(C)C",
                    0.9216495440467071
                ],
                [
                    "C=NS(=O)Nc1ccnc(C(N)n2c(=O)n(P)c(=O)c3cpccc32)c1N(C)CCN(C)C",
                    0.9216495440467071
                ],
                [
                    "C=NS(=O)Nc1ccnc(C(N)n2c(=O)n(P)c(=O)c3ccpcc32)c1N(C)CCN(C)C",
                    0.9216495440467071
                ],
                [
                    "C=NS(=O)Nc1ccnc(C(N)n2c(=O)n(P)c(=O)c3cccpc32)c1N(C)CCN(C)C",
                    0.9216495440467071
                ],
                [
                    "C=NS(=O)Nc1ccnc(C(N)n2c(=O)n(P)c(=O)c3ccccc32)c1N(P)CCN(C)C",
                    0.9216495440467071
                ],
                [
                    "C=NS(=O)Nc1ccnc(C(N)n2c(=O)n(P)c(=O)c3ccccc32)c1N(C)PCN(C)C",
                    0.9216495440467071
                ],
                [
                    "C=NS(=O)Nc1ccnc(C(N)n2c(=O)n(P)c(=O)c3ccccc32)c1N(C)CCN(C)C",
                    0.9216495440467071
                ],
                [
                    "C=NS(=O)Nc1ccnc(C(N)n2c(=O)n(P)c(=N)c3ccccc32)c1N(P)CCN(C)C",
                    0.9216495440467071
                ],
                [
                    "C=NS(=O)Nc1ccnc(C(N)n2c(=O)n(P)c(=N)c3ccccc32)c1N(C)CCN(C)C",
                    0.9216495440467071
                ],
                [
                    "C=NS(=O)Nc1ccnc(C(N)n2c(=O)n(C)c(=O)c3pcccc32)c1N(C)CCN(C)C",
                    0.9216495440467071
                ],
                [
                    "C=NS(=O)Nc1ccnc(C(N)n2c(=O)n(C)c(=O)c3cpccc32)c1N(C)CCN(C)C",
                    0.9216495440467071
                ],
                [
                    "C=NS(=O)Nc1ccnc(C(N)n2c(=O)n(C)c(=O)c3ccpcc32)c1N(C)CCN(C)C",
                    0.9216495440467071
                ],
                [
                    "C=NS(=O)Nc1ccnc(C(N)n2c(=O)n(C)c(=O)c3cccpc32)c1N(C)CCN(C)C",
                    0.9216495440467071
                ],
                [
                    "C=NS(=O)Nc1ccnc(C(N)n2c(=O)n(C)c(=O)c3ccccc32)c1N(P)CCN(C)C",
                    0.9216495440467071
                ],
                [
                    "C=NS(=O)Nc1ccnc(C(N)n2c(=O)n(C)c(=O)c3ccccc32)c1N(C)PCN(C)C",
                    0.9216495440467071
                ],
                [
                    "C=NS(=O)Nc1ccnc(C(N)n2c(=O)n(C)c(=O)c3ccccc32)c1N(C)CCN(C)C",
                    0.9216495440467071
                ],
                [
                    "C=NS(=O)Nc1ccnc(C(N)n2c(=O)n(C)c(=N)c3pcccc32)c1N(C)CCN(C)C",
                    0.9216495440467071
                ],
                [
                    "C=NS(=O)Nc1ccnc(C(N)n2c(=O)n(C)c(=N)c3cpccc32)c1N(C)CCN(C)C",
                    0.9216495440467071
                ],
                [
                    "C=NS(=O)Nc1ccnc(C(N)n2c(=O)n(C)c(=N)c3ccpcc32)c1N(C)CCN(C)C",
                    0.9216495440467071
                ],
                [
                    "C=NS(=O)Nc1ccnc(C(N)n2c(=O)n(C)c(=N)c3cccpc32)c1N(C)CCN(C)C",
                    0.9216495440467071
                ],
                [
                    "C=NS(=O)Nc1ccnc(C(N)n2c(=O)n(C)c(=N)c3ccccc32)c1N(P)CCN(C)C",
                    0.9216495440467071
                ],
                [
                    "C=NS(=O)Nc1ccnc(C(N)n2c(=O)n(C)c(=N)c3ccccc32)c1N(C)PCN(C)C",
                    0.9216495440467071
                ],
                [
                    "C=NS(=O)Nc1ccnc(C(N)n2c(=O)n(C)c(=N)c3ccccc32)c1N(C)CCN(C)C",
                    0.9216495440467071
                ],
                [
                    "C=NS(=O)Nc1ccnc(C(N)n2c(=N)n(P)c(=O)c3ccccc32)c1N(P)CCN(C)C",
                    0.9216495440467071
                ],
                [
                    "C=NS(=O)Nc1ccnc(C(N)n2c(=N)n(P)c(=O)c3ccccc32)c1N(C)CCN(C)C",
                    0.9216495440467071
                ],
                [
                    "C=NS(=O)Nc1ccnc(C(N)n2c(=N)n(C)c(=O)c3pcccc32)c1N(C)CCN(C)C",
                    0.9216495440467071
                ],
                [
                    "C=NS(=O)Nc1ccnc(C(N)n2c(=N)n(C)c(=O)c3cpccc32)c1N(C)CCN(C)C",
                    0.9216495440467071
                ],
                [
                    "C=NS(=O)Nc1ccnc(C(N)n2c(=N)n(C)c(=O)c3ccpcc32)c1N(C)CCN(C)C",
                    0.9216495440467071
                ],
                [
                    "C=NS(=O)Nc1ccnc(C(N)n2c(=N)n(C)c(=O)c3cccpc32)c1N(C)CCN(C)C",
                    0.9216495440467071
                ],
                [
                    "C=NS(=O)Nc1ccnc(C(N)n2c(=N)n(C)c(=O)c3ccccc32)c1N(P)CCN(C)C",
                    0.9216495440467071
                ],
                [
                    "C=NS(=O)Nc1ccnc(C(N)n2c(=N)n(C)c(=O)c3ccccc32)c1N(C)PCN(C)C",
                    0.9216495440467071
                ],
                [
                    "C=NS(=O)Nc1ccnc(C(N)n2c(=N)n(C)c(=O)c3ccccc32)c1N(C)CCN(C)C",
                    0.9216495440467071
                ],
                [
                    "C=NC(=O)Nc1ccnc(C(N)n2c(=O)n(P)c(=O)c3ccccc32)c1N(C)CCN(C)C",
                    0.9216495440467071
                ],
                [
                    "C=NC(=O)Nc1ccnc(C(N)n2c(=O)n(C)c(=O)c3ccccc32)c1N(P)CCN(C)C",
                    0.9216495440467071
                ],
                [
                    "C=NC(=O)Nc1ccnc(C(N)n2c(=O)n(C)c(=O)c3ccccc32)c1N(C)CCN(C)C",
                    0.9216495440467071
                ],
                [
                    "C=NC(=O)Nc1ccnc(C(N)n2c(=O)n(C)c(=N)c3ccccc32)c1N(C)CCN(C)C",
                    0.9216495440467071
                ],
                [
                    "C=NC(=O)Nc1ccnc(C(N)n2c(=N)n(C)c(=O)c3ccccc32)c1N(C)CCN(C)C",
                    0.9216495440467071
                ],
                [
                    "C=CS(=O)Nc1ccnc(C(N)n2c(=O)n(P)c(=O)c3ccccc32)c1N(C)CCN(C)C",
                    0.9216495440467071
                ],
                [
                    "C=CS(=O)Nc1ccnc(C(N)n2c(=O)n(C)c(=O)c3ccccc32)c1N(P)CCN(C)C",
                    0.9216495440467071
                ],
                [
                    "C=CS(=O)Nc1ccnc(C(N)n2c(=O)n(C)c(=O)c3ccccc32)c1N(C)CCN(C)C",
                    0.9216495440467071
                ],
                [
                    "C=CS(=O)Nc1ccnc(C(N)n2c(=O)n(C)c(=N)c3ccccc32)c1N(C)CCN(C)C",
                    0.9216495440467071
                ],
                [
                    "C=CS(=O)Nc1ccnc(C(N)n2c(=N)n(C)c(=O)c3ccccc32)c1N(C)CCN(C)C",
                    0.9216495440467071
                ],
                [
                    "C=CC(=O)Nc1ccnc(C(N)n2c(=O)n(P)c(=O)c3ccccc32)c1N(P)CCN(C)C",
                    0.9216495440467071
                ],
                [
                    "C=CC(=O)Nc1ccnc(C(N)n2c(=O)n(P)c(=O)c3ccccc32)c1N(C)CCN(C)C",
                    0.9216495440467071
                ],
                [
                    "C=CC(=O)Nc1ccnc(C(N)n2c(=O)n(P)c(=N)c3ccccc32)c1N(C)CCN(C)C",
                    0.9216495440467071
                ],
                [
                    "C=CC(=O)Nc1ccnc(C(N)n2c(=O)n(C)c(=O)c3ccccc32)c1N(P)CCN(C)C",
                    0.9216495440467071
                ],
                [
                    "C=CC(=O)Nc1ccnc(C(N)n2c(=O)n(C)c(=O)c3ccccc32)c1N(C)CCN(C)C",
                    0.9216495440467071
                ],
                [
                    "C=CC(=O)Nc1ccnc(C(N)n2c(=O)n(C)c(=N)c3ccccc32)c1N(C)CCN(C)C",
                    0.9216495440467071
                ],
                [
                    "C=CC(=O)Nc1ccnc(C(N)n2c(=N)n(P)c(=O)c3ccccc32)c1N(C)CCN(C)C",
                    0.9216495440467071
                ],
                [
                    "C=CC(=O)Nc1ccnc(C(N)n2c(=N)n(C)c(=O)c3ccccc32)c1N(C)CCN(C)C",
                    0.9216495440467071
                ],
                [
                    "C=NS(=O)Nc1ccnc(C(N)n2c(=O)n(C)c(=O)c3ccccc32)c1N(P)PCN(C)C",
                    0.9216494046472241
                ],
                [
                    "C=NS(=S)Nc1ccnc(C(N)n2c(=O)n(P)c(=N)c3ccccc32)c1N(P)CCN(C)C",
                    0.9216490503998229
                ],
                [
                    "C=NS(=S)Nc1ccnc(C(N)n2c(=N)n(P)c(=O)c3ccccc32)c1N(P)CCN(C)C",
                    0.9216490503998229
                ],
                [
                    "C=CC(=O)Nc1ccnc(C(N)n2c(=O)n(C)c(=N)c3ccccc32)c1N(P)CCN(C)C",
                    0.9216487227536437
                ],
                [
                    "C=CC(=O)Nc1ccnc(C(N)n2c(=N)n(C)c(=O)c3ccccc32)c1N(P)CCN(C)C",
                    0.9216487227536437
                ]
            ],
            "execution_time": 59361.453493118286,
            "number_scoring_function_calls": 2401552,
            "metadata": {
                "top_1": 0.9216495440467071,
                "top_10": 0.921649544046707,
                "top_100": 0.9216495163539126,
                "internal_similarity_max": 0.8904109589041096,
                "internal_similarity_mean": 0.5694256631787538,
                "internal_similarity_histogram_density": [
                    [
                        0.1,
                        0.0,
                        0.0,
                        0.26200000000000007,
                        2.2020000000000004,
                        3.9239999999999964,
                        2.1900000000000004,
                        0.9080000000000001,
                        0.4140000000000001,
                        0.0
                    ]
                ],
                "internal_similarity_histogram_bins": [
                    [
                        0.0,
                        0.1,
                        0.2,
                        0.30000000000000004,
                        0.4,
                        0.5,
                        0.6000000000000001,
                        0.7000000000000001,
                        0.8,
                        0.9,
                        1.0
                    ]
                ]
            }
        },
        {
            "benchmark_name": "Fexofenadine MPO",
            "score": 0.9999993396701855,
            "optimized_molecules": [
                [
                    "O=[SH]C(O)(CO)c1ccc(C(O)CCCN2CCC(C(O)(c3ccccc3)c3ccccc3)CC2)cc1",
                    1.0
                ],
                [
                    "O=[SH]1=NC1(O)c1ccc(C(O)CCCN2CCC(C(O)(c3ccccc3)c3ccccc3)CC2)cc1",
                    1.0
                ],
                [
                    "O=[SH]1=NC1(O)c1ccc(C(O)CCCN2CCC(C(O)(c3c#cccc3)c3ccccc3)CC2)cc1",
                    1.0
                ],
                [
                    "O=[SH]1=NC1(CO)c1ccc(C(O)CCCN2CCC(C(O)(c3ccccc3)c3ccccc3)CC2)cc1",
                    1.0
                ],
                [
                    "O=[SH]1=NC1(CO)c1c#cc(C(O)CCCN2CCC(C(O)(c3ccccc3)c3ccccc3)CC2)cc1",
                    1.0
                ],
                [
                    "O=[SH]1(O)OC1(O)c1ccc(C(O)CCCN2CCC(C(O)(c3ccccc3)c3ccccc3)CC2)cc1",
                    1.0
                ],
                [
                    "O=[SH]1(O)OC1(O)c1ccc(C(O)CCCN2CCC(C(O)(c3cc#ccc3)c3ccccc3)CC2)cc1",
                    1.0
                ],
                [
                    "O=[SH]1(O)OC1(O)c1ccc(C(O)CCCN2CCC(C(O)(c3c#cccc3)c3ccccc3)CC2)cc1",
                    1.0
                ],
                [
                    "O=[SH]1(O)NC1(O)c1ccc(C(O)CCCN2CCC(C(O)(c3ccccc3)c3ccccc3)CC2)cc1",
                    1.0
                ],
                [
                    "O=[SH]1(O)CC1(O)c1ccc(C(O)CCCN2CCC(C(O)(c3ccccc3)c3ccccc3)CC2)cc1",
                    1.0
                ],
                [
                    "O=[SH]1(O)CC1(O)c1ccc(C(O)CCCN2CCC(C(O)(c3cc#ccc3)c3ccccc3)CC2)cc1",
                    1.0
                ],
                [
                    "O=[SH]1(O)CC1(O)c1ccc(C(O)CCCN2CCC(C(O)(c3c#cccc3)c3ccccc3)CC2)cc1",
                    1.0
                ],
                [
                    "O=S1OC1(O)c1ccc(C(O)CCCN2CCC(C(O)(c3ccccc3)c3ccccc3)CC2)cc1",
                    1.0
                ],
                [
                    "O=S1OC1(O)c1ccc(C(O)CCCN2CCC(C(O)(c3cc#ccc3)c3ccccc3)CC2)cc1",
                    1.0
                ],
                [
                    "O=S1OC1(O)c1ccc(C(O)CCCN2CCC(C(O)(c3c#cccc3)c3ccccc3)CC2)cc1",
                    1.0
                ],
                [
                    "O=S1OC1(O)c1c#cc(C(O)CCCN2CCC(C(O)(c3ccccc3)c3ccccc3)CC2)cc1",
                    1.0
                ],
                [
                    "O=S1OC1(NO)c1ccc(C(O)CCCN2CCC(C(O)(c3c#cccc3)c3ccccc3)CC2)cc1",
                    1.0
                ],
                [
                    "O=S1OC1(CO)c1ccc(C(O)CCCN2CCC(C(O)(c3ccccc3)c3ccccc3)CC2)cc1",
                    1.0
                ],
                [
                    "O=S1OC1(CO)c1ccc(C(O)CCCN2CCC(C(O)(c3c#cccc3)c3ccccc3)CC2)cc1",
                    1.0
                ],
                [
                    "O=S1NC1(O)c1ccc(C(O)CCCN2CCC(C(O)(c3ccccc3)c3ccccc3)CC2)cc1",
                    1.0
                ],
                [
                    "O=S1NC1(O)c1ccc(C(O)CCCN2CCC(C(O)(c3c#cccc3)c3ccccc3)CC2)cc1",
                    1.0
                ],
                [
                    "O=S1NC1(O)c1c#cc(C(O)CCCN2CCC(C(O)(c3cc#ccc3)c3ccccc3)CC2)cc1",
                    1.0
                ],
                [
                    "O=S1NC1(O)c1c#cc(C(O)CCCN2CCC(C(O)(c3c#cccc3)c3ccccc3)CC2)cc1",
                    1.0
                ],
                [
                    "O=S1NC1(CO)c1ccc(C(O)CCCN2CCC(C(O)(c3ccccc3)c3ccccc3)CC2)cc1",
                    1.0
                ],
                [
                    "O=S1NC1(CO)c1c#cc(C(O)CCCN2CCC(C(O)(c3c#cccc3)c3ccccc3)CC2)cc1",
                    1.0
                ],
                [
                    "O=S1N(O)C1(O)c1ccc(C(O)CCCN2CCC(C(O)(c3ccccc3)c3ccccc3)CC2)cc1",
                    1.0
                ],
                [
                    "O=S1C(O)C1(O)c1ccc(C(O)CCCN2CCC(C(O)(c3ccccc3)c3ccccc3)CC2)cc1",
                    1.0
                ],
                [
                    "O=S1C(O)C1(O)c1ccc(C(O)CCCN2CCC(C(O)(c3cc#ccc3)c3ccccc3)CC2)cc1",
                    1.0
                ],
                [
                    "O=S1C(O)C1(O)c1c#cc(C(O)CCCN2CCC(C(O)(c3cc#ccc3)c3ccccc3)CC2)cc1",
                    1.0
                ],
                [
                    "O=S1C(O)C1(O)c1c#cc(C(O)CCCN2CCC(C(O)(c3c#cc#cc3)c3ccccc3)CC2)cc1",
                    1.0
                ],
                [
                    "O=S(O)Oc1ccc(C(O)CCCN2CCC(C(O)(c3cc#ccc3)c3cc#ccc3)CC2)cc1",
                    1.0
                ],
                [
                    "O=S(O)Oc1ccc(C(O)CCCN2CCC(C(O)(c3c#cccc3)c3cc#ccc3)CC2)cc1",
                    1.0
                ],
                [
                    "O=S(O)Oc1ccc(C(O)CCCN2CCC(C(O)(c3c#cccc3)c3c#cccc3)CC2)cc1",
                    1.0
                ],
                [
                    "O=S(O)Oc1ccc(C(O)CCCN2CCC(C(O)(c3c#cc#cc3)c3cc#ccc3)CC2)cc1",
                    1.0
                ],
                [
                    "O=S(O)Nc1ccc(C(O)CCCN2CCC(C(O)(c3cc#ccc3)c3cc#ccc3)CC2)cc1",
                    1.0
                ],
                [
                    "O=S(O)Nc1ccc(C(O)CCCN2CCC(C(O)(c3c#cccc3)c3cc#ccc3)CC2)cc1",
                    1.0
                ],
                [
                    "O=S(O)Nc1ccc(C(O)CCCN2CCC(C(O)(c3c#cccc3)c3c#cccc3)CC2)cc1",
                    1.0
                ],
                [
                    "O=C1SC(=O)C1(O)c1ccc(C(O)CCCN2CCC(C(O)(c3cc#ccc3)c3ccccc3)CC2)cc1",
                    1.0
                ],
                [
                    "O=C1S(=O)SC1(O)c1ccc(C(O)CCCN2CCC(C(O)(c3cc#ccc3)c3ccccc3)CC2)cc1",
                    1.0
                ],
                [
                    "O=C1S(=O)PC1(O)c1ccc(C(O)CCCN2CCC(C(O)(c3cc#ccc3)c3ccccc3)CC2)cc1",
                    1.0
                ],
                [
                    "O=C1S(=O)PC1(CO)c1ccc(C(O)CCCN2CCC(C(O)(c3cc#ccc3)c3ccccc3)CC2)cc1",
                    1.0
                ],
                [
                    "O=C1S(=O)CC1(O)c1ccc(C(O)CCCN2CCC(C(O)(c3cc#ccc3)c3ccccc3)CC2)cc1",
                    1.0
                ],
                [
                    "O=C1S(=O)C1(O)c1ccc(C(O)CCCN2CCC(C(O)(c3cc#ccc3)c3ccccc3)CC2)cc1",
                    1.0
                ],
                [
                    "O=C1S(=O)C1(CO)c1ccc(C(O)CCCN2CCC(C(O)(c3cc#ccc3)c3ccccc3)CC2)cc1",
                    1.0
                ],
                [
                    "O=C1ONCC1(O)c1ccc(C(O)CCCN2CCC(C(O)(c3ccccc3)c3ccccc3)CC2)cc1",
                    1.0
                ],
                [
                    "O=C1OC1(O)c1ccc(C(O)CCCN2CCCC(C(O)(c3cc#ccc3)c3ccccc3)CC2)cc1",
                    1.0
                ],
                [
                    "O=C1OC1(O)c1ccc(C(O)CCCN2CCC(C(O)(c3ccccc3)c3ccccc3)CC2)cc1",
                    1.0
                ],
                [
                    "O=C1OC1(O)c1ccc(C(O)CCCN2CCC(C(O)(c3cc#ccc3)c3ccccc3)CC2)cc1",
                    1.0
                ],
                [
                    "O=C1OC1(O)c1ccc(C(O)CCCN2CCC(C(O)(C3=CC=COC=C3)c3ccccc3)CC2)cc1",
                    1.0
                ],
                [
                    "O=C1OC1(O)c1ccc(C(O)CCCN2CCC(C(O)(C3=CC=CCC=C3)c3cc#ccc3)CC2)cc1",
                    1.0
                ],
                [
                    "O=C1OC1(CO)c1ccc(C(O)CCCN2CCCC(C(O)(c3cc#ccc3)c3ccccc3)CC2)cc1",
                    1.0
                ],
                [
                    "O=C1OC1(CO)c1ccc(C(O)CCCN2CCCC(C(O)(c3c#cccc3)c3ccccc3)CC2)cc1",
                    1.0
                ],
                [
                    "O=C1OC1(CO)c1ccc(C(O)CCCN2CCCC(C(O)(c3c#cccc3)c3c#cccc3)CC2)cc1",
                    1.0
                ],
                [
                    "O=C1OC1(CO)c1ccc(C(O)CCCN2CCC(C(O)(c3ccccc3)c3ccccc3)CC2)cc1",
                    1.0
                ],
                [
                    "O=C1OC1(CO)c1ccc(C(O)CCCN2CCC(C(O)(c3cc#ccc3)c3ccccc3)CC2)cc1",
                    1.0
                ],
                [
                    "O=C1NOPC1(O)c1ccc(C(O)CCCN2CCC(C(O)(c3ccccc3)c3ccccc3)CC2)cc1",
                    1.0
                ],
                [
                    "O=C1NOPC1(CO)c1ccc(C(O)CCCN2CCC(C(O)(c3ccccc3)c3ccccc3)CC2)cc1",
                    1.0
                ],
                [
                    "O=C1NOOC1(OO)c1ccc(C(O)CCCN2CCC(C(O)(c3ccccc3)c3ccccc3)CC2)cc1",
                    1.0
                ],
                [
                    "O=C1NOOC1(O)c1ccc(C(O)CCCN2CCC(C(O)(c3ccccc3)c3ccccc3)CC2)cc1",
                    1.0
                ],
                [
                    "O=C1NOC1(O)c1ccc(C(O)CCCN2CCC(C(O)(c3ccccc3)c3ccccc3)CC2)cc1",
                    1.0
                ],
                [
                    "O=C1NCOC1(O)c1ccc(C(O)CCCN2CCC(C(O)(c3ccccc3)c3ccccc3)CC2)cc1",
                    1.0
                ],
                [
                    "O=C1NCCC1(O)c1ccc(C(O)CCCN2CCC(C(O)(c3ccccc3)c3ccccc3)CC2)cc1",
                    1.0
                ],
                [
                    "O=C1NCCC1(CO)c1ccc(C(O)CCCN2CCC(C(O)(c3ccccc3)c3ccccc3)CC2)cc1",
                    1.0
                ],
                [
                    "O=C1NCC1(O)c1ccc(C(O)CCCN2CCC(C(O)(c3ccccc3)c3ccccc3)CC2)cc1",
                    1.0
                ],
                [
                    "O=C1NCC1(CO)c1ccc(C(O)CCCN2CCC(C(O)(c3ccccc3)c3ccccc3)CC2)cc1",
                    1.0
                ],
                [
                    "O=C1NC2C(O)C12c1ccc(C(O)CCCN2CCC(C(O)(c3ccccc3)c3ccccc3)CC2)cc1",
                    1.0
                ],
                [
                    "O=C1NC1(O)c1ccc(C(O)CCCN2CCCC(C(O)(c3ccccc3)c3ccccc3)CC2)cc1",
                    1.0
                ],
                [
                    "O=C1NC1(O)c1ccc(C(O)CCCN2CCC(C(O)(c3ccccc3)c3ccccc3)CC2)cc1",
                    1.0
                ],
                [
                    "O=C1NC1(O)c1ccc(C(O)CCCN2CCC(C(O)(C3=CC=COC=C3)c3ccccc3)CC2)cc1",
                    1.0
                ],
                [
                    "O=C1NC1(O)c1ccc(C(O)CCCN2CCC(C(O)(C3=CC=CCC=C3)c3ccccc3)CC2)cc1",
                    1.0
                ],
                [
                    "O=C1NC1(O)C1=CC=C(C(O)CCCN2CCC(C(O)(c3ccccc3)c3ccccc3)CC2)C=CC1",
                    1.0
                ],
                [
                    "O=C1NC1(CO)c1ccc(C(O)CCCN2CCCC(C(O)(c3ccccc3)c3ccccc3)CC2)cc1",
                    1.0
                ],
                [
                    "O=C1NC1(CO)c1ccc(C(O)CCCN2CCC(C(O)(c3ccccc3)c3ccccc3)CC2)cc1",
                    1.0
                ],
                [
                    "O=C1NC1(CO)C1=CC=C(C(O)CCCN2CCC(C(O)(c3ccccc3)c3ccccc3)CC2)C=CC1",
                    1.0
                ],
                [
                    "O=C1N=CC1(O)c1ccc(C(O)CCCN2CCC(C(O)(c3ccccc3)c3ccccc3)CC2)cc1",
                    1.0
                ],
                [
                    "O=C1N(O)C1(O)c1ccc(C(O)CCCN2CCCC(C(O)(c3ccccc3)c3ccccc3)CC2)cc1",
                    1.0
                ],
                [
                    "O=C1COOC1(O)c1ccc(C(O)CCCN2CCC(C(O)(c3ccccc3)c3ccccc3)CC2)cc1",
                    1.0
                ],
                [
                    "O=C1COC1(O)c1ccc(C(O)CCCN2CCC(C(O)(c3ccccc3)c3ccccc3)CC2)cc1",
                    1.0
                ],
                [
                    "O=C1CNCC1(CO)c1ccc(C(O)CCCN2CCC(C(O)(c3ccccc3)c3ccccc3)CC2)cc1",
                    1.0
                ],
                [
                    "O=C1C(O)C1(O)c1ccc(C(O)CCCN2CCC(C(O)(C3=CC=CCC=C3)c3ccccc3)CC2)cc1",
                    1.0
                ],
                [
                    "O=C(NO)C(O)(OO)c1ccc(C(O)CCCN2CCC(C(O)(c3ccccc3)c3ccccc3)CC2)cc1",
                    1.0
                ],
                [
                    "NOC1(c2ccc(C(O)CCCN3CCC(C(O)(c4ccccc4)c4ccccc4)CC3)cc2)OC1=O",
                    1.0
                ],
                [
                    "NC1(c2ccc(C(O)CCCN3CCC(C(O)(c4ccccc4)c4ccccc4)CC3)cc2)O[SH]1(=O)O",
                    1.0
                ],
                [
                    "NC1(c2ccc(C(O)CCCN3CCC(C(O)(c4ccccc4)c4ccccc4)CC3)cc2)N(O)S1=O",
                    1.0
                ],
                [
                    "NC1(c2ccc(C(O)CCCN3CCC(C(O)(c4ccccc4)c4ccccc4)CC3)cc2)C(O)S1=O",
                    1.0
                ],
                [
                    "NC(O)([SH]=O)c1ccc(C(O)CCCN2CCC(C(O)(c3c#cccc3)c3ccccc3)CC2)cc1",
                    1.0
                ],
                [
                    "NC(=O)C(O)(OO)c1ccc(C(O)CCCN2CCC(C(O)(c3ccccc3)c3ccccc3)CC2)cc1",
                    1.0
                ],
                [
                    "CS1(=O)(O)CC1(O)c1ccc(C(O)CCCN2CCC(C(O)(c3cc#ccc3)c3ccccc3)CC2)cc1",
                    1.0
                ],
                [
                    "CC1(c2ccc(C(O)CCCN3CCC(C(O)(c4ccccc4)c4ccccc4)CC3)cc2)C(=O)NCC1O",
                    1.0
                ],
                [
                    "CC1(O)S(=O)C1(O)c1ccc(C(O)CCCN2CCC(C(O)(c3cc#ccc3)c3ccccc3)CC2)cc1",
                    1.0
                ],
                [
                    "CC1(O)S(=O)C1(O)c1c#cc(C(O)CCCN2CCC(C(O)(c3cc#ccc3)c3ccccc3)CC2)cc1",
                    1.0
                ],
                [
                    "CC1(O)S(=O)C1(O)c1c#cc(C(O)CCCN2CCC(C(O)(c3c#cc#cc3)c3ccccc3)CC2)cc1",
                    1.0
                ],
                [
                    "CC(O)(c1ccc(C(O)CCCN2CCC(C(O)(c3c#cccc3)c3ccccc3)CC2)cc1)[SH](=O)(O)O",
                    1.0
                ],
                [
                    "CC(O)(C(N)=O)c1ccc(C(O)CCCN2CCC(C(O)(c3ccccc3)c3ccccc3)CC2)cc1",
                    1.0
                ],
                [
                    "CC(CO)(C(N)=O)c1ccc(C(O)CCCN2CCC(C(O)(c3ccccc3)c3ccccc3)CC2)cc1",
                    1.0
                ],
                [
                    "O=[SH]1(O)SC1(O)c1ccc(C(O)CCCN2CCC(C(O)(c3cc#ccc3)c3ccccc3)CC2)cc1",
                    0.9999987119341629
                ],
                [
                    "O=S1[SH](O)C1(O)c1ccc(C(O)CCCN2CCC(C(O)(c3cc#ccc3)c3ccccc3)CC2)cc1",
                    0.9999987119341629
                ],
                [
                    "O=S1NC1(OO)c1ccc(C(O)CCCN2CCC(C(O)(c3ccccc3)c3ccccc3)CC2)cc1",
                    0.9999619990553875
                ],
                [
                    "O=S12(O)NC1(c1ccc(C(O)CCCN3CCC(C(O)(c4ccccc4)c4ccccc4)CC3)cc1)O2",
                    0.9999619990553875
                ],
                [
                    "O=[SH]1=NC1(OO)c1c#cc(C(O)CCCN2CCC(C(O)(c3ccccc3)c3ccccc3)CC2)cc1",
                    0.999880479076528
                ]
            ],
            "execution_time": 2772.646285533905,
            "number_scoring_function_calls": 90287,
            "metadata": {
                "top_1": 1.0,
                "top_10": 1.0,
                "top_100": 0.9999980190105563,
                "internal_similarity_max": 0.9393939393939394,
                "internal_similarity_mean": 0.5482363840173915,
                "internal_similarity_histogram_density": [
                    [
                        0.1,
                        0.0,
                        0.0,
                        0.4420000000000001,
                        2.6360000000000006,
                        3.7739999999999965,
                        2.24,
                        0.7000000000000002,
                        0.09800000000000002,
                        0.010000000000000004
                    ]
                ],
                "internal_similarity_histogram_bins": [
                    [
                        0.0,
                        0.1,
                        0.2,
                        0.30000000000000004,
                        0.4,
                        0.5,
                        0.6000000000000001,
                        0.7000000000000001,
                        0.8,
                        0.9,
                        1.0
                    ]
                ]
            }
        },
        {
            "benchmark_name": "Ranolazine MPO",
            "score": 0.9951848217851804,
            "optimized_molecules": [
                [
                    "CC=C1C=COC=C1OCC(O)CN1CCN(CC(=O)NC(C(C)=CBr)=C(C)C=CSSP=P[SH](O)F)CC1",
                    0.9965518486660746
                ],
                [
                    "CC=C1C=COC=C1OCC(O)CN1CCN(CC(=O)NC(C(C)=CBr)=C(C)C=CSP=PP(F)SO)CC1",
                    0.9964139808669479
                ],
                [
                    "CC=C1C=COC=C1OCC(O)CN1CCN(CC(=O)NC(C(C)=CBr)=C(C)C=CSSSP(F)SO)CC1",
                    0.9960759537074841
                ],
                [
                    "CC=C1C=COC=C1OCC(O)CN1CCN(CC(=O)NC(C(C)=CBr)=C(C)C=CSS#SP(F)SO)CC1",
                    0.9960759537074841
                ],
                [
                    "CC=C1C=COC=C1OCC(O)CN1CCN(CC(=O)NC(C(C)=CBr)=C(C)C=CS#SSP(F)SO)CC1",
                    0.9960759537074841
                ],
                [
                    "CC=C1C=COC=C1OCC(O)CN1CCN(CC(=O)NC(C(C)=CBr)=C(C)C=CSSPP(F)SO)CC1",
                    0.9949943260395328
                ],
                [
                    "CC=C1C=COC=C1OCC(O)CN1CCN(CC(=O)NC(C(C)=CBr)=C(C)C=CSPSP(F)SO)CC1",
                    0.9949943260395328
                ],
                [
                    "CC=C1C=COC=C1OCC(O)CN1CCN(CC(=O)NC(C(C)=CBr)=C(C)C=CS#SPP(F)SO)CC1",
                    0.9949943260395328
                ],
                [
                    "CC=C1C=COC=C1OCC(O)CN1CCN(CC(=O)NC(C(C)=CBr)=C(C)C=CPSSP(F)SO)CC1",
                    0.9949943260395328
                ],
                [
                    "CC=C1C=COC=C1OCC(O)CN1CCN(CC(=O)NC(C(C)=CBr)=C(C)C=CPS#SP(F)SO)CC1",
                    0.9949943260395328
                ],
                [
                    "CC=C1C=COC=C1OCC(O)CN1CCN(CC(=O)NC(C(C)=CBr)=C(C)C=CSPP=P[SH](O)F)CC1",
                    0.9947253489242778
                ],
                [
                    "CC=C1C=COC=C1OCC(O)CN1CCN(CC(=O)NC(C(C)=CBr)=C(C)C=CPSP=P[SH](O)F)CC1",
                    0.9947253489242778
                ],
                [
                    "CC=C1C=COC=C1OCC(O)CN1CCN(CC(=O)NC(C(C)=CBr)=C(C)C=Cp2p(F)p2SO)CC1",
                    0.9945668383932049
                ],
                [
                    "CC=C1C=COC=C1OCC(O)CN1CCN(CC(=O)NC(C(C)=CBr)=C(C)C=CSSP(F)SSO)CC1",
                    0.994528846858271
                ],
                [
                    "CC=C1C=COC=C1OCC(O)CN1CCN(CC(=O)NC(C(C)=CBr)=C(C)C=CSSP(F)S#SO)CC1",
                    0.994528846858271
                ],
                [
                    "CC=C1C=COC=C1OCC(O)CN1CCN(CC(=O)NC(C(C)=CBr)=C(C)C=CS#SP(F)SSO)CC1",
                    0.994528846858271
                ],
                [
                    "CC=C1C=COC=C1OCC(O)CN1CCN(CC(=O)NC(C(C)=CBr)=C(C)C=CS#SP(F)S#SO)CC1",
                    0.994528846858271
                ],
                [
                    "CC=C1C=COC=C1OCC(O)CN1CCN(CC(=O)NC(C(C)=CBr)=C(C)C=CSSSS(O)(F)Br)CC1",
                    0.994296542109769
                ],
                [
                    "CC=C1C=COC=C1OCC(O)CN1CCN(CC(=O)NC(C(C)=CBr)=C(C)C=CSSS#S(O)(F)Br)CC1",
                    0.994296542109769
                ],
                [
                    "CC=C1C=COC=C1OCC(O)CN1CCN(CC(=O)NC(C(C)=CBr)=C(C)C=CSS#S#S(O)(F)Br)CC1",
                    0.994296542109769
                ],
                [
                    "CC=C1C=COC=C1OCC(O)CN1CCN(CC(=O)NC(C(C)=CBr)=C(C)C=CS#SSS(O)(F)Br)CC1",
                    0.994296542109769
                ],
                [
                    "CC=C1C=COC=C1OCC(O)CN1CCN(CC(=O)NC(C(C)=CBr)=C(C)C=CS#SS#S(O)(F)Br)CC1",
                    0.994296542109769
                ],
                [
                    "CC=C1C=COC=C1OCC(O)CN1CCN(CC(=O)NC(C(C)=CBr)=C(C)C=CS#S#SS(O)(F)Br)CC1",
                    0.994296542109769
                ],
                [
                    "CC=C1C=COC=C1OCC(O)CN1CCN(CC(=O)NC(C(C)=CBr)=C(C)C=CS#S#S#S(O)(F)Br)CC1",
                    0.994296542109769
                ],
                [
                    "CC=C1C=COC=C1OCC(O)CN1CCN(CC(=O)NC(C(C)=CBr)=C(C)C=CSSP(F)PSO)CC1",
                    0.9934488991762355
                ],
                [
                    "CC=C1C=COC=C1OCC(O)CN1CCN(CC(=O)NC(C(C)=CBr)=C(C)C=CSPP(F)SSO)CC1",
                    0.9934488991762355
                ],
                [
                    "CC=C1C=COC=C1OCC(O)CN1CCN(CC(=O)NC(C(C)=CBr)=C(C)C=CSPP(F)S#SO)CC1",
                    0.9934488991762355
                ],
                [
                    "CC=C1C=COC=C1OCC(O)CN1CCN(CC(=O)NC(C(C)=CBr)=C(C)C=CS#SP(F)PSO)CC1",
                    0.9934488991762355
                ],
                [
                    "CC=C1C=COC=C1OCC(O)CN1CCN(CC(=O)NC(C(C)=CBr)=C(C)C=CPSP(F)SSO)CC1",
                    0.9934488991762355
                ],
                [
                    "CC=C1C=COC=C1OCC(O)CN1CCN(CC(=O)NC(C(C)=CBr)=C(C)C=CPSP(F)S#SO)CC1",
                    0.9934488991762355
                ],
                [
                    "CC=C1C=COC=C1OCC(O)CN1CCN(CC(=O)NC(C(C)=CBr)=C(C)C=CSSP=PP(O)F)CC1",
                    0.9933951734783147
                ],
                [
                    "CC=C1C=COC=C1OCC(O)CN1CCN(CC(=O)NC(C(C)=CBr)=C(C)C=CSPPP(F)SO)CC1",
                    0.9931706809557037
                ],
                [
                    "CC=C1C=COC=C1OCC(O)CN1CCN(CC(=O)NC(C(C)=CBr)=C(C)C=CPSPP(F)SO)CC1",
                    0.9931706809557037
                ],
                [
                    "CC=C1C=COC=C1OCC(O)CN1CCN(CC(=O)NC(C(C)=CBr)=C(C)C=CPPSP(F)SO)CC1",
                    0.9931706809557037
                ],
                [
                    "CC=C1C=COC=C1OCC(O)CN1CCN(CC(=O)NC(C(C)=CBr)=C(C)C=CSSPS(O)(F)Br)CC1",
                    0.99300498633383
                ],
                [
                    "CC=C1C=COC=C1OCC(O)CN1CCN(CC(=O)NC(C(C)=CBr)=C(C)C=CSPSS(O)(F)Br)CC1",
                    0.99300498633383
                ],
                [
                    "CC=C1C=COC=C1OCC(O)CN1CCN(CC(=O)NC(C(C)=CBr)=C(C)C=CSPS#S(O)(F)Br)CC1",
                    0.99300498633383
                ],
                [
                    "CC=C1C=COC=C1OCC(O)CN1CCN(CC(=O)NC(C(C)=CBr)=C(C)C=CS#SPS(O)(F)Br)CC1",
                    0.99300498633383
                ],
                [
                    "CC=C1C=COC=C1OCC(O)CN1CCN(CC(=O)NC(C(C)=CBr)=C(C)C=CPSSS(O)(F)Br)CC1",
                    0.99300498633383
                ],
                [
                    "CC=C1C=COC=C1OCC(O)CN1CCN(CC(=O)NC(C(C)=CBr)=C(C)C=CPSS#S(O)(F)Br)CC1",
                    0.99300498633383
                ],
                [
                    "CC=C1C=COC=C1OCC(O)CN1CCN(CC(=O)NC(C(C)=CBr)=C(C)C=CPS#S#S(O)(F)Br)CC1",
                    0.99300498633383
                ],
                [
                    "CC=C1C=COC=C1OCC(O)CN1CCN(CC(=O)NC(C(C)=CBr)=C(C)C=CSSS#SSP(N)F)CC1",
                    0.9928976882267773
                ],
                [
                    "CC=C1C=COC=C1OCC(O)CN1CCN(CC(=O)NC(C(C)=CBr)=C(C)C=CSSSSS[SH](O)F)CC1",
                    0.9928213919354573
                ],
                [
                    "CC=C1C=COC=C1OCC(O)CN1CCN(CC(=O)NC(C(C)=CBr)=C(C)C=CSSSSSP(O)F)CC1",
                    0.9928213919354573
                ],
                [
                    "CC=C1C=COC=C1OCC(O)CN1CCN(CC(=O)NC(C(C)=CBr)=C(C)C=CSSSSS#[SH](O)F)CC1",
                    0.9928213919354573
                ],
                [
                    "CC=C1C=COC=C1OCC(O)CN1CCN(CC(=O)NC(C(C)=CBr)=C(C)C=CSSSSP[SH](O)F)CC1",
                    0.9928213919354573
                ],
                [
                    "CC=C1C=COC=C1OCC(O)CN1CCN(CC(=O)NC(C(C)=CBr)=C(C)C=CSSSS#S[SH](O)F)CC1",
                    0.9928213919354573
                ],
                [
                    "CC=C1C=COC=C1OCC(O)CN1CCN(CC(=O)NC(C(C)=CBr)=C(C)C=CSSSS#S#[SH](O)F)CC1",
                    0.9928213919354573
                ],
                [
                    "CC=C1C=COC=C1OCC(O)CN1CCN(CC(=O)NC(C(C)=CBr)=C(C)C=CSSSPS[SH](O)F)CC1",
                    0.9928213919354573
                ],
                [
                    "CC=C1C=COC=C1OCC(O)CN1CCN(CC(=O)NC(C(C)=CBr)=C(C)C=CSSSPS#[SH](O)F)CC1",
                    0.9928213919354573
                ],
                [
                    "CC=C1C=COC=C1OCC(O)CN1CCN(CC(=O)NC(C(C)=CBr)=C(C)C=CSSSPP[SH](O)F)CC1",
                    0.9928213919354573
                ],
                [
                    "CC=C1C=COC=C1OCC(O)CN1CCN(CC(=O)NC(C(C)=CBr)=C(C)C=CSSSP=P[SH](O)F)CC1",
                    0.9928213919354573
                ],
                [
                    "CC=C1C=COC=C1OCC(O)CN1CCN(CC(=O)NC(C(C)=CBr)=C(C)C=CSSS#SSP(O)F)CC1",
                    0.9928213919354573
                ],
                [
                    "CC=C1C=COC=C1OCC(O)CN1CCN(CC(=O)NC(C(C)=CBr)=C(C)C=CSSS#SS#[SH](O)F)CC1",
                    0.9928213919354573
                ],
                [
                    "CC=C1C=COC=C1OCC(O)CN1CCN(CC(=O)NC(C(C)=CBr)=C(C)C=CSSPSS[SH](O)F)CC1",
                    0.9928213919354573
                ],
                [
                    "CC=C1C=COC=C1OCC(O)CN1CCN(CC(=O)NC(C(C)=CBr)=C(C)C=CSSPSS#[SH](O)F)CC1",
                    0.9928213919354573
                ],
                [
                    "CC=C1C=COC=C1OCC(O)CN1CCN(CC(=O)NC(C(C)=CBr)=C(C)C=CSSPS#S[SH](O)F)CC1",
                    0.9928213919354573
                ],
                [
                    "CC=C1C=COC=C1OCC(O)CN1CCN(CC(=O)NC(C(C)=CBr)=C(C)C=CSSPPS[SH](O)F)CC1",
                    0.9928213919354573
                ],
                [
                    "CC=C1C=COC=C1OCC(O)CN1CCN(CC(=O)NC(C(C)=CBr)=C(C)C=CSSPPS#[SH](O)F)CC1",
                    0.9928213919354573
                ],
                [
                    "CC=C1C=COC=C1OCC(O)CN1CCN(CC(=O)NC(C(C)=CBr)=C(C)C=CSSPP=P[SH](O)F)CC1",
                    0.9928213919354573
                ],
                [
                    "CC=C1C=COC=C1OCC(O)CN1CCN(CC(=O)NC(C(C)=CBr)=C(C)C=CSS#SPP[SH](O)F)CC1",
                    0.9928213919354573
                ],
                [
                    "CC=C1C=COC=C1OCC(O)CN1CCN(CC(=O)NC(C(C)=CBr)=C(C)C=CSPSSS[SH](O)F)CC1",
                    0.9928213919354573
                ],
                [
                    "CC=C1C=COC=C1OCC(O)CN1CCN(CC(=O)NC(C(C)=CBr)=C(C)C=CSPSSS#[SH](O)F)CC1",
                    0.9928213919354573
                ],
                [
                    "CC=C1C=COC=C1OCC(O)CN1CCN(CC(=O)NC(C(C)=CBr)=C(C)C=CSPSSP[SH](O)F)CC1",
                    0.9928213919354573
                ],
                [
                    "CC=C1C=COC=C1OCC(O)CN1CCN(CC(=O)NC(C(C)=CBr)=C(C)C=CSPSS#S[SH](O)F)CC1",
                    0.9928213919354573
                ],
                [
                    "CC=C1C=COC=C1OCC(O)CN1CCN(CC(=O)NC(C(C)=CBr)=C(C)C=CSPSS#S#[SH](O)F)CC1",
                    0.9928213919354573
                ],
                [
                    "CC=C1C=COC=C1OCC(O)CN1CCN(CC(=O)NC(C(C)=CBr)=C(C)C=CSPSPS[SH](O)F)CC1",
                    0.9928213919354573
                ],
                [
                    "CC=C1C=COC=C1OCC(O)CN1CCN(CC(=O)NC(C(C)=CBr)=C(C)C=CSPSPS#[SH](O)F)CC1",
                    0.9928213919354573
                ],
                [
                    "CC=C1C=COC=C1OCC(O)CN1CCN(CC(=O)NC(C(C)=CBr)=C(C)C=CSPS#SS#[SH](O)F)CC1",
                    0.9928213919354573
                ],
                [
                    "CC=C1C=COC=C1OCC(O)CN1CCN(CC(=O)NC(C(C)=CBr)=C(C)C=CSPPSS[SH](O)F)CC1",
                    0.9928213919354573
                ],
                [
                    "CC=C1C=COC=C1OCC(O)CN1CCN(CC(=O)NC(C(C)=CBr)=C(C)C=CS#SSSS[SH](O)F)CC1",
                    0.9928213919354573
                ],
                [
                    "CC=C1C=COC=C1OCC(O)CN1CCN(CC(=O)NC(C(C)=CBr)=C(C)C=CS#SSSSP(O)F)CC1",
                    0.9928213919354573
                ],
                [
                    "CC=C1C=COC=C1OCC(O)CN1CCN(CC(=O)NC(C(C)=CBr)=C(C)C=CS#SSS#S#[SH](O)F)CC1",
                    0.9928213919354573
                ],
                [
                    "CC=C1C=COC=C1OCC(O)CN1CCN(CC(=O)NC(C(C)=CBr)=C(C)C=CS#SPPS#[SH](O)F)CC1",
                    0.9928213919354573
                ],
                [
                    "CC=C1C=COC=C1OCC(O)CN1CCN(CC(=O)NC(C(C)=CBr)=C(C)C=CS#S#SPP[SH](O)F)CC1",
                    0.9928213919354573
                ],
                [
                    "CC=C1C=COC=C1OCC(O)CN1CCN(CC(=O)NC(C(C)=CBr)=C(C)C=CPSSSS[SH](O)F)CC1",
                    0.9928213919354573
                ],
                [
                    "CC=C1C=COC=C1OCC(O)CN1CCN(CC(=O)NC(C(C)=CBr)=C(C)C=CPSSSS#[SH](O)F)CC1",
                    0.9928213919354573
                ],
                [
                    "CC=C1C=COC=C1OCC(O)CN1CCN(CC(=O)NC(C(C)=CBr)=C(C)C=CPSSSP[SH](O)F)CC1",
                    0.9928213919354573
                ],
                [
                    "CC=C1C=COC=C1OCC(O)CN1CCN(CC(=O)NC(C(C)=CBr)=C(C)C=CPSSS#S[SH](O)F)CC1",
                    0.9928213919354573
                ],
                [
                    "CC=C1C=COC=C1OCC(O)CN1CCN(CC(=O)NC(C(C)=CBr)=C(C)C=CPSSS#S#[SH](O)F)CC1",
                    0.9928213919354573
                ],
                [
                    "CC=C1C=COC=C1OCC(O)CN1CCN(CC(=O)NC(C(C)=CBr)=C(C)C=CPSSPS[SH](O)F)CC1",
                    0.9928213919354573
                ],
                [
                    "CC=C1C=COC=C1OCC(O)CN1CCN(CC(=O)NC(C(C)=CBr)=C(C)C=CPSSPS#[SH](O)F)CC1",
                    0.9928213919354573
                ],
                [
                    "CC=C1C=COC=C1OCC(O)CN1CCN(CC(=O)NC(C(C)=CBr)=C(C)C=CPSSP=P[SH](O)F)CC1",
                    0.9928213919354573
                ],
                [
                    "CC=C1C=COC=C1OCC(O)CN1CCN(CC(=O)NC(C(C)=CBr)=C(C)C=CPSPSS#[SH](O)F)CC1",
                    0.9928213919354573
                ],
                [
                    "CC=C1C=COC=C1OCC(O)CN1CCN(CC(=O)NC(C(C)=CBr)=C(C)C=CPSPS#S[SH](O)F)CC1",
                    0.9928213919354573
                ],
                [
                    "CC=C1C=COC=C1OCC(O)CN1CCN(CC(=O)NC(C(C)=CBr)=C(C)C=CPS#SSP[SH](O)F)CC1",
                    0.9928213919354573
                ],
                [
                    "CC=C1C=COC=C1OCC(O)CN1CCN(CC(=O)NC(C(C)=CBr)=C(C)C=CPS#SPS[SH](O)F)CC1",
                    0.9928213919354573
                ],
                [
                    "CC=C1C=COC=C1OCC(O)CN1CCN(CC(=O)NC(C(C)=CBr)=C(C)C=CPPSSS[SH](O)F)CC1",
                    0.9928213919354573
                ],
                [
                    "CC=C1C=COC=C1OCC(O)CN1CCN(CC(=O)NC(C(C)=CBr)=C(C)C=CPPSSS#[SH](O)F)CC1",
                    0.9928213919354573
                ],
                [
                    "CC=C(C)C(NC(=O)CN1CCN(CC(O)COC2=COC=CC2=CC)CC1)=C(C)C=CSSSP=P[SH](O)F",
                    0.9928213919354573
                ],
                [
                    "CC=C(C)C(NC(=O)CN1CCN(CC(O)COC2=COC=CC2=CC)CC1)=C(C)C=CSSPP=P[SH](O)F",
                    0.9928213919354573
                ],
                [
                    "CC=C(C)C(NC(=O)CN1CCN(CC(O)COC2=COC=CC2=CC)CC1)=C(C)C=CSPPP=P[SH](O)F",
                    0.9928213919354573
                ],
                [
                    "CC=C1C=COC=C1OCC(O)CN1CCN(CC(=O)NC(C(C)=CBr)=C(C)C=CSSSSPP(O)F)CC1",
                    0.9927481132519207
                ],
                [
                    "CC=C1C=COC=C1OCC(O)CN1CCN(CC(=O)NC(C(C)=CBr)=C(C)C=CSSSPSP(O)F)CC1",
                    0.9927481132519207
                ],
                [
                    "CC=C1C=COC=C1OCC(O)CN1CCN(CC(=O)NC(C(C)=CBr)=C(C)C=CSSPSSP(O)F)CC1",
                    0.9927481132519207
                ],
                [
                    "CC=C1C=COC=C1OCC(O)CN1CCN(CC(=O)NC(C(C)=CBr)=C(C)C=CSPSSSP(O)F)CC1",
                    0.9927481132519207
                ],
                [
                    "CC=C1C=COC=C1OCC(O)CN1CCN(CC(=O)NC(C(C)=CBr)=C(C)C=CPSSSSP(O)F)CC1",
                    0.9927481132519207
                ],
                [
                    "CC=C1C=COC=C1OCC(O)CN1CCN(CC(=O)NC(C(C)=CBr)=C(C)C=CPSS#SSP(O)F)CC1",
                    0.9927481132519207
                ],
                [
                    "CC=C1C=COC=C1OCC(O)CN1CCN(CC(=O)NC(C(C)=CCl)=C(C)C=CSSSSS[SH](O)F)CC1",
                    0.992615838378839
                ],
                [
                    "CC=C1C=COC=C1OCC(O)CN1CCN(CC(=O)NC(C(C)=CBr)=C(C)C=CSPPPS[SH](O)F)CC1",
                    0.9925271024894413
                ]
            ],
            "execution_time": 27845.64760518074,
            "number_scoring_function_calls": 820509,
            "metadata": {
                "top_1": 0.9965518486660746,
                "top_10": 0.9956165320853139,
                "top_100": 0.9933860846041529,
                "internal_similarity_max": 0.9294117647058824,
                "internal_similarity_mean": 0.7119064612117508,
                "internal_similarity_histogram_density": [
                    [
                        0.1,
                        0.0,
                        0.0,
                        0.0,
                        0.0,
                        0.09399999999999992,
                        3.908000000000001,
                        5.036000000000001,
                        0.8520000000000002,
                        0.010000000000000004
                    ]
                ],
                "internal_similarity_histogram_bins": [
                    [
                        0.0,
                        0.1,
                        0.2,
                        0.30000000000000004,
                        0.4,
                        0.5,
                        0.6000000000000001,
                        0.7000000000000001,
                        0.8,
                        0.9,
                        1.0
                    ]
                ]
            }
        },
        {
            "benchmark_name": "Perindopril MPO",
            "score": 0.8473003120437422,
            "optimized_molecules": [
                [
                    "CCCC(NC(C)C(=O)N1C(C(=O)O)CC2CCCCC(p3[pH][pH]3)p3[pH]p3CC21)C(=O)OCC",
                    0.8477912478906585
                ],
                [
                    "CCCC(NC(C)C(=O)N1C(C(=O)O)CC2CCCCC(p3[pH][pH]3)p3[pH]n3CC21)C(=O)OCC",
                    0.8477912478906585
                ],
                [
                    "CCCC(NC(C)C(=O)N1C(C(=O)O)CC2CCCCC(p3[pH][pH]3)p3[nH]p3CC21)C(=O)OCC",
                    0.8477912478906585
                ],
                [
                    "CCCC(NC(C)C(=O)N1C(C(=O)O)CC2CCCCC(p3[pH][pH]3)p3[nH]n3CC21)C(=O)OCC",
                    0.8477912478906585
                ],
                [
                    "CCCC(NC(C)C(=O)N1C(C(=O)O)CC2CCCCC(p3[pH][pH]3)n3[pH]p3CC21)C(=O)OCC",
                    0.8477912478906585
                ],
                [
                    "CCCC(NC(C)C(=O)N1C(C(=O)O)CC2CCCCC(p3[pH][pH]3)n3[pH]n3CC21)C(=O)OCC",
                    0.8477912478906585
                ],
                [
                    "CCCC(NC(C)C(=O)N1C(C(=O)O)CC2CCCCC(p3[pH][pH]3)n3[nH]p3CC21)C(=O)OCC",
                    0.8477912478906585
                ],
                [
                    "CCCC(NC(C)C(=O)N1C(C(=O)O)CC2CCCCC(p3[pH][pH]3)n3[nH]n3CC21)C(=O)OCC",
                    0.8477912478906585
                ],
                [
                    "CCCC(NC(C)C(=O)N1C(C(=O)O)CC2CCCCC(p3[nH][pH]3)p3[pH]p3CC21)C(=O)OCC",
                    0.8477912478906585
                ],
                [
                    "CCCC(NC(C)C(=O)N1C(C(=O)O)CC2CCCCC(p3[nH][pH]3)p3[pH]n3CC21)C(=O)OCC",
                    0.8477912478906585
                ],
                [
                    "CCCC(NC(C)C(=O)N1C(C(=O)O)CC2CCCCC(p3[nH][pH]3)p3[nH]p3CC21)C(=O)OCC",
                    0.8477912478906585
                ],
                [
                    "CCCC(NC(C)C(=O)N1C(C(=O)O)CC2CCCCC(p3[nH][pH]3)p3[nH]n3CC21)C(=O)OCC",
                    0.8477912478906585
                ],
                [
                    "CCCC(NC(C)C(=O)N1C(C(=O)O)CC2CCCCC(p3[nH][pH]3)n3[pH]p3CC21)C(=O)OCC",
                    0.8477912478906585
                ],
                [
                    "CCCC(NC(C)C(=O)N1C(C(=O)O)CC2CCCCC(p3[nH][pH]3)n3[pH]n3CC21)C(=O)OCC",
                    0.8477912478906585
                ],
                [
                    "CCCC(NC(C)C(=O)N1C(C(=O)O)CC2CCCCC(p3[nH][pH]3)n3[nH]p3CC21)C(=O)OCC",
                    0.8477912478906585
                ],
                [
                    "CCCC(NC(C)C(=O)N1C(C(=O)O)CC2CCCCC(p3[nH][pH]3)n3[nH]n3CC21)C(=O)OCC",
                    0.8477912478906585
                ],
                [
                    "CCCC(NC(C)C(=O)N1C(C(=O)O)CC2CCCCC(p3[nH][nH]3)p3[pH]p3CC21)C(=O)OCC",
                    0.8477912478906585
                ],
                [
                    "CCCC(NC(C)C(=O)N1C(C(=O)O)CC2CCCCC(p3[nH][nH]3)p3[pH]n3CC21)C(=O)OCC",
                    0.8477912478906585
                ],
                [
                    "CCCC(NC(C)C(=O)N1C(C(=O)O)CC2CCCCC(p3[nH][nH]3)p3[nH]p3CC21)C(=O)OCC",
                    0.8477912478906585
                ],
                [
                    "CCCC(NC(C)C(=O)N1C(C(=O)O)CC2CCCCC(p3[nH][nH]3)p3[nH]n3CC21)C(=O)OCC",
                    0.8477912478906585
                ],
                [
                    "CCCC(NC(C)C(=O)N1C(C(=O)O)CC2CCCCC(p3[nH][nH]3)n3[pH]p3CC21)C(=O)OCC",
                    0.8477912478906585
                ],
                [
                    "CCCC(NC(C)C(=O)N1C(C(=O)O)CC2CCCCC(p3[nH][nH]3)n3[pH]n3CC21)C(=O)OCC",
                    0.8477912478906585
                ],
                [
                    "CCCC(NC(C)C(=O)N1C(C(=O)O)CC2CCCCC(p3[nH][nH]3)n3[nH]p3CC21)C(=O)OCC",
                    0.8477912478906585
                ],
                [
                    "CCCC(NC(C)C(=O)N1C(C(=O)O)CC2CCCCC(p3[nH][nH]3)n3[nH]n3CC21)C(=O)OCC",
                    0.8477912478906585
                ],
                [
                    "CCCC(NC(C)C(=O)N1C(C(=O)O)CC2CCCCC(n3[pH][pH]3)p3[pH]p3CC21)C(=O)OCC",
                    0.8477912478906585
                ],
                [
                    "CCCC(NC(C)C(=O)N1C(C(=O)O)CC2CCCCC(n3[pH][pH]3)p3[pH]n3CC21)C(=O)OCC",
                    0.8477912478906585
                ],
                [
                    "CCCC(NC(C)C(=O)N1C(C(=O)O)CC2CCCCC(n3[pH][pH]3)p3[nH]p3CC21)C(=O)OCC",
                    0.8477912478906585
                ],
                [
                    "CCCC(NC(C)C(=O)N1C(C(=O)O)CC2CCCCC(n3[pH][pH]3)p3[nH]n3CC21)C(=O)OCC",
                    0.8477912478906585
                ],
                [
                    "CCCC(NC(C)C(=O)N1C(C(=O)O)CC2CCCCC(n3[pH][pH]3)n3[pH]p3CC21)C(=O)OCC",
                    0.8477912478906585
                ],
                [
                    "CCCC(NC(C)C(=O)N1C(C(=O)O)CC2CCCCC(n3[pH][pH]3)n3[pH]n3CC21)C(=O)OCC",
                    0.8477912478906585
                ],
                [
                    "CCCC(NC(C)C(=O)N1C(C(=O)O)CC2CCCCC(n3[pH][pH]3)n3[nH]p3CC21)C(=O)OCC",
                    0.8477912478906585
                ],
                [
                    "CCCC(NC(C)C(=O)N1C(C(=O)O)CC2CCCCC(n3[pH][pH]3)n3[nH]n3CC21)C(=O)OCC",
                    0.8477912478906585
                ],
                [
                    "CCCC(NC(C)C(=O)N1C(C(=O)O)CC2CCCCC(n3[nH][pH]3)p3[pH]p3CC21)C(=O)OCC",
                    0.8477912478906585
                ],
                [
                    "CCCC(NC(C)C(=O)N1C(C(=O)O)CC2CCCCC(n3[nH][pH]3)p3[pH]n3CC21)C(=O)OCC",
                    0.8477912478906585
                ],
                [
                    "CCCC(NC(C)C(=O)N1C(C(=O)O)CC2CCCCC(n3[nH][pH]3)p3[nH]p3CC21)C(=O)OCC",
                    0.8477912478906585
                ],
                [
                    "CCCC(NC(C)C(=O)N1C(C(=O)O)CC2CCCCC(n3[nH][pH]3)p3[nH]n3CC21)C(=O)OCC",
                    0.8477912478906585
                ],
                [
                    "CCCC(NC(C)C(=O)N1C(C(=O)O)CC2CCCCC(n3[nH][pH]3)n3[pH]p3CC21)C(=O)OCC",
                    0.8477912478906585
                ],
                [
                    "CCCC(NC(C)C(=O)N1C(C(=O)O)CC2CCCCC(n3[nH][pH]3)n3[pH]n3CC21)C(=O)OCC",
                    0.8477912478906585
                ],
                [
                    "CCCC(NC(C)C(=O)N1C(C(=O)O)CC2CCCCC(n3[nH][pH]3)n3[nH]p3CC21)C(=O)OCC",
                    0.8477912478906585
                ],
                [
                    "CCCC(NC(C)C(=O)N1C(C(=O)O)CC2CCCCC(n3[nH][pH]3)n3[nH]n3CC21)C(=O)OCC",
                    0.8477912478906585
                ],
                [
                    "CCCC(NC(C)C(=O)N1C(C(=O)O)CC2CCCCC(n3[nH][nH]3)p3[pH]p3CC21)C(=O)OCC",
                    0.8477912478906585
                ],
                [
                    "CCCC(NC(C)C(=O)N1C(C(=O)O)CC2CCCCC(n3[nH][nH]3)p3[pH]n3CC21)C(=O)OCC",
                    0.8477912478906585
                ],
                [
                    "CCCC(NC(C)C(=O)N1C(C(=O)O)CC2CCCCC(n3[nH][nH]3)p3[nH]p3CC21)C(=O)OCC",
                    0.8477912478906585
                ],
                [
                    "CCCC(NC(C)C(=O)N1C(C(=O)O)CC2CCCCC(n3[nH][nH]3)p3[nH]n3CC21)C(=O)OCC",
                    0.8477912478906585
                ],
                [
                    "CCCC(NC(C)C(=O)N1C(C(=O)O)CC2CCCCC(n3[nH][nH]3)n3[pH]p3CC21)C(=O)OCC",
                    0.8477912478906585
                ],
                [
                    "CCCC(NC(C)C(=O)N1C(C(=O)O)CC2CCCCC(n3[nH][nH]3)n3[pH]n3CC21)C(=O)OCC",
                    0.8477912478906585
                ],
                [
                    "CCCC(NC(C)C(=O)N1C(C(=O)O)CC2CCCCC(n3[nH][nH]3)n3[nH]p3CC21)C(=O)OCC",
                    0.8477912478906585
                ],
                [
                    "CCCC(NC(C)C(=O)N1C(C(=O)O)CC2CCCCC(n3[nH][nH]3)n3[nH]n3CC21)C(=O)OCC",
                    0.8477912478906585
                ],
                [
                    "CCCC(NC(C)C(=O)N1C(C(=O)O)CC2CCCCC(p3[pH][pH]3)p3[pH]p3CCC21)C(=O)OCC",
                    0.8451542547285166
                ],
                [
                    "CCCC(NC(C)C(=O)N1C(C(=O)O)CC2CCCCC(p3[pH][pH]3)p3[pH]n3CCC21)C(=O)OCC",
                    0.8451542547285166
                ],
                [
                    "CCCC(NC(C)C(=O)N1C(C(=O)O)CC2CCCCC(p3[pH][pH]3)p3[nH]p3CCC21)C(=O)OCC",
                    0.8451542547285166
                ],
                [
                    "CCCC(NC(C)C(=O)N1C(C(=O)O)CC2CCCCC(p3[pH][pH]3)p3[nH]n3CCC21)C(=O)OCC",
                    0.8451542547285166
                ],
                [
                    "CCCC(NC(C)C(=O)N1C(C(=O)O)CC2CCCCC(p3[pH][pH]3)n3[pH]p3CCC21)C(=O)OCC",
                    0.8451542547285166
                ],
                [
                    "CCCC(NC(C)C(=O)N1C(C(=O)O)CC2CCCCC(p3[pH][pH]3)n3[pH]n3CCC21)C(=O)OCC",
                    0.8451542547285166
                ],
                [
                    "CCCC(NC(C)C(=O)N1C(C(=O)O)CC2CCCCC(p3[pH][pH]3)n3[nH]p3CCC21)C(=O)OCC",
                    0.8451542547285166
                ],
                [
                    "CCCC(NC(C)C(=O)N1C(C(=O)O)CC2CCCCC(p3[pH][pH]3)n3[nH]n3CCC21)C(=O)OCC",
                    0.8451542547285166
                ],
                [
                    "CCCC(NC(C)C(=O)N1C(C(=O)O)CC2CCCCC(p3[nH][pH]3)p3[pH]p3CCC21)C(=O)OCC",
                    0.8451542547285166
                ],
                [
                    "CCCC(NC(C)C(=O)N1C(C(=O)O)CC2CCCCC(p3[nH][pH]3)p3[pH]n3CCC21)C(=O)OCC",
                    0.8451542547285166
                ],
                [
                    "CCCC(NC(C)C(=O)N1C(C(=O)O)CC2CCCCC(p3[nH][pH]3)p3[nH]p3CCC21)C(=O)OCC",
                    0.8451542547285166
                ],
                [
                    "CCCC(NC(C)C(=O)N1C(C(=O)O)CC2CCCCC(p3[nH][pH]3)p3[nH]n3CCC21)C(=O)OCC",
                    0.8451542547285166
                ],
                [
                    "CCCC(NC(C)C(=O)N1C(C(=O)O)CC2CCCCC(p3[nH][pH]3)n3[pH]p3CCC21)C(=O)OCC",
                    0.8451542547285166
                ],
                [
                    "CCCC(NC(C)C(=O)N1C(C(=O)O)CC2CCCCC(p3[nH][pH]3)n3[pH]n3CCC21)C(=O)OCC",
                    0.8451542547285166
                ],
                [
                    "CCCC(NC(C)C(=O)N1C(C(=O)O)CC2CCCCC(p3[nH][pH]3)n3[nH]p3CCC21)C(=O)OCC",
                    0.8451542547285166
                ],
                [
                    "CCCC(NC(C)C(=O)N1C(C(=O)O)CC2CCCCC(p3[nH][pH]3)n3[nH]n3CCC21)C(=O)OCC",
                    0.8451542547285166
                ],
                [
                    "CCCC(NC(C)C(=O)N1C(C(=O)O)CC2CCCCC(p3[nH][nH]3)p3[pH]p3CCC21)C(=O)OCC",
                    0.8451542547285166
                ],
                [
                    "CCCC(NC(C)C(=O)N1C(C(=O)O)CC2CCCCC(p3[nH][nH]3)p3[pH]n3CCC21)C(=O)OCC",
                    0.8451542547285166
                ],
                [
                    "CCCC(NC(C)C(=O)N1C(C(=O)O)CC2CCCCC(p3[nH][nH]3)p3[nH]p3CCC21)C(=O)OCC",
                    0.8451542547285166
                ],
                [
                    "CCCC(NC(C)C(=O)N1C(C(=O)O)CC2CCCCC(p3[nH][nH]3)p3[nH]n3CCC21)C(=O)OCC",
                    0.8451542547285166
                ],
                [
                    "CCCC(NC(C)C(=O)N1C(C(=O)O)CC2CCCCC(p3[nH][nH]3)n3[pH]p3CCC21)C(=O)OCC",
                    0.8451542547285166
                ],
                [
                    "CCCC(NC(C)C(=O)N1C(C(=O)O)CC2CCCCC(p3[nH][nH]3)n3[pH]n3CCC21)C(=O)OCC",
                    0.8451542547285166
                ],
                [
                    "CCCC(NC(C)C(=O)N1C(C(=O)O)CC2CCCCC(p3[nH][nH]3)n3[nH]p3CCC21)C(=O)OCC",
                    0.8451542547285166
                ],
                [
                    "CCCC(NC(C)C(=O)N1C(C(=O)O)CC2CCCCC(p3[nH][nH]3)n3[nH]n3CCC21)C(=O)OCC",
                    0.8451542547285166
                ],
                [
                    "CCCC(NC(C)C(=O)N1C(C(=O)O)CC2CCCCC(n3[pH][pH]3)p3[pH]p3CCC21)C(=O)OCC",
                    0.8451542547285166
                ],
                [
                    "CCCC(NC(C)C(=O)N1C(C(=O)O)CC2CCCCC(n3[pH][pH]3)p3[pH]n3CCC21)C(=O)OCC",
                    0.8451542547285166
                ],
                [
                    "CCCC(NC(C)C(=O)N1C(C(=O)O)CC2CCCCC(n3[pH][pH]3)p3[nH]p3CCC21)C(=O)OCC",
                    0.8451542547285166
                ],
                [
                    "CCCC(NC(C)C(=O)N1C(C(=O)O)CC2CCCCC(n3[pH][pH]3)p3[nH]n3CCC21)C(=O)OCC",
                    0.8451542547285166
                ],
                [
                    "CCCC(NC(C)C(=O)N1C(C(=O)O)CC2CCCCC(n3[pH][pH]3)n3[pH]p3CCC21)C(=O)OCC",
                    0.8451542547285166
                ],
                [
                    "CCCC(NC(C)C(=O)N1C(C(=O)O)CC2CCCCC(n3[pH][pH]3)n3[pH]n3CCC21)C(=O)OCC",
                    0.8451542547285166
                ],
                [
                    "CCCC(NC(C)C(=O)N1C(C(=O)O)CC2CCCCC(n3[pH][pH]3)n3[nH]p3CCC21)C(=O)OCC",
                    0.8451542547285166
                ],
                [
                    "CCCC(NC(C)C(=O)N1C(C(=O)O)CC2CCCCC(n3[pH][pH]3)n3[nH]n3CCC21)C(=O)OCC",
                    0.8451542547285166
                ],
                [
                    "CCCC(NC(C)C(=O)N1C(C(=O)O)CC2CCCCC(n3[nH][pH]3)p3[pH]p3CCC21)C(=O)OCC",
                    0.8451542547285166
                ],
                [
                    "CCCC(NC(C)C(=O)N1C(C(=O)O)CC2CCCCC(n3[nH][pH]3)p3[pH]n3CCC21)C(=O)OCC",
                    0.8451542547285166
                ],
                [
                    "CCCC(NC(C)C(=O)N1C(C(=O)O)CC2CCCCC(n3[nH][pH]3)p3[nH]p3CCC21)C(=O)OCC",
                    0.8451542547285166
                ],
                [
                    "CCCC(NC(C)C(=O)N1C(C(=O)O)CC2CCCCC(n3[nH][pH]3)p3[nH]n3CCC21)C(=O)OCC",
                    0.8451542547285166
                ],
                [
                    "CCCC(NC(C)C(=O)N1C(C(=O)O)CC2CCCCC(n3[nH][pH]3)n3[pH]p3CCC21)C(=O)OCC",
                    0.8451542547285166
                ],
                [
                    "CCCC(NC(C)C(=O)N1C(C(=O)O)CC2CCCCC(n3[nH][pH]3)n3[pH]n3CCC21)C(=O)OCC",
                    0.8451542547285166
                ],
                [
                    "CCCC(NC(C)C(=O)N1C(C(=O)O)CC2CCCCC(n3[nH][pH]3)n3[nH]p3CCC21)C(=O)OCC",
                    0.8451542547285166
                ],
                [
                    "CCCC(NC(C)C(=O)N1C(C(=O)O)CC2CCCCC(n3[nH][pH]3)n3[nH]n3CCC21)C(=O)OCC",
                    0.8451542547285166
                ],
                [
                    "CCCC(NC(C)C(=O)N1C(C(=O)O)CC2CCCCC(n3[nH][nH]3)p3[pH]p3CCC21)C(=O)OCC",
                    0.8451542547285166
                ],
                [
                    "CCCC(NC(C)C(=O)N1C(C(=O)O)CC2CCCCC(n3[nH][nH]3)p3[pH]n3CCC21)C(=O)OCC",
                    0.8451542547285166
                ],
                [
                    "CCCC(NC(C)C(=O)N1C(C(=O)O)CC2CCCCC(n3[nH][nH]3)p3[nH]p3CCC21)C(=O)OCC",
                    0.8451542547285166
                ],
                [
                    "CCCC(NC(C)C(=O)N1C(C(=O)O)CC2CCCCC(n3[nH][nH]3)p3[nH]n3CCC21)C(=O)OCC",
                    0.8451542547285166
                ],
                [
                    "CCCC(NC(C)C(=O)N1C(C(=O)O)CC2CCCCC(n3[nH][nH]3)n3[pH]p3CCC21)C(=O)OCC",
                    0.8451542547285166
                ],
                [
                    "CCCC(NC(C)C(=O)N1C(C(=O)O)CC2CCCCC(n3[nH][nH]3)n3[pH]n3CCC21)C(=O)OCC",
                    0.8451542547285166
                ],
                [
                    "CCCC(NC(C)C(=O)N1C(C(=O)O)CC2CCCCC(n3[nH][nH]3)n3[nH]p3CCC21)C(=O)OCC",
                    0.8451542547285166
                ],
                [
                    "CCCC(NC(C)C(=O)N1C(C(=O)O)CC2CCCCC(n3[nH][nH]3)n3[nH]n3CCC21)C(=O)OCC",
                    0.8451542547285166
                ],
                [
                    "CCCC(NC(C)C(=O)N1C(C(=O)O)CC2CCCCC(p3[nH][pH]3)n3[pH]n3CCCC21)C(=O)OCC",
                    0.8426149773176358
                ],
                [
                    "CCCC(NC(C)C(=O)N1C(C(=O)O)CC2CCCCC(p3[nH][nH]3)n3[pH]p3CCCC21)C(=O)OCC",
                    0.8426149773176358
                ],
                [
                    "CCCC(NC(C)C(=O)N1C(C(=O)O)CC2CCCCC(n3[pH][pH]3)n3[pH]p3CCCC21)C(=O)OCC",
                    0.8426149773176358
                ],
                [
                    "CCCC(NC(C)C(=O)N1C(C(=O)O)CC2CCCCC(n3[nH][nH]3)n3[pH]n3CCCC21)C(=O)OCC",
                    0.8426149773176358
                ]
            ],
            "execution_time": 35028.20474886894,
            "number_scoring_function_calls": 1566487,
            "metadata": {
                "top_1": 0.8477912478906585,
                "top_10": 0.8477912478906584,
                "top_100": 0.84631844034991,
                "internal_similarity_max": 0.9295774647887324,
                "internal_similarity_mean": 0.6486473082407376,
                "internal_similarity_histogram_density": [
                    [
                        0.1,
                        0.0,
                        0.0,
                        0.0,
                        0.0,
                        1.6119999999999985,
                        6.508000000000002,
                        1.4620000000000004,
                        0.30200000000000005,
                        0.016000000000000004
                    ]
                ],
                "internal_similarity_histogram_bins": [
                    [
                        0.0,
                        0.1,
                        0.2,
                        0.30000000000000004,
                        0.4,
                        0.5,
                        0.6000000000000001,
                        0.7000000000000001,
                        0.8,
                        0.9,
                        1.0
                    ]
                ]
            }
        },
        {
            "benchmark_name": "Amlodipine MPO",
            "score": 0.8854278742769086,
            "optimized_molecules": [
                [
                    "CCOC(=O)C1=C(COCCN)NC(=[SH]C2C(C)=C2C(=O)OC)C1c1ccccc1Cl",
                    0.8894991799933214
                ],
                [
                    "CCOC(=O)C1=C(COCCN)NC(=PC2C(C)=C2C(=O)OC)C1c1ccccc1Cl",
                    0.8894991799933214
                ],
                [
                    "CCOC(=O)C1=C(COCCN)NC(=NC2C(C)=C2C(=O)OC)C1c1ccccc1Cl",
                    0.8894991799933214
                ],
                [
                    "CCOC(=O)C1=C(COCCN)NC(=CC2C(C)=C2C(=O)OC)C1c1ccccc1Cl",
                    0.8894991799933214
                ],
                [
                    "CCOC(=O)C1=C(C)C1[SH]=C1NC(COCCN)=C(C(=O)OC)C1c1ccccc1Cl",
                    0.8894991799933214
                ],
                [
                    "CCOC(=O)C1=C(C)C1P=C1NC(COCCN)=C(C(=O)OC)C1c1ccccc1Cl",
                    0.8894991799933214
                ],
                [
                    "CCOC(=O)C1=C(C)C1N=C1NC(COCCN)=C(C(=O)OC)C1c1ccccc1Cl",
                    0.8894991799933214
                ],
                [
                    "CCOC(=O)C1=C(C)C1C=C1NC(COCCN)=C(C(=O)OC)C1c1ccccc1Cl",
                    0.8894991799933214
                ],
                [
                    "CCOC(=O)C1=C(COCCN)NC(=[SH](=S)C2C(C)=C2C(=O)OC)C1c1ccccc1Cl",
                    0.8798826901281197
                ],
                [
                    "CCOC(=O)C1=C(COCCN)NC(=[SH](=P)C2C(C)=C2C(=O)OC)C1c1ccccc1Cl",
                    0.8798826901281197
                ],
                [
                    "CCOC(=O)C1=C(COCCN)NC(=[SH](=O)C2C(C)=C2C(=O)OC)C1c1ccccc1Cl",
                    0.8798826901281197
                ],
                [
                    "CCOC(=O)C1=C(COCCN)NC(=[SH](=N)C2C(C)=C2C(=O)OC)C1c1ccccc1Cl",
                    0.8798826901281197
                ],
                [
                    "CCOC(=O)C1=C(COCCN)NC(=S(S)C2C(C)=C2C(=O)OC)C1c1ccccc1Cl",
                    0.8798826901281197
                ],
                [
                    "CCOC(=O)C1=C(COCCN)NC(=S(P)C2C(C)=C2C(=O)OC)C1c1ccccc1Cl",
                    0.8798826901281197
                ],
                [
                    "CCOC(=O)C1=C(COCCN)NC(=S(O)C2C(C)=C2C(=O)OC)C1c1ccccc1Cl",
                    0.8798826901281197
                ],
                [
                    "CCOC(=O)C1=C(COCCN)NC(=S(N)C2C(C)=C2C(=O)OC)C1c1ccccc1Cl",
                    0.8798826901281197
                ],
                [
                    "CCOC(=O)C1=C(COCCN)NC(=S(F)C2C(C)=C2C(=O)OC)C1c1ccccc1Cl",
                    0.8798826901281197
                ],
                [
                    "CCOC(=O)C1=C(COCCN)NC(=S(Cl)C2C(C)=C2C(=O)OC)C1c1ccccc1Cl",
                    0.8798826901281197
                ],
                [
                    "CCOC(=O)C1=C(COCCN)NC(=S(C)C2C(C)=C2C(=O)OC)C1c1ccccc1Cl",
                    0.8798826901281197
                ],
                [
                    "CCOC(=O)C1=C(COCCN)NC(=S(Br)C2C(C)=C2C(=O)OC)C1c1ccccc1Cl",
                    0.8798826901281197
                ],
                [
                    "CCOC(=O)C1=C(COCCN)NC(=S(#[SH])C2C(C)=C2C(=O)OC)C1c1ccccc1Cl",
                    0.8798826901281197
                ],
                [
                    "CCOC(=O)C1=C(COCCN)NC(=S(#P)C2C(C)=C2C(=O)OC)C1c1ccccc1Cl",
                    0.8798826901281197
                ],
                [
                    "CCOC(=O)C1=C(COCCN)NC(=S(#N)C2C(C)=C2C(=O)OC)C1c1ccccc1Cl",
                    0.8798826901281197
                ],
                [
                    "CCOC(=O)C1=C(COCCN)NC(=C(S)C2C(C)=C2C(=O)OC)C1c1ccccc1Cl",
                    0.8798826901281197
                ],
                [
                    "CCOC(=O)C1=C(COCCN)NC(=C(P)C2C(C)=C2C(=O)OC)C1c1ccccc1Cl",
                    0.8798826901281197
                ],
                [
                    "CCOC(=O)C1=C(COCCN)NC(=C(O)C2C(C)=C2C(=O)OC)C1c1ccccc1Cl",
                    0.8798826901281197
                ],
                [
                    "CCOC(=O)C1=C(COCCN)NC(=C(N)C2C(C)=C2C(=O)OC)C1c1ccccc1Cl",
                    0.8798826901281197
                ],
                [
                    "CCOC(=O)C1=C(COCCN)NC(=C(F)C2C(C)=C2C(=O)OC)C1c1ccccc1Cl",
                    0.8798826901281197
                ],
                [
                    "CCOC(=O)C1=C(COCCN)NC(=C(Cl)C2C(C)=C2C(=O)OC)C1c1ccccc1Cl",
                    0.8798826901281197
                ],
                [
                    "CCOC(=O)C1=C(COCCN)NC(=C(C)C2C(C)=C2C(=O)OC)C1c1ccccc1Cl",
                    0.8798826901281197
                ],
                [
                    "CCOC(=O)C1=C(COCCN)NC(=C(Br)C2C(C)=C2C(=O)OC)C1c1ccccc1Cl",
                    0.8798826901281197
                ],
                [
                    "CCOC(=O)C1=C(C)C1[SH](=S)=C1NC(COCCN)=C(C(=O)OC)C1c1ccccc1Cl",
                    0.8798826901281197
                ],
                [
                    "CCOC(=O)C1=C(C)C1[SH](=P)=C1NC(COCCN)=C(C(=O)OC)C1c1ccccc1Cl",
                    0.8798826901281197
                ],
                [
                    "CCOC(=O)C1=C(C)C1[SH](=O)=C1NC(COCCN)=C(C(=O)OC)C1c1ccccc1Cl",
                    0.8798826901281197
                ],
                [
                    "CCOC(=O)C1=C(C)C1[SH](=N)=C1NC(COCCN)=C(C(=O)OC)C1c1ccccc1Cl",
                    0.8798826901281197
                ],
                [
                    "CCOC(=O)C1=C(C)C1S(S)=C1NC(COCCN)=C(C(=O)OC)C1c1ccccc1Cl",
                    0.8798826901281197
                ],
                [
                    "CCOC(=O)C1=C(C)C1S(P)=C1NC(COCCN)=C(C(=O)OC)C1c1ccccc1Cl",
                    0.8798826901281197
                ],
                [
                    "CCOC(=O)C1=C(C)C1S(O)=C1NC(COCCN)=C(C(=O)OC)C1c1ccccc1Cl",
                    0.8798826901281197
                ],
                [
                    "CCOC(=O)C1=C(C)C1S(N)=C1NC(COCCN)=C(C(=O)OC)C1c1ccccc1Cl",
                    0.8798826901281197
                ],
                [
                    "CCOC(=O)C1=C(C)C1S(F)=C1NC(COCCN)=C(C(=O)OC)C1c1ccccc1Cl",
                    0.8798826901281197
                ],
                [
                    "CCOC(=O)C1=C(C)C1S(Cl)=C1NC(COCCN)=C(C(=O)OC)C1c1ccccc1Cl",
                    0.8798826901281197
                ],
                [
                    "CCOC(=O)C1=C(C)C1S(C)=C1NC(COCCN)=C(C(=O)OC)C1c1ccccc1Cl",
                    0.8798826901281197
                ],
                [
                    "CCOC(=O)C1=C(C)C1S(Br)=C1NC(COCCN)=C(C(=O)OC)C1c1ccccc1Cl",
                    0.8798826901281197
                ],
                [
                    "CCOC(=O)C1=C(C)C1S(#[SH])=C1NC(COCCN)=C(C(=O)OC)C1c1ccccc1Cl",
                    0.8798826901281197
                ],
                [
                    "CCOC(=O)C1=C(C)C1S(#P)=C1NC(COCCN)=C(C(=O)OC)C1c1ccccc1Cl",
                    0.8798826901281197
                ],
                [
                    "CCOC(=O)C1=C(C)C1S(#N)=C1NC(COCCN)=C(C(=O)OC)C1c1ccccc1Cl",
                    0.8798826901281197
                ],
                [
                    "CCOC(=O)C1=C(C)C1C(S)=C1NC(COCCN)=C(C(=O)OC)C1c1ccccc1Cl",
                    0.8798826901281197
                ],
                [
                    "CCOC(=O)C1=C(C)C1C(P)=C1NC(COCCN)=C(C(=O)OC)C1c1ccccc1Cl",
                    0.8798826901281197
                ],
                [
                    "CCOC(=O)C1=C(C)C1C(O)=C1NC(COCCN)=C(C(=O)OC)C1c1ccccc1Cl",
                    0.8798826901281197
                ],
                [
                    "CCOC(=O)C1=C(C)C1C(N)=C1NC(COCCN)=C(C(=O)OC)C1c1ccccc1Cl",
                    0.8798826901281197
                ],
                [
                    "CCOC(=O)C1=C(C)C1C(F)=C1NC(COCCN)=C(C(=O)OC)C1c1ccccc1Cl",
                    0.8798826901281197
                ],
                [
                    "CCOC(=O)C1=C(C)C1C(Cl)=C1NC(COCCN)=C(C(=O)OC)C1c1ccccc1Cl",
                    0.8798826901281197
                ],
                [
                    "CCOC(=O)C1=C(C)C1C(C)=C1NC(COCCN)=C(C(=O)OC)C1c1ccccc1Cl",
                    0.8798826901281197
                ],
                [
                    "CCOC(=O)C1=C(C)C1C(Br)=C1NC(COCCN)=C(C(=O)OC)C1c1ccccc1Cl",
                    0.8798826901281197
                ],
                [
                    "C=[SH](=C1NC(COCCN)=C(C(=O)OCC)C1c1ccccc1Cl)C1C(C)=C1C(=O)OC",
                    0.8798826901281197
                ],
                [
                    "C=[SH](=C1NC(COCCN)=C(C(=O)OC)C1c1ccccc1Cl)C1C(C)=C1C(=O)OCC",
                    0.8798826901281197
                ],
                [
                    "C#S(=C1NC(COCCN)=C(C(=O)OCC)C1c1ccccc1Cl)C1C(C)=C1C(=O)OC",
                    0.8798826901281197
                ],
                [
                    "C#S(=C1NC(COCCN)=C(C(=O)OC)C1c1ccccc1Cl)C1C(C)=C1C(=O)OCC",
                    0.8798826901281197
                ],
                [
                    "CCOC(=O)C1=C([SH]=C2NC(COCCN)=C(C(=O)OC)C2c2ccccc2Cl)C1C",
                    0.8784868413555109
                ],
                [
                    "CCOC(=O)C1=C(P=C2NC(COCCN)=C(C(=O)OC)C2c2ccccc2Cl)C1C",
                    0.8784868413555109
                ],
                [
                    "CCOC(=O)C1=C(N=C2NC(COCCN)=C(C(=O)OC)C2c2ccccc2Cl)C1C",
                    0.8784868413555109
                ],
                [
                    "CCOC(=O)C1=C(COCCN)NC(=[SH]C2=C(C(=O)OC)C2C)C1c1ccccc1Cl",
                    0.8784868413555109
                ],
                [
                    "CCOC(=O)C1=C(COCCN)NC(=PC2=C(C(=O)OC)C2C)C1c1ccccc1Cl",
                    0.8784868413555109
                ],
                [
                    "CCOC(=O)C1=C(COCCN)NC(=NC2=C(C(=O)OC)C2C)C1c1ccccc1Cl",
                    0.8784868413555109
                ],
                [
                    "CCOC(=O)C1=C(COCCN)NC(=CC2=C(C(=O)OC)C2C)C1c1ccccc1Cl",
                    0.8784868413555109
                ],
                [
                    "CCOC(=O)C1=C(COCCN)C1[SH]=C1NC(C)=C(C(=O)OC)C1c1ccccc1Cl",
                    0.8784868413555109
                ],
                [
                    "CCOC(=O)C1=C(COCCN)C1P=C1NC(C)=C(C(=O)OC)C1c1ccccc1Cl",
                    0.8784868413555109
                ],
                [
                    "CCOC(=O)C1=C(COCCN)C1N=C1NC(C)=C(C(=O)OC)C1c1ccccc1Cl",
                    0.8784868413555109
                ],
                [
                    "CCOC(=O)C1=C(COCCN)C1C=C1NC(C)=C(C(=O)OC)C1c1ccccc1Cl",
                    0.8784868413555109
                ],
                [
                    "CCOC(=O)C1=C(C=C2NC(COCCN)=C(C(=O)OC)C2c2ccccc2Cl)C1C",
                    0.8784868413555109
                ],
                [
                    "CCOC(=O)C1=C(C)NC(=[SH]C2C(COCCN)=C2C(=O)OC)C1c1ccccc1Cl",
                    0.8784868413555109
                ],
                [
                    "CCOC(=O)C1=C(C)NC(=PC2C(COCCN)=C2C(=O)OC)C1c1ccccc1Cl",
                    0.8784868413555109
                ],
                [
                    "CCOC(=O)C1=C(C)NC(=NC2C(COCCN)=C2C(=O)OC)C1c1ccccc1Cl",
                    0.8784868413555109
                ],
                [
                    "CCOC(=O)C1=C(C)NC(=CC2C(COCCN)=C2C(=O)OC)C1c1ccccc1Cl",
                    0.8784868413555109
                ],
                [
                    "CCOC(=O)C1=C(COCCN)NC(=[SH]OC2C(C)=C2C(=O)OC)C1c1ccccc1Cl",
                    0.8751899489873673
                ],
                [
                    "CCOC(=O)C1=C(COCCN)NC(=[SH]CC2C(C)=C2C(=O)OC)C1c1ccccc1Cl",
                    0.8751899489873673
                ],
                [
                    "CCOC(=O)C1=C(COCCN)NC(=[SH]C2CC(C)=C2C(=O)OC)C1c1ccccc1Cl",
                    0.8751899489873673
                ],
                [
                    "CCOC(=O)C1=C(COCCN)NC(=[SH]#SC2C(C)=C2C(=O)OC)C1c1ccccc1Cl",
                    0.8751899489873673
                ],
                [
                    "CCOC(=O)C1=C(COCCN)NC(=S=NC2C(C)=C2C(=O)OC)C1c1ccccc1Cl",
                    0.8751899489873673
                ],
                [
                    "CCOC(=O)C1=C(COCCN)NC(=NCC2C(C)=C2C(=O)OC)C1c1ccccc1Cl",
                    0.8751899489873673
                ],
                [
                    "CCOC(=O)C1=C(COCCN)NC(=CSC2C(C)=C2C(=O)OC)C1c1ccccc1Cl",
                    0.8751899489873673
                ],
                [
                    "CCOC(=O)C1=C(COCCN)NC(=CCC2C(C)=C2C(=O)OC)C1c1ccccc1Cl",
                    0.8751899489873673
                ],
                [
                    "CCOC(=O)C1=C(COCCN)NC(=CC2CC(C)=C2C(=O)OC)C1c1ccccc1Cl",
                    0.8751899489873673
                ],
                [
                    "CCOC(=O)C1=C(C)SC1N=C1NC(COCCN)=C(C(=O)OC)C1c1ccccc1Cl",
                    0.8751899489873673
                ],
                [
                    "CCOC(=O)C1=C(C)PC1C=C1NC(COCCN)=C(C(=O)OC)C1c1ccccc1Cl",
                    0.8751899489873673
                ],
                [
                    "CCOC(=O)C1=C(C)OC1C=C1NC(COCCN)=C(C(=O)OC)C1c1ccccc1Cl",
                    0.8751899489873673
                ],
                [
                    "CCOC(=O)C1=C(C)CC1[SH]=C1NC(COCCN)=C(C(=O)OC)C1c1ccccc1Cl",
                    0.8751899489873673
                ],
                [
                    "CCOC(=O)C1=C(C)CC1P=C1NC(COCCN)=C(C(=O)OC)C1c1ccccc1Cl",
                    0.8751899489873673
                ],
                [
                    "CCOC(=O)C1=C(C)CC1C=C1NC(COCCN)=C(C(=O)OC)C1c1ccccc1Cl",
                    0.8751899489873673
                ],
                [
                    "CCOC(=O)C1=C(C)C1S[SH]=C1NC(COCCN)=C(C(=O)OC)C1c1ccccc1Cl",
                    0.8751899489873673
                ],
                [
                    "CCOC(=O)C1=C(C)C1SP=C1NC(COCCN)=C(C(=O)OC)C1c1ccccc1Cl",
                    0.8751899489873673
                ],
                [
                    "CCOC(=O)C1=C(C)C1S#[SH]=C1NC(COCCN)=C(C(=O)OC)C1c1ccccc1Cl",
                    0.8751899489873673
                ],
                [
                    "CCOC(=O)C1=C(C)C1P[SH]=C1NC(COCCN)=C(C(=O)OC)C1c1ccccc1Cl",
                    0.8751899489873673
                ],
                [
                    "CCOC(=O)C1=C(C)C1O[SH]=C1NC(COCCN)=C(C(=O)OC)C1c1ccccc1Cl",
                    0.8751899489873673
                ],
                [
                    "CCOC(=O)C1=C(C)C1OC=C1NC(COCCN)=C(C(=O)OC)C1c1ccccc1Cl",
                    0.8751899489873673
                ],
                [
                    "CCOC(=O)C1=C(C)C1NC=C1NC(COCCN)=C(C(=O)OC)C1c1ccccc1Cl",
                    0.8751899489873673
                ],
                [
                    "CCOC(=O)C1=C(C)C1C[SH]=C1NC(COCCN)=C(C(=O)OC)C1c1ccccc1Cl",
                    0.8751899489873673
                ],
                [
                    "CCOC(=O)C1=C(C)C1CP=C1NC(COCCN)=C(C(=O)OC)C1c1ccccc1Cl",
                    0.8751899489873673
                ],
                [
                    "CCOC(=O)C1=C(C)C1CN=C1NC(COCCN)=C(C(=O)OC)C1c1ccccc1Cl",
                    0.8751899489873673
                ],
                [
                    "CCOC(=O)C1=C(C)C1C#[SH]=C1NC(COCCN)=C(C(=O)OC)C1c1ccccc1Cl",
                    0.8751899489873673
                ]
            ],
            "execution_time": 28829.89610004425,
            "number_scoring_function_calls": 1488367,
            "metadata": {
                "top_1": 0.8894991799933214,
                "top_10": 0.887575882020281,
                "top_100": 0.8792085608171234,
                "internal_similarity_max": 1.0,
                "internal_similarity_mean": 0.6594594875864521,
                "internal_similarity_histogram_density": [
                    [
                        0.1,
                        0.0,
                        0.0,
                        0.0,
                        0.0,
                        1.307999999999999,
                        7.182000000000001,
                        0.4880000000000001,
                        0.8360000000000002,
                        0.08600000000000002
                    ]
                ],
                "internal_similarity_histogram_bins": [
                    [
                        0.0,
                        0.1,
                        0.2,
                        0.30000000000000004,
                        0.4,
                        0.5,
                        0.6000000000000001,
                        0.7000000000000001,
                        0.8,
                        0.9,
                        1.0
                    ]
                ]
            }
        },
        {
            "benchmark_name": "Sitagliptin MPO",
            "score": 0.9236867391964951,
            "optimized_molecules": [
                [
                    "CC1NC(=O)N2C(F)(N=CNF)C(N(F)C3(F)C(C=O)C3(C)C=C=C=CF)C12F",
                    0.9236867391964945
                ],
                [
                    "CC1(N=CNF)NC(=O)N2C(F)C(N(F)C3(F)C(C=O)C3(C)C=C=C=CF)C21F",
                    0.9236867391964945
                ],
                [
                    "CC1NC(=O)N2C(F)(N=CNF)C(N(F)C3(F)C(C)C3(C=O)C=C=C=CF)C12F",
                    0.9236867391964944
                ],
                [
                    "CC1N2C(=O)NC(F)(N=CNF)C2(N(F)C2(F)C(C=O)C2C=C=C=CF)C1(C)F",
                    0.9236867391964944
                ],
                [
                    "CC1C(NN=CN(F)C2(C=O)C3N(C(=O)NC3(F)F)C2(F)F)C1(C)C=C=C=CF",
                    0.9236867391964944
                ],
                [
                    "CC1C(NC=NN(F)C2(C=O)C3N(C(=O)NC3(F)F)C2(F)F)C1(C)C=C=C=CF",
                    0.9236867391964944
                ],
                [
                    "CC1C(N=CNF)N2C(=O)NC(F)C12N(F)C1(C=O)C(F)(F)C1(C)C=C=C=CF",
                    0.9236867391964944
                ],
                [
                    "CC1C(N=CNC=O)N2C(=O)NC(F)(F)C12N(F)C1C(F)(F)C1(C)C=C=C=CF",
                    0.9236867391964944
                ],
                [
                    "CC1C(N(N=CNF)C2(C=O)C3N(C(=O)NC3(F)F)C2(F)F)C1(C)C=C=C=CF",
                    0.9236867391964944
                ],
                [
                    "CC1C(N(N=CC=O)C2(NF)C3N(C(=O)NC3(F)F)C2(F)F)C1(C)C=C=C=CF",
                    0.9236867391964944
                ],
                [
                    "CC1C(N(F)N=CNC2(C=O)C3N(C(=O)NC3(F)F)C2(F)F)C1(C)C=C=C=CF",
                    0.9236867391964944
                ],
                [
                    "CC1C(N(F)C=NNC2(C=O)C3N(C(=O)NC3(F)F)C2(F)F)C1(C)C=C=C=CF",
                    0.9236867391964944
                ],
                [
                    "CC1C(N(F)C2N3C(=O)NC(N=CNF)(C2(C)C=O)C3(F)F)C1(F)C=C=C=CF",
                    0.9236867391964944
                ],
                [
                    "CC1C(N(C=NNF)C2(C=O)C3N(C(=O)NC3(F)F)C2(F)F)C1(C)C=C=C=CF",
                    0.9236867391964944
                ],
                [
                    "CC1C(F)(N=CNC=O)N2C(=O)NC(F)(F)C12N(F)C1C(F)C1(C)C=C=C=CF",
                    0.9236867391964944
                ],
                [
                    "CC1C(C=O)C1NC=NC1(F)N2C(=O)NC(C)(F)C2(N(F)F)C1(F)C=C=C=CF",
                    0.9236867391964944
                ],
                [
                    "CC1C(C=O)C1NC=NC1(C)N2C(=O)NC(F)(F)C2(N(F)F)C1(F)C=C=C=CF",
                    0.9236867391964944
                ],
                [
                    "CC1C(C=O)C1(NF)N(F)C=NC1(F)N2C(=O)NC(C)(F)C2C1(F)C=C=C=CF",
                    0.9236867391964944
                ],
                [
                    "CC1C(C=O)C1(NC=NC1(F)N2C(=O)NC(C)(F)C2C1(F)C=C=C=CF)N(F)F",
                    0.9236867391964944
                ],
                [
                    "CC1C(C=O)C1(F)NC=NC1N2C(=O)NC(C)(F)C2(N(F)F)C1(F)C=C=C=CF",
                    0.9236867391964944
                ],
                [
                    "CC1C(C=O)C1(F)NC=NC1(F)N2C(=O)NC(C)C2(N(F)F)C1(F)C=C=C=CF",
                    0.9236867391964944
                ],
                [
                    "CC1C(C=O)(N=CNF)N2C(=O)NC(F)C12N(F)C1C(F)(F)C1(C)C=C=C=CF",
                    0.9236867391964944
                ],
                [
                    "CC1C(C=O)(N=CNF)N2C(=O)NC(F)(F)C12N(F)C1C(F)C1(C)C=C=C=CF",
                    0.9236867391964944
                ],
                [
                    "CC1C(C=O)(C=C=C=CF)C1(F)N(F)C1(C)C2C(N=CNF)NC(=O)N2C1(F)F",
                    0.9236867391964944
                ],
                [
                    "CC1(F)NC(=O)N2C(N=CNF)C(N(F)C3(F)C(C=O)C3(C)C=C=C=CF)C21F",
                    0.9236867391964944
                ],
                [
                    "CC1(F)N2C(=O)NC(N=CNF)C2(N(F)C2(F)C(C=O)C2C=C=C=CF)C1(C)F",
                    0.9236867391964944
                ],
                [
                    "CC1(F)C(F)C2(NN(F)C3(F)C(C=C=C=CF)C3(C)C=O)C(N=CF)NC(=O)N12",
                    0.9236867391964944
                ],
                [
                    "CC1(F)C(F)C2(NC3(F)C(C=C=C=CN(F)F)C3(C)C=O)C(N=CF)NC(=O)N12",
                    0.9236867391964944
                ],
                [
                    "CC1(F)C(F)C2(N(F)C=C=C=CC3C(C)(C=O)C3(F)NF)C(N=CF)NC(=O)N12",
                    0.9236867391964944
                ],
                [
                    "CC1(F)C(F)C2(N(F)C3(F)C(C=C=C=CNF)C3(C)C=O)C(N=CF)NC(=O)N12",
                    0.9236867391964944
                ],
                [
                    "CC1(F)C(F)C2(N(F)C3(F)C(C=C=C=CNF)C3(C)C=O)C(C=NF)NC(=O)N12",
                    0.9236867391964944
                ],
                [
                    "CC1(F)C(F)C2(N(F)C3(F)C(C=C=C=CF)C3(C)C=O)C(N=CNF)NC(=O)N12",
                    0.9236867391964944
                ],
                [
                    "CC1(F)C(C=C=C=CF)C1N(F)C=NC1N2C(=O)NC(NF)(C1(C)C=O)C2(F)F",
                    0.9236867391964944
                ],
                [
                    "CC1(F)C(C=C=C=CF)C1N(F)C=NC1N2C(=O)NC(F)(F)C2(NF)C1(C)C=O",
                    0.9236867391964944
                ],
                [
                    "CC1(F)C(C=C=C=CF)C1N(F)C=NC1N(F)C2(NC(=O)NC2(F)F)C1(C)C=O",
                    0.9236867391964944
                ],
                [
                    "CC1(F)C(C=C=C=CF)C1N(F)C=NC12NC(=O)N(C1F)C(F)(NF)C2(C)C=O",
                    0.9236867391964944
                ],
                [
                    "CC1(F)C(C=C=C=CF)C1N(F)C=NC12NC(=O)N(C(NF)C1(C)C=O)C2(F)F",
                    0.9236867391964944
                ],
                [
                    "CC1(F)C(C=C=C=CF)C1N(F)C=NC12NC(=O)N(C(C)(NF)C1C=O)C2(F)F",
                    0.9236867391964944
                ],
                [
                    "CC1(F)C(C=C=C=CF)C1N(F)C=NC12N(C(=O)NC1(F)F)C(NF)C2(C)C=O",
                    0.9236867391964944
                ],
                [
                    "CC1(F)C(C=C=C=CF)C1N(F)C=NC12C(F)NC(=O)N1C(F)(NF)C2(C)C=O",
                    0.9236867391964944
                ],
                [
                    "CC1(F)C(C=C=C=CF)C1N(F)C=NC12C(C=O)C(C)(NF)N1C(=O)NC2(F)F",
                    0.9236867391964944
                ],
                [
                    "CC1(F)C(C=C=C=CF)C1N(F)C=NC1(NF)N2C(=O)NC(F)C2(F)C1(C)C=O",
                    0.9236867391964944
                ],
                [
                    "CC1(F)C(C=C=C=CF)C1N(F)C=NC1(NF)N2C(=O)NC(F)(F)C2C1(C)C=O",
                    0.9236867391964944
                ],
                [
                    "CC1(F)C(C=C=C=CF)C1N(F)C=NC1(NF)N2C(=O)NC(F)(C2F)C1(C)C=O",
                    0.9236867391964944
                ],
                [
                    "CC1(F)C(C=C=C=CF)C1N(F)C=NC1(NF)C(C=O)C2(C)NC(=O)N1C2(F)F",
                    0.9236867391964944
                ],
                [
                    "CC1(F)C(C=C=C=CF)C1N(F)C=NC1(NF)C(C=O)C2(C)N1C(=O)NC2(F)F",
                    0.9236867391964944
                ],
                [
                    "CC1(F)C(C=C=C=CF)C1N(F)C=NC1(C)C(C=O)C2(NF)N1C(=O)NC2(F)F",
                    0.9236867391964944
                ],
                [
                    "CC1(F)C(C=C=C=CF)C1N(F)C1N2C(=O)NC(F)(F)C2(N=CNF)C1(C)C=O",
                    0.9236867391964944
                ],
                [
                    "CC1(F)C(C=C=C=CF)C1N(F)C12N(C(=O)NC1(F)F)C(N=CNF)C2(C)C=O",
                    0.9236867391964944
                ],
                [
                    "CC1(F)C(C=C=C=CF)C1N(F)C12C(N=CNF)NC(=O)N1C(F)(F)C2(C)C=O",
                    0.9236867391964944
                ],
                [
                    "CC1(F)C(C=C=C=CF)C1N(F)C12C(F)NC(=O)N1C(F)(N=CNF)C2(C)C=O",
                    0.9236867391964944
                ],
                [
                    "CC1(F)C(C=C=C=CF)C1N(F)C12C(C=O)C(C)(N=CNF)N1C(=O)NC2(F)F",
                    0.9236867391964944
                ],
                [
                    "CC1(F)C(C=C=C=CF)C1N(F)C1(N=CNF)N2C(=O)NC(F)C2(F)C1(C)C=O",
                    0.9236867391964944
                ],
                [
                    "CC1(F)C(C=C=C=CF)C1N(F)C1(N=CNF)N2C(=O)NC(F)(F)C2C1(C)C=O",
                    0.9236867391964944
                ],
                [
                    "CC1(F)C(C=C=C=CF)C1N(F)C1(N=CNF)N2C(=O)NC(F)(C2F)C1(C)C=O",
                    0.9236867391964944
                ],
                [
                    "CC1(F)C(C=C=C=CF)C1N(F)C1(N=CNF)N2C(=O)NC(C2(F)F)C1(C)C=O",
                    0.9236867391964944
                ],
                [
                    "CC1(F)C(C=C=C=CF)C1N(F)C1(N=CNF)C(C=O)C2(C)NC(=O)N1C2(F)F",
                    0.9236867391964944
                ],
                [
                    "CC1(F)C(C=C=C=CF)C1N(F)C1(N=CNF)C(C=O)C2(C)N1C(=O)NC2(F)F",
                    0.9236867391964944
                ],
                [
                    "CC1(F)C(C=C=C=CF)C1N(F)C1(C)C(C=O)C2(N=CNF)N1C(=O)NC2(F)F",
                    0.9236867391964944
                ],
                [
                    "CC1(C=O)C2NC(=O)N(C2F)C1(NF)C1(N(F)C=NF)C(F)C1(C)C=C=C=CF",
                    0.9236867391964944
                ],
                [
                    "CC1(C=O)C(NN=CN(F)C2C3N(C(=O)NC3(F)F)C2(F)F)C1(C)C=C=C=CF",
                    0.9236867391964944
                ],
                [
                    "CC1(C=O)C(NN=CN(F)C2(F)C3C(F)NC(=O)N3C2(F)F)C1(C)C=C=C=CF",
                    0.9236867391964944
                ],
                [
                    "CC1(C=O)C(NC=NN(F)C2C3N(C(=O)NC3(F)F)C2(F)F)C1(C)C=C=C=CF",
                    0.9236867391964944
                ],
                [
                    "CC1(C=O)C(NC=NN(F)C2(F)C3C(F)NC(=O)N3C2(F)F)C1(C)C=C=C=CF",
                    0.9236867391964944
                ],
                [
                    "CC1(C=O)C(N=CNN(F)C2C3N(C(=O)NC3(F)F)C2(F)F)C1(C)C=C=C=CF",
                    0.9236867391964944
                ],
                [
                    "CC1(C=O)C(N(N=CNF)C2C3N(C(=O)NC3(F)F)C2(F)F)C1(C)C=C=C=CF",
                    0.9236867391964944
                ],
                [
                    "CC1(C=O)C(N(N=CNF)C2(F)C3C(F)NC(=O)N3C2(F)F)C1(C)C=C=C=CF",
                    0.9236867391964944
                ],
                [
                    "CC1(C=O)C(N(F)N=CNC2C3N(C(=O)NC3(F)F)C2(F)F)C1(C)C=C=C=CF",
                    0.9236867391964944
                ],
                [
                    "CC1(C=O)C(N(F)N=CNC2(F)C3C(F)NC(=O)N3C2(F)F)C1(C)C=C=C=CF",
                    0.9236867391964944
                ],
                [
                    "CC1(C=O)C(N(F)C=NNC2C3N(C(=O)NC3(F)F)C2(F)F)C1(C)C=C=C=CF",
                    0.9236867391964944
                ],
                [
                    "CC1(C=O)C(N(F)C=NNC2(F)C3C(F)NC(=O)N3C2(F)F)C1(C)C=C=C=CF",
                    0.9236867391964944
                ],
                [
                    "CC1(C=O)C(N(C=NNF)C2C3N(C(=O)NC3(F)F)C2(F)F)C1(C)C=C=C=CF",
                    0.9236867391964944
                ],
                [
                    "CC1(C=O)C(N(C=NNF)C2(F)C3C(F)NC(=O)N3C2(F)F)C1(C)C=C=C=CF",
                    0.9236867391964944
                ],
                [
                    "CC1(C=O)C(C=C=C=CF)C1(F)N(F)C1(C)C2C(N=CNF)NC(=O)N2C1(F)F",
                    0.9236867391964944
                ],
                [
                    "CC1(C=C=C=CF)C(F)C1N(F)C=NC1N2C(=O)NC(NF)(C1(C)C=O)C2(F)F",
                    0.9236867391964944
                ],
                [
                    "CC1(C=C=C=CF)C(F)C1N(F)C=NC12NC(=O)N(C1F)C(F)(NF)C2(C)C=O",
                    0.9236867391964944
                ],
                [
                    "CC1(C=C=C=CF)C(F)C1N(F)C=NC12NC(=O)N(C(NF)C1(C)C=O)C2(F)F",
                    0.9236867391964944
                ],
                [
                    "CC1(C=C=C=CF)C(F)C1N(F)C=NC12NC(=O)N(C(C)(NF)C1C=O)C2(F)F",
                    0.9236867391964944
                ],
                [
                    "CC1(C=C=C=CF)C(F)C1N(F)C=NC12N(C(=O)NC1(F)F)C(NF)C2(C)C=O",
                    0.9236867391964944
                ],
                [
                    "CC1(C=C=C=CF)C(F)C1N(F)C=NC12C(F)NC(=O)N1C(F)(NF)C2(C)C=O",
                    0.9236867391964944
                ],
                [
                    "CC1(C=C=C=CF)C(F)C1N(F)C=NC12C(C=O)C(C)(NF)N1C(=O)NC2(F)F",
                    0.9236867391964944
                ],
                [
                    "CC1(C=C=C=CF)C(F)C1N(F)C=NC1(NF)N2C(=O)NC(F)C2(F)C1(C)C=O",
                    0.9236867391964944
                ],
                [
                    "CC1(C=C=C=CF)C(F)C1N(F)C=NC1(NF)N2C(=O)NC(F)(F)C2C1(C)C=O",
                    0.9236867391964944
                ],
                [
                    "CC1(C=C=C=CF)C(F)C1N(F)C=NC1(NF)N2C(=O)NC(F)(C2F)C1(C)C=O",
                    0.9236867391964944
                ],
                [
                    "CC1(C=C=C=CF)C(F)C1N(F)C=NC1(NF)N2C(=O)NC(C2(F)F)C1(C)C=O",
                    0.9236867391964944
                ],
                [
                    "CC1(C=C=C=CF)C(F)C1N(F)C=NC1(NF)C(C=O)C2(C)NC(=O)N1C2(F)F",
                    0.9236867391964944
                ],
                [
                    "CC1(C=C=C=CF)C(F)C1N(F)C=NC1(NF)C(C=O)C2(C)N1C(=O)NC2(F)F",
                    0.9236867391964944
                ],
                [
                    "CC1(C=C=C=CF)C(F)C1N(F)C=NC1(C)C(C=O)C2(NF)N1C(=O)NC2(F)F",
                    0.9236867391964944
                ],
                [
                    "CC1(C=C=C=CF)C(F)C1N(F)C1N2C(=O)NC(F)(F)C2(NC=NF)C1(C)C=O",
                    0.9236867391964944
                ],
                [
                    "CC1(C=C=C=CF)C(F)C1N(F)C1N2C(=O)NC(F)(F)C2(N=CNF)C1(C)C=O",
                    0.9236867391964944
                ],
                [
                    "CC1(C=C=C=CF)C(F)C1N(F)C12C(F)NC(=O)N1C(F)(N=CNF)C2(C)C=O",
                    0.9236867391964944
                ],
                [
                    "CC1(C=C=C=CF)C(F)C1N(F)C12C(C=O)C(C)(N=CNF)N1C(=O)NC2(F)F",
                    0.9236867391964944
                ],
                [
                    "CC1(C=C=C=CF)C(F)C1N(F)C1(NC=NF)N2C(=O)NC(F)(F)C2C1(C)C=O",
                    0.9236867391964944
                ],
                [
                    "CC1(C=C=C=CF)C(F)C1N(F)C1(N=CNF)N2C(=O)NC(F)C2(F)C1(C)C=O",
                    0.9236867391964944
                ],
                [
                    "CC1(C=C=C=CF)C(F)C1N(F)C1(N=CNF)N2C(=O)NC(F)(F)C2C1(C)C=O",
                    0.9236867391964944
                ],
                [
                    "CC1(C=C=C=CF)C(F)C1N(F)C1(N=CNF)N2C(=O)NC(C2(F)F)C1(C)C=O",
                    0.9236867391964944
                ],
                [
                    "CC1(C=C=C=CF)C(F)C1N(F)C1(N=CNF)C(C=O)C2(C)NC(=O)N1C2(F)F",
                    0.9236867391964944
                ],
                [
                    "CC1(C=C=C=CF)C(F)C1N(F)C1(C)C(C=O)C2(N=CNF)NC(=O)N1C2(F)F",
                    0.9236867391964944
                ],
                [
                    "CC1(C=C=C=CF)C(F)C1N(F)C1(C)C(C=O)C2(N=CNF)N1C(=O)NC2(F)F",
                    0.9236867391964944
                ],
                [
                    "CC1(C=C=C=CF)C(C=O)C1(F)N(F)C1(C)C2C(N=CNF)NC(=O)N2C1(F)F",
                    0.9236867391964944
                ]
            ],
            "execution_time": 29213.75998711586,
            "number_scoring_function_calls": 1232351,
            "metadata": {
                "top_1": 0.9236867391964945,
                "top_10": 0.9236867391964945,
                "top_100": 0.9236867391964965,
                "internal_similarity_max": 0.796875,
                "internal_similarity_mean": 0.38532115990116234,
                "internal_similarity_histogram_density": [
                    [
                        0.1,
                        0.0,
                        1.1639999999999997,
                        5.190000000000001,
                        2.3420000000000005,
                        0.8139999999999993,
                        0.26000000000000006,
                        0.13000000000000003,
                        0.0,
                        0.0
                    ]
                ],
                "internal_similarity_histogram_bins": [
                    [
                        0.0,
                        0.1,
                        0.2,
                        0.30000000000000004,
                        0.4,
                        0.5,
                        0.6000000000000001,
                        0.7000000000000001,
                        0.8,
                        0.9,
                        1.0
                    ]
                ]
            }
        },
        {
            "benchmark_name": "Zaleplon MPO",
            "score": 0.7929747100478058,
            "optimized_molecules": [
                [
                    "CCN(C(C)=O)c1cccc(-c2ccnc3c(C#CC=O)cnn23)c1",
                    0.803969143692053
                ],
                [
                    "CCN(C(C)=O)c1cccc(-c2ccnc3c(C#CPO)cnn23)c1",
                    0.793982078592347
                ],
                [
                    "CCN(C(C)=O)c1cccc(-c2ccnc3c(C#COP)cnn23)c1",
                    0.793982078592347
                ],
                [
                    "CCN(C(C)=O)c1cccc(-c2ccnc3c(C#CCF)cnn23)c1",
                    0.793982078592347
                ],
                [
                    "CCN(C(C)=O)c1cccc(-c2ccnc3c(C#CCCl)cnn23)c1",
                    0.793982078592347
                ],
                [
                    "CCN(C(C)=O)c1cccc(-c2ccnc3c(C#CCBr)cnn23)c1",
                    0.793982078592347
                ],
                [
                    "CCN(C(C)=O)c1cccc(-c2ccnc3c(C#CC=P)cnn23)c1",
                    0.793982078592347
                ],
                [
                    "C=PC#Cc1cnn2c(-c3cccc(N(CC)C(C)=O)c3)ccnc12",
                    0.793982078592347
                ],
                [
                    "CCN(C(C)=O)c1cccc(-c2ccnc3c(C#CC(O)F)cnn23)c1",
                    0.7935949136575051
                ],
                [
                    "CCN(C(C)=O)c1cccc(-c2ccnc3c(C#CC(O)Cl)cnn23)c1",
                    0.7935949136575051
                ],
                [
                    "CCN(C(C)=O)c1cccc(-c2ccnc3c(C#CC(O)Br)cnn23)c1",
                    0.7935949136575051
                ],
                [
                    "CCN(C(C)=O)c1cccc(-c2ccnc3c(C#CC(O)=P)cnn23)c1",
                    0.7935949136575051
                ],
                [
                    "CCN(C(C)=O)c1cccc(-c2ccnc3c(C#CC(=O)P)cnn23)c1",
                    0.7935949136575051
                ],
                [
                    "C#Cc1cnn2c(-c3cccc(N(CC)C(C)=O)c3)ccc(O)c12",
                    0.7934920476158722
                ],
                [
                    "C#Cc1cn2c(-c3cccc(N(CC)C(C)=O)c3)ccnc2c1O",
                    0.7934920476158722
                ],
                [
                    "C#Cc1cc(O)n2c(-c3cccc(N(CC)C(C)=O)c3)ccnc12",
                    0.7934920476158722
                ],
                [
                    "CCN(C(C)=O)c1cccc(-c2ccnc3c(C#CO)ccn23)c1",
                    0.7886388397182801
                ],
                [
                    "CCN(C(C)=O)c1cccc(-c2cccc3c(C#CO)cnn23)c1",
                    0.7886388397182801
                ],
                [
                    "CCN(C(C)=O)c1cccc(-c2ccnc3c(C#CPC=O)cnn23)c1",
                    0.7885561648497321
                ],
                [
                    "CCN(C(C)=O)c1cccc(-c2ccnc3c(C#CP=CO)cnn23)c1",
                    0.7885561648497321
                ],
                [
                    "CCN(C(C)=O)c1cccc(-c2ccnc3c(C#CP4CO4)cnn23)c1",
                    0.7885561648497321
                ],
                [
                    "CCN(C(C)=O)c1cccc(-c2ccnc3c(C#COCF)cnn23)c1",
                    0.7885561648497321
                ],
                [
                    "CCN(C(C)=O)c1cccc(-c2ccnc3c(C#COCCl)cnn23)c1",
                    0.7885561648497321
                ],
                [
                    "CCN(C(C)=O)c1cccc(-c2ccnc3c(C#COCBr)cnn23)c1",
                    0.7885561648497321
                ],
                [
                    "CCN(C(C)=O)c1cccc(-c2ccnc3c(C#COC=P)cnn23)c1",
                    0.7885561648497321
                ],
                [
                    "CCN(C(C)=O)c1cccc(-c2ccnc3c(C#CCP=O)cnn23)c1",
                    0.7885561648497321
                ],
                [
                    "CCN(C(C)=O)c1cccc(-c2ccnc3c(C#CCOF)cnn23)c1",
                    0.7885561648497321
                ],
                [
                    "CCN(C(C)=O)c1cccc(-c2ccnc3c(C#CCOCl)cnn23)c1",
                    0.7885561648497321
                ],
                [
                    "CCN(C(C)=O)c1cccc(-c2ccnc3c(C#CCOBr)cnn23)c1",
                    0.7885561648497321
                ],
                [
                    "CCN(C(C)=O)c1cccc(-c2ccnc3c(C#CC=PO)cnn23)c1",
                    0.7885561648497321
                ],
                [
                    "CCN(C(C)=O)c1cccc(-c2ccnc3c(C#CC4OP4)cnn23)c1",
                    0.7885561648497321
                ],
                [
                    "C=POC#Cc1cnn2c(-c3cccc(N(CC)C(C)=O)c3)ccnc12",
                    0.7885561648497321
                ],
                [
                    "CCN(C(C)=O)c1cccc(-c2ccnc3c(C#S4=C=C4O)cnn23)c1",
                    0.7837367193130107
                ],
                [
                    "CCN(C(C)=O)c1cccc(-c2ccnc3c(C#S45C=C4O5)cnn23)c1",
                    0.7837367193130107
                ],
                [
                    "CCN(C(C)=O)c1cccc(-c2ccnc3c(C#S4(O)C#C4)cnn23)c1",
                    0.7837367193130107
                ],
                [
                    "CCN(C(C)=O)c1cccc(-c2ccnc3c(C#CC(O)=S)cnn23)c1",
                    0.7837367193130107
                ],
                [
                    "CCN(C(C)=O)c1cccc(-c2ccnc3c(C#CC(=O)S)cnn23)c1",
                    0.7837367193130107
                ],
                [
                    "C#S(=O)C#Cc1cnn2c(-c3cccc(N(CC)C(C)=O)c3)ccnc12",
                    0.7837367193130107
                ],
                [
                    "C#CS(=O)#Cc1cnn2c(-c3cccc(N(CC)C(C)=O)c3)ccnc12",
                    0.7837367193130107
                ],
                [
                    "C#Cc1ccc(-c2cccc(N(CC)C(C)=O)c2)n2ncc(O)c12",
                    0.7808688094430303
                ],
                [
                    "C#Cc1cc(O)c2nccc(-c3cccc(N(CC)C(C)=O)c3)n12",
                    0.7808688094430303
                ],
                [
                    "C#Cc1cc(-c2cccc(N(CC)C(C)=O)c2)n2c(O)ccnc12",
                    0.7808688094430303
                ],
                [
                    "C#Cc1c(O)cn2c(-c3cccc(N(CC)C(C)=O)c3)ccnc12",
                    0.7808688094430303
                ],
                [
                    "CCN(C(C)=O)c1cccc(-c2ccnc3c(C#CP)cnn23)c1",
                    0.7803151211091254
                ],
                [
                    "CCN(C(C)=O)c1cccc(-c2ccnc3c(C#[SH]=C=C=O)cnn23)c1",
                    0.7787605628481891
                ],
                [
                    "CCN(C(C)=O)c1cccc(-c2ccnc3c(C#[SH]4C5=C4O5)cnn23)c1",
                    0.7787605628481891
                ],
                [
                    "CCN(C(C)=O)c1cccc(-c2ccnc3c(C#[SH]4C#CO4)cnn23)c1",
                    0.7787605628481891
                ],
                [
                    "CCN(C(C)=O)c1cccc(-c2ccnc3c(C#SC=C=O)cnn23)c1",
                    0.7787605628481891
                ],
                [
                    "CCN(C(C)=O)c1cccc(-c2ccnc3c(C#SC4=CO4)cnn23)c1",
                    0.7787605628481891
                ],
                [
                    "CCN(C(C)=O)c1cccc(-c2ccnc3c(C#SC#CO)cnn23)c1",
                    0.7787605628481891
                ],
                [
                    "CCN(C(C)=O)c1cccc(-c2ccnc3c(C#S4=C=CO4)cnn23)c1",
                    0.7787605628481891
                ],
                [
                    "CCN(C(C)=O)c1cccc(-c2ccnc3c(C#C[SH]=C=O)cnn23)c1",
                    0.7787605628481891
                ],
                [
                    "CCN(C(C)=O)c1cccc(-c2ccnc3c(C#C[SH]4#CO4)cnn23)c1",
                    0.7787605628481891
                ],
                [
                    "CCN(C(C)=O)c1cccc(-c2ccnc3c(C#CSC=O)cnn23)c1",
                    0.7787605628481891
                ],
                [
                    "CCN(C(C)=O)c1cccc(-c2ccnc3c(C#CS4=CO4)cnn23)c1",
                    0.7787605628481891
                ],
                [
                    "CCN(C(C)=O)c1cccc(-c2ccnc3c(C#CS#CO)cnn23)c1",
                    0.7787605628481891
                ],
                [
                    "CCN(C(C)=O)c1cccc(-c2ccnc3c(C#COC=S)cnn23)c1",
                    0.7787605628481891
                ],
                [
                    "CCN(C(C)=O)c1cccc(-c2ccnc3c(C#COC#[SH])cnn23)c1",
                    0.7787605628481891
                ],
                [
                    "CCN(C(C)=O)c1cccc(-c2ccnc3c(C#CC=S=O)cnn23)c1",
                    0.7787605628481891
                ],
                [
                    "CCN(C(C)=O)c1cccc(-c2ccnc3c(C#CC4OS4)cnn23)c1",
                    0.7787605628481891
                ],
                [
                    "CCN(C(C)=O)c1cccc(-c2ccnc3c(C#CC4=[SH]O4)cnn23)c1",
                    0.7787605628481891
                ],
                [
                    "CCN(C(C)=O)c1cccc(-c2ccnc3c(C#CC#[SH]=O)cnn23)c1",
                    0.7787605628481891
                ],
                [
                    "CCN(C(C)=O)c1cccc(-c2ccnc3c(C#CC#SO)cnn23)c1",
                    0.7787605628481891
                ],
                [
                    "C#SOC#Cc1cnn2c(-c3cccc(N(CC)C(C)=O)c3)ccnc12",
                    0.7787605628481891
                ],
                [
                    "C#COS#Cc1cnn2c(-c3cccc(N(CC)C(C)=O)c3)ccnc12",
                    0.7787605628481891
                ],
                [
                    "CCN(C(C)=O)c1cccc(-c2ccnc3c(C=C=O)ccn23)c1",
                    0.7761505257063329
                ],
                [
                    "C#COc1ccn2c(-c3cccc(N(CC)C(C)=O)c3)ccnc12",
                    0.7761505257063329
                ],
                [
                    "C#Cc1cnn2c(-c3cccc(N(CC)C(=O)C(C)=O)c3)ccnc12",
                    0.7735006416506128
                ],
                [
                    "C#CC(=O)c1cnn2c(-c3cccc(N(CC)C(C)=O)c3)ccnc12",
                    0.7735006416506128
                ],
                [
                    "CCN(C(C)=O)c1cccc(-c2ccnc3c(C#CO)cnn23)c1",
                    0.7706218909970667
                ],
                [
                    "CC#Cc1cnn2c(-c3cccc(N(CC)C(C)=O)c3)ccnc12",
                    0.7706218909970667
                ],
                [
                    "CCN(C(C)=O)c1cccc(-c2ccnc3c(S)c(C#CO)cn23)c1",
                    0.7695144225994927
                ],
                [
                    "CCN(C(C)=O)c1cccc(-c2ccnc3c(O)c(C#CS)cn23)c1",
                    0.7695144225994927
                ],
                [
                    "CCN(C(C)=O)c1cccc(-c2ccnc3c(C=O)c(C#[SH])cn23)c1",
                    0.7695144225994927
                ],
                [
                    "CCN(C(C)=O)c1cccc(-c2ccnc3c(C#[SH])cc(C=O)n23)c1",
                    0.7695144225994927
                ],
                [
                    "CCN(C(C)=O)c1cccc(-c2ccnc3c(C#CS)cc(O)n23)c1",
                    0.7695144225994927
                ],
                [
                    "CCN(C(C)=O)c1cccc(-c2ccnc3c(C#CO)cc(S)n23)c1",
                    0.7695144225994927
                ],
                [
                    "CCN(C(C)=O)c1cccc(-c2ccc(S)c3c(C#CO)cnn23)c1",
                    0.7695144225994927
                ],
                [
                    "CCN(C(C)=O)c1cccc(-c2ccc(O)c3c(C#CS)cnn23)c1",
                    0.7695144225994927
                ],
                [
                    "CCN(C(C)=O)c1cccc(-c2ccc(C=O)c3c(C#[SH])cnn23)c1",
                    0.7695144225994927
                ],
                [
                    "C#S#Cc1cnn2c(-c3cccc(N(CC)C(C)=O)c3)ccc(O)c12",
                    0.7695144225994927
                ],
                [
                    "C#S#Cc1cn2c(-c3cccc(N(CC)C(C)=O)c3)ccnc2c1O",
                    0.7695144225994927
                ],
                [
                    "C#S#Cc1cc(O)n2c(-c3cccc(N(CC)C(C)=O)c3)ccnc12",
                    0.7695144225994927
                ],
                [
                    "C#Cc1cnn2c(-c3cccc(N(CC)C(C)=O)c3)ccc([SH]=O)c12",
                    0.7695144225994927
                ],
                [
                    "C#Cc1cnn2c(-c3cccc(N(CC)C(C)=O)c3)ccc(SO)c12",
                    0.7695144225994927
                ],
                [
                    "C#Cc1cnn2c(-c3cccc(N(CC)C(C)=O)c3)ccc(OS)c12",
                    0.7695144225994927
                ],
                [
                    "C#Cc1cn2c(-c3cccc(N(CC)C(C)=O)c3)ccnc2c1[SH]=O",
                    0.7695144225994927
                ],
                [
                    "C#Cc1cn2c(-c3cccc(N(CC)C(C)=O)c3)ccnc2c1SO",
                    0.7695144225994927
                ],
                [
                    "C#Cc1cn2c(-c3cccc(N(CC)C(C)=O)c3)ccnc2c1OS",
                    0.7695144225994927
                ],
                [
                    "C#Cc1cc([SH]=O)n2c(-c3cccc(N(CC)C(C)=O)c3)ccnc12",
                    0.7695144225994927
                ],
                [
                    "C#Cc1cc(SO)n2c(-c3cccc(N(CC)C(C)=O)c3)ccnc12",
                    0.7695144225994927
                ],
                [
                    "C#Cc1cc(OS)n2c(-c3cccc(N(CC)C(C)=O)c3)ccnc12",
                    0.7695144225994927
                ],
                [
                    "CCN(C(C)=O)c1cccc(-c2ccnc3c(C=C=C=O)cnn23)c1",
                    0.7685894768121614
                ],
                [
                    "C#Cc1cnn2c(-c3cccc(N(CC)C(C)=O)c3)cc(O)cc12",
                    0.7683498199278325
                ],
                [
                    "C#Cc1cnn2c(-c3cccc(C(O)(CC)C(C)=O)c3)ccnc12",
                    0.7683498199278325
                ],
                [
                    "C#Cc1cc2nccc(-c3cccc(N(CC)C(C)=O)c3)n2c1O",
                    0.7683498199278325
                ],
                [
                    "CCN(C(C)=O)c1cccc(-c2ccnc3c(C#[SH]=C=O)ccn23)c1",
                    0.7649744748793907
                ],
                [
                    "CCN(C(C)=O)c1cccc(-c2ccnc3c(C#S4=CO4)ccn23)c1",
                    0.7649744748793907
                ],
                [
                    "CCN(C(C)=O)c1cccc(-c2ccnc3c(C#CSO)ccn23)c1",
                    0.7649744748793907
                ],
                [
                    "CCN(C(C)=O)c1cccc(-c2cccc3c(C#S4=CO4)cnn23)c1",
                    0.7649744748793907
                ]
            ],
            "execution_time": 224419.02958154678,
            "number_scoring_function_calls": 10236850,
            "metadata": {
                "top_1": 0.803969143692053,
                "top_10": 0.7949033521153492,
                "top_100": 0.780051634336015,
                "internal_similarity_max": 0.864406779661017,
                "internal_similarity_mean": 0.5919772069525263,
                "internal_similarity_histogram_density": [
                    [
                        0.1,
                        0.0,
                        0.0,
                        0.04400000000000001,
                        0.7860000000000001,
                        4.953999999999995,
                        1.8980000000000004,
                        2.0500000000000003,
                        0.16800000000000004,
                        0.0
                    ]
                ],
                "internal_similarity_histogram_bins": [
                    [
                        0.0,
                        0.1,
                        0.2,
                        0.30000000000000004,
                        0.4,
                        0.5,
                        0.6000000000000001,
                        0.7000000000000001,
                        0.8,
                        0.9,
                        1.0
                    ]
                ]
            }
        },
        {
            "benchmark_name": "Valsartan SMARTS",
            "score": 0.9965361315674173,
            "optimized_molecules": [
                [
                    "O=Pc1c2c3cc(c1-c1c4ccc(c1-2)CS4)CN(C(=O)C(O)O)C3",
                    0.9965876824790292
                ],
                [
                    "O=Pc1c2c3cc(c1CN(C(=O)C(O)O)C2)-c1c2ccc(c1-3)CS2",
                    0.9965876824790291
                ],
                [
                    "O=Pc1cccc2c1-c1c3c(CO)c(c(CS)c1-3)CN(C(=O)CO)C2",
                    0.9965371262256827
                ],
                [
                    "O=Pc1ccc2cc1-c1c3c(CO)c(c(CS)c1-3)CN(C(=O)CO)C2",
                    0.9965371262256827
                ],
                [
                    "O=Pc1ccc2c(c1)-c1c3c(CO)c(c(CS)c1-3)CN(C(=O)CO)C2",
                    0.9965371262256827
                ],
                [
                    "O=Pc1cc2cc(c1)-c1c3c(CO)c(c(CS)c1-3)CN(C(=O)CO)C2",
                    0.9965371262256827
                ],
                [
                    "O=Pc1c2cccc1-c1c3c(CO)c(c(CS)c1-3)CN(C(=O)CO)C2",
                    0.9965371262256827
                ],
                [
                    "O=Pc1cccc2c1CN(C(=O)CO)Cc1c(CO)c3c-2c-3c1CS",
                    0.9965371262256826
                ],
                [
                    "O=Pc1ccc2cc1CN(C(=O)CO)Cc1c(CO)c3c-2c-3c1CS",
                    0.9965371262256826
                ],
                [
                    "O=Pc1ccc2c(c1)CN(C(=O)CO)Cc1c(CO)c3c-2c-3c1CS",
                    0.9965371262256826
                ],
                [
                    "CC(=O)N1Cc2cc3c(c-3c2P=O)-c2ccc(cc2)C1(O)C(O)S",
                    0.9964866580400839
                ],
                [
                    "O=Pc1cccc2c1-c1c3cc(c-2c1C(O)S)CN(C(=O)CO)C3",
                    0.9964650386728456
                ],
                [
                    "O=Pc1ccc2cc1CN(C(=O)CS)Cc1cc3c-2c-3c1C(O)O",
                    0.9964650386728456
                ],
                [
                    "O=Pc1ccc2cc1CN(C(=O)CO)Cc1cc3c-2c-3c1C(O)S",
                    0.9964650386728456
                ],
                [
                    "O=Pc1ccc2cc1-c1c3cc(c(C(O)S)c1-3)CN(C(=O)CO)C2",
                    0.9964650386728456
                ],
                [
                    "O=Pc1ccc2cc1-c1c3c(cc(C(O)S)c1-2)CN(C(=O)CO)C3",
                    0.9964650386728456
                ],
                [
                    "O=Pc1ccc2cc1-c1c(C(O)S)cc3c(c1-2)CN(C(=O)CO)C3",
                    0.9964650386728456
                ],
                [
                    "O=Pc1ccc2c3c1CN(C(=O)CS)Cc1ccc-2c-3c1C(O)O",
                    0.9964650386728456
                ],
                [
                    "O=Pc1ccc2c3c1-c1ccc(c(C(O)S)c1-2)CN(C(=O)CO)C3",
                    0.9964650386728456
                ],
                [
                    "O=Pc1ccc2c3c1-c1cc-3cc(C(O)S)c1CN(C(=O)CO)C2",
                    0.9964650386728456
                ],
                [
                    "O=Pc1ccc2c3c1-c1cc(cc(C(O)S)c1-2)CN(C(=O)CO)C3",
                    0.9964650386728456
                ],
                [
                    "O=Pc1ccc2c3c1-c1cc(c(C(O)S)cc1-3)CN(C(=O)CO)C2",
                    0.9964650386728456
                ],
                [
                    "O=Pc1ccc2c3c1-c1cc(C(O)S)c(cc1-2)CN(C(=O)CO)C3",
                    0.9964650386728456
                ],
                [
                    "O=Pc1ccc2c3c1-c1c-3cc(cc1C(O)O)CN(C(=O)CS)C2",
                    0.9964650386728456
                ],
                [
                    "O=Pc1ccc2c(c1)-c1c3cc(c(C(O)S)c1-2)CN(C(=O)CO)C3",
                    0.9964650386728456
                ],
                [
                    "O=Pc1ccc(C(O)S)c2c1-c1ccc3c-2c1CN(C(=O)CO)C3",
                    0.9964650386728456
                ],
                [
                    "O=Pc1cc2ccc1CN(C(=O)CO)Cc1c3cc(C(O)S)c-2c1-3",
                    0.9964650386728456
                ],
                [
                    "O=Pc1cc2ccc1-c1cc(C(O)S)c3c(c1-3)CN(C(=O)CO)C2",
                    0.9964650386728456
                ],
                [
                    "O=Pc1cc2cc3c1CN(C(=O)CO)Cc1ccc-2c-3c1C(O)S",
                    0.9964650386728456
                ],
                [
                    "O=Pc1cc2cc3c1CN(C(=O)CO)Cc1ccc(C(O)S)c-3c1-2",
                    0.9964650386728456
                ],
                [
                    "O=Pc1cc2cc3c1-c1cc-3cc(c1C(O)S)CN(C(=O)CO)C2",
                    0.9964650386728456
                ],
                [
                    "O=Pc1cc2cc3c1-c1cc-3cc(C(O)S)c1CN(C(=O)CO)C2",
                    0.9964650386728456
                ],
                [
                    "O=Pc1cc2cc3c1-c1cc-3c(cc1C(O)S)CN(C(=O)CO)C2",
                    0.9964650386728456
                ],
                [
                    "O=Pc1cc2cc3c1-c1cc-2cc(C(O)S)c1CN(C(=O)CO)C3",
                    0.9964650386728456
                ],
                [
                    "O=Pc1cc2cc3c1-c1cc-2c(c(C(O)S)c1)CN(C(=O)CO)C3",
                    0.9964650386728456
                ],
                [
                    "O=Pc1cc2cc3c1-c1cc(c(C(O)S)cc1-3)CN(C(=O)CO)C2",
                    0.9964650386728456
                ],
                [
                    "O=Pc1cc2cc(c1)-c1c3cc(c(C(O)O)c1-3)CN(C(=O)CS)C2",
                    0.9964650386728456
                ],
                [
                    "O=Pc1cc2cc(C(O)S)c1-c1ccc3c(c1-3)CN(C(=O)CO)C2",
                    0.9964650386728456
                ],
                [
                    "O=Pc1cc2c3cc1CN(C(=O)CS)Cc1cc-2c-3cc1C(O)O",
                    0.9964650386728456
                ],
                [
                    "O=Pc1cc2c3cc1CN(C(=O)CS)Cc1cc(C(O)O)cc-3c1-2",
                    0.9964650386728456
                ],
                [
                    "O=Pc1cc2c3cc1CN(C(=O)CO)Cc1ccc-3c-2c1C(O)S",
                    0.9964650386728456
                ],
                [
                    "O=Pc1cc2c3cc1CN(C(=O)CO)Cc1cc-2cc-3c1C(O)S",
                    0.9964650386728456
                ],
                [
                    "O=Pc1cc2c3cc1CN(C(=O)CO)Cc1cc(C(O)S)cc-2c1-3",
                    0.9964650386728456
                ],
                [
                    "O=Pc1cc2c3cc1CN(C(=O)CO)Cc1cc(C(O)S)c-2cc1-3",
                    0.9964650386728456
                ],
                [
                    "O=Pc1cc2c3cc1-c1cc-2c(c(C(O)S)c1)CN(C(=O)CO)C3",
                    0.9964650386728456
                ],
                [
                    "O=Pc1cc2c3cc1-c1cc(C(O)S)c(cc1-3)CN(C(=O)CO)C2",
                    0.9964650386728456
                ],
                [
                    "O=Pc1cc2c3cc1-c1c-3cc(cc1C(O)S)CN(C(=O)CO)C2",
                    0.9964650386728456
                ],
                [
                    "O=Pc1cc2c3cc1-c1c(C(O)S)ccc(c1-3)CN(C(=O)CO)C2",
                    0.9964650386728456
                ],
                [
                    "O=Pc1cc2c3c(c1CN(C(=O)CO)C3)-c1c-2cccc1C(O)S",
                    0.9964650386728456
                ],
                [
                    "O=Pc1cc2c3c(c1C(O)S)-c1cc(ccc1-3)CN(C(=O)CO)C2",
                    0.9964650386728456
                ],
                [
                    "O=Pc1cc2c3c(c1)-c1cc(c(C(O)S)cc1-3)CN(C(=O)CO)C2",
                    0.9964650386728456
                ],
                [
                    "O=Pc1cc2c3c(c1)-c1cc(C(O)S)c(cc1-2)CN(C(=O)CO)C3",
                    0.9964650386728456
                ],
                [
                    "O=Pc1cc2c3c(c1)-c1c-2cc(cc1C(O)S)CN(C(=O)CO)C3",
                    0.9964650386728456
                ],
                [
                    "O=Pc1cc2c3c(C(O)S)c1-c1cc(ccc1-3)CN(C(=O)CO)C2",
                    0.9964650386728456
                ],
                [
                    "O=Pc1cc2c(c3c1CN(C(=O)CO)C3)-c1cc-2ccc1C(O)S",
                    0.9964650386728456
                ],
                [
                    "O=Pc1cc2c(c(C(O)S)c1)-c1cc3cc(c1-2)CN(C(=O)CO)C3",
                    0.9964650386728456
                ],
                [
                    "O=Pc1cc2c(c(C(O)S)c1)-c1cc3c(c-2c1)CN(C(=O)CO)C3",
                    0.9964650386728456
                ],
                [
                    "O=Pc1cc2c(c(C(O)S)c1)-c1c3ccc-2c1CN(C(=O)CO)C3",
                    0.9964650386728456
                ],
                [
                    "O=Pc1cc2c(C(O)S)cc1-c1cc-2cc2c1CN(C(=O)CO)C2",
                    0.9964650386728456
                ],
                [
                    "O=Pc1cc(C(O)S)cc2c1-c1cc3cc(c1-2)CN(C(=O)CO)C3",
                    0.9964650386728456
                ],
                [
                    "O=Pc1cc(-c2ccc3c(C(O)S)c2-3)cc2c1CN(C(=O)CO)C2",
                    0.9964650386728456
                ],
                [
                    "O=Pc1c2cccc1-c1c3cc(c(C(O)S)c1-3)CN(C(=O)CO)C2",
                    0.9964650386728456
                ],
                [
                    "O=Pc1c2ccc3c1-c1cc-3c(C(O)S)cc1CN(C(=O)CO)C2",
                    0.9964650386728456
                ],
                [
                    "O=Pc1c2ccc3c1-c1cc(cc-3c1C(O)O)CN(C(=O)CS)C2",
                    0.9964650386728456
                ],
                [
                    "O=Pc1c2ccc3c1-c1cc(c(C(O)S)cc1-3)CN(C(=O)CO)C2",
                    0.9964650386728456
                ],
                [
                    "O=Pc1c2ccc3c1-c1cc(c(C(O)S)cc1-2)CN(C(=O)CO)C3",
                    0.9964650386728456
                ],
                [
                    "O=Pc1c2ccc3c1-c1c(C(O)S)ccc(c1-2)CN(C(=O)CO)C3",
                    0.9964650386728456
                ],
                [
                    "O=Pc1c2ccc(C(O)S)c1-c1c3cc(cc1-2)CN(C(=O)CO)C3",
                    0.9964650386728456
                ],
                [
                    "O=Pc1c2cc3cc1-c1ccc(c(C(O)O)c1-3)CN(C(=O)CS)C2",
                    0.9964650386728456
                ],
                [
                    "O=Pc1c2cc3cc1-c1c-3ccc(c1C(O)S)CN(C(=O)CO)C2",
                    0.9964650386728456
                ],
                [
                    "O=Pc1c2cc3cc1-c1c-3cc(cc1C(O)O)CN(C(=O)CS)C2",
                    0.9964650386728456
                ],
                [
                    "O=Pc1c2cc3cc1-c1c-2cc(cc1C(O)O)CN(C(=O)CS)C3",
                    0.9964650386728456
                ],
                [
                    "O=Pc1c2cc3c(c1CN(C(=O)CO)C2)-c1cccc-3c1C(O)S",
                    0.9964650386728456
                ],
                [
                    "O=Pc1c2cc3c(c1C(O)S)-c1ccc(c-3c1)CN(C(=O)CO)C2",
                    0.9964650386728456
                ],
                [
                    "O=Pc1c2cc3c(c1-c1cc(C(O)S)ccc1-2)CN(C(=O)CO)C3",
                    0.9964650386728456
                ],
                [
                    "O=Pc1c2cc3c(c1-c1c-2cccc1C(O)S)CN(C(=O)CO)C3",
                    0.9964650386728456
                ],
                [
                    "O=Pc1c2cc3c(c1-3)-c1ccc(c(C(O)S)c1)CN(C(=O)CO)C2",
                    0.9964650386728456
                ],
                [
                    "O=Pc1c2cc3c(c1-3)-c1cc(cc(C(O)S)c1)CN(C(=O)CO)C2",
                    0.9964650386728456
                ],
                [
                    "O=Pc1c2cc-2cc1-c1cc2c(c(C(O)S)c1)CN(C(=O)CO)C2",
                    0.9964650386728456
                ],
                [
                    "O=Pc1c2cc-2c(C(O)S)c1-c1ccc2c(c1)CN(C(=O)CO)C2",
                    0.9964650386728456
                ],
                [
                    "O=Pc1c2cc(c3c1CN(C(=O)CO)C3)-c1cccc(C(O)S)c1-2",
                    0.9964650386728456
                ],
                [
                    "O=Pc1c2cc(c3c1-c1cccc-3c1C(O)S)CN(C(=O)CO)C2",
                    0.9964650386728456
                ],
                [
                    "O=Pc1c2cc(c3c1-c1c-3cccc1C(O)S)CN(C(=O)CO)C2",
                    0.9964650386728456
                ],
                [
                    "O=Pc1c2cc(C(O)S)c3c1-c1cccc(c1-2)CN(C(=O)CO)C3",
                    0.9964650386728456
                ],
                [
                    "O=Pc1c2cc(C(O)S)c3c1-c1ccc-2c(c1)CN(C(=O)CO)C3",
                    0.9964650386728456
                ],
                [
                    "O=Pc1c2cc(C(O)S)c3c1-c1cc(cc-3c1)CN(C(=O)CO)C2",
                    0.9964650386728456
                ],
                [
                    "O=Pc1c2c3cc(c1CN(C(=O)CS)C2)-c1cc(C(O)O)ccc1-3",
                    0.9964650386728456
                ],
                [
                    "O=Pc1c2c3cc(c1CN(C(=O)CO)C2)-c1c-3cccc1C(O)S",
                    0.9964650386728456
                ],
                [
                    "O=Pc1c2c3cc(c1C(O)S)-c1c(cccc1-3)CN(C(=O)CO)C2",
                    0.9964650386728456
                ],
                [
                    "O=Pc1c2c3cc(c1-c1cc(C(O)S)ccc1-2)CN(C(=O)CO)C3",
                    0.9964650386728456
                ],
                [
                    "O=Pc1c2c3cc(C(O)S)c1-c1cccc(c1-2)CN(C(=O)CO)C3",
                    0.9964650386728456
                ],
                [
                    "O=Pc1c2c3cc(C(O)S)c1-c1ccc(c-3c1)CN(C(=O)CO)C2",
                    0.9964650386728456
                ],
                [
                    "O=Pc1c2c(cc(C(O)S)c1-c1ccc3cc1-3)CN(C(=O)CO)C2",
                    0.9964650386728456
                ],
                [
                    "O=Pc1c2c(C(O)S)cc3c1-c1ccc(c-3c1)CN(C(=O)CO)C2",
                    0.9964650386728456
                ],
                [
                    "O=Pc1c2c(C(O)S)cc3c1-c1cc-3ccc1CN(C(=O)CO)C2",
                    0.9964650386728456
                ],
                [
                    "O=Pc1c2c(C(O)S)c(c3c1-c1cccc-3c1)CN(C(=O)CO)C2",
                    0.9964650386728456
                ],
                [
                    "O=Pc1c(C(O)S)ccc2c1-c1cc3cc(c1-2)CN(C(=O)CO)C3",
                    0.9964650386728456
                ],
                [
                    "O=Pc1c(C(O)S)ccc2c1-c1cc3c(c-2c1)CN(C(=O)CO)C3",
                    0.9964650386728456
                ],
                [
                    "O=Pc1c(C(O)S)cc2c3c1-c1cc(ccc1-2)CN(C(=O)CO)C3",
                    0.9964650386728456
                ],
                [
                    "O=Pc1c(-c2cc(C(O)S)c3cc2-3)ccc2c1CN(C(=O)CO)C2",
                    0.9964650386728456
                ]
            ],
            "execution_time": 134749.6414847374,
            "number_scoring_function_calls": 5769284,
            "metadata": {
                "top_1": 0.9965876824790292,
                "top_10": 0.9965472374763518,
                "top_100": 0.9964734747468706,
                "internal_similarity_max": 0.9230769230769231,
                "internal_similarity_mean": 0.47645023702592787,
                "internal_similarity_histogram_density": [
                    [
                        0.1,
                        0.0,
                        0.35399999999999987,
                        2.0940000000000003,
                        2.718000000000001,
                        3.6299999999999972,
                        0.9380000000000002,
                        0.14600000000000002,
                        0.018000000000000002,
                        0.0020000000000000005
                    ]
                ],
                "internal_similarity_histogram_bins": [
                    [
                        0.0,
                        0.1,
                        0.2,
                        0.30000000000000004,
                        0.4,
                        0.5,
                        0.6000000000000001,
                        0.7000000000000001,
                        0.8,
                        0.9,
                        1.0
                    ]
                ]
            }
        },
        {
            "benchmark_name": "Scaffold Hop",
            "score": 1.0,
            "optimized_molecules": [
                [
                    "Cc1ncsc1CCNc1ncnc2cc(OCl)c(CC(C)(C)Cl)cc12",
                    1.0
                ],
                [
                    "Cc1ncsc1CC(=CC(Cl)C(Cl)Br)Nc1ncnc2cc(OCl)c(CC(C)C)cc12",
                    1.0
                ],
                [
                    "Cc1ncsc1C(=CC(Cl)C(Cl)Br)CNc1ncnc2cc(OCl)c(CC(C)C)cc12",
                    1.0
                ],
                [
                    "COc1cc2ncnc(NC(Br)Cc3scnc3Br)c2cc1CC(C)C",
                    1.0
                ],
                [
                    "CCCC=C(Cc1scnc1Br)Nc1ncnc2cc(OCl)c(CC(C)C)cc12",
                    1.0
                ],
                [
                    "CCCC=C(CNc1ncnc2cc(OCl)c(C(CC)CBr)cc12)c1scnc1Br",
                    1.0
                ],
                [
                    "CCCC(Nc1ncnc2cc(OCl)c(C(CC)CBr)cc12)=C(Cl)c1scnc1Br",
                    1.0
                ],
                [
                    "CCCC(C)(C)Cc1cc2c(NCCc3scnc3CCBr)ncnc2cc1OCCl",
                    1.0
                ],
                [
                    "CCCC(C)(C)Cc1cc2c(NCCc3scnc3CBr)ncnc2cc1OCCl",
                    1.0
                ],
                [
                    "CCCC(C)(C)Cc1cc2c(NCCc3scnc3CBr)ncnc2cc1OC(C)Br",
                    1.0
                ],
                [
                    "CCCC(C)(C)Cc1cc2c(NCCc3scnc3C(C)Br)ncnc2cc1OC(C)Br",
                    1.0
                ],
                [
                    "CCCC(C)(C)C(Cl)c1cc2c(NCCc3scnc3CBr)ncnc2cc1OC",
                    1.0
                ],
                [
                    "CCC=C(CNc1ncnc2cc(OCl)c(C(CC)CBr)cc12)c1scnc1Br",
                    1.0
                ],
                [
                    "CCC=C(CNc1ncnc2cc(OCCl)c(C(CC)CBr)cc12)c1scnc1CCCBr",
                    1.0
                ],
                [
                    "CCC=C(CNc1ncnc2cc(OCCl)c(C(CC)CBr)cc12)c1scnc1CBr",
                    1.0
                ],
                [
                    "CCC(CCl)=C(CNc1ncnc2cc(OCl)c(CC(C)C)cc12)c1scnc1Br",
                    1.0
                ],
                [
                    "CCC(CC)(CCl)Cc1cc2c(NCCc3scnc3CBr)ncnc2cc1OBr",
                    1.0
                ],
                [
                    "CCC(CBr)c1cc2c(NCC(=CCCl)c3scnc3Br)ncnc2cc1OBr",
                    1.0
                ],
                [
                    "CCC(CBr)c1cc2c(NC(C)=C(Cl)c3scnc3Br)ncnc2cc1OCl",
                    1.0
                ],
                [
                    "CCC(C)(Cc1cc2c(NCCc3scnc3CBr)ncnc2cc1OCCl)C(C)Cl",
                    1.0
                ],
                [
                    "CCC(Br)c1ncsc1C(C)CNc1ncnc2cc(OCl)c(CC(C)C)cc12",
                    1.0
                ],
                [
                    "CC=C(Nc1ncnc2cc(OCl)c(CC(C)C)cc12)C(CBr)c1scnc1Br",
                    1.0
                ],
                [
                    "CC=C(Nc1ncnc2cc(OCl)c(CC(C)C)cc12)C(C)c1scnc1Br",
                    1.0
                ],
                [
                    "CC=C(Nc1ncnc2cc(OCl)c(CC(C)C)cc12)C(Br)c1scnc1CBr",
                    1.0
                ],
                [
                    "CC=C(Nc1ncnc2cc(OCl)c(CC(C)C)cc12)C(Br)c1scnc1Br",
                    1.0
                ],
                [
                    "CC=C(Nc1ncnc2cc(OCl)c(CC(C)(C)C)cc12)C(C)c1scnc1Br",
                    1.0
                ],
                [
                    "CC=C(Nc1ncnc2cc(OCCl)c(CC(C)CCl)cc12)C(Br)c1scnc1CBr",
                    1.0
                ],
                [
                    "CC=C(Nc1ncnc2cc(OCCl)c(CC(C)C)cc12)C(CBr)c1scnc1Br",
                    1.0
                ],
                [
                    "CC=C(Nc1ncnc2cc(OC)c(CC(C)C)cc12)C(Br)c1scnc1Br",
                    1.0
                ],
                [
                    "CC=C(Cc1scnc1Br)Nc1ncnc2cc(OCl)c(CC(C)C)cc12",
                    1.0
                ],
                [
                    "CC=C(Cc1scnc1Br)Nc1ncnc2cc(OBr)c(CC(C)C)cc12",
                    1.0
                ],
                [
                    "CC=C(CNc1ncnc2cc(OCl)c(CC(C)C)cc12)c1scnc1CCBr",
                    1.0
                ],
                [
                    "CC=C(CNc1ncnc2cc(OCl)c(CC(C)C)cc12)c1scnc1CC(Br)Br",
                    1.0
                ],
                [
                    "CC=C(CNc1ncnc2cc(OCl)c(CC(C)C)cc12)c1scnc1CBr",
                    1.0
                ],
                [
                    "CC=C(CNc1ncnc2cc(OCl)c(CC(C)C)cc12)c1scnc1Br",
                    1.0
                ],
                [
                    "CC=C(CNc1ncnc2cc(OCl)c(CC(C)(C)Cl)cc12)c1scnc1C",
                    1.0
                ],
                [
                    "CC=C(CNc1ncnc2cc(OCl)c(CC(C)(C)CC)cc12)c1scnc1CBr",
                    1.0
                ],
                [
                    "CC=C(CNc1ncnc2cc(OCl)c(C(CC)CBr)cc12)c1scnc1C",
                    1.0
                ],
                [
                    "CC=C(CNc1ncnc2cc(OCl)c(C(CC)CBr)cc12)c1scnc1Br",
                    1.0
                ],
                [
                    "CC=C(CNc1ncnc2cc(OCCl)c(CC(C)C)cc12)c1scnc1CBr",
                    1.0
                ],
                [
                    "CC=C(CNc1ncnc2cc(OCCl)c(CC(C)C)cc12)c1scnc1Br",
                    1.0
                ],
                [
                    "CC=C(CNc1ncnc2cc(OCCCl)c(CC(C)C)cc12)c1scnc1Br",
                    1.0
                ],
                [
                    "CC=C(CNc1ncnc2cc(OCC)c(CC(C)C)cc12)c1scnc1Br",
                    1.0
                ],
                [
                    "CC=C(CNc1ncnc2cc(OBr)c(C(CC)CBr)cc12)c1scnc1CCBr",
                    1.0
                ],
                [
                    "CC=C(CNc1ncnc2cc(OBr)c(C(CC)CBr)cc12)c1scnc1Br",
                    1.0
                ],
                [
                    "CC1(Cc2cc3c(NCCc4scnc4C(C)(Cl)Br)ncnc3cc2OCBr)C=CC1",
                    1.0
                ],
                [
                    "CC1(Cc2cc3c(NCCc4scnc4C(C)(C)Cl)ncnc3cc2OCBr)C=CC1",
                    1.0
                ],
                [
                    "CC(C)Cc1cc2c(NCCc3scnc3Br)ncnc2cc1OCl",
                    1.0
                ],
                [
                    "CC(C)Cc1cc2c(NCC(=CCl)c3scnc3C(Br)Br)ncnc2cc1OCl",
                    1.0
                ],
                [
                    "CC(C)Cc1cc2c(NCC(=CCl)c3scnc3Br)ncnc2cc1OCl",
                    1.0
                ],
                [
                    "CC(C)Cc1cc2c(NCC(=CCCl)c3scnc3CBr)ncnc2cc1OCCl",
                    1.0
                ],
                [
                    "CC(C)Cc1cc2c(NCC(=CCCl)c3scnc3Br)ncnc2cc1OCl",
                    1.0
                ],
                [
                    "CC(C)Cc1cc2c(NCC(=CCCCl)c3scnc3CBr)ncnc2cc1OCl",
                    1.0
                ],
                [
                    "CC(C)Cc1cc2c(NCC(=CCCCl)c3scnc3CBr)ncnc2cc1OCCl",
                    1.0
                ],
                [
                    "CC(C)Cc1cc2c(NCC(=CCCCl)c3scnc3Br)ncnc2cc1OCl",
                    1.0
                ],
                [
                    "CC(C)Cc1cc2c(NCC(=CC(Cl)Cl)c3scnc3CBr)ncnc2cc1OCl",
                    1.0
                ],
                [
                    "CC(C)Cc1cc2c(NCC(=CC(Cl)CCl)c3scnc3CBr)ncnc2cc1OCl",
                    1.0
                ],
                [
                    "CC(C)Cc1cc2c(NCC(=CC(C)CCl)c3scnc3Br)ncnc2cc1OCl",
                    1.0
                ],
                [
                    "CC(C)Cc1cc2c(NC(Br)Cc3scnc3Br)ncnc2cc1OCl",
                    1.0
                ],
                [
                    "CC(C)Cc1cc2c(NC(=CC(Cl)CCl)Cc3scnc3CBr)ncnc2cc1OCl",
                    1.0
                ],
                [
                    "CC(C)Cc1cc2c(NC(=CBr)Cc3scnc3Br)ncnc2cc1OCl",
                    1.0
                ],
                [
                    "CC(C)(Cl)Cc1cc2c(NCCc3scnc3C(Cl)Br)ncnc2cc1OCl",
                    1.0
                ],
                [
                    "CC(C)(C)C(Br)c1cc2c(NCCc3scnc3CCl)ncnc2cc1OCBr",
                    1.0
                ],
                [
                    "CC(Br)=C(CNc1ncnc2cc(OCl)c(CC(C)C)cc12)c1scnc1CCBr",
                    1.0
                ],
                [
                    "C=CC(Nc1ncnc2cc(OCBr)c(CC(C)C)cc12)C(Br)c1scnc1CBr",
                    1.0
                ],
                [
                    "C=CC(Cc1scnc1CBr)Nc1ncnc2cc(OC(Cl)Br)c(CC(C)C)cc12",
                    1.0
                ],
                [
                    "C=CC(Cc1scnc1Br)Nc1ncnc2cc(OCCl)c(CC(C)C)cc12",
                    1.0
                ],
                [
                    "C=CC(C)(C)Cc1cc2c(NCCc3scnc3CBr)ncnc2cc1OCCl",
                    1.0
                ],
                [
                    "C=CC(C)(C)Cc1cc2c(NCCc3scnc3CBr)ncnc2cc1OCBr",
                    1.0
                ],
                [
                    "C=CC(C)(C)Cc1cc2c(NCCc3scnc3CBr)ncnc2cc1OC(Cl)Br",
                    1.0
                ],
                [
                    "C=CC(C)(C)Cc1cc2c(NCCc3scnc3C(Cl)Cl)ncnc2cc1OBr",
                    1.0
                ],
                [
                    "C=CC(C)(C)Cc1cc2c(NCCc3scnc3C(Cl)Br)ncnc2cc1OCBr",
                    1.0
                ],
                [
                    "C=C(Cc1scnc1Br)Nc1ncnc2cc(OCl)c(CC(C)C)cc12",
                    1.0
                ],
                [
                    "C=C(CNc1ncnc2cc(OCl)c(CC(CC)(CC)CCl)cc12)c1scnc1CBr",
                    1.0
                ],
                [
                    "C=C(CNc1ncnc2cc(OCl)c(CC(CC)(CC)CBr)cc12)c1scnc1CBr",
                    1.0
                ],
                [
                    "C=C(CNc1ncnc2cc(OCl)c(CC(C)C)cc12)c1scnc1CCCl",
                    1.0
                ],
                [
                    "C=C(CNc1ncnc2cc(OCl)c(CC(C)C)cc12)c1scnc1CCC(Br)Br",
                    1.0
                ],
                [
                    "C=C(CNc1ncnc2cc(OCl)c(CC(C)C)cc12)c1scnc1CC(Cl)Br",
                    1.0
                ],
                [
                    "C=C(CNc1ncnc2cc(OCl)c(CC(C)C)cc12)c1scnc1CBr",
                    1.0
                ],
                [
                    "C=C(CNc1ncnc2cc(OCl)c(CC(C)C)cc12)c1scnc1C(Cl)Br",
                    1.0
                ],
                [
                    "C=C(CNc1ncnc2cc(OCl)c(CC(C)C)cc12)c1scnc1C(C)Br",
                    1.0
                ],
                [
                    "C=C(CNc1ncnc2cc(OCl)c(CC(C)C)cc12)c1scnc1C(Br)CC",
                    1.0
                ],
                [
                    "C=C(CNc1ncnc2cc(OCl)c(CC(C)C)cc12)c1scnc1Br",
                    1.0
                ],
                [
                    "C=C(CNc1ncnc2cc(OCl)c(CC(C)(CC)CC)cc12)c1scnc1CBr",
                    1.0
                ],
                [
                    "C=C(CNc1ncnc2cc(OCl)c(CC(C)(C)CC)cc12)c1scnc1CCl",
                    1.0
                ],
                [
                    "C=C(CNc1ncnc2cc(OCl)c(CC(C)(C)CC)cc12)c1scnc1CBr",
                    1.0
                ],
                [
                    "C=C(CNc1ncnc2cc(OCl)c(CC(C)(C)C)cc12)c1scnc1CBr",
                    1.0
                ],
                [
                    "C=C(CNc1ncnc2cc(OCl)c(CC(C)(C)C)cc12)c1scnc1C(Cl)Br",
                    1.0
                ],
                [
                    "C=C(CNc1ncnc2cc(OCl)c(CC(C)(C)Br)cc12)c1scnc1CBr",
                    1.0
                ],
                [
                    "C=C(CNc1ncnc2cc(OCl)c(CC(C)(C)Br)cc12)c1scnc1Br",
                    1.0
                ],
                [
                    "C=C(CNc1ncnc2cc(OCl)c(C(C)C(C)(C)C)cc12)c1scnc1CBr",
                    1.0
                ],
                [
                    "C=C(CNc1ncnc2cc(OCCl)c(CC(C)C)cc12)c1scnc1CBr",
                    1.0
                ],
                [
                    "C=C(CNc1ncnc2cc(OCCl)c(CC(C)(C)CCC)cc12)c1scnc1CBr",
                    1.0
                ],
                [
                    "C=C(CNc1ncnc2cc(OCCl)c(CC(C)(C)CC)cc12)c1scnc1CBr",
                    1.0
                ],
                [
                    "C=C(CNc1ncnc2cc(OCCl)c(CC(C)(C)C)cc12)c1scnc1CBr",
                    1.0
                ],
                [
                    "C=C(CNc1ncnc2cc(OCCl)c(CC(C)(C)Br)cc12)c1scnc1CBr",
                    1.0
                ],
                [
                    "C=C(CNc1ncnc2cc(OCCCl)c(CC(C)C)cc12)c1scnc1Br",
                    1.0
                ],
                [
                    "C=C(CNc1ncnc2cc(OCCCl)c(CC(C)(C)C)cc12)c1scnc1CBr",
                    1.0
                ],
                [
                    "C=C(CNc1ncnc2cc(OC)c(CC(C)(C)CCC)cc12)c1scnc1CBr",
                    1.0
                ],
                [
                    "C=C(CNc1ncnc2cc(OC)c(CC(C)(C)CC)cc12)c1scnc1CBr",
                    1.0
                ]
            ],
            "execution_time": 5183.124231815338,
            "number_scoring_function_calls": 47418,
            "metadata": {
                "top_1": 1.0,
                "top_10": 1.0,
                "top_100": 1.0,
                "internal_similarity_max": 0.9104477611940298,
                "internal_similarity_mean": 0.4689264372321962,
                "internal_similarity_histogram_density": [
                    [
                        0.1,
                        0.0,
                        0.08999999999999997,
                        3.2400000000000007,
                        2.9460000000000006,
                        2.0399999999999983,
                        0.9760000000000002,
                        0.3940000000000001,
                        0.21200000000000005,
                        0.0020000000000000005
                    ]
                ],
                "internal_similarity_histogram_bins": [
                    [
                        0.0,
                        0.1,
                        0.2,
                        0.30000000000000004,
                        0.4,
                        0.5,
                        0.6000000000000001,
                        0.7000000000000001,
                        0.8,
                        0.9,
                        1.0
                    ]
                ]
            }
        },
        {
            "benchmark_name": "Deco Hop",
            "score": 1.0,
            "optimized_molecules": [
                [
                    "Cc1nc2c(Cl)cc(Nc3ncnc4c5c(c(CBr)cc34)OC5(CCCl)CCC(C)Cl)cc2s1",
                    1.0
                ],
                [
                    "CSc1nc(Nc2ccc3nc(Cl)sc3c2)c2cc(C)c3c(c2n1)C(CCC(C)Br)(C(C)Cl)CO3",
                    1.0
                ],
                [
                    "CCc1c2c3c4nc(SC)nc(Nc5ccc6ncsc6c5)c4c1C(C)(Cl)C3(CC(Cl)CC)O2",
                    1.0
                ],
                [
                    "CCCCC12Oc3c(CCBr)c(c4c(Nc5ccc6ncsc6c5)nc(SCBr)nc4c31)C2(C)Cl",
                    1.0
                ],
                [
                    "CCCCC12Oc3c(CCBr)c(c4c(Nc5ccc6ncsc6c5)nc(SC)nc4c31)CC2(C)Cl",
                    1.0
                ],
                [
                    "CCCCC12Oc3c(CCBr)c(c4c(Nc5ccc6ncsc6c5)nc(SC)nc4c31)C2(C)Cl",
                    1.0
                ],
                [
                    "CCCCC12Oc3c(CC)c(c4c(Nc5ccc6ncsc6c5)nc(SC)nc4c31)CC2(C)Cl",
                    1.0
                ],
                [
                    "CCCCC12Oc3c(CBr)c(c4c(Nc5ccc6ncsc6c5)nc(SCBr)nc4c31)C2(C)Cl",
                    1.0
                ],
                [
                    "CCCCC12Oc3c(CBr)c(c4c(Nc5ccc6nc(Br)sc6c5)nc(SC)nc4c31)C2(C)Cl",
                    1.0
                ],
                [
                    "CCCCC1(CCl)Oc2c(CBr)cc3c(Nc4cc(CCF)c5ncsc5c4)nc(SBr)nc3c21",
                    1.0
                ],
                [
                    "CCCCC1(CCl)Oc2c(CBr)cc3c(Nc4cc(CCC)c5ncsc5c4)nc(SBr)nc3c21",
                    1.0
                ],
                [
                    "CCCCC1(CCl)Oc2c(C(C)Br)cc3c(Nc4cc5scnc5cc4C)nc(SC)nc3c21",
                    1.0
                ],
                [
                    "CCCCC1(CCCCl)Oc2c(Br)cc3c(Nc4ccc5nc(C)sc5c4)nc(C)nc3c21",
                    1.0
                ],
                [
                    "CCCCC1(CCCCl)Oc2c(Br)cc3c(Nc4cc(Br)c5nc(C)sc5c4)nc(C)nc3c21",
                    1.0
                ],
                [
                    "CCCCC1(CCC)Oc2c(C(Cl)(Br)SC)cc3c(Nc4ccc5ncsc5c4)ncnc3c21",
                    1.0
                ],
                [
                    "CCCCC1(CC)Oc2cc(C(Br)SC)c3c(Nc4ccc5ncsc5c4)ncnc3c21",
                    1.0
                ],
                [
                    "CCCCC1(CC)Oc2c(CBr)cc3c(Nc4ccc5ncsc5c4)nc(SBr)nc3c21",
                    1.0
                ],
                [
                    "CCCCC1(CC)Oc2c(CBr)cc3c(Nc4ccc5nc(Cl)sc5c4)nc(SC)nc3c21",
                    1.0
                ],
                [
                    "CCCCC1(CC)Oc2c(C(Cl)SC)cc3c(Nc4ccc5ncsc5c4)ncnc3c21",
                    1.0
                ],
                [
                    "CCCCC1(CC)Oc2c(C(C)(Cl)Br)cc3c(Nc4ccc5nc(C)sc5c4)ncnc3c21",
                    1.0
                ],
                [
                    "CCCCC1(CC)Oc2c(C(Br)SCC)cc3c(Nc4ccc5ncsc5c4)ncnc3c21",
                    1.0
                ],
                [
                    "CCCCC1(CC)Oc2c(C(Br)SC)cc3c(Nc4ccc5ncsc5c4)ncnc3c21",
                    1.0
                ],
                [
                    "CCCCC1(CC)Oc2c(C(Br)SC)cc3c(Nc4cc(F)c5ncsc5c4)ncnc3c21",
                    1.0
                ],
                [
                    "CCCCC1(C)Oc2c(C(Br)SCC)cc3c(Nc4ccc5ncsc5c4)ncnc3c21",
                    1.0
                ],
                [
                    "CCCCC1(C(Cl)CCCl)Oc2c(Br)cc3c(Nc4ccc5nc(C)sc5c4)ncnc3c21",
                    1.0
                ],
                [
                    "CCCCC1(C(Cl)CCC)Oc2c(Br)cc3c(Nc4ccc5nc(C)sc5c4)ncnc3c21",
                    1.0
                ],
                [
                    "CCCCC1(C(Cl)CC)Oc2c(Br)cc3c(Nc4cc(CC)c5ncsc5c4)nc(SBr)nc3c21",
                    1.0
                ],
                [
                    "CCCCC1(C(Cl)CC(C)Br)Oc2ccc3c(Nc4ccc5nc(C)sc5c4)ncnc3c21",
                    1.0
                ],
                [
                    "CCCCC1(C(C)Cl)Oc2ccc3c(Nc4ccc5nc(CBr)sc5c4)ncnc3c21",
                    1.0
                ],
                [
                    "CCCCC1(C(C)Cl)Oc2c(CBr)cc3c(Nc4ccc5ncsc5c4)nc(SC)nc3c21",
                    1.0
                ],
                [
                    "CCCCC1(C(C)Cl)Oc2c(CBr)cc3c(Nc4cc5scnc5cc4C)nc(SC)nc3c21",
                    1.0
                ],
                [
                    "CCCCC1(C(C)Cl)Oc2c(CBr)cc3c(Nc4cc(CCC)c5ncsc5c4)nc(SBr)nc3c21",
                    1.0
                ],
                [
                    "CCCCC1(C(C)Cl)Oc2c(CBr)cc3c(Nc4cc(CCC)c5nc(Br)sc5c4)nc(SC)nc3c21",
                    1.0
                ],
                [
                    "CCCCC1(C(C)Cl)Oc2c(CBr)cc3c(Nc4cc(CCC)c5nc(Br)sc5c4)nc(SBr)nc3c21",
                    1.0
                ],
                [
                    "CCCCC1(C(C)Cl)Oc2c(CBr)cc3c(Nc4cc(C)c5ncsc5c4)nc(SBr)nc3c21",
                    1.0
                ],
                [
                    "CCCCC1(C(C)Cl)Oc2c(C)cc3c(Nc4ccc5ncsc5c4Br)nc(SC)nc3c21",
                    1.0
                ],
                [
                    "CCCCC1(C(C)Cl)Oc2c(Br)cc3c(Nc4cc(CCC)c5ncsc5c4)nc(SBr)nc3c21",
                    1.0
                ],
                [
                    "CCCCC1(C(C)Cl)Oc2c(Br)cc3c(Nc4cc(CC)c5ncsc5c4)ncnc3c21",
                    1.0
                ],
                [
                    "CCCCC1(C(C)Cl)Oc2c(Br)cc3c(Nc4cc(CC)c5ncsc5c4)nc(Br)nc3c21",
                    1.0
                ],
                [
                    "CCCCC1(C(C)Cl)Oc2c(Br)c(CC)c3c(Nc4ccc5ncsc5c4)nc(Br)nc3c21",
                    1.0
                ],
                [
                    "CCCCC1(C(C)Cl)COc2c(CC)cc3c(Nc4ccc5ncsc5c4)nc(SC)nc3c21",
                    1.0
                ],
                [
                    "CCCCC1(C(C)Cl)COc2c(CBr)cc3c(Nc4ccc5ncsc5c4)nc(SC)nc3c21",
                    1.0
                ],
                [
                    "CCCCC1(C(C)Cl)COc2c(CBr)cc3c(Nc4ccc5nc(Cl)sc5c4)nc(SC)nc3c21",
                    1.0
                ],
                [
                    "CCCCC1(C(C)Cl)COc2c(CBr)cc3c(Nc4ccc5nc(Cl)sc5c4)nc(C)nc3c21",
                    1.0
                ],
                [
                    "CCCCC1(C(C)CCl)Oc2c(Br)cc3c(Nc4cc(CC)c5ncsc5c4)nc(SBr)nc3c21",
                    1.0
                ],
                [
                    "CCCC(Cl)C12Cc3nc(Nc4ccc5ncsc5c4)c4cc(C(Br)SCC)c(c1c4n3)O2",
                    1.0
                ],
                [
                    "CCCC(Cl)C12CCc3c(CBr)c(c1c1ncnc(Nc4cc(C)c5ncsc5c4)c31)O2",
                    1.0
                ],
                [
                    "CCCC(Cl)C1(OC)Oc2c(CBr)cc3c(Nc4ccc5nc(C)sc5c4)ncnc3c21",
                    1.0
                ],
                [
                    "CCCC(Cl)C1(CCOCl)Oc2c(CBr)cc3c(Nc4ccc5nc(C)sc5c4)ncnc3c21",
                    1.0
                ],
                [
                    "CCCC(Cl)C1(CCCl)Oc2c(CBr)cc3c(Nc4ccc5nc(C)sc5c4)ncnc3c21",
                    1.0
                ],
                [
                    "CCCC(Cl)C1(CCCl)Oc2c(CBr)cc3c(Nc4cc(Cl)c5nc(C)sc5c4)ncnc3c21",
                    1.0
                ],
                [
                    "CCCC(Cl)C1(CCCl)Oc2c(Br)cc3c(Nc4ccc5nc(C)sc5c4)nc(C)nc3c21",
                    1.0
                ],
                [
                    "CCCC(Cl)C1(CCC)Oc2c(CBr)cc3c(Nc4ccc5nc(C)sc5c4)ncnc3c21",
                    1.0
                ],
                [
                    "CCCC(Cl)C1(CCC)Oc2c(CBr)cc3c(Nc4cc(C)c5ncsc5c4)nc(SBr)nc3c21",
                    1.0
                ],
                [
                    "CCCC(Cl)C1(CCC)Oc2c(CBr)cc3c(Nc4cc(Br)c5ncsc5c4)ncnc3c21",
                    1.0
                ],
                [
                    "CCCC(Cl)C1(CCC)Oc2c(Br)cc3c(Nc4ccc5nc(C)sc5c4)nc(C)nc3c21",
                    1.0
                ],
                [
                    "CCCC(Cl)C1(CCC)Oc2c(Br)c(F)c3c(Nc4ccc5nc(C)sc5c4)nc(C)nc3c21",
                    1.0
                ],
                [
                    "CCCC(Cl)C1(CCBr)Oc2ccc3c(Nc4ccc5ncsc5c4)nc(SC(Cl)CCBr)nc3c21",
                    1.0
                ],
                [
                    "CCCC(Cl)C1(CC)Oc2ccc3c(Nc4ccc5ncsc5c4)nc(SCCCBr)nc3c21",
                    1.0
                ],
                [
                    "CCCC(Cl)C1(CC)Oc2ccc3c(Nc4ccc5nc(CCBr)sc5c4)ncnc3c21",
                    1.0
                ],
                [
                    "CCCC(Cl)C1(CC)Oc2ccc3c(Nc4ccc5nc(CBr)sc5c4)ncnc3c21",
                    1.0
                ],
                [
                    "CCCC(Cl)C1(CC)Oc2ccc3c(Nc4cc5scnc5cc4Br)nc(SC(Cl)CCBr)nc3c21",
                    1.0
                ],
                [
                    "CCCC(Cl)C1(CC)Oc2c(S#CBr)cc3c(Nc4ccc5nc6sc5c4C6)ncnc3c21",
                    1.0
                ],
                [
                    "CCCC(Cl)C1(CC)Oc2c(CCBr)cc3c(Nc4ccc5ncsc5c4)nc(SC)nc3c21",
                    1.0
                ],
                [
                    "CCCC(Cl)C1(CC)Oc2c(CCBr)cc3c(Nc4ccc5ncsc5c4)nc(SBr)nc3c21",
                    1.0
                ],
                [
                    "CCCC(Cl)C1(CC)Oc2c(CCBr)cc3c(Nc4ccc5nc6sc5c4C6)ncnc3c21",
                    1.0
                ],
                [
                    "CCCC(Cl)C1(CC)Oc2c(CCBr)cc3c(Nc4ccc5nc(C)sc5c4)ncnc3c21",
                    1.0
                ],
                [
                    "CCCC(Cl)C1(CC)Oc2c(CCBr)cc3c(Nc4ccc5nc(C)sc5c4)nc(SBr)nc3c21",
                    1.0
                ],
                [
                    "CCCC(Cl)C1(CC)Oc2c(CCBr)cc3c(Nc4cc(C)c5ncsc5c4)nc(SBr)nc3c21",
                    1.0
                ],
                [
                    "CCCC(Cl)C1(CC)Oc2c(CBr)cc3c(Nc4ccc5ncsc5c4)ncnc3c21",
                    1.0
                ],
                [
                    "CCCC(Cl)C1(CC)Oc2c(CBr)cc3c(Nc4ccc5ncsc5c4)nc(SCCBr)nc3c21",
                    1.0
                ],
                [
                    "CCCC(Cl)C1(CC)Oc2c(CBr)cc3c(Nc4ccc5ncsc5c4)nc(SC)nc3c21",
                    1.0
                ],
                [
                    "CCCC(Cl)C1(CC)Oc2c(CBr)cc3c(Nc4ccc5ncsc5c4)nc(SBr)nc3c21",
                    1.0
                ],
                [
                    "CCCC(Cl)C1(CC)Oc2c(CBr)cc3c(Nc4ccc5ncsc5c4)nc(Cl)nc3c21",
                    1.0
                ],
                [
                    "CCCC(Cl)C1(CC)Oc2c(CBr)cc3c(Nc4ccc5ncsc5c4)nc(C)nc3c21",
                    1.0
                ],
                [
                    "CCCC(Cl)C1(CC)Oc2c(CBr)cc3c(Nc4ccc5ncsc5c4)nc(Br)nc3c21",
                    1.0
                ],
                [
                    "CCCC(Cl)C1(CC)Oc2c(CBr)cc3c(Nc4ccc5nc(C)sc5c4)ncnc3c21",
                    1.0
                ],
                [
                    "CCCC(Cl)C1(CC)Oc2c(CBr)cc3c(Nc4cc(C)c5ncsc5c4)ncnc3c21",
                    1.0
                ],
                [
                    "CCCC(Cl)C1(CC)Oc2c(CBr)cc3c(Nc4cc(C)c5ncsc5c4)nc(SBr)nc3c21",
                    1.0
                ],
                [
                    "CCCC(Cl)C1(CC)Oc2c(CBr)c(C)c3c(Nc4ccc5ncsc5c4)nc(Br)nc3c21",
                    1.0
                ],
                [
                    "CCCC(Cl)C1(CC)Oc2c(C)cc3c(Nc4cc5scnc5c(Br)c4Cl)nc(C)nc3c21",
                    1.0
                ],
                [
                    "CCCC(Cl)C1(CC)Oc2c(C(F)Br)cc3c(Nc4cc(C)c5ncsc5c4)nc(SBr)nc3c21",
                    1.0
                ],
                [
                    "CCCC(Cl)C1(CC)Oc2c(C(Br)SCCF)cc3c(Nc4ccc5ncsc5c4)ncnc3c21",
                    1.0
                ],
                [
                    "CCCC(Cl)C1(CC)Oc2c(C(Br)SCC)cc3c(Nc4ccc5ncsc5c4)ncnc3c21",
                    1.0
                ],
                [
                    "CCCC(Cl)C1(CC)Oc2c(C(Br)SC)cc3c(Nc4ccc5ncsc5c4Br)ncnc3c21",
                    1.0
                ],
                [
                    "CCCC(Cl)C1(CC)Oc2c(C(Br)SC)cc3c(Nc4ccc5ncsc5c4)ncnc3c21",
                    1.0
                ],
                [
                    "CCCC(Cl)C1(CC)Oc2c(C(Br)CBr)cc3c(Nc4ccc5ncsc5c4)nc(SC)nc3c21",
                    1.0
                ],
                [
                    "CCCC(Cl)C1(C)Oc2ccc3c(Nc4cc5scnc5cc4Br)nc(SC(Cl)CCBr)nc3c21",
                    1.0
                ],
                [
                    "CCCC(Cl)C1(C)Oc2c(CBr)cc3c(Nc4ccc5ncsc5c4)nc(C)nc3c21",
                    1.0
                ],
                [
                    "CCCC(Br)C1(C(C)Cl)Oc2ccc3c(Nc4cc(F)c5ncsc5c4)nc(SBr)nc3c21",
                    1.0
                ],
                [
                    "CCCC(Br)C1(C(C)Cl)Oc2ccc3c(Nc4cc(CF)c5ncsc5c4)nc(SBr)nc3c21",
                    1.0
                ],
                [
                    "CCC1(C(Cl)C(Br)C(C)Br)Oc2c(CBr)cc3c(Nc4ccc5ncsc5c4)nc(Cl)nc3c21",
                    1.0
                ],
                [
                    "CCC(SBr)C(Cl)C1(CC)Oc2ccc3c(Nc4cc(C)c5ncsc5c4)ncnc3c21",
                    1.0
                ],
                [
                    "CCC(SBr)C(Cl)C1(CC)Oc2c(CBr)cc3c(Nc4cc(C)c5ncsc5c4)ncnc3c21",
                    1.0
                ],
                [
                    "CCC(SBr)C(Cl)C1(CC)Oc2c(C)cc3c(Nc4cc(C)c5ncsc5c4)ncnc3c21",
                    1.0
                ],
                [
                    "CCC(Cl)CC12Oc3c(CCBr)c(c4c(Nc5ccc6ncsc6c5)nc(SC)nc4c31)C2(C)Cl",
                    1.0
                ],
                [
                    "CCC(Cl)CC12Oc3c(CCBr)c(c4c(Nc5ccc6ncsc6c5)nc(SBr)nc4c31)C2(C)Cl",
                    1.0
                ],
                [
                    "CCC(C)C(Cl)C1(CC)Oc2c(CCBr)cc3c(Nc4ccc5ncsc5c4)nc(SC)nc3c21",
                    1.0
                ],
                [
                    "CCC(Br)C(Cl)C1(CC)Oc2c(CBr)cc3c(Nc4ccc5ncsc5c4)nc(Cl)nc3c21",
                    1.0
                ],
                [
                    "CCC(Br)C(Cl)C1(CC)Oc2c(C)cc3c(Nc4cc(C)c5ncsc5c4)ncnc3c21",
                    1.0
                ]
            ],
            "execution_time": 1137.7637298107147,
            "number_scoring_function_calls": 6970,
            "metadata": {
                "top_1": 1.0,
                "top_10": 1.0,
                "top_100": 1.0,
                "internal_similarity_max": 0.9285714285714286,
                "internal_similarity_mean": 0.42019224707399516,
                "internal_similarity_histogram_density": [
                    [
                        0.1,
                        0.0,
                        1.1559999999999997,
                        3.754000000000001,
                        2.8440000000000007,
                        1.2439999999999989,
                        0.5180000000000001,
                        0.24000000000000005,
                        0.12200000000000003,
                        0.022000000000000006
                    ]
                ],
                "internal_similarity_histogram_bins": [
                    [
                        0.0,
                        0.1,
                        0.2,
                        0.30000000000000004,
                        0.4,
                        0.5,
                        0.6000000000000001,
                        0.7000000000000001,
                        0.8,
                        0.9,
                        1.0
                    ]
                ]
            }
        }
    ]
}
