# Supplementary material for: EvoMol: a flexible and interpretable evolutionary algorithm for unbiased de novo molecular generation
Source: J Cheminform. 2020 Sep 16;12:55. doi: 10.1186/s13321-020-00458-z (PMC7494000; doi:10.1186/s13321-020-00458-z)
Supplement: Supplementary file 2 — Additional file 2. Archive of the GuacaMol benchmarks experiments. [file 13321_2020_458_MOESM2_ESM.xz › GuacaMol_JSON/All actions/output_v2_3.json]

{
    "guacamol_version": "0.5.0",
    "benchmark_suite_version": "v2",
    "timestamp": "20200406-0852",
    "results": [
        {
            "benchmark_name": "Celecoxib rediscovery",
            "score": 1.0,
            "optimized_molecules": [
                [
                    "Cc1ccc(-n2nc(C(F)(F)F)cc2-c2ccc(S(N)(=O)=O)cc2)cc1",
                    1.0
                ]
            ],
            "execution_time": 671.7518553733826,
            "number_scoring_function_calls": 37570,
            "metadata": {
                "top_1": 1.0,
                "internal_similarity_max": 0.0,
                "internal_similarity_mean": 0.0,
                "internal_similarity_histogram_density": [
                    [
                        10.0,
                        0.0,
                        0.0,
                        0.0,
                        0.0,
                        0.0,
                        0.0,
                        0.0,
                        0.0,
                        0.0
                    ]
                ],
                "internal_similarity_histogram_bins": [
                    [
                        0.0,
                        0.1,
                        0.2,
                        0.30000000000000004,
                        0.4,
                        0.5,
                        0.6000000000000001,
                        0.7000000000000001,
                        0.8,
                        0.9,
                        1.0
                    ]
                ]
            }
        },
        {
            "benchmark_name": "Troglitazone rediscovery",
            "score": 1.0,
            "optimized_molecules": [
                [
                    "Cc1c(C)c2c(c(C)c1O)CCC(C)(COc1ccc(CC3SC(=O)NC3=O)cc1)O2",
                    1.0
                ]
            ],
            "execution_time": 1715.6559567451477,
            "number_scoring_function_calls": 96878,
            "metadata": {
                "top_1": 1.0,
                "internal_similarity_max": 0.0,
                "internal_similarity_mean": 0.0,
                "internal_similarity_histogram_density": [
                    [
                        10.0,
                        0.0,
                        0.0,
                        0.0,
                        0.0,
                        0.0,
                        0.0,
                        0.0,
                        0.0,
                        0.0
                    ]
                ],
                "internal_similarity_histogram_bins": [
                    [
                        0.0,
                        0.1,
                        0.2,
                        0.30000000000000004,
                        0.4,
                        0.5,
                        0.6000000000000001,
                        0.7000000000000001,
                        0.8,
                        0.9,
                        1.0
                    ]
                ]
            }
        },
        {
            "benchmark_name": "Thiothixene rediscovery",
            "score": 0.8723404255319149,
            "optimized_molecules": [
                [
                    "CN1CCN(CCC=C2C3=C2c2cc(S(=O)(=O)N(C)C)ccc2Sc2ccccc23)CC1",
                    0.8723404255319149
                ]
            ],
            "execution_time": 19468.807159900665,
            "number_scoring_function_calls": 1024602,
            "metadata": {
                "top_1": 0.8723404255319149,
                "internal_similarity_max": 0.0,
                "internal_similarity_mean": 0.0,
                "internal_similarity_histogram_density": [
                    [
                        10.0,
                        0.0,
                        0.0,
                        0.0,
                        0.0,
                        0.0,
                        0.0,
                        0.0,
                        0.0,
                        0.0
                    ]
                ],
                "internal_similarity_histogram_bins": [
                    [
                        0.0,
                        0.1,
                        0.2,
                        0.30000000000000004,
                        0.4,
                        0.5,
                        0.6000000000000001,
                        0.7000000000000001,
                        0.8,
                        0.9,
                        1.0
                    ]
                ]
            }
        },
        {
            "benchmark_name": "Aripiprazole similarity",
            "score": 1.0,
            "optimized_molecules": [
                [
                    "O=C1Cc2cc(OCCCCN3CCN(c4cccc(Cl)c4Cl)CC3)ccc2N1",
                    1.0
                ],
                [
                    "O=C1Cc2cc(OCCCCCN3CCN(c4cccc(Cl)c4Cl)CC3)ccc2N1",
                    1.0
                ],
                [
                    "O=C1Cc2cc(OCCCCCN3CCCN(c4cccc(Cl)c4Cl)CC3)ccc2N1",
                    1.0
                ],
                [
                    "O=C1Cc2cc(OCCCCCCN3CCN(c4cccc(Cl)c4Cl)CC3)ccc2N1",
                    1.0
                ],
                [
                    "O=C1CCc2pc(OCCCCN3CCN(c4cccc(Cl)c4Cl)CC3)ccc2N1",
                    1.0
                ],
                [
                    "O=C1CCc2ccc(OCCCCN3CCN(c4cccc(S)c4Cl)C3)cc2N1",
                    1.0
                ],
                [
                    "O=C1CCc2ccc(OCCCCN3CCCN(c4cccc([SH](F)S)c4Cl)CC3)cc2N1",
                    1.0
                ],
                [
                    "O=C1CCc2ccc(OCCCCN3CCCN(c4cccc(SF)c4Cl)CC3)cc2N1",
                    1.0
                ],
                [
                    "O=C1CCc2ccc(OCCCCN3CCCN(c4cccc(S)c4Cl)CC3)cc2N1",
                    1.0
                ],
                [
                    "O=C1CCc2ccc(OCCCCN3CCCCN(c4cccc(S)c4Cl)CC3)cc2N1",
                    1.0
                ],
                [
                    "O=C1CCc2ccc(OCCCCCN3CCN(c4cccc(S)c4Cl)CC3)cc2N1",
                    1.0
                ],
                [
                    "O=C1CCc2ccc(OCCCCCN3CCCN(c4ccccc4Cl)CC3)cc2N1",
                    1.0
                ],
                [
                    "O=C1CCc2ccc(OCCCCCN3CCCN(c4cccc(S)c4Cl)CC3)cc2N1",
                    1.0
                ],
                [
                    "O=C1CCc2ccc(OCCCCCCN3CCN(c4cccc(S)c4Cl)CC3)cc2N1",
                    1.0
                ],
                [
                    "O=C1CCc2ccc(OCCCCCCN3CCCN(c4cccc(S)c4Cl)CC3)cc2N1",
                    1.0
                ],
                [
                    "O=C1CCc2cc(OCCN3CCN(c4cccc(Cl)c4Cl)CC3)ccc2N1",
                    1.0
                ],
                [
                    "O=C1CCc2cc(OCCCN3CCN(c4cccc(Cl)c4Cl)CC3)ccc2N1",
                    1.0
                ],
                [
                    "O=C1CCc2cc(OCCCN3CCN(c4cccc(Cl)c4CCl)CC3)ccc2N1",
                    1.0
                ],
                [
                    "O=C1CCc2cc(OCCCN3CCCN(c4cccc(Cl)c4Cl)CC3)ccc2N1",
                    1.0
                ],
                [
                    "O=C1CCc2cc(OCCCCSN3CCN(c4cccc(Cl)c4Cl)CC3)ccc2N1",
                    1.0
                ],
                [
                    "O=C1CCc2cc(OCCCCON3CCN(c4cccc(Cl)c4Cl)CC3)ccc2N1",
                    1.0
                ],
                [
                    "O=C1CCc2cc(OCCCCN3CCN(c4ccccc4Cl)CC3)ccc2N1",
                    1.0
                ],
                [
                    "O=C1CCc2cc(OCCCCN3CCN(c4cccc([SH](S)Br)c4Cl)CC3)ccc2N1",
                    1.0
                ],
                [
                    "O=C1CCc2cc(OCCCCN3CCN(c4cccc(S)c4Cl)CC3)ccc2N1",
                    1.0
                ],
                [
                    "O=C1CCc2cc(OCCCCN3CCN(c4cccc(PS)c4Cl)CC3)ccc2N1",
                    1.0
                ],
                [
                    "O=C1CCc2cc(OCCCCN3CCN(c4cccc(PP)c4Cl)CC3)ccc2N1",
                    1.0
                ],
                [
                    "O=C1CCc2cc(OCCCCN3CCN(c4cccc(PO)c4Cl)CC3)ccc2N1",
                    1.0
                ],
                [
                    "O=C1CCc2cc(OCCCCN3CCN(c4cccc(PF)c4Cl)CC3)ccc2N1",
                    1.0
                ],
                [
                    "O=C1CCc2cc(OCCCCN3CCN(c4cccc(PCl)c4Cl)CC3)ccc2N1",
                    1.0
                ],
                [
                    "O=C1CCc2cc(OCCCCN3CCN(c4cccc(PBr)c4Cl)CC3)ccc2N1",
                    1.0
                ],
                [
                    "O=C1CCc2cc(OCCCCN3CCN(c4cccc(P)c4Cl)CC3)ccc2N1",
                    1.0
                ],
                [
                    "O=C1CCc2cc(OCCCCN3CCN(c4cccc(P(O)F)c4Cl)CC3)ccc2N1",
                    1.0
                ],
                [
                    "O=C1CCc2cc(OCCCCN3CCN(c4cccc(OS)c4Cl)CC3)ccc2N1",
                    1.0
                ],
                [
                    "O=C1CCc2cc(OCCCCN3CCN(c4cccc(Cl)c4SBr)CC3)ccc2N1",
                    1.0
                ],
                [
                    "O=C1CCc2cc(OCCCCN3CCN(c4cccc(Cl)c4O)CC3)ccc2N1",
                    1.0
                ],
                [
                    "O=C1CCc2cc(OCCCCN3CCN(c4cccc(Cl)c4Cl)CC3)cnc2N1",
                    1.0
                ],
                [
                    "O=C1CCc2cc(OCCCCN3CCN(c4cccc(Cl)c4Cl)CC3)ccc2N1",
                    1.0
                ],
                [
                    "O=C1CCc2cc(OCCCCN3CCN(c4cccc(Cl)c4Cl)CC(P)C3)ccc2N1",
                    1.0
                ],
                [
                    "O=C1CCc2cc(OCCCCN3CCN(c4cccc(Cl)c4Cl)C3)ccc2N1",
                    1.0
                ],
                [
                    "O=C1CCc2cc(OCCCCN3CCN(c4cccc(Cl)c4CP)CC3)ccc2N1",
                    1.0
                ],
                [
                    "O=C1CCc2cc(OCCCCN3CCN(c4cccc(Cl)c4CCl)CC3)ccc2N1",
                    1.0
                ],
                [
                    "O=C1CCc2cc(OCCCCN3CCN(c4cccc(CS)c4Cl)CC3)ccc2N1",
                    1.0
                ],
                [
                    "O=C1CCc2cc(OCCCCN3CCN(c4cccc(CO)c4Cl)CC3)ccc2N1",
                    1.0
                ],
                [
                    "O=C1CCc2cc(OCCCCN3CCN(c4cccc(CCl)c4Cl)CC3)ccc2N1",
                    1.0
                ],
                [
                    "O=C1CCc2cc(OCCCCN3CCN(c4cccc(CCCl)c4Cl)CC3)ccc2N1",
                    1.0
                ],
                [
                    "O=C1CCc2cc(OCCCCN3CCN(c4cccc(CBr)c4Cl)CC3)ccc2N1",
                    1.0
                ],
                [
                    "O=C1CCc2cc(OCCCCN3CCN(c4cccc(C(S)Br)c4Cl)CC3)ccc2N1",
                    1.0
                ],
                [
                    "O=C1CCc2cc(OCCCCN3CCN(c4cccc(C(F)Br)c4Cl)CC3)ccc2N1",
                    1.0
                ],
                [
                    "O=C1CCc2cc(OCCCCN3CCN(c4cccc(Br)c4Cl)CC3)ccc2N1",
                    1.0
                ],
                [
                    "O=C1CCc2cc(OCCCCN3CCCN(c4cccc(Cl)c4Cl)CC3)ccc2N1",
                    1.0
                ],
                [
                    "O=C1CCc2cc(OCCCCCN3CCN(c4ccccc4Cl)CC3)ccc2N1",
                    1.0
                ],
                [
                    "O=C1CCc2cc(OCCCCCN3CCN(c4cccc(S)c4Cl)CC3)ccc2N1",
                    1.0
                ],
                [
                    "O=C1CCc2cc(OCCCCCN3CCN(c4cccc(P)c4Cl)CC3)ccc2N1",
                    1.0
                ],
                [
                    "O=C1CCc2cc(OCCCCCN3CCN(c4cccc(Cl)c4OCl)CC3)ccc2N1",
                    1.0
                ],
                [
                    "O=C1CCc2cc(OCCCCCN3CCN(c4cccc(Cl)c4F)CC3)ccc2N1",
                    1.0
                ],
                [
                    "O=C1CCc2cc(OCCCCCN3CCN(c4cccc(Cl)c4Cl)CC3)ccc2N1",
                    1.0
                ],
                [
                    "O=C1CCc2cc(OCCCCCN3CCN(c4cccc(Cl)c4Cl)CC3)ccc2CN1",
                    1.0
                ],
                [
                    "O=C1CCc2cc(OCCCCCN3CCN(c4cccc(Cl)c4CCl)CC3)ccc2N1",
                    1.0
                ],
                [
                    "O=C1CCc2cc(OCCCCCN3CCN(c4cccc(CCl)c4Cl)CC3)ccc2N1",
                    1.0
                ],
                [
                    "O=C1CCc2cc(OCCCCCN3CCN(c4cccc(Br)c4Cl)CC3)ccc2N1",
                    1.0
                ],
                [
                    "O=C1CCc2cc(OCCCCCN3CCCN(c4cccc(Cl)c4Cl)CC3)ccc2N1",
                    1.0
                ],
                [
                    "O=C1CCc2cc(OCCCCCCN3CCN(c4cccc(Cl)c4Cl)CC3)ccc2N1",
                    1.0
                ],
                [
                    "O=C1CCc2cc(OCCCCCCCN3CCCN(c4cccc(Cl)c4Cl)CC3)ccc2N1",
                    1.0
                ],
                [
                    "O=C1CCc2cc(OCCCC(Br)CCN3CCN(c4cccc(Cl)c4Cl)CC3)ccc2N1",
                    1.0
                ],
                [
                    "O=C1CCc2cc(OCCC(Br)CCN3CCN(c4cccc(Cl)c4Cl)CC3)ccc2N1",
                    1.0
                ],
                [
                    "O=C1CCc2cc(OC(P)CCCCN3CCN(c4cccc(Cl)c4Cl)CC3)ccc2N1",
                    1.0
                ],
                [
                    "O=C1CCCc2ccc(OCCCCCN3CCN(c4cccc(S)c4Cl)CC3)cc2N1",
                    1.0
                ],
                [
                    "O=C1CCCc2cc(OCCCN3CCN(c4cccc(Cl)c4Cl)CC3)ccc2N1",
                    1.0
                ],
                [
                    "O=C1CCCc2cc(OCCCCN3CCN(c4cccc(Cl)c4Cl)CC3)ccc2N1",
                    1.0
                ],
                [
                    "O=C1CCCc2cc(OCCCCN3CCN(c4cccc(Cl)c4Cl)C3)ccc2N1",
                    1.0
                ],
                [
                    "O=C1CCCc2cc(OCCCCN3CCCN(c4cccc(Cl)c4Cl)CC3)ccc2N1",
                    1.0
                ],
                [
                    "O=C1CCCc2cc(OCCCCCN3CCN(c4cccc(Cl)c4Cl)CC3)ccc2N1",
                    1.0
                ],
                [
                    "O=C1CCCc2cc(OCCCCCN3CCCN(c4cccc(Cl)c4Cl)CC3)ccc2N1",
                    1.0
                ],
                [
                    "O=C1CCCc2cc(OCCCCCCN3CCN(c4cccc(Cl)c4Cl)CC3)ccc2N1",
                    1.0
                ],
                [
                    "O=C1CCCCc2cc(OCCCN3CCN(c4cccc(Cl)c4Cl)CC3)ccc2N1",
                    1.0
                ],
                [
                    "O=C1CCCCc2cc(OCCCCN3CCCN(c4cccc(Cl)c4Cl)CC3)ccc2N1",
                    1.0
                ],
                [
                    "O=C1CCCCc2cc(OCCCCCN3CCN(c4cccc(Cl)c4Cl)CC3)ccc2N1",
                    1.0
                ],
                [
                    "O=C1CC(P)c2cc(OCCCCN3CCN(c4cccc(Cl)c4Cl)CC3)ccc2N1",
                    1.0
                ],
                [
                    "O=C1CC(NBr)Cc2ccc(OCCCN3CCN(c4cccc(Cl)c4Cl)CC3)cc2N1",
                    1.0
                ],
                [
                    "Nc1cccc(N2CCN(CCCCCOc3ccc4c(c3)CCC(=O)N4)CC2)c1Cl",
                    1.0
                ],
                [
                    "NPc1cccc(N2CCN(CCCCOc3ccc4c(c3)CCC(=O)N4)CC2)c1Cl",
                    1.0
                ],
                [
                    "NCc1cccc(N2CCN(CCCCOc3ccc4c(c3)CCC(=O)N4)CC2)c1Cl",
                    1.0
                ],
                [
                    "NCc1c(Cl)cccc1N1CCN(CCCCOc2ccc3c(c2)NC(=O)CCC3)CC1",
                    1.0
                ],
                [
                    "NCc1c(Cl)cccc1N1CCN(CCCCOc2ccc3c(c2)CCC(=O)N3)CC1",
                    1.0
                ],
                [
                    "NC1CC(=O)Nc2cc(OCCCN3CCN(c4cccc(Cl)c4Cl)CC3)ccc2C1",
                    1.0
                ],
                [
                    "Cc1cccc(N2CCN(CCCCOc3ccc4c(c3)CCC(=O)N4)CC2)c1Cl",
                    1.0
                ],
                [
                    "Cc1cccc(N2CCN(CCCCCOc3ccc4c(c3)CCC(=O)N4)CC2)c1Cl",
                    1.0
                ],
                [
                    "Cc1c(Cl)cccc1N1CCN(CCCCOc2ccc3c(c2)CCC(=O)N3)CC1",
                    1.0
                ],
                [
                    "C[SH](Br)c1cccc(N2CCN(CCCCOc3ccc4c(c3)CCC(=O)N4)CC2)c1Cl",
                    1.0
                ],
                [
                    "CSc1cccc(N2CCN(CCCCOc3ccc4c(c3)CCC(=O)N4)CC2)c1Cl",
                    1.0
                ],
                [
                    "CSc1c(Cl)cccc1N1CCN(CCCCOc2ccc3c(c2)CCC(=O)N3)CC1",
                    1.0
                ],
                [
                    "CPc1cccc(N2CCN(CCCCOc3ccc4c(c3)CCC(=O)N4)CC2)c1Cl",
                    1.0
                ],
                [
                    "CP(O)c1cccc(N2CCN(CCCCOc3ccc4c(c3)CCC(=O)N4)CC2)c1Cl",
                    1.0
                ],
                [
                    "COc1cccc(N2CCN(CCCCOc3ccc4c(c3)CCC(=O)N4)CC2)c1Cl",
                    1.0
                ],
                [
                    "CCc1cccc(N2CCN(CCCCOc3ccc4c(c3)CCC(=O)N4)CC2)c1Cl",
                    1.0
                ],
                [
                    "CCc1c(Cl)cccc1N1CCN(CCCCOc2ccc3c(c2)CCC(=O)N3)CC1",
                    1.0
                ],
                [
                    "CCSc1cccc(N2CCN(CCCCOc3ccc4c(c3)NC(=O)CC4)CC2)c1Cl",
                    1.0
                ],
                [
                    "CC(P)c1c(Cl)cccc1N1CCN(CCCCOc2ccc3c(c2)CCC(=O)N3)CC1",
                    1.0
                ],
                [
                    "CC(Br)c1cccc(N2CCN(CCCCOc3ccc4c(c3)CCC(=O)N4)CC2)c1Cl",
                    1.0
                ],
                [
                    "C=Cc1cccc(N2CCN(CCCCOc3ccc4c(c3)CCC(=O)N4)CC2)c1Cl",
                    1.0
                ]
            ],
            "execution_time": 396.1726508140564,
            "number_scoring_function_calls": 19201,
            "metadata": {
                "top_1": 1.0,
                "top_10": 1.0,
                "top_100": 1.0,
                "internal_similarity_max": 1.0,
                "internal_similarity_mean": 0.6882236604474725,
                "internal_similarity_histogram_density": [
                    [
                        0.1,
                        0.0,
                        0.0,
                        0.0,
                        0.008000000000000002,
                        1.279999999999999,
                        3.9700000000000006,
                        3.714000000000001,
                        0.7380000000000002,
                        0.19000000000000006
                    ]
                ],
                "internal_similarity_histogram_bins": [
                    [
                        0.0,
                        0.1,
                        0.2,
                        0.30000000000000004,
                        0.4,
                        0.5,
                        0.6000000000000001,
                        0.7000000000000001,
                        0.8,
                        0.9,
                        1.0
                    ]
                ]
            }
        },
        {
            "benchmark_name": "Albuterol similarity",
            "score": 1.0,
            "optimized_molecules": [
                [
                    "Oc1ccc(C(O)CNC2(CP)CC=C2P)cc1CS",
                    1.0
                ],
                [
                    "Cc1cc(C(O)CNC(C)(P)C(C)S)ccc1O",
                    1.0
                ],
                [
                    "Cc1cc(C(O)CNC(C)(P)C(C)CS)ccc1O",
                    1.0
                ],
                [
                    "Cc1cc(C(O)CNC(C)(P)C(C)(S)Br)ccc1O",
                    1.0
                ],
                [
                    "Cc1cc(C(O)CNC(C)(C)CS)cpc1O",
                    1.0
                ],
                [
                    "Cc1cc(C(O)CNC(C)(C)CS)ccc1O",
                    1.0
                ],
                [
                    "Cc1cc(C(O)CNC(C)(C)CCS)ccc1O",
                    1.0
                ],
                [
                    "Cc1cc(C(O)CNC(C)(C)C)ccc1O",
                    1.0
                ],
                [
                    "Cc1cc(C(O)CNC(C)(C)C(C)S)cpc1O",
                    1.0
                ],
                [
                    "Cc1cc(C(O)CNC(C)(C)C(C)S)ccc1O",
                    1.0
                ],
                [
                    "CPP1c2cc(pcc2O)C(O)CNC1(C)C",
                    1.0
                ],
                [
                    "CP1c2cc(ppc2O)C(O)CNC1(C)CS",
                    1.0
                ],
                [
                    "CP1c2cc(pcc2O)P(O)CNC1(C)C",
                    1.0
                ],
                [
                    "CP1c2cc(pcc2O)C(S)CNC1(C)CS",
                    1.0
                ],
                [
                    "CP1c2cc(pcc2O)C(O)CNC12C=C2S",
                    1.0
                ],
                [
                    "CP1c2cc(pcc2O)C(O)CNC1(C)CS",
                    1.0
                ],
                [
                    "CP1c2cc(pcc2O)C(O)CNC1(C)C(S)Br",
                    1.0
                ],
                [
                    "CP1c2cc(pcc2O)C(O)CNC1(C)C(O)S",
                    1.0
                ],
                [
                    "CP1c2cc(pcc2O)C(O)CNC1(C)C",
                    1.0
                ],
                [
                    "CP1c2cc(pc(CS)c2O)C(O)CNC1(C)C",
                    1.0
                ],
                [
                    "CP1c2c(O)cpc(c2CS)C(O)CNC1(C)C",
                    1.0
                ],
                [
                    "CP1Cc2cc(pcc2O)C(S)CNC1(C)C",
                    1.0
                ],
                [
                    "CCP1c2cc(pcc2O)C(O)CNC1(C)C",
                    1.0
                ],
                [
                    "CCCC(P)(CP)NCC(O)c1ccc(O)c(CS)c1",
                    1.0
                ],
                [
                    "CCCC(C)(NCC(O)c1ccc(O)c(CS)c1)C(C)O",
                    1.0
                ],
                [
                    "CCCC(C)(NCC(O)c1ccc(O)c(CS)c1)C(C)Cl",
                    1.0
                ],
                [
                    "CCCC(C)(CC)NCC(O)c1ccc(O)c(CS)c1",
                    1.0
                ],
                [
                    "CCC1(NCC(O)c2ccc(O)c(PS)c2)CC1C",
                    1.0
                ],
                [
                    "CCC1(C)NCC(O)c2ccc(O)c(c2)C1C",
                    1.0
                ],
                [
                    "CCC1(C)NCC(O)c2ccc(O)c(c2)C1(C)S",
                    1.0
                ],
                [
                    "CCC1(C)NCC(O)c2cc(c(O)cp2)P1C",
                    1.0
                ],
                [
                    "CCC(P)C(P)(CC)NCC(O)c1ccc(O)c(CS)c1",
                    1.0
                ],
                [
                    "CCC(P)(P)NCC(O)c1ccc(O)c(CS)c1",
                    1.0
                ],
                [
                    "CCC(P)(NCC(O)c1ccc(O)c(CS)c1)C1(C)OP1",
                    1.0
                ],
                [
                    "CCC(P)(NCC(O)c1ccc(O)c(CS)c1)C1(C)NO1",
                    1.0
                ],
                [
                    "CCC(P)(NCC(O)c1ccc(O)c(CS)c1)C(P)PS",
                    1.0
                ],
                [
                    "CCC(P)(NCC(O)c1ccc(O)c(CS)c1)C(P)P",
                    1.0
                ],
                [
                    "CCC(P)(NCC(O)c1ccc(O)c(CS)c1)C(C)S",
                    1.0
                ],
                [
                    "CCC(P)(NCC(O)c1ccc(O)c(CS)c1)C(C)P",
                    1.0
                ],
                [
                    "CCC(P)(NCC(O)c1ccc(O)c(CS)c1)C(C)OP",
                    1.0
                ],
                [
                    "CCC(P)(NCC(O)c1ccc(O)c(C)c1)C(C)S",
                    1.0
                ],
                [
                    "CCC(P)(CP)NCC(O)c1ccc(O)c(CS)c1",
                    1.0
                ],
                [
                    "CCC(P)(CCCl)NCC(O)c1ccc(O)c(CS)c1",
                    1.0
                ],
                [
                    "CCC(P)(CC)NCC(O)c1ccc(O)c(CS)c1",
                    1.0
                ],
                [
                    "CCC(P)(CBr)NCC(O)c1ccc(O)c(CS)c1",
                    1.0
                ],
                [
                    "CCC(NCC(O)c1ccc(O)c(CS)c1)C(C)(P)S",
                    1.0
                ],
                [
                    "CCC(NCC(O)c1ccc(O)c(CS)c1)C(C)(P)P",
                    1.0
                ],
                [
                    "CCC(CP)(NCC(O)c1ccc(O)c(CS)c1)C(C)S",
                    1.0
                ],
                [
                    "CCC(CP)(CP)NCC(O)c1ccc(O)c(CS)c1",
                    1.0
                ],
                [
                    "CCC(CN)(CP)NCC(O)c1ccc(O)c(CS)c1",
                    1.0
                ],
                [
                    "CCC(C)(NCC(O)c1ccc(O)c(CS)c1)C1=[SH]C1C",
                    1.0
                ],
                [
                    "CCC(C)(NCC(O)c1ccc(O)c(CS)c1)C1=[SH]C1",
                    1.0
                ],
                [
                    "CCC(C)(NCC(O)c1ccc(O)c(CS)c1)C1=S=C1C",
                    1.0
                ],
                [
                    "CCC(C)(NCC(O)c1ccc(O)c(CS)c1)C(C)S",
                    1.0
                ],
                [
                    "CCC(C)(NCC(O)c1ccc(O)c(CS)c1)C(C)O",
                    1.0
                ],
                [
                    "CCC(C)(NCC(O)c1ccc(O)c(CS)c1)C(C)Cl",
                    1.0
                ],
                [
                    "CCC(C)(NCC(O)c1ccc(O)c(CS)c1)C(C)CCl",
                    1.0
                ],
                [
                    "CCC(C)(NCC(O)c1ccc(O)c(CO)c1)C(C)S",
                    1.0
                ],
                [
                    "CCC(C)(NCC(O)c1ccc(O)c(C)c1)C(C)S",
                    1.0
                ],
                [
                    "CCC(C)(CSCl)NCC(O)c1ccc(O)c(PS)c1",
                    1.0
                ],
                [
                    "CCC(C)(CS)NCC(O)c1ccc(O)c(C)c1",
                    1.0
                ],
                [
                    "CCC(C)(CCl)NCC(O)c1ccc(O)c(PS)c1",
                    1.0
                ],
                [
                    "CCC(C)(CCl)NCC(O)c1ccc(O)c(CS)c1",
                    1.0
                ],
                [
                    "CCC(C)(CCN)NCC(O)c1ccc(O)c(PS)c1",
                    1.0
                ],
                [
                    "CCC(C)(CCCl)NCC(O)c1ccc(O)c(PS)c1",
                    1.0
                ],
                [
                    "CCC(C)(CCCl)NCC(O)c1ccc(O)c(CS)c1",
                    1.0
                ],
                [
                    "CCC(C)(CC(C)S)NCC(O)c1ccc(O)c(CS)c1",
                    1.0
                ],
                [
                    "CCC(C)(C=C(C)S)NCC(O)c1ccc(O)c(CS)c1",
                    1.0
                ],
                [
                    "CCC(C)(C)NCC(O)c1ccc(O)c(CS)c1",
                    1.0
                ],
                [
                    "CC1c2cc(pcc2O)C(O)CNC1(C)C(S)Br",
                    1.0
                ],
                [
                    "CC1c2cc(pcc2O)C(O)CNC1(C)C(N)S",
                    1.0
                ],
                [
                    "CC1=CCC1(C)NCC(O)c1ccc(O)c(CS)c1",
                    1.0
                ],
                [
                    "CC1=CC(S)C1(P)NCC(O)c1ccc(O)c(CS)c1",
                    1.0
                ],
                [
                    "CC1=CC(S)C1(C)NCC(O)c1ccc(O)c(CS)c1",
                    1.0
                ],
                [
                    "CC1(C)NCC(O)c2ccc(O)c(c2)C=C1S",
                    1.0
                ],
                [
                    "CC1(C)NCC(O)c2cc(c(O)cp2)P1CS",
                    1.0
                ],
                [
                    "CC1(C)NCC(O)c2cc(c(O)cp2)P1",
                    1.0
                ],
                [
                    "CC(S)C1(C)NCC(O)c2cc(c(O)cp2)P1Cl",
                    1.0
                ],
                [
                    "CC(S)C1(C)NCC(O)c2cc(c(O)cp2)P1C",
                    1.0
                ],
                [
                    "CC(S)C1(C)NCC(O)c2cc(c(O)cp2)P1",
                    1.0
                ],
                [
                    "CC(S)C(C)(C)NCC(O)c1ccc(O)c(P)c1",
                    1.0
                ],
                [
                    "CC(S)C(C)(C)NCC(O)c1ccc(O)c(CO)c1",
                    1.0
                ],
                [
                    "CC(P)(NCC(O)c1ccc(O)c(CS)c1)C(P)P",
                    1.0
                ],
                [
                    "CC(P)(CP)NCC(O)c1ccc(O)c(CS)c1",
                    1.0
                ],
                [
                    "CC(P)(CBr)NCC(O)c1ccc(O)c(CS)c1",
                    1.0
                ],
                [
                    "CC(OP)C(C)(P)NCC(S)c1cc(CO)ccc1O",
                    1.0
                ],
                [
                    "CC(OP)C(C)(P)NCC(O)c1ccc(O)c(CS)c1",
                    1.0
                ],
                [
                    "CC(OCP)C(C)(P)NCC(O)c1ccc(O)c(CS)c1",
                    1.0
                ],
                [
                    "CC(O)C(C)(CCl)NCC(O)c1ccc(O)c(PS)c1",
                    1.0
                ],
                [
                    "CC(O)C(C)(CCl)NCC(O)c1ccc(O)c(CS)c1",
                    1.0
                ],
                [
                    "CC(O)(P)NCC(O)c1ccc(O)c(CP)c1",
                    1.0
                ],
                [
                    "CC(O)(P)C(C)(CCl)NCC(O)c1ccc(O)c(PS)c1",
                    1.0
                ],
                [
                    "CC(CP)(NCC(O)c1ccc(O)c(P)c1)C(P)S",
                    1.0
                ],
                [
                    "CC(CCl)C(C)(C)NCC(O)c1ccc(O)c(PS)c1",
                    1.0
                ],
                [
                    "CC(C)NCC(O)c1ccc(O)c(C(O)P)c1",
                    1.0
                ],
                [
                    "CC(C)(O)NCC(O)c1ccc(O)c(CP)c1",
                    1.0
                ],
                [
                    "CC(C)(NCC(O)c1ccc(O)c(P)c1)C(P)S",
                    1.0
                ],
                [
                    "CC(=S)C(C)(NCC(O)c1ccc(O)c(CS)c1)C(C)O",
                    1.0
                ],
                [
                    "CC(=P)C(C)(CCl)NCC(O)c1ccc(O)c(CS)c1",
                    1.0
                ],
                [
                    "CC(=O)C(C)(CCl)NCC(O)c1ccc(O)c(CS)c1",
                    1.0
                ]
            ],
            "execution_time": 70.12831473350525,
            "number_scoring_function_calls": 8091,
            "metadata": {
                "top_1": 1.0,
                "top_10": 1.0,
                "top_100": 1.0,
                "internal_similarity_max": 0.8780487804878049,
                "internal_similarity_mean": 0.35628949357099016,
                "internal_similarity_histogram_density": [
                    [
                        0.316,
                        3.42,
                        0.3219999999999999,
                        0.9580000000000002,
                        2.2460000000000004,
                        1.4539999999999986,
                        0.9740000000000002,
                        0.24800000000000005,
                        0.06200000000000001,
                        0.0
                    ]
                ],
                "internal_similarity_histogram_bins": [
                    [
                        0.0,
                        0.1,
                        0.2,
                        0.30000000000000004,
                        0.4,
                        0.5,
                        0.6000000000000001,
                        0.7000000000000001,
                        0.8,
                        0.9,
                        1.0
                    ]
                ]
            }
        },
        {
            "benchmark_name": "Mestranol similarity",
            "score": 1.0,
            "optimized_molecules": [
                [
                    "COc1ccc2c(c1)CCC1C2CCCC2(C)C1CCC2(O)C#N",
                    1.0
                ],
                [
                    "COc1ccc2c(c1)CCC1C2CCC2(C)C1CCC2(O)S",
                    1.0
                ],
                [
                    "COc1ccc2c(c1)CCC1C2CCC2(C)C1CCC2(O)P",
                    1.0
                ],
                [
                    "COc1ccc2c(c1)CCC1C2CCC2(C)C1CCC2(O)F",
                    1.0
                ],
                [
                    "COc1ccc2c(c1)CCC1C2CCC2(C)C1CCC2(O)Cl",
                    1.0
                ],
                [
                    "COc1ccc2c(c1)CCC1C2CCC2(C)C1CCC2(O)C#N",
                    1.0
                ],
                [
                    "COc1ccc2c(c1)CCC1C2CCC2(C)C1CCC2(O)C#CN",
                    1.0
                ],
                [
                    "COc1ccc2c(c1)CCC1C2CCC2(C)C1CCC2(O)C#CBr",
                    1.0
                ],
                [
                    "COc1ccc2c(c1)CCC1C2CCC2(C)C1CCC2(O)Br",
                    1.0
                ],
                [
                    "COc1ccc2c(c1)CCC1C2CCC2(C)C1CCC2(N)O",
                    1.0
                ],
                [
                    "COc1ccc2c(c1)CCC1C2CCC2(C)C1CCC2(C)O",
                    1.0
                ],
                [
                    "COc1ccc2c(c1)CCC1C2CCC2(C)C1CC2(O)C#N",
                    1.0
                ],
                [
                    "CCC12CCC3c4ccc(OC)cc4CCC3C1CC2(O)C#N",
                    1.0
                ],
                [
                    "C#CC1(O)CCCC2C3CCc4cc(OC)ccc4[SH]3CCC21C",
                    1.0
                ],
                [
                    "C#CC1(O)CCCC2C3CCc4cc(OC)ccc4C3CPC21C",
                    1.0
                ],
                [
                    "C#CC1(O)CCCC2C3CCc4cc(NOC)ccc4C3CCC21C",
                    1.0
                ],
                [
                    "C#CC1(O)CCCC2C3CCCc4cc(OC)ccc4C3CCC21C",
                    1.0
                ],
                [
                    "C#CC1(O)CCCC2C3CCC4=CC(OC)=CCC=C4C3CCC21C",
                    1.0
                ],
                [
                    "C#CC1(O)CCC2[SH]3CCc4cc(OC)ccc4C3CCC21C",
                    1.0
                ],
                [
                    "C#CC1(O)CCC2N3CCc4cc(OC)ccc4C3CCC21C",
                    1.0
                ],
                [
                    "C#CC1(O)CCC2C3CN(N)c4cc(OC)ccc4C3CCC21C",
                    1.0
                ],
                [
                    "C#CC1(O)CCC2C3CCc4cc(PC)ccc4C3CCC21C",
                    1.0
                ],
                [
                    "C#CC1(O)CCC2C3CCc4cc(OOC)cnc4C3CCC21C",
                    1.0
                ],
                [
                    "C#CC1(O)CCC2C3CCc4cc(OCC)ccc4C3CCC21C",
                    1.0
                ],
                [
                    "C#CC1(O)CCC2C3CCc4cc(OC)ccc4CC3CCC21C",
                    1.0
                ],
                [
                    "C#CC1(O)CCC2C3CCc4cc(OC)ccc4C3CPC21C",
                    1.0
                ],
                [
                    "C#CC1(O)CCC2C3CCc4cc(OC)ccc4C3CCCPC21C",
                    1.0
                ],
                [
                    "C#CC1(O)CCC2C3CCc4cc(OC)ccc4C3CCCC21S",
                    1.0
                ],
                [
                    "C#CC1(O)CCC2C3CCc4cc(OC)ccc4C3CCC21Cl",
                    1.0
                ],
                [
                    "C#CC1(O)CCC2C3CCc4cc(OC)ccc4C3CCC21CN",
                    1.0
                ],
                [
                    "C#CC1(O)CCC2C3CCc4cc(OC)ccc4C3CCC21CCl",
                    1.0
                ],
                [
                    "C#CC1(O)CCC2C3CCc4cc(OC)ccc4C3CCC21CC",
                    1.0
                ],
                [
                    "C#CC1(O)CCC2C3CCc4cc(OC)ccc4C3CCC21CBr",
                    1.0
                ],
                [
                    "C#CC1(O)CCC2C3CCc4cc(OC)ccc4C3CCC21C",
                    1.0
                ],
                [
                    "C#CC1(O)CCC2C3CCc4cc(OC)ccc4C3CCC(C)C21C",
                    1.0
                ],
                [
                    "C#CC1(O)CCC2C3CCc4cc(OC)ccc4C3CC(P)C21C",
                    1.0
                ],
                [
                    "C#CC1(O)CCC2C3CCc4cc(OC)ccc4C3CC(Cl)C21C",
                    1.0
                ],
                [
                    "C#CC1(O)CCC2C3CCc4cc(OC)ccc4C3CC(C)C21C",
                    1.0
                ],
                [
                    "C#CC1(O)CCC2C3CCc4cc(OC)ccc4C3C(N)CC21C",
                    1.0
                ],
                [
                    "C#CC1(O)CCC2C3CCc4cc(OC)ccc4C3(Cl)CCC21C",
                    1.0
                ],
                [
                    "C#CC1(O)CCC2C3CCc4cc(OC)ccc4C3(Br)CCC21C",
                    1.0
                ],
                [
                    "C#CC1(O)CCC2C3CCc4cc(COC)ccc4C3CCC21C",
                    1.0
                ],
                [
                    "C#CC1(O)CCC2C3CCc4cc(CC)ccc4C3CCC21C",
                    1.0
                ],
                [
                    "C#CC1(O)CCC2C3CCc4cc(C)ccc4C3CCC21C",
                    1.0
                ],
                [
                    "C#CC1(O)CCC2C3CCc4c(ccc(OC)c4S)C3CCC21C",
                    1.0
                ],
                [
                    "C#CC1(O)CCC2C3CCc4c(ccc(OC)c4N)C3CCC21C",
                    1.0
                ],
                [
                    "C#CC1(O)CCC2C3CCCc4cc(PC)ccc4C3CCC21C",
                    1.0
                ],
                [
                    "C#CC1(O)CCC2C3CCCc4cc(OF)ccc4C3CCC21C",
                    1.0
                ],
                [
                    "C#CC1(O)CCC2C3CCCc4cc(OC)ccc4C3CPC21C",
                    1.0
                ],
                [
                    "C#CC1(O)CCC2C3CCCc4cc(OC)ccc4C3CCPC21C",
                    1.0
                ],
                [
                    "C#CC1(O)CCC2C3CCCc4cc(OC)ccc4C3CCCC21C",
                    1.0
                ],
                [
                    "C#CC1(O)CCC2C3CCCc4cc(OC)ccc4C3CCC21P",
                    1.0
                ],
                [
                    "C#CC1(O)CCC2C3CCCc4cc(OC)ccc4C3CCC21Cl",
                    1.0
                ],
                [
                    "C#CC1(O)CCC2C3CCCc4cc(OC)ccc4C3CCC21CC",
                    1.0
                ],
                [
                    "C#CC1(O)CCC2C3CCCc4cc(OC)ccc4C3CCC21C",
                    1.0
                ],
                [
                    "C#CC1(O)CCC2C3CCCc4cc(OC)ccc4C3CC(Cl)C21C",
                    1.0
                ],
                [
                    "C#CC1(O)CCC2C3CCCCc4cc(OC)ccc4C3CCC21C",
                    1.0
                ],
                [
                    "C#CC1(O)CCC2C3CCC4=CCC(OC)=CC=C4C3CCC21C",
                    1.0
                ],
                [
                    "C#CC1(O)CCC2C3CCC4=CC(OC)=[SH]CC=C4C3CCC21C",
                    1.0
                ],
                [
                    "C#CC1(O)CCC2C3CCC4=CC(OC)=[SH]C=C4C3CCC21C",
                    1.0
                ],
                [
                    "C#CC1(O)CCC2C3CCC(N)c4cc(OC)ccc4C3CCC21C",
                    1.0
                ],
                [
                    "C#CC1(O)CCC2C3CCC(Br)c4cc(OC)ccc4C3CCC21C",
                    1.0
                ],
                [
                    "C#CC1(O)CCC2C3CC(S)c4cc(OC)ccc4C3CCC21C",
                    1.0
                ],
                [
                    "C#CC1(O)CCC2C3CC(Cl)c4cc(OC)ccc4C3CCC21C",
                    1.0
                ],
                [
                    "C#CC1(O)CCC2C3CC(Br)Cc4cc(OC)ccc4C3CCC21C",
                    1.0
                ],
                [
                    "C#CC1(O)CCC2C3C=CCc4cc(OC)ccc4C3CCC21C",
                    1.0
                ],
                [
                    "C#CC1(O)CCC2C3(N)CCc4cc(OC)ccc4C3CCC21C",
                    1.0
                ],
                [
                    "C#CC1(O)CCC2C3(Cl)CCc4cc(OC)ccc4C3CCC21C",
                    1.0
                ],
                [
                    "C#CC1(O)CCC2C(CCBr)C(c3ccc(OC)cc3P)CCC21C",
                    1.0
                ],
                [
                    "C#CC1(O)CC2C3CCc4cc(PC)ccc4C3CCCC21C",
                    1.0
                ],
                [
                    "C#CC1(O)CC2C3CCc4cc(PC)ccc4C3CCC21C",
                    1.0
                ],
                [
                    "C#CC1(O)CC2C3CCc4cc(OS)ccc4C3CCCC21C",
                    1.0
                ],
                [
                    "C#CC1(O)CC2C3CCc4cc(OP)ccc4C3CCC21CC",
                    1.0
                ],
                [
                    "C#CC1(O)CC2C3CCc4cc(OCl)ccc4C3CCCC21C",
                    1.0
                ],
                [
                    "C#CC1(O)CC2C3CCc4cc(OC)cnc4C3CCC21C",
                    1.0
                ],
                [
                    "C#CC1(O)CC2C3CCc4cc(OC)ccc4C3CPC21C",
                    1.0
                ],
                [
                    "C#CC1(O)CC2C3CCc4cc(OC)ccc4C3CCPC21C",
                    1.0
                ],
                [
                    "C#CC1(O)CC2C3CCc4cc(OC)ccc4C3CCPC2(C)C1",
                    1.0
                ],
                [
                    "C#CC1(O)CC2C3CCc4cc(OC)ccc4C3CCNC21C",
                    1.0
                ],
                [
                    "C#CC1(O)CC2C3CCc4cc(OC)ccc4C3CCCC21CS",
                    1.0
                ],
                [
                    "C#CC1(O)CC2C3CCc4cc(OC)ccc4C3CCCC21CCl",
                    1.0
                ],
                [
                    "C#CC1(O)CC2C3CCc4cc(OC)ccc4C3CCCC21CC",
                    1.0
                ],
                [
                    "C#CC1(O)CC2C3CCc4cc(OC)ccc4C3CCCC21CBr",
                    1.0
                ],
                [
                    "C#CC1(O)CC2C3CCc4cc(OC)ccc4C3CCCC21C",
                    1.0
                ],
                [
                    "C#CC1(O)CC2C3CCc4cc(OC)ccc4C3CCC21CN",
                    1.0
                ],
                [
                    "C#CC1(O)CC2C3CCc4cc(OC)ccc4C3CCC21CCS",
                    1.0
                ],
                [
                    "C#CC1(O)CC2C3CCc4cc(OC)ccc4C3CCC21CCCl",
                    1.0
                ],
                [
                    "C#CC1(O)CC2C3CCc4cc(OC)ccc4C3CCC21CCC",
                    1.0
                ],
                [
                    "C#CC1(O)CC2C3CCc4cc(OC)ccc4C3CCC21CBr",
                    1.0
                ],
                [
                    "C#CC1(O)CC2C3CCc4cc(OC)ccc4C3CCC21C",
                    1.0
                ],
                [
                    "C#CC1(O)CC2C3CCc4cc(CC)ccc4C3CCCC21C",
                    1.0
                ],
                [
                    "C#CC1(O)CC2C3CCc4cc(C)ccc4C3CCCC21C",
                    1.0
                ],
                [
                    "C#CC1(O)CC2C3CCc4cc(C)ccc4C3CCC21C",
                    1.0
                ],
                [
                    "C#CC1(O)CC2C3CCCc4cc(OC)ccc4C3CCCC21CC",
                    1.0
                ],
                [
                    "C#CC1(O)CC2C3CCCc4cc(OC)ccc4C3CCC21CN",
                    1.0
                ],
                [
                    "C#CC1(O)CC2C3CCCc4cc(OC)ccc4C3CCC21CC",
                    1.0
                ],
                [
                    "C#CC1(O)CC2C3CCCc4cc(OC)ccc4C3CCC21CBr",
                    1.0
                ],
                [
                    "C#CC1(O)CC2C3CCCCc4cc(OC)ccc4C3CCC21CC",
                    1.0
                ],
                [
                    "C#CC1(O)C(Cl)CC2C3CCc4cc(OC)ccc4C3CCC21C",
                    1.0
                ],
                [
                    "C#CC1(C)CCC2C3CCc4cc(OC)ccc4C3CCC21C",
                    1.0
                ]
            ],
            "execution_time": 2113.7797272205353,
            "number_scoring_function_calls": 110802,
            "metadata": {
                "top_1": 1.0,
                "top_10": 1.0,
                "top_100": 1.0,
                "internal_similarity_max": 0.9454545454545454,
                "internal_similarity_mean": 0.5222946804866114,
                "internal_similarity_histogram_density": [
                    [
                        0.1,
                        0.0,
                        0.017999999999999995,
                        0.9340000000000002,
                        3.1920000000000006,
                        3.643999999999997,
                        1.4220000000000004,
                        0.5320000000000001,
                        0.14600000000000002,
                        0.012000000000000002
                    ]
                ],
                "internal_similarity_histogram_bins": [
                    [
                        0.0,
                        0.1,
                        0.2,
                        0.30000000000000004,
                        0.4,
                        0.5,
                        0.6000000000000001,
                        0.7000000000000001,
                        0.8,
                        0.9,
                        1.0
                    ]
                ]
            }
        },
        {
            "benchmark_name": "C11H24",
            "score": 1.0,
            "optimized_molecules": [
                [
                    "CCCCCCCCCCC",
                    1.0
                ],
                [
                    "CCCCCCCCC(C)C",
                    1.0
                ],
                [
                    "CCCCCCCC(C)CC",
                    1.0
                ],
                [
                    "CCCCCCCC(C)(C)C",
                    1.0
                ],
                [
                    "CCCCCCC(CC)CC",
                    1.0
                ],
                [
                    "CCCCCCC(C)CCC",
                    1.0
                ],
                [
                    "CCCCCCC(C)C(C)C",
                    1.0
                ],
                [
                    "CCCCCCC(C)(C)CC",
                    1.0
                ],
                [
                    "CCCCCC(CC)CCC",
                    1.0
                ],
                [
                    "CCCCCC(CC)C(C)C",
                    1.0
                ],
                [
                    "CCCCCC(C)CCCC",
                    1.0
                ],
                [
                    "CCCCCC(C)CC(C)C",
                    1.0
                ],
                [
                    "CCCCCC(C)C(C)CC",
                    1.0
                ],
                [
                    "CCCCCC(C)C(C)(C)C",
                    1.0
                ],
                [
                    "CCCCCC(C)(CC)CC",
                    1.0
                ],
                [
                    "CCCCCC(C)(C)CCC",
                    1.0
                ],
                [
                    "CCCCCC(C)(C)C(C)C",
                    1.0
                ],
                [
                    "CCCCC(CCC)CCC",
                    1.0
                ],
                [
                    "CCCCC(CCC)C(C)C",
                    1.0
                ],
                [
                    "CCCCC(CC)CCCC",
                    1.0
                ],
                [
                    "CCCCC(CC)CC(C)C",
                    1.0
                ],
                [
                    "CCCCC(CC)C(C)CC",
                    1.0
                ],
                [
                    "CCCCC(CC)C(C)(C)C",
                    1.0
                ],
                [
                    "CCCCC(CC)(CC)CC",
                    1.0
                ],
                [
                    "CCCCC(C)CCC(C)C",
                    1.0
                ],
                [
                    "CCCCC(C)CC(C)CC",
                    1.0
                ],
                [
                    "CCCCC(C)CC(C)(C)C",
                    1.0
                ],
                [
                    "CCCCC(C)C(CC)CC",
                    1.0
                ],
                [
                    "CCCCC(C)C(C)CCC",
                    1.0
                ],
                [
                    "CCCCC(C)C(C)C(C)C",
                    1.0
                ],
                [
                    "CCCCC(C)C(C)(C)CC",
                    1.0
                ],
                [
                    "CCCCC(C)(CC)CCC",
                    1.0
                ],
                [
                    "CCCCC(C)(CC)C(C)C",
                    1.0
                ],
                [
                    "CCCCC(C)(C)CCCC",
                    1.0
                ],
                [
                    "CCCCC(C)(C)CC(C)C",
                    1.0
                ],
                [
                    "CCCCC(C)(C)C(C)CC",
                    1.0
                ],
                [
                    "CCCCC(C)(C)C(C)(C)C",
                    1.0
                ],
                [
                    "CCCCC(C(C)C)C(C)C",
                    1.0
                ],
                [
                    "CCCC(CCC)CC(C)C",
                    1.0
                ],
                [
                    "CCCC(CCC)C(C)CC",
                    1.0
                ],
                [
                    "CCCC(CCC)C(C)(C)C",
                    1.0
                ],
                [
                    "CCCC(CC)CCC(C)C",
                    1.0
                ],
                [
                    "CCCC(CC)CC(C)CC",
                    1.0
                ],
                [
                    "CCCC(CC)CC(C)(C)C",
                    1.0
                ],
                [
                    "CCCC(CC)C(CC)CC",
                    1.0
                ],
                [
                    "CCCC(CC)C(C)C(C)C",
                    1.0
                ],
                [
                    "CCCC(CC)C(C)(C)CC",
                    1.0
                ],
                [
                    "CCCC(CC)(CC)CCC",
                    1.0
                ],
                [
                    "CCCC(CC)(CC)C(C)C",
                    1.0
                ],
                [
                    "CCCC(CC(C)C)C(C)C",
                    1.0
                ],
                [
                    "CCCC(C)CCCC(C)C",
                    1.0
                ],
                [
                    "CCCC(C)CCC(C)CC",
                    1.0
                ],
                [
                    "CCCC(C)CCC(C)(C)C",
                    1.0
                ],
                [
                    "CCCC(C)CC(CC)CC",
                    1.0
                ],
                [
                    "CCCC(C)CC(C)CCC",
                    1.0
                ],
                [
                    "CCCC(C)CC(C)C(C)C",
                    1.0
                ],
                [
                    "CCCC(C)CC(C)(C)CC",
                    1.0
                ],
                [
                    "CCCC(C)C(CC)CCC",
                    1.0
                ],
                [
                    "CCCC(C)C(CC)C(C)C",
                    1.0
                ],
                [
                    "CCCC(C)C(C)CC(C)C",
                    1.0
                ],
                [
                    "CCCC(C)C(C)C(C)CC",
                    1.0
                ],
                [
                    "CCCC(C)C(C)C(C)(C)C",
                    1.0
                ],
                [
                    "CCCC(C)C(C)(CC)CC",
                    1.0
                ],
                [
                    "CCCC(C)C(C)(C)CCC",
                    1.0
                ],
                [
                    "CCCC(C)C(C)(C)C(C)C",
                    1.0
                ],
                [
                    "CCCC(C)(CCC)CCC",
                    1.0
                ],
                [
                    "CCCC(C)(CCC)C(C)C",
                    1.0
                ],
                [
                    "CCCC(C)(CC)CC(C)C",
                    1.0
                ],
                [
                    "CCCC(C)(CC)C(C)CC",
                    1.0
                ],
                [
                    "CCCC(C)(CC)C(C)(C)C",
                    1.0
                ],
                [
                    "CCCC(C)(C)CCC(C)C",
                    1.0
                ],
                [
                    "CCCC(C)(C)CC(C)CC",
                    1.0
                ],
                [
                    "CCCC(C)(C)CC(C)(C)C",
                    1.0
                ],
                [
                    "CCCC(C)(C)C(CC)CC",
                    1.0
                ],
                [
                    "CCCC(C)(C)C(C)C(C)C",
                    1.0
                ],
                [
                    "CCCC(C)(C)C(C)(C)CC",
                    1.0
                ],
                [
                    "CCCC(C)(C(C)C)C(C)C",
                    1.0
                ],
                [
                    "CCCC(C(C)C)C(C)CC",
                    1.0
                ],
                [
                    "CCCC(C(C)C)C(C)(C)C",
                    1.0
                ],
                [
                    "CCC(CCC(C)C)C(C)C",
                    1.0
                ],
                [
                    "CCC(CC)CCCC(C)C",
                    1.0
                ],
                [
                    "CCC(CC)CCC(C)(C)C",
                    1.0
                ],
                [
                    "CCC(CC)CC(CC)CC",
                    1.0
                ],
                [
                    "CCC(CC)CC(C)C(C)C",
                    1.0
                ],
                [
                    "CCC(CC)CC(C)(C)CC",
                    1.0
                ],
                [
                    "CCC(CC)C(CC)C(C)C",
                    1.0
                ],
                [
                    "CCC(CC)C(C)CC(C)C",
                    1.0
                ],
                [
                    "CCC(CC)C(C)C(C)(C)C",
                    1.0
                ],
                [
                    "CCC(CC)C(C)(CC)CC",
                    1.0
                ],
                [
                    "CCC(CC)C(C)(C)C(C)C",
                    1.0
                ],
                [
                    "CCC(CC)(CC)CC(C)C",
                    1.0
                ],
                [
                    "CCC(CC)(CC)C(C)(C)C",
                    1.0
                ],
                [
                    "CCC(CC)(C(C)C)C(C)C",
                    1.0
                ],
                [
                    "CCC(CC(C)C)CC(C)C",
                    1.0
                ],
                [
                    "CCC(CC(C)C)C(C)(C)C",
                    1.0
                ],
                [
                    "CCC(CC(C)(C)C)C(C)C",
                    1.0
                ],
                [
                    "CCC(C)CCCCC(C)C",
                    1.0
                ],
                [
                    "CCC(C)CCCC(C)CC",
                    1.0
                ],
                [
                    "CCC(C)CCCC(C)(C)C",
                    1.0
                ],
                [
                    "CCC(C)CCC(CC)CC",
                    1.0
                ],
                [
                    "CCC(C)CCC(C)C(C)C",
                    1.0
                ],
                [
                    "CCC(C)CCC(C)(C)CC",
                    1.0
                ],
                [
                    "CCC(C)CC(CC)C(C)C",
                    1.0
                ],
                [
                    "CCC(C)CC(C)CC(C)C",
                    1.0
                ],
                [
                    "CCC(C)CC(C)C(C)CC",
                    1.0
                ],
                [
                    "CCC(C)CC(C)C(C)(C)C",
                    1.0
                ],
                [
                    "CCC(C)CC(C)(CC)CC",
                    1.0
                ],
                [
                    "CCC(C)CC(C)(C)C(C)C",
                    1.0
                ],
                [
                    "CCC(C)C(CC)CC(C)C",
                    1.0
                ],
                [
                    "CCC(C)C(CC)C(C)CC",
                    1.0
                ],
                [
                    "CCC(C)C(CC)C(C)(C)C",
                    1.0
                ],
                [
                    "CCC(C)C(CC)(CC)CC",
                    1.0
                ],
                [
                    "CCC(C)C(C)CCC(C)C",
                    1.0
                ],
                [
                    "CCC(C)C(C)CC(C)(C)C",
                    1.0
                ],
                [
                    "CCC(C)C(C)C(CC)CC",
                    1.0
                ],
                [
                    "CCC(C)C(C)C(C)C(C)C",
                    1.0
                ],
                [
                    "CCC(C)C(C)C(C)(C)CC",
                    1.0
                ],
                [
                    "CCC(C)C(C)(CC)C(C)C",
                    1.0
                ],
                [
                    "CCC(C)C(C)(C)CC(C)C",
                    1.0
                ],
                [
                    "CCC(C)C(C)(C)C(C)CC",
                    1.0
                ],
                [
                    "CCC(C)C(C)(C)C(C)(C)C",
                    1.0
                ],
                [
                    "CCC(C)C(C(C)C)C(C)C",
                    1.0
                ],
                [
                    "CCC(C)(CC)CCC(C)C",
                    1.0
                ],
                [
                    "CCC(C)(CC)CC(C)(C)C",
                    1.0
                ],
                [
                    "CCC(C)(CC)C(C)C(C)C",
                    1.0
                ],
                [
                    "CCC(C)(CC(C)C)C(C)C",
                    1.0
                ],
                [
                    "CCC(C)(C)CCCC(C)C",
                    1.0
                ],
                [
                    "CCC(C)(C)CCC(C)(C)C",
                    1.0
                ],
                [
                    "CCC(C)(C)CC(C)C(C)C",
                    1.0
                ],
                [
                    "CCC(C)(C)CC(C)(C)CC",
                    1.0
                ],
                [
                    "CCC(C)(C)C(C)CC(C)C",
                    1.0
                ],
                [
                    "CCC(C)(C)C(C)C(C)(C)C",
                    1.0
                ],
                [
                    "CCC(C)(C)C(C)(CC)CC",
                    1.0
                ],
                [
                    "CCC(C)(C)C(C)(C)C(C)C",
                    1.0
                ],
                [
                    "CCC(C)(C(C)C)C(C)(C)C",
                    1.0
                ],
                [
                    "CCC(C(C)C)C(C)C(C)C",
                    1.0
                ],
                [
                    "CCC(C(C)C)C(C)(C)CC",
                    1.0
                ],
                [
                    "CCC(C(C)(C)C)C(C)(C)C",
                    1.0
                ],
                [
                    "CC(CC(C)(C)C)C(C)(C)C",
                    1.0
                ],
                [
                    "CC(C)CCCCCC(C)C",
                    1.0
                ],
                [
                    "CC(C)CCCCC(C)(C)C",
                    1.0
                ],
                [
                    "CC(C)CCCC(C)C(C)C",
                    1.0
                ],
                [
                    "CC(C)CCC(C)CC(C)C",
                    1.0
                ],
                [
                    "CC(C)CCC(C)C(C)(C)C",
                    1.0
                ],
                [
                    "CC(C)CCC(C)(C)C(C)C",
                    1.0
                ],
                [
                    "CC(C)CC(C)CC(C)(C)C",
                    1.0
                ],
                [
                    "CC(C)CC(C)C(C)C(C)C",
                    1.0
                ],
                [
                    "CC(C)CC(C)(C)CC(C)C",
                    1.0
                ],
                [
                    "CC(C)CC(C)(C)C(C)(C)C",
                    1.0
                ],
                [
                    "CC(C)CC(C(C)C)C(C)C",
                    1.0
                ],
                [
                    "CC(C)C(C)CCC(C)(C)C",
                    1.0
                ],
                [
                    "CC(C)C(C)CC(C)C(C)C",
                    1.0
                ],
                [
                    "CC(C)C(C)C(C)C(C)(C)C",
                    1.0
                ],
                [
                    "CC(C)C(C)C(C)(C)C(C)C",
                    1.0
                ],
                [
                    "CC(C)C(C)(C)CC(C)(C)C",
                    1.0
                ],
                [
                    "CC(C)C(C)(C(C)C)C(C)C",
                    1.0
                ],
                [
                    "CC(C)C(C(C)C)C(C)(C)C",
                    1.0
                ],
                [
                    "CC(C)(C)CCCC(C)(C)C",
                    1.0
                ],
                [
                    "CC(C)(C)C(C)(C)C(C)(C)C",
                    1.0
                ]
            ],
            "execution_time": 1147.3064255714417,
            "number_scoring_function_calls": 149649,
            "metadata": {
                "top_159": 1.0,
                "internal_similarity_max": 0.7777777777777778,
                "internal_similarity_mean": 0.24693232087435193,
                "internal_similarity_histogram_density": [
                    [
                        0.23772793797713698,
                        2.7910288358846564,
                        4.548870693406114,
                        1.7032554092005856,
                        0.5371622957952614,
                        0.15822158933586475,
                        0.01740437482694514,
                        0.006328863573434596,
                        0.0,
                        0.0
                    ]
                ],
                "internal_similarity_histogram_bins": [
                    [
                        0.0,
                        0.1,
                        0.2,
                        0.30000000000000004,
                        0.4,
                        0.5,
                        0.6000000000000001,
                        0.7000000000000001,
                        0.8,
                        0.9,
                        1.0
                    ]
                ]
            }
        },
        {
            "benchmark_name": "C9H10N2O2PF2Cl",
            "score": 1.0,
            "optimized_molecules": [
                [
                    "Oc1ccc(F)c(Cl)c1C(CF)P1NNCO1",
                    1.0
                ],
                [
                    "Oc1ccc(Cl)c(C(CF)P2NNCO2)c1F",
                    1.0
                ],
                [
                    "Oc1c(F)cccc1C1OP(CCF)NN1Cl",
                    1.0
                ],
                [
                    "Oc1c(F)ccc(Cl)c1C(CF)P1NNCO1",
                    1.0
                ],
                [
                    "OP1NNC12CC1(F)C=CC(O)(F)C(Cl)=CC12",
                    1.0
                ],
                [
                    "OP1NNC12C(F)C1C=CC(O)(F)C(Cl)=CC12",
                    1.0
                ],
                [
                    "OP1NNC(C2=C(CCl)C(F)=CCC(F)=C2)O1",
                    1.0
                ],
                [
                    "OP1NN(F)C12CC1C=CC(O)(F)C(Cl)=CC12",
                    1.0
                ],
                [
                    "OP1NN(F)C12CC1C=CC(F)C(Cl)=CC12O",
                    1.0
                ],
                [
                    "OP1NN(Cl)C(C2=CC=CCC(CF)=C2F)O1",
                    1.0
                ],
                [
                    "OP1NN(Cl)C(C2=CC(F)=C(CF)CC=C2)O1",
                    1.0
                ],
                [
                    "OP1N2C3CC=CC(O)(F)C(Cl)=CCC31N2F",
                    1.0
                ],
                [
                    "OON1CPN1C1=CC(F)=C(Cl)CC=C1CF",
                    1.0
                ],
                [
                    "OON1CP(CF)N1C1=CC(F)=C(Cl)CC=C1",
                    1.0
                ],
                [
                    "OOC1(F)C=CC2CC3(PNN3F)C2C=C1Cl",
                    1.0
                ],
                [
                    "ON1NPC1C1=CCC(Cl)=CC=C1OC(F)F",
                    1.0
                ],
                [
                    "ON1NPC1C1=CC(F)=C(Cl)CC(OCF)=C1",
                    1.0
                ],
                [
                    "ON1NPC1C1=CC(Cl)=C(C(O)(F)F)CC=C1",
                    1.0
                ],
                [
                    "ON1NCC2=C(Cl)C(F)=C(CC=C2)OP1CF",
                    1.0
                ],
                [
                    "ON1NC(C2=CC=CC(F)C(Cl)=C2)OP1CF",
                    1.0
                ],
                [
                    "ON1NC(C2=CC=C(CF)C=C(Cl)C2F)OP1",
                    1.0
                ],
                [
                    "ON1NC(C2=C(Cl)C=CCC=C2F)OP1CF",
                    1.0
                ],
                [
                    "ON1NC(C2=C(Cl)C=CC(F)C=C2)OP1CF",
                    1.0
                ],
                [
                    "ON1NC(C2=C(Cl)C(F)=CCC=C2)OP1CF",
                    1.0
                ],
                [
                    "ON1N(F)CC2=C(Cl)C=C(CC=C2)OP1CF",
                    1.0
                ],
                [
                    "ON1N(F)C2(CC3C=CC(F)C(Cl)=CC32)P1O",
                    1.0
                ],
                [
                    "ON1CPN1C1=CC(F)=C(Cl)CC(OCF)=C1",
                    1.0
                ],
                [
                    "ON1CP(C2=CC(F)=C(Cl)CC(OCF)=C2)N1",
                    1.0
                ],
                [
                    "OCON1CP(F)N1C1=CC(F)=C(Cl)CC=C1",
                    1.0
                ],
                [
                    "OCC1C=CC=C(C2(OF)NN(F)P2Cl)C=C1",
                    1.0
                ],
                [
                    "OCC1C=CC(N2N(F)CP2Cl)=CC=C1OF",
                    1.0
                ],
                [
                    "OCC1C=CC(C2NN(F)P2Cl)=CC=C1OF",
                    1.0
                ],
                [
                    "OCC1C=CC(C2N(F)NP2Cl)=CC=C1OF",
                    1.0
                ],
                [
                    "OCC1C(OF)=CC(C2NNP2)=CC(F)=C1Cl",
                    1.0
                ],
                [
                    "OCC1C(Cl)=CC=C(C2PNN2F)C=C1OF",
                    1.0
                ],
                [
                    "OCC1C(Cl)=CC(P)=C(C2NN2F)C=C1OF",
                    1.0
                ],
                [
                    "OCC1C(Cl)=CC(C2PNN2F)=CC=C1OF",
                    1.0
                ],
                [
                    "OCC1C(Cl)=CC(C2NN2F)=CC(P)=C1OF",
                    1.0
                ],
                [
                    "OCC1=C(C2N(F)NP2O)C=C(Cl)C(F)C=C1",
                    1.0
                ],
                [
                    "OC1NNP1OC(F)C1=CC(F)=C(Cl)CC=C1",
                    1.0
                ],
                [
                    "OC1C=CC=CC(C2N(F)NP2OCF)=C1Cl",
                    1.0
                ],
                [
                    "OC1C=CC=C(C2NNP2OC(F)F)C=C1Cl",
                    1.0
                ],
                [
                    "OC1C=CC=C(C2N(F)NP2OCF)C=C1Cl",
                    1.0
                ],
                [
                    "OC1C=CC2CC3(C2C=C1Cl)N(F)NP3OF",
                    1.0
                ],
                [
                    "OC1C=CC2C(F)C3(C2C=C1Cl)N(F)NP3O",
                    1.0
                ],
                [
                    "OC1C=CC(OCF)=C(C2NN(F)P2)C=C1Cl",
                    1.0
                ],
                [
                    "OC1C=CC(OC(F)F)=C(C2NNP2)C=C1Cl",
                    1.0
                ],
                [
                    "OC1C=CC(OC(F)(F)C2NNP2)=CC=C1Cl",
                    1.0
                ],
                [
                    "OC1C=CC(CF)=C(C2N(F)NP2O)C=C1Cl",
                    1.0
                ],
                [
                    "OC1C=CC(CF)=C(C2(O)PNN2F)C=C1Cl",
                    1.0
                ],
                [
                    "OC1C=CC(C2OPNN2Cl)=CC(F)=C1CF",
                    1.0
                ],
                [
                    "OC1C=CC(C2NNP2OCF)=CC(F)=C1Cl",
                    1.0
                ],
                [
                    "OC1C=CC(C2NNP2)=C(OCF)C(F)=C1Cl",
                    1.0
                ],
                [
                    "OC1C=CC(C2NN(OCF)P2)=CC(F)=C1Cl",
                    1.0
                ],
                [
                    "OC1C=C(F)C=C(C2NNP2OCF)C=C1Cl",
                    1.0
                ],
                [
                    "OC1C=C(F)C2CC3(C2C=C1Cl)N(F)NP3O",
                    1.0
                ],
                [
                    "OC1C=C(F)C(OCF)=C(C2NNP2)C=C1Cl",
                    1.0
                ],
                [
                    "OC1C=C(F)C(OCF)=C(C2NNP2)C(Cl)=C1",
                    1.0
                ],
                [
                    "OC1C2=CC(=CC(F)=C1Cl)C1NN[PH]2(CF)O1",
                    1.0
                ],
                [
                    "OC1C(OF)=CC(C2NCNP2)=CC(F)=C1Cl",
                    1.0
                ],
                [
                    "OC1C(OCF)=CC=C(C2NNP2)C(F)=C1Cl",
                    1.0
                ],
                [
                    "OC1C(OCF)=CC(P2CNN2)=CC(F)=C1Cl",
                    1.0
                ],
                [
                    "OC1C(OCF)=CC(C2NNP2)=CC(F)=C1Cl",
                    1.0
                ],
                [
                    "OC1C(Cl)=CC(C2NNP2)=CC=C1OC(F)F",
                    1.0
                ],
                [
                    "OC1C(Cl)=CC(C2(F)NNP2)=CC=C1OCF",
                    1.0
                ],
                [
                    "OC1=CCC=CC=C1C1OP(CF)N(F)N1Cl",
                    1.0
                ],
                [
                    "OC1=CCC=CC(F)=C1C1OP(CF)NN1Cl",
                    1.0
                ],
                [
                    "OC1=CCC=C(F)C=C1C1OP(CF)NN1Cl",
                    1.0
                ],
                [
                    "OC1=CCC=C(F)C=C1C1(OCl)NNP1CF",
                    1.0
                ],
                [
                    "OC1=CCC=C(F)C(Cl)C1C1NN2C(F)P2O1",
                    1.0
                ],
                [
                    "OC1=CCC=C(F)C(Cl)=C1C1NNP(CF)O1",
                    1.0
                ],
                [
                    "OC1=CCC=C(F)C(Cl)=C1C(F)P1NNCO1",
                    1.0
                ],
                [
                    "OC1=CCC(F)=CC(Cl)C1C1NN2C(F)P2O1",
                    1.0
                ],
                [
                    "OC1=CCC(Cl)=CC=C1C1(OCF)PNN1F",
                    1.0
                ],
                [
                    "OC1=CCC(Cl)=C(F)C=C1C1(OCF)NNP1",
                    1.0
                ],
                [
                    "OC1=CCC(Cl)=C(F)C=C1C1(O)NNP1CF",
                    1.0
                ],
                [
                    "OC1=CCC(C(O)(F)F)=C(Cl)C=C1C1NNP1",
                    1.0
                ],
                [
                    "OC1=CC=CC(C2OP(CF)N(F)N2Cl)C=C1",
                    1.0
                ],
                [
                    "OC1=CC=C(C2PNN2F)C=C(Cl)C1COF",
                    1.0
                ],
                [
                    "OC1=CC=C(C2OP(CF)NN2Cl)C(F)=CC1",
                    1.0
                ],
                [
                    "OC1=CC=C(C2NNP2)C=C(Cl)C1OC(F)F",
                    1.0
                ],
                [
                    "OC1=CC(ON2NCP2CF)=CC(F)=C(Cl)C1",
                    1.0
                ],
                [
                    "OC1=CC(O)C(Cl)=CC(C2NN(F)P2)=C1CF",
                    1.0
                ],
                [
                    "OC1=CC(O)C(Cl)=CC(C2(F)PNN2CF)=C1",
                    1.0
                ],
                [
                    "OC1=CC(O)C(Cl)=C(F)C(C2NNP2)=C1CF",
                    1.0
                ],
                [
                    "OC1=CC(F)C=CC(Cl)=C1C(F)P1NNCO1",
                    1.0
                ],
                [
                    "OC1=CC(F)C(Cl)=CC=C1C1(OCF)NNP1",
                    1.0
                ],
                [
                    "OC1=CC(F)=C(C2NNP2)C=C(Cl)C1OCF",
                    1.0
                ],
                [
                    "OC1=CC(F)(C2OP(CF)NN2Cl)C=CC=C1",
                    1.0
                ],
                [
                    "OC1=CC(Cl)C=CC(F)=C1C1NNP(CF)O1",
                    1.0
                ],
                [
                    "OC1=CC(Cl)C(C(O)(F)F)=CC=C1C1NNP1",
                    1.0
                ],
                [
                    "OC1=CC(Cl)=C(C2NNP(CF)O2)C(F)=CC1",
                    1.0
                ],
                [
                    "OC1=CC(CF)=C(C2NNP2)C=C(Cl)C1OF",
                    1.0
                ],
                [
                    "OC1=CC(C2OPNN2Cl)=C(CF)C(F)=CC1",
                    1.0
                ],
                [
                    "OC1=CC(C2OPN(F)N2Cl)C=CC=C1CF",
                    1.0
                ],
                [
                    "OC1=CC(C2OP(CF)NN2Cl)=CC(F)=CC1",
                    1.0
                ],
                [
                    "OC1=CC(C2OP(CF)NN2Cl)=C(F)C=CC1",
                    1.0
                ],
                [
                    "OC1=CC(C2OP(CF)N(F)N2Cl)C=CC=C1",
                    1.0
                ],
                [
                    "OC1=CC(C2NNPO2)=C(F)C=C(C(F)Cl)C1",
                    1.0
                ],
                [
                    "OC1=CC(C2NNPO2)=C(F)C(F)=CC1CCl",
                    1.0
                ],
                [
                    "OC1=CC(C2NNP(CF)O2)=CC(F)=C(Cl)C1",
                    1.0
                ],
                [
                    "OC1=CC(C2NN(Cl)PO2)=C(F)C=C(CF)C1",
                    1.0
                ],
                [
                    "OC1=CC(C2NN(CF)P2F)=CC(O)=C(Cl)C1",
                    1.0
                ],
                [
                    "OC1=CC(C(F)P2NN(Cl)CO2)=C(F)C=CC1",
                    1.0
                ],
                [
                    "OC1=C(P2NNCO2)CC=C(F)C(Cl)=C1CF",
                    1.0
                ],
                [
                    "OC1=C(OCF)CC(Cl)=C(F)C=C1C1NNP1",
                    1.0
                ],
                [
                    "OC1=C(OC(F)Cl)CC=C(F)C=C1N1NCP1",
                    1.0
                ],
                [
                    "OC1=C(O)C(CF)=C(C2NN(F)P2)C=C(Cl)C1",
                    1.0
                ],
                [
                    "OC1=C(F)CC=CC=C1C1OP(CF)NN1Cl",
                    1.0
                ],
                [
                    "OC1=C(F)CC=CC=C(C2OP(F)NN2Cl)C1",
                    1.0
                ],
                [
                    "OC1=C(F)CC=CC(C2OP(CF)NN2Cl)=C1",
                    1.0
                ],
                [
                    "OC1=C(F)CC=C(F)C(Cl)=C1CP1NNCO1",
                    1.0
                ],
                [
                    "OC1=C(F)CC=C(Cl)C=C(N2NCOP2F)C1",
                    1.0
                ],
                [
                    "OC1=C(F)CC(CF)=CC(C2OPNN2Cl)=C1",
                    1.0
                ],
                [
                    "OC1=C(Cl)CC=C(C2NNP2)C(OC(F)F)=C1",
                    1.0
                ],
                [
                    "OC1=C(Cl)CC(OCF)=CC(C2NNP2F)=C1",
                    1.0
                ],
                [
                    "OC1=C(Cl)CC(OC(F)F)=CC=C1C1NNP1",
                    1.0
                ],
                [
                    "OC1=C(Cl)C(OF)C=CC2C(F)C3(NNP3)C12",
                    1.0
                ],
                [
                    "OC1=C(Cl)C(F)(OF)C=CC2CC3(NNP3)C12",
                    1.0
                ],
                [
                    "OC1=C(Cl)C(C2NNP2F)C(OCF)=CC=C1",
                    1.0
                ],
                [
                    "OC1=C(Cl)C(C2NNP2)=CC(F)=CC1C(O)F",
                    1.0
                ],
                [
                    "OC1=C(CF)C=C(C2NNP2)C(F)=C(Cl)C1O",
                    1.0
                ],
                [
                    "OC1=C(C2PNN2C(F)F)C=C(Cl)C(O)C=C1",
                    1.0
                ],
                [
                    "OC1=C(C2PCNN2F)C=C(OF)CC(Cl)=C1",
                    1.0
                ],
                [
                    "OC1=C(C2NNP2)C(OC(F)F)=CC=C(Cl)C1",
                    1.0
                ],
                [
                    "OC1=C(C2(OCF)NNP2)CC(Cl)=C(F)C=C1",
                    1.0
                ],
                [
                    "OC1=C(C2(OCF)NNP2)C=CCC(Cl)=C1F",
                    1.0
                ],
                [
                    "OC1=C(C2(OCF)NNP2)C=C(Cl)CC=C1F",
                    1.0
                ],
                [
                    "OC1=C(C2(CF)PNN2O)C=CCC(Cl)=C1F",
                    1.0
                ],
                [
                    "OC1=C(C(F)F)C=C(C2NNP2Cl)C=CC1O",
                    1.0
                ],
                [
                    "OC1=C(C(F)F)C=C(C2NNP2)C=C(Cl)C1O",
                    1.0
                ],
                [
                    "OC1(F)C=CC2CC3(PNN3F)C2(O)C=C1Cl",
                    1.0
                ],
                [
                    "OC1(Cl)C=CC(CF)=C(C2(O)PNN2F)C=C1",
                    1.0
                ],
                [
                    "OC1(C2=CC=CCC(Cl)=C2)NNP1OC(F)F",
                    1.0
                ],
                [
                    "OC1(C2=CC=CC(Cl)C(CF)=C2F)NNPO1",
                    1.0
                ],
                [
                    "OC1(C2=CC(F)=CCC=C2)NNP1OC(F)Cl",
                    1.0
                ],
                [
                    "OC1(C2=CC(F)=C(Cl)CC=C2OCF)NNP1",
                    1.0
                ],
                [
                    "OC1(C2=CC(F)=C(Cl)CC=C2)NNP1OCF",
                    1.0
                ],
                [
                    "OC(OF)C1C=CC=C(C2N(F)NP2Cl)C=C1",
                    1.0
                ],
                [
                    "OC(F)OC1NN(C2=CC(F)=C(Cl)CC=C2)P1",
                    1.0
                ],
                [
                    "OC(F)(F)OC1=CC=C(C2NNP2)C=C(Cl)C1",
                    1.0
                ],
                [
                    "NOC1C(O)=C(CF)C=C(C2NP2)C(F)=C1Cl",
                    1.0
                ],
                [
                    "NNPCC1=C2C1=C(Cl)C(O)C(O)=C2C(F)F",
                    1.0
                ],
                [
                    "NNP1CC2=CC(CF)=C(O)C(O)(F)C(Cl)=C21",
                    1.0
                ],
                [
                    "NNP1CC2=CC(C(F)F)=C(OO)CC(Cl)=C21",
                    1.0
                ],
                [
                    "NNP1CC2=CC(C(F)F)=C(O)C(O)C(Cl)=C21",
                    1.0
                ],
                [
                    "NNP1CC2=C(F)C(CF)=C(O)C(O)C(Cl)=C21",
                    1.0
                ],
                [
                    "NNP(Cl)CC1=C2C=CC(OOC(F)F)C=C21",
                    1.0
                ],
                [
                    "NNP(Cl)CC1=C2C=C(OCF)C(O)(F)C=C21",
                    1.0
                ],
                [
                    "NNP(Cl)CC1=C2C=C(OC(F)F)C(O)C=C21",
                    1.0
                ],
                [
                    "NNP(Cl)C(F)C1=C2C=C(OCF)C(O)C=C21",
                    1.0
                ],
                [
                    "NNCP(Cl)C1=C2C=C(OCF)C(O)(F)C=C21",
                    1.0
                ],
                [
                    "NNCCOC1=CC2=C(P(F)Cl)C2=CC1(O)F",
                    1.0
                ],
                [
                    "NNCC(F)OC1=CC2=CC2=C(PCl)C1(O)F",
                    1.0
                ],
                [
                    "NNCC(F)OC1=CC2=C(PCl)C2=CC1(O)F",
                    1.0
                ],
                [
                    "NN1C=C(OCF)C(O)(F)C=C2C=C2P(Cl)C1",
                    1.0
                ],
                [
                    "NN1C2=CC(=C(OCF)C=C(Cl)C2OF)C1P",
                    1.0
                ],
                [
                    "NN(OCF)PC1C2=C(Cl)CC=CC(OF)=C21",
                    1.0
                ],
                [
                    "NN(O)P1CC2=CC(C(F)F)=C(O)CC(Cl)=C21",
                    1.0
                ],
                [
                    "NCP(Cl)C1=C2C=CC(F)(OOC(N)F)C=C21",
                    1.0
                ],
                [
                    "NCP(Cl)C1=C2C=C(OC(N)F)C(O)(F)C=C21",
                    1.0
                ],
                [
                    "NC1(C2=CC(CF)=C(O)C(O)C(Cl)=C2F)NP1",
                    1.0
                ],
                [
                    "FOOC1C=CC(C2NCNP2)=CC(F)=C1Cl",
                    1.0
                ],
                [
                    "FOC1=CC=C2C=CC1CON2N(F)CPCl",
                    1.0
                ],
                [
                    "FOC1=C(C2NCNP2)C=CC(OF)C(Cl)=C1",
                    1.0
                ],
                [
                    "FCP1NNC(C2=CCC=C(OF)C(Cl)=C2)O1",
                    1.0
                ],
                [
                    "FCP1NNC(C2=CCC(OF)=CC(Cl)=C2)O1",
                    1.0
                ],
                [
                    "FCP1NNC(C2=CC(F)=CCC=C2OCl)O1",
                    1.0
                ],
                [
                    "FCP1NNC(C2=CC(Cl)C=C(OF)C=C2)O1",
                    1.0
                ],
                [
                    "FCP1NNC(C2=C(F)C=CCC(OCl)=C2)O1",
                    1.0
                ],
                [
                    "FCP1NN(Cl)C(C2=CC=CCC=C2OF)O1",
                    1.0
                ],
                [
                    "FCP1NN(Cl)C(C2=CC=CC(OF)=CC2)O1",
                    1.0
                ],
                [
                    "FCOP1CN(OC2=CC(F)=C(Cl)CC=C2)N1",
                    1.0
                ],
                [
                    "FCOOP1CNN1C1=CC(F)=CCC=C1Cl",
                    1.0
                ],
                [
                    "FCOON1CPN1C1=CC(F)=CCC=C1Cl",
                    1.0
                ],
                [
                    "FCOON1CPN1C1=CC(F)=C(Cl)CC=C1",
                    1.0
                ],
                [
                    "FCOOC1NN(C2=CC(F)=C(Cl)CC=C2)P1",
                    1.0
                ],
                [
                    "FCOOC1(C2=CC(F)=C(Cl)CC=C2)NNP1",
                    1.0
                ],
                [
                    "FCON1NC(C2=C(OF)C=CCC(Cl)=C2)P1",
                    1.0
                ],
                [
                    "FCOC1=CC(ON2NCP2)=CC(F)=C(Cl)C1",
                    1.0
                ],
                [
                    "FCOC1=CC(ON2CPN2)=CC(F)=C(Cl)C1",
                    1.0
                ],
                [
                    "FCOC1=C(C2NNP2)C=CC(OF)C(Cl)=C1",
                    1.0
                ],
                [
                    "FCOC1=C(C2NNP2)C=C(Cl)C(OF)C=C1",
                    1.0
                ],
                [
                    "FCOC1=C(C2NN(Cl)P2)C=CC(OF)C=C1",
                    1.0
                ],
                [
                    "FCN1NC(C2=CC(F)=CCC=C2OCl)OP1",
                    1.0
                ],
                [
                    "FCN1N(C2=C(F)C=CCC=C2)COP1OCl",
                    1.0
                ],
                [
                    "FCC1C=CC(C2NNP(OCl)O2)=CC(F)=C1",
                    1.0
                ],
                [
                    "FCC1=CC(F)=C(N2NCOP2OCl)C=CC1",
                    1.0
                ],
                [
                    "FCC1=C(F)C=CC=CC1C1NNP(OCl)O1",
                    1.0
                ],
                [
                    "FCC1=C(F)C=C(N2NCOP2OCl)C=CC1",
                    1.0
                ],
                [
                    "FCC1=C(F)C=C(N2NC(OCl)OP2)C=CC1",
                    1.0
                ],
                [
                    "FCC1=C(F)C=C(N2COP(OCl)N2)C=CC1",
                    1.0
                ],
                [
                    "FCC1=C(F)C=C(C2NNP(OCl)O2)C=CC1",
                    1.0
                ],
                [
                    "FCC1(Cl)C=C(OF)C=CC(C2NNPO2)=C1",
                    1.0
                ],
                [
                    "FC1=CCC=CC(COC2OPNN2Cl)=C1F",
                    1.0
                ],
                [
                    "FC1=CC=C(OC2NN(C(F)Cl)PO2)CC=C1",
                    1.0
                ],
                [
                    "CP1OC(C2=CC=CC(F)C=C2OCl)NN1F",
                    1.0
                ],
                [
                    "CP1OC(C2=CC(F)=CCC=C2O)N(Cl)N1F",
                    1.0
                ],
                [
                    "CP1NNC1(O)C1=CC(F)=C(Cl)C(F)C=C1O",
                    1.0
                ],
                [
                    "CP1NNC(C2=CC=C(Cl)C(F)C(OF)=C2)O1",
                    1.0
                ],
                [
                    "CP1NNC(C2=C(O)C(F)=C(F)C(Cl)C=C2)O1",
                    1.0
                ],
                [
                    "CP1NN(F)C(C2=CC=C(Cl)C(F)C(O)=C2)O1",
                    1.0
                ],
                [
                    "CP1NN(Cl)C(C2=CC=CCC(F)=C2OF)O1",
                    1.0
                ],
                [
                    "CP1NN(Cl)C(C2=CC=C(O)C(F)=C(F)C2)O1",
                    1.0
                ],
                [
                    "CP1NN(Cl)C(C2=C(O)CC(F)=C(F)C=C2)O1",
                    1.0
                ],
                [
                    "CP1NN(Cl)C(C2=C(O)C(F)=C(F)CC=C2)O1",
                    1.0
                ],
                [
                    "CP1NN(Cl)C(C2=C(F)C(F)=CCC(O)=C2)O1",
                    1.0
                ],
                [
                    "CP(Cl)C1=C2C=C(OCF)C(F)(ONN)C=C21",
                    1.0
                ],
                [
                    "COP1NNC1(O)C1=CC(F)=C(Cl)C(F)C=C1",
                    1.0
                ],
                [
                    "COC1OP(C2=C(F)C(F)=CCC=C2)NN1Cl",
                    1.0
                ],
                [
                    "COC1NNP(C2=C(F)C(F)=CC(Cl)C=C2)O1",
                    1.0
                ],
                [
                    "COC1C(Cl)=CC(C2PNN2F)=CC=C1OF",
                    1.0
                ],
                [
                    "COC1=CCC(C2(F)PNN2OF)=CC=C1Cl",
                    1.0
                ],
                [
                    "COC1=CC2=C(F)C(F)=C(C1)C2(OP)N(N)Cl",
                    1.0
                ],
                [
                    "COC1=CC(C2OPNN2Cl)=C(F)C(F)=CC1",
                    1.0
                ],
                [
                    "COC1=CC(C2OPN2Cl)=C(F)C(F)=C(N)C1",
                    1.0
                ],
                [
                    "COC1=CC(C2(F)PNN2OF)=CC=C(Cl)C1",
                    1.0
                ],
                [
                    "COC1=CC(C2(F)PNN2O)=CC(F)=C(Cl)C1",
                    1.0
                ],
                [
                    "COC1=C(F)C(P2CNN2)=CC(F)=C(Cl)C1O",
                    1.0
                ],
                [
                    "COC1=C(F)C(O)=CC=C(Cl)C1C1NNP1F",
                    1.0
                ],
                [
                    "COC1=C(Cl)C(C2NPO2)=C(F)C(F)=C(N)C1",
                    1.0
                ],
                [
                    "COC1=C(C2PNN2F)C=C(OF)CC(Cl)=C1",
                    1.0
                ],
                [
                    "COC1(C2=CC=C(Cl)CC(OF)=C2)PNN1F",
                    1.0
                ],
                [
                    "COC1(C2=CC(F)=C(Cl)CC=C2O)PNN1F",
                    1.0
                ],
                [
                    "CC1C=CC=C(C2NNP(OCl)O2)C(F)=C1F",
                    1.0
                ],
                [
                    "CC1C=C(F)C=C(C2NNP(OCl)O2)C=C1F",
                    1.0
                ],
                [
                    "CC1C=C(F)C=C(C2NNP(O)O2)C(Cl)=C1F",
                    1.0
                ],
                [
                    "CC1C=C(F)C(F)=C(P2NN(Cl)CO2)C=C1O",
                    1.0
                ],
                [
                    "CC1C=C(F)C(F)=C(C2OPNN2Cl)C=C1O",
                    1.0
                ],
                [
                    "CC1C(Cl)=CC(O)=C(C2PNN2F)C=C1OF",
                    1.0
                ],
                [
                    "CC1=CC(C2(F)OP(O)NN2Cl)=CC(F)=CC1",
                    1.0
                ],
                [
                    "CC1=C(OF)C(C2OPNN2Cl)=CC(F)=CC1",
                    1.0
                ],
                [
                    "CC1=C(O)C(C2OPN(F)N2Cl)=CC(F)=CC1",
                    1.0
                ],
                [
                    "CC1=C(O)C(C2(F)OPNN2Cl)=CC(F)=CC1",
                    1.0
                ],
                [
                    "CC1=C(O)C(C2(F)NNPO2)=CC(F)=CC1Cl",
                    1.0
                ],
                [
                    "CC1=C(O)C(C2(F)NN(F)PO2)=CC=CC1Cl",
                    1.0
                ],
                [
                    "CC1=C(F)CC=C(F)C=C1C1OPNN1OCl",
                    1.0
                ],
                [
                    "CC1=C(F)C=CC=C(F)C1C1NNP(OCl)O1",
                    1.0
                ],
                [
                    "CC1=C(C2NNP(OCl)O2)C=C(F)CC=C1F",
                    1.0
                ],
                [
                    "CC1=C(C2N(F)NP2O)C=C(Cl)C(O)(F)C=C1",
                    1.0
                ],
                [
                    "CC(F)OC1=C(NN)C2=C(PCl)C2=CC1(O)F",
                    1.0
                ],
                [
                    "CC(Cl)=C(F)C=C(C=COCF)n1pcn1O",
                    1.0
                ],
                [
                    "C=C1C(C(F)=C(CF)CCl)=C1C1NNP(O)O1",
                    1.0
                ],
                [
                    "C=C1C(C(F)=C(C)CF)=C1C1OP(O)NN1Cl",
                    1.0
                ],
                [
                    "C=C1C(=CCC(F)=CF)CN2POC1N2OCl",
                    1.0
                ],
                [
                    "C=C1C(=CC(C)=C(F)F)CN2POC1N2OCl",
                    1.0
                ],
                [
                    "C=C1C(=C(F)CC=CF)CN2POC1N2OCl",
                    1.0
                ],
                [
                    "C=C1C(=C(F)CC)C(=CF)N2POC1N2OCl",
                    1.0
                ],
                [
                    "C=C(F)CC=C1CN2POC(C1=CF)N2OCl",
                    1.0
                ],
                [
                    "C=C(C(O)=C(C)C(Cl)C=CF)C1(F)Op2[nH]n21",
                    1.0
                ]
            ],
            "execution_time": 131.89854502677917,
            "number_scoring_function_calls": 8495,
            "metadata": {
                "top_250": 1.0,
                "internal_similarity_max": 0.8181818181818182,
                "internal_similarity_mean": 0.15959377112173162,
                "internal_similarity_histogram_density": [
                    [
                        1.28992,
                        6.88064,
                        1.4819199999999995,
                        0.22112000000000007,
                        0.08320000000000001,
                        0.03583999999999997,
                        0.005440000000000001,
                        0.0012800000000000003,
                        0.0006400000000000002,
                        0.0
                    ]
                ],
                "internal_similarity_histogram_bins": [
                    [
                        0.0,
                        0.1,
                        0.2,
                        0.30000000000000004,
                        0.4,
                        0.5,
                        0.6000000000000001,
                        0.7000000000000001,
                        0.8,
                        0.9,
                        1.0
                    ]
                ]
            }
        },
        {
            "benchmark_name": "Median molecules 1",
            "score": 0.4546897198052908,
            "optimized_molecules": [
                [
                    "CC1CCC2CC(=O)C(C)(CCC(C(C)C)C(O)C1)C2(C)C",
                    0.4745762711864407
                ],
                [
                    "CC1CCC2(C)C(=O)CC(CCC(C(C)C)C(O)C1)C2(C)C",
                    0.4745762711864407
                ],
                [
                    "CC(C)C1CCC2(C)C(=O)CC(CC1O)C2(C)C",
                    0.4738035414793428
                ],
                [
                    "CC(C)C1CCC2CC(=O)C(C)(CCC1O)C2(C)C",
                    0.46032847487588874
                ],
                [
                    "CC(C)C1CC(=O)C2(C)CCC(CC1O)C2(C)C",
                    0.458682472293863
                ],
                [
                    "CC1CCC2CCC(C)(C(=O)CC(C(C)C)C(O)C1)C2(C)C",
                    0.45
                ],
                [
                    "CC1CCC(C(C)C)C(O)CCC2(C)C(=O)CC(C1)C2(C)C",
                    0.45
                ],
                [
                    "CC1CCC(C(C)C)C(O)CC2CCC(C)(C(=O)C1)C2(C)C",
                    0.45
                ],
                [
                    "CC1CCC(C(C)C)C(O)CC2CC(=O)C(C)(CC1)C2(C)C",
                    0.45
                ],
                [
                    "CC1CCC(C(C)C)C(O)CC(=O)C2(C)CCC(C1)C2(C)C",
                    0.45
                ],
                [
                    "CC1CC(=O)C2(C)CCC(CCC(C(C)C)C(O)C1)C2(C)C",
                    0.45
                ],
                [
                    "CC1CCC2CC(=O)C(C)(CC(C(C)C)C(O)C1)C2(C)C",
                    0.44801076831712416
                ],
                [
                    "CC1CCC2(C)C(=O)CC(CC(C(C)C)C(O)C1)C2(C)C",
                    0.44801076831712416
                ],
                [
                    "CC1CC(O)C(C(C)C)CCC2CC(=O)C(C)(C1)C2(C)C",
                    0.44801076831712416
                ],
                [
                    "CC1CC(O)C(C(C)C)CCC2(C)C(=O)CC(C1)C2(C)C",
                    0.44801076831712416
                ],
                [
                    "CC(C)C1CCC2CCC(C)(C(=O)CC1O)C2(C)C",
                    0.4476660119995655
                ],
                [
                    "CC(C)C1CCC2CC(=O)C(C)(CC1O)C2(C)C",
                    0.4468887036332465
                ],
                [
                    "CC(C)C1CCC2(C)C(=O)CC(CCC1O)C2(C)C",
                    0.44585082870893744
                ],
                [
                    "CC(C)C1CC2CCC(C)(C(=O)CC1O)C2(C)C",
                    0.443613573862942
                ],
                [
                    "CC(C)C1CC2CC(=O)C(C)(CCC1O)C2(C)C",
                    0.443613573862942
                ],
                [
                    "CC1CCCC2CC(=O)C(C)(CCC(C(C)C)C(O)C1)C2(C)C",
                    0.43994134506405985
                ],
                [
                    "CC1CCCC2(C)C(=O)CC(CCC(C(C)C)C(O)C1)C2(C)C",
                    0.43994134506405985
                ],
                [
                    "CC1CCC2CC(=O)C(C)(CCCC(C(C)C)C(O)C1)C2(C)C",
                    0.43994134506405985
                ],
                [
                    "CC1CCC2(C)C(=O)CC(CCCC(C(C)C)C(O)C1)C2(C)C",
                    0.43994134506405985
                ],
                [
                    "CC1CCC(O)C(C(C)C)CCC2(C)C(=O)CC(C1)C2(C)C",
                    0.4379535120175709
                ],
                [
                    "CC1CCC2CC(=O)C(C)(CCC(O)C(C(C)C)C1)C2(C)C",
                    0.4374487394792124
                ],
                [
                    "CC(C)C1CCC(=O)C2(C)CCC(CC1O)C2(C)C",
                    0.43605676539356963
                ],
                [
                    "CC1CCC2(C)C(=O)CC(CC(O)C(C(C)C)C1)C2(C)C",
                    0.435285750066007
                ],
                [
                    "CC1CCC(C(C)C)C(O)CC2CC(=O)C(C)(C1)C2(C)C",
                    0.435285750066007
                ],
                [
                    "CC1CCC(C(C)C)C(O)CC2(C)C(=O)CC(C1)C2(C)C",
                    0.435285750066007
                ],
                [
                    "CC1CC(O)C(C(C)C)CC(=O)C2(C)CCC(C1)C2(C)C",
                    0.435285750066007
                ],
                [
                    "CC1CC(=O)C2(C)CCC(CC(C(C)C)C(O)C1)C2(C)C",
                    0.435285750066007
                ],
                [
                    "CC(C)C1CCCC2(C)C(=O)CC(CC1O)C2(C)C",
                    0.43513363202883826
                ],
                [
                    "CC1CCC2CC(O)C(C(C)C)CCC(C)(C(=O)C1)C2(C)C",
                    0.4262295081967213
                ],
                [
                    "CC1CCC2(C)C(=O)CC(O)C(C(C)C)CCC(C1)C2(C)C",
                    0.4262295081967213
                ],
                [
                    "CC1CCC2CCC(C)(C(=O)CC(O)C(C(C)C)C1)C2(C)C",
                    0.42597137568529864
                ],
                [
                    "CC1CCC(O)C(C(C)C)CC(=O)C2(C)CCC(C1)C2(C)C",
                    0.42597137568529864
                ],
                [
                    "CC1CCC2CC(=O)C(C)(CCC(C(C)S)C(O)C1)C2(C)C",
                    0.4251952027621871
                ],
                [
                    "CC1CCC2CC(=O)C(C)(CCC(C(C)P)C(O)C1)C2(C)C",
                    0.4251952027621871
                ],
                [
                    "CC1CCC2CC(=O)C(C)(CCC(C(C)O)C(O)C1)C2(C)C",
                    0.4251952027621871
                ],
                [
                    "CC1CCC2CC(=O)C(C)(CCC(C(C)N)C(O)C1)C2(C)C",
                    0.4251952027621871
                ],
                [
                    "CC1CCC2CC(=O)C(C)(CCC(C(C)F)C(O)C1)C2(C)C",
                    0.4251952027621871
                ],
                [
                    "CC1CCC2CC(=O)C(C)(CCC(C(C)Cl)C(O)C1)C2(C)C",
                    0.4251952027621871
                ],
                [
                    "CC1CCC2CC(=O)C(C)(CCC(C(C)Br)C(O)C1)C2(C)C",
                    0.4251952027621871
                ],
                [
                    "CC1CCC2(C)C(=O)CC(CCC(O)C(C(C)C)C1)C2(C)C",
                    0.4251952027621871
                ],
                [
                    "CC1CCC2(C)C(=O)CC(CCC(C(C)S)C(O)C1)C2(C)C",
                    0.4251952027621871
                ],
                [
                    "CC1CCC2(C)C(=O)CC(CCC(C(C)P)C(O)C1)C2(C)C",
                    0.4251952027621871
                ],
                [
                    "CC1CCC2(C)C(=O)CC(CCC(C(C)O)C(O)C1)C2(C)C",
                    0.4251952027621871
                ],
                [
                    "CC1CCC2(C)C(=O)CC(CCC(C(C)N)C(O)C1)C2(C)C",
                    0.4251952027621871
                ],
                [
                    "CC1CCC2(C)C(=O)CC(CCC(C(C)F)C(O)C1)C2(C)C",
                    0.4251952027621871
                ],
                [
                    "CC1CCC2(C)C(=O)CC(CCC(C(C)Cl)C(O)C1)C2(C)C",
                    0.4251952027621871
                ],
                [
                    "CC1CCC2(C)C(=O)CC(CCC(C(C)Br)C(O)C1)C2(C)C",
                    0.4251952027621871
                ],
                [
                    "CC(C)C1CCC2CC(=O)C(C)(CCC(S)CC1O)C2(C)C",
                    0.4251952027621871
                ],
                [
                    "CC(C)C1CCC2CC(=O)C(C)(CCC(P)CC1O)C2(C)C",
                    0.4251952027621871
                ],
                [
                    "CC(C)C1CCC2CC(=O)C(C)(CCC(O)CC1O)C2(C)C",
                    0.4251952027621871
                ],
                [
                    "CC(C)C1CCC2CC(=O)C(C)(CCC(N)CC1O)C2(C)C",
                    0.4251952027621871
                ],
                [
                    "CC(C)C1CCC2CC(=O)C(C)(CCC(F)CC1O)C2(C)C",
                    0.4251952027621871
                ],
                [
                    "CC(C)C1CCC2CC(=O)C(C)(CCC(Cl)CC1O)C2(C)C",
                    0.4251952027621871
                ],
                [
                    "CC(C)C1CCC2CC(=O)C(C)(CCC(Br)CC1O)C2(C)C",
                    0.4251952027621871
                ],
                [
                    "CC(C)C1CCC2CC(=O)C(C)(CCCC1O)C2(C)C",
                    0.4242640687119285
                ],
                [
                    "CC1CCC2CC(=O)C(C)(CC(O)C(C(C)C)C1)C2(C)C",
                    0.423728813559322
                ],
                [
                    "CC1CCC2(C)C(=O)CC(C(C)C)C(O)CC(C1)C2(C)C",
                    0.4234505222898966
                ],
                [
                    "CC1CC(=O)C2(C)CCC(C(C)C)C(O)CC(C1)C2(C)C",
                    0.4234505222898966
                ],
                [
                    "CC(C)C1CCC2(C)C(=O)CCC(CC1O)C2(C)C",
                    0.42334475220649564
                ],
                [
                    "CC1CCC2CC(C)(C(=O)CC(C(C)C)C(O)C1)C2(C)C",
                    0.4226135862856293
                ],
                [
                    "CC1CCC(C(C)C)C(O)CC2CC(C)(C(=O)C1)C2(C)C",
                    0.4226135862856293
                ],
                [
                    "CC1CCC(C(C)C)C(O)CC(=O)C2(C)CC(C1)C2(C)C",
                    0.4226135862856293
                ],
                [
                    "CC1CC(=O)C2(C)CCC(CC(O)C(C(C)C)C1)C2(C)C",
                    0.4226135862856293
                ],
                [
                    "CC1CC(=O)C2(C)CC(CCC(C(C)C)C(O)C1)C2(C)C",
                    0.4226135862856293
                ],
                [
                    "CC(C)C1CCCC2CC(=O)C(C)(CCC1O)C2(C)C",
                    0.4225001481984198
                ],
                [
                    "CC(C)C1CCC2(C)C(=O)CC(CCCC1O)C2(C)C",
                    0.4225001481984198
                ],
                [
                    "CC(C)C1CCC2CC(=O)C(C)(CCC(O)C1C)C2(C)C",
                    0.421211769587116
                ],
                [
                    "CC(C)C1CCC2CC(C)(C(=O)CC1O)C2(C)C",
                    0.42047525605008473
                ],
                [
                    "CC(C)C1CCC2(C)C(=O)CC(CC1O)C2(C)S",
                    0.42047525605008473
                ],
                [
                    "CC(C)C1CCC2(C)C(=O)CC(CC1O)C2(C)P",
                    0.42047525605008473
                ],
                [
                    "CC(C)C1CCC2(C)C(=O)CC(CC1O)C2(C)O",
                    0.42047525605008473
                ],
                [
                    "CC(C)C1CCC2(C)C(=O)CC(CC1O)C2(C)N",
                    0.42047525605008473
                ],
                [
                    "CC(C)C1CCC2(C)C(=O)CC(CC1O)C2(C)F",
                    0.42047525605008473
                ],
                [
                    "CC(C)C1CCC2(C)C(=O)CC(CC1O)C2(C)Cl",
                    0.42047525605008473
                ],
                [
                    "CC(C)C1CCC2(C)C(=O)CC(CC1O)C2(C)Br",
                    0.42047525605008473
                ],
                [
                    "CC1CCCCC2CC(=O)C(C)(CCC(C(C)C)C(O)C1)C2(C)C",
                    0.41979015736886477
                ],
                [
                    "CC1CCCCC2(C)C(=O)CC(CCC(C(C)C)C(O)C1)C2(C)C",
                    0.41979015736886477
                ],
                [
                    "CC1CCC2CC(=O)C(C)(CCCCC(C(C)C)C(O)C1)C2(C)C",
                    0.41979015736886477
                ],
                [
                    "CC1CCC2(C)C(=O)CC(CCCCC(C(C)C)C(O)C1)C2(C)C",
                    0.41979015736886477
                ],
                [
                    "CC(C)C1CC(=O)C2(C)CCC(CCC1O)C2(C)C",
                    0.41953597014763633
                ],
                [
                    "CC(C)C1CC2(C)C(=O)CC(CCC1O)C2(C)C",
                    0.4184137043778615
                ],
                [
                    "CC(C)C1CCC2(C)C(=O)CC(CC(O)C1C)C2(C)C",
                    0.4183300132670378
                ],
                [
                    "CC(C)C1CC2CCC(C)(C(=O)CC(O)C1C)C2(C)C",
                    0.4183300132670378
                ],
                [
                    "CC(C)C1CC2CC(=O)C(C)(CCC(O)C1C)C2(C)C",
                    0.4183300132670378
                ],
                [
                    "CC(C)C1CC(=O)C2(C)CCC(CC(O)C1C)C2(C)C",
                    0.4183300132670378
                ],
                [
                    "CC1CCC2CC(=O)C(C)(CCC(C(C)C)C(O)CC(C)C1)C2(C)C",
                    0.417910447761194
                ],
                [
                    "CC1CCC2(C)C(=O)CC(CCC(C(C)C)C(O)CC(C)C1)C2(C)C",
                    0.417910447761194
                ],
                [
                    "CC1CCC2(C)C(=O)CC(CC(C)CCC(C(C)C)C(O)C1)C2(C)C",
                    0.417690364554548
                ],
                [
                    "CC1CC(=O)C2(C)CCC(CC(C)CCC(C(C)C)C(O)C1)C2(C)C",
                    0.417690364554548
                ],
                [
                    "CC1CCC2CC(=O)C(C)(CCC(O)C1)C2(C)C",
                    0.41753340038353265
                ],
                [
                    "CC1CCCC2CCC(C)(C(=O)CC(C(C)C)C(O)C1)C2(C)C",
                    0.4172614801981401
                ],
                [
                    "CC1CCCC2(C)C(=O)CC(CC(O)C(C(C)C)CC1)C2(C)C",
                    0.4172614801981401
                ],
                [
                    "CC1CCC(C(C)C)C(O)CCCC2(C)C(=O)CC(C1)C2(C)C",
                    0.4172614801981401
                ],
                [
                    "CC1CC(=O)C2(C)CCC(CCCC(C(C)C)C(O)C1)C2(C)C",
                    0.4172614801981401
                ],
                [
                    "CC(C)C1CCC2CC(=O)C(C)(CCC1C)C2(C)C",
                    0.4169606805807075
                ]
            ],
            "execution_time": 223997.30833244324,
            "number_scoring_function_calls": 17442204,
            "metadata": {
                "top_1": 0.4745762711864407,
                "top_10": 0.4591967031021976,
                "top_100": 0.43029618512723417,
                "internal_similarity_max": 0.9523809523809523,
                "internal_similarity_mean": 0.6270140431307777,
                "internal_similarity_histogram_density": [
                    [
                        0.1,
                        0.0,
                        0.0,
                        0.0,
                        0.30000000000000004,
                        3.585999999999997,
                        3.8560000000000008,
                        1.7500000000000004,
                        0.3580000000000001,
                        0.05000000000000001
                    ]
                ],
                "internal_similarity_histogram_bins": [
                    [
                        0.0,
                        0.1,
                        0.2,
                        0.30000000000000004,
                        0.4,
                        0.5,
                        0.6000000000000001,
                        0.7000000000000001,
                        0.8,
                        0.9,
                        1.0
                    ]
                ]
            }
        },
        {
            "benchmark_name": "Median molecules 2",
            "score": 0.4170527724968083,
            "optimized_molecules": [
                [
                    "CCCc1nn(C)c2c(=O)[nH]c(-c3cc(S(=O)(=O)N4CCN(C)C(=O)C(c5ccc6c(c5)OCO6)N(S)CC4)ccc3OCC)nc12",
                    0.4189303587741589
                ],
                [
                    "CCCc1nn(C)c2c(=O)[nH]c(-c3cc(S(=O)(=O)N4CCN(C)C(=O)C(c5ccc6c(c5)OCO6)N(P)CC4)ccc3OCC)nc12",
                    0.4189303587741589
                ],
                [
                    "CCCc1nn(C)c2c(=O)[nH]c(-c3cc(S(=O)(=O)N4CCN(C)C(=O)C(c5ccc6c(c5)OCO6)N(O)CC4)ccc3OCC)nc12",
                    0.4189303587741589
                ],
                [
                    "CCCc1nn(C)c2c(=O)[nH]c(-c3cc(S(=O)(=O)N4CCN(C)C(=O)C(c5ccc6c(c5)OCO6)N(N)CC4)ccc3OCC)nc12",
                    0.4189303587741589
                ],
                [
                    "CCCc1nn(C)c2c(=O)[nH]c(-c3cc(S(=O)(=O)N4CCN(C)C(=O)C(c5ccc6c(c5)OCO6)N(F)CC4)ccc3OCC)nc12",
                    0.4189303587741589
                ],
                [
                    "CCCc1nn(C)c2c(=O)[nH]c(-c3cc(S(=O)(=O)N4CCN(C)C(=O)C(c5ccc6c(c5)OCO6)N(Cl)CC4)ccc3OCC)nc12",
                    0.4189303587741589
                ],
                [
                    "CCCc1nn(C)c2c(=O)[nH]c(-c3cc(S(=O)(=O)N4CCN(C)C(=O)C(c5ccc6c(c5)OCO6)N(C)CC4)ccc3OCC)nc12",
                    0.4189303587741589
                ],
                [
                    "CCCc1nn(C)c2c(=O)[nH]c(-c3cc(S(=O)(=O)N4CCN(C)C(=O)C(c5ccc6c(c5)OCO6)N(Br)CC4)ccc3OCC)nc12",
                    0.4189303587741589
                ],
                [
                    "CCCc1nn(C)c2c(=O)[nH]c(-c3cc(S(=O)(=O)N4CCN(C)C(c5ccc6c(c5)OCO6)C(=O)C4)ccc3OCC)nc12",
                    0.41719815242504243
                ],
                [
                    "CCCc1nn(C)c2c(=O)[nH]c(-c3cc(S(=O)(=O)N4CCN5C(=O)C(c6ccc7c(c6)OCO7)N5CC4)ccc3OCC)nc12",
                    0.41691422535312855
                ],
                [
                    "CCCc1nn(C)c2c(=O)[nH]c(-c3cc(S(=O)(=O)N4CCN(C)CC5C(=O)C(c6ccc7c(c6)OCO7)N5CC4)ccc3OCC)nc12",
                    0.41543750270736796
                ],
                [
                    "CCCc1nn(C)c2c(=O)[nH]c(-c3cc(S(=O)(=O)N4CCN(C)CC5=CN(CC4)C5c4ccc5c(c4)OCO5)ccc3OCC)nc12",
                    0.41534481123181805
                ],
                [
                    "CCCc1nn(C)c2c(=O)[nH]c(-c3cc(S(=O)(=O)N4CCN(C)CC(=O)C(c5ccc6c(c5)OCO6)N(S)CC4)ccc3OCC)nc12",
                    0.41534481123181805
                ],
                [
                    "CCCc1nn(C)c2c(=O)[nH]c(-c3cc(S(=O)(=O)N4CCN(C)CC(=O)C(c5ccc6c(c5)OCO6)N(P)CC4)ccc3OCC)nc12",
                    0.41534481123181805
                ],
                [
                    "CCCc1nn(C)c2c(=O)[nH]c(-c3cc(S(=O)(=O)N4CCN(C)CC(=O)C(c5ccc6c(c5)OCO6)N(O)CC4)ccc3OCC)nc12",
                    0.41534481123181805
                ],
                [
                    "CCCc1nn(C)c2c(=O)[nH]c(-c3cc(S(=O)(=O)N4CCN(C)CC(=O)C(c5ccc6c(c5)OCO6)N(N)CC4)ccc3OCC)nc12",
                    0.41534481123181805
                ],
                [
                    "CCCc1nn(C)c2c(=O)[nH]c(-c3cc(S(=O)(=O)N4CCN(C)CC(=O)C(c5ccc6c(c5)OCO6)N(F)CC4)ccc3OCC)nc12",
                    0.41534481123181805
                ],
                [
                    "CCCc1nn(C)c2c(=O)[nH]c(-c3cc(S(=O)(=O)N4CCN(C)CC(=O)C(c5ccc6c(c5)OCO6)N(Cl)CC4)ccc3OCC)nc12",
                    0.41534481123181805
                ],
                [
                    "CCCc1nn(C)c2c(=O)[nH]c(-c3cc(S(=O)(=O)N4CCN(C)CC(=O)C(c5ccc6c(c5)OCO6)N(C)CC4)ccc3OCC)nc12",
                    0.41534481123181805
                ],
                [
                    "CCCc1nn(C)c2c(=O)[nH]c(-c3cc(S(=O)(=O)N4CCN(C)CC(=O)C(c5ccc6c(c5)OCO6)N(Br)CC4)ccc3OCC)nc12",
                    0.41534481123181805
                ],
                [
                    "CCCc1nn(C)c2c(=O)[nH]c(-c3cc(S(=O)(=O)N4CC(=O)C(c5ccc6c(c5)OCO6)N(C)C4)ccc3OCC)nc12",
                    0.41509799840746886
                ],
                [
                    "CCCc1nn(C)c2c(=O)[nH]c(-c3cc(S(=O)(=O)N4CCN(C)CCN5C(=O)C(c6ccc7c(c6)OCO7)N5CC4)ccc3OCC)nc12",
                    0.4148531704074101
                ],
                [
                    "CCCc1nn(C)c2c(=O)[nH]c(-c3cc(S(=O)(=O)N4CCN(S)C(=O)C(c5ccc6c(c5)OCO6)N(C)CC4)ccc3OCC)nc12",
                    0.41457958749161017
                ],
                [
                    "CCCc1nn(C)c2c(=O)[nH]c(-c3cc(S(=O)(=O)N4CCN(P)C(=O)C(c5ccc6c(c5)OCO6)N(C)CC4)ccc3OCC)nc12",
                    0.41457958749161017
                ],
                [
                    "CCCc1nn(C)c2c(=O)[nH]c(-c3cc(S(=O)(=O)N4CCN(O)C(=O)C(c5ccc6c(c5)OCO6)N(C)CC4)ccc3OCC)nc12",
                    0.41457958749161017
                ],
                [
                    "CCCc1nn(C)c2c(=O)[nH]c(-c3cc(S(=O)(=O)N4CCN(N)C(=O)C(c5ccc6c(c5)OCO6)N(C)CC4)ccc3OCC)nc12",
                    0.41457958749161017
                ],
                [
                    "CCCc1nn(C)c2c(=O)[nH]c(-c3cc(S(=O)(=O)N4CCN(F)C(=O)C(c5ccc6c(c5)OCO6)N(C)CC4)ccc3OCC)nc12",
                    0.41457958749161017
                ],
                [
                    "CCCc1nn(C)c2c(=O)[nH]c(-c3cc(S(=O)(=O)N4CCN(Cl)C(=O)C(c5ccc6c(c5)OCO6)N(C)CC4)ccc3OCC)nc12",
                    0.41457958749161017
                ],
                [
                    "CCCc1nn(C)c2c(=O)[nH]c(-c3cc(S(=O)(=O)N4CCN(C)C5=CN(CC4)C5c4ccc5c(c4)OCO5)ccc3OCC)nc12",
                    0.41457958749161017
                ],
                [
                    "CCCc1nn(C)c2c(=O)[nH]c(-c3cc(S(=O)(=O)N4CCN(Br)C(=O)C(c5ccc6c(c5)OCO6)N(C)CC4)ccc3OCC)nc12",
                    0.41457958749161017
                ],
                [
                    "CCCc1nn(C)c2c(=O)[nH]c(-c3cc(S(=O)(=O)N4CCN(C)C(=O)C4c4ccc5c(c4)OCO5)ccc3OCC)nc12",
                    0.4138963085982298
                ],
                [
                    "CCCc1nn(C)c2c(=O)[nH]c(-c3cc(S(=O)(=O)N4CCC(=O)C(c5ccc6c(c5)OCO6)N(C)CC4)ccc3OCC)nc12",
                    0.41367582426614313
                ],
                [
                    "CCCc1nn(C)c2c(=O)[nH]c(-c3cc(S(=O)(=O)N4CCN(C)CCC5C(=O)C(c6ccc7c(c6)OCO7)N5CC4)ccc3OCC)nc12",
                    0.4131563042724613
                ],
                [
                    "CCCc1nn(C)c2c(=O)[nH]c(-c3cc(S(=O)(=O)N4CCN(C)C(c5ccc6c(c5)OCO6)C(=S)C4)ccc3OCC)nc12",
                    0.41276854016057085
                ],
                [
                    "CCCc1nn(C)c2c(=O)[nH]c(-c3cc(S(=O)(=O)N4CCN(C)C(c5ccc6c(c5)OCO6)C(=P)C4)ccc3OCC)nc12",
                    0.41276854016057085
                ],
                [
                    "CCCc1nn(C)c2c(=O)[nH]c(-c3cc(S(=O)(=O)N4CCN(C)C(c5ccc6c(c5)OCO6)C(=N)C4)ccc3OCC)nc12",
                    0.41276854016057085
                ],
                [
                    "C=C1CN(S(=O)(=O)c2ccc(OCC)c(-c3nc4c(CCC)nn(C)c4c(=O)[nH]3)c2)CCN(C)C1c1ccc2c(c1)OCO2",
                    0.41276854016057085
                ],
                [
                    "CCCc1nn(C)c2c(=O)[nH]c(-c3cc(S(=O)(=O)N4CCN(C)C(=O)C(c5ccc6c(c5)OCO6)N(C5C=[SH]5)CC4)ccc3OCC)nc12",
                    0.4126197817388711
                ],
                [
                    "CCCc1nn(C)c2c(=O)[nH]c(-c3cc(S(=O)(=O)N4CCN(C)C(=O)C(c5ccc6c(c5)OCO6)N(C5C=P5)CC4)ccc3OCC)nc12",
                    0.4126197817388711
                ],
                [
                    "CCCc1nn(C)c2c(=O)[nH]c(-c3cc(S(=O)(=O)N4CCN(C)C(=O)C(c5ccc6c(c5)OCO6)N(C5C=N5)CC4)ccc3OCC)nc12",
                    0.4126197817388711
                ],
                [
                    "CCCc1nn(C)c2c(=O)[nH]c(-c3cc(S(=O)(=O)N4CCN(C)C(=O)C(c5ccc6c(c5)OCO6)N(C5C=C5)CC4)ccc3OCC)nc12",
                    0.4126197817388711
                ],
                [
                    "CCCc1nn(C)c2c(=O)[nH]c(-c3cc(S(=O)(=O)N4CCN(C)C(=O)C(c5ccc6c(c5)OCO6)N([SH]=S)CC4)ccc3OCC)nc12",
                    0.41253013129940097
                ],
                [
                    "CCCc1nn(C)c2c(=O)[nH]c(-c3cc(S(=O)(=O)N4CCN(C)C(=O)C(c5ccc6c(c5)OCO6)N([SH]=P)CC4)ccc3OCC)nc12",
                    0.41253013129940097
                ],
                [
                    "CCCc1nn(C)c2c(=O)[nH]c(-c3cc(S(=O)(=O)N4CCN(C)C(=O)C(c5ccc6c(c5)OCO6)N([SH]=O)CC4)ccc3OCC)nc12",
                    0.41253013129940097
                ],
                [
                    "CCCc1nn(C)c2c(=O)[nH]c(-c3cc(S(=O)(=O)N4CCN(C)C(=O)C(c5ccc6c(c5)OCO6)N([SH]=N)CC4)ccc3OCC)nc12",
                    0.41253013129940097
                ],
                [
                    "CCCc1nn(C)c2c(=O)[nH]c(-c3cc(S(=O)(=O)N4CCN(C)C(=O)C(c5ccc6c(c5)OCO6)N(SS)CC4)ccc3OCC)nc12",
                    0.41253013129940097
                ],
                [
                    "CCCc1nn(C)c2c(=O)[nH]c(-c3cc(S(=O)(=O)N4CCN(C)C(=O)C(c5ccc6c(c5)OCO6)N(SP)CC4)ccc3OCC)nc12",
                    0.41253013129940097
                ],
                [
                    "CCCc1nn(C)c2c(=O)[nH]c(-c3cc(S(=O)(=O)N4CCN(C)C(=O)C(c5ccc6c(c5)OCO6)N(SO)CC4)ccc3OCC)nc12",
                    0.41253013129940097
                ],
                [
                    "CCCc1nn(C)c2c(=O)[nH]c(-c3cc(S(=O)(=O)N4CCN(C)C(=O)C(c5ccc6c(c5)OCO6)N(SF)CC4)ccc3OCC)nc12",
                    0.41253013129940097
                ],
                [
                    "CCCc1nn(C)c2c(=O)[nH]c(-c3cc(S(=O)(=O)N4CCN(C)C(=O)C(c5ccc6c(c5)OCO6)N(SCl)CC4)ccc3OCC)nc12",
                    0.41253013129940097
                ],
                [
                    "CCCc1nn(C)c2c(=O)[nH]c(-c3cc(S(=O)(=O)N4CCN(C)C(=O)C(c5ccc6c(c5)OCO6)N(SC)CC4)ccc3OCC)nc12",
                    0.41253013129940097
                ],
                [
                    "CCCc1nn(C)c2c(=O)[nH]c(-c3cc(S(=O)(=O)N4CCN(C)C(=O)C(c5ccc6c(c5)OCO6)N(SBr)CC4)ccc3OCC)nc12",
                    0.41253013129940097
                ],
                [
                    "CCCc1nn(C)c2c(=O)[nH]c(-c3cc(S(=O)(=O)N4CCN(C)C(=O)C(c5ccc6c(c5)OCO6)N(S#[SH])CC4)ccc3OCC)nc12",
                    0.41253013129940097
                ],
                [
                    "CCCc1nn(C)c2c(=O)[nH]c(-c3cc(S(=O)(=O)N4CCN(C)C(=O)C(c5ccc6c(c5)OCO6)N(S#P)CC4)ccc3OCC)nc12",
                    0.41253013129940097
                ],
                [
                    "CCCc1nn(C)c2c(=O)[nH]c(-c3cc(S(=O)(=O)N4CCN(C)C(=O)C(c5ccc6c(c5)OCO6)N(S#N)CC4)ccc3OCC)nc12",
                    0.41253013129940097
                ],
                [
                    "CCCc1nn(C)c2c(=O)[nH]c(-c3cc(S(=O)(=O)N4CCN(C)C(=O)C(c5ccc6c(c5)OCO6)N(PS)CC4)ccc3OCC)nc12",
                    0.41253013129940097
                ],
                [
                    "CCCc1nn(C)c2c(=O)[nH]c(-c3cc(S(=O)(=O)N4CCN(C)C(=O)C(c5ccc6c(c5)OCO6)N(PP)CC4)ccc3OCC)nc12",
                    0.41253013129940097
                ],
                [
                    "CCCc1nn(C)c2c(=O)[nH]c(-c3cc(S(=O)(=O)N4CCN(C)C(=O)C(c5ccc6c(c5)OCO6)N(PO)CC4)ccc3OCC)nc12",
                    0.41253013129940097
                ],
                [
                    "CCCc1nn(C)c2c(=O)[nH]c(-c3cc(S(=O)(=O)N4CCN(C)C(=O)C(c5ccc6c(c5)OCO6)N(PN)CC4)ccc3OCC)nc12",
                    0.41253013129940097
                ],
                [
                    "CCCc1nn(C)c2c(=O)[nH]c(-c3cc(S(=O)(=O)N4CCN(C)C(=O)C(c5ccc6c(c5)OCO6)N(PF)CC4)ccc3OCC)nc12",
                    0.41253013129940097
                ],
                [
                    "CCCc1nn(C)c2c(=O)[nH]c(-c3cc(S(=O)(=O)N4CCN(C)C(=O)C(c5ccc6c(c5)OCO6)N(PCl)CC4)ccc3OCC)nc12",
                    0.41253013129940097
                ],
                [
                    "CCCc1nn(C)c2c(=O)[nH]c(-c3cc(S(=O)(=O)N4CCN(C)C(=O)C(c5ccc6c(c5)OCO6)N(PBr)CC4)ccc3OCC)nc12",
                    0.41253013129940097
                ],
                [
                    "CCCc1nn(C)c2c(=O)[nH]c(-c3cc(S(=O)(=O)N4CCN(C)C(=O)C(c5ccc6c(c5)OCO6)N(P=S)CC4)ccc3OCC)nc12",
                    0.41253013129940097
                ],
                [
                    "CCCc1nn(C)c2c(=O)[nH]c(-c3cc(S(=O)(=O)N4CCN(C)C(=O)C(c5ccc6c(c5)OCO6)N(P=P)CC4)ccc3OCC)nc12",
                    0.41253013129940097
                ],
                [
                    "CCCc1nn(C)c2c(=O)[nH]c(-c3cc(S(=O)(=O)N4CCN(C)C(=O)C(c5ccc6c(c5)OCO6)N(P=N)CC4)ccc3OCC)nc12",
                    0.41253013129940097
                ],
                [
                    "CCCc1nn(C)c2c(=O)[nH]c(-c3cc(S(=O)(=O)N4CCN(C)C(=O)C(c5ccc6c(c5)OCO6)N(OS)CC4)ccc3OCC)nc12",
                    0.41253013129940097
                ],
                [
                    "CCCc1nn(C)c2c(=O)[nH]c(-c3cc(S(=O)(=O)N4CCN(C)C(=O)C(c5ccc6c(c5)OCO6)N(OO)CC4)ccc3OCC)nc12",
                    0.41253013129940097
                ],
                [
                    "CCCc1nn(C)c2c(=O)[nH]c(-c3cc(S(=O)(=O)N4CCN(C)C(=O)C(c5ccc6c(c5)OCO6)N(ON)CC4)ccc3OCC)nc12",
                    0.41253013129940097
                ],
                [
                    "CCCc1nn(C)c2c(=O)[nH]c(-c3cc(S(=O)(=O)N4CCN(C)C(=O)C(c5ccc6c(c5)OCO6)N(OF)CC4)ccc3OCC)nc12",
                    0.41253013129940097
                ],
                [
                    "CCCc1nn(C)c2c(=O)[nH]c(-c3cc(S(=O)(=O)N4CCN(C)C(=O)C(c5ccc6c(c5)OCO6)N(OCl)CC4)ccc3OCC)nc12",
                    0.41253013129940097
                ],
                [
                    "CCCc1nn(C)c2c(=O)[nH]c(-c3cc(S(=O)(=O)N4CCN(C)C(=O)C(c5ccc6c(c5)OCO6)N(NS)CC4)ccc3OCC)nc12",
                    0.41253013129940097
                ],
                [
                    "CCCc1nn(C)c2c(=O)[nH]c(-c3cc(S(=O)(=O)N4CCN(C)C(=O)C(c5ccc6c(c5)OCO6)N(NO)CC4)ccc3OCC)nc12",
                    0.41253013129940097
                ],
                [
                    "CCCc1nn(C)c2c(=O)[nH]c(-c3cc(S(=O)(=O)N4CCN(C)C(=O)C(c5ccc6c(c5)OCO6)N(NN)CC4)ccc3OCC)nc12",
                    0.41253013129940097
                ],
                [
                    "CCCc1nn(C)c2c(=O)[nH]c(-c3cc(S(=O)(=O)N4CCN(C)C(=O)C(c5ccc6c(c5)OCO6)N(NF)CC4)ccc3OCC)nc12",
                    0.41253013129940097
                ],
                [
                    "CCCc1nn(C)c2c(=O)[nH]c(-c3cc(S(=O)(=O)N4CCN(C)C(=O)C(c5ccc6c(c5)OCO6)N(NCl)CC4)ccc3OCC)nc12",
                    0.41253013129940097
                ],
                [
                    "CCCc1nn(C)c2c(=O)[nH]c(-c3cc(S(=O)(=O)N4CCN(C)C(=O)C(c5ccc6c(c5)OCO6)N(NC)CC4)ccc3OCC)nc12",
                    0.41253013129940097
                ],
                [
                    "CCCc1nn(C)c2c(=O)[nH]c(-c3cc(S(=O)(=O)N4CCN(C)C(=O)C(c5ccc6c(c5)OCO6)N(NBr)CC4)ccc3OCC)nc12",
                    0.41253013129940097
                ],
                [
                    "CCCc1nn(C)c2c(=O)[nH]c(-c3cc(S(=O)(=O)N4CCN(C)C(=O)C(c5ccc6c(c5)OCO6)N(N=S)CC4)ccc3OCC)nc12",
                    0.41253013129940097
                ],
                [
                    "CCCc1nn(C)c2c(=O)[nH]c(-c3cc(S(=O)(=O)N4CCN(C)C(=O)C(c5ccc6c(c5)OCO6)N(N=O)CC4)ccc3OCC)nc12",
                    0.41253013129940097
                ],
                [
                    "CCCc1nn(C)c2c(=O)[nH]c(-c3cc(S(=O)(=O)N4CCN(C)C(=O)C(c5ccc6c(c5)OCO6)N(N=N)CC4)ccc3OCC)nc12",
                    0.41253013129940097
                ],
                [
                    "CCCc1nn(C)c2c(=O)[nH]c(-c3cc(S(=O)(=O)N4CCN(C)C(=O)C(c5ccc6c(c5)OCO6)N(CS)CC4)ccc3OCC)nc12",
                    0.41253013129940097
                ],
                [
                    "CCCc1nn(C)c2c(=O)[nH]c(-c3cc(S(=O)(=O)N4CCN(C)C(=O)C(c5ccc6c(c5)OCO6)N(CP)CC4)ccc3OCC)nc12",
                    0.41253013129940097
                ],
                [
                    "CCCc1nn(C)c2c(=O)[nH]c(-c3cc(S(=O)(=O)N4CCN(C)C(=O)C(c5ccc6c(c5)OCO6)N(CO)CC4)ccc3OCC)nc12",
                    0.41253013129940097
                ],
                [
                    "CCCc1nn(C)c2c(=O)[nH]c(-c3cc(S(=O)(=O)N4CCN(C)C(=O)C(c5ccc6c(c5)OCO6)N(CN)CC4)ccc3OCC)nc12",
                    0.41253013129940097
                ],
                [
                    "CCCc1nn(C)c2c(=O)[nH]c(-c3cc(S(=O)(=O)N4CCN(C)C(=O)C(c5ccc6c(c5)OCO6)N(CF)CC4)ccc3OCC)nc12",
                    0.41253013129940097
                ],
                [
                    "CCCc1nn(C)c2c(=O)[nH]c(-c3cc(S(=O)(=O)N4CCN(C)C(=O)C(c5ccc6c(c5)OCO6)N(CCl)CC4)ccc3OCC)nc12",
                    0.41253013129940097
                ],
                [
                    "CCCc1nn(C)c2c(=O)[nH]c(-c3cc(S(=O)(=O)N4CCN(C)C(=O)C(c5ccc6c(c5)OCO6)N(CC)CC4)ccc3OCC)nc12",
                    0.41253013129940097
                ],
                [
                    "CCCc1nn(C)c2c(=O)[nH]c(-c3cc(S(=O)(=O)N4CCN(C)C(=O)C(c5ccc6c(c5)OCO6)N(CBr)CC4)ccc3OCC)nc12",
                    0.41253013129940097
                ],
                [
                    "CCCc1nn(C)c2c(=O)[nH]c(-c3cc(S(=O)(=O)N4CCN(C)C(=O)C(c5ccc6c(c5)OCO6)N(C=S)CC4)ccc3OCC)nc12",
                    0.41253013129940097
                ],
                [
                    "CCCc1nn(C)c2c(=O)[nH]c(-c3cc(S(=O)(=O)N4CCN(C)C(=O)C(c5ccc6c(c5)OCO6)N(C=P)CC4)ccc3OCC)nc12",
                    0.41253013129940097
                ],
                [
                    "CCCc1nn(C)c2c(=O)[nH]c(-c3cc(S(=O)(=O)N4CCN(C)C(=O)C(c5ccc6c(c5)OCO6)N(C=O)CC4)ccc3OCC)nc12",
                    0.41253013129940097
                ],
                [
                    "CCCc1nn(C)c2c(=O)[nH]c(-c3cc(S(=O)(=O)N4CCN(C)C(=O)C(c5ccc6c(c5)OCO6)N(C=N)CC4)ccc3OCC)nc12",
                    0.41253013129940097
                ],
                [
                    "CCCc1nn(C)c2c(=O)[nH]c(-c3cc(S(=O)(=O)N4CCN(C)C(=O)C(c5ccc6c(c5)OCO6)N(C#P)CC4)ccc3OCC)nc12",
                    0.41253013129940097
                ],
                [
                    "CCCc1nn(C)c2c(=O)[nH]c(-c3cc(S(=O)(=O)N4CCN(C)C(=O)C(c5ccc6c(c5)OCO6)N(C#N)CC4)ccc3OCC)nc12",
                    0.41253013129940097
                ],
                [
                    "C=[SH]N1CCN(S(=O)(=O)c2ccc(OCC)c(-c3nc4c(CCC)nn(C)c4c(=O)[nH]3)c2)CCN(C)C(=O)C1c1ccc2c(c1)OCO2",
                    0.41253013129940097
                ],
                [
                    "C=PN1CCN(S(=O)(=O)c2ccc(OCC)c(-c3nc4c(CCC)nn(C)c4c(=O)[nH]3)c2)CCN(C)C(=O)C1c1ccc2c(c1)OCO2",
                    0.41253013129940097
                ],
                [
                    "C=NN1CCN(S(=O)(=O)c2ccc(OCC)c(-c3nc4c(CCC)nn(C)c4c(=O)[nH]3)c2)CCN(C)C(=O)C1c1ccc2c(c1)OCO2",
                    0.41253013129940097
                ],
                [
                    "C=CN1CCN(S(=O)(=O)c2ccc(OCC)c(-c3nc4c(CCC)nn(C)c4c(=O)[nH]3)c2)CCN(C)C(=O)C1c1ccc2c(c1)OCO2",
                    0.41253013129940097
                ],
                [
                    "C#SN1CCN(S(=O)(=O)c2ccc(OCC)c(-c3nc4c(CCC)nn(C)c4c(=O)[nH]3)c2)CCN(C)C(=O)C1c1ccc2c(c1)OCO2",
                    0.41253013129940097
                ],
                [
                    "C#CN1CCN(S(=O)(=O)c2ccc(OCC)c(-c3nc4c(CCC)nn(C)c4c(=O)[nH]3)c2)CCN(C)C(=O)C1c1ccc2c(c1)OCO2",
                    0.41253013129940097
                ]
            ],
            "execution_time": 224436.72104287148,
            "number_scoring_function_calls": 5377551,
            "metadata": {
                "top_1": 0.4189303587741589,
                "top_10": 0.41855552479714425,
                "top_100": 0.4136724339191216,
                "internal_similarity_max": 0.9647058823529412,
                "internal_similarity_mean": 0.794144018215574,
                "internal_similarity_histogram_density": [
                    [
                        0.1,
                        0.0,
                        0.0,
                        0.0,
                        0.0,
                        0.0,
                        0.0,
                        4.368,
                        5.4300000000000015,
                        0.10200000000000002
                    ]
                ],
                "internal_similarity_histogram_bins": [
                    [
                        0.0,
                        0.1,
                        0.2,
                        0.30000000000000004,
                        0.4,
                        0.5,
                        0.6000000000000001,
                        0.7000000000000001,
                        0.8,
                        0.9,
                        1.0
                    ]
                ]
            }
        },
        {
            "benchmark_name": "Osimertinib MPO",
            "score": 0.9737636897422349,
            "optimized_molecules": [
                [
                    "C=NS(=O)Nc1cc(Nc2nccc(-c3ccc[pH]3)nc(C(N)(N)O)n(C)c(=N)n2)c(OC)cc1N(C)CCN(C)C",
                    0.9754915906362019
                ],
                [
                    "C=NS(=O)Nc1cc(Nc2nccc(-c3ccc[pH]3)nc(C(N)(N)N)n(C)c(=O)n2)c(OP)cc1N(C)CCN(C)C",
                    0.9754915906362019
                ],
                [
                    "C=NS(=O)Nc1cc(Nc2nc(-c3ccc[pH]3)ccnc(C(N)(N)O)n(C)c(=N)n2)c(OC)cc1N(C)CCN(C)C",
                    0.9754915906362019
                ],
                [
                    "C=NS(=O)Nc1cc(Nc2nc(-c3ccc[pH]3)ccnc(C(N)(O)O)n(C)c(=N)n2)c(OC)cc1N(C)CCN(C)C",
                    0.9754854956740419
                ],
                [
                    "C=NS(=S)Nc1cc(Nc2nc(-c3ccc[pH]3)ccnc(N)n(P)c(=NC(N)(O)O)n2)c(OC)cc1N(C)CCN(C)C",
                    0.9743181948105432
                ],
                [
                    "C=NS(=S)Nc1cc(Nc2nc(-c3ccc[pH]3)ccnc(N)n(P)c(=NC(N)(N)O)n2)c(OC)cc1N(C)CCN(C)C",
                    0.9743181948105432
                ],
                [
                    "C=NS(=S)Nc1cc(Nc2nc(-c3cc[pH]c3)ccnc(N)n(P)c(=NC(N)(N)O)n2)c(OC)cc1N(C)CCN(C)C",
                    0.9743181948105432
                ],
                [
                    "C=NS(=O)Nc1cc(Nc2nc(-c3ccc[pH]3)ccnc(N)n(P)c(=NC(N)(O)O)n2)c(OC)cc1N(C)CCN(C)C",
                    0.9743181948105432
                ],
                [
                    "C=NS(=O)Nc1cc(Nc2nc(-c3ccc[pH]3)ccnc(N)n(P)c(=NC(N)(N)O)n2)c(OP)cc1N(C)CCN(C)C",
                    0.9743181948105432
                ],
                [
                    "C=NS(=O)Nc1cc(Nc2nc(-c3ccc[pH]3)ccnc(N)n(P)c(=NC(N)(N)O)n2)c(OC)cc1N(C)CCN(C)C",
                    0.9743181948105432
                ],
                [
                    "C=NS(=O)Nc1cc(Nc2nc(-c3ccc[pH]3)ccnc(N)n(C)c(=NC(N)(N)O)n2)c(OP)cc1N(C)CCN(C)C",
                    0.9743181948105432
                ],
                [
                    "C=NS(=O)Nc1cc(Nc2nc(-c3ccc[pH]3)ccnc(N)n(C)c(=NC(N)(N)N)n2)c(OP)cc1N(C)CCN(C)C",
                    0.9743181948105432
                ],
                [
                    "C=NS(=O)Nc1cc(Nc2nc(-c3cc[pH]c3)ccnc(N)n(C)c(=NC(N)(N)O)n2)c(OP)cc1N(P)CCN(C)C",
                    0.9743181948105432
                ],
                [
                    "C=NS(=O)Nc1cc(Nc2nc(-c3cc[pH]c3)ccnc(N)n(C)c(=NC(N)(N)O)n2)c(OP)cc1N(C)CCN(C)C",
                    0.9743181948105432
                ],
                [
                    "C=NS(=O)Nc1cc(Nc2nccc(-c3ccc[pH]3)nc(C(N)(N)N)n(C)c(=N)n2)c(OP)cc1N(C)CCN(C)C",
                    0.9742688437623223
                ],
                [
                    "C=NS(=O)Nc1cc(Nc2nc(-c3ccc[pH]3)ccnc(C(N)(N)N)n(C)c(=N)n2)c(OP)cc1N(C)CCN(C)C",
                    0.9742688437623223
                ],
                [
                    "C=NS(=S)Nc1cc(Nc2nc(-c3ccc[pH]3)ccnc(N)n(P)c(=NC(N)(N)O)n2)c(OP)cc1N(C)CCN(C)C",
                    0.9737061730573898
                ],
                [
                    "C=NS(=S)Nc1cc(Nc2nc(-c3cc[pH]c3)ccnc(N)n(P)c(=NC(N)(N)O)n2)c(OP)cc1N(C)CCN(C)C",
                    0.9737061730573898
                ],
                [
                    "C=NS(=O)Nc1cc(Nc2nc(-c3ccc[pH]3)ccncn(P)c(=NC(N)(N)O)n2)c(OC)cc1N(C)CCN(C)C",
                    0.973580726240225
                ],
                [
                    "C=NS(=O)Nc1cc(Nc2nc(-c3ccc[pH]3)ccncn(P)c(=NC(N)(N)N)n2)c(OC)cc1N(C)CCN(C)C",
                    0.973580726240225
                ],
                [
                    "C=NS(=O)Nc1cc(Nc2nc(-c3ccc[pH]3)ccncn(C)c(=NC(N)(O)O)n2)c(OC)cc1N(C)CCN(C)C",
                    0.973580726240225
                ],
                [
                    "C=NS(=O)Nc1cc(Nc2nc(-c3ccc[pH]3)ccncn(C)c(=NC(N)(N)N)n2)c(OP)cc1N(C)CCN(C)C",
                    0.9735196651719703
                ],
                [
                    "C=NS(=O)Nc1cc(Nc2nccc(-c3ccc[pH]3)ncn(P)c(=NC(N)(O)O)n2)c(OC)cc1N(C)CCN(C)C",
                    0.9734675236381994
                ],
                [
                    "C=NS(=O)Nc1cc(Nc2nc(-c3ccc[pH]3)ccncn(P)c(=NC(N)(O)O)n2)c(OC)cc1N(C)CCN(C)C",
                    0.9734675236381994
                ],
                [
                    "C=NS(=O)Nc1cc(Nc2nccc(-c3ccc[pH]3)nc(C(N)(N)O)n(C)c(=N)n2)c(OP)cc1N(C)CCN(C)C",
                    0.9733120479842846
                ],
                [
                    "C=NS(=O)Nc1cc(Nc2nc(-c3ccc[pH]3)ccnc(C(N)(N)O)n(C)c(=N)n2)c(OP)cc1N(C)CCN(C)C",
                    0.9733120479842846
                ],
                [
                    "C=NS(=O)Nc1cc(Nc2nccc(-c3ccc[pH]3)ncn(C)c(=NC(N)(N)O)n2)c(OP)cc1N(C)CCN(C)C",
                    0.97319915738792
                ],
                [
                    "C=NS(=O)Nc1cc(Nc2nc(-c3ccc[pH]3)ccncn(C)c(=NC(N)(N)O)n2)c(OP)cc1N(C)CCN(C)C",
                    0.97319915738792
                ],
                [
                    "C=NS(=S)Nc1cc(Nc2nc(-c3ccc[pH]3)ccnc(N)n(P)c(=NC(N)(O)O)n2)c(OP)cc1N(C)CCN(C)C",
                    0.9729891273428687
                ],
                [
                    "C=NS(=O)Nc1cc(Nc2nc(-c3ccc[pH]3)ccnc(P)n(C)c(=NC(N)N)n2)c(OC)cc1N(C)CCN(C)C",
                    0.9728762049682045
                ],
                [
                    "C=NS(=O)Nc1cc(Nc2nccc(-c3ccc[pH]3)ncn(C)c(=NC(N)(O)O)n2)c(OP)cc1N(C)CCN(C)C",
                    0.9726042085692853
                ],
                [
                    "C=NS(=O)Nc1cc(Nc2nc(-c3ccc[pH]3)ccncn(C)c(=NC(N)(O)O)n2)c(OP)cc1N(C)CCN(C)C",
                    0.9726042085692853
                ],
                [
                    "C=NC(=O)Nc1cc(Nc2nc(-c3ccc[pH]3)ccnc(N)n(P)c(=NC(N)(N)O)n2)c(OC)cc1N(C)CCN(C)C",
                    0.9725543093356925
                ],
                [
                    "C=NS(=O)Nc1cc(Nc2nc(-c3ccc[pH]3)ccnc(P)n(C)c(=NC(N)O)n2)c(OC)cc1N(C)CCN(C)C",
                    0.9721173074380455
                ],
                [
                    "C=NS(=O)Nc1cc(Nc2nc(-c3ccc[pH]3)ccnc(C(N)(O)O)n(C)c(=N)n2)c(OP)cc1N(C)CCN(C)C",
                    0.9720817927557658
                ],
                [
                    "C=NS(=O)Nc1cc(Nc2nc(-c3ccc[pH]3)ccnc(C(N)(O)O)n(C)c(=N)n2)c(OC)cc1N(P)CCN(C)C",
                    0.9720817927557658
                ],
                [
                    "C=NS(=O)Nc1cc(Nc2nc(-c3cc[pH]c3)ccnc(C(N)(O)O)n(C)c(=N)n2)c(OP)cc1N(C)CCN(C)C",
                    0.9720817927557658
                ],
                [
                    "C=NS(=O)Nc1cc(Nc2nc(-c3ccc[pH]3)ccnc(P)n(C)c(=NC(O)O)n2)c(OC)cc1N(C)CCN(C)C",
                    0.9710848842107664
                ],
                [
                    "C=NS(=O)Nc1cc(Nc2nc(-c3ccc[pH]3)ccnc(N)n(N)c(=NN)n2)c(OP)cc1N(C)CCN(C)C",
                    0.9705857340771173
                ],
                [
                    "C=NS(=O)Nc1cc(Nc2nc(-c3cc[pH]c3)ccnc(N)n(N)c(=NN)n2)c(OP)cc1N(C)CCN(C)C",
                    0.9705857340771173
                ],
                [
                    "C=NS(=O)Nc1cc(Nc2nc(-c3ccc[pH]3)ccnc(C(O)(O)O)n(C)c(=N)n2)c(OP)cc1N(C)CCN(C)C",
                    0.9705791176440143
                ],
                [
                    "C=NS(=O)Nc1cc(Nc2nc(-c3ccc[pH]3)ccncn(P)c(=NC(N)(N)O)n2)c(OP)cc1N(C)CCN(C)C",
                    0.9705779949245938
                ],
                [
                    "C=NS(=O)Nc1cc(Nc2nc(-c3ccc[pH]3)ccncn(P)c(=NC(N)(N)O)n2)c(OC)cc1N(P)CCN(C)C",
                    0.9705779949245938
                ],
                [
                    "C=NS(=O)Nc1cc(Nc2nccc(-c3ccc[pH]3)nc(C3(O)NN3)n(C)c(=N)n2)c(OC)cc1N(C)CCN(C)C",
                    0.9703182136230405
                ],
                [
                    "C=NS(=O)Nc1cc(Nc2nc(-c3ccc[pH]3)ccnc(C(N)(O)O)[nH]c(=N)n2)c(OC)cc1N(C)CCN(C)C",
                    0.9701462300639208
                ],
                [
                    "C=NS(=O)Nc1cc(Nc2nc(-c3ccc[pH]3)ccnc(C(N)(N)O)[nH]c(=N)n2)c(OC)cc1N(C)CCN(C)C",
                    0.9701462300639208
                ],
                [
                    "C=NS(=O)Nc1cc(Nc2nc(-c3ccc[pH]3)ccnc(P)n(C)c(=N)n2)c(OC)cc1N(C)CCN(C)C(N)N",
                    0.9700700153503785
                ],
                [
                    "C=NS(=O)Nc1cc(Nc2nc(-c3ccc[pH]3)ccnc(N)n(P)c(=NC(N)N)n2)c(OC)cc1N(C)CCN(C)C",
                    0.9699578987785122
                ],
                [
                    "C=NS(=S)Nc1cc(Nc2nc(-c3ccc[pH]3)ccnc(P)n(P)c(=NC(N)(N)O)n2)c(OP)cc1N(C)CCN(C)C",
                    0.969814385914109
                ],
                [
                    "C=NS(=S)Nc1cc(Nc2nc(-c3cc[pH]c3)ccnc(P)n(P)c(=NC(N)(N)O)n2)c(OP)cc1N(C)CCN(C)C",
                    0.969814385914109
                ],
                [
                    "C=NS(=S)Nc1cc(Nc2nc(-c3cc[pH]c3)ccnc(P)n(P)c(=NC(N)(N)O)n2)c(OC)cc1N(C)CCN(C)C",
                    0.969814385914109
                ],
                [
                    "C=NS(=O)Nc1cc(Nc2nccc(-c3ccc[pH]3)nc(C(N)(N)O)n(C)c(=NO)n2)c(OP)cc1N(C)CCN(C)C",
                    0.969814385914109
                ],
                [
                    "C=NS(=O)Nc1cc(Nc2nc(-c3ccc[pH]3)ccnc(P)n(P)c(=NC(N)(N)O)n2)c(OP)cc1N(C)CCN(C)C",
                    0.969814385914109
                ],
                [
                    "C=NS(=O)Nc1cc(Nc2nc(-c3ccc[pH]3)ccnc(P)n(P)c(=NC(N)(N)O)n2)c(OC)cc1N(C)CCN(C)C",
                    0.969814385914109
                ],
                [
                    "C=NS(=O)Nc1cc(Nc2nc(-c3ccc[pH]3)ccnc(P)n(C)c(=NC(N)(N)O)n2)c(OP)cc1N(C)CCN(C)C",
                    0.969814385914109
                ],
                [
                    "C=NS(=O)Nc1cc(Nc2nc(-c3ccc[pH]3)ccnc(O)n(P)c(=NC(N)(N)O)n2)c(OP)cc1N(C)CCN(C)C",
                    0.969814385914109
                ],
                [
                    "C=NS(=O)Nc1cc(Nc2nc(-c3ccc[pH]3)ccnc(O)n(P)c(=NC(N)(N)O)n2)c(OC)cc1N(C)CCN(C)C",
                    0.969814385914109
                ],
                [
                    "C=NS(=O)Nc1cc(Nc2nc(-c3ccc[pH]3)ccnc(O)n(C)c(=NC(N)(N)N)n2)c(OP)cc1N(C)CCN(C)C",
                    0.969814385914109
                ],
                [
                    "C=NS(=O)Nc1cc(Nc2nc(-c3ccc[pH]3)ccnc(C(N)(O)CN)n(C)c(=O)n2)c(OC)cc1N(C)CCN(C)C",
                    0.969814385914109
                ],
                [
                    "C=NS(=O)Nc1cc(Nc2nc(-c3ccc[pH]3)ccnc(C(N)(N)O)n(C)c(=NO)n2)c(OP)cc1N(C)CCN(C)C",
                    0.969814385914109
                ],
                [
                    "C=NS(=O)Nc1cc(Nc2nc(-c3ccc[pH]3)ccnc(C(N)(N)O)n(C)c(=NO)n2)c(OC)cc1N(C)CCN(C)C",
                    0.969814385914109
                ],
                [
                    "C=NS(=O)Nc1cc(Nc2nc(-c3ccc[pH]3)ccnc(C(N)(N)O)n(C)c(=NN)n2)c(OC)cc1N(C)CCN(C)C",
                    0.969814385914109
                ],
                [
                    "C=NS(=O)Nc1cc(Nc2nc(-c3ccc[pH]3)ccnc(C(N)(N)N)n(C)c(=NO)n2)c(OP)cc1N(C)CCN(C)C",
                    0.969814385914109
                ],
                [
                    "C=NS(=O)Nc1cc(Nc2nc(-c3cc[pH]c3)ccnc(N)n(CC(N)(N)O)c(=N)n2)c(OP)cc1N(C)CCN(C)C",
                    0.969814385914109
                ],
                [
                    "C=NS(=O)Nc1cc(Nc2nccc(-c3ccc[pH]3)nc(C(N)(N)NO)n(C)c(=O)n2)c(OP)cc1N(C)CCN(C)C",
                    0.9698142646873184
                ],
                [
                    "C=NS(=O)Nc1cc(Nc2nccc(-c3ccc[pH]3)nc(C(N)(O)CN)n(C)c(=N)n2)c(OC)cc1N(C)CCN(C)C",
                    0.969783468615208
                ],
                [
                    "C=NS(=O)Nc1cc(Nc2nc(-c3ccc[pH]3)ccnc(C(N)(O)CN)n(C)c(=N)n2)c(OC)cc1N(C)CCN(C)C",
                    0.969783468615208
                ],
                [
                    "C=NS(=O)Nc1cc(Nc2nc(-c3ccc[pH]3)ccnc(C(N)(N)CO)n(C)c(=N)n2)c(OC)cc1N(C)CCN(C)C",
                    0.969783468615208
                ],
                [
                    "C=NS(=O)Nc1cc(Nc2nc(-c3ccc[pH]3)ccnc(P)n(P)c(=NC(N)N)n2)c(OC)cc1N(C)CCN(C)C",
                    0.9697626335226905
                ],
                [
                    "C=NS(=O)Nc1cc(Nc2nccc(-c3ccc[pH]3)nc(C(N)(N)ON)n(C)c(=N)n2)c(OP)cc1N(C)CCN(C)C",
                    0.9696920354367193
                ],
                [
                    "C=NS(=O)Nc1cc(Nc2nc(-c3ccc[pH]3)ccnc(C(N)(N)ON)n(C)c(=N)n2)c(OP)cc1N(C)CCN(C)C",
                    0.9696920354367193
                ],
                [
                    "C=NS(=S)Nc1cc(Nc2nc(-c3ccc[pH]3)ccnc(O)n(P)c(=NC(N)(N)O)n2)c(OC)cc1N(C)CCN(C)C",
                    0.9696742578598402
                ],
                [
                    "C=NS(=O)Nc1cc(Nc2nc(-c3ccc[pH]3)ccncn(C)c(=NC(N)(N)N)n2)c(OP)cc1N(P)CCN(C)C",
                    0.9695270098321823
                ],
                [
                    "C=NS(=O)Nc1cc(Nc2nc(-c3ccc[pH]3)ccnc(C(O)(O)CN)n(C)c(=N)n2)c(OC)cc1N(C)CCN(C)C",
                    0.9695165549974435
                ],
                [
                    "C=NS(=O)Nc1cc(Nc2nc(-c3ccc[pH]3)ccnc(C(N)(O)CO)n(C)c(=N)n2)c(OC)cc1N(C)CCN(C)C",
                    0.9695165549974435
                ],
                [
                    "C=NS(=O)Nc1cc(Nc2nccc(-c3ccc[pH]3)nc(C(N)(N)N)[nH]c(=N)n2)c(OP)cc1N(C)CCN(C)C",
                    0.9691694631443228
                ],
                [
                    "C=NS(=O)Nc1cc(Nc2nc(-c3ccc[pH]3)ccnc(C(N)(N)N)[nH]c(=N)n2)c(OP)cc1N(C)CCN(C)C",
                    0.9691694631443228
                ],
                [
                    "C=NS(=O)Nc1cc(Nc2nc(-c3cc[pH]c3)ccnc(N)n(N)c(=NC(N)O)n2)c(OP)cc1N(P)CCN(C)C",
                    0.9690371429263457
                ],
                [
                    "C=NS(=O)Nc1cc(Nc2nc(-c3cc[pH]c3)ccnc(N)n(N)c(=NC(N)O)n2)c(OP)cc1N(C)CCN(C)C",
                    0.9690371429263457
                ],
                [
                    "C=NS(=O)Nc1cc(Nc2nc(-c3ccc[pH]3)ccnc(C(N)(N)O)n(P)c(=N)n2)c(OP)cc1N(C)CCN(C)C",
                    0.9687825468443966
                ],
                [
                    "C=NS(=S)Nc1cc(Nc2nc(-c3ccc[pH]3)ccnc(N)n(P)c(=NC(N)(O)NO)n2)c(OC)cc1N(C)CCN(C)C",
                    0.9687344795721557
                ],
                [
                    "C=NS(=S)Nc1cc(Nc2nc(-c3ccc[pH]3)ccnc(N)n(P)c(=NC(N)(O)NN)n2)c(OP)cc1N(C)CCN(C)C",
                    0.9687344795721557
                ],
                [
                    "C=NS(=S)Nc1cc(Nc2nc(-c3ccc[pH]3)ccnc(N)n(P)c(=NC(N)(O)NN)n2)c(OC)cc1N(C)CCN(C)C",
                    0.9687344795721557
                ],
                [
                    "C=NS(=O)Nc1cc(Nc2nc(-c3ccc[pH]3)ccnc(N)n(P)c(=NCC(N)(N)O)n2)c(OP)cc1N(C)CCN(C)C",
                    0.9687344795721557
                ],
                [
                    "C=NS(=O)Nc1cc(Nc2nc(-c3ccc[pH]3)ccnc(N)n(P)c(=NC(N)(O)NO)n2)c(OP)cc1N(C)CCN(C)C",
                    0.9687344795721557
                ],
                [
                    "C=NS(=O)Nc1cc(Nc2nc(-c3ccc[pH]3)ccnc(N)n(P)c(=NC(N)(O)NN)n2)c(OP)cc1N(C)CCN(C)C",
                    0.9687344795721557
                ],
                [
                    "C=NS(=O)Nc1cc(Nc2nc(-c3ccc[pH]3)ccnc(N)n(P)c(=NC(N)(O)NN)n2)c(OC)cc1N(C)CCN(C)C",
                    0.9687344795721557
                ],
                [
                    "C=NS(=O)Nc1cc(Nc2nc(-c3ccc[pH]3)ccnc(N)n(P)c(=NC(N)(O)CN)n2)c(OP)cc1N(C)CCN(C)C",
                    0.9687344795721557
                ],
                [
                    "C=NS(=O)Nc1cc(Nc2nc(-c3ccc[pH]3)ccnc(N)n(P)c(=NC(N)(O)CN)n2)c(OC)cc1N(C)CCN(C)C",
                    0.9687344795721557
                ],
                [
                    "C=NS(=O)Nc1cc(Nc2nc(-c3ccc[pH]3)ccnc(N)n(P)c(=NC(N)(N)CO)n2)c(OP)cc1N(C)CCN(C)C",
                    0.9687344795721557
                ],
                [
                    "C=NS(=O)Nc1cc(Nc2nc(-c3ccc[pH]3)ccnc(N)n(O)c(=NC(N)O)n2)c(OP)cc1N(C)CCN(C)C",
                    0.9687084031865105
                ],
                [
                    "C=NS(=O)Nc1cc(Nc2nc(-c3ccc[pH]3)ccnc(P)n(C)c(=NC(N)(N)O)n2)c(OP)cc1N(C)PCN(C)C",
                    0.9684170714883349
                ],
                [
                    "C=NS(=O)Nc1cc(Nc2nc(-c3ccc[pH]3)ccnc(C(N)(N)O)[nH]c(=N)n2)c(OP)cc1N(C)CCN(C)C",
                    0.9683022624826744
                ],
                [
                    "C=NS(=O)Nc1cc(Nc2nc(-c3ccc[pH]3)ccnc(C(N)(N)O)[nH]c(=N)n2)c(OC)cc1N(P)CCN(C)C",
                    0.9683022624826744
                ],
                [
                    "C=NS(=O)Nc1cc(Nc2nc(-c3ccc[pH]3)ccnc[nH]c(=NC(N)(N)O)n2)c(OC)cc1N(C)CCN(C)C",
                    0.9682458365518543
                ],
                [
                    "C=NS(=O)Nc1cc(Nc2nc(-c3ccc[pH]3)ccnc[nH]c(=NC(N)(N)N)n2)c(OC)cc1N(C)CCN(C)C",
                    0.9682458365518543
                ],
                [
                    "C=NS(=O)Nc1cc(Nc2nc(-c3ccc[pH]3)ccnc(P)n(N)c(=NCN)n2)c(OC)cc1N(C)CCN(C)C",
                    0.9682458365518543
                ],
                [
                    "C=NS(=O)Nc1cc(Nc2nc(-c3cc[pH]c3)ccnc[nH]c(=NC(N)(N)O)n2)c(OC)cc1N(C)CCN(C)C",
                    0.9682458365518543
                ],
                [
                    "C=NS(=O)Nc1cc(Nc2nc(-c3cc[pH]c3)ccnc(N)n(NN)c(=NN)n2)c(OP)cc1N(C)CCN(C)C",
                    0.9682458365518543
                ],
                [
                    "C=NS(=O)Nc1cc(Nc2nc(-c3ccc[pH]3)ccnc(P)n(N)c(=NCO)n2)c(OC)cc1N(C)CCN(C)C",
                    0.968245486773109
                ]
            ],
            "execution_time": 29368.69618487358,
            "number_scoring_function_calls": 883914,
            "metadata": {
                "top_1": 0.9754915906362019,
                "top_10": 0.9747869436445906,
                "top_100": 0.9710125349459123,
                "internal_similarity_max": 0.9411764705882353,
                "internal_similarity_mean": 0.6294107625455028,
                "internal_similarity_histogram_density": [
                    [
                        0.1,
                        0.0,
                        0.0,
                        0.014000000000000002,
                        0.8740000000000002,
                        2.7379999999999973,
                        3.880000000000001,
                        1.7500000000000004,
                        0.5200000000000001,
                        0.12400000000000003
                    ]
                ],
                "internal_similarity_histogram_bins": [
                    [
                        0.0,
                        0.1,
                        0.2,
                        0.30000000000000004,
                        0.4,
                        0.5,
                        0.6000000000000001,
                        0.7000000000000001,
                        0.8,
                        0.9,
                        1.0
                    ]
                ]
            }
        },
        {
            "benchmark_name": "Fexofenadine MPO",
            "score": 0.9999845678256714,
            "optimized_molecules": [
                [
                    "O=C(CO)C(O)(Br)c1ccc(C(O)CCCN2CCC(C(O)(c3cc#ccc3)c3cc#ccc3)CC2)cc1",
                    1.0
                ],
                [
                    "Cc1cc(C(C)(CN)C(=O)O)ccc1C(O)CCCN1CCC(C(O)(c2c#cc#cc2)c2cc#ccc2)CC1",
                    1.0
                ],
                [
                    "CPC(C)(C(=O)O)c1ccc(C(O)CCCN2CCC(C(O)(c3c#cc#cc3)c3ccc#cn3)CC2)cc1",
                    1.0
                ],
                [
                    "CNC(C)(C(=O)O)c1ccc(C(O)CCCN2CCC(C(O)(c3c#cc#cc3)c3ccc#cn3)CC2)cc1",
                    1.0
                ],
                [
                    "CNC(C)(C(=O)O)c1ccc(C(O)CCCN2CCC(C(O)(c3c#cc#cc3)c3cc#cnc3)CC2)cc1",
                    1.0
                ],
                [
                    "CN(Cl)C(C)(C(=O)O)c1ccc(C(O)CCCN2CCC(C(O)(c3c#cc#cc3)c3cc#cnc3)CC2)cc1",
                    1.0
                ],
                [
                    "CN(C(=O)O)c1ccc(C(O)CCCN2CCC(C(O)(c3cc#ccc3)c3cc#cnc3)CC2)cc1",
                    1.0
                ],
                [
                    "CC(S)(C(=O)O)c1ccc(C(O)CCCN2CCC(C(O)(c3cc#ccc3)c3cc#cnc3)CC2)cc1",
                    1.0
                ],
                [
                    "CC(S)(C(=O)O)c1ccc(C(O)CCCN2CCC(C(O)(c3c#cc#cc3)c3cc#cnc3)CC2)cc1",
                    1.0
                ],
                [
                    "CC(S)(C(=O)O)c1ccc(C(O)CCCN2CCC(C(O)(c3c#c[nH]c3)c3cc#ccc3)CC2)cc1",
                    1.0
                ],
                [
                    "CC(PO)(C(=O)O)c1ccc(C(O)CCCN2CCC(C(O)(c3cc#ccc3)c3ccc#cn3)CC2)cc1",
                    1.0
                ],
                [
                    "CC(PN)(C(=O)O)c1ccc(C(O)CCCN2CCC(C(O)(c3c#cc#cc3)c3cc#cnc3)CC2)cc1",
                    1.0
                ],
                [
                    "CC(P)(C(=O)O)c1ccc(C(O)CCCN2CCCC(C(O)(c3c#cc#cc3)c3ccc#cn3)CC2)cc1",
                    1.0
                ],
                [
                    "CC(P)(C(=O)O)c1ccc(C(O)CCCN2CCCC(C(O)(c3c#cc#cc3)c3cc#cnc3)CC2)cc1",
                    1.0
                ],
                [
                    "CC(P)(C(=O)O)c1ccc(C(O)CCCN2CCC(C(O)(c3cc#ccc3)c3ccc#cn3)CC2)cc1",
                    1.0
                ],
                [
                    "CC(P)(C(=O)O)c1ccc(C(O)CCCN2CCC(C(O)(c3cc#ccc3)c3cc#cnc3)CC2)cc1",
                    1.0
                ],
                [
                    "CC(P)(C(=O)O)c1ccc(C(O)CCCN2CCC(C(O)(c3c#cc#cc3)c3ccc#cn3)CC2)cc1",
                    1.0
                ],
                [
                    "CC(P)(C(=O)O)c1ccc(C(O)CCCN2CCC(C(O)(c3c#cc#cc3)c3cc#cnc3)CC2)cc1",
                    1.0
                ],
                [
                    "CC(P)(C(=O)O)c1ccc(C(O)CCCN2CCC(C(O)(c3c#c[nH]c3)c3cc#ccc3)CC2)cc1",
                    1.0
                ],
                [
                    "CC(P)(C(=O)O)c1c#cc(C(O)CCCN2CCCC(C(O)(c3cc#ccc3)c3cc#cnc3)CC2)cc1",
                    1.0
                ],
                [
                    "CC(P)(C(=O)O)c1c#cc(C(O)CCCN2CCCC(C(O)(c3c#cc#cc3)c3cc#cnc3)CC2)cc1",
                    1.0
                ],
                [
                    "CC(P)(C(=O)O)c1c#cc(C(O)CCCN2CCC(C(O)(c3cc#ccc3)c3cc#cnc3)CC2)cc1",
                    1.0
                ],
                [
                    "CC(P)(C(=O)O)c1c#cc(C(O)CCCN2CCC(C(O)(c3c#cc#cc3)c3cc#cnc3)CC2)cc1",
                    1.0
                ],
                [
                    "CC(OO)(C(N)=O)c1ccc(C(O)CCCN2CCC(C(O)(c3cc#ccc3)c3cc#ccc3)CC2)cc1",
                    1.0
                ],
                [
                    "CC(O)(C(N)=O)c1ccc(C(O)CCCN2CCC(C(O)(c3cc#ccc3)c3cc#cnc3)CC2)cc1",
                    1.0
                ],
                [
                    "CC(O)(C(=O)O)c1ccc(C(O)CCCN2CCCC(C(O)(c3cc#ccc3)c3ccc#cn3)CC2)cc1",
                    1.0
                ],
                [
                    "CC(O)(C(=O)O)c1ccc(C(O)CCCN2CCCC(C(O)(c3cc#ccc3)c3cc#cnc3)CC2)cc1",
                    1.0
                ],
                [
                    "CC(O)(C(=O)O)c1ccc(C(O)CCCN2CCCC(C(O)(c3c#cc#cc3)c3cc#cnc3)CC2)cc1",
                    1.0
                ],
                [
                    "CC(O)(C(=O)O)c1ccc(C(O)CCCN2CCCC(C(O)(c3c#c[nH]c3)c3cc#ccc3)CC2)cc1",
                    1.0
                ],
                [
                    "CC(O)(C(=O)O)c1ccc(C(O)CCCN2CCC(C(O)(c3cc#ccc3)c3ccc[nH]3)CC2)cc1",
                    1.0
                ],
                [
                    "CC(O)(C(=O)O)c1ccc(C(O)CCCN2CCC(C(O)(c3cc#ccc3)c3ccc#cn3)CC2)cc1",
                    1.0
                ],
                [
                    "CC(O)(C(=O)O)c1ccc(C(O)CCCN2CCC(C(O)(c3cc#ccc3)c3cc#cnc3)CC2)cc1",
                    1.0
                ],
                [
                    "CC(O)(C(=O)O)c1ccc(C(O)CCCN2CCC(C(O)(c3cc#ccc3)c3cc#c[pH]3)CC2)cc1",
                    1.0
                ],
                [
                    "CC(O)(C(=O)O)c1ccc(C(O)CCCN2CCC(C(O)(c3cc#ccc3)c3cc#c[nH]3)CC2)cc1",
                    1.0
                ],
                [
                    "CC(O)(C(=O)O)c1ccc(C(O)CCCN2CCC(C(O)(c3c#cccc3)c3ccc[nH]3)CC2)cc1",
                    1.0
                ],
                [
                    "CC(O)(C(=O)O)c1ccc(C(O)CCCN2CCC(C(O)(c3c#cccc3)c3cc#c[nH]3)CC2)cc1",
                    1.0
                ],
                [
                    "CC(O)(C(=O)O)c1ccc(C(O)CCCN2CCC(C(O)(c3c#cc#cc3)c3cc#cnc3)CC2)cc1",
                    1.0
                ],
                [
                    "CC(O)(C(=O)O)c1ccc(C(O)CCCN2CCC(C(O)(c3c#cc#cc3)c3cc#c[pH]3)CC2)cc1",
                    1.0
                ],
                [
                    "CC(O)(C(=O)O)c1ccc(C(O)CCCN2CCC(C(O)(c3c#cc#cc3)c3cc#c[nH]3)CC2)cc1",
                    1.0
                ],
                [
                    "CC(O)(C(=O)O)c1ccc(C(O)CCCN2CCC(C(O)(c3c#c[nH]c3)c3cc#ccc3)CC2)cc1",
                    1.0
                ],
                [
                    "CC(O)(C(=O)O)C1=CC=C(C(O)CCCN2CCC(C(O)(C3=CC=C3)c3cc#ccc3)CC2)CC=C1",
                    1.0
                ],
                [
                    "CC(O)(C(=O)CO)c1ccc(C(O)CCCN2CCC(C(O)(c3cc#ccc3)c3ccc#cn3)CC2)cc1",
                    1.0
                ],
                [
                    "CC(NCl)(C(=O)O)c1ccc(C(O)CCCN2CCC(C(O)(c3c#cc#cc3)c3cc#cnc3)CC2)cc1",
                    1.0
                ],
                [
                    "CC(N)(C(=O)O)c1ccc(C(O)CCCN2CCCC(C(O)(c3cc#ccc3)c3cc#cnc3)CC2)cc1",
                    1.0
                ],
                [
                    "CC(N)(C(=O)O)c1ccc(C(O)CCCN2CCCC(C(O)(c3c#cncc3)c3cc#ccc3)CC2)cc1",
                    1.0
                ],
                [
                    "CC(N)(C(=O)O)c1ccc(C(O)CCCN2CCCC(C(O)(c3c#cccc3)c3cc#cnc3)CC2)cc1",
                    1.0
                ],
                [
                    "CC(N)(C(=O)O)c1ccc(C(O)CCCN2CCCC(C(O)(c3c#cc#cc3)c3cc#cnc3)CC2)cc1",
                    1.0
                ],
                [
                    "CC(N)(C(=O)O)c1ccc(C(O)CCCN2CCCC(C(O)(c3c#cc#cc3)c3cc#ccc3)CC2)cc1",
                    1.0
                ],
                [
                    "CC(N)(C(=O)O)c1ccc(C(O)CCCN2CCC(C(O)(c3c#cc#cc3)c3cc#cpc3)CC2)cc1",
                    1.0
                ],
                [
                    "CC(N)(C(=O)O)c1ccc(C(O)CCCN2CCC(C(O)(c3c#cc#cc3)c3cc#cnc3)CC2)cc1",
                    1.0
                ],
                [
                    "CC(N)(C(=O)O)c1ccc(C(O)CCCN2CCC(C(O)(c3c#c[nH]c3)c3cc#ccc3)CC2)cc1",
                    1.0
                ],
                [
                    "CC(F)(C(=O)O)c1ccc(C(O)CCCN2CCC(C(O)(c3c#cc#cc3)c3cc#cnc3)CC2)cc1",
                    1.0
                ],
                [
                    "CC(F)(C(=O)O)c1ccc(C(O)CCCN2CCC(C(O)(c3c#c[nH]c3)c3cc#ccc3)CC2)cc1",
                    1.0
                ],
                [
                    "CC(Cl)(C(=O)O)c1ccc(C(O)CCCN2CCC(C(O)(c3c#cc#cc3)c3cc#cnc3)CC2)cc1",
                    1.0
                ],
                [
                    "CC(CS)(C(=O)O)c1ccc(C(O)CCCN2CCC(C(O)(c3c#cc#cc3)c3cc#cnc3)CC2)cc1",
                    1.0
                ],
                [
                    "CC(CP)(C(=O)O)c1ccc(C(O)CCCN2CCC(C(O)(c3cc#ccc3)c3cc#cnc3)CC2)cc1",
                    1.0
                ],
                [
                    "CC(CP)(C(=O)O)c1ccc(C(O)CCCN2CCC(C(O)(c3c#cc#cc3)c3cc#cnc3)CC2)cc1",
                    1.0
                ],
                [
                    "CC(CP)(C(=O)O)c1c#cc(C(O)CCCN2CCC(C(O)(c3cc#ccc3)c3cc#cnc3)CC2)cc1",
                    1.0
                ],
                [
                    "CC(CN)(C(=O)O)c1ccc(C(O)CCCN2CCC(C(O)(c3c#cc#cc3)c3cc#cpc3)CC2)cc1",
                    1.0
                ],
                [
                    "CC(CN)(C(=O)O)c1ccc(C(O)CCCN2CCC(C(O)(c3c#cc#cc3)c3cc#cnc3)CC2)cc1",
                    1.0
                ],
                [
                    "CC(C)(C(N)=O)c1ccc(C(O)CCCN2CCCC(C(O)(c3cc#ccc3)c3cc#cnc3)CC2)cc1",
                    1.0
                ],
                [
                    "CC(C)(C(N)=O)c1ccc(C(O)CCCN2CCC(C(O)(c3cc#ccc3)c3cccnc3)CC2)cc1",
                    1.0
                ],
                [
                    "CC(C)(C(N)=O)c1ccc(C(O)CCCN2CCC(C(O)(c3cc#ccc3)c3cc#cnc3)CC2)cc1",
                    1.0
                ],
                [
                    "CC(C)(C(N)=O)c1ccc(C(O)CCCN2CCC(C(O)(c3c#cc#cc3)c3cc#cnc3)CC2)cc1",
                    1.0
                ],
                [
                    "CC(C)(C(=O)PN)c1ccc(C(O)CCCN2CCC(C(O)(c3c#cc#cc3)c3cc#cnc3)CC2)cc1",
                    1.0
                ],
                [
                    "CC(C)(C(=O)O)c1ccc(C(O)CCCN2CCN(C(O)(c3c#cc#cc3)c3cc#cnc3)CC2)cc1",
                    1.0
                ],
                [
                    "CC(C)(C(=O)O)c1ccc(C(O)CCCN2CCC(C(O)(c3c#cc#cc3)c3cc#cnc3)CC2)nc1",
                    1.0
                ],
                [
                    "CC(C)(C(=O)O)c1ccc(C(O)CCCN2CCC(C(O)(c3c#cc#cc3)c3cc#cnc3)CC2)cc1O",
                    1.0
                ],
                [
                    "CC(C)(C(=O)O)c1ccc(C(O)CCCN2CCC(C(O)(c3c#cc#cc3)c3cc#cnc3)CC2)cc1",
                    1.0
                ],
                [
                    "CC(C)(C(=O)O)c1ccc(C(O)CCCN2CCC(C(O)(c3c#cc#cc3)c3cc#c[nH]3)CC2)cc1",
                    1.0
                ],
                [
                    "CC(C)(C(=O)O)c1ccc(C(O)CCCN2CCC(C(O)(C3=CCN=C3)c3c#cc#cc3)CC2)cc1",
                    1.0
                ],
                [
                    "CC(C)(C(=O)O)C1=CC=C(C(O)CCCN2CCC(C(O)(c3c#cc#cc3)c3cc#c[nH]3)CC2)OC=C1",
                    1.0
                ],
                [
                    "CC(C)(C(=O)CN)c1ccc(C(O)CCCN2CCCC(C(O)(c3c#cc#cc3)c3cc#cnc3)CC2)cc1",
                    1.0
                ],
                [
                    "CC(C)(C(=O)CN)c1ccc(C(O)CCCN2CCC(C(O)(c3c#cc#cc3)c3cc#cnc3)CC2)cc1",
                    1.0
                ],
                [
                    "CC(C(=O)O)c1ccc(C(O)CCCN2CCC(C(O)(c3cc#ccc3)c3ccc#cn3)CC2)cc1",
                    1.0
                ],
                [
                    "CC(C(=O)O)c1ccc(C(O)CCCN2CCC(C(O)(c3cc#ccc3)c3cc#cnc3)CC2)cc1",
                    1.0
                ],
                [
                    "CC(C(=O)O)c1ccc(C(O)CCCN2CCC(C(O)(c3c#cc#cc3)c3cc#cnc3)CC2)cc1",
                    1.0
                ],
                [
                    "CC(=O)C(C)(O)c1ccc(C(O)CCCN2CCC(C(O)(c3cc#ccc3)c3cc#cnc3)CC2)cc1",
                    1.0
                ],
                [
                    "CC(F)(C(=O)O)c1ccc(C(O)CCCN2CCC(C(O)(c3cc#ccc3)c3ccc#cn3)CC2)cc1",
                    0.9999702521758086
                ],
                [
                    "CC(CS)(C(=O)O)c1ccc(C(O)CCCN2CCC(C(O)(c3cc#ccc3)c3cc#cnc3)CC2)cc1",
                    0.9999564766805005
                ],
                [
                    "CC(C)(C(=O)O)c1ccc(C(O)CCCN2CCCC(C(O)(c3c#cc#cc3)c3cc#c[nH]3)CC2)cc1",
                    0.9998516067447017
                ],
                [
                    "CC(S)(C(=O)O)c1ccc(C(O)CCCN2CCC(C(O)(c3cc#ccc3)c3cc#c[nH]3)CC2)cc1",
                    0.9998312805771927
                ],
                [
                    "CC(S)(C(=O)O)c1ccc(C(O)CCCN2CCC(C(O)(c3c#cc#cc3)c3cc#c[nH]3)CC2)cc1",
                    0.9998312805771927
                ],
                [
                    "CC(P)(C(=O)O)c1ccc(C(O)CCCN2CCC(C(O)(c3cc#ccc3)c3cc#c[nH]3)CC2)cc1",
                    0.9998312805771927
                ],
                [
                    "CC(P)(C(=O)O)c1ccc(C(O)CCCN2CCC(C(O)(c3c#cc#cc3)c3cc#c[nH]3)CC2)cc1",
                    0.9998312805771927
                ],
                [
                    "CC(N)(C(=O)O)c1ccc(C(O)CCCN2CCC(C(O)(c3cc#ccc3)c3cc#c[nH]3)CC2)cc1",
                    0.9998312805771927
                ],
                [
                    "CC(F)(C(=O)O)c1ccc(C(O)CCCN2CCC(C(O)(c3cc#ccc3)c3cc#c[nH]3)CC2)cc1",
                    0.9998312805771927
                ],
                [
                    "CC(F)(C(=O)O)c1ccc(C(O)CCCN2CCC(C(O)(c3c#cccc3)c3cc#c[nH]3)CC2)cc1",
                    0.9998312805771927
                ],
                [
                    "CC(F)(C(=O)O)c1ccc(C(O)CCCN2CCC(C(O)(c3c#cc#cc3)c3cc#c[nH]3)CC2)cc1",
                    0.9998312805771927
                ],
                [
                    "CC(Cl)(C(=O)O)c1ccc(C(O)CCCN2CCC(C(O)(c3c#cc#cc3)c3cc#c[nH]3)CC2)cc1",
                    0.9998312805771927
                ],
                [
                    "CC(Br)(C(=O)O)c1ccc(C(O)CCCN2CCC(C(O)(c3c#cc#cc3)c3cc#c[nH]3)CC2)cc1",
                    0.9998312805771927
                ],
                [
                    "CC(Br)(C(=O)O)c1ccc(C(O)CCCN2CCC(C(O)(c3c#cc#cc3)c3ccc#cn3)CC2)cc1",
                    0.9997447093255446
                ],
                [
                    "CC(Br)(C(=O)O)c1ccc(C(O)CCCN2CCC(C(O)(c3c#cc#cc3)c3cc#cnc3)CC2)cc1",
                    0.9997447093255446
                ],
                [
                    "CC(C)(C(=O)O)c1ccc(C(O)CCCN2CCC(C(O)(c3cc#ccc3)c3cc#c[nH]3)CC2)cc1",
                    0.9997418317311643
                ],
                [
                    "CC(C)(C(=O)O)c1ccc(C(O)CCCN2CCC(C(O)(c3c#cccc3)c3cc#c[nH]3)CC2)cc1",
                    0.9997418317311643
                ],
                [
                    "CC(C)(C(=O)O)c1ccc(C(O)CCCN2CCC(C(O)(c3c#c[nH]c3)c3cc#ccc3)CC2)cc1",
                    0.9997418317311643
                ],
                [
                    "CC(C)(C(=O)O)c1ccc(C(O)CCCN2CCC(C(O)(c3c#cc#cc3)c3cc#cnc3)CC2)cc1S",
                    0.99967814609943
                ],
                [
                    "CC(C)(C(=O)O)c1ccc(C(O)CCCN2CCC(C(O)(c3c#cc#cc3)c3cc#cnc3)CC2)cc1P",
                    0.99967814609943
                ],
                [
                    "CC(C)(C(=O)O)c1ccc(C(O)CCCN2CCC(C(O)(c3c#cc#cc3)c3cc#cnc3)CC2)cc1N",
                    0.99967814609943
                ],
                [
                    "CNC(C)(C(=O)O)c1ccc(C(O)CCCN2CCCC(C(O)(c3c#cc#cc3)c3cc#cnc3)CC2)cc1",
                    0.999529854185523
                ]
            ],
            "execution_time": 2719.1347155570984,
            "number_scoring_function_calls": 72912,
            "metadata": {
                "top_1": 1.0,
                "top_10": 1.0,
                "top_100": 0.9999537034770138,
                "internal_similarity_max": 0.9466666666666667,
                "internal_similarity_mean": 0.5729986190450109,
                "internal_similarity_histogram_density": [
                    [
                        0.1,
                        0.0,
                        0.0,
                        0.17600000000000005,
                        2.6960000000000006,
                        3.199999999999997,
                        2.3860000000000006,
                        0.8600000000000002,
                        0.556,
                        0.026000000000000006
                    ]
                ],
                "internal_similarity_histogram_bins": [
                    [
                        0.0,
                        0.1,
                        0.2,
                        0.30000000000000004,
                        0.4,
                        0.5,
                        0.6000000000000001,
                        0.7000000000000001,
                        0.8,
                        0.9,
                        1.0
                    ]
                ]
            }
        },
        {
            "benchmark_name": "Ranolazine MPO",
            "score": 0.9706406549814687,
            "optimized_molecules": [
                [
                    "COc1ccccc1OCC(Br)CN(O)CCN(CCCCP(F)P=N)CC(=O)Nc1c(C)cccc1C",
                    0.9717813028528494
                ],
                [
                    "COc1ccccc1OCC(CCCCP=PP=N)CN(O)CCN(F)CC(=O)Nc1c(C)cccc1C",
                    0.9710879783226818
                ],
                [
                    "COc1ccccc1OCC(CCCCP=PP=N)CN(O)CCN(F)CC(=O)Nc1c(C)c#ccc1C",
                    0.9710879783226818
                ],
                [
                    "COc1ccc#cc1OCC(CCCCP=PP=N)CN(O)CCN(F)CC(=O)Nc1c(C)cccc1C",
                    0.9710879783226818
                ],
                [
                    "COc1cc#ccc1OCC(CCCCP=PP=N)CN(O)CCN(F)CC(=O)Nc1c(C)cccc1C",
                    0.9710879783226818
                ],
                [
                    "COc1c#cccc1OCC(CCCCP=PP=N)CN(O)CCN(F)CC(=O)Nc1c(C)cccc1C",
                    0.9710879783226818
                ],
                [
                    "COc1ccccc1OCC(CCCCSSP=N)CN(O)CCN(F)CC(=O)Nc1c(C)cccc1C",
                    0.9710877763242647
                ],
                [
                    "COc1ccccc1OCC(CCCCS#SP=N)CN(O)CCN(F)CC(=O)Nc1c(C)cccc1C",
                    0.9710877763242647
                ],
                [
                    "COc1ccccc1OCC(CCCCC=C(C)P=N)CN(O)CCN(F)CC(=O)Nc1c(C)cccc1C",
                    0.9709135291783024
                ],
                [
                    "COc1ccccc1OCC(CCCCCC=CP=N)CN(O)CCN(F)CC(=O)Nc1c(C)cccc1C",
                    0.9708100815774496
                ],
                [
                    "COc1ccccc1OCC(CCCCSPP=N)CN(O)CCN(F)CC(=O)Nc1c(C)cccc1C",
                    0.9707075223229725
                ],
                [
                    "COc1ccccc1OCC(CCCCPSP=N)CN(O)CCN(F)CC(=O)Nc1c(C)cccc1C",
                    0.9707075223229725
                ],
                [
                    "COc1ccccc1OCC(CCCCSSP=N)CN(O)CCN(CF)CC(=O)Nc1c(C)cccc1C",
                    0.9698874807062615
                ],
                [
                    "COc1ccccc1OCC(CCCCS#SP=N)CN(O)CCN(CF)CC(=O)Nc1c(C)cccc1C",
                    0.9698874807062615
                ],
                [
                    "COc1ccccc1OCC(CCCCP=PP=N)CN(O)CCN(CF)CC(=O)Nc1c(C)cccc1C",
                    0.9698874807062615
                ],
                [
                    "COc1ccccc1OCC(CCCCP=PP=N)CN(O)CCN(CF)CC(=O)Nc1c(C)c#ccc1C",
                    0.9698874807062615
                ],
                [
                    "COc1ccc#cc1OCC(CCCCP=PP=N)CN(O)CCN(CF)CC(=O)Nc1c(C)cccc1C",
                    0.9698874807062615
                ],
                [
                    "COc1cc#ccc1OCC(CCCCP=PP=N)CN(O)CCN(CF)CC(=O)Nc1c(C)cccc1C",
                    0.9698874807062615
                ],
                [
                    "COc1c#cccc1OCC(CCCCP=PP=N)CN(O)CCN(CF)CC(=O)Nc1c(C)cccc1C",
                    0.9698874807062615
                ],
                [
                    "COc1ccccc1OCC(CCCCSPP=N)CN(O)CCN(CF)CC(=O)Nc1c(C)cccc1C",
                    0.9698654184296025
                ],
                [
                    "COc1ccccc1OCC(CCCCPSP=N)CN(O)CCN(CF)CC(=O)Nc1c(C)cccc1C",
                    0.9698654184296025
                ],
                [
                    "COc1ccccc1OCC(CCCCP=PP=N)CN(F)CCN(O)CC(=O)Nc1c(C)cccc1C",
                    0.9698174037817048
                ],
                [
                    "COc1ccccc1OCC(CCCCP=PP=N)CN(F)CCN(O)CC(=O)Nc1c(C)c#ccc1C",
                    0.9698174037817048
                ],
                [
                    "COc1ccc#cc1OCC(CCCCP=PP=N)CN(F)CCN(O)CC(=O)Nc1c(C)cccc1C",
                    0.9698174037817048
                ],
                [
                    "COc1cc#ccc1OCC(CCCCP=PP=N)CN(F)CCN(O)CC(=O)Nc1c(C)cccc1C",
                    0.9698174037817048
                ],
                [
                    "COc1c#cccc1OCC(CCCCP=PP=N)CN(F)CCN(O)CC(=O)Nc1c(C)cccc1C",
                    0.9698174037817048
                ],
                [
                    "COc1ccccc1OCC(CCCCSSP=N)CN(F)CCN(O)CC(=O)Nc1c(C)cccc1C",
                    0.969817202047583
                ],
                [
                    "COc1ccccc1OCC(CCCCC=C(F)P=N)CN(O)CCN(Cl)CC(=O)Nc1c(C)cccc1C",
                    0.9696693824241508
                ],
                [
                    "COc1ccccc1OCC(CCCCC=C(Cl)P=N)CN(O)CCN(F)CC(=O)Nc1c(C)cccc1C",
                    0.9696693824241508
                ],
                [
                    "COc1ccccc1OCC(CCCCC=C(Br)P=N)CN(O)CCN(F)CC(=O)Nc1c(C)cccc1C",
                    0.9696693824241508
                ],
                [
                    "C=C(CCCCCC(COc1ccccc1OC)CN(O)CCN(F)CC(=O)Nc1c(C)cccc1C)P=N",
                    0.9696676413722168
                ],
                [
                    "COc1ccccc1OCC(CCCCPPP=N)CN(O)CCN(F)CC(=O)Nc1c(C)cccc1C",
                    0.9696018618790044
                ],
                [
                    "COc1ccccc1OCC(CCCCP=PP=O)CN(O)CCN(F)CC(=O)Nc1c(C)cccc1C",
                    0.9695622735232272
                ],
                [
                    "COc1ccccc1OCC(CCCCSPP=N)CN(F)CCN(O)CC(=O)Nc1c(C)cccc1C",
                    0.9694374455718128
                ],
                [
                    "COc1ccccc1OCC(CCCCPSP=N)CN(F)CCN(O)CC(=O)Nc1c(C)cccc1C",
                    0.9694374455718128
                ],
                [
                    "COc1ccccc1OCC(CCCCPPP=N)CN(O)CCN(CF)CC(=O)Nc1c(C)cccc1C",
                    0.9693239124277663
                ],
                [
                    "COc1ccccc1OCC(CCCCP=N)CN(O)CCN(CCF)SC(=O)Nc1c(C)cccc1C",
                    0.9691264856279045
                ],
                [
                    "COc1ccccc1OCC(CCCCC=C(Br)P=N)CN(O)CCN(F)CC(=O)Nc1c(C)c#ccc1C",
                    0.9690601090624966
                ],
                [
                    "COc1ccc#cc1OCC(CCCCC=C(Br)P=N)CN(O)CCN(F)CC(=O)Nc1c(C)cccc1C",
                    0.9690601090624966
                ],
                [
                    "COc1cc#ccc1OCC(CCCCC=C(Br)P=N)CN(O)CCN(F)CC(=O)Nc1c(C)cccc1C",
                    0.9690601090624966
                ],
                [
                    "COc1c#cccc1OCC(CCCCC=C(Br)P=N)CN(O)CCN(F)CC(=O)Nc1c(C)cccc1C",
                    0.9690601090624966
                ],
                [
                    "COc1ccccc1OCC(CCCCP=N)CN(O)CCN(CCF)PC(=O)Nc1c(C)cccc1C",
                    0.9690459153045875
                ],
                [
                    "COc1ccccc1OCC(CCCCCP=PN=O)CN(O)CCN(F)CC(=O)Nc1c(C)cccc1C",
                    0.9688454287618377
                ],
                [
                    "COc1ccccc1OCC(C)CN(O)CCN(CCCPP(F)P=N)CC(=O)Nc1c(C)cccc1C",
                    0.9687088996384253
                ],
                [
                    "COc1ccccc1OCC(CCCCC=C(C)P=N)CN(O)CCN(CF)CC(=O)Nc1c(C)cccc1C",
                    0.9685349711164593
                ],
                [
                    "CCN(CCN(O)CC(CCCCC=C(F)P=N)COc1ccccc1OC)CC(=O)Nc1c(C)cccc1C",
                    0.9685349711164593
                ],
                [
                    "COc1ccccc1OCC(CCCCP=N)CN(O)CCN(CF)SC(=O)Nc1c(C)cccc1C",
                    0.9685245684885103
                ],
                [
                    "COc1ccccc1OCC(CCCCSC=CP=N)CN(O)CCN(F)CC(=O)Nc1c(C)cccc1C",
                    0.9685041494700868
                ],
                [
                    "COc1ccccc1OCC(CCCCCP(F)P=N)CN(O)CCN(C)CC(=O)Nc1c(C)cccc1C",
                    0.9684235856211671
                ],
                [
                    "COc1ccccc1OCC(CCCCPPP=N)CN(F)CCN(O)CC(=O)Nc1c(C)cccc1C",
                    0.9683332317774196
                ],
                [
                    "COc1ccccc1OCC(CCCCSP=CP=N)CN(O)CCN(F)CC(=O)Nc1c(C)cccc1C",
                    0.9683049426069201
                ],
                [
                    "COc1ccccc1OCC(CCCCPP=CP=N)CN(O)CCN(F)CC(=O)Nc1c(C)cccc1C",
                    0.9683049426069201
                ],
                [
                    "COc1ccccc1OCC(CCCCCSSP=N)CN(O)CCN(F)CC(=O)Nc1c(C)cccc1C",
                    0.9683049426069201
                ],
                [
                    "COc1ccccc1OCC(CCCCCSPP=N)CN(O)CCN(F)CC(=O)Nc1c(C)cccc1C",
                    0.9683049426069201
                ],
                [
                    "COc1ccccc1OCC(CCCCCS#SP=N)CN(O)CCN(F)CC(=O)Nc1c(C)cccc1C",
                    0.9683049426069201
                ],
                [
                    "COc1ccccc1OCC(CCCCCPSP=N)CN(O)CCN(F)CC(=O)Nc1c(C)cccc1C",
                    0.9683049426069201
                ],
                [
                    "COc1ccccc1OCC(CCCCCPPP=N)CN(O)CCN(F)CC(=O)Nc1c(C)cccc1C",
                    0.9683049426069201
                ],
                [
                    "COc1ccccc1OCC(CCCCCP=PP=N)CN(O)CCN(F)CC(=O)Nc1c(C)cccc1C",
                    0.9683049426069201
                ],
                [
                    "COc1ccccc1OCC(CCCCCP=PP=N)CN(O)CCN(F)CC(=O)Nc1c(C)c#ccc1C",
                    0.9683049426069201
                ],
                [
                    "COc1ccccc1OCC(CCCCCP=PN=N)CN(O)CCN(F)CC(=O)Nc1c(C)cccc1C",
                    0.9683049426069201
                ],
                [
                    "COc1ccccc1OCC(CCCCCP=NP=N)CN(O)CCN(F)CC(=O)Nc1c(C)cccc1C",
                    0.9683049426069201
                ],
                [
                    "COc1ccccc1OCC(CCCCCN=PP=N)CN(O)CCN(F)CC(=O)Nc1c(C)cccc1C",
                    0.9683049426069201
                ],
                [
                    "COc1ccccc1OCC(CCCCCCSP=N)CN(O)CCN(F)CC(=O)Nc1c(C)cccc1C",
                    0.9683049426069201
                ],
                [
                    "COc1ccccc1OCC(CCCCCCPP=N)CN(O)CCN(F)CC(=O)Nc1c(C)cccc1C",
                    0.9683049426069201
                ],
                [
                    "COc1ccccc1OCC(CCCCCC=PP=N)CN(O)CCN(F)CC(=O)Nc1c(C)cccc1C",
                    0.9683049426069201
                ],
                [
                    "COc1ccccc1OCC(CCCCCC#SP=N)CN(O)CCN(F)CC(=O)Nc1c(C)cccc1C",
                    0.9683049426069201
                ],
                [
                    "COc1ccccc1OCC(CCCCC=PSP=N)CN(O)CCN(F)CC(=O)Nc1c(C)cccc1C",
                    0.9683049426069201
                ],
                [
                    "COc1ccccc1OCC(CCCCC=PSP=N)CN(O)CCN(F)CC(=O)Nc1c(C)c#ccc1C",
                    0.9683049426069201
                ],
                [
                    "COc1ccccc1OCC(CCCCC=PPP=N)CN(O)CCN(F)CC(=O)Nc1c(C)cccc1C",
                    0.9683049426069201
                ],
                [
                    "COc1ccccc1OCC(CCCCC=CSP=N)CN(O)CCN(F)CC(=O)Nc1c(C)cccc1C",
                    0.9683049426069201
                ],
                [
                    "COc1ccccc1OCC(CCCCC=CPP=N)CN(O)CCN(F)CC(=O)Nc1c(C)cccc1C",
                    0.9683049426069201
                ],
                [
                    "COc1ccc#cc1OCC(CCCCCP=PP=N)CN(O)CCN(F)CC(=O)Nc1c(C)cccc1C",
                    0.9683049426069201
                ],
                [
                    "COc1ccc#cc1OCC(CCCCCP=PP=N)CN(O)CCN(F)CC(=O)Nc1c(C)c#ccc1C",
                    0.9683049426069201
                ],
                [
                    "COc1ccc#cc1OCC(CCCCC=PSP=N)CN(O)CCN(F)CC(=O)Nc1c(C)cccc1C",
                    0.9683049426069201
                ],
                [
                    "COc1cc#ccc1OCC(CCCCCP=PP=N)CN(O)CCN(F)CC(=O)Nc1c(C)cccc1C",
                    0.9683049426069201
                ],
                [
                    "COc1cc#ccc1OCC(CCCCCP=PP=N)CN(O)CCN(F)CC(=O)Nc1c(C)c#ccc1C",
                    0.9683049426069201
                ],
                [
                    "COc1cc#ccc1OCC(CCCCC=PSP=N)CN(O)CCN(F)CC(=O)Nc1c(C)cccc1C",
                    0.9683049426069201
                ],
                [
                    "COc1c#cccc1OCC(CCCCCP=PP=N)CN(O)CCN(F)CC(=O)Nc1c(C)cccc1C",
                    0.9683049426069201
                ],
                [
                    "COc1c#cccc1OCC(CCCCCP=PP=N)CN(O)CCN(F)CC(=O)Nc1c(C)c#ccc1C",
                    0.9683049426069201
                ],
                [
                    "COc1c#cccc1OCC(CCCCC=PSP=N)CN(O)CCN(F)CC(=O)Nc1c(C)cccc1C",
                    0.9683049426069201
                ],
                [
                    "COc1c#cc#cc1OCC(CCCCCP=PP=N)CN(O)CCN(F)CC(=O)Nc1c(C)cccc1C",
                    0.9683049426069201
                ],
                [
                    "CCN(CCN(O)CC(CCCCP(F)P=N)COc1ccccc1OC)CC(=O)Nc1c(C)cccc1C",
                    0.9683049426069201
                ],
                [
                    "COc1ccccc1OCC(CCCCCSSP=N)CN(O)CCN(F)CC(=O)Nc1c(C)c#ccc1C",
                    0.9682907986678203
                ],
                [
                    "COc1ccccc1OCC(CCCCCS#SP=N)CN(O)CCN(F)CC(=O)Nc1c(C)c#ccc1C",
                    0.9682907986678203
                ],
                [
                    "COc1ccc#cc1OCC(CCCCCSSP=N)CN(O)CCN(F)CC(=O)Nc1c(C)cccc1C",
                    0.9682907986678203
                ],
                [
                    "COc1ccc#cc1OCC(CCCCCS#SP=N)CN(O)CCN(F)CC(=O)Nc1c(C)cccc1C",
                    0.9682907986678203
                ],
                [
                    "COc1cc#ccc1OCC(CCCCCSSP=N)CN(O)CCN(F)CC(=O)Nc1c(C)cccc1C",
                    0.9682907986678203
                ],
                [
                    "COc1c#cccc1OCC(CCCCCSSP=N)CN(O)CCN(F)CC(=O)Nc1c(C)cccc1C",
                    0.9682907986678203
                ],
                [
                    "COc1c#cccc1OCC(CCCCCS#SP=N)CN(O)CCN(F)CC(=O)Nc1c(C)cccc1C",
                    0.9682907986678203
                ],
                [
                    "COc1ccccc1OCC(CCCCC1=C(P=N)S1)CN(O)CCN(F)CC(=O)Nc1c(C)cccc1C",
                    0.9682458365518543
                ],
                [
                    "COc1ccccc1OCC(CCCCC(C)=CP=N)CN(O)CCN(F)CC(=O)Nc1c(C)cccc1C",
                    0.9682440980559124
                ],
                [
                    "COc1ccccc1OCC(CCCCP(F)P=N)CN(O)CCN(Cl)CC(=O)Nc1c(C)cccc1C",
                    0.9681848427667678
                ],
                [
                    "COc1ccccc1OCC(CCCCP(F)P=N)CN(O)CCN(Br)CC(=O)Nc1c(C)cccc1C",
                    0.9681848427667678
                ],
                [
                    "COc1ccccc1OCC(CCCCP(Cl)P=N)CN(O)CCN(F)CC(=O)Nc1c(C)cccc1C",
                    0.9681848427667678
                ],
                [
                    "COc1ccccc1OCC(CCCCP(Br)P=N)CN(O)CCN(F)CC(=O)Nc1c(C)cccc1C",
                    0.9681848427667678
                ],
                [
                    "COc1ccccc1OCC(CCCCP(Br)P=N)CN(O)CCN(F)CC(=O)Nc1c(C)c#ccc1C",
                    0.9681848427667678
                ],
                [
                    "COc1ccc#cc1OCC(CCCCP(Br)P=N)CN(O)CCN(F)CC(=O)Nc1c(C)cccc1C",
                    0.9681848427667678
                ],
                [
                    "COc1cc#ccc1OCC(CCCCP(Br)P=N)CN(O)CCN(F)CC(=O)Nc1c(C)cccc1C",
                    0.9681848427667678
                ],
                [
                    "COc1ccccc1OCC(CCCCS#SP=N)CN(O)CCN(CCF)CC(=O)Nc1c(C)cccc1C",
                    0.9680204231560566
                ],
                [
                    "COc1cc#ccc1OCC(CCCCP=PP=N)CN(O)CCN(CCF)CC(=O)Nc1c(C)cccc1C",
                    0.9680204231560566
                ]
            ],
            "execution_time": 98528.03542256355,
            "number_scoring_function_calls": 3243496,
            "metadata": {
                "top_1": 0.9717813028528494,
                "top_10": 0.9711120357870537,
                "top_100": 0.969028626304503,
                "internal_similarity_max": 0.987012987012987,
                "internal_similarity_mean": 0.619097974281463,
                "internal_similarity_histogram_density": [
                    [
                        0.1,
                        0.0,
                        0.0,
                        0.012000000000000002,
                        0.6100000000000001,
                        3.477999999999997,
                        3.552000000000001,
                        1.8400000000000003,
                        0.3580000000000001,
                        0.05000000000000001
                    ]
                ],
                "internal_similarity_histogram_bins": [
                    [
                        0.0,
                        0.1,
                        0.2,
                        0.30000000000000004,
                        0.4,
                        0.5,
                        0.6000000000000001,
                        0.7000000000000001,
                        0.8,
                        0.9,
                        1.0
                    ]
                ]
            }
        },
        {
            "benchmark_name": "Perindopril MPO",
            "score": 0.8502910910997792,
            "optimized_molecules": [
                [
                    "CCCC(NC(C)C(=O)N1C(C(=O)p2[pH]p2-p2[pH][pH]2)CC2CCCCC21)C(=O)OCC",
                    0.8516306272526402
                ],
                [
                    "CCCC(NC(C)C(=O)N1C(C(=O)p2[pH]p2-p2[nH][pH]2)CC2CCCCC21)C(=O)OCC",
                    0.8516306272526402
                ],
                [
                    "CCCC(NC(C)C(=O)N1C(C(=O)p2[pH]p2-p2[nH][nH]2)CC2CCCCC21)C(=O)OCC",
                    0.8516306272526402
                ],
                [
                    "CCCC(NC(C)C(=O)N1C(C(=O)p2[pH]p2-n2[pH][pH]2)CC2CCCCC21)C(=O)OCC",
                    0.8516306272526402
                ],
                [
                    "CCCC(NC(C)C(=O)N1C(C(=O)p2[pH]p2-n2[nH][pH]2)CC2CCCCC21)C(=O)OCC",
                    0.8516306272526402
                ],
                [
                    "CCCC(NC(C)C(=O)N1C(C(=O)p2[pH]p2-n2[nH][nH]2)CC2CCCCC21)C(=O)OCC",
                    0.8516306272526402
                ],
                [
                    "CCCC(NC(C)C(=O)N1C(C(=O)p2[pH]n2-p2[pH][pH]2)CC2CCCCC21)C(=O)OCC",
                    0.8516306272526402
                ],
                [
                    "CCCC(NC(C)C(=O)N1C(C(=O)p2[pH]n2-p2[nH][pH]2)CC2CCCCC21)C(=O)OCC",
                    0.8516306272526402
                ],
                [
                    "CCCC(NC(C)C(=O)N1C(C(=O)p2[pH]n2-p2[nH][nH]2)CC2CCCCC21)C(=O)OCC",
                    0.8516306272526402
                ],
                [
                    "CCCC(NC(C)C(=O)N1C(C(=O)p2[pH]n2-n2[pH][pH]2)CC2CCCCC21)C(=O)OCC",
                    0.8516306272526402
                ],
                [
                    "CCCC(NC(C)C(=O)N1C(C(=O)p2[pH]n2-n2[nH][pH]2)CC2CCCCC21)C(=O)OCC",
                    0.8516306272526402
                ],
                [
                    "CCCC(NC(C)C(=O)N1C(C(=O)p2[pH]n2-n2[nH][nH]2)CC2CCCCC21)C(=O)OCC",
                    0.8516306272526402
                ],
                [
                    "CCCC(NC(C)C(=O)N1C(C(=O)p2[nH]p2-p2[pH][pH]2)CC2CCCCC21)C(=O)OCC",
                    0.8516306272526402
                ],
                [
                    "CCCC(NC(C)C(=O)N1C(C(=O)p2[nH]p2-p2[nH][pH]2)CC2CCCCC21)C(=O)OCC",
                    0.8516306272526402
                ],
                [
                    "CCCC(NC(C)C(=O)N1C(C(=O)p2[nH]p2-p2[nH][nH]2)CC2CCCCC21)C(=O)OCC",
                    0.8516306272526402
                ],
                [
                    "CCCC(NC(C)C(=O)N1C(C(=O)p2[nH]p2-n2[pH][pH]2)CC2CCCCC21)C(=O)OCC",
                    0.8516306272526402
                ],
                [
                    "CCCC(NC(C)C(=O)N1C(C(=O)p2[nH]p2-n2[nH][pH]2)CC2CCCCC21)C(=O)OCC",
                    0.8516306272526402
                ],
                [
                    "CCCC(NC(C)C(=O)N1C(C(=O)p2[nH]p2-n2[nH][nH]2)CC2CCCCC21)C(=O)OCC",
                    0.8516306272526402
                ],
                [
                    "CCCC(NC(C)C(=O)N1C(C(=O)p2[nH]n2-p2[pH][pH]2)CC2CCCCC21)C(=O)OCC",
                    0.8516306272526402
                ],
                [
                    "CCCC(NC(C)C(=O)N1C(C(=O)p2[nH]n2-p2[nH][pH]2)CC2CCCCC21)C(=O)OCC",
                    0.8516306272526402
                ],
                [
                    "CCCC(NC(C)C(=O)N1C(C(=O)p2[nH]n2-p2[nH][nH]2)CC2CCCCC21)C(=O)OCC",
                    0.8516306272526402
                ],
                [
                    "CCCC(NC(C)C(=O)N1C(C(=O)p2[nH]n2-n2[pH][pH]2)CC2CCCCC21)C(=O)OCC",
                    0.8516306272526402
                ],
                [
                    "CCCC(NC(C)C(=O)N1C(C(=O)p2[nH]n2-n2[nH][pH]2)CC2CCCCC21)C(=O)OCC",
                    0.8516306272526402
                ],
                [
                    "CCCC(NC(C)C(=O)N1C(C(=O)p2[nH]n2-n2[nH][nH]2)CC2CCCCC21)C(=O)OCC",
                    0.8516306272526402
                ],
                [
                    "CCCC(NC(C)C(=O)N1C(C(=O)n2[pH]p2-p2[pH][pH]2)CC2CCCCC21)C(=O)OCC",
                    0.8516306272526402
                ],
                [
                    "CCCC(NC(C)C(=O)N1C(C(=O)n2[pH]p2-p2[nH][pH]2)CC2CCCCC21)C(=O)OCC",
                    0.8516306272526402
                ],
                [
                    "CCCC(NC(C)C(=O)N1C(C(=O)n2[pH]p2-p2[nH][nH]2)CC2CCCCC21)C(=O)OCC",
                    0.8516306272526402
                ],
                [
                    "CCCC(NC(C)C(=O)N1C(C(=O)n2[pH]p2-n2[pH][pH]2)CC2CCCCC21)C(=O)OCC",
                    0.8516306272526402
                ],
                [
                    "CCCC(NC(C)C(=O)N1C(C(=O)n2[pH]p2-n2[nH][pH]2)CC2CCCCC21)C(=O)OCC",
                    0.8516306272526402
                ],
                [
                    "CCCC(NC(C)C(=O)N1C(C(=O)n2[pH]p2-n2[nH][nH]2)CC2CCCCC21)C(=O)OCC",
                    0.8516306272526402
                ],
                [
                    "CCCC(NC(C)C(=O)N1C(C(=O)n2[pH]n2-p2[pH][pH]2)CC2CCCCC21)C(=O)OCC",
                    0.8516306272526402
                ],
                [
                    "CCCC(NC(C)C(=O)N1C(C(=O)n2[pH]n2-p2[nH][pH]2)CC2CCCCC21)C(=O)OCC",
                    0.8516306272526402
                ],
                [
                    "CCCC(NC(C)C(=O)N1C(C(=O)n2[pH]n2-p2[nH][nH]2)CC2CCCCC21)C(=O)OCC",
                    0.8516306272526402
                ],
                [
                    "CCCC(NC(C)C(=O)N1C(C(=O)n2[pH]n2-n2[pH][pH]2)CC2CCCCC21)C(=O)OCC",
                    0.8516306272526402
                ],
                [
                    "CCCC(NC(C)C(=O)N1C(C(=O)n2[pH]n2-n2[nH][pH]2)CC2CCCCC21)C(=O)OCC",
                    0.8516306272526402
                ],
                [
                    "CCCC(NC(C)C(=O)N1C(C(=O)n2[pH]n2-n2[nH][nH]2)CC2CCCCC21)C(=O)OCC",
                    0.8516306272526402
                ],
                [
                    "CCCC(NC(C)C(=O)N1C(C(=O)n2[nH]p2-p2[pH][pH]2)CC2CCCCC21)C(=O)OCC",
                    0.8516306272526402
                ],
                [
                    "CCCC(NC(C)C(=O)N1C(C(=O)n2[nH]p2-p2[nH][pH]2)CC2CCCCC21)C(=O)OCC",
                    0.8516306272526402
                ],
                [
                    "CCCC(NC(C)C(=O)N1C(C(=O)n2[nH]p2-p2[nH][nH]2)CC2CCCCC21)C(=O)OCC",
                    0.8516306272526402
                ],
                [
                    "CCCC(NC(C)C(=O)N1C(C(=O)n2[nH]p2-n2[pH][pH]2)CC2CCCCC21)C(=O)OCC",
                    0.8516306272526402
                ],
                [
                    "CCCC(NC(C)C(=O)N1C(C(=O)n2[nH]p2-n2[nH][pH]2)CC2CCCCC21)C(=O)OCC",
                    0.8516306272526402
                ],
                [
                    "CCCC(NC(C)C(=O)N1C(C(=O)n2[nH]p2-n2[nH][nH]2)CC2CCCCC21)C(=O)OCC",
                    0.8516306272526402
                ],
                [
                    "CCCC(NC(C)C(=O)N1C(C(=O)n2[nH]n2-p2[pH][pH]2)CC2CCCCC21)C(=O)OCC",
                    0.8516306272526402
                ],
                [
                    "CCCC(NC(C)C(=O)N1C(C(=O)n2[nH]n2-p2[nH][pH]2)CC2CCCCC21)C(=O)OCC",
                    0.8516306272526402
                ],
                [
                    "CCCC(NC(C)C(=O)N1C(C(=O)n2[nH]n2-p2[nH][nH]2)CC2CCCCC21)C(=O)OCC",
                    0.8516306272526402
                ],
                [
                    "CCCC(NC(C)C(=O)N1C(C(=O)n2[nH]n2-n2[pH][pH]2)CC2CCCCC21)C(=O)OCC",
                    0.8516306272526402
                ],
                [
                    "CCCC(NC(C)C(=O)N1C(C(=O)n2[nH]n2-n2[nH][pH]2)CC2CCCCC21)C(=O)OCC",
                    0.8516306272526402
                ],
                [
                    "CCCC(NC(C)C(=O)N1C(C(=O)n2[nH]n2-n2[nH][nH]2)CC2CCCCC21)C(=O)OCC",
                    0.8516306272526402
                ],
                [
                    "CCCC(NC(C)C(=O)N1C(C(=O)S(O)(p2[pH][pH]2)p2[pH][pH]2)CC2CCCCC21)C(=O)OCC",
                    0.8442546757032551
                ],
                [
                    "CCCC(NC(C)C(=O)N1C(C(=O)S(O)(p2[nH][pH]2)p2[pH][pH]2)CC2CCCCC21)C(=O)OCC",
                    0.8442546757032551
                ],
                [
                    "CCCC(NC(C)C(=O)N1C(C(=O)S(O)(p2[nH][pH]2)p2[nH][pH]2)CC2CCCCC21)C(=O)OCC",
                    0.8442546757032551
                ],
                [
                    "CCCC(NC(C)C(=O)N1C(C(=O)S(O)(p2[nH][nH]2)p2[pH][pH]2)CC2CCCCC21)C(=O)OCC",
                    0.8442546757032551
                ],
                [
                    "CCCC(NC(C)C(=O)N1C(C(=O)S(O)(p2[nH][nH]2)p2[nH][pH]2)CC2CCCCC21)C(=O)OCC",
                    0.8442546757032551
                ],
                [
                    "CCCC(NC(C)C(=O)N1C(C(=O)S(O)(p2[nH][nH]2)p2[nH][nH]2)CC2CCCCC21)C(=O)OCC",
                    0.8442546757032551
                ],
                [
                    "CCCC(NC(C)C(=O)N1C(C(=O)S(O)(n2[pH][pH]2)p2[pH][pH]2)CC2CCCCC21)C(=O)OCC",
                    0.8442546757032551
                ],
                [
                    "CCCC(NC(C)C(=O)N1C(C(=O)S(O)(n2[pH][pH]2)p2[nH][pH]2)CC2CCCCC21)C(=O)OCC",
                    0.8442546757032551
                ],
                [
                    "CCCC(NC(C)C(=O)N1C(C(=O)S(O)(n2[pH][pH]2)p2[nH][nH]2)CC2CCCCC21)C(=O)OCC",
                    0.8442546757032551
                ],
                [
                    "CCCC(NC(C)C(=O)N1C(C(=O)S(O)(n2[pH][pH]2)n2[pH][pH]2)CC2CCCCC21)C(=O)OCC",
                    0.8442546757032551
                ],
                [
                    "CCCC(NC(C)C(=O)N1C(C(=O)S(O)(n2[nH][pH]2)p2[pH][pH]2)CC2CCCCC21)C(=O)OCC",
                    0.8442546757032551
                ],
                [
                    "CCCC(NC(C)C(=O)N1C(C(=O)S(O)(n2[nH][pH]2)p2[nH][pH]2)CC2CCCCC21)C(=O)OCC",
                    0.8442546757032551
                ],
                [
                    "CCCC(NC(C)C(=O)N1C(C(=O)S(O)(n2[nH][pH]2)p2[nH][nH]2)CC2CCCCC21)C(=O)OCC",
                    0.8442546757032551
                ],
                [
                    "CCCC(NC(C)C(=O)N1C(C(=O)S(O)(n2[nH][pH]2)n2[pH][pH]2)CC2CCCCC21)C(=O)OCC",
                    0.8442546757032551
                ],
                [
                    "CCCC(NC(C)C(=O)N1C(C(=O)S(O)(n2[nH][pH]2)n2[nH][pH]2)CC2CCCCC21)C(=O)OCC",
                    0.8442546757032551
                ],
                [
                    "CCCC(NC(C)C(=O)N1C(C(=O)S(O)(n2[nH][nH]2)p2[pH][pH]2)CC2CCCCC21)C(=O)OCC",
                    0.8442546757032551
                ],
                [
                    "CCCC(NC(C)C(=O)N1C(C(=O)S(O)(n2[nH][nH]2)p2[nH][pH]2)CC2CCCCC21)C(=O)OCC",
                    0.8442546757032551
                ],
                [
                    "CCCC(NC(C)C(=O)N1C(C(=O)S(O)(n2[nH][nH]2)p2[nH][nH]2)CC2CCCCC21)C(=O)OCC",
                    0.8442546757032551
                ],
                [
                    "CCCC(NC(C)C(=O)N1C(C(=O)S(O)(n2[nH][nH]2)n2[pH][pH]2)CC2CCCCC21)C(=O)OCC",
                    0.8442546757032551
                ],
                [
                    "CCCC(NC(C)C(=O)N1C(C(=O)S(O)(n2[nH][nH]2)n2[nH][pH]2)CC2CCCCC21)C(=O)OCC",
                    0.8442546757032551
                ],
                [
                    "CCCC(NC(C)C(=O)N1C(C(=O)S(O)(n2[nH][nH]2)n2[nH][nH]2)CC2CCCCC21)C(=O)OCC",
                    0.8442546757032551
                ],
                [
                    "CCCC(NC(C)C(=O)N1C(C(=O)C(O)(p2[pH][pH]2)p2[pH][pH]2)CC2CCCCC21)C(=O)OCC",
                    0.8442546757032551
                ],
                [
                    "CCCC(NC(C)C(=O)N1C(C(=O)C(O)(p2[nH][pH]2)p2[pH][pH]2)CC2CCCCC21)C(=O)OCC",
                    0.8442546757032551
                ],
                [
                    "CCCC(NC(C)C(=O)N1C(C(=O)C(O)(p2[nH][pH]2)p2[nH][pH]2)CC2CCCCC21)C(=O)OCC",
                    0.8442546757032551
                ],
                [
                    "CCCC(NC(C)C(=O)N1C(C(=O)C(O)(p2[nH][nH]2)p2[pH][pH]2)CC2CCCCC21)C(=O)OCC",
                    0.8442546757032551
                ],
                [
                    "CCCC(NC(C)C(=O)N1C(C(=O)C(O)(p2[nH][nH]2)p2[nH][pH]2)CC2CCCCC21)C(=O)OCC",
                    0.8442546757032551
                ],
                [
                    "CCCC(NC(C)C(=O)N1C(C(=O)C(O)(p2[nH][nH]2)p2[nH][nH]2)CC2CCCCC21)C(=O)OCC",
                    0.8442546757032551
                ],
                [
                    "CCCC(NC(C)C(=O)N1C(C(=O)C(O)(n2[pH][pH]2)p2[pH][pH]2)CC2CCCCC21)C(=O)OCC",
                    0.8442546757032551
                ],
                [
                    "CCCC(NC(C)C(=O)N1C(C(=O)C(O)(n2[pH][pH]2)p2[nH][pH]2)CC2CCCCC21)C(=O)OCC",
                    0.8442546757032551
                ],
                [
                    "CCCC(NC(C)C(=O)N1C(C(=O)C(O)(n2[pH][pH]2)p2[nH][nH]2)CC2CCCCC21)C(=O)OCC",
                    0.8442546757032551
                ],
                [
                    "CCCC(NC(C)C(=O)N1C(C(=O)C(O)(n2[pH][pH]2)n2[pH][pH]2)CC2CCCCC21)C(=O)OCC",
                    0.8442546757032551
                ],
                [
                    "CCCC(NC(C)C(=O)N1C(C(=O)C(O)(n2[nH][pH]2)p2[pH][pH]2)CC2CCCCC21)C(=O)OCC",
                    0.8442546757032551
                ],
                [
                    "CCCC(NC(C)C(=O)N1C(C(=O)C(O)(n2[nH][pH]2)p2[nH][pH]2)CC2CCCCC21)C(=O)OCC",
                    0.8442546757032551
                ],
                [
                    "CCCC(NC(C)C(=O)N1C(C(=O)C(O)(n2[nH][pH]2)p2[nH][nH]2)CC2CCCCC21)C(=O)OCC",
                    0.8442546757032551
                ],
                [
                    "CCCC(NC(C)C(=O)N1C(C(=O)C(O)(n2[nH][pH]2)n2[pH][pH]2)CC2CCCCC21)C(=O)OCC",
                    0.8442546757032551
                ],
                [
                    "CCCC(NC(C)C(=O)N1C(C(=O)C(O)(n2[nH][pH]2)n2[nH][pH]2)CC2CCCCC21)C(=O)OCC",
                    0.8442546757032551
                ],
                [
                    "CCCC(NC(C)C(=O)N1C(C(=O)C(O)(n2[nH][nH]2)p2[pH][pH]2)CC2CCCCC21)C(=O)OCC",
                    0.8442546757032551
                ],
                [
                    "CCCC(NC(C)C(=O)N1C(C(=O)C(O)(n2[nH][nH]2)p2[nH][pH]2)CC2CCCCC21)C(=O)OCC",
                    0.8442546757032551
                ],
                [
                    "CCCC(NC(C)C(=O)N1C(C(=O)C(O)(n2[nH][nH]2)p2[nH][nH]2)CC2CCCCC21)C(=O)OCC",
                    0.8442546757032551
                ],
                [
                    "CCCC(NC(C)C(=O)N1C(C(=O)C(O)(n2[nH][nH]2)n2[pH][pH]2)CC2CCCCC21)C(=O)OCC",
                    0.8442546757032551
                ],
                [
                    "CCCC(NC(C)C(=O)N1C(C(=O)C(O)(n2[nH][nH]2)n2[nH][pH]2)CC2CCCCC21)C(=O)OCC",
                    0.8442546757032551
                ],
                [
                    "CCCC(NC(C)C(=O)N1C(C(=O)C(O)(n2[nH][nH]2)n2[nH][nH]2)CC2CCCCC21)C(=O)OCC",
                    0.8442546757032551
                ],
                [
                    "CCCC(NC(C)C(=O)N1C(C(=O)[SH](n2[nH][nH]2)p2[nH][pH]2)CC2CCCCC21)C(=O)OCC",
                    0.842423539174232
                ],
                [
                    "CCCC(NC(C)C(=O)N1C(C(=O)[SH](n2[nH][nH]2)n2[nH][pH]2)CC2CCCCC21)C(=O)OCC",
                    0.842423539174232
                ],
                [
                    "CCCC(NC(C)C(=O)N1C(C(=O)P(n2[nH][pH]2)p2[nH][pH]2)CC2CCCCC21)C(=O)OCC",
                    0.842423539174232
                ],
                [
                    "CCCC(NC(C)C(=O)N1C(C(=O)P(n2[nH][pH]2)n2[pH][pH]2)CC2CCCCC21)C(=O)OCC",
                    0.842423539174232
                ],
                [
                    "CCCC(NC(C)C(=O)N1C(C(=O)P(n2[nH][nH]2)p2[nH][nH]2)CC2CCCCC21)C(=O)OCC",
                    0.842423539174232
                ],
                [
                    "CCCC(NC(C)C(=O)N1C(C(=O)N(n2[pH][pH]2)p2[nH][pH]2)CC2CCCCC21)C(=O)OCC",
                    0.842423539174232
                ],
                [
                    "CCCC(NC(C)C(=O)N1C(C(=O)N(n2[nH][nH]2)p2[nH][nH]2)CC2CCCCC21)C(=O)OCC",
                    0.842423539174232
                ],
                [
                    "CCCC(NC(C)C(=O)N1C(C(=O)N(n2[nH][nH]2)n2[pH][pH]2)CC2CCCCC21)C(=O)OCC",
                    0.842423539174232
                ],
                [
                    "CCCC(NC(C)C(=O)N1C(C(=O)C(n2[pH][pH]2)n2[pH][pH]2)CC2CCCCC21)C(=O)OCC",
                    0.842423539174232
                ],
                [
                    "CCCC(NC(C)C(=O)N1C(C(=O)C(n2[nH][nH]2)n2[pH][pH]2)CC2CCCCC21)C(=O)OCC",
                    0.842423539174232
                ]
            ],
            "execution_time": 28320.730712652206,
            "number_scoring_function_calls": 1475145,
            "metadata": {
                "top_1": 0.8516306272526402,
                "top_10": 0.8516306272526402,
                "top_100": 0.8476120187940573,
                "internal_similarity_max": 0.9090909090909091,
                "internal_similarity_mean": 0.6427212459814904,
                "internal_similarity_histogram_density": [
                    [
                        0.1,
                        0.0,
                        0.0,
                        0.0,
                        0.0,
                        0.6299999999999994,
                        8.040000000000001,
                        0.9160000000000001,
                        0.29800000000000004,
                        0.016000000000000004
                    ]
                ],
                "internal_similarity_histogram_bins": [
                    [
                        0.0,
                        0.1,
                        0.2,
                        0.30000000000000004,
                        0.4,
                        0.5,
                        0.6000000000000001,
                        0.7000000000000001,
                        0.8,
                        0.9,
                        1.0
                    ]
                ]
            }
        },
        {
            "benchmark_name": "Amlodipine MPO",
            "score": 0.9056625856802984,
            "optimized_molecules": [
                [
                    "CCOC(=O)C1=C(COCCp2[pH]p2N)NC(C)=C(C(=O)OC)C1c1ccccc1Cl",
                    0.9056625856802982
                ],
                [
                    "CCOC(=O)C1=C(COCCp2[pH]n2N)NC(C)=C(C(=O)OC)C1c1ccccc1Cl",
                    0.9056625856802982
                ],
                [
                    "CCOC(=O)C1=C(COCCn2op2N)NC(C)=C(C(=O)OC)C1c1ccccc1Cl",
                    0.9056625856802982
                ],
                [
                    "CCOC(=O)C1=C(COCCn2[pH]p2N)NC(C)=C(C(=O)OC)C1c1ccccc1Cl",
                    0.9056625856802982
                ],
                [
                    "CCOC(=O)C1=C(COCCn2[pH]n2N)NC(C)=C(C(=O)OC)C1c1ccccc1Cl",
                    0.9056625856802982
                ],
                [
                    "CCOC(=O)C1=C(COCC[SH]2SP2N)NC(C)=C(C(=O)OC)C1c1ccccc1Cl",
                    0.9056625856802982
                ],
                [
                    "CCOC(=O)C1=C(COCC[SH]2SN2N)NC(C)=C(C(=O)OC)C1c1ccccc1Cl",
                    0.9056625856802982
                ],
                [
                    "CCOC(=O)C1=C(COCC[SH]2P[SH]2N)NC(C)=C(C(=O)OC)C1c1ccccc1Cl",
                    0.9056625856802982
                ],
                [
                    "CCOC(=O)C1=C(COCCS2=CC2N)NC(C)=C(C(=O)OC)C1c1ccccc1Cl",
                    0.9056625856802982
                ],
                [
                    "CCOC(=O)C1=C(COCCS2(N)PP2)NC(C)=C(C(=O)OC)C1c1ccccc1Cl",
                    0.9056625856802982
                ],
                [
                    "CCOC(=O)C1=C(COCCS2(N)OS2)NC(C)=C(C(=O)OC)C1c1ccccc1Cl",
                    0.9056625856802982
                ],
                [
                    "CCOC(=O)C1=C(COCCS2(N)OO2)NC(C)=C(C(=O)OC)C1c1ccccc1Cl",
                    0.9056625856802982
                ],
                [
                    "CCOC(=O)C1=C(COCCS2(N)NO2)NC(C)=C(C(=O)OC)C1c1ccccc1Cl",
                    0.9056625856802982
                ],
                [
                    "CCOC(=O)C1=C(COCCS2(N)CP2)NC(C)=C(C(=O)OC)C1c1ccccc1Cl",
                    0.9056625856802982
                ],
                [
                    "CCOC(=O)C1=C(COCCS2(N)CO2)NC(C)=C(C(=O)OC)C1c1ccccc1Cl",
                    0.9056625856802982
                ],
                [
                    "CCOC(=O)C1=C(COCCS2(N)CN2)NC(C)=C(C(=O)OC)C1c1ccccc1Cl",
                    0.9056625856802982
                ],
                [
                    "CCOC(=O)C1=C(COCCS2(N)CC2)NC(C)=C(C(=O)OC)C1c1ccccc1Cl",
                    0.9056625856802982
                ],
                [
                    "CCOC(=O)C1=C(COCCP2[SH2]N2N)NC(C)=C(C(=O)OC)C1c1ccccc1Cl",
                    0.9056625856802982
                ],
                [
                    "CCOC(=O)C1=C(COCCP2SC2N)NC(C)=C(C(=O)OC)C1c1ccccc1Cl",
                    0.9056625856802982
                ],
                [
                    "CCOC(=O)C1=C(COCCP2P[SH]2N)NC(C)=C(C(=O)OC)C1c1ccccc1Cl",
                    0.9056625856802982
                ],
                [
                    "CCOC(=O)C1=C(COCCP2PC2N)NC(C)=C(C(=O)OC)C1c1ccccc1Cl",
                    0.9056625856802982
                ],
                [
                    "CCOC(=O)C1=C(COCCP2NC2N)NC(C)=C(C(=O)OC)C1c1ccccc1Cl",
                    0.9056625856802982
                ],
                [
                    "CCOC(=O)C1=C(COCCP2C[SH]2N)NC(C)=C(C(=O)OC)C1c1ccccc1Cl",
                    0.9056625856802982
                ],
                [
                    "CCOC(=O)C1=C(COCCP2CC2N)NC(C)=C(C(=O)OC)C1c1ccccc1Cl",
                    0.9056625856802982
                ],
                [
                    "CCOC(=O)C1=C(COCCP2C=C2N)NC(C)=C(C(=O)OC)C1c1ccccc1Cl",
                    0.9056625856802982
                ],
                [
                    "CCOC(=O)C1=C(COCCN2[SH2]P2N)NC(C)=C(C(=O)OC)C1c1ccccc1Cl",
                    0.9056625856802982
                ],
                [
                    "CCOC(=O)C1=C(COCCN2S[SH]2N)NC(C)=C(C(=O)OC)C1c1ccccc1Cl",
                    0.9056625856802982
                ],
                [
                    "CCOC(=O)C1=C(COCCN2O[SH]2N)NC(C)=C(C(=O)OC)C1c1ccccc1Cl",
                    0.9056625856802982
                ],
                [
                    "CCOC(=O)C1=C(COCCN2OC2N)NC(C)=C(C(=O)OC)C1c1ccccc1Cl",
                    0.9056625856802982
                ],
                [
                    "CCOC(=O)C1=C(COCCN2C[SH]2N)NC(C)=C(C(=O)OC)C1c1ccccc1Cl",
                    0.9056625856802982
                ],
                [
                    "CCOC(=O)C1=C(COCCN2CP2N)NC(C)=C(C(=O)OC)C1c1ccccc1Cl",
                    0.9056625856802982
                ],
                [
                    "CCOC(=O)C1=C(COCCC2SN2N)NC(C)=C(C(=O)OC)C1c1ccccc1Cl",
                    0.9056625856802982
                ],
                [
                    "CCOC(=O)C1=C(COCCC2PN2N)NC(C)=C(C(=O)OC)C1c1ccccc1Cl",
                    0.9056625856802982
                ],
                [
                    "CCOC(=O)C1=C(COCCC2NP2N)NC(C)=C(C(=O)OC)C1c1ccccc1Cl",
                    0.9056625856802982
                ],
                [
                    "CCOC(=O)C1=C(COCCC2=CP2N)NC(C)=C(C(=O)OC)C1c1ccccc1Cl",
                    0.9056625856802982
                ],
                [
                    "CCOC(=O)C1=C(COCCC2=CC2N)NC(C)=C(C(=O)OC)C1c1ccccc1Cl",
                    0.9056625856802982
                ],
                [
                    "CCOC(=O)C1=C(COCCC2(N)SS2)NC(C)=C(C(=O)OC)C1c1ccccc1Cl",
                    0.9056625856802982
                ],
                [
                    "CCOC(=O)C1=C(COCCC2(N)PS2)NC(C)=C(C(=O)OC)C1c1ccccc1Cl",
                    0.9056625856802982
                ],
                [
                    "CCOC(=O)C1=C(COCCC2(N)PP2)NC(C)=C(C(=O)OC)C1c1ccccc1Cl",
                    0.9056625856802982
                ],
                [
                    "CCOC(=O)C1=C(COCCC2(N)P=P2)NC(C)=C(C(=O)OC)C1c1ccccc1Cl",
                    0.9056625856802982
                ],
                [
                    "CCOC(=O)C1=C(COCCC2(N)OO2)NC(C)=C(C(=O)OC)C1c1ccccc1Cl",
                    0.9056625856802982
                ],
                [
                    "CCOC(=O)C1=C(COCCC2(N)NS2)NC(C)=C(C(=O)OC)C1c1ccccc1Cl",
                    0.9056625856802982
                ],
                [
                    "CCOC(=O)C1=C(COCCC2(N)NP2)NC(C)=C(C(=O)OC)C1c1ccccc1Cl",
                    0.9056625856802982
                ],
                [
                    "CCOC(=O)C1=C(COCCC2(N)NO2)NC(C)=C(C(=O)OC)C1c1ccccc1Cl",
                    0.9056625856802982
                ],
                [
                    "CCOC(=O)C1=C(C)NC(COCCp2sp2N)=C(C(=O)OC)C1c1ccccc1Cl",
                    0.9056625856802982
                ],
                [
                    "CCOC(=O)C1=C(C)NC(COCCp2sn2N)=C(C(=O)OC)C1c1ccccc1Cl",
                    0.9056625856802982
                ],
                [
                    "CCOC(=O)C1=C(C)NC(COCCp2on2N)=C(C(=O)OC)C1c1ccccc1Cl",
                    0.9056625856802982
                ],
                [
                    "CCOC(=O)C1=C(C)NC(COCCp2[pH]p2N)=C(C(=O)OC)C1c1ccccc1Cl",
                    0.9056625856802982
                ],
                [
                    "CCOC(=O)C1=C(C)NC(COCCn2on2N)=C(C(=O)OC)C1c1ccccc1Cl",
                    0.9056625856802982
                ],
                [
                    "CCOC(=O)C1=C(C)NC(COCCn2[pH]n2N)=C(C(=O)OC)C1c1ccccc1Cl",
                    0.9056625856802982
                ],
                [
                    "CCOC(=O)C1=C(C)NC(COCCn2[nH]p2N)=C(C(=O)OC)C1c1ccccc1Cl",
                    0.9056625856802982
                ],
                [
                    "CCOC(=O)C1=C(C)NC(COCC[SH]2S[SH]2N)=C(C(=O)OC)C1c1ccccc1Cl",
                    0.9056625856802982
                ],
                [
                    "CCOC(=O)C1=C(C)NC(COCC[SH]2PP2N)=C(C(=O)OC)C1c1ccccc1Cl",
                    0.9056625856802982
                ],
                [
                    "CCOC(=O)C1=C(C)NC(COCC[SH]2OP2N)=C(C(=O)OC)C1c1ccccc1Cl",
                    0.9056625856802982
                ],
                [
                    "CCOC(=O)C1=C(C)NC(COCC[SH]2CP2N)=C(C(=O)OC)C1c1ccccc1Cl",
                    0.9056625856802982
                ],
                [
                    "CCOC(=O)C1=C(C)NC(COCCS2(N)S[SH2]2)=C(C(=O)OC)C1c1ccccc1Cl",
                    0.9056625856802982
                ],
                [
                    "CCOC(=O)C1=C(C)NC(COCCS2(N)P[SH2]2)=C(C(=O)OC)C1c1ccccc1Cl",
                    0.9056625856802982
                ],
                [
                    "CCOC(=O)C1=C(C)NC(COCCS2(N)PS2)=C(C(=O)OC)C1c1ccccc1Cl",
                    0.9056625856802982
                ],
                [
                    "CCOC(=O)C1=C(C)NC(COCCS2(N)NS2)=C(C(=O)OC)C1c1ccccc1Cl",
                    0.9056625856802982
                ],
                [
                    "CCOC(=O)C1=C(C)NC(COCCS2(N)NP2)=C(C(=O)OC)C1c1ccccc1Cl",
                    0.9056625856802982
                ],
                [
                    "CCOC(=O)C1=C(C)NC(COCCS2(N)NO2)=C(C(=O)OC)C1c1ccccc1Cl",
                    0.9056625856802982
                ],
                [
                    "CCOC(=O)C1=C(C)NC(COCCS2(N)CP2)=C(C(=O)OC)C1c1ccccc1Cl",
                    0.9056625856802982
                ],
                [
                    "CCOC(=O)C1=C(C)NC(COCCS2(N)CO2)=C(C(=O)OC)C1c1ccccc1Cl",
                    0.9056625856802982
                ],
                [
                    "CCOC(=O)C1=C(C)NC(COCCS2(N)CN2)=C(C(=O)OC)C1c1ccccc1Cl",
                    0.9056625856802982
                ],
                [
                    "CCOC(=O)C1=C(C)NC(COCCS2(N)CC2)=C(C(=O)OC)C1c1ccccc1Cl",
                    0.9056625856802982
                ],
                [
                    "CCOC(=O)C1=C(C)NC(COCCP2PC2N)=C(C(=O)OC)C1c1ccccc1Cl",
                    0.9056625856802982
                ],
                [
                    "CCOC(=O)C1=C(C)NC(COCCP2OC2N)=C(C(=O)OC)C1c1ccccc1Cl",
                    0.9056625856802982
                ],
                [
                    "CCOC(=O)C1=C(C)NC(COCCP2CN2N)=C(C(=O)OC)C1c1ccccc1Cl",
                    0.9056625856802982
                ],
                [
                    "CCOC(=O)C1=C(C)NC(COCCN2[SH2]P2N)=C(C(=O)OC)C1c1ccccc1Cl",
                    0.9056625856802982
                ],
                [
                    "CCOC(=O)C1=C(C)NC(COCCN2P[SH]2N)=C(C(=O)OC)C1c1ccccc1Cl",
                    0.9056625856802982
                ],
                [
                    "CCOC(=O)C1=C(C)NC(COCCN2PC2N)=C(C(=O)OC)C1c1ccccc1Cl",
                    0.9056625856802982
                ],
                [
                    "CCOC(=O)C1=C(C)NC(COCCN2NC2N)=C(C(=O)OC)C1c1ccccc1Cl",
                    0.9056625856802982
                ],
                [
                    "CCOC(=O)C1=C(C)NC(COCCN2CN2N)=C(C(=O)OC)C1c1ccccc1Cl",
                    0.9056625856802982
                ],
                [
                    "CCOC(=O)C1=C(C)NC(COCCC2PC2N)=C(C(=O)OC)C1c1ccccc1Cl",
                    0.9056625856802982
                ],
                [
                    "CCOC(=O)C1=C(C)NC(COCCC2OP2N)=C(C(=O)OC)C1c1ccccc1Cl",
                    0.9056625856802982
                ],
                [
                    "CCOC(=O)C1=C(C)NC(COCCC2ON2N)=C(C(=O)OC)C1c1ccccc1Cl",
                    0.9056625856802982
                ],
                [
                    "CCOC(=O)C1=C(C)NC(COCCC2OC2N)=C(C(=O)OC)C1c1ccccc1Cl",
                    0.9056625856802982
                ],
                [
                    "CCOC(=O)C1=C(C)NC(COCCC2N[SH]2N)=C(C(=O)OC)C1c1ccccc1Cl",
                    0.9056625856802982
                ],
                [
                    "CCOC(=O)C1=C(C)NC(COCCC2C[SH]2N)=C(C(=O)OC)C1c1ccccc1Cl",
                    0.9056625856802982
                ],
                [
                    "CCOC(=O)C1=C(C)NC(COCCC2CP2N)=C(C(=O)OC)C1c1ccccc1Cl",
                    0.9056625856802982
                ],
                [
                    "CCOC(=O)C1=C(C)NC(COCCC2CC2N)=C(C(=O)OC)C1c1ccccc1Cl",
                    0.9056625856802982
                ],
                [
                    "CCOC(=O)C1=C(C)NC(COCCC2=PP2N)=C(C(=O)OC)C1c1ccccc1Cl",
                    0.9056625856802982
                ],
                [
                    "CCOC(=O)C1=C(C)NC(COCCC2=PN2N)=C(C(=O)OC)C1c1ccccc1Cl",
                    0.9056625856802982
                ],
                [
                    "CCOC(=O)C1=C(C)NC(COCCC2=CP2N)=C(C(=O)OC)C1c1ccccc1Cl",
                    0.9056625856802982
                ],
                [
                    "CCOC(=O)C1=C(C)NC(COCCC2(N)[SH]=[SH]2)=C(C(=O)OC)C1c1ccccc1Cl",
                    0.9056625856802982
                ],
                [
                    "CCOC(=O)C1=C(C)NC(COCCC2(N)S[SH2]2)=C(C(=O)OC)C1c1ccccc1Cl",
                    0.9056625856802982
                ],
                [
                    "CCOC(=O)C1=C(C)NC(COCCC2(N)SS2)=C(C(=O)OC)C1c1ccccc1Cl",
                    0.9056625856802982
                ],
                [
                    "CCOC(=O)C1=C(C)NC(COCCC2(N)PS2)=C(C(=O)OC)C1c1ccccc1Cl",
                    0.9056625856802982
                ],
                [
                    "CCOC(=O)C1=C(C)NC(COCCC2(N)PP2)=C(C(=O)OC)C1c1ccccc1Cl",
                    0.9056625856802982
                ],
                [
                    "CCOC(=O)C1=C(C)NC(COCCC2(N)P=P2)=C(C(=O)OC)C1c1ccccc1Cl",
                    0.9056625856802982
                ],
                [
                    "CCOC(=O)C1=C(C)NC(COCCC2(N)OS2)=C(C(=O)OC)C1c1ccccc1Cl",
                    0.9056625856802982
                ],
                [
                    "CCOC(=O)C1=C(C)NC(COCCC2(N)OP2)=C(C(=O)OC)C1c1ccccc1Cl",
                    0.9056625856802982
                ],
                [
                    "CCOC(=O)C1=C(C)NC(COCCC2(N)NS2)=C(C(=O)OC)C1c1ccccc1Cl",
                    0.9056625856802982
                ],
                [
                    "CCOC(=O)C1=C(C)NC(COCCC2(N)NP2)=C(C(=O)OC)C1c1ccccc1Cl",
                    0.9056625856802982
                ],
                [
                    "CCOC(=O)C1=C(C)NC(COCCC2(N)NO2)=C(C(=O)OC)C1c1ccccc1Cl",
                    0.9056625856802982
                ],
                [
                    "CCOC(=O)C1=C(C)NC(COCCC2(N)NN2)=C(C(=O)OC)C1c1ccccc1Cl",
                    0.9056625856802982
                ],
                [
                    "CCOC(=O)C1=C(C)NC(COCCC2(N)CS2)=C(C(=O)OC)C1c1ccccc1Cl",
                    0.9056625856802982
                ],
                [
                    "CCOC(=O)C1=C(C)NC(COCCC2(N)CO2)=C(C(=O)OC)C1c1ccccc1Cl",
                    0.9056625856802982
                ],
                [
                    "CCOC(=O)C1=C(C)NC(COCCC2(N)CN2)=C(C(=O)OC)C1c1ccccc1Cl",
                    0.9056625856802982
                ],
                [
                    "CCOC(=O)C1=C(C)NC(COCCC2(N)C=P2)=C(C(=O)OC)C1c1ccccc1Cl",
                    0.9056625856802982
                ]
            ],
            "execution_time": 9871.615440368652,
            "number_scoring_function_calls": 470102,
            "metadata": {
                "top_1": 0.9056625856802982,
                "top_10": 0.9056625856802982,
                "top_100": 0.9056625856802991,
                "internal_similarity_max": 1.0,
                "internal_similarity_mean": 0.7034709311737112,
                "internal_similarity_histogram_density": [
                    [
                        0.1,
                        0.0,
                        0.0,
                        0.0,
                        0.0,
                        0.0,
                        5.912000000000002,
                        3.452000000000001,
                        0.5020000000000001,
                        0.034
                    ]
                ],
                "internal_similarity_histogram_bins": [
                    [
                        0.0,
                        0.1,
                        0.2,
                        0.30000000000000004,
                        0.4,
                        0.5,
                        0.6000000000000001,
                        0.7000000000000001,
                        0.8,
                        0.9,
                        1.0
                    ]
                ]
            }
        },
        {
            "benchmark_name": "Sitagliptin MPO",
            "score": 0.9076519527752683,
            "optimized_molecules": [
                [
                    "O=CC1NC2NNC(F)(N(O)C23C2C(F)C3(C=CC=CCl)C2(F)C=CF)C1(F)Cl",
                    0.9076519527752684
                ],
                [
                    "O=CC1NC2NNC(C=CC=CCl)(N(O)C23C2C(F)C3(C=CF)C2(F)F)C1(F)Cl",
                    0.9076519527752684
                ],
                [
                    "O=CC1NC2N(O)NC(NC23C2(C=CF)C(F)C3(C=CC=CCl)C2(F)F)C1(F)Cl",
                    0.9076519527752684
                ],
                [
                    "O=CC1NC2C(C=C=C=CCl)C3C(NN(O)C(F)C=CF)NC(F)(C1(F)Cl)C23F",
                    0.9076519527752684
                ],
                [
                    "O=CC1NC2(F)NNC3(N(O)C2(C=CF)C2C(F)C(F)C23C=CC=CCl)C1(F)Cl",
                    0.9076519527752684
                ],
                [
                    "O=CC1NC2(F)NNC3(C4C(F)C(F)(C=CC=CCl)C4C2(C=CF)N3O)C1(F)Cl",
                    0.9076519527752684
                ],
                [
                    "O=CC1NC2(F)NN(O)C3(NC2(C=CF)C2C3C(F)C2(F)C=CC=CCl)C1(F)Cl",
                    0.9076519527752684
                ],
                [
                    "O=CC1NC2(F)NN(O)C3(NC2(C=CF)C2C(F)C(F)C23C=CC=CCl)C1(F)Cl",
                    0.9076519527752684
                ],
                [
                    "O=CC1NC2(F)N(O)NC(NC23C2(C=CF)C(F)C3(C=CC=CCl)C2F)C1(F)Cl",
                    0.9076519527752684
                ],
                [
                    "O=CC1NC2(F)N(O)NC(F)(NC23C2(C=CF)C(F)C3(C=CC=CCl)C2F)C1Cl",
                    0.9076519527752684
                ],
                [
                    "O=CC1NC2(C=CC=CCl)NN(O)C(F)(NC23C2C(F)C3(C=CF)C2(F)Cl)C1F",
                    0.9076519527752684
                ],
                [
                    "O=CC1NC2(C=CC=CCl)N(O)NC(F)(NC23C2C(F)C3(C=CF)C2(F)F)C1Cl",
                    0.9076519527752684
                ],
                [
                    "O=CC1N(O)C2(F)NNC3(NC2C2(C=CF)C(F)C(F)C23C=CC=CCl)C1(F)Cl",
                    0.9076519527752684
                ],
                [
                    "O=CC1N(O)C2(F)NNC3(NC2(C=CF)C2C(F)C(F)(F)C23)C1(Cl)C=CC=CCl",
                    0.9076519527752684
                ],
                [
                    "O=CC1C(F)C23NNC(N1O)C(C=CF)(N2)C1C(F)(C=CCl)C(F)(F)C13C=CCl",
                    0.9076519527752684
                ],
                [
                    "O=CC1C(F)C23NNC(F)(N1O)C(C=CF)(N2)C1C(F)(C=CCl)C(F)C13C=CCl",
                    0.9076519527752684
                ],
                [
                    "O=CC1C(F)C23NNC(F)(N1O)C(C=CF)(N2)C1(F)C3C(C=CCl)C1(F)C=CCl",
                    0.9076519527752684
                ],
                [
                    "O=CC1C(F)C23NNC(C(N2)C2(C=CF)C(F)(C=CCl)C(F)(F)C32C=CCl)N1O",
                    0.9076519527752684
                ],
                [
                    "O=CC1C(Cl)C23NNC(F)(N1O)C(C=CF)(N2)C1(C=CC=CCl)C(F)C(F)(F)C31",
                    0.9076519527752684
                ],
                [
                    "O=CC1C(Cl)C23NNC(F)(C(N2)C2C(F)(F)C(F)(C=CF)C23C=CC=CCl)N1O",
                    0.9076519527752684
                ],
                [
                    "O=CC1C(Cl)C23NNC(F)(C(N2)C2C(F)(F)C(F)(C=CCl)C23C=CC=CF)N1O",
                    0.9076519527752684
                ],
                [
                    "O=CC1C(Cl)C23NNC(F)(C(N2)C2(C=CF)C(F)(F)C(F)C32C=CC=CCl)N1O",
                    0.9076519527752684
                ],
                [
                    "O=CC12NNC(NC13C1C(F)C3(C=CC=CCl)C1(F)Cl)C(F)(C=CF)C(F)N2O",
                    0.9076519527752684
                ],
                [
                    "O=CC12NNC(NC13C1(F)C(C=CF)C3(C=CC=CCl)C1(F)Cl)C(F)C(F)N2O",
                    0.9076519527752684
                ],
                [
                    "O=CC12NNC(N(O)C(F)C1Cl)C1(N2)C2C(F)(F)C1(C=CF)C2(F)C=CC=CCl",
                    0.9076519527752684
                ],
                [
                    "O=CC12NNC(N(O)C(F)C1(F)C=CF)C1(N2)C2C(F)C1(C=CC=CCl)C2(F)Cl",
                    0.9076519527752684
                ],
                [
                    "O=CC12NNC(F)(NC(C=CF)C1F)C1(C3C(F)C1(C=CC=CCl)C3(F)Cl)N2O",
                    0.9076519527752684
                ],
                [
                    "O=CC12NC(F)C(Cl)C(C=CC=CCl)(NN1O)NC21C2C(F)C1(C=CF)C2(F)F",
                    0.9076519527752684
                ],
                [
                    "O=CC12NC(F)(Cl)C(F)C(C=CC=CCl)(NN1O)NC21C2C(F)C1(C=CF)C2F",
                    0.9076519527752684
                ],
                [
                    "O=CC12C(F)C(C=CC=CCl)(C1(F)F)C21NC2NN(O)C1NC(C=CF)C2(F)Cl",
                    0.9076519527752684
                ],
                [
                    "O=CC12C(F)C(C=CC=CCl)(C1(F)F)C21NC2NN(O)C1(F)NC(C=CF)C2Cl",
                    0.9076519527752684
                ],
                [
                    "O=CC12C(F)C(C1(F)F)C21NC2(C=CC=CCl)NN(O)C1(F)NC(C=CF)C2Cl",
                    0.9076519527752684
                ],
                [
                    "O=CC12C(F)(Cl)C(C1(F)C=CC=CCl)C21NC2NN(O)C1(F)NC(C=CF)C2F",
                    0.9076519527752684
                ],
                [
                    "O=CC1(F)NC2NNC(N(O)C23C2(C=CF)C(F)C3(C=CC=CCl)C2F)C1(F)Cl",
                    0.9076519527752684
                ],
                [
                    "O=CC1(F)NC2N(O)NC3(NC2(Cl)C2(C=CF)C(F)C(F)C32C=CC=CCl)C1F",
                    0.9076519527752684
                ],
                [
                    "O=CC1(F)NC2C3NC(NN2O)(C2C(F)(C=CC=CCl)C(F)C32C=CF)C1(F)Cl",
                    0.9076519527752684
                ],
                [
                    "O=CC1(F)NC2(F)NNC(C1Cl)N(O)C21C2C(F)C1(C=CC=CCl)C2(F)C=CF",
                    0.9076519527752684
                ],
                [
                    "O=CC1(F)NC2(C=CC=CCl)C3NC(NN2O)(C2C(F)C(F)C32C=CF)C1(F)Cl",
                    0.9076519527752684
                ],
                [
                    "O=CC1(F)N(O)C2NNC3(NC2C2(C=CF)C3C(F)C2(F)C=CC=CCl)C1(F)Cl",
                    0.9076519527752684
                ],
                [
                    "O=CC1(F)N(O)C2NNC3(NC2(C=CF)C2C3C(F)C2(F)C=CCl)C1(F)C=CCl",
                    0.9076519527752684
                ],
                [
                    "O=CC1(F)N(O)C2NNC3(NC2(C=CF)C2C(C=CC=CCl)C(F)C23Cl)C1(F)F",
                    0.9076519527752684
                ],
                [
                    "O=CC1(F)N(O)C2NNC(NC23C2C(F)C3(C=CC=CCl)C2(F)C=CF)C1(F)Cl",
                    0.9076519527752684
                ],
                [
                    "O=CC1(F)N(O)C2(C=CF)NNC3(NC2C2C(F)C(F)C23C=CC=CCl)C1(F)Cl",
                    0.9076519527752684
                ],
                [
                    "O=CC1(F)C2C(F)C1(C=CF)C21NC2NNC1(F)N(O)C(F)C2(Cl)C=CC=CCl",
                    0.9076519527752684
                ],
                [
                    "O=CC1(F)C2C(F)C1(C=CC=CCl)C21NC2NN(O)C1(F)NC(C=CF)C2(F)Cl",
                    0.9076519527752684
                ],
                [
                    "O=CC1(F)C2C(F)(Cl)C1(C=CF)C21NC2NNC1(C=CC=CCl)N(O)C(F)C2F",
                    0.9076519527752684
                ],
                [
                    "O=CC1(F)C2(C=CF)C(F)C1(C=CC=CCl)C21NC2NNC1(Cl)N(O)C(F)C2F",
                    0.9076519527752684
                ],
                [
                    "O=CC1(F)C2(C=CF)C(F)C1(C=CC=CCl)C21NC2C(Cl)C(F)NC1(F)NN2O",
                    0.9076519527752684
                ],
                [
                    "O=CC1(F)C(F)C2NNC(Cl)(N1O)C1(N2)C2C(F)C1(C=CF)C2(F)C=CC=CCl",
                    0.9076519527752684
                ],
                [
                    "O=CC1(F)C(F)C2NNC(Cl)(N1O)C1(N2)C2(C=CF)C(F)C1(C=CC=CCl)C2F",
                    0.9076519527752684
                ],
                [
                    "O=CC1(F)C(F)C23NNC(N1O)C(C=CF)(N2)C1C(F)(C=CCl)C(F)C13C=CCl",
                    0.9076519527752684
                ],
                [
                    "O=CC1(F)C(Cl)C2NNC(N1O)C1(N2)C2(C=CF)C(F)C1(C=CF)C2(F)C=CCl",
                    0.9076519527752684
                ],
                [
                    "O=CC1(F)C(Cl)C2NNC(F)(N1O)C1(N2)C2C(F)C1(C=CF)C2(F)C=CC=CCl",
                    0.9076519527752684
                ],
                [
                    "O=CC1(F)C(Cl)C23NNC(N1O)C(C=CF)(N2)C1C3C(F)(F)C1(F)C=CC=CCl",
                    0.9076519527752684
                ],
                [
                    "O=CC1(Cl)C(F)NC2(F)N(O)NC1(C=CC=CCl)NC21C2C(F)C1(C=CF)C2F",
                    0.9076519527752684
                ],
                [
                    "O=CC1(Cl)C(F)C2NNC(C=CC=CCl)(N1O)C1(N2)C2C(F)C1(C=CF)C2(F)F",
                    0.9076519527752684
                ],
                [
                    "O=CC1(Cl)C(F)C2(F)NNC(N1O)C1(N2)C2C(F)C1(C=CF)C2(F)C=CC=CCl",
                    0.9076519527752684
                ],
                [
                    "O=CC1(Cl)C(F)C2(F)NNC(C=CC=CCl)(N1O)C1(N2)C2C(F)C1(C=CF)C2F",
                    0.9076519527752684
                ],
                [
                    "O=CC1(C=CF)NC2N(O)NC(F)(NC23C2C(F)C3(C=CC=CCl)C2F)C1(F)Cl",
                    0.9076519527752684
                ],
                [
                    "O=CC1(C=CF)NC2(F)NNC(C1F)N(O)C21C2C(F)C1(C=CC=CCl)C2(F)Cl",
                    0.9076519527752684
                ],
                [
                    "O=CC1(C=CF)NC2(Cl)NNC(F)(C1F)N(O)C21C2C(F)C1(C=CC=CCl)C2F",
                    0.9076519527752684
                ],
                [
                    "O=CC1(C=CC=CCl)N(O)C2NNC3(NC2(F)C2(C=CF)C(F)C(F)C32)C1(F)Cl",
                    0.9076519527752684
                ],
                [
                    "O=CC1(C=CC=CCl)N(O)C2(F)NNC3(NC2C2(C=CF)C(F)C(F)C23)C1(F)Cl",
                    0.9076519527752684
                ],
                [
                    "O=CC1(C(F)Cl)NC2(F)C3(F)C4NC(N(NO)C(F)C=CF)C3(C=CC=CCl)C412",
                    0.9076519527752684
                ],
                [
                    "O=CC(NN(C(F)C=CF)C1C2(F)C3C(NO)NC2(F)C31C=C=C=CCl)C(F)Cl",
                    0.9076519527752684
                ],
                [
                    "O=CC(NC1C2C3NC(F)(NN(O)C(F)C=CF)C2(F)C13C=C=C=CCl)C(F)Cl",
                    0.9076519527752684
                ],
                [
                    "O=CC(NC1C2C3C(C=C=C=CCl)(N(O)NC(F)C=CF)NC2(F)C13F)C(F)Cl",
                    0.9076519527752684
                ],
                [
                    "O=CC(NC12NC(N(NO)C(F)C=CF)C3(F)C1C(F)C23C=C=C=CCl)C(F)Cl",
                    0.9076519527752684
                ],
                [
                    "O=CC(NC12NC(N(C=C=C=CCl)NO)C3C1(F)C(F)C32C(F)C=CF)C(F)Cl",
                    0.9076519527752684
                ],
                [
                    "O=CC(NC12NC(C=C=C=CCl)(N(O)NC(F)C=CF)C3C1C(F)C32F)C(F)Cl",
                    0.9076519527752684
                ],
                [
                    "O=CC(NC1(N(NO)C(F)C=CF)NC2C3(F)C(F)C2(C=C=C=CCl)C31)C(F)Cl",
                    0.9076519527752684
                ],
                [
                    "O=CC(NC1(F)C2C3NC(N(C=C=C=CCl)NO)C2(F)C31C(F)C=CF)C(F)Cl",
                    0.9076519527752684
                ],
                [
                    "O=CC(NC1(F)C2C3NC(C=C=C=CCl)(N(O)NC(F)C=CF)C2C31F)C(F)Cl",
                    0.9076519527752684
                ],
                [
                    "O=CC(NC1(C=C=C=CCl)C2C3C(N(NO)C(F)C=CF)NC2(F)C31F)C(F)Cl",
                    0.9076519527752684
                ],
                [
                    "O=CC(NC1(C(F)C=CF)C2C3C(NN(O)C=C=C=CCl)NC2(F)C31F)C(F)Cl",
                    0.9076519527752684
                ],
                [
                    "O=CC(C(F)Cl)N(O)C1C2C3(F)NC(NNC(F)C=CF)C2(C=C=C=CCl)C13F",
                    0.9076519527752684
                ],
                [
                    "O=CC(C(F)Cl)N(O)C1C2(F)C3C(NNC(F)C=CF)NC2(F)C31C=C=C=CCl",
                    0.9076519527752684
                ],
                [
                    "O=CC(C(F)Cl)N(O)C12NNC(F)(C=CF)C3(N1)C1C(F)C3(C=CC=CCl)C12F",
                    0.9076519527752684
                ],
                [
                    "O=CC(C(F)Cl)N(O)C12NNC(C=CCl)C3(N1)C1(C=CF)C(F)C3(C=CF)C21F",
                    0.9076519527752684
                ],
                [
                    "O=CC(C(F)Cl)N(O)C12NC3(C=CC=CCl)NNC(F)(C=CF)C34C1C(F)C24F",
                    0.9076519527752684
                ],
                [
                    "O=CC(C(F)Cl)N(O)C1(F)NNC2NC13C1(F)C2C3(C=CC=CCl)C1(F)C=CF",
                    0.9076519527752684
                ],
                [
                    "O=CC(C(F)Cl)N(O)C1(F)NNC2(C=CC=CCl)NC13C1C(F)C3(C=CF)C12F",
                    0.9076519527752684
                ],
                [
                    "O=CC(C(F)Cl)N(O)C1(F)C2C3NC4(F)NNC(C=CF)(C=CC=CCl)C24C31F",
                    0.9076519527752684
                ],
                [
                    "O=CC(C(F)Cl)N(O)C1(F)C2C34NC(C=CCl)(NNC3F)C2(F)C41C=CC=CF",
                    0.9076519527752684
                ],
                [
                    "O=CC(C(F)Cl)N(O)C1(F)C2C34NC(C=CC=CCl)(NNC3F)C2(F)C41C=CF",
                    0.9076519527752684
                ],
                [
                    "O=CC(C(F)Cl)N(O)C1(F)C2C3(F)NC4NNC(C=CF)(C=CC=CCl)C42C31F",
                    0.9076519527752684
                ],
                [
                    "O=CC(C(F)Cl)N(O)C1(F)C2C3(F)NC4(C=CF)NNC(C=CC=CCl)C24C31F",
                    0.9076519527752684
                ],
                [
                    "O=CC(C(F)Cl)N(O)C1(F)C2C3(F)C4NNC(F)(C=CF)C2(N4)C31C=CC=CCl",
                    0.9076519527752684
                ],
                [
                    "O=CC(C(F)Cl)N(O)C1(F)C2C3(F)C4NNC(C=CF)(C=CF)C2(N4)C31C=CCl",
                    0.9076519527752684
                ],
                [
                    "O=CC(C(F)Cl)N(O)C1(F)C2(F)C3NC4(C=CC=CCl)NNC(F)C42C31C=CF",
                    0.9076519527752684
                ],
                [
                    "O=CC(C(F)Cl)N(O)C1(F)C2(F)C3NC(NNC(F)C=CF)C2C31C=C=C=CCl",
                    0.9076519527752684
                ],
                [
                    "O=CC(C(F)Cl)N(O)C1(F)C(C=CC=CCl)C23NC4(C=CF)NNC2(F)C13C4F",
                    0.9076519527752684
                ],
                [
                    "O=CC(C(F)Cl)N(O)C1(C=CF)C2(F)C3C4(F)NNC(F)C2(N4)C31C=CC=CCl",
                    0.9076519527752684
                ],
                [
                    "O=CC(C(F)Cl)N(O)C1(C=CC=CCl)C2C3C4(C=CF)NNC(F)(F)C2(N4)C31F",
                    0.9076519527752684
                ],
                [
                    "O=CC(C(F)Cl)N(NO)C1C2C3NC(F)(NC=C=C=CCl)C2(F)C31C(F)C=CF",
                    0.9076519527752684
                ],
                [
                    "O=CC(C(F)Cl)N(NO)C1(NC(F)C=CF)NC2C3C(F)C2(C=C=C=CCl)C31F",
                    0.9076519527752684
                ],
                [
                    "O=CC(C(F)Cl)N(NO)C1(NC(F)C=CF)NC2C3(F)C(F)C2(C=C=C=CCl)C31",
                    0.9076519527752684
                ],
                [
                    "O=CC(C(F)Cl)N(NO)C1(F)C2(F)C3NC(NC(F)C=CF)C2C31C=C=C=CCl",
                    0.9076519527752684
                ],
                [
                    "O=CC(C(F)Cl)N(NC(F)C=CF)C1C2C3(F)NC(NO)C2(F)C13C=C=C=CCl",
                    0.9076519527752684
                ],
                [
                    "O=CC(C(F)Cl)N(C(F)C=CF)C1C2(F)C3C(NNO)NC2(F)C31C=C=C=CCl",
                    0.9076519527752684
                ]
            ],
            "execution_time": 37178.28213453293,
            "number_scoring_function_calls": 1610733,
            "metadata": {
                "top_1": 0.9076519527752684,
                "top_10": 0.9076519527752682,
                "top_100": 0.9076519527752681,
                "internal_similarity_max": 0.8571428571428571,
                "internal_similarity_mean": 0.2776620705300944,
                "internal_similarity_histogram_density": [
                    [
                        0.1,
                        2.622,
                        3.263999999999999,
                        2.8300000000000005,
                        0.9640000000000002,
                        0.16799999999999984,
                        0.04200000000000001,
                        0.006000000000000001,
                        0.004000000000000001,
                        0.0
                    ]
                ],
                "internal_similarity_histogram_bins": [
                    [
                        0.0,
                        0.1,
                        0.2,
                        0.30000000000000004,
                        0.4,
                        0.5,
                        0.6000000000000001,
                        0.7000000000000001,
                        0.8,
                        0.9,
                        1.0
                    ]
                ]
            }
        },
        {
            "benchmark_name": "Zaleplon MPO",
            "score": 0.7930206636743685,
            "optimized_molecules": [
                [
                    "CCN(C(C)=O)c1cccc(-c2ccnc3c(C#CC=O)cnn23)c1",
                    0.803969143692053
                ],
                [
                    "CCN(C(C)=O)c1cccc(-c2ccnc3c(C#CPO)cnn23)c1",
                    0.793982078592347
                ],
                [
                    "CCN(C(C)=O)c1cccc(-c2ccnc3c(C#COP)cnn23)c1",
                    0.793982078592347
                ],
                [
                    "CCN(C(C)=O)c1cccc(-c2ccnc3c(C#CCF)cnn23)c1",
                    0.793982078592347
                ],
                [
                    "CCN(C(C)=O)c1cccc(-c2ccnc3c(C#CCCl)cnn23)c1",
                    0.793982078592347
                ],
                [
                    "CCN(C(C)=O)c1cccc(-c2ccnc3c(C#CCBr)cnn23)c1",
                    0.793982078592347
                ],
                [
                    "CCN(C(C)=O)c1cccc(-c2ccnc3c(C#CC=P)cnn23)c1",
                    0.793982078592347
                ],
                [
                    "C=PC#Cc1cnn2c(-c3cccc(N(CC)C(C)=O)c3)ccnc12",
                    0.793982078592347
                ],
                [
                    "CCN(C(C)=O)c1cccc(-c2ccnc3c(C#CC(O)F)cnn23)c1",
                    0.7935949136575051
                ],
                [
                    "CCN(C(C)=O)c1cccc(-c2ccnc3c(C#CC(O)Cl)cnn23)c1",
                    0.7935949136575051
                ],
                [
                    "CCN(C(C)=O)c1cccc(-c2ccnc3c(C#CC(O)Br)cnn23)c1",
                    0.7935949136575051
                ],
                [
                    "CCN(C(C)=O)c1cccc(-c2ccnc3c(C#CC(O)=P)cnn23)c1",
                    0.7935949136575051
                ],
                [
                    "CCN(C(C)=O)c1cccc(-c2ccnc3c(C#CC(=O)P)cnn23)c1",
                    0.7935949136575051
                ],
                [
                    "C#Cc1cnn2c(-c3cccc(N(CC)C(C)=O)c3)ccc(O)c12",
                    0.7934920476158722
                ],
                [
                    "C#Cc1cn2c(-c3cccc(N(CC)C(C)=O)c3)ccnc2c1O",
                    0.7934920476158722
                ],
                [
                    "C#Cc1cc(O)n2c(-c3cccc(N(CC)C(C)=O)c3)ccnc12",
                    0.7934920476158722
                ],
                [
                    "CCN(C(C)=O)c1cccc(-c2ccnc3c(C#CO)ccn23)c1",
                    0.7886388397182801
                ],
                [
                    "CCN(C(C)=O)c1cccc(-c2cccc3c(C#CO)cnn23)c1",
                    0.7886388397182801
                ],
                [
                    "CCN(C(C)=O)c1cccc(-c2ccnc3c(C#CPC=O)cnn23)c1",
                    0.7885561648497321
                ],
                [
                    "CCN(C(C)=O)c1cccc(-c2ccnc3c(C#CP=CO)cnn23)c1",
                    0.7885561648497321
                ],
                [
                    "CCN(C(C)=O)c1cccc(-c2ccnc3c(C#CP4CO4)cnn23)c1",
                    0.7885561648497321
                ],
                [
                    "CCN(C(C)=O)c1cccc(-c2ccnc3c(C#COCF)cnn23)c1",
                    0.7885561648497321
                ],
                [
                    "CCN(C(C)=O)c1cccc(-c2ccnc3c(C#COCCl)cnn23)c1",
                    0.7885561648497321
                ],
                [
                    "CCN(C(C)=O)c1cccc(-c2ccnc3c(C#COCBr)cnn23)c1",
                    0.7885561648497321
                ],
                [
                    "CCN(C(C)=O)c1cccc(-c2ccnc3c(C#COC=P)cnn23)c1",
                    0.7885561648497321
                ],
                [
                    "CCN(C(C)=O)c1cccc(-c2ccnc3c(C#CCP=O)cnn23)c1",
                    0.7885561648497321
                ],
                [
                    "CCN(C(C)=O)c1cccc(-c2ccnc3c(C#CCOF)cnn23)c1",
                    0.7885561648497321
                ],
                [
                    "CCN(C(C)=O)c1cccc(-c2ccnc3c(C#CCOCl)cnn23)c1",
                    0.7885561648497321
                ],
                [
                    "CCN(C(C)=O)c1cccc(-c2ccnc3c(C#CCOBr)cnn23)c1",
                    0.7885561648497321
                ],
                [
                    "CCN(C(C)=O)c1cccc(-c2ccnc3c(C#CC=PO)cnn23)c1",
                    0.7885561648497321
                ],
                [
                    "CCN(C(C)=O)c1cccc(-c2ccnc3c(C#CC4OP4)cnn23)c1",
                    0.7885561648497321
                ],
                [
                    "C=POC#Cc1cnn2c(-c3cccc(N(CC)C(C)=O)c3)ccnc12",
                    0.7885561648497321
                ],
                [
                    "CCN(C(C)=O)c1cccc(-c2ccnc3c(C#S4=C=C4O)cnn23)c1",
                    0.7837367193130107
                ],
                [
                    "CCN(C(C)=O)c1cccc(-c2ccnc3c(C#S45C=C4O5)cnn23)c1",
                    0.7837367193130107
                ],
                [
                    "CCN(C(C)=O)c1cccc(-c2ccnc3c(C#S4(O)C#C4)cnn23)c1",
                    0.7837367193130107
                ],
                [
                    "CCN(C(C)=O)c1cccc(-c2ccnc3c(C#CC(O)=S)cnn23)c1",
                    0.7837367193130107
                ],
                [
                    "CCN(C(C)=O)c1cccc(-c2ccnc3c(C#CC(=O)S)cnn23)c1",
                    0.7837367193130107
                ],
                [
                    "C#S(=O)C#Cc1cnn2c(-c3cccc(N(CC)C(C)=O)c3)ccnc12",
                    0.7837367193130107
                ],
                [
                    "C#CS(=O)#Cc1cnn2c(-c3cccc(N(CC)C(C)=O)c3)ccnc12",
                    0.7837367193130107
                ],
                [
                    "C#Cc1ccc(-c2cccc(N(CC)C(C)=O)c2)n2ncc(O)c12",
                    0.7808688094430303
                ],
                [
                    "C#Cc1cc(O)c2nccc(-c3cccc(N(CC)C(C)=O)c3)n12",
                    0.7808688094430303
                ],
                [
                    "C#Cc1cc(-c2cccc(N(CC)C(C)=O)c2)n2c(O)ccnc12",
                    0.7808688094430303
                ],
                [
                    "C#Cc1c(O)cn2c(-c3cccc(N(CC)C(C)=O)c3)ccnc12",
                    0.7808688094430303
                ],
                [
                    "CCN(C(C)=O)c1cccc(-c2ccnc3c(C#CP)cnn23)c1",
                    0.7803151211091254
                ],
                [
                    "CCN(C(C)=O)c1cccc(-c2ccnc3c(C#[SH]=C=C=O)cnn23)c1",
                    0.7787605628481891
                ],
                [
                    "CCN(C(C)=O)c1cccc(-c2ccnc3c(C#[SH]4C5=C4O5)cnn23)c1",
                    0.7787605628481891
                ],
                [
                    "CCN(C(C)=O)c1cccc(-c2ccnc3c(C#[SH]4C#CO4)cnn23)c1",
                    0.7787605628481891
                ],
                [
                    "CCN(C(C)=O)c1cccc(-c2ccnc3c(C#SC=C=O)cnn23)c1",
                    0.7787605628481891
                ],
                [
                    "CCN(C(C)=O)c1cccc(-c2ccnc3c(C#SC4=CO4)cnn23)c1",
                    0.7787605628481891
                ],
                [
                    "CCN(C(C)=O)c1cccc(-c2ccnc3c(C#SC#CO)cnn23)c1",
                    0.7787605628481891
                ],
                [
                    "CCN(C(C)=O)c1cccc(-c2ccnc3c(C#S4=C=CO4)cnn23)c1",
                    0.7787605628481891
                ],
                [
                    "CCN(C(C)=O)c1cccc(-c2ccnc3c(C#S4=C5OC54)cnn23)c1",
                    0.7787605628481891
                ],
                [
                    "CCN(C(C)=O)c1cccc(-c2ccnc3c(C#C[SH]=C=O)cnn23)c1",
                    0.7787605628481891
                ],
                [
                    "CCN(C(C)=O)c1cccc(-c2ccnc3c(C#C[SH]4#CO4)cnn23)c1",
                    0.7787605628481891
                ],
                [
                    "CCN(C(C)=O)c1cccc(-c2ccnc3c(C#CSC=O)cnn23)c1",
                    0.7787605628481891
                ],
                [
                    "CCN(C(C)=O)c1cccc(-c2ccnc3c(C#CS4=CO4)cnn23)c1",
                    0.7787605628481891
                ],
                [
                    "CCN(C(C)=O)c1cccc(-c2ccnc3c(C#CS#CO)cnn23)c1",
                    0.7787605628481891
                ],
                [
                    "CCN(C(C)=O)c1cccc(-c2ccnc3c(C#COC=S)cnn23)c1",
                    0.7787605628481891
                ],
                [
                    "CCN(C(C)=O)c1cccc(-c2ccnc3c(C#COC#[SH])cnn23)c1",
                    0.7787605628481891
                ],
                [
                    "CCN(C(C)=O)c1cccc(-c2ccnc3c(C#CC=S=O)cnn23)c1",
                    0.7787605628481891
                ],
                [
                    "CCN(C(C)=O)c1cccc(-c2ccnc3c(C#CC4OS4)cnn23)c1",
                    0.7787605628481891
                ],
                [
                    "CCN(C(C)=O)c1cccc(-c2ccnc3c(C#CC4=[SH]O4)cnn23)c1",
                    0.7787605628481891
                ],
                [
                    "CCN(C(C)=O)c1cccc(-c2ccnc3c(C#CC#[SH]=O)cnn23)c1",
                    0.7787605628481891
                ],
                [
                    "CCN(C(C)=O)c1cccc(-c2ccnc3c(C#CC#SO)cnn23)c1",
                    0.7787605628481891
                ],
                [
                    "C#SOC#Cc1cnn2c(-c3cccc(N(CC)C(C)=O)c3)ccnc12",
                    0.7787605628481891
                ],
                [
                    "C#COS#Cc1cnn2c(-c3cccc(N(CC)C(C)=O)c3)ccnc12",
                    0.7787605628481891
                ],
                [
                    "CCN(C(C)=O)c1cccc(-c2ccnc3c(C=C=O)ccn23)c1",
                    0.7761505257063329
                ],
                [
                    "C#COc1ccn2c(-c3cccc(N(CC)C(C)=O)c3)ccnc12",
                    0.7761505257063329
                ],
                [
                    "C#Cc1cnn2c(-c3cccc(N(CC)C(=O)C(C)=O)c3)ccnc12",
                    0.7735006416506128
                ],
                [
                    "C#CC(=O)c1cnn2c(-c3cccc(N(CC)C(C)=O)c3)ccnc12",
                    0.7735006416506128
                ],
                [
                    "CCN(C(C)=O)c1cccc(-c2ccnc3c(C#CO)cnn23)c1",
                    0.7706218909970667
                ],
                [
                    "CC#Cc1cnn2c(-c3cccc(N(CC)C(C)=O)c3)ccnc12",
                    0.7706218909970667
                ],
                [
                    "CCN(C(C)=O)c1cccc(-c2ccnc3c(S)c(C#CO)cn23)c1",
                    0.7695144225994927
                ],
                [
                    "CCN(C(C)=O)c1cccc(-c2ccnc3c(O)c(C#CS)cn23)c1",
                    0.7695144225994927
                ],
                [
                    "CCN(C(C)=O)c1cccc(-c2ccnc3c(C=O)c(C#[SH])cn23)c1",
                    0.7695144225994927
                ],
                [
                    "CCN(C(C)=O)c1cccc(-c2ccnc3c(C#[SH])cc(C=O)n23)c1",
                    0.7695144225994927
                ],
                [
                    "CCN(C(C)=O)c1cccc(-c2ccnc3c(C#CS)cc(O)n23)c1",
                    0.7695144225994927
                ],
                [
                    "CCN(C(C)=O)c1cccc(-c2ccnc3c(C#CO)cc(S)n23)c1",
                    0.7695144225994927
                ],
                [
                    "CCN(C(C)=O)c1cccc(-c2ccc(S)c3c(C#CO)cnn23)c1",
                    0.7695144225994927
                ],
                [
                    "CCN(C(C)=O)c1cccc(-c2ccc(O)c3c(C#CS)cnn23)c1",
                    0.7695144225994927
                ],
                [
                    "CCN(C(C)=O)c1cccc(-c2ccc(C=O)c3c(C#[SH])cnn23)c1",
                    0.7695144225994927
                ],
                [
                    "C#S#Cc1cnn2c(-c3cccc(N(CC)C(C)=O)c3)ccc(O)c12",
                    0.7695144225994927
                ],
                [
                    "C#S#Cc1cn2c(-c3cccc(N(CC)C(C)=O)c3)ccnc2c1O",
                    0.7695144225994927
                ],
                [
                    "C#S#Cc1cc(O)n2c(-c3cccc(N(CC)C(C)=O)c3)ccnc12",
                    0.7695144225994927
                ],
                [
                    "C#Cc1cnn2c(-c3cccc(N(CC)C(C)=O)c3)ccc([SH]=O)c12",
                    0.7695144225994927
                ],
                [
                    "C#Cc1cnn2c(-c3cccc(N(CC)C(C)=O)c3)ccc(SO)c12",
                    0.7695144225994927
                ],
                [
                    "C#Cc1cnn2c(-c3cccc(N(CC)C(C)=O)c3)ccc(OS)c12",
                    0.7695144225994927
                ],
                [
                    "C#Cc1cn2c(-c3cccc(N(CC)C(C)=O)c3)ccnc2c1[SH]=O",
                    0.7695144225994927
                ],
                [
                    "C#Cc1cn2c(-c3cccc(N(CC)C(C)=O)c3)ccnc2c1SO",
                    0.7695144225994927
                ],
                [
                    "C#Cc1cn2c(-c3cccc(N(CC)C(C)=O)c3)ccnc2c1OS",
                    0.7695144225994927
                ],
                [
                    "C#Cc1cc([SH]=O)n2c(-c3cccc(N(CC)C(C)=O)c3)ccnc12",
                    0.7695144225994927
                ],
                [
                    "C#Cc1cc(SO)n2c(-c3cccc(N(CC)C(C)=O)c3)ccnc12",
                    0.7695144225994927
                ],
                [
                    "C#Cc1cc(OS)n2c(-c3cccc(N(CC)C(C)=O)c3)ccnc12",
                    0.7695144225994927
                ],
                [
                    "CCN(C(C)=O)c1cccc(-c2ccnc3c(C=C=C=O)cnn23)c1",
                    0.7685894768121614
                ],
                [
                    "C#Cc1cnn2c(-c3cccc(N(CC)C(C)=O)c3)cc(O)cc12",
                    0.7683498199278325
                ],
                [
                    "C#Cc1cnn2c(-c3cccc(C(O)(CC)C(C)=O)c3)ccnc12",
                    0.7683498199278325
                ],
                [
                    "C#Cc1cc2nccc(-c3cccc(N(CC)C(C)=O)c3)n2c1O",
                    0.7683498199278325
                ],
                [
                    "CCN(C(C)=O)c1cccc(-c2ccnc3c(C#S4=CO4)ccn23)c1",
                    0.7649744748793907
                ],
                [
                    "CCN(C(C)=O)c1cccc(-c2cccc3c(C#SC=O)cnn23)c1",
                    0.7649744748793907
                ],
                [
                    "CCN(C(C)=O)c1cccc(-c2cccc3c(C#COS)cnn23)c1",
                    0.7649744748793907
                ]
            ],
            "execution_time": 224235.34268164635,
            "number_scoring_function_calls": 10773893,
            "metadata": {
                "top_1": 0.803969143692053,
                "top_10": 0.7949033521153492,
                "top_100": 0.780189495215703,
                "internal_similarity_max": 0.864406779661017,
                "internal_similarity_mean": 0.5933724905835801,
                "internal_similarity_histogram_density": [
                    [
                        0.1,
                        0.0,
                        0.0,
                        0.04200000000000001,
                        0.8000000000000002,
                        4.837999999999996,
                        2.0020000000000002,
                        2.0520000000000005,
                        0.16600000000000004,
                        0.0
                    ]
                ],
                "internal_similarity_histogram_bins": [
                    [
                        0.0,
                        0.1,
                        0.2,
                        0.30000000000000004,
                        0.4,
                        0.5,
                        0.6000000000000001,
                        0.7000000000000001,
                        0.8,
                        0.9,
                        1.0
                    ]
                ]
            }
        },
        {
            "benchmark_name": "Valsartan SMARTS",
            "score": 0.9978579023410266,
            "optimized_molecules": [
                [
                    "O=CN(O)Cc1c2cc(cc1-c1ccc(C3C(S)N3C=O)cc1)C2=O",
                    0.9978648295955841
                ],
                [
                    "O=CN(O)C1C(c2ccc(-c3ccc4c(C(=O)S)c3C4)cc2)N1C=O",
                    0.9978648295955841
                ],
                [
                    "O=CN(O)C1C(c2ccc(-c3cc(CS)c4cc3C4=O)cc2)N1C=O",
                    0.9978648295955841
                ],
                [
                    "O=CN(O)C1C(c2ccc(-c3cc(C(=O)S)c4cc3C4)cc2)N1C=O",
                    0.9978648295955841
                ],
                [
                    "O=CN(O)C1C(c2ccc(-c3c4cc(cc3C(=O)S)C4)cc2)N1C=O",
                    0.9978648295955841
                ],
                [
                    "O=CN(O)C(=O)c1cc(-c2ccc(C3C(S)N3C=O)cc2)c2cc1C2",
                    0.9978648295955841
                ],
                [
                    "O=CN(O)C(=O)c1c2cc(cc1-c1ccc(C3C(S)N3C=O)cc1)C2",
                    0.9978648295955841
                ],
                [
                    "O=CN(Br)C(O)Cc1cccc2c1-c1ccc(cc1)C1C(=O)N1C2=O",
                    0.9978530287727175
                ],
                [
                    "O=CN(Br)C(O)Cc1ccc2c(c1)-c1ccc(cc1)C1C(=O)N1C2=O",
                    0.9978530287727175
                ],
                [
                    "O=CN(CBr)C12C(=O)N1C(=O)c1ccc(cc1O)-c1ccc2cc1",
                    0.9978491468868986
                ],
                [
                    "O=CN(CBr)C12C(=O)N1C(=O)c1ccc(cc1)-c1ccc2cc1O",
                    0.9978491468868986
                ],
                [
                    "O=CN(CBr)C12C(=O)N1C(=O)c1ccc(cc1)-c1ccc2c(O)c1",
                    0.9978491468868986
                ],
                [
                    "O=CN(CBr)C12C(=O)N1C(=O)c1ccc(c(O)c1)-c1ccc2cc1",
                    0.9978491468868986
                ],
                [
                    "O=CN(Br)CC12C(=O)N1C(=O)c1cccc(O)c1-c1ccc2cc1",
                    0.9978491468868986
                ],
                [
                    "O=CN(Br)CC12C(=O)N1C(=O)c1ccc(cc1O)-c1ccc2cc1",
                    0.9978491468868986
                ],
                [
                    "O=CN(Br)CC12C(=O)N1C(=O)c1ccc(cc1)-c1ccc2cc1O",
                    0.9978491468868986
                ],
                [
                    "O=CN(Br)CC12C(=O)N1C(=O)c1ccc(cc1)-c1ccc2c(O)c1",
                    0.9978491468868986
                ],
                [
                    "O=CN(Br)CC12C(=O)N1C(=O)c1ccc(c(O)c1)-c1ccc2cc1",
                    0.9978491468868986
                ],
                [
                    "O=CN(Br)CC12C(=O)N1C(=O)c1ccc(O)cc1-c1ccc2cc1",
                    0.9978491468868986
                ],
                [
                    "O=CN(Br)CC12C(=O)N1C(=O)c1cc(O)ccc1-c1ccc2cc1",
                    0.9978491468868986
                ],
                [
                    "O=CN(Br)CC12C(=O)N1C(=O)c1c(O)cccc1-c1ccc2cc1",
                    0.9978491468868986
                ],
                [
                    "O=CN(Br)C12CN1C(=O)C(=O)c1ccc(cc1O)-c1ccc2cc1",
                    0.9978491468868986
                ],
                [
                    "O=CN(Br)C12CN1C(=O)C(=O)c1ccc(cc1)-c1ccc2cc1O",
                    0.9978491468868986
                ],
                [
                    "O=CN(Br)C12CN1C(=O)C(=O)c1ccc(cc1)-c1ccc2c(O)c1",
                    0.9978491468868986
                ],
                [
                    "O=CN(Br)C12CN1C(=O)C(=O)c1ccc(c(O)c1)-c1ccc2cc1",
                    0.9978491468868986
                ],
                [
                    "O=CN(Br)C12C(=O)N1CC(=O)c1ccc(cc1O)-c1ccc2cc1",
                    0.9978491468868986
                ],
                [
                    "O=CN(Br)C12C(=O)N1CC(=O)c1ccc(cc1)-c1ccc2cc1O",
                    0.9978491468868986
                ],
                [
                    "O=CN(Br)C12C(=O)N1CC(=O)c1ccc(cc1)-c1ccc2c(O)c1",
                    0.9978491468868986
                ],
                [
                    "O=CN(Br)C12C(=O)N1CC(=O)c1ccc(c(O)c1)-c1ccc2cc1",
                    0.9978491468868986
                ],
                [
                    "O=CN(Br)C(=O)C12CN1C(=O)c1cccc(O)c1-c1ccc2cc1",
                    0.9978491468868986
                ],
                [
                    "O=CN(Br)C(=O)C12CN1C(=O)c1ccc(cc1O)-c1ccc2cc1",
                    0.9978491468868986
                ],
                [
                    "O=CN(Br)C(=O)C12CN1C(=O)c1ccc(cc1)-c1ccc2cc1O",
                    0.9978491468868986
                ],
                [
                    "O=CN(Br)C(=O)C12CN1C(=O)c1ccc(cc1)-c1ccc2c(O)c1",
                    0.9978491468868986
                ],
                [
                    "O=CN(Br)C(=O)C12CN1C(=O)c1ccc(c(O)c1)-c1ccc2cc1",
                    0.9978491468868986
                ],
                [
                    "O=CN(Br)C(=O)C12CN1C(=O)c1ccc(O)cc1-c1ccc2cc1",
                    0.9978491468868986
                ],
                [
                    "O=CN(Br)C(=O)C12CN1C(=O)c1cc(O)ccc1-c1ccc2cc1",
                    0.9978491468868986
                ],
                [
                    "O=CN(Br)C(=O)C12CN1C(=O)c1c(O)cccc1-c1ccc2cc1",
                    0.9978491468868986
                ],
                [
                    "O=CCN(Br)C12C(=O)N1C(=O)c1cccc(c1O)-c1ccc2cc1",
                    0.9978491468868986
                ],
                [
                    "O=CCN(Br)C12C(=O)N1C(=O)c1ccc(cc1O)-c1ccc2cc1",
                    0.9978491468868986
                ],
                [
                    "O=CCN(Br)C12C(=O)N1C(=O)c1ccc(cc1)-c1ccc2cc1O",
                    0.9978491468868986
                ],
                [
                    "O=CCN(Br)C12C(=O)N1C(=O)c1ccc(cc1)-c1ccc2c(O)c1",
                    0.9978491468868986
                ],
                [
                    "O=CCN(Br)C12C(=O)N1C(=O)c1ccc(c(O)c1)-c1ccc2cc1",
                    0.9978491468868986
                ],
                [
                    "O=CCN(Br)C12C(=O)N1C(=O)c1ccc(O)c(c1)-c1ccc2cc1",
                    0.9978491468868986
                ],
                [
                    "O=CCN(Br)C12C(=O)N1C(=O)c1cc(ccc1O)-c1ccc2cc1",
                    0.9978491468868986
                ],
                [
                    "O=CCN(Br)C12C(=O)N1C(=O)c1cc(O)cc(c1)-c1ccc2cc1",
                    0.9978491468868986
                ],
                [
                    "O=CC(=O)N(Br)C12CN1C(=O)c1cccc(c1O)-c1ccc2cc1",
                    0.9978491468868986
                ],
                [
                    "O=CC(=O)N(Br)C12CN1C(=O)c1ccc(cc1O)-c1ccc2cc1",
                    0.9978491468868986
                ],
                [
                    "O=CC(=O)N(Br)C12CN1C(=O)c1ccc(cc1)-c1ccc2cc1O",
                    0.9978491468868986
                ],
                [
                    "O=CC(=O)N(Br)C12CN1C(=O)c1ccc(cc1)-c1ccc2c(O)c1",
                    0.9978491468868986
                ],
                [
                    "O=CC(=O)N(Br)C12CN1C(=O)c1ccc(c(O)c1)-c1ccc2cc1",
                    0.9978491468868986
                ],
                [
                    "O=CC(=O)N(Br)C12CN1C(=O)c1ccc(O)c(c1)-c1ccc2cc1",
                    0.9978491468868986
                ],
                [
                    "O=CC(=O)N(Br)C12CN1C(=O)c1cc(ccc1O)-c1ccc2cc1",
                    0.9978491468868986
                ],
                [
                    "O=CC(=O)N(Br)C12CN1C(=O)c1cc(O)cc(c1)-c1ccc2cc1",
                    0.9978491468868986
                ],
                [
                    "O=CN(O)Cc1ccc2c(-c3ccc(C4C(C(=O)S)N4C=O)cc3)c1-2",
                    0.9978441552978194
                ],
                [
                    "O=CN(O)Cc1cc2cc-2c1-c1ccc(C2C(C(=O)S)N2C=O)cc1",
                    0.9978441552978194
                ],
                [
                    "O=CN(O)Cc1cc2cc(c1C1C(C(=O)S)N1C=O)-c1ccc-2cc1",
                    0.9978441552978194
                ],
                [
                    "O=CN(O)Cc1cc(C2C(C(=O)S)N2C=O)c2cc1-c1ccc-2cc1",
                    0.9978441552978194
                ],
                [
                    "O=CN(O)Cc1cc(-c2ccc(C3C(C(=O)S)N3C=O)cc2)c2cc1-2",
                    0.9978441552978194
                ],
                [
                    "O=CN(O)Cc1c(-c2ccc(C3C(C(=O)S)N3C=O)cc2)cc2cc1-2",
                    0.9978441552978194
                ],
                [
                    "O=CN(O)C1C(c2ccc(-c3ccc4c(CC(=O)S)c3-4)cc2)N1C=O",
                    0.9978441552978194
                ],
                [
                    "O=CN(O)C1C(c2ccc(-c3cc4cc-4c3CC(=O)S)cc2)N1C=O",
                    0.9978441552978194
                ],
                [
                    "O=CN(O)C1C(c2ccc(-c3cc(CC(=O)S)c4cc3-4)cc2)N1C=O",
                    0.9978441552978194
                ],
                [
                    "O=CN(O)C1C(c2ccc(-c3c4ccc(CC(=O)S)c3-4)cc2)N1C=O",
                    0.9978441552978194
                ],
                [
                    "O=CN(O)C1C(c2cc(CC(=O)S)c3cc2-c2ccc-3cc2)N1C=O",
                    0.9978441552978194
                ],
                [
                    "O=CN(O)C(S)Cc1cc(C2C(=O)N2C=O)c2cc1-c1ccc-2cc1",
                    0.9978441552978194
                ],
                [
                    "O=CN(O)C(=O)Cc1ccc2c(-c3ccc(C4C(S)N4C=O)cc3)c1-2",
                    0.9978441552978194
                ],
                [
                    "O=CN(O)C(=O)Cc1cc2cc-2c1-c1ccc(C2C(S)N2C=O)cc1",
                    0.9978441552978194
                ],
                [
                    "O=CN(O)C(=O)Cc1c2ccc(-c3ccc(C4C(S)N4C=O)cc3)c1-2",
                    0.9978441552978194
                ],
                [
                    "O=CN(O)C(=O)Cc1c(-c2ccc(C3C(S)N3C=O)cc2)cc2cc1-2",
                    0.9978441552978194
                ],
                [
                    "O=CC1C(=O)N1Cc1ccc(-c2ccc3c(C(S)N(O)C=O)c2-3)cc1",
                    0.9978441552978194
                ],
                [
                    "O=CC1C(=O)N1Cc1ccc(-c2cc3cc-3c2C(S)N(O)C=O)cc1",
                    0.9978441552978194
                ],
                [
                    "O=CC1C(=O)N1Cc1ccc(-c2cc(C(S)N(O)C=O)c3cc2-3)cc1",
                    0.9978441552978194
                ],
                [
                    "O=CC1C(=O)N1Cc1ccc(-c2c3ccc(C(S)N(O)C=O)c2-3)cc1",
                    0.9978441552978194
                ],
                [
                    "O=CC1C(=O)N1C(S)c1ccc(-c2ccc3c(CN(O)C=O)c2-3)cc1",
                    0.9978441552978194
                ],
                [
                    "O=CC1C(=O)N1C(S)c1ccc(-c2cc(CN(O)C=O)c3cc2-3)cc1",
                    0.9978441552978194
                ],
                [
                    "O=CC1C(=O)N1C(S)c1ccc(-c2c3ccc(CN(O)C=O)c2-3)cc1",
                    0.9978441552978194
                ],
                [
                    "O=CC(S)N1C(=O)C1c1ccc(-c2ccc3c(CN(O)C=O)c2-3)cc1",
                    0.9978441552978194
                ],
                [
                    "O=CC(S)N1C(=O)C1c1ccc(-c2cc3cc-3c2CN(O)C=O)cc1",
                    0.9978441552978194
                ],
                [
                    "O=CC(S)N1C(=O)C1c1ccc(-c2cc(CN(O)C=O)c3cc2-3)cc1",
                    0.9978441552978194
                ],
                [
                    "O=CC(S)N1C(=O)C1c1ccc(-c2c3ccc(CN(O)C=O)c2-3)cc1",
                    0.9978441552978194
                ],
                [
                    "O=CC(S)N1C(=O)C1c1ccc(-c2c(CN(O)C=O)cc3cc2-3)cc1",
                    0.9978441552978194
                ],
                [
                    "O=CC(S)N(O)Cc1ccc2c(-c3ccc(C4C(=O)N4C=O)cc3)c1-2",
                    0.9978441552978194
                ],
                [
                    "O=CC(S)N(O)Cc1cc2cc-2c1-c1ccc(C2C(=O)N2C=O)cc1",
                    0.9978441552978194
                ],
                [
                    "O=CC(S)N(O)Cc1cc2cc(c1C1C(=O)N1C=O)-c1ccc-2cc1",
                    0.9978441552978194
                ],
                [
                    "O=CC(S)N(O)Cc1cc(-c2ccc(C3C(=O)N3C=O)cc2)c2cc1-2",
                    0.9978441552978194
                ],
                [
                    "O=CC(S)N(O)Cc1c2ccc-2c1-c1ccc(C2C(=O)N2C=O)cc1",
                    0.9978441552978194
                ],
                [
                    "O=CC(S)N(O)Cc1c2ccc(-c3ccc(C4C(=O)N4C=O)cc3)c1-2",
                    0.9978441552978194
                ],
                [
                    "O=CC(S)N(O)Cc1c(-c2ccc(C3C(=O)N3C=O)cc2)cc2cc1-2",
                    0.9978441552978194
                ],
                [
                    "O=CC(S)N(C=O)Cc1ccc(-c2cc3cc-3c2C2C(=O)N2O)cc1",
                    0.9978441552978194
                ],
                [
                    "O=CC(S)N(C=O)Cc1ccc(-c2c3ccc(C4C(=O)N4O)c2-3)cc1",
                    0.9978441552978194
                ],
                [
                    "O=CC(S)N(C=O)Cc1ccc(-c2c3cc-3cc2C2C(=O)N2O)cc1",
                    0.9978441552978194
                ],
                [
                    "O=CC(=O)N1C(S)C1c1ccc2c(CN(O)C=O)c1-c1ccc-2cc1",
                    0.9978441552978194
                ],
                [
                    "O=CC(=O)N1C(S)C1c1ccc(-c2ccc3c(CN(O)C=O)c2-3)cc1",
                    0.9978441552978194
                ],
                [
                    "O=CC(=O)N1C(S)C1c1ccc(-c2cc3cc-3c2CN(O)C=O)cc1",
                    0.9978441552978194
                ],
                [
                    "O=CC(=O)N1C(S)C1c1ccc(-c2cc(CN(O)C=O)c3cc2-3)cc1",
                    0.9978441552978194
                ],
                [
                    "O=CC(=O)N1C(S)C1c1ccc(-c2c(CN(O)C=O)cc3cc2-3)cc1",
                    0.9978441552978194
                ],
                [
                    "O=CC(=O)N1C(S)C1c1c(CN(O)C=O)cc2cc1-c1ccc-2cc1",
                    0.9978441552978194
                ],
                [
                    "O=CC(=O)N(O)Cc1cc2cc(c1C1C(S)N1C=O)-c1ccc-2cc1",
                    0.9978441552978194
                ],
                [
                    "O=CC(=O)N(O)Cc1c2ccc(C3C(S)N3C=O)c1-c1ccc-2cc1",
                    0.9978441552978194
                ],
                [
                    "O=CC(=O)N(O)Cc1c2ccc(-c3ccc(C4C(S)N4C=O)cc3)c1-2",
                    0.9978441552978194
                ]
            ],
            "execution_time": 224065.08015322685,
            "number_scoring_function_calls": 11189974,
            "metadata": {
                "top_1": 0.9978648295955841,
                "top_10": 0.997860901160142,
                "top_100": 0.9978479762673537,
                "internal_similarity_max": 0.9166666666666666,
                "internal_similarity_mean": 0.2969649833942176,
                "internal_similarity_histogram_density": [
                    [
                        0.1,
                        1.806,
                        4.381999999999999,
                        1.8100000000000003,
                        1.1460000000000001,
                        0.27999999999999975,
                        0.24000000000000005,
                        0.18400000000000005,
                        0.04800000000000001,
                        0.004000000000000001
                    ]
                ],
                "internal_similarity_histogram_bins": [
                    [
                        0.0,
                        0.1,
                        0.2,
                        0.30000000000000004,
                        0.4,
                        0.5,
                        0.6000000000000001,
                        0.7000000000000001,
                        0.8,
                        0.9,
                        1.0
                    ]
                ]
            }
        },
        {
            "benchmark_name": "Scaffold Hop",
            "score": 0.9999981540733448,
            "optimized_molecules": [
                [
                    "Cc1ncsc1CC(C)Nc1ncnc2cc(OCCBr)c(S(F)(Br)CCC(C)Br)cc12",
                    1.0
                ],
                [
                    "COc1cc2ncnc(NCCc3scnc3C(C)=CCl)c2cc1S(F)(Br)CCC(C)Br",
                    1.0
                ],
                [
                    "COc1cc2ncnc(NC(C)Cc3scnc3C(C)=CBr)c2cc1S(F)(CCC(C)Br)C(Br)CCBr",
                    1.0
                ],
                [
                    "COc1cc2ncnc(NC(C)Cc3scnc3C(C#CBr)=CCl)c2cc1S(F)(Br)CCC(C)Br",
                    1.0
                ],
                [
                    "COc1cc2ncnc(NC(C)Cc3scnc3C(=CBr)CSC)c2cc1S(Br)(CCC(C)Br)OBr",
                    1.0
                ],
                [
                    "COc1cc2ncnc(NC(C)Cc3scnc3C(=CBr)CCCl)c2cc1S(Br)(CCC(C)Br)OBr",
                    1.0
                ],
                [
                    "COc1cc2ncnc(NC(C)Cc3scnc3C(=CBr)CCBr)c2cc1S(F)(CBr)CCC(C)Br",
                    1.0
                ],
                [
                    "COc1cc2ncnc(NC(C)Cc3scnc3C(=CBr)CCBr)c2cc1S(F)(Br)CCC(C)Br",
                    1.0
                ],
                [
                    "COc1cc2ncnc(NC(C)Cc3scnc3C(=CBr)CC(C)Br)c2cc1S(Br)(CCC(C)Br)OCBr",
                    1.0
                ],
                [
                    "COc1cc2ncnc(NC(C)Cc3scnc3C(=CBr)CBr)c2cc1S(F)(CBr)CCC(C)Br",
                    1.0
                ],
                [
                    "COc1cc2ncnc(NC(C)Cc3scnc3C(=CBr)CBr)c2cc1S(F)(Br)CCC(C)Br",
                    1.0
                ],
                [
                    "COc1cc2ncnc(NC(C)Cc3sc(CBr)nc3C(C)=CBr)c2cc1S(F)(CBr)CCC(C)Br",
                    1.0
                ],
                [
                    "COc1cc2ncnc(NC(Br)Cc3scnc3CCCBr)c2cc1S(Br)(CCC(C)Br)OBr",
                    1.0
                ],
                [
                    "COc1cc2ncnc(NC(Br)Cc3scnc3C(C)CBr)c2cc1S(Br)(CCC(C)Br)OBr",
                    1.0
                ],
                [
                    "CCc1ncsc1CC(C)Nc1ncnc2cc(OC)c(S(Br)(CCC(C)Br)OBr)cc12",
                    1.0
                ],
                [
                    "CCOc1cc2ncnc(NCCc3scnc3CC)c2cc1S(F)(Br)CCC(C)Br",
                    1.0
                ],
                [
                    "CCOc1cc2ncnc(NCCc3scnc3CC)c2cc1S(Br)(Br)CCC(C)Br",
                    1.0
                ],
                [
                    "CCOc1cc2ncnc(NCCc3scnc3CC)c2cc1C(F)(Br)CCC(C)Br",
                    1.0
                ],
                [
                    "CCOc1cc2ncnc(NCCc3scnc3C=CCl)c2cc1S(F)(Br)C(Br)CC(C)Br",
                    1.0
                ],
                [
                    "CCOc1cc2ncnc(NCCc3scnc3C(Cl)=CF)c2cc1S(F)(Br)C(Br)CC(C)Br",
                    1.0
                ],
                [
                    "CCOc1cc2ncnc(NCCc3scnc3C(C)Cl)c2cc1S(F)(CBr)CC(Br)CC",
                    1.0
                ],
                [
                    "CCOc1cc2ncnc(NCCc3scnc3C(C)Cl)c2cc1S(F)(Br)CCC(C)Br",
                    1.0
                ],
                [
                    "CCOc1cc2ncnc(NCCc3scnc3C(C)Cl)c2cc1S(F)(Br)CC(Br)CC",
                    1.0
                ],
                [
                    "CCOc1cc2ncnc(NCCc3scnc3C(C)=CCl)c2cc1S(F)(Br)CCC(C)Br",
                    1.0
                ],
                [
                    "CCOc1cc2ncnc(NC(Cl)Cc3scnc3C)c2cc1S(F)(CBr)CCC(C)Br",
                    1.0
                ],
                [
                    "CCOc1cc2ncnc(NC(C)Cc3scnc3C(CCl)CBr)c2cc1S(F)(Br)CCC(C)Br",
                    1.0
                ],
                [
                    "CCOc1cc2ncnc(NC(C)Cc3scnc3C(C)Cl)c2cc1S(F)(Br)CCC(C)Br",
                    1.0
                ],
                [
                    "CCOc1cc2ncnc(NC(C)Cc3scnc3C(C)=CCl)c2cc1S(F)(Br)CCC(C)Br",
                    1.0
                ],
                [
                    "CCOc1cc2ncnc(NC(C)Cc3scnc3C(C#CBr)CCCl)c2cc1S(F)(Br)CCC(C)Br",
                    1.0
                ],
                [
                    "CCCc1ncsc1CCNc1ncnc2cc(OCC)c(S(F)(CCC(C)Br)C(Br)CBr)cc12",
                    1.0
                ],
                [
                    "CCCc1ncsc1CCNc1ncnc2cc(OCC)c(S(F)(CBr)CCC(C)Br)cc12",
                    1.0
                ],
                [
                    "CCCc1ncsc1CC(C)Nc1ncnc2cc(OC)c(S(Br)(CCC(C)Br)OBr)cc12",
                    1.0
                ],
                [
                    "CCCCS(F)(Br)c1cc2c(NC(C)Cc3scnc3C(CCl)CBr)ncnc2cc1OCC",
                    1.0
                ],
                [
                    "CCCCS(C)(F)c1cc2c(NC(C)Cc3scnc3C(C)=C(Cl)Br)ncnc2cc1OCC",
                    1.0
                ],
                [
                    "CCCCS(C)(F)c1cc2c(NC(C)Cc3scnc3C(C)=C(Cl)Br)ncnc2cc1OC",
                    1.0
                ],
                [
                    "CCCC(Br)S(Br)(OBr)c1cc2c(NC(C)Cc3scnc3C(=CBr)CSC)ncnc2cc1OC",
                    1.0
                ],
                [
                    "CCCC(=CBr)c1ncsc1CC(C)Nc1ncnc2cc(OC)c(S(Br)(CCC(C)Br)OBr)cc12",
                    1.0
                ],
                [
                    "CCCC(=CBr)c1ncsc1C=C(C)Nc1ncnc2cc(OC)c(S(Br)(CCC(C)Br)OBr)cc12",
                    1.0
                ],
                [
                    "CCCC(=CBr)c1ncoc1CC(C)Nc1ncnc2cc(OC)c(S(Br)(CCC(C)Br)OBr)cc12",
                    1.0
                ],
                [
                    "CCC(C)c1ncsc1CC(C)Nc1ncnc2cc(OCCCBr)c(S(F)(Br)CCC(C)Br)cc12",
                    1.0
                ],
                [
                    "CCC(Br)CS1(F)(Br)=CCOc2cc3ncnc(NCCc4scnc4C(C)Cl)c3cc21",
                    1.0
                ],
                [
                    "CCC(=CBr)c1ncsc1CC(C)Nc1ncnc2cc(OC)c(S(F)(CBr)CCC(C)Br)cc12",
                    1.0
                ],
                [
                    "CCC(=CBr)c1ncsc1CC(C)Nc1ncnc2cc(OC)c(S(Br)(CCC(C)Br)OBr)cc12",
                    1.0
                ],
                [
                    "CCC(=CBr)c1ncsc1CC(C)Nc1ncnc2cc(OC)c(S(Br)(Br)CCC(C)Br)cc12",
                    1.0
                ],
                [
                    "CCC(=CBr)c1ncsc1CC(Br)Nc1ncnc2cc(OC)c(S(Br)(CCC(C)Br)OBr)cc12",
                    1.0
                ],
                [
                    "CCC(=CBr)c1ncsc1C=C(C)Nc1ncnc2cc(OC)c(S(Br)(CCC(C)Br)OBr)cc12",
                    1.0
                ],
                [
                    "CC=Cc1ncsc1CCNc1ncnc2cc(OCC)c(S(F)(CBr)CCC(C)Br)cc12",
                    1.0
                ],
                [
                    "CC(Br)CCS(F)(Br)c1cc2c(NC(C)Cc3scnc3C(=CBr)CCCBr)ncnc2cc1OCl",
                    1.0
                ],
                [
                    "C=S(F)(Br)(CCC(C)Br)c1cc2c(NC(C)Cc3scnc3CCl)ncnc2cc1OCCBr",
                    1.0
                ],
                [
                    "C=Cc1ncsc1CCNc1ncnc2cc(OCC)c(S(F)(CBr)CC(Cl)C(C)Br)cc12",
                    1.0
                ],
                [
                    "C=Cc1ncsc1CCNc1ncnc2cc(OCC)c(S(F)(Br)C(Br)CC(C)Br)cc12",
                    1.0
                ],
                [
                    "C=Cc1ncsc1CC(Cl)Nc1ncnc2cc(OCC)c(S(F)(CBr)CCC(C)Br)cc12",
                    1.0
                ],
                [
                    "C=Cc1ncsc1CC(C)Nc1ncnc2cc(OCCBr)c(S(F)(Br)CCC(C)Br)cc12",
                    1.0
                ],
                [
                    "C=Cc1ncsc1CC(C)Nc1ncnc2cc(OCC)c(S(F)(CBr)CCC(C)Br)cc12",
                    1.0
                ],
                [
                    "C=Cc1ncsc1CC(C)Nc1ncnc2cc(OC)c(S(C)(CBr)CCC(C)Br)cc12",
                    1.0
                ],
                [
                    "C=Cc1ncsc1C(C)C(C)Nc1ncnc2cc(OCCBr)c(S(F)(Br)CCC(C)Br)cc12",
                    1.0
                ],
                [
                    "C=C(Cl)c1ncsc1CCNc1ncnc2cc(OCC)c(S(F)(Br)CCC(C)Br)cc12",
                    1.0
                ],
                [
                    "C=C(Cl)c1ncsc1CCNc1ncnc2cc(OCC)c(S(F)(Br)C(Br)CC(C)Br)cc12",
                    1.0
                ],
                [
                    "C=C(Cl)c1ncsc1CC(C)Nc1ncnc2cc(OCCBr)c(S(F)(Br)CCC(C)Br)cc12",
                    1.0
                ],
                [
                    "C=C(Cl)c1ncsc1CC(C)Nc1ncnc2cc(OC)c(S(C)(CBr)CCC(C)Br)cc12",
                    1.0
                ],
                [
                    "C=C(CF)c1ncsc1CC(C)Nc1ncnc2cc(OCCC)c(S(F)(Br)C(Br)CC(C)Br)cc12",
                    1.0
                ],
                [
                    "C=C(CF)c1ncsc1CC(C)Nc1ncnc2cc(OCC(C)Br)c(S(F)(Br)C(Br)CC(C)Br)cc12",
                    1.0
                ],
                [
                    "C=C(CF)c1ncsc1CC(Br)Nc1ncnc2cc(OCCC)c(S(F)(Br)C(Br)CC(C)Br)cc12",
                    1.0
                ],
                [
                    "C=C(CF)c1ncsc1C(Cl)C(C)Nc1ncnc2cc(OCC(C)Br)c(S(F)(Br)C(Br)CC(C)Br)cc12",
                    1.0
                ],
                [
                    "C=C(CCl)c1ncsc1CCNc1ncnc2cc(OCC)c(S(F)(Br)CCC(C)Br)cc12",
                    1.0
                ],
                [
                    "C=C(CCl)c1ncsc1CCNc1ncnc2cc(OC)c(S(F)(Br)CCC(C)Br)cc12",
                    1.0
                ],
                [
                    "C=C(CCCBr)c1ncsc1CC(C)Nc1ncnc2cc(OC)c(S(F)(CBr)CCC(C)Br)cc12",
                    1.0
                ],
                [
                    "C=C(CCC(Br)Br)c1ncsc1CC(C)Nc1ncnc2cc(OCl)c(S(F)(Br)CCC(C)Br)cc12",
                    1.0
                ],
                [
                    "C=C(CCBr)c1ncsc1CC(C)Nc1ncnc2cc(OC)c(S(F)(Br)CCC(C)Br)cc12",
                    1.0
                ],
                [
                    "C=C(CCBr)Cc1ncsc1CC(Br)Nc1ncnc2cc(OC)c(S(F)(Br)CCC(C)Br)cc12",
                    1.0
                ],
                [
                    "C=C(CC)c1ncsc1CC(C)Nc1ncnc2cc(OC)c(S(F)(CCC(C)Br)OBr)cc12",
                    1.0
                ],
                [
                    "C=C(CC)c1ncsc1CC(C)Nc1ncnc2cc(OC)c(S(Br)(CCC(C)Br)OBr)cc12",
                    1.0
                ],
                [
                    "C=C(CBr)c1ncsc1CC(C)Nc1ncnc2cc(OC)c(S(F)(CCl)CCC(C)Br)cc12",
                    1.0
                ],
                [
                    "C=C(CBr)c1ncsc1CC(C)Nc1ncnc2cc(OC)c(S(F)(CBr)CCC(C)Br)cc12",
                    1.0
                ],
                [
                    "C=C(CBr)c1ncsc1CC(C)Nc1ncnc2cc(OC)c(S(F)(Br)CCC(C)Br)cc12",
                    1.0
                ],
                [
                    "C=C(CBr)c1nc(Cl)sc1CC(C)Nc1ncnc2cc(OC)c(S(F)(Br)CCC(C)Br)cc12",
                    1.0
                ],
                [
                    "C=C(CBr)c1nc(Cl)sc1CC(C)Nc1ncnc2cc(OC)c(S(F)(Br)C(Cl)CC(C)Br)cc12",
                    1.0
                ],
                [
                    "C=C(C)c1ncsc1CCNc1ncnc2cc(OCC)c(S(F)(CBr)CCC(C)Br)cc12",
                    1.0
                ],
                [
                    "C=C(C)c1ncsc1CCNc1ncnc2cc(OCC)c(S(F)(Br)CCC(C)Br)cc12",
                    1.0
                ],
                [
                    "C=C(C)c1ncsc1CC(CBr)Nc1ncnc2cc(OCC)c(S(F)(CCBr)CCC(C)Br)cc12",
                    1.0
                ],
                [
                    "C=C(C)c1ncsc1CC(C)Nc1ncnc2cc(OCCCBr)c(S(F)(Br)CCC(C)Br)cc12",
                    1.0
                ],
                [
                    "C=C(C)c1ncsc1CC(C)Nc1ncnc2cc(OCCC)c(S(F)(Br)C(Br)CC(C)Br)cc12",
                    1.0
                ],
                [
                    "C=C(C)c1ncsc1CC(C)Nc1ncnc2cc(OCCBr)c(S(F)(Br)CCC(C)Br)cc12",
                    1.0
                ],
                [
                    "C=C(C)c1ncsc1CC(C)Nc1ncnc2cc(OCC)c(S(F)(CBr)CCC(C)Br)cc12",
                    1.0
                ],
                [
                    "C=C(C)c1ncsc1CC(C)Nc1ncnc2cc(OCC)c(S(F)(Br)CCC(C)Br)cc12",
                    1.0
                ],
                [
                    "C=C(C)c1ncsc1CC(C)Nc1ncnc2cc(OCC)c(S(Cl)(CBr)CCC(C)Br)cc12",
                    1.0
                ],
                [
                    "C=C(C)c1ncsc1CC(C)Nc1ncnc2cc(OC)c(S(F)(CBr)CCC(C)Br)cc12",
                    1.0
                ],
                [
                    "C=C(C)c1ncsc1CC(C)Nc1ncnc2cc(OC)c(S(F)(Br)CCC(C)Br)cc12",
                    1.0
                ],
                [
                    "C=C(C)c1ncsc1CC(C)Nc1ncnc2cc(OC)c(S(C)(Br)CCC(C)Br)cc12",
                    1.0
                ],
                [
                    "C=C(C)c1ncsc1CC(C)Nc1ncnc2cc(OC)c(S(Br)(CCC(C)Br)OCBr)cc12",
                    1.0
                ],
                [
                    "C=C(C)c1ncsc1CC(C)Nc1ncnc2cc(OC)c(S(Br)(CCC(C)Br)OBr)cc12",
                    1.0
                ],
                [
                    "C=C(C)c1ncsc1CC(C)Nc1ncnc2cc(OC(C)Br)c(S(Br)(Br)CCC(C)Br)cc12",
                    1.0
                ],
                [
                    "C=C(C)c1ncsc1CC(C)(Cl)Nc1ncnc2cc(OC)c(S(F)(CBr)CCC(C)Br)cc12",
                    1.0
                ],
                [
                    "C=C(C)c1ncsc1CC(Br)Nc1ncnc2cc(OC)c(S(F)(Br)CCC(C)Br)cc12",
                    1.0
                ],
                [
                    "C=C(C)c1nc(Cl)sc1CC(C)Nc1ncnc2cc(OC)c(S(Br)(CCCC)OBr)cc12",
                    1.0
                ],
                [
                    "C=C(C)c1nc(Cl)sc1CC(C)Nc1ncnc2cc(OC)c(S(Br)(CCC(C)Br)OBr)cc12",
                    1.0
                ],
                [
                    "C=C(C#CBr)c1ncsc1CC(C)Nc1ncnc2cc(OC)c(S(F)(Br)CCC(C)Br)cc12",
                    1.0
                ],
                [
                    "COC(=CBr)c1ncsc1CC(Br)Nc1ncnc2cc(OC)c(S(Br)(CCC(C)Br)OBr)cc12",
                    0.9998154073344819
                ],
                [
                    "C=C(SC)c1ncsc1CC(Br)Nc1ncnc2cc(OCCC)c(S(F)(Br)C(Br)CC(C)Br)cc12",
                    0.9998154073344819
                ],
                [
                    "C=C(F)c1ncsc1C(Cl)C(C)Nc1ncnc2cc(OCC(C)Br)c(S(F)(Br)C(Br)CC(C)Br)cc12",
                    0.9998154073344819
                ]
            ],
            "execution_time": 3997.225695848465,
            "number_scoring_function_calls": 38223,
            "metadata": {
                "top_1": 1.0,
                "top_10": 1.0,
                "top_100": 0.9999944622200344,
                "internal_similarity_max": 0.9178082191780822,
                "internal_similarity_mean": 0.5054958243183559,
                "internal_similarity_histogram_density": [
                    [
                        0.1,
                        0.0,
                        0.2119999999999999,
                        1.5220000000000005,
                        3.1400000000000006,
                        2.8439999999999976,
                        1.4780000000000004,
                        0.5300000000000001,
                        0.16600000000000004,
                        0.008000000000000002
                    ]
                ],
                "internal_similarity_histogram_bins": [
                    [
                        0.0,
                        0.1,
                        0.2,
                        0.30000000000000004,
                        0.4,
                        0.5,
                        0.6000000000000001,
                        0.7000000000000001,
                        0.8,
                        0.9,
                        1.0
                    ]
                ]
            }
        },
        {
            "benchmark_name": "Deco Hop",
            "score": 1.0,
            "optimized_molecules": [
                [
                    "Cc1nc2c(Cl)cc(Nc3nc(CCBr)nc4c(Cl)c5c(CC(C)C)c(c34)C(Br)(C(F)N(Cl)Br)CO5)cc2s1",
                    1.0
                ],
                [
                    "Cc1nc(Nc2ccc3nc(Br)sc3c2)c2c3c(CC(C)C)c(cc2n1)OCC3(Br)CN(Cl)Br",
                    1.0
                ],
                [
                    "CCc1nc(Nc2ccc3ncsc3c2Cl)c2c3c(CC(C)CBr)c(cc2n1)OCC3(Br)CN(Cl)Br",
                    1.0
                ],
                [
                    "CCc1nc(Nc2ccc3ncsc3c2)c2c3c(CC(C)CF)c(cc2n1)OCC3(Br)CN(Cl)Br",
                    1.0
                ],
                [
                    "CCc1nc(Nc2ccc3ncsc3c2)c2c3c(CC(C)C)c(cc2n1)OCC3(Br)CN(Cl)Br",
                    1.0
                ],
                [
                    "CCc1nc(Nc2ccc3nc(Br)sc3c2)c2c3c(CC(C)C)c(cc2n1)OCC3(Br)CN(Cl)Br",
                    1.0
                ],
                [
                    "CCc1nc(Nc2cc(Cl)c3ncsc3c2)c2c3c(CC(C)C)c(cc2n1)OCC3(Br)CN(Cl)Br",
                    1.0
                ],
                [
                    "CCc1nc(Nc2cc(Cl)c3ncsc3c2)c2c3c(CC(C)C)c(c(Cl)c2n1)OCC3(Br)CN(Cl)Br",
                    1.0
                ],
                [
                    "CCc1c2c(CC(C)C)c(c3c(Nc4ccc5ncsc5c4)ncnc13)C(Br)(CN(Cl)Br)CO2",
                    1.0
                ],
                [
                    "CCCc1nc2ccc(Nc3ncnc4cc5c(CC(C)CF)c(c34)C(Br)(CN(Cl)Br)CO5)cc2s1",
                    1.0
                ],
                [
                    "CCCc1nc(Nc2ccc3ncsc3c2Cl)c2c3c(CC(C)CBr)c(cc2n1)OCC3(Br)CN(Cl)Br",
                    1.0
                ],
                [
                    "CCCc1nc(Nc2ccc3ncsc3c2Cl)c2c3c(CC(C)C)c(cc2n1)OCCC3(Br)C(Br)N(Cl)Br",
                    1.0
                ],
                [
                    "CCCc1nc(Nc2ccc3ncsc3c2Cl)c2c3c(CC(C)C)c(cc2n1)OCC3(Br)CN(Cl)Br",
                    1.0
                ],
                [
                    "CCCc1nc(Nc2ccc3ncsc3c2)c2c3c(CC(C)CBr)c(cc2n1)OCC3(Br)CN(Cl)Br",
                    1.0
                ],
                [
                    "CCCc1nc(Nc2ccc3ncsc3c2)c2c3c(CC(C)CBr)c(c(Cl)c2n1)OCC3(Br)CN(Cl)Br",
                    1.0
                ],
                [
                    "CCCc1nc(Nc2ccc3ncsc3c2)c2c3c(CC(C)C)c(cc2n1)OCC3(Br)CN(Cl)Br",
                    1.0
                ],
                [
                    "CCCc1nc(Nc2ccc3ncsc3c2)c2c3c(CC(C)C)c(cc2n1)OCC3(Br)C(C)(Br)N(Br)Br",
                    1.0
                ],
                [
                    "CCCc1nc(Nc2cc3scnc3c(Cl)c2Br)c2c3c(CC(C)C)c(c(Cl)c2n1)OCC3(Br)CN(Cl)Br",
                    1.0
                ],
                [
                    "CCCc1nc(Nc2cc(Cl)c3ncsc3c2)c2c3c(CC(CF)CBr)c(c(Cl)c2n1)OCC3(Br)CN(Cl)Br",
                    1.0
                ],
                [
                    "CCCc1nc(Nc2cc(Cl)c3ncsc3c2)c2c3c(CC(C)CBr)c(cc2n1)OCC3(Br)CN(Cl)Br",
                    1.0
                ],
                [
                    "CCCc1nc(Nc2cc(Cl)c3ncsc3c2)c2c3c(CC(C)CBr)c(c(Cl)c2n1)OCC3(Br)CN(Cl)Br",
                    1.0
                ],
                [
                    "CCCc1nc(Nc2cc(Cl)c3ncsc3c2)c2c3c(CC(C)C)c(cc2n1)OCC3(Br)CN(Cl)Br",
                    1.0
                ],
                [
                    "CCCc1nc(Nc2cc(Cl)c3ncsc3c2)c2c3c(CC(C)C)c(cc2n1)OCC3(Br)CC(Cl)Br",
                    1.0
                ],
                [
                    "CCCc1nc(Nc2cc(Cl)c3nc(F)sc3c2)c2c3c(CC(C)CBr)c(cc2n1)OCC3(Br)CN(Cl)Br",
                    1.0
                ],
                [
                    "CCCc1nc(Nc2cc(Cl)c3nc(Cl)sc3c2)c2c3c(CC(C)C)c(cc2n1)OCC3(Br)CN(Cl)Br",
                    1.0
                ],
                [
                    "CCCC(N(Cl)Br)C1(Br)COc2cc3ncnc(Nc4ccc5ncsc5c4)c3c1c2CC(C)(C)Cl",
                    1.0
                ],
                [
                    "CCCC(N(Cl)Br)C1(Br)COc2cc3ncnc(Nc4ccc5ncsc5c4)c3c1c2CC(C)(C)C",
                    1.0
                ],
                [
                    "CCC(N(Cl)Br)C1(Br)COc2cc3ncnc(Nc4ccc5ncsc5c4)c3c1c2CC(C)(C)CF",
                    1.0
                ],
                [
                    "CCC(N(Cl)Br)C1(Br)COc2cc3ncnc(Nc4ccc5ncsc5c4)c3c1c2CC(C)(C)C",
                    1.0
                ],
                [
                    "CCC(N(Cl)Br)C1(Br)COc2cc3ncnc(Nc4cc5c6ncsc6c4-5)c3c1c2CC(C)(C)C",
                    1.0
                ],
                [
                    "CCC(N(Cl)Br)C1(Br)COc2cc3nc(C)nc(Nc4ccc5ncsc5c4)c3c1c2CC(C)C",
                    1.0
                ],
                [
                    "CCC(Cl)c1nc(Nc2cc(Cl)c3ncsc3c2)c2c3c(CC(C)CBr)c(cc2n1)OCC3(Br)CN(Cl)Br",
                    1.0
                ],
                [
                    "CCC(Cl)c1nc(Nc2cc(Cl)c3ncsc3c2)c2c3c(CC(C)C)c(cc2n1)OCC3(Br)CN(Cl)Br",
                    1.0
                ],
                [
                    "CCC(C)c1nc(Nc2ccc3ncsc3c2)c2c3c(CC(C)C)c(cc2n1)OCC3(Br)C(Br)N(Br)Br",
                    1.0
                ],
                [
                    "CCC(C)(CCBr)Cc1c2cc3ncnc(Nc4cc(Cl)c5ncsc5c4)c3c1C(Br)(CN(Cl)Br)CO2",
                    1.0
                ],
                [
                    "CCC(C)(CCBr)Cc1c2cc3ncnc(Nc4cc(Br)c5ncsc5c4)c3c1C(Br)(CN(Cl)Br)CO2",
                    1.0
                ],
                [
                    "CCC(C)(C=CBr)Cc1c2cc3ncnc(Nc4cc(Cl)c5ncsc5c4)c3c1C(Br)(CN(Cl)Br)CO2",
                    1.0
                ],
                [
                    "CC1(Cc2c3cc4ncnc(Nc5cc(Cl)c6ncsc6c5)c4c2C(Br)(CN(Cl)Br)CO3)C=CC(Br)C1",
                    1.0
                ],
                [
                    "CC1(Br)COc2cc3ncnc(Nc4ccc5ncsc5c4)c3c1c2CC(C)(CC(Cl)Br)N(Cl)Br",
                    1.0
                ],
                [
                    "CC1(Br)COc2cc3ncnc(Nc4cc(Cl)c5ncsc5c4)c3c1c2CC(C)(CCCBr)N(Cl)Br",
                    1.0
                ],
                [
                    "CC1(Br)COc2cc3ncnc(Nc4cc(Cl)c5ncsc5c4)c3c1c2CC(C)(CCBr)N(Cl)Br",
                    1.0
                ],
                [
                    "CC1(Br)COc2cc3ncnc(Nc4cc(Cl)c5ncsc5c4)c3c1c2CC(C)(CBr)N(Cl)Br",
                    1.0
                ],
                [
                    "CC(N(Cl)Br)C1(Br)COc2cc3ncnc(Nc4ccc5ncsc5c4)c3c1c2CC(C)(C)C",
                    1.0
                ],
                [
                    "CC(Cl)Cc1nc(Nc2cc(Cl)c3ncsc3c2)c2c3c(CC(C)CBr)c(cc2n1)OCC3(Br)CN(Cl)Br",
                    1.0
                ],
                [
                    "CC(CF)Cc1c2c3c4nc(nc(Nc5ccc6ncsc6c5)c4c1C(Br)(CN(Cl)Br)CO2)CCC3",
                    1.0
                ],
                [
                    "CC(CF)(CCBr)Cc1c2cc3ncnc(Nc4cc(Cl)c5ncsc5c4)c3c1C(Br)(CCN(Cl)CBr)CO2",
                    1.0
                ],
                [
                    "CC(CCl)Cc1c2cc3nc(C(C)CBr)nc(Nc4ccc5nc(Br)sc5c4)c3c1C(Br)(CN(Br)Br)CO2",
                    1.0
                ],
                [
                    "CC(CBr)Cc1c2c3c4nc(nc(Nc5ccc6ncsc6c5)c4c1C(Br)(CN(Cl)Br)CO2)CCC3",
                    1.0
                ],
                [
                    "CC(CBr)Cc1c2c3c4nc(nc(Nc5ccc6ncsc6c5)c4c1C(Br)(CN(Cl)Br)CO2)C#CC3",
                    1.0
                ],
                [
                    "CC(CBr)(CCBr)Cc1c2cc3ncnc(Nc4cc(Cl)c5ncsc5c4)c3c1C(Br)(CN(Cl)Br)CO2",
                    1.0
                ],
                [
                    "CC(C)Cc1c2cc3ncnc(Nc4ccc5nc(CCCF)sc5c4)c3c1C(Br)(CN(Cl)Br)CO2",
                    1.0
                ],
                [
                    "CC(C)Cc1c2cc3nc(CCCl)nc(Nc4cc(Cl)c5ncsc5c4)c3c1C(Br)(CN(Cl)Br)CO2",
                    1.0
                ],
                [
                    "CC(C)Cc1c2cc3nc(CCCF)nc(Nc4ccc5ncsc5c4)c3c1C(Br)(CN(Cl)Br)CO2",
                    1.0
                ],
                [
                    "CC(C)Cc1c2cc3nc(CCCCl)nc(Nc4ccc5ncsc5c4)c3c1C(Br)(CN(C)Cl)CO2",
                    1.0
                ],
                [
                    "CC(C)Cc1c2cc3nc(CCCBr)nc(Nc4cc(Cl)c5ncsc5c4)c3c1C(Br)(CN(Cl)Br)CO2",
                    1.0
                ],
                [
                    "CC(C)Cc1c2cc3nc(CCBr)nc(Nc4ccc5ncsc5c4)c3c1C(Br)(CS(C)(Cl)Br)CO2",
                    1.0
                ],
                [
                    "CC(C)Cc1c2cc3nc(CCBr)nc(Nc4ccc5ncsc5c4)c3c1C(Br)(CN(Cl)Br)CO2",
                    1.0
                ],
                [
                    "CC(C)Cc1c2cc3nc(CCBr)nc(Nc4ccc5nc(Br)sc5c4)c3c1C(Br)(CN(Cl)Br)CO2",
                    1.0
                ],
                [
                    "CC(C)Cc1c2cc3nc(CCBr)nc(Nc4ccc5nc(Br)sc5c4)c3c1C(Br)(C(F)N(Cl)Br)CO2",
                    1.0
                ],
                [
                    "CC(C)Cc1c2cc3nc(CCBr)nc(Nc4cc5sc(Br)nc5c(Br)c4Br)c3c1C(Br)(CN(Cl)Br)CO2",
                    1.0
                ],
                [
                    "CC(C)Cc1c2cc3nc(CBr)nc(Nc4ccc5nc(Br)sc5c4)c3c1C(Br)(CN(Cl)Br)CO2",
                    1.0
                ],
                [
                    "CC(C)Cc1c2cc3nc(C=CCF)nc(Nc4ccc5ncsc5c4)c3c1C(Br)(CN(Cl)Br)CO2",
                    1.0
                ],
                [
                    "CC(C)Cc1c2cc3nc(C(C)CBr)nc(Nc4ccc5ncsc5c4)c3c1C(Br)(C(Br)N(Br)Br)CO2",
                    1.0
                ],
                [
                    "CC(C)Cc1c2cc3nc(C(C)CBr)nc(Nc4ccc5nc(Br)sc5c4)c3c1C(Br)(CN(Br)Br)CO2",
                    1.0
                ],
                [
                    "CC(C)Cc1c2cc3nc(C(C)CBr)nc(Nc4ccc5nc(Br)sc5c4)c3c1C(Br)(CCCN(Br)Br)CO2",
                    1.0
                ],
                [
                    "CC(C)Cc1c2c3c4nc(nc(Nc5ccc6ncsc6c5)c4c1C(Br)(CN(Cl)Br)CO2)CCC3",
                    1.0
                ],
                [
                    "CC(C)Cc1c2c3c4nc(nc(Nc5ccc6ncsc6c5)c4c1C(Br)(CN(Cl)Br)CO2)C=CC3",
                    1.0
                ],
                [
                    "CC(C)Cc1c2c3c4nc(nc(Nc5ccc6ncsc6c5)c4c1C(Br)(C(Cl)N(Cl)Br)CO2)C=CC3",
                    1.0
                ],
                [
                    "CC(C)Cc1c2c(Cl)c3nc(CCBr)nc(Nc4cc(Cl)c5ncsc5c4)c3c1C(Br)(CN(Cl)Br)CO2",
                    1.0
                ],
                [
                    "CC(C)Cc1c2c(Cl)c3nc(CCBr)nc(Nc4cc(Cl)c5ncsc5c4)c3c1C(Br)(CN(C)Br)CO2",
                    1.0
                ],
                [
                    "CC(C)Cc1c2c(Cl)c3nc(CCBr)nc(Nc4cc(Cl)c5ncsc5c4)c3c1C(Br)(C(F)N(Cl)Br)CO2",
                    1.0
                ],
                [
                    "CC(C)Cc1c2c(Cl)c3nc(CCBr)nc(Nc4cc(Cl)c5ncsc5c4)c3c1C(Br)(C(Cl)N(Cl)Br)CO2",
                    1.0
                ],
                [
                    "CC(C)Cc1c2c(Cl)c3nc(CCBr)nc(Nc4cc(CCl)c5ncsc5c4)c3c1C(Br)(CN(Cl)Br)CO2",
                    1.0
                ],
                [
                    "CC(C)Cc1c2c(Cl)c3nc(CBr)nc(Nc4cc(Cl)c5ncsc5c4)c3c1C(Br)(C(F)N(Cl)Br)CO2",
                    1.0
                ],
                [
                    "CC(C)Cc1c2c(CCl)c3nc(CCBr)nc(Nc4cc(Cl)c5ncsc5c4)c3c1C(Br)(CN(Cl)Br)CO2",
                    1.0
                ],
                [
                    "CC(C)(Cc1c2cc3ncnc(Nc4cc(Cl)c5ncsc5c4)c3c1C(Br)(CN(Cl)Br)CO2)CC(Br)CCl",
                    1.0
                ],
                [
                    "CC(C)(CCCBr)Cc1c2cc3ncnc(Nc4cc(Cl)c5ncsc5c4)c3c1C(Br)(CN(Cl)Br)CO2",
                    1.0
                ],
                [
                    "CC(C)(CCCBr)Cc1c2cc3ncnc(Nc4cc(Cl)c5ncsc5c4)c3c1C(Br)(CCN(Cl)Br)CO2",
                    1.0
                ],
                [
                    "CC(C)(CCBr)Cc1c2cc3ncnc(Nc4cc(Cl)c5ncsc5c4)c3c1C(Br)(CCN(Cl)CBr)CO2",
                    1.0
                ],
                [
                    "CC(C)(C)Cc1c2cc3ncnc(Nc4ccc5ncsc5c4)c3c1C(Cl)(C(CCBr)NCl)CO2",
                    1.0
                ],
                [
                    "CC(Br)CCC(C)(C)Cc1c2cc3ncnc(Nc4cc(Cl)c5ncsc5c4)c3c1C(Br)(CN(Cl)Br)CO2",
                    1.0
                ],
                [
                    "CC(Br)CC(C)(Cc1c2cc3ncnc(Nc4cc(Cl)c5ncsc5c4)c3c1C(C)(Br)CO2)N(Cl)Br",
                    1.0
                ],
                [
                    "CC(Br)CC(C)(C)Cc1c2cc3ncnc(Nc4cc(Cl)c5ncsc5c4)c3c1C(Br)(CN(Cl)Br)CO2",
                    1.0
                ],
                [
                    "C=Cc1nc(Nc2ccc3ncsc3c2)c2c3c(CC(C)C)c(cc2n1)OCC3(Br)CN(Br)CCl",
                    1.0
                ],
                [
                    "C=C1Oc2cc3nc(C)nc(Nc4ccc5ncsc5c4)c3c(c2CC(C)CF)C1(Br)CN(Cl)Br",
                    1.0
                ],
                [
                    "C=C1Oc2cc3nc(C)nc(Nc4ccc5ncsc5c4)c3c(c2CC(C)C)C1(Br)CN(Cl)Cl",
                    1.0
                ],
                [
                    "C=C1Oc2cc3nc(C)nc(Nc4ccc5ncsc5c4)c3c(c2CC(C)C)C1(Br)CN(Cl)Br",
                    1.0
                ],
                [
                    "C=C1Oc2cc3nc(C)nc(Nc4ccc5ncsc5c4)c3c(c2CC(C)C)C1(Br)CN(Br)CCl",
                    1.0
                ],
                [
                    "C=C1Oc2cc3nc(C)nc(Nc4ccc5ncsc5c4)c3c(c2CC(C)C)C1(Br)CCN(Cl)Br",
                    1.0
                ],
                [
                    "C=C1Oc2cc3nc(C)nc(Nc4ccc5ncsc5c4)c3c(c2CC(C)C)C1(Br)CCN(Br)CCl",
                    1.0
                ],
                [
                    "C=C1Oc2cc3nc(C)nc(Nc4ccc5ncsc5c4)c3c(c2C(CC)CF)C1(CBr)CN(Br)CCl",
                    1.0
                ],
                [
                    "C=C1Oc2cc3nc(C)nc(Nc4ccc5ncsc5c4)c3c(c2C(CC)CF)C1(Br)CN(Cl)Br",
                    1.0
                ],
                [
                    "C=C1Oc2cc3nc(C)nc(Nc4ccc5ncsc5c4)c3c(c2C(CC)CF)C1(Br)CN(Br)CCl",
                    1.0
                ],
                [
                    "C=C1Oc2cc3nc(C)nc(Nc4ccc5ncsc5c4)c3c(c2C(CC)CF)C1(Br)CCN(Cl)Br",
                    1.0
                ],
                [
                    "C=C1Oc2cc3nc(C)nc(Nc4ccc5ncsc5c4)c3c(c2C(CC)CCl)C1(Br)ON(Cl)Br",
                    1.0
                ],
                [
                    "C=C1Oc2cc3nc(C)nc(Nc4ccc5ncsc5c4)c3c(c2C(CC)CCl)C1(Br)CN(Cl)Br",
                    1.0
                ],
                [
                    "C=C1Oc2cc3nc(C)nc(Nc4ccc5ncsc5c4)c3c(c2C(CC)C(F)Cl)C1(Br)CN(C)Br",
                    1.0
                ],
                [
                    "C=C1Oc2cc3nc(C)nc(Nc4cc5scnc5cc4Cl)c3c(c2CC(C)CF)C1(Br)CN(Cl)Br",
                    1.0
                ],
                [
                    "C=C1Oc2cc3nc(C)nc(Nc4cc(Br)c5ncsc5c4)c3c(c2C(CC)CCl)C1(Br)CN(Cl)Br",
                    1.0
                ],
                [
                    "C=C1Oc2c(C(CC)CF)c(c3c(Nc4ccc5ncsc5c4)nc(C)nc3c2Cl)C1(CBr)CN(C)Br",
                    1.0
                ]
            ],
            "execution_time": 1369.5230875015259,
            "number_scoring_function_calls": 8038,
            "metadata": {
                "top_1": 1.0,
                "top_10": 1.0,
                "top_100": 1.0,
                "internal_similarity_max": 0.9240506329113924,
                "internal_similarity_mean": 0.44860291156048643,
                "internal_similarity_histogram_density": [
                    [
                        0.1,
                        0.0,
                        0.7659999999999997,
                        3.186000000000001,
                        2.948000000000001,
                        1.6119999999999985,
                        0.8480000000000002,
                        0.3400000000000001,
                        0.18800000000000006,
                        0.012000000000000002
                    ]
                ],
                "internal_similarity_histogram_bins": [
                    [
                        0.0,
                        0.1,
                        0.2,
                        0.30000000000000004,
                        0.4,
                        0.5,
                        0.6000000000000001,
                        0.7000000000000001,
                        0.8,
                        0.9,
                        1.0
                    ]
                ]
            }
        }
    ]
}
