# Supplementary material for: EvoMol: a flexible and interpretable evolutionary algorithm for unbiased de novo molecular generation
Source: J Cheminform. 2020 Sep 16;12:55. doi: 10.1186/s13321-020-00458-z (PMC7494000; doi:10.1186/s13321-020-00458-z)
Supplement: Supplementary file 2 — Additional file 2. Archive of the GuacaMol benchmarks experiments. [file 13321_2020_458_MOESM2_ESM.xz › GuacaMol_JSON/All actions/output_v2_4.json]

{
    "guacamol_version": "0.5.0",
    "benchmark_suite_version": "v2",
    "timestamp": "20200406-0906",
    "results": [
        {
            "benchmark_name": "Celecoxib rediscovery",
            "score": 1.0,
            "optimized_molecules": [
                [
                    "Cc1ccc(-c2cc(C(F)(F)F)nn2-c2ccc(S(N)(=O)=O)cc2)cc1",
                    1.0
                ]
            ],
            "execution_time": 1145.413486480713,
            "number_scoring_function_calls": 76027,
            "metadata": {
                "top_1": 1.0,
                "internal_similarity_max": 0.0,
                "internal_similarity_mean": 0.0,
                "internal_similarity_histogram_density": [
                    [
                        10.0,
                        0.0,
                        0.0,
                        0.0,
                        0.0,
                        0.0,
                        0.0,
                        0.0,
                        0.0,
                        0.0
                    ]
                ],
                "internal_similarity_histogram_bins": [
                    [
                        0.0,
                        0.1,
                        0.2,
                        0.30000000000000004,
                        0.4,
                        0.5,
                        0.6000000000000001,
                        0.7000000000000001,
                        0.8,
                        0.9,
                        1.0
                    ]
                ]
            }
        },
        {
            "benchmark_name": "Troglitazone rediscovery",
            "score": 1.0,
            "optimized_molecules": [
                [
                    "Cc1c(C)c2c(c(C)c1O)CCC(C)(COc1ccc(CC3SC(=O)NC3=O)cc1)O2",
                    1.0
                ]
            ],
            "execution_time": 16055.649103879929,
            "number_scoring_function_calls": 925759,
            "metadata": {
                "top_1": 1.0,
                "internal_similarity_max": 0.0,
                "internal_similarity_mean": 0.0,
                "internal_similarity_histogram_density": [
                    [
                        10.0,
                        0.0,
                        0.0,
                        0.0,
                        0.0,
                        0.0,
                        0.0,
                        0.0,
                        0.0,
                        0.0
                    ]
                ],
                "internal_similarity_histogram_bins": [
                    [
                        0.0,
                        0.1,
                        0.2,
                        0.30000000000000004,
                        0.4,
                        0.5,
                        0.6000000000000001,
                        0.7000000000000001,
                        0.8,
                        0.9,
                        1.0
                    ]
                ]
            }
        },
        {
            "benchmark_name": "Thiothixene rediscovery",
            "score": 1.0,
            "optimized_molecules": [
                [
                    "CN1CCN(CCC=C2c3ccccc3Sc3ccc(S(=O)(=O)N(C)C)cc32)CC1",
                    1.0
                ]
            ],
            "execution_time": 12923.248394727707,
            "number_scoring_function_calls": 649950,
            "metadata": {
                "top_1": 1.0,
                "internal_similarity_max": 0.0,
                "internal_similarity_mean": 0.0,
                "internal_similarity_histogram_density": [
                    [
                        10.0,
                        0.0,
                        0.0,
                        0.0,
                        0.0,
                        0.0,
                        0.0,
                        0.0,
                        0.0,
                        0.0
                    ]
                ],
                "internal_similarity_histogram_bins": [
                    [
                        0.0,
                        0.1,
                        0.2,
                        0.30000000000000004,
                        0.4,
                        0.5,
                        0.6000000000000001,
                        0.7000000000000001,
                        0.8,
                        0.9,
                        1.0
                    ]
                ]
            }
        },
        {
            "benchmark_name": "Aripiprazole similarity",
            "score": 1.0,
            "optimized_molecules": [
                [
                    "SP1CCc2ccc(OCCCCN3CCN(c4cccc(Cl)c4Cl)CC3)cc2NC1",
                    1.0
                ],
                [
                    "SP1CCCc2ccc(OCCCCN3CCN(c4cccc(Cl)c4Cl)CC3)cc2N1",
                    1.0
                ],
                [
                    "SC1CCc2ccc(OCCCCN3CCN(c4cccc(Cl)c4Cl)CC3)cc2NS1",
                    1.0
                ],
                [
                    "SC1CCc2ccc(OCCCCN3CCN(c4cccc(Cl)c4Cl)CC3)cc2NC1",
                    1.0
                ],
                [
                    "SC1CCc2ccc(OCCCCN3CCN(c4cccc(Cl)c4Cl)CC3)cc2N1",
                    1.0
                ],
                [
                    "SC1CCc2ccc(OCCCCCN3CCN(c4cccc(Cl)c4Cl)CC3)cc2N1",
                    1.0
                ],
                [
                    "SC1CCCc2ccc(OCCCCN3CCN(c4cccc(Cl)c4Cl)CC3)cc2N1",
                    1.0
                ],
                [
                    "SC1(Cl)CCc2ccc(OCCCCN3CCN(c4cccc(Cl)c4Cl)CC3)cc2N1",
                    1.0
                ],
                [
                    "P[SH]1CCCc2ccc(OCCCCN3CCN(c4cccc(Cl)c4Cl)CC3)cc2N1",
                    1.0
                ],
                [
                    "PP1CCc2ccc(OCCCCN3CCN(c4cccc(Cl)c4Cl)CC3)cc2NC1",
                    1.0
                ],
                [
                    "PP1CCc2ccc(OCCCCN3CCN(c4cccc(Cl)c4Cl)CC3)cc2N1",
                    1.0
                ],
                [
                    "PC1CCc2ccc(OCCCCN3CCN(c4cccc(Cl)c4Cl)CC3)cc2NS1",
                    1.0
                ],
                [
                    "PC1CCc2ccc(OCCCCN3CCN(c4cccc(Cl)c4Cl)CC3)cc2NC1",
                    1.0
                ],
                [
                    "PC1(Br)CCc2ccc(OCCCCN3CCN(c4cccc(Cl)c4Cl)CC3)cc2N1",
                    1.0
                ],
                [
                    "OP1CCc2ccc(OCCCCN3CCN(c4cccc(Cl)c4Cl)CC3)cc2NC1",
                    1.0
                ],
                [
                    "ON1CCc2ccc(OCCCCN3CCN(c4cccc(Cl)c4Cl)CC3)cc2N1",
                    1.0
                ],
                [
                    "ON1CCc2ccc(OCCCCCN3CCN(c4cccc(Cl)c4Cl)CC3)cc2N1",
                    1.0
                ],
                [
                    "ON1CCCc2ccc(OCCCCN3CCN(c4cccc(Cl)c4Cl)CC3)cc2N1",
                    1.0
                ],
                [
                    "OC1CCc2ccc(OCCCCN3CCN(c4cccc(Cl)c4Cl)CC3)cc2NS1",
                    1.0
                ],
                [
                    "OC1CCc2ccc(OCCCCN3CCN(c4cccc(Cl)c4Cl)CC3)cc2NC1",
                    1.0
                ],
                [
                    "OC1CCc2ccc(OCCCCN3CCN(c4cccc(Cl)c4Cl)CC3)cc2N1",
                    1.0
                ],
                [
                    "OC1(F)CCc2ccc(OCCCCN3CCN(c4cccc(Cl)c4Cl)CC3)cc2N1",
                    1.0
                ],
                [
                    "NP1CCc2ccc(OCCCCN3CCN(c4cccc(Cl)c4Cl)CC3)cc2NC1",
                    1.0
                ],
                [
                    "NN1CCc2ccc(OCCCCN3CCN(c4cccc(Cl)c4Cl)CC3)cc2N1",
                    1.0
                ],
                [
                    "NCP1CCc2ccc(OCCCCN3CCN(c4cccc(Cl)c4Cl)CC3)cc2N1",
                    1.0
                ],
                [
                    "NCC1CCc2ccc(OCCCCN3CCN(c4cccc(Cl)c4Cl)CC3)cc2N1",
                    1.0
                ],
                [
                    "NC1CCc2ccc(OCCCCN3CCN(c4cccc(Cl)c4Cl)CC3)cc2NS1",
                    1.0
                ],
                [
                    "NC1CCc2ccc(OCCCCN3CCN(c4cccc(Cl)c4Cl)CC3)cc2NN1",
                    1.0
                ],
                [
                    "NC1CCc2ccc(OCCCCN3CCN(c4cccc(Cl)c4Cl)CC3)cc2N1",
                    1.0
                ],
                [
                    "NC1CCc2ccc(OCCCCCN3CCN(c4cccc(Cl)c4Cl)CC3)cc2N1",
                    1.0
                ],
                [
                    "NC1CCCc2ccc(OCCCCN3CCN(c4cccc(Cl)c4Cl)CC3)cc2N1",
                    1.0
                ],
                [
                    "NC1(Cl)CCc2ccc(OCCCCN3CCN(c4cccc(Cl)c4Cl)CC3)cc2N1",
                    1.0
                ],
                [
                    "FP1CCc2ccc(OCCCCN3CCN(c4cccc(Cl)c4Cl)CC3)cc2NC1",
                    1.0
                ],
                [
                    "FP1CCc2ccc(OCCCCN3CCN(c4cccc(Cl)c4Cl)CC3)cc2N1",
                    1.0
                ],
                [
                    "FC1CCc2ccc(OCCCCN3CCN(c4cccc(Cl)c4Cl)CC3)cc2NS1",
                    1.0
                ],
                [
                    "FC1CCc2ccc(OCCCCN3CCN(c4cccc(Cl)c4Cl)CC3)cc2NC1",
                    1.0
                ],
                [
                    "FC1CCc2ccc(OCCCCN3CCN(c4cccc(Cl)c4Cl)CC3)cc2N1",
                    1.0
                ],
                [
                    "FC1CCc2ccc(OCCCCCN3CCN(c4cccc(Cl)c4Cl)CC3)cc2N1",
                    1.0
                ],
                [
                    "Clc1cccc(N2CCN(CCCOc3ccc4c(c3)NCC4)CC2)c1Cl",
                    1.0
                ],
                [
                    "Clc1cccc(N2CCN(CCCOc3ccc4c(c3)CC4)CC2)c1Cl",
                    1.0
                ],
                [
                    "Clc1cccc(N2CCN(CCCCOc3ccc4c(c3)N[SH](Cl)CCC4)CC2)c1Cl",
                    1.0
                ],
                [
                    "Clc1cccc(N2CCN(CCCCOc3ccc4c(c3)N[SH](Br)CC4)CC2)c1Cl",
                    1.0
                ],
                [
                    "Clc1cccc(N2CCN(CCCCOc3ccc4c(c3)NSCCC4)CC2)c1Cl",
                    1.0
                ],
                [
                    "Clc1cccc(N2CCN(CCCCOc3ccc4c(c3)NSCC4)CC2)c1Cl",
                    1.0
                ],
                [
                    "Clc1cccc(N2CCN(CCCCOc3ccc4c(c3)NSC4)CC2)c1Cl",
                    1.0
                ],
                [
                    "Clc1cccc(N2CCN(CCCCOc3ccc4c(c3)NPN(Br)CC4)CC2)c1Cl",
                    1.0
                ],
                [
                    "Clc1cccc(N2CCN(CCCCOc3ccc4c(c3)NPCCC4)CC2)c1Cl",
                    1.0
                ],
                [
                    "Clc1cccc(N2CCN(CCCCOc3ccc4c(c3)NPCC4)CC2)c1Cl",
                    1.0
                ],
                [
                    "Clc1cccc(N2CCN(CCCCOc3ccc4c(c3)NPC4)CC2)c1Cl",
                    1.0
                ],
                [
                    "Clc1cccc(N2CCN(CCCCOc3ccc4c(c3)NPC(Br)CC4)CC2)c1Cl",
                    1.0
                ],
                [
                    "Clc1cccc(N2CCN(CCCCOc3ccc4c(c3)NP(Br)CC4)CC2)c1Cl",
                    1.0
                ],
                [
                    "Clc1cccc(N2CCN(CCCCOc3ccc4c(c3)NOCC4)CC2)c1Cl",
                    1.0
                ],
                [
                    "Clc1cccc(N2CCN(CCCCOc3ccc4c(c3)NOC4)CC2)c1Cl",
                    1.0
                ],
                [
                    "Clc1cccc(N2CCN(CCCCOc3ccc4c(c3)NOC(Br)CC4)CC2)c1Cl",
                    1.0
                ],
                [
                    "Clc1cccc(N2CCN(CCCCOc3ccc4c(c3)NNCCC4)CC2)c1Cl",
                    1.0
                ],
                [
                    "Clc1cccc(N2CCN(CCCCOc3ccc4c(c3)NNCC4)CC2)c1Cl",
                    1.0
                ],
                [
                    "Clc1cccc(N2CCN(CCCCOc3ccc4c(c3)NNC4)CC2)c1Cl",
                    1.0
                ],
                [
                    "Clc1cccc(N2CCN(CCCCOc3ccc4c(c3)NN(Br)CCC4)CC2)c1Cl",
                    1.0
                ],
                [
                    "Clc1cccc(N2CCN(CCCCOc3ccc4c(c3)NN(Br)CC4)CC2)c1Cl",
                    1.0
                ],
                [
                    "Clc1cccc(N2CCN(CCCCOc3ccc4c(c3)NC[SH](Br)CC4)CC2)c1Cl",
                    1.0
                ],
                [
                    "Clc1cccc(N2CCN(CCCCOc3ccc4c(c3)NCSCC4)CC2)c1Cl",
                    1.0
                ],
                [
                    "Clc1cccc(N2CCN(CCCCOc3ccc4c(c3)NCSC4)CC2)c1Cl",
                    1.0
                ],
                [
                    "Clc1cccc(N2CCN(CCCCOc3ccc4c(c3)NCPCC4)CC2)c1Cl",
                    1.0
                ],
                [
                    "Clc1cccc(N2CCN(CCCCOc3ccc4c(c3)NCPC4)CC2)c1Cl",
                    1.0
                ],
                [
                    "Clc1cccc(N2CCN(CCCCOc3ccc4c(c3)NCP(Br)CC4)CC2)c1Cl",
                    1.0
                ],
                [
                    "Clc1cccc(N2CCN(CCCCOc3ccc4c(c3)NCOCC4)CC2)c1Cl",
                    1.0
                ],
                [
                    "Clc1cccc(N2CCN(CCCCOc3ccc4c(c3)NCOC4)CC2)c1Cl",
                    1.0
                ],
                [
                    "Clc1cccc(N2CCN(CCCCOc3ccc4c(c3)NCNC4)CC2)c1Cl",
                    1.0
                ],
                [
                    "Clc1cccc(N2CCN(CCCCOc3ccc4c(c3)NCCCC4)CC2)c1Cl",
                    1.0
                ],
                [
                    "Clc1cccc(N2CCN(CCCCOc3ccc4c(c3)NCCC4)CC2)c1Cl",
                    1.0
                ],
                [
                    "Clc1cccc(N2CCN(CCCCOc3ccc4c(c3)NCC4)CC2)c1Cl",
                    1.0
                ],
                [
                    "Clc1cccc(N2CCN(CCCCOc3ccc4c(c3)NCC(Br)CC4)CC2)c1Cl",
                    1.0
                ],
                [
                    "Clc1cccc(N2CCN(CCCCOc3ccc4c(c3)NC4)CC2)c1Cl",
                    1.0
                ],
                [
                    "Clc1cccc(N2CCN(CCCCOc3ccc4c(c3)NC(Cl)(Br)CC4)CC2)c1Cl",
                    1.0
                ],
                [
                    "Clc1cccc(N2CCN(CCCCOc3ccc4c(c3)NC(CBr)CC4)CC2)c1Cl",
                    1.0
                ],
                [
                    "Clc1cccc(N2CCN(CCCCOc3ccc4c(c3)NC(Br)PCC4)CC2)c1Cl",
                    1.0
                ],
                [
                    "Clc1cccc(N2CCN(CCCCOc3ccc4c(c3)NC(Br)CCC4)CC2)c1Cl",
                    1.0
                ],
                [
                    "Clc1cccc(N2CCN(CCCCOc3ccc4c(c3)NC(Br)CC4)CC2)c1Cl",
                    1.0
                ],
                [
                    "Clc1cccc(N2CCN(CCCCOc3ccc4c(c3)N4)CC2)c1Cl",
                    1.0
                ],
                [
                    "Clc1cccc(N2CCN(CCCCOc3ccc4c(c3)CCN4)CC2)c1Cl",
                    1.0
                ],
                [
                    "Clc1cccc(N2CCN(CCCCOc3ccc4c(c3)CCC4)CC2)c1Cl",
                    1.0
                ],
                [
                    "Clc1cccc(N2CCN(CCCCOc3ccc4c(c3)CC4)CC2)c1Cl",
                    1.0
                ],
                [
                    "Clc1cccc(N2CCN(CCCCOc3ccc4c(c3)C4)CC2)c1Cl",
                    1.0
                ],
                [
                    "Clc1cccc(N2CCN(CCCCOc3ccc4c(c3)C3N=C3CC4)CC2)c1Cl",
                    1.0
                ],
                [
                    "Clc1cccc(N2CCN(CCCCCOc3ccc4c(c3)NSCC4)CC2)c1Cl",
                    1.0
                ],
                [
                    "Clc1cccc(N2CCN(CCCCCOc3ccc4c(c3)NPCC4)CC2)c1Cl",
                    1.0
                ],
                [
                    "Clc1cccc(N2CCN(CCCCCOc3ccc4c(c3)NOCC4)CC2)c1Cl",
                    1.0
                ],
                [
                    "Clc1cccc(N2CCN(CCCCCOc3ccc4c(c3)NCCC4)CC2)c1Cl",
                    1.0
                ],
                [
                    "Clc1cccc(N2CCN(CCCCCOc3ccc4c(c3)NCC4)CC2)c1Cl",
                    1.0
                ],
                [
                    "Clc1cccc(N2CCN(CCCCCOc3ccc4c(c3)NC4)CC2)c1Cl",
                    1.0
                ],
                [
                    "Clc1cccc(N2CCN(CCCCCOc3ccc4c(c3)NC(Br)CC4)CC2)c1Cl",
                    1.0
                ],
                [
                    "Clc1cccc(N2CCN(CCCCCOc3ccc4c(c3)CC4)CC2)c1Cl",
                    1.0
                ],
                [
                    "Clc1cccc(N2CCN(CCCCCCOc3ccc4c(c3)NCC4)CC2)c1Cl",
                    1.0
                ],
                [
                    "Clc1cccc(N2CCN(CCCCCCOc3ccc4c(c3)CC4)CC2)c1Cl",
                    1.0
                ],
                [
                    "Clc1cccc(N2CCCN(CCCCOc3ccc4c(c3)NCC4)CC2)c1Cl",
                    1.0
                ],
                [
                    "ClCC1CCc2ccc(OCCCCN3CCN(c4cccc(Cl)c4Cl)CC3)cc2N1",
                    1.0
                ],
                [
                    "CC1CCc2ccc(OCCCCN3CCN(c4cccc(Cl)c4Cl)CC3)cc2N1",
                    1.0
                ],
                [
                    "CC1(N)CCc2ccc(OCCCCN3CCN(c4cccc(Cl)c4Cl)CC3)cc2N1",
                    1.0
                ],
                [
                    "CC1(Cl)CCc2ccc(OCCCCN3CCN(c4cccc(Cl)c4Cl)CC3)cc2N1",
                    1.0
                ],
                [
                    "CC1(C)CCc2ccc(OCCCCN3CCN(c4cccc(Cl)c4Cl)CC3)cc2N1",
                    1.0
                ]
            ],
            "execution_time": 694.8058214187622,
            "number_scoring_function_calls": 35549,
            "metadata": {
                "top_1": 1.0,
                "top_10": 1.0,
                "top_100": 1.0,
                "internal_similarity_max": 1.0,
                "internal_similarity_mean": 0.6845889135620588,
                "internal_similarity_histogram_density": [
                    [
                        0.1,
                        0.0,
                        0.0,
                        0.0,
                        0.0,
                        0.1099999999999999,
                        6.654000000000002,
                        2.770000000000001,
                        0.30000000000000004,
                        0.06600000000000002
                    ]
                ],
                "internal_similarity_histogram_bins": [
                    [
                        0.0,
                        0.1,
                        0.2,
                        0.30000000000000004,
                        0.4,
                        0.5,
                        0.6000000000000001,
                        0.7000000000000001,
                        0.8,
                        0.9,
                        1.0
                    ]
                ]
            }
        },
        {
            "benchmark_name": "Albuterol similarity",
            "score": 1.0,
            "optimized_molecules": [
                [
                    "Cc1ccc(O)c(C(O)CNC(C)(C)C(C)O)c1",
                    1.0
                ],
                [
                    "C[SH](S)C(C)(C)NCC(O)c1ccc(S)c(CO)c1",
                    1.0
                ],
                [
                    "C[SH](O)C(C)(C)NCC(O)c1ccc(S)c(CO)c1",
                    1.0
                ],
                [
                    "CSC(C)NCC(O)c1ccc(S)c(CO)c1",
                    1.0
                ],
                [
                    "CSC(C)NCC(O)c1ccc(O)c(CO)c1",
                    1.0
                ],
                [
                    "CSC(C)(C)NCC(O)c1ccc(S)c(CO)c1",
                    1.0
                ],
                [
                    "CSC(C)(C)NCC(O)c1ccc(O)c(CO)c1",
                    1.0
                ],
                [
                    "CSC(C)(C)NCC(O)c1cc(CO)c(O)cp1",
                    1.0
                ],
                [
                    "CS1=CC1(C)NCC(O)c1ccc(O)c(CO)c1",
                    1.0
                ],
                [
                    "CPPC(C)(C)NCC(O)c1ccc(O)c(CO)c1",
                    1.0
                ],
                [
                    "CPCC(C)NCC(O)c1ccc(O)c(CO)c1",
                    1.0
                ],
                [
                    "CPCC(C)(C)NCC(O)c1ccc(S)c(CO)c1",
                    1.0
                ],
                [
                    "CPCC(C)(C)NCC(O)c1ccc(O)c(CO)c1",
                    1.0
                ],
                [
                    "CCc1cc(C(O)CNC(C)(C)C)cc(CO)c1O",
                    1.0
                ],
                [
                    "CCc1c(C(O)CNC(C)(C)C)ccc(O)c1CO",
                    1.0
                ],
                [
                    "CCCNCC(O)c1ccc(O)c(CO)c1",
                    1.0
                ],
                [
                    "CCCCNCC(S)c1ccc(O)c(CO)c1",
                    1.0
                ],
                [
                    "CCCCNCC(O)c1ccc(O)c(CO)c1",
                    1.0
                ],
                [
                    "CCCCC(C)(CP)NCC(O)c1ccc(O)c(CO)c1",
                    1.0
                ],
                [
                    "CCCCC(C)(C)NCC(O)c1ccc(O)c(CO)c1",
                    1.0
                ],
                [
                    "CCCC(C)NCC(O)c1ccc(O)c(CO)c1",
                    1.0
                ],
                [
                    "CCCC(C)(P)NCC(O)c1ccc(O)c(CO)c1",
                    1.0
                ],
                [
                    "CCCC(C)(NCC(O)c1ccc(O)c(CO)c1)C(C)Br",
                    1.0
                ],
                [
                    "CCCC(C)(CP)NCC(O)c1ccc(O)c(CO)c1",
                    1.0
                ],
                [
                    "CCCC(C)(CC)NCC(O)c1ccc(O)c(CO)c1",
                    1.0
                ],
                [
                    "CCCC(C)(C)NCC(O)c1ccc(O)c(CO)c1",
                    1.0
                ],
                [
                    "CCC1CC1(C)NCC(O)c1ccc(O)c(CO)c1",
                    1.0
                ],
                [
                    "CCC1(P)NC1C(O)c1cc(CO)c(O)cp1",
                    1.0
                ],
                [
                    "CCC1(NCC(O)c2ccc(O)c(CO)c2)CCC1",
                    1.0
                ],
                [
                    "CCC(N)C(C)(C)NCC(O)c1ccc(O)c(CO)c1",
                    1.0
                ],
                [
                    "CCC(CC)(CP)NCC(O)c1ccc(O)c(CO)c1",
                    1.0
                ],
                [
                    "CCC(C)NCC(O)c1ccc(O)c(CO)c1",
                    1.0
                ],
                [
                    "CCC(C)CNCP(O)c1ccc(O)c(CO)c1",
                    1.0
                ],
                [
                    "CCC(C)CNCC(O)c1ccc(O)c(CO)c1",
                    1.0
                ],
                [
                    "CCC(C)C(C)(C)NCC(O)c1ccc(O)c(CO)c1",
                    1.0
                ],
                [
                    "CCC(C)(NCC(O)c1ccc(O)c(CO)c1)C(P)Br",
                    1.0
                ],
                [
                    "CCC(C)(F)NCC(O)c1ccc(O)c(CO)c1",
                    1.0
                ],
                [
                    "CCC(C)(CP)NCC(O)c1ccc(O)c(CO)c1",
                    1.0
                ],
                [
                    "CCC(C)(CF)NCC(O)c1ccc(O)c(CO)c1",
                    1.0
                ],
                [
                    "CCC(C)(CCS)NCC(O)c1ccc(O)c(CO)c1",
                    1.0
                ],
                [
                    "CCC(C)(CCBr)NCC(O)c1ccc(O)c(CO)c1",
                    1.0
                ],
                [
                    "CCC(C)(CC)NCC(O)c1ccc(O)c(CO)c1",
                    1.0
                ],
                [
                    "CCC(C)(CC)NCC(O)c1cc(CO)ccc1O",
                    1.0
                ],
                [
                    "CCC(C)(CC(C)Br)NCC(O)c1ccc(O)c(CO)c1",
                    1.0
                ],
                [
                    "CCC(C)(C)NCC(O)c1cpc(O)cc1CO",
                    1.0
                ],
                [
                    "CCC(C)(C)NCC(O)c1cccc(O)c1PO",
                    1.0
                ],
                [
                    "CCC(C)(C)NCC(O)c1ccc(O)cc1CO",
                    1.0
                ],
                [
                    "CCC(C)(C)NCC(O)c1ccc(O)c(CO)c1",
                    1.0
                ],
                [
                    "CCC(C)(C)NCC(O)c1cc(O)cc(CO)c1",
                    1.0
                ],
                [
                    "CCC(C)(C)NCC(O)c1cc(CO)ccc1O",
                    1.0
                ],
                [
                    "CC=CC(C)(CP)NCC(O)c1ccc(O)c(CO)c1",
                    1.0
                ],
                [
                    "CC1c2c(ccc(O)c2CO)C(O)CNC1(C)C",
                    1.0
                ],
                [
                    "CC1CCC1(C)NCC(O)c1ccc(O)c(CO)c1",
                    1.0
                ],
                [
                    "CC1CC1(C)NCP(O)c1ccc(O)c(CO)c1",
                    1.0
                ],
                [
                    "CC1=S(C)C1NCC(O)c1ccc(O)c(CO)c1",
                    1.0
                ],
                [
                    "CC1=CC1(C)NCC(O)c1ccc(O)c(CO)c1",
                    1.0
                ],
                [
                    "CC1(NCC(O)c2ccc(S)c(CO)c2)CS1",
                    1.0
                ],
                [
                    "CC1(NCC(O)c2ccc(O)c(CO)c2)CCNC1",
                    1.0
                ],
                [
                    "CC1(NCC(O)c2ccc(O)c(CO)c2)CCCC1",
                    1.0
                ],
                [
                    "CC1(NCC(O)c2ccc(O)c(CO)c2)CCC1",
                    1.0
                ],
                [
                    "CC1(NCC(O)c2ccc(O)c(CO)c2)C=C1Cl",
                    1.0
                ],
                [
                    "CC1(CC(O)c2ccc(O)c(CO)c2)CCN1",
                    1.0
                ],
                [
                    "CC1(C)NCC1(O)c1cc(CO)c(O)cp1",
                    1.0
                ],
                [
                    "CC1(C)NCC(O)c2cc(ccc2O)C(O)C1(C)O",
                    1.0
                ],
                [
                    "CC1(C)NC1C(O)c1cc(CO)c(O)cp1",
                    1.0
                ],
                [
                    "CC1(C)CC(C(O)c2cc(CO)c(O)cp2)N1",
                    1.0
                ],
                [
                    "CC(P)(NCC(O)c1cc(CO)c(O)cp1)SS",
                    1.0
                ],
                [
                    "CC(P)(CS)NCC(O)c1ccc(S)c(CO)c1",
                    1.0
                ],
                [
                    "CC(P)(CBr)NCC(O)c1ccc(S)c(CO)c1",
                    1.0
                ],
                [
                    "CC(O)C(C)(C)NCC(O)c1cc(CO)ccc1O",
                    1.0
                ],
                [
                    "CC(F)NCC(O)c1ccc(O)c(CO)c1",
                    1.0
                ],
                [
                    "CC(F)C(O)(P)NCC(O)c1ccc(O)c(CS)c1",
                    1.0
                ],
                [
                    "CC(Cl)C(C)NCC(O)c1ccc(O)c(CO)c1",
                    1.0
                ],
                [
                    "CC(CS)C(C)(C)NCC(O)c1ccc(O)c(CO)c1",
                    1.0
                ],
                [
                    "CC(CNC(C)(C)C)c1cc(CO)c(O)cp1",
                    1.0
                ],
                [
                    "CC(C)NCC(O)c1cc(CO)c(O)cp1",
                    1.0
                ],
                [
                    "CC(C)C(O)NCC(O)c1ccc(O)c(CS)c1",
                    1.0
                ],
                [
                    "CC(C)C(O)(P)NCC(O)c1ccc(O)c(CS)c1",
                    1.0
                ],
                [
                    "CC(C)C(N)NCC(O)c1ccc(O)c(CO)c1",
                    1.0
                ],
                [
                    "CC(C)C(C)NCC(O)c1ccc(O)c(CO)c1",
                    1.0
                ],
                [
                    "CC(C)C(C)(C)NCC(O)c1ccc(O)c(CS)c1",
                    1.0
                ],
                [
                    "CC(C)C(C)(C)NCC(O)c1ccc(O)c(CO)c1",
                    1.0
                ],
                [
                    "CC(C)(S)NCC(S)c1ccc(S)c(CO)c1",
                    1.0
                ],
                [
                    "CC(C)(S)NCC(O)c1ccc(S)c(CO)c1",
                    1.0
                ],
                [
                    "CC(C)(S)NCC(O)c1cc(CO)c(O)cp1",
                    1.0
                ],
                [
                    "CC(C)(P)NCC(O)c1ccc(S)c(PCO)c1",
                    1.0
                ],
                [
                    "CC(C)(P)NCC(O)c1ccc(S)c(CO)c1",
                    1.0
                ],
                [
                    "CC(C)(P)NCC(O)c1ccc(S)c(CCO)c1",
                    1.0
                ],
                [
                    "CC(C)(NCC(S)c1ccc(S)c(CO)c1)SF",
                    1.0
                ],
                [
                    "CC(C)(NCC(O)c1ccc(S)c(CO)c1)SO",
                    1.0
                ],
                [
                    "CC(C)(NCC(O)c1ccc(S)c(CO)c1)S(C)(S)Cl",
                    1.0
                ],
                [
                    "CC(C)(NCC(O)c1cc(CS)c(O)cp1)SS",
                    1.0
                ],
                [
                    "CC(C)(NCC(O)c1cc(CO)c(O)cp1)SS",
                    1.0
                ],
                [
                    "CC(C)(F)NCC(O)c1ccc(O)c(CO)c1",
                    1.0
                ],
                [
                    "CC(C)(CO)NCC(O)c1ccc(O)c(CO)c1",
                    1.0
                ],
                [
                    "CC(C)(CN)NCC(O)c1cc(CO)ccc1O",
                    1.0
                ],
                [
                    "CC(C)(CCBr)NCC(O)c1ccc(O)c(CO)c1",
                    1.0
                ],
                [
                    "CC(C)(C)NCC(O)c1ccc(O)cc1CO",
                    1.0
                ],
                [
                    "CC(C)(C)NCC(O)c1cc(O)cc(CO)c1",
                    1.0
                ],
                [
                    "C#Cc1cc(C(O)CNC(C)(C)C)cc(CO)c1O",
                    1.0
                ]
            ],
            "execution_time": 62.5260443687439,
            "number_scoring_function_calls": 6381,
            "metadata": {
                "top_1": 1.0,
                "top_10": 1.0,
                "top_100": 1.0,
                "internal_similarity_max": 0.9487179487179487,
                "internal_similarity_mean": 0.4064526673375938,
                "internal_similarity_histogram_density": [
                    [
                        0.14,
                        0.588,
                        1.6419999999999992,
                        2.7520000000000007,
                        2.1480000000000006,
                        1.7059999999999986,
                        0.7300000000000002,
                        0.24800000000000005,
                        0.04400000000000001,
                        0.0020000000000000005
                    ]
                ],
                "internal_similarity_histogram_bins": [
                    [
                        0.0,
                        0.1,
                        0.2,
                        0.30000000000000004,
                        0.4,
                        0.5,
                        0.6000000000000001,
                        0.7000000000000001,
                        0.8,
                        0.9,
                        1.0
                    ]
                ]
            }
        },
        {
            "benchmark_name": "Mestranol similarity",
            "score": 1.0,
            "optimized_molecules": [
                [
                    "COc1ccc2c(c1)CCC1C2CCC2(C)C1CCC2(O)S",
                    1.0
                ],
                [
                    "COc1ccc2c(c1)CCC1C2CCC2(C)C1CCC2(O)P",
                    1.0
                ],
                [
                    "COc1ccc2c(c1)CCC1C2CCC2(C)C1CCC2(O)O",
                    1.0
                ],
                [
                    "COc1ccc2c(c1)CCC1C2CCC2(C)C1CCC2(O)F",
                    1.0
                ],
                [
                    "COc1ccc2c(c1)CCC1C2CCC2(C)C1CCC2(O)Cl",
                    1.0
                ],
                [
                    "COc1ccc2c(c1)CCC1C2CCC2(C)C1CCC2(O)C#CF",
                    1.0
                ],
                [
                    "COc1ccc2c(c1)CCC1C2CCC2(C)C1CCC2(O)Br",
                    1.0
                ],
                [
                    "COc1ccc2c(c1)CCC1C2CCC2(C)C1CCC2(N)O",
                    1.0
                ],
                [
                    "COc1ccc2c(c1)CCC1C2CCC2(C)C1CCC2(C)O",
                    1.0
                ],
                [
                    "C#CCC12CCC3c4ccc(OC)cc4CCC3C(CC1(C)O)C2",
                    1.0
                ],
                [
                    "C#CC1CCC2C3CCc4cc(OC)ccc4C3CCC12C",
                    1.0
                ],
                [
                    "C#CC12CCC3c4ccc(OC)cc4CCC3C1CCC2(C)O",
                    1.0
                ],
                [
                    "C#CC12CCC3c4ccc(OC)cc4CCC3C1CC2(C)O",
                    1.0
                ],
                [
                    "C#CC1(S)CCC2C3CCc4cc(OC)ccc4C3CCC21C",
                    1.0
                ],
                [
                    "C#CC1(O)CCCC2C3CCc4nc(OC)ccc4C3CCC21C",
                    1.0
                ],
                [
                    "C#CC1(O)CCCC2C3CCc4cc(OF)ccc4C3CCC21C",
                    1.0
                ],
                [
                    "C#CC1(O)CCCC2C3CCc4cc(OC)ccc4C3CCC21C",
                    1.0
                ],
                [
                    "C#CC1(O)CCCC2C3CCc4cc(COC)ccc4C3CCC21C",
                    1.0
                ],
                [
                    "C#CC1(O)CCCC2C3CCCc4cc(OC)ccc4C3CCCC21C",
                    1.0
                ],
                [
                    "C#CC1(O)CCCC2C3CCC4=CCC(OC)=CC=C4C3CCC21C",
                    1.0
                ],
                [
                    "C#CC1(O)CCC2CC3Cc4cc(OC)ccc4C3CCC21C",
                    1.0
                ],
                [
                    "C#CC1(O)CCC2CC3CCc4cc(OC)ccc4C3CCC21C",
                    1.0
                ],
                [
                    "C#CC1(O)CCC2CC1(C)CCC1c3ccc(OC)cc3PCC21",
                    1.0
                ],
                [
                    "C#CC1(O)CCC2CC1(C)CCC1c3ccc(OC)cc3OCC21",
                    1.0
                ],
                [
                    "C#CC1(O)CCC2CC1(C)CCC1c3ccc(OC)cc3CCC21",
                    1.0
                ],
                [
                    "C#CC1(O)CCC2C3Cc4ccc(OC)cc4CC3CCC21C",
                    1.0
                ],
                [
                    "C#CC1(O)CCC2C3COc4cc(OC)ccc4C3CCC21C",
                    1.0
                ],
                [
                    "C#CC1(O)CCC2C3COC4=CCC(OC)=CC=C4C3CCC21C",
                    1.0
                ],
                [
                    "C#CC1(O)CCC2C3CNc4cc(OC)ccc4C3CCC21C",
                    1.0
                ],
                [
                    "C#CC1(O)CCC2C3CCc4nc(OC)ccc4C3CCC21C",
                    1.0
                ],
                [
                    "C#CC1(O)CCC2C3CCc4cc(OC)ccc4C3CCC21C",
                    1.0
                ],
                [
                    "C#CC1(O)CCC2C3CCc4cc(OC)ccc4C3CCC21",
                    1.0
                ],
                [
                    "C#CC1(O)CCC2C3CCc4cc(OC)ccc4C3CC(C)C21C",
                    1.0
                ],
                [
                    "C#CC1(O)CCC2C3CCc4cc(OC)ccc4C3(P)CCC21C",
                    1.0
                ],
                [
                    "C#CC1(O)CCC2C3CCc4cc(OC)ccc4C3(O)CCC21C",
                    1.0
                ],
                [
                    "C#CC1(O)CCC2C3CCc4cc(OC)ccc4C3(N)CCC21C",
                    1.0
                ],
                [
                    "C#CC1(O)CCC2C3CCc4cc(OC)ccc4C3(C)CCC21C",
                    1.0
                ],
                [
                    "C#CC1(O)CCC2C3CCc4cc(OC)ccc4C3(Br)CCC21C",
                    1.0
                ],
                [
                    "C#CC1(O)CCC2C3CCc4cc(OC)cc(P)c4C3CCC21C",
                    1.0
                ],
                [
                    "C#CC1(O)CCC2C3CCc4cc(OC)c(F)cc4C3CCC21C",
                    1.0
                ],
                [
                    "C#CC1(O)CCC2C3CCc4cc(CC)ccc4C3CCC21C",
                    1.0
                ],
                [
                    "C#CC1(O)CCC2C3CCc4c(ccc(OC)c4O)C3CCC21C",
                    1.0
                ],
                [
                    "C#CC1(O)CCC2C3CCOC4=CSC(OC)=CC=C4C3CCC21C",
                    1.0
                ],
                [
                    "C#CC1(O)CCC2C3CCOC4=CCC(OC)=CC=C4C3CCC21C",
                    1.0
                ],
                [
                    "C#CC1(O)CCC2C3CCCC4=C(SC=CC(OC)=C4)C3CCC21C",
                    1.0
                ],
                [
                    "C#CC1(O)CCC2C3CCC4=[SH]C(OC)=CC=C4C3CCC21C",
                    1.0
                ],
                [
                    "C#CC1(O)CCC2C3CCC4=NC(OC)=CC=C(C4)C3CCC21C",
                    1.0
                ],
                [
                    "C#CC1(O)CCC2C3CCC4=CCC(OS)=CC=C4C3CCC21C",
                    1.0
                ],
                [
                    "C#CC1(O)CCC2C3CCC4=CCC(OO)=CC=C4C3CCC21C",
                    1.0
                ],
                [
                    "C#CC1(O)CCC2C3CCC4=CCC(OCC)=CC=C4C3CCC21C",
                    1.0
                ],
                [
                    "C#CC1(O)CCC2C3CCC4=CCC(OC)=CC=C(C4)C3CCC21C",
                    1.0
                ],
                [
                    "C#CC1(O)CCC2C3CCC4=CC(OC)=CC=C(CC4)C3CCC21C",
                    1.0
                ],
                [
                    "C#CC1(O)CCC2C3CCC4=CC(OBr)=CC=C(C4)C3CCC21C",
                    1.0
                ],
                [
                    "C#CC1(O)CCC2C3CCC4=C(SC=CC(OC)=C4)C3CCC21C",
                    1.0
                ],
                [
                    "C#CC1(O)CCC2C3CC(C)c4cc(OC)ccc4C3CCC21C",
                    1.0
                ],
                [
                    "C#CC1(O)CCC2C3(O)CCc4cc(OC)ccc4C3CCC21C",
                    1.0
                ],
                [
                    "C#CC1(O)CCC2C3(Cl)CCc4cc(OC)ccc4C3CCC21C",
                    1.0
                ],
                [
                    "C#CC1(O)CCC2C3(C)CCc4cc(OC)ccc4C3CCC21C",
                    1.0
                ],
                [
                    "C#CC1(O)CCC2C1(C)CCC1c3ccc(OC)cc3CCS12Cl",
                    1.0
                ],
                [
                    "C#CC1(O)CC2CC1(C)CCC1c3ccc(CC)cc3CCC21",
                    1.0
                ],
                [
                    "C#CC1(O)CC2CC1(C)CCC1C3=CC=C(OC)CC=C3CCC21",
                    1.0
                ],
                [
                    "C#CC1(O)CC2CC1(C)C(C)CC1c3ccc(OC)cc3CCC21",
                    1.0
                ],
                [
                    "C#CC1(O)CC2C3NCc4cc(OC)ccc4C3CCC21C",
                    1.0
                ],
                [
                    "C#CC1(O)CC2C3Cc4ccc(OC)cc4CCC3CCC21C",
                    1.0
                ],
                [
                    "C#CC1(O)CC2C3Cc4ccc(OC)cc4CC3CCCC21C",
                    1.0
                ],
                [
                    "C#CC1(O)CC2C3Cc4ccc(OC)cc4CC3CCC21C",
                    1.0
                ],
                [
                    "C#CC1(O)CC2C3CNc4cc(OC)ccc4C3CCC21C",
                    1.0
                ],
                [
                    "C#CC1(O)CC2C3CCc4nc(OC)ccc4C3CCCC21C",
                    1.0
                ],
                [
                    "C#CC1(O)CC2C3CCc4nc(OC)ccc4C3CCC21C",
                    1.0
                ],
                [
                    "C#CC1(O)CC2C3CCc4ccc(OC)cc4CC3CCC21C",
                    1.0
                ],
                [
                    "C#CC1(O)CC2C3CCc4cc(OF)ccc4C3CCC21C",
                    1.0
                ],
                [
                    "C#CC1(O)CC2C3CCc4cc(OCCl)ccc4C3CCC21C",
                    1.0
                ],
                [
                    "C#CC1(O)CC2C3CCc4cc(OCC)ccc4C3CCC21C",
                    1.0
                ],
                [
                    "C#CC1(O)CC2C3CCc4cc(OC)ccc4C3CCCC21C",
                    1.0
                ],
                [
                    "C#CC1(O)CC2C3CCc4cc(OC)ccc4C3CCC21C",
                    1.0
                ],
                [
                    "C#CC1(O)CC2C3CCc4cc(NC)ccc4C3CCC21C",
                    1.0
                ],
                [
                    "C#CC1(O)CC2C3CCc4cc(CC)ccc4C3CCC21C",
                    1.0
                ],
                [
                    "C#CC1(O)CC2C3CCCc4nc(OC)ccc4C3CCC21C",
                    1.0
                ],
                [
                    "C#CC1(O)CC2C3CCCc4cc(OF)ccc4C3CCC21C",
                    1.0
                ],
                [
                    "C#CC1(O)CC2C3CCCc4cc(OCC)ccc4C3CCC21C",
                    1.0
                ],
                [
                    "C#CC1(O)CC2C3CCCc4cc(OC)ccc4C3CCC21CC",
                    1.0
                ],
                [
                    "C#CC1(O)CC2C3CCCC4=[SH]C(OC)=CC=C4C3CCC21C",
                    1.0
                ],
                [
                    "C#CC1(O)CC2C3CCC4=[SH]C(OC)=CC=C4C3CCCC21C",
                    1.0
                ],
                [
                    "C#CC1(O)CC2C3CCC4=[SH]C(OC)=CC=C4C3CCC21C",
                    1.0
                ],
                [
                    "C#CC1(O)CC2C3CCC4=CCC(OC)=CC=C4C3CCC21C",
                    1.0
                ],
                [
                    "C#CC1(O)CC2C3CCC4=CC(OCC)=CC=C(C4)C3CCC21C",
                    1.0
                ],
                [
                    "C#CC1(O)CC2C3CCC4=CC(OC)=CC=C(S4)C3CCC21C",
                    1.0
                ],
                [
                    "C#CC1(O)CC2C3CCC4=CC(OC)=CC=C(C4Br)C3CCC21C",
                    1.0
                ],
                [
                    "C#CC1(O)CC2C3CCC4=C(SC=CC(OC)=C4)C3CCC21C",
                    1.0
                ],
                [
                    "C#CC1(O)CC2C3CCC4=C(OC=CC(OC)=C4)C3CCC21C",
                    1.0
                ],
                [
                    "C#CC1(O)CC2C3CCC(F)c4cc(OC)ccc4C3CCC21C",
                    1.0
                ],
                [
                    "C#CC1(O)CC2C3CCC(C)c4cc(OC)ccc4C3CCC21C",
                    1.0
                ],
                [
                    "C#CC1(O)CC(P)C2C3CCc4cc(OC)ccc4C3CCCC21C",
                    1.0
                ],
                [
                    "C#CC1(O)CC(P)C2C3CCc4cc(OC)ccc4C3CCC21C",
                    1.0
                ],
                [
                    "C#CC1(O)CC(O)C2C3CCc4cc(OC)ccc4C3CCC21C",
                    1.0
                ],
                [
                    "C#CC1(O)C(O)CC2C3CCc4cc(OC)ccc4C3CCC21C",
                    1.0
                ],
                [
                    "C#CC1(O)C(F)CC2C3CCc4cc(OC)ccc4C3CCC21C",
                    1.0
                ],
                [
                    "C#CC1(N)CC2C3CCc4cc(OC)ccc4C3CCCC21C",
                    1.0
                ],
                [
                    "C#CC1(N)CC2C3CCc4cc(OC)ccc4C3CCC21C",
                    1.0
                ],
                [
                    "C#CC1(CN)CCC2C3CCc4cc(OC)ccc4C3CCC21C",
                    1.0
                ]
            ],
            "execution_time": 1500.1103916168213,
            "number_scoring_function_calls": 77088,
            "metadata": {
                "top_1": 1.0,
                "top_10": 1.0,
                "top_100": 1.0,
                "internal_similarity_max": 0.8928571428571429,
                "internal_similarity_mean": 0.44898337726819765,
                "internal_similarity_histogram_density": [
                    [
                        0.1,
                        0.0,
                        0.4779999999999998,
                        2.976000000000001,
                        3.5460000000000007,
                        1.9299999999999982,
                        0.6220000000000002,
                        0.25600000000000006,
                        0.09200000000000003,
                        0.0
                    ]
                ],
                "internal_similarity_histogram_bins": [
                    [
                        0.0,
                        0.1,
                        0.2,
                        0.30000000000000004,
                        0.4,
                        0.5,
                        0.6000000000000001,
                        0.7000000000000001,
                        0.8,
                        0.9,
                        1.0
                    ]
                ]
            }
        },
        {
            "benchmark_name": "C11H24",
            "score": 1.0,
            "optimized_molecules": [
                [
                    "CCCCCCCCCCC",
                    1.0
                ],
                [
                    "CCCCCCCCC(C)C",
                    1.0
                ],
                [
                    "CCCCCCCC(C)CC",
                    1.0
                ],
                [
                    "CCCCCCCC(C)(C)C",
                    1.0
                ],
                [
                    "CCCCCCC(CC)CC",
                    1.0
                ],
                [
                    "CCCCCCC(C)CCC",
                    1.0
                ],
                [
                    "CCCCCCC(C)C(C)C",
                    1.0
                ],
                [
                    "CCCCCCC(C)(C)CC",
                    1.0
                ],
                [
                    "CCCCCC(CC)CCC",
                    1.0
                ],
                [
                    "CCCCCC(CC)C(C)C",
                    1.0
                ],
                [
                    "CCCCCC(C)CCCC",
                    1.0
                ],
                [
                    "CCCCCC(C)CC(C)C",
                    1.0
                ],
                [
                    "CCCCCC(C)C(C)CC",
                    1.0
                ],
                [
                    "CCCCCC(C)C(C)(C)C",
                    1.0
                ],
                [
                    "CCCCCC(C)(CC)CC",
                    1.0
                ],
                [
                    "CCCCCC(C)(C)CCC",
                    1.0
                ],
                [
                    "CCCCCC(C)(C)C(C)C",
                    1.0
                ],
                [
                    "CCCCC(CCC)CCC",
                    1.0
                ],
                [
                    "CCCCC(CCC)C(C)C",
                    1.0
                ],
                [
                    "CCCCC(CC)CCCC",
                    1.0
                ],
                [
                    "CCCCC(CC)CC(C)C",
                    1.0
                ],
                [
                    "CCCCC(CC)C(C)CC",
                    1.0
                ],
                [
                    "CCCCC(CC)C(C)(C)C",
                    1.0
                ],
                [
                    "CCCCC(CC)(CC)CC",
                    1.0
                ],
                [
                    "CCCCC(C)CCC(C)C",
                    1.0
                ],
                [
                    "CCCCC(C)CC(C)CC",
                    1.0
                ],
                [
                    "CCCCC(C)CC(C)(C)C",
                    1.0
                ],
                [
                    "CCCCC(C)C(CC)CC",
                    1.0
                ],
                [
                    "CCCCC(C)C(C)CCC",
                    1.0
                ],
                [
                    "CCCCC(C)C(C)C(C)C",
                    1.0
                ],
                [
                    "CCCCC(C)C(C)(C)CC",
                    1.0
                ],
                [
                    "CCCCC(C)(CC)CCC",
                    1.0
                ],
                [
                    "CCCCC(C)(CC)C(C)C",
                    1.0
                ],
                [
                    "CCCCC(C)(C)CCCC",
                    1.0
                ],
                [
                    "CCCCC(C)(C)CC(C)C",
                    1.0
                ],
                [
                    "CCCCC(C)(C)C(C)CC",
                    1.0
                ],
                [
                    "CCCCC(C)(C)C(C)(C)C",
                    1.0
                ],
                [
                    "CCCCC(C(C)C)C(C)C",
                    1.0
                ],
                [
                    "CCCC(CCC)CC(C)C",
                    1.0
                ],
                [
                    "CCCC(CCC)C(C)CC",
                    1.0
                ],
                [
                    "CCCC(CCC)C(C)(C)C",
                    1.0
                ],
                [
                    "CCCC(CC)CCC(C)C",
                    1.0
                ],
                [
                    "CCCC(CC)CC(C)CC",
                    1.0
                ],
                [
                    "CCCC(CC)CC(C)(C)C",
                    1.0
                ],
                [
                    "CCCC(CC)C(CC)CC",
                    1.0
                ],
                [
                    "CCCC(CC)C(C)C(C)C",
                    1.0
                ],
                [
                    "CCCC(CC)C(C)(C)CC",
                    1.0
                ],
                [
                    "CCCC(CC)(CC)CCC",
                    1.0
                ],
                [
                    "CCCC(CC)(CC)C(C)C",
                    1.0
                ],
                [
                    "CCCC(CC(C)C)C(C)C",
                    1.0
                ],
                [
                    "CCCC(C)CCCC(C)C",
                    1.0
                ],
                [
                    "CCCC(C)CCC(C)CC",
                    1.0
                ],
                [
                    "CCCC(C)CCC(C)(C)C",
                    1.0
                ],
                [
                    "CCCC(C)CC(CC)CC",
                    1.0
                ],
                [
                    "CCCC(C)CC(C)CCC",
                    1.0
                ],
                [
                    "CCCC(C)CC(C)C(C)C",
                    1.0
                ],
                [
                    "CCCC(C)CC(C)(C)CC",
                    1.0
                ],
                [
                    "CCCC(C)C(CC)CCC",
                    1.0
                ],
                [
                    "CCCC(C)C(CC)C(C)C",
                    1.0
                ],
                [
                    "CCCC(C)C(C)CC(C)C",
                    1.0
                ],
                [
                    "CCCC(C)C(C)C(C)CC",
                    1.0
                ],
                [
                    "CCCC(C)C(C)C(C)(C)C",
                    1.0
                ],
                [
                    "CCCC(C)C(C)(CC)CC",
                    1.0
                ],
                [
                    "CCCC(C)C(C)(C)CCC",
                    1.0
                ],
                [
                    "CCCC(C)C(C)(C)C(C)C",
                    1.0
                ],
                [
                    "CCCC(C)(CCC)CCC",
                    1.0
                ],
                [
                    "CCCC(C)(CCC)C(C)C",
                    1.0
                ],
                [
                    "CCCC(C)(CC)CC(C)C",
                    1.0
                ],
                [
                    "CCCC(C)(CC)C(C)CC",
                    1.0
                ],
                [
                    "CCCC(C)(CC)C(C)(C)C",
                    1.0
                ],
                [
                    "CCCC(C)(C)CCC(C)C",
                    1.0
                ],
                [
                    "CCCC(C)(C)CC(C)CC",
                    1.0
                ],
                [
                    "CCCC(C)(C)CC(C)(C)C",
                    1.0
                ],
                [
                    "CCCC(C)(C)C(CC)CC",
                    1.0
                ],
                [
                    "CCCC(C)(C)C(C)C(C)C",
                    1.0
                ],
                [
                    "CCCC(C)(C)C(C)(C)CC",
                    1.0
                ],
                [
                    "CCCC(C)(C(C)C)C(C)C",
                    1.0
                ],
                [
                    "CCCC(C(C)C)C(C)CC",
                    1.0
                ],
                [
                    "CCCC(C(C)C)C(C)(C)C",
                    1.0
                ],
                [
                    "CCC(CCC(C)C)C(C)C",
                    1.0
                ],
                [
                    "CCC(CC)CCCC(C)C",
                    1.0
                ],
                [
                    "CCC(CC)CCC(C)(C)C",
                    1.0
                ],
                [
                    "CCC(CC)CC(CC)CC",
                    1.0
                ],
                [
                    "CCC(CC)CC(C)C(C)C",
                    1.0
                ],
                [
                    "CCC(CC)CC(C)(C)CC",
                    1.0
                ],
                [
                    "CCC(CC)C(CC)C(C)C",
                    1.0
                ],
                [
                    "CCC(CC)C(C)CC(C)C",
                    1.0
                ],
                [
                    "CCC(CC)C(C)C(C)(C)C",
                    1.0
                ],
                [
                    "CCC(CC)C(C)(CC)CC",
                    1.0
                ],
                [
                    "CCC(CC)C(C)(C)C(C)C",
                    1.0
                ],
                [
                    "CCC(CC)(CC)CC(C)C",
                    1.0
                ],
                [
                    "CCC(CC)(CC)C(C)(C)C",
                    1.0
                ],
                [
                    "CCC(CC)(C(C)C)C(C)C",
                    1.0
                ],
                [
                    "CCC(CC(C)C)CC(C)C",
                    1.0
                ],
                [
                    "CCC(CC(C)C)C(C)(C)C",
                    1.0
                ],
                [
                    "CCC(CC(C)(C)C)C(C)C",
                    1.0
                ],
                [
                    "CCC(C)CCCCC(C)C",
                    1.0
                ],
                [
                    "CCC(C)CCCC(C)CC",
                    1.0
                ],
                [
                    "CCC(C)CCCC(C)(C)C",
                    1.0
                ],
                [
                    "CCC(C)CCC(CC)CC",
                    1.0
                ],
                [
                    "CCC(C)CCC(C)C(C)C",
                    1.0
                ],
                [
                    "CCC(C)CCC(C)(C)CC",
                    1.0
                ],
                [
                    "CCC(C)CC(CC)C(C)C",
                    1.0
                ],
                [
                    "CCC(C)CC(C)CC(C)C",
                    1.0
                ],
                [
                    "CCC(C)CC(C)C(C)CC",
                    1.0
                ],
                [
                    "CCC(C)CC(C)C(C)(C)C",
                    1.0
                ],
                [
                    "CCC(C)CC(C)(CC)CC",
                    1.0
                ],
                [
                    "CCC(C)CC(C)(C)C(C)C",
                    1.0
                ],
                [
                    "CCC(C)C(CC)CC(C)C",
                    1.0
                ],
                [
                    "CCC(C)C(CC)C(C)CC",
                    1.0
                ],
                [
                    "CCC(C)C(CC)C(C)(C)C",
                    1.0
                ],
                [
                    "CCC(C)C(CC)(CC)CC",
                    1.0
                ],
                [
                    "CCC(C)C(C)CCC(C)C",
                    1.0
                ],
                [
                    "CCC(C)C(C)CC(C)(C)C",
                    1.0
                ],
                [
                    "CCC(C)C(C)C(CC)CC",
                    1.0
                ],
                [
                    "CCC(C)C(C)C(C)C(C)C",
                    1.0
                ],
                [
                    "CCC(C)C(C)C(C)(C)CC",
                    1.0
                ],
                [
                    "CCC(C)C(C)(CC)C(C)C",
                    1.0
                ],
                [
                    "CCC(C)C(C)(C)CC(C)C",
                    1.0
                ],
                [
                    "CCC(C)C(C)(C)C(C)CC",
                    1.0
                ],
                [
                    "CCC(C)C(C)(C)C(C)(C)C",
                    1.0
                ],
                [
                    "CCC(C)C(C(C)C)C(C)C",
                    1.0
                ],
                [
                    "CCC(C)(CC)CCC(C)C",
                    1.0
                ],
                [
                    "CCC(C)(CC)CC(C)(C)C",
                    1.0
                ],
                [
                    "CCC(C)(CC)C(C)C(C)C",
                    1.0
                ],
                [
                    "CCC(C)(CC(C)C)C(C)C",
                    1.0
                ],
                [
                    "CCC(C)(C)CCCC(C)C",
                    1.0
                ],
                [
                    "CCC(C)(C)CCC(C)(C)C",
                    1.0
                ],
                [
                    "CCC(C)(C)CC(C)C(C)C",
                    1.0
                ],
                [
                    "CCC(C)(C)CC(C)(C)CC",
                    1.0
                ],
                [
                    "CCC(C)(C)C(C)CC(C)C",
                    1.0
                ],
                [
                    "CCC(C)(C)C(C)C(C)(C)C",
                    1.0
                ],
                [
                    "CCC(C)(C)C(C)(CC)CC",
                    1.0
                ],
                [
                    "CCC(C)(C)C(C)(C)C(C)C",
                    1.0
                ],
                [
                    "CCC(C)(C(C)C)C(C)(C)C",
                    1.0
                ],
                [
                    "CCC(C(C)C)C(C)C(C)C",
                    1.0
                ],
                [
                    "CCC(C(C)C)C(C)(C)CC",
                    1.0
                ],
                [
                    "CCC(C(C)(C)C)C(C)(C)C",
                    1.0
                ],
                [
                    "CC(CC(C)(C)C)C(C)(C)C",
                    1.0
                ],
                [
                    "CC(C)CCCCCC(C)C",
                    1.0
                ],
                [
                    "CC(C)CCCCC(C)(C)C",
                    1.0
                ],
                [
                    "CC(C)CCCC(C)C(C)C",
                    1.0
                ],
                [
                    "CC(C)CCC(C)CC(C)C",
                    1.0
                ],
                [
                    "CC(C)CCC(C)C(C)(C)C",
                    1.0
                ],
                [
                    "CC(C)CCC(C)(C)C(C)C",
                    1.0
                ],
                [
                    "CC(C)CC(C)CC(C)(C)C",
                    1.0
                ],
                [
                    "CC(C)CC(C)C(C)C(C)C",
                    1.0
                ],
                [
                    "CC(C)CC(C)(C)CC(C)C",
                    1.0
                ],
                [
                    "CC(C)CC(C)(C)C(C)(C)C",
                    1.0
                ],
                [
                    "CC(C)CC(C(C)C)C(C)C",
                    1.0
                ],
                [
                    "CC(C)C(C)CCC(C)(C)C",
                    1.0
                ],
                [
                    "CC(C)C(C)CC(C)C(C)C",
                    1.0
                ],
                [
                    "CC(C)C(C)C(C)C(C)(C)C",
                    1.0
                ],
                [
                    "CC(C)C(C)C(C)(C)C(C)C",
                    1.0
                ],
                [
                    "CC(C)C(C)(C)CC(C)(C)C",
                    1.0
                ],
                [
                    "CC(C)C(C)(C(C)C)C(C)C",
                    1.0
                ],
                [
                    "CC(C)C(C(C)C)C(C)(C)C",
                    1.0
                ],
                [
                    "CC(C)(C)CCCC(C)(C)C",
                    1.0
                ],
                [
                    "CC(C)(C)C(C)(C)C(C)(C)C",
                    1.0
                ]
            ],
            "execution_time": 858.3433246612549,
            "number_scoring_function_calls": 111824,
            "metadata": {
                "top_159": 1.0,
                "internal_similarity_max": 0.7777777777777778,
                "internal_similarity_mean": 0.24693232087435196,
                "internal_similarity_histogram_density": [
                    [
                        0.23772793797713698,
                        2.7910288358846564,
                        4.548870693406114,
                        1.7032554092005856,
                        0.5371622957952614,
                        0.15822158933586475,
                        0.01740437482694514,
                        0.006328863573434596,
                        0.0,
                        0.0
                    ]
                ],
                "internal_similarity_histogram_bins": [
                    [
                        0.0,
                        0.1,
                        0.2,
                        0.30000000000000004,
                        0.4,
                        0.5,
                        0.6000000000000001,
                        0.7000000000000001,
                        0.8,
                        0.9,
                        1.0
                    ]
                ]
            }
        },
        {
            "benchmark_name": "C9H10N2O2PF2Cl",
            "score": 1.0,
            "optimized_molecules": [
                [
                    "Oc1c2cc(pc1Cl)CONNCC2(F)CF",
                    1.0
                ],
                [
                    "Oc1c(F)cc(Cl)pc1CCC1CN(F)NO1",
                    1.0
                ],
                [
                    "ONN(F)C(O)Cc1cc(Cl)pc2c1C(F)C2",
                    1.0
                ],
                [
                    "ON1Oc2cc(cc(Cl)p2)C(CCF)CN1F",
                    1.0
                ],
                [
                    "ON1OCc2cc(cc(Cl)p2)C(CF)CN1F",
                    1.0
                ],
                [
                    "ON1OCc2cc(c(CF)c(Cl)p2)CCN1F",
                    1.0
                ],
                [
                    "ON1OC(c2cpc(Cl)cc2CF)CN1CF",
                    1.0
                ],
                [
                    "ON1OC(c2ccpc(Cl)c2F)CN1CCF",
                    1.0
                ],
                [
                    "ON1OC(c2cc(Cl)pcc2F)CN1CCF",
                    1.0
                ],
                [
                    "ON1OC(c2cc(CCCl)c(F)cp2)CN1F",
                    1.0
                ],
                [
                    "ON1OC(c2c(F)ccpc2CCCl)CN1F",
                    1.0
                ],
                [
                    "ON1OC(Cc2ccc(Cl)pc2CF)CN1F",
                    1.0
                ],
                [
                    "ON1OC(CF)c2cc(cc(Cl)p2)CCN1F",
                    1.0
                ],
                [
                    "ON1OC(CCc2cpc(Cl)cc2F)CN1F",
                    1.0
                ],
                [
                    "ON1OC(CCc2cc(F)cc(Cl)p2)CN1F",
                    1.0
                ],
                [
                    "ON1OC(CCc2c(F)ccpc2Cl)CN1F",
                    1.0
                ],
                [
                    "ON1OC(CC2=CC=PC(Cl)=C(F)C2)CN1F",
                    1.0
                ],
                [
                    "ON1OC(CC2=CC(F)=PC(Cl)=CC2)CN1F",
                    1.0
                ],
                [
                    "ON1OC(C(F)C2=CC=PC(Cl)=CC2)CN1F",
                    1.0
                ],
                [
                    "ON1OC(C(CF)c2ccpc(Cl)c2)CN1F",
                    1.0
                ],
                [
                    "ON1NCC(F)c2cc(pc(Cl)c2CF)CO1",
                    1.0
                ],
                [
                    "ON1NCC(F)c2cc(Cl)pc(c2CF)CO1",
                    1.0
                ],
                [
                    "ON1NCC(F)(c2ccpc(CCl)c2CF)O1",
                    1.0
                ],
                [
                    "ON1NCC(F)(Cl)c2ccpc(c2CF)CO1",
                    1.0
                ],
                [
                    "ON1NCC(F)(CF)c2cc(Cl)pc(c2)CO1",
                    1.0
                ],
                [
                    "ON1NCC(F)(CCF)c2cc(Cl)pc(c2)O1",
                    1.0
                ],
                [
                    "ON1COC(C(F)c2ccpc(Cl)c2)CN1F",
                    1.0
                ],
                [
                    "OCc1ccpc(CCl)c1C1(F)CN(F)NO1",
                    1.0
                ],
                [
                    "OCc1c(F)c(Cl)pc(CF)c1N1NCCO1",
                    1.0
                ],
                [
                    "OCc1c(F)c(Cl)pc(CF)c1C1CNNO1",
                    1.0
                ],
                [
                    "OCc1c(F)c(CCl)pc(F)c1N1NCCO1",
                    1.0
                ],
                [
                    "OCc1c(CF)c(Cl)pc(CF)c1C1NNO1",
                    1.0
                ],
                [
                    "OCc1c(C2ONNC2CF)cpc(Cl)c1F",
                    1.0
                ],
                [
                    "OCc1c(C2(CF)CNNO2)cpc(Cl)c1F",
                    1.0
                ],
                [
                    "OCN1NC(CF)C(c2cpc(Cl)c(F)c2)O1",
                    1.0
                ],
                [
                    "OCCc1c(F)cpc(Cl)c1C1(F)CNNO1",
                    1.0
                ],
                [
                    "OCCc1c(C2(F)CNNO2)cpc(Cl)c1F",
                    1.0
                ],
                [
                    "OCC1NNOC1c1cc(F)c(CCl)pc1F",
                    1.0
                ],
                [
                    "OCC1CON(c2cc(F)c(CCl)pc2F)N1",
                    1.0
                ],
                [
                    "OCC1=C(C2CN(F)NO2)CC=C(Cl)P=C1F",
                    1.0
                ],
                [
                    "OCC(F)c1pc(Cl)c(F)cc1C1CNNO1",
                    1.0
                ],
                [
                    "OCC(F)c1c(C2CNNO2)cpc(Cl)c1F",
                    1.0
                ],
                [
                    "OCC(Cl)c1cc(C2ONNC2F)cpc1F",
                    1.0
                ],
                [
                    "OC1NNOCc2pcc(CF)c(c2Cl)C1F",
                    1.0
                ],
                [
                    "OC1NN(CF)OC1C(Cl)c1cccpc1F",
                    1.0
                ],
                [
                    "OC1C(Cc2ccc(Cl)pc2CF)ONN1F",
                    1.0
                ],
                [
                    "OC1=CC(CF)=PC(C2CNNO2)C(Cl)=C1F",
                    1.0
                ],
                [
                    "OC1=C(C2CN(F)NO2)CC=C(Cl)CP=C1F",
                    1.0
                ],
                [
                    "OC1=C(C2(Cl)CNNO2)C(F)C=CCP=C1F",
                    1.0
                ],
                [
                    "OC1=C(C2(CF)CNNO2)C=PC(Cl)=C(F)C1",
                    1.0
                ],
                [
                    "OC1(C(Cl)c2cccpc2F)CNN(CF)O1",
                    1.0
                ],
                [
                    "OC(c1cc(Cl)pc(CF)c1)N1NCC(F)O1",
                    1.0
                ],
                [
                    "OC(F)c1cc(Cl)pc(CF)c1C1CNNO1",
                    1.0
                ],
                [
                    "OC(Cl)(c1cccpc1F)C1CNN(CF)O1",
                    1.0
                ],
                [
                    "OC(CF)c1c(C2CNNO2)cpc(Cl)c1F",
                    1.0
                ],
                [
                    "Fc1pcccc1C(Cl)COC1ONNC1F",
                    1.0
                ],
                [
                    "Fc1cc(CON2NCCO2)c(F)c(CCl)p1",
                    1.0
                ],
                [
                    "FON1NCC(CCc2cc(F)cc(Cl)p2)O1",
                    1.0
                ],
                [
                    "FOCCc1cc(N2NOCC2F)cpc1Cl",
                    1.0
                ],
                [
                    "FNCCCc1pc(Cl)c2c(F)c1CONO2",
                    1.0
                ],
                [
                    "FCc1pc(Cl)cc(COF)c1N1NCCO1",
                    1.0
                ],
                [
                    "FCc1cc(Cl)pcc1C1CN(COF)NO1",
                    1.0
                ],
                [
                    "FCc1c2cc(pc1Cl)CON(OF)NCC2",
                    1.0
                ],
                [
                    "FCON1NC(Cc2cc(Cl)pc(CF)c2)O1",
                    1.0
                ],
                [
                    "FC(F)(CC12CNN(O1)O2)C1C=PC(Cl)=CC1",
                    1.0
                ],
                [
                    "FC(F)(C1CC=CP=C1CCl)C12CNN(O1)O2",
                    1.0
                ],
                [
                    "FC(F)(C1C=PC(CCl)=CC1)C12CNN(O1)O2",
                    1.0
                ],
                [
                    "Cc1pccc(C2(F)ON(O)N(Cl)C2F)c1C",
                    1.0
                ],
                [
                    "Cc1pc(Cl)ccc1C(F)C1CN(F)N(O)O1",
                    1.0
                ],
                [
                    "Cc1pc(Cl)cc(N2CC(F)ON2O)c1CF",
                    1.0
                ],
                [
                    "Cc1pc(Cl)cc(CO)c1C1CN(F)N(F)O1",
                    1.0
                ],
                [
                    "Cc1pc(Cl)cc(CO)c1C1(F)CN(F)NO1",
                    1.0
                ],
                [
                    "Cc1pc(Cl)cc(CF)c1C1CN(F)N(O)O1",
                    1.0
                ],
                [
                    "Cc1pc(Cl)cc(CC2ON(O)N2F)c1CF",
                    1.0
                ],
                [
                    "Cc1pc(Cl)cc(CC2OCN(O)N2F)c1F",
                    1.0
                ],
                [
                    "Cc1pc(Cl)cc(CC2(F)NN(O)O2)c1CF",
                    1.0
                ],
                [
                    "Cc1pc(Cl)cc(C2CN(F)N(O)O2)c1CF",
                    1.0
                ],
                [
                    "Cc1pc(Cl)cc(C2(F)CNN(O)O2)c1CF",
                    1.0
                ],
                [
                    "Cc1pc(Cl)cc(C(O)F)c1C1ONNC1F",
                    1.0
                ],
                [
                    "Cc1pc(Cl)cc(C(O)F)c1C1ONC1(N)F",
                    1.0
                ],
                [
                    "Cc1pc(Cl)cc(C(O)F)c1C1CNN(F)O1",
                    1.0
                ],
                [
                    "Cc1pc(Cl)c(ON2COCN2F)c(C)c1F",
                    1.0
                ],
                [
                    "Cc1pc(Cl)c(F)c2c1CC(F)(CO)NNO2",
                    1.0
                ],
                [
                    "Cc1pc(Cl)c(F)c(ON2NCCO2)c1CF",
                    1.0
                ],
                [
                    "Cc1pc(Cl)c(F)c(ON2NC(F)CO2)c1C",
                    1.0
                ],
                [
                    "Cc1pc(Cl)c(F)c(COF)c1C1CNNO1",
                    1.0
                ],
                [
                    "Cc1pc(Cl)c(F)c(CO)c1C1CNN(F)O1",
                    1.0
                ],
                [
                    "Cc1pc(Cl)c(F)c(CO)c1C1CN(F)NO1",
                    1.0
                ],
                [
                    "Cc1pc(Cl)c(F)c(C2CNN(O)O2)c1CF",
                    1.0
                ],
                [
                    "Cc1pc(Cl)c(F)c(C2CN(O)NO2)c1CF",
                    1.0
                ],
                [
                    "Cc1pc(Cl)c(F)c(C2(F)NNOC2O)c1C",
                    1.0
                ],
                [
                    "Cc1pc(Cl)c(F)c(C2(F)CONN2O)c1C",
                    1.0
                ],
                [
                    "Cc1pc(Cl)c(F)c(C2(F)CON(O)N2)c1C",
                    1.0
                ],
                [
                    "Cc1pc(Cl)c(F)c(C)c1C1CN(F)N(O)O1",
                    1.0
                ],
                [
                    "Cc1pc(Cl)c(F)c(C)c1C1(O)CN(F)NO1",
                    1.0
                ],
                [
                    "Cc1pc(Cl)c(C2OCN(O)N2F)c(C)c1F",
                    1.0
                ],
                [
                    "Cc1pc(Cl)c(C2OC(O)NN2F)c(C)c1F",
                    1.0
                ],
                [
                    "Cc1cpcc(C2(F)CNN(Cl)O2)c1COF",
                    1.0
                ],
                [
                    "Cc1cpc2c(Cl)c1C(F)C(O)NN(F)OC2",
                    1.0
                ],
                [
                    "Cc1cpc(Cl)c(F)c1C1(F)CON(C)N1O",
                    1.0
                ],
                [
                    "Cc1ccpc(Cl)c1C1ON(OF)N(F)C1C",
                    1.0
                ],
                [
                    "Cc1cc(F)c(C2CN(F)N(OCl)O2)c(C)p1",
                    1.0
                ],
                [
                    "Cc1cc(Cl)pcc1C1ON(OF)N(F)C1C",
                    1.0
                ],
                [
                    "Cc1cc(Cl)pc(F)c1C1ON(O)N(F)C1C",
                    1.0
                ],
                [
                    "Cc1cc(Cl)pc(CF)c1C1NN(OCF)O1",
                    1.0
                ],
                [
                    "Cc1cc(CF)c(C2OCN(O)N2F)c(Cl)p1",
                    1.0
                ],
                [
                    "Cc1cc(CF)c(C2OC(O)NN2F)c(Cl)p1",
                    1.0
                ],
                [
                    "Cc1cc(C2CN(O)N(CF)O2)c(F)c(Cl)p1",
                    1.0
                ],
                [
                    "Cc1c2cc(pc1Cl)CON(O)NCC2(F)F",
                    1.0
                ],
                [
                    "Cc1c2cc(pc1Cl)CON(O)NC(F)C2F",
                    1.0
                ],
                [
                    "Cc1c(F)c(Cl)pc(CO)c1C1CN(F)NO1",
                    1.0
                ],
                [
                    "Cc1c(F)c(Cl)pc(CF)c1C1CNN(O)O1",
                    1.0
                ],
                [
                    "Cc1c(F)c(CCl)pc(F)c1N1OCCN1O",
                    1.0
                ],
                [
                    "Cc1c(Cl)pcc(CF)c1C1CN(F)N(O)O1",
                    1.0
                ],
                [
                    "Cc1c(Cl)pcc(C2ONNC2F)c1COF",
                    1.0
                ],
                [
                    "Cc1c(Cl)pcc(C2(F)CNNO2)c1COF",
                    1.0
                ],
                [
                    "Cc1c(Cl)pcc(C(O)F)c1C1CN(F)NO1",
                    1.0
                ],
                [
                    "Cc1c(Cl)pc(OF)c(C2(F)CNNO2)c1C",
                    1.0
                ],
                [
                    "Cc1c(Cl)pc(COF)c(C2(F)NNO2)c1C",
                    1.0
                ],
                [
                    "Cc1c(C2ON(O)NC2(C)F)cpc(Cl)c1F",
                    1.0
                ],
                [
                    "Cc1c(C2ON(O)N(F)C2C)cpc(Cl)c1F",
                    1.0
                ],
                [
                    "Cc1c(C2CN(F)N(O)O2)cc(Cl)pc1CF",
                    1.0
                ],
                [
                    "Cc1c(C2(F)ONNC2OF)cpc(Cl)c1C",
                    1.0
                ],
                [
                    "Cc1c(C2(CF)CN(F)N(O)O2)ccpc1Cl",
                    1.0
                ],
                [
                    "CON1OCC(C)(c2cpc(Cl)c(F)c2)N1F",
                    1.0
                ],
                [
                    "CON1OCC(C)(c2ccc(Cl)pc2F)N1F",
                    1.0
                ],
                [
                    "CON1OCC(C(F)c2ccc(Cl)pc2)N1F",
                    1.0
                ],
                [
                    "CON1OC(c2cpc(Cl)c(F)c2)C(C)N1F",
                    1.0
                ],
                [
                    "CON1OC(c2ccc(Cl)pc2)C(CF)N1F",
                    1.0
                ],
                [
                    "CON1OC(CF)C(c2ccc(Cl)pc2)N1F",
                    1.0
                ],
                [
                    "CON1OC(C(F)c2ccc(Cl)pc2)CN1F",
                    1.0
                ],
                [
                    "CON1NC(CF)C(c2cpc(Cl)c(F)c2)O1",
                    1.0
                ],
                [
                    "CON1NC(C)C(c2cc(F)c(Cl)pc2F)O1",
                    1.0
                ],
                [
                    "CON1NC(C)(c2cc(F)c(Cl)pc2F)CO1",
                    1.0
                ],
                [
                    "COC1(C(Cl)c2cccpc2F)ONNC1F",
                    1.0
                ],
                [
                    "CN=PC(Cl)=C1C(=CCF)C1C1(F)NC(O)O1",
                    1.0
                ],
                [
                    "CN1Oc2c(Cl)pcc(c2F)C(C)(CNF)O1",
                    1.0
                ],
                [
                    "CN1NCC(c2cpc(Cl)c(F)c2COF)O1",
                    1.0
                ],
                [
                    "CN1CN(O)OC1c1c(CF)cpc(Cl)c1F",
                    1.0
                ],
                [
                    "CN1CC(c2cpc(Cl)cc2CF)ON1OF",
                    1.0
                ],
                [
                    "CN1CC(c2c(CF)cpc(Cl)c2F)ON1O",
                    1.0
                ],
                [
                    "CN1C(c2c(CF)cpc(Cl)c2F)CON1O",
                    1.0
                ],
                [
                    "CCc1pccc(F)c1C1CN(F)N(OCl)O1",
                    1.0
                ],
                [
                    "CCc1pc(Cl)ccc1C1ON(O)N(F)C1F",
                    1.0
                ],
                [
                    "CCc1pc(Cl)cc(F)c1C1CON(O)N1F",
                    1.0
                ],
                [
                    "CCc1pc(Cl)cc(F)c1C1CN(F)N(O)O1",
                    1.0
                ],
                [
                    "CCc1pc(Cl)c2c(F)c1C(CNF)ONO2",
                    1.0
                ],
                [
                    "CCc1pc(Cl)c(O)cc1C1ONN(F)C1F",
                    1.0
                ],
                [
                    "CCc1pc(Cl)c(C2CN(F)NO2)c(F)c1O",
                    1.0
                ],
                [
                    "CCc1cpc(Cl)c(F)c1C1ON(O)NC1F",
                    1.0
                ],
                [
                    "CCc1cc(C2ON(O)N(F)C2F)cpc1Cl",
                    1.0
                ],
                [
                    "CCc1cc(C2CN(F)N(O)O2)pc(Cl)c1F",
                    1.0
                ],
                [
                    "CCc1c(ON2NC(F)CO2)cc(Cl)pc1F",
                    1.0
                ],
                [
                    "CCc1c(OC2ONN(Cl)C2F)ccpc1F",
                    1.0
                ],
                [
                    "CCc1c(F)pcc(F)c1OC1CN(Cl)NO1",
                    1.0
                ],
                [
                    "CCc1c(C2ON(O)NC2F)cc(Cl)pc1F",
                    1.0
                ],
                [
                    "CCc1c(C2NN(COF)O2)cpc(Cl)c1F",
                    1.0
                ],
                [
                    "CCN1Oc2c(Cl)pcc(c2F)C(CNF)O1",
                    1.0
                ],
                [
                    "CCN1Oc2c(Cl)pc(F)c(c2F)C(CN)O1",
                    1.0
                ],
                [
                    "CCC1ON(Oc2cc(F)pc(Cl)c2)NC1F",
                    1.0
                ],
                [
                    "CCC1ON(OCl)N(F)C1(F)c1ccccp1",
                    1.0
                ],
                [
                    "CCC1C(F)c2cc(Cl)pc(c2)ON(O)N1F",
                    1.0
                ],
                [
                    "CCC1(c2ccccp2)ON(OF)N(Cl)C1F",
                    1.0
                ],
                [
                    "CCC1(c2cccc(Cl)p2)ON(OF)NC1F",
                    1.0
                ],
                [
                    "CCC1(c2cccc(Cl)p2)CN(F)N(OF)O1",
                    1.0
                ],
                [
                    "CCC1(c2ccc(F)c(Cl)p2)CN(OF)NO1",
                    1.0
                ],
                [
                    "CCC1(c2cc(OF)cc(Cl)p2)ONNC1F",
                    1.0
                ],
                [
                    "CCC1(F)CNN(O)Oc2pc(Cl)cc1c2F",
                    1.0
                ],
                [
                    "CCC1(F)CN(F)N(O)Oc2cc1cc(Cl)p2",
                    1.0
                ],
                [
                    "CC=PC(Cl)=CC(CO)=C1N2OC1(F)CN2F",
                    1.0
                ],
                [
                    "CC=PC(Cl)=C1C(=CCF)C1C1(F)NN(O)O1",
                    1.0
                ],
                [
                    "CC1NNOC1(F)c1cpc(Cl)cc1COF",
                    1.0
                ],
                [
                    "CC1NNOC1(F)c1cpc(Cl)c(F)c1CO",
                    1.0
                ],
                [
                    "CC1NN(O)OC1c1c(CF)cpc(Cl)c1F",
                    1.0
                ],
                [
                    "CC1CN(C(F)c2cc(Cl)pcc2OF)NO1",
                    1.0
                ],
                [
                    "CC1CN(C(F)(OF)c2ccpc(Cl)c2)NO1",
                    1.0
                ],
                [
                    "CC1C2=PC(Cl)=C1CC2C1C(F)ON(O)N1F",
                    1.0
                ],
                [
                    "CC1C2=PC(Cl)=C1C(F)C2C1CON(O)N1F",
                    1.0
                ],
                [
                    "CC1C2=C(Cl)P=C(F)C1C2ON1NC(F)CO1",
                    1.0
                ],
                [
                    "CC1C2=C(Cl)P=C(F)C13C2ONNC3(F)CO",
                    1.0
                ],
                [
                    "CC1=PCC(Cl)=C(F)C(C2CNN(O)O2)=C1F",
                    1.0
                ],
                [
                    "CC1=PC(F)(C2CNNO2)C(Cl)=CC(O)=C1F",
                    1.0
                ],
                [
                    "CC1=PC(C2CONN2)C(Cl)=C(F)C(O)=C1F",
                    1.0
                ],
                [
                    "CC1=PC(C2CNNO2)C(Cl)=C(F)C(O)=C1F",
                    1.0
                ],
                [
                    "CC1=PC(C2CNN(O)O2)C(Cl)=C(F)C=C1F",
                    1.0
                ],
                [
                    "CC1=C2CCC(Cl)(P=C1F)C1(F)NN(O)OC21",
                    1.0
                ],
                [
                    "CC1=C(Cl)CC(C(F)(F)C23CNN(O2)O3)C=P1",
                    1.0
                ],
                [
                    "CC1=C(C2ONNC2F)C(O)C=C(Cl)P=C1F",
                    1.0
                ],
                [
                    "CC1=C(C2ON(O)NC2F)CC=C(Cl)P=C1F",
                    1.0
                ],
                [
                    "CC1=C(C2CON(O)N2F)CC=C(Cl)P=C1F",
                    1.0
                ],
                [
                    "CC1=C(C2CN(F)N(O)O2)CC=C(Cl)P=C1F",
                    1.0
                ],
                [
                    "CC1(c2ccpc(Cl)c2)ON(OCF)NC1F",
                    1.0
                ],
                [
                    "CC1(c2cc(F)pc(Cl)c2)CN(CF)N(O)O1",
                    1.0
                ],
                [
                    "CC1(c2cc(F)pc(Cl)c2)CN(C(O)F)NO1",
                    1.0
                ],
                [
                    "CC1(c2cc(F)cpc2C(O)Cl)CNN(F)O1",
                    1.0
                ],
                [
                    "CC1(c2cc(F)c(Cl)pc2CO)CNN(F)O1",
                    1.0
                ],
                [
                    "CC1(c2cc(Cl)pcc2CF)ON(O)NC1F",
                    1.0
                ],
                [
                    "CC1(c2cc(Cl)pcc2CF)CN(F)N(O)O1",
                    1.0
                ],
                [
                    "CC1(F)NNc2pc(Cl)c(F)cc2C1(O)CO",
                    1.0
                ],
                [
                    "CC1(F)NNOc2c(cpc(Cl)c2F)C1CO",
                    1.0
                ],
                [
                    "CC1(F)NNOC1c1cpc(Cl)c(F)c1CO",
                    1.0
                ],
                [
                    "CC1(F)NN(O)c2pc(Cl)c(F)cc2C1CO",
                    1.0
                ],
                [
                    "CC1(F)Cc2c(CO)pc(Cl)c(F)c2ONN1",
                    1.0
                ],
                [
                    "CC1(C2=CC(F)=PC(Cl)=CC2)CN(F)N(O)O1",
                    1.0
                ],
                [
                    "CC1(C)NN(O)OC1c1cc(F)c(Cl)pc1F",
                    1.0
                ],
                [
                    "CC1(C(F)c2cccc(Cl)p2)ON(O)NC1F",
                    1.0
                ],
                [
                    "CC(c1cpc(Cl)c(F)c1)C1CN(F)N(O)O1",
                    1.0
                ],
                [
                    "CC(c1ccpc(Cl)c1F)C1CN(F)N(O)O1",
                    1.0
                ],
                [
                    "CC(c1ccccp1)C1ON(OCl)N(F)C1F",
                    1.0
                ],
                [
                    "CC(OF)c1c(C2NN(C)O2)cpc(Cl)c1F",
                    1.0
                ],
                [
                    "CC(OF)C1(c2cccc(Cl)p2)CN(F)NO1",
                    1.0
                ],
                [
                    "CC(O)c1pccc(F)c1C1ONN(F)C1Cl",
                    1.0
                ],
                [
                    "CC(O)c1c(F)c(Cl)pc(F)c1C1CNNO1",
                    1.0
                ],
                [
                    "CC(O)(F)c1c(C2CNNO2)cc(Cl)pc1F",
                    1.0
                ],
                [
                    "CC(F)c1pc(Cl)c2cc1C(CNF)ONO2",
                    1.0
                ],
                [
                    "CC(F)c1cpc(Cl)cc1C1CNN(OF)O1",
                    1.0
                ],
                [
                    "CC(F)c1cpc(Cl)cc1C1(F)CNN(O)O1",
                    1.0
                ],
                [
                    "CC(F)c1cpc(Cl)c(F)c1C1CNN(O)O1",
                    1.0
                ],
                [
                    "CC(F)c1c(C2CNN(O)O2)cc(Cl)pc1F",
                    1.0
                ],
                [
                    "CC(F)N1CC(c2ccpc(Cl)c2F)ON1O",
                    1.0
                ],
                [
                    "CC(F)C1NN(O)OC1c1ccpc(Cl)c1F",
                    1.0
                ],
                [
                    "CC(F)C1CNN(OF)Oc2cc1cc(Cl)p2",
                    1.0
                ],
                [
                    "CC(F)C1CNN(O)Oc2pc(Cl)cc1c2F",
                    1.0
                ],
                [
                    "CC(F)C1CN(F)N(O)Oc2cc1cc(Cl)p2",
                    1.0
                ],
                [
                    "CC(F)C1C=PC(Cl)=C(F)C1C12CNN(O1)O2",
                    1.0
                ],
                [
                    "CC(F)C1C(c2ccpc(Cl)c2)ON(O)N1F",
                    1.0
                ],
                [
                    "CC(F)C1=PCC(Cl)=C(F)C1C12CNN(O1)O2",
                    1.0
                ],
                [
                    "CC(F)C1=PC(Cl)=C(F)C(C23CNN(O2)O3)C1",
                    1.0
                ],
                [
                    "CC(F)C1(Cl)C(c2ccpcc2)ON(O)N1F",
                    1.0
                ],
                [
                    "CC(F)(c1ccpc(Cl)c1)C1CN(F)N(O)O1",
                    1.0
                ],
                [
                    "CC(F)(ON1NCCO1)c1cpc(Cl)c(F)c1",
                    1.0
                ],
                [
                    "CC(F)(F)c1cpc(Cl)cc1ON1NCCO1",
                    1.0
                ],
                [
                    "CC(F)(F)C1CNN(O)Oc2cc1cc(Cl)p2",
                    1.0
                ],
                [
                    "CC(F)(Cl)C1c2ccpc(c2)ON(O)NC1F",
                    1.0
                ],
                [
                    "CC(Cl)c1pccc(F)c1C1CNN(OF)O1",
                    1.0
                ],
                [
                    "CC(Cl)c1pccc(F)c1C1CN(F)N(O)O1",
                    1.0
                ],
                [
                    "CC(Cl)c1pc(F)cc(F)c1CC1NN(O)O1",
                    1.0
                ],
                [
                    "CC(Cl)c1pc(F)cc(F)c1C1CNN(O)O1",
                    1.0
                ],
                [
                    "CC(Cl)c1cc(F)c(C2CNN(O)O2)c(F)p1",
                    1.0
                ],
                [
                    "CC(Cl)c1c(ON2NC(F)CO2)ccpc1F",
                    1.0
                ],
                [
                    "CC(Cl)c1c(OC2ONNC2F)ccpc1F",
                    1.0
                ],
                [
                    "CC(Cl)C1ON(O)NC1c1cc(F)cc(F)p1",
                    1.0
                ],
                [
                    "CC(Cl)C1CN(OF)N(c2cc(F)ccp2)O1",
                    1.0
                ],
                [
                    "CC(Cl)(c1cc(F)ccp1)C1CNN(OF)O1",
                    1.0
                ],
                [
                    "CC(Cl)(c1cc(F)ccp1)C1CN(OF)NO1",
                    1.0
                ],
                [
                    "CC(Cl)(c1cc(F)cc(F)p1)C1CNN(O)O1",
                    1.0
                ],
                [
                    "CC(=P)C(C)=CON1OC2(C(F)=CCl)C(F)N12",
                    1.0
                ],
                [
                    "CC(=P)C(C)=CON1OC2(C(Cl)=CF)C(F)N12",
                    1.0
                ],
                [
                    "CC(=P)C(C)=C(ON1OC2C(F)N21)C(Cl)=CF",
                    1.0
                ],
                [
                    "CC(=CON1OC2C(F)N21)C(C)=PC(Cl)=CF",
                    1.0
                ]
            ],
            "execution_time": 149.7335240840912,
            "number_scoring_function_calls": 9451,
            "metadata": {
                "top_250": 1.0,
                "internal_similarity_max": 0.7142857142857143,
                "internal_similarity_mean": 0.19271667215592525,
                "internal_similarity_histogram_density": [
                    [
                        0.32128,
                        5.85824,
                        3.190399999999999,
                        0.4758400000000001,
                        0.11264000000000003,
                        0.032319999999999974,
                        0.008640000000000002,
                        0.0006400000000000002,
                        0.0,
                        0.0
                    ]
                ],
                "internal_similarity_histogram_bins": [
                    [
                        0.0,
                        0.1,
                        0.2,
                        0.30000000000000004,
                        0.4,
                        0.5,
                        0.6000000000000001,
                        0.7000000000000001,
                        0.8,
                        0.9,
                        1.0
                    ]
                ]
            }
        },
        {
            "benchmark_name": "Median molecules 1",
            "score": 0.4546897198052908,
            "optimized_molecules": [
                [
                    "CC1CCC2CC(=O)C(C)(CCC(C(C)C)C(O)C1)C2(C)C",
                    0.4745762711864407
                ],
                [
                    "CC1CCC2(C)C(=O)CC(CCC(C(C)C)C(O)C1)C2(C)C",
                    0.4745762711864407
                ],
                [
                    "CC(C)C1CCC2(C)C(=O)CC(CC1O)C2(C)C",
                    0.4738035414793428
                ],
                [
                    "CC(C)C1CCC2CC(=O)C(C)(CCC1O)C2(C)C",
                    0.46032847487588874
                ],
                [
                    "CC(C)C1CC(=O)C2(C)CCC(CC1O)C2(C)C",
                    0.458682472293863
                ],
                [
                    "CC1CCC2CCC(C)(C(=O)CC(C(C)C)C(O)C1)C2(C)C",
                    0.45
                ],
                [
                    "CC1CCC(C(C)C)C(O)CCC2(C)C(=O)CC(C1)C2(C)C",
                    0.45
                ],
                [
                    "CC1CCC(C(C)C)C(O)CC2CCC(C)(C(=O)C1)C2(C)C",
                    0.45
                ],
                [
                    "CC1CCC(C(C)C)C(O)CC2CC(=O)C(C)(CC1)C2(C)C",
                    0.45
                ],
                [
                    "CC1CCC(C(C)C)C(O)CC(=O)C2(C)CCC(C1)C2(C)C",
                    0.45
                ],
                [
                    "CC1CC(=O)C2(C)CCC(CCC(C(C)C)C(O)C1)C2(C)C",
                    0.45
                ],
                [
                    "CC1CCC2CC(=O)C(C)(CC(C(C)C)C(O)C1)C2(C)C",
                    0.44801076831712416
                ],
                [
                    "CC1CCC2(C)C(=O)CC(CC(C(C)C)C(O)C1)C2(C)C",
                    0.44801076831712416
                ],
                [
                    "CC1CC(O)C(C(C)C)CCC2CC(=O)C(C)(C1)C2(C)C",
                    0.44801076831712416
                ],
                [
                    "CC1CC(O)C(C(C)C)CCC2(C)C(=O)CC(C1)C2(C)C",
                    0.44801076831712416
                ],
                [
                    "CC(C)C1CCC2CCC(C)(C(=O)CC1O)C2(C)C",
                    0.4476660119995655
                ],
                [
                    "CC(C)C1CCC2CC(=O)C(C)(CC1O)C2(C)C",
                    0.4468887036332465
                ],
                [
                    "CC(C)C1CCC2(C)C(=O)CC(CCC1O)C2(C)C",
                    0.44585082870893744
                ],
                [
                    "CC(C)C1CC2CCC(C)(C(=O)CC1O)C2(C)C",
                    0.443613573862942
                ],
                [
                    "CC(C)C1CC2CC(=O)C(C)(CCC1O)C2(C)C",
                    0.443613573862942
                ],
                [
                    "CC1CCCC2CC(=O)C(C)(CCC(C(C)C)C(O)C1)C2(C)C",
                    0.43994134506405985
                ],
                [
                    "CC1CCCC2(C)C(=O)CC(CCC(C(C)C)C(O)C1)C2(C)C",
                    0.43994134506405985
                ],
                [
                    "CC1CCC2CC(=O)C(C)(CCCC(C(C)C)C(O)C1)C2(C)C",
                    0.43994134506405985
                ],
                [
                    "CC1CCC2(C)C(=O)CC(CCCC(C(C)C)C(O)C1)C2(C)C",
                    0.43994134506405985
                ],
                [
                    "CC1CCC(O)C(C(C)C)CCC2(C)C(=O)CC(C1)C2(C)C",
                    0.4379535120175709
                ],
                [
                    "CC1CCC2CC(=O)C(C)(CCC(O)C(C(C)C)C1)C2(C)C",
                    0.4374487394792124
                ],
                [
                    "CC(C)C1CCC(=O)C2(C)CCC(CC1O)C2(C)C",
                    0.43605676539356963
                ],
                [
                    "CC1CCC2(C)C(=O)CC(CC(O)C(C(C)C)C1)C2(C)C",
                    0.435285750066007
                ],
                [
                    "CC1CCC(C(C)C)C(O)CC2CC(=O)C(C)(C1)C2(C)C",
                    0.435285750066007
                ],
                [
                    "CC1CCC(C(C)C)C(O)CC2(C)C(=O)CC(C1)C2(C)C",
                    0.435285750066007
                ],
                [
                    "CC1CC(O)C(C(C)C)CC(=O)C2(C)CCC(C1)C2(C)C",
                    0.435285750066007
                ],
                [
                    "CC1CC(=O)C2(C)CCC(CC(C(C)C)C(O)C1)C2(C)C",
                    0.435285750066007
                ],
                [
                    "CC(C)C1CCCC2(C)C(=O)CC(CC1O)C2(C)C",
                    0.43513363202883826
                ],
                [
                    "CC1CCC2CC(O)C(C(C)C)CCC(C)(C(=O)C1)C2(C)C",
                    0.4262295081967213
                ],
                [
                    "CC1CCC2(C)C(=O)CC(O)C(C(C)C)CCC(C1)C2(C)C",
                    0.4262295081967213
                ],
                [
                    "CC1CCC2CCC(C)(C(=O)CC(O)C(C(C)C)C1)C2(C)C",
                    0.42597137568529864
                ],
                [
                    "CC1CCC(O)C(C(C)C)CC(=O)C2(C)CCC(C1)C2(C)C",
                    0.42597137568529864
                ],
                [
                    "CC1CCC2CC(=O)C(C)(CCC(C(C)S)C(O)C1)C2(C)C",
                    0.4251952027621871
                ],
                [
                    "CC1CCC2CC(=O)C(C)(CCC(C(C)P)C(O)C1)C2(C)C",
                    0.4251952027621871
                ],
                [
                    "CC1CCC2CC(=O)C(C)(CCC(C(C)O)C(O)C1)C2(C)C",
                    0.4251952027621871
                ],
                [
                    "CC1CCC2CC(=O)C(C)(CCC(C(C)N)C(O)C1)C2(C)C",
                    0.4251952027621871
                ],
                [
                    "CC1CCC2CC(=O)C(C)(CCC(C(C)F)C(O)C1)C2(C)C",
                    0.4251952027621871
                ],
                [
                    "CC1CCC2CC(=O)C(C)(CCC(C(C)Cl)C(O)C1)C2(C)C",
                    0.4251952027621871
                ],
                [
                    "CC1CCC2CC(=O)C(C)(CCC(C(C)Br)C(O)C1)C2(C)C",
                    0.4251952027621871
                ],
                [
                    "CC1CCC2(C)C(=O)CC(CCC(O)C(C(C)C)C1)C2(C)C",
                    0.4251952027621871
                ],
                [
                    "CC1CCC2(C)C(=O)CC(CCC(C(C)S)C(O)C1)C2(C)C",
                    0.4251952027621871
                ],
                [
                    "CC1CCC2(C)C(=O)CC(CCC(C(C)P)C(O)C1)C2(C)C",
                    0.4251952027621871
                ],
                [
                    "CC1CCC2(C)C(=O)CC(CCC(C(C)O)C(O)C1)C2(C)C",
                    0.4251952027621871
                ],
                [
                    "CC1CCC2(C)C(=O)CC(CCC(C(C)N)C(O)C1)C2(C)C",
                    0.4251952027621871
                ],
                [
                    "CC1CCC2(C)C(=O)CC(CCC(C(C)F)C(O)C1)C2(C)C",
                    0.4251952027621871
                ],
                [
                    "CC1CCC2(C)C(=O)CC(CCC(C(C)Cl)C(O)C1)C2(C)C",
                    0.4251952027621871
                ],
                [
                    "CC1CCC2(C)C(=O)CC(CCC(C(C)Br)C(O)C1)C2(C)C",
                    0.4251952027621871
                ],
                [
                    "CC(C)C1CCC2CC(=O)C(C)(CCC(S)CC1O)C2(C)C",
                    0.4251952027621871
                ],
                [
                    "CC(C)C1CCC2CC(=O)C(C)(CCC(P)CC1O)C2(C)C",
                    0.4251952027621871
                ],
                [
                    "CC(C)C1CCC2CC(=O)C(C)(CCC(O)CC1O)C2(C)C",
                    0.4251952027621871
                ],
                [
                    "CC(C)C1CCC2CC(=O)C(C)(CCC(N)CC1O)C2(C)C",
                    0.4251952027621871
                ],
                [
                    "CC(C)C1CCC2CC(=O)C(C)(CCC(F)CC1O)C2(C)C",
                    0.4251952027621871
                ],
                [
                    "CC(C)C1CCC2CC(=O)C(C)(CCC(Cl)CC1O)C2(C)C",
                    0.4251952027621871
                ],
                [
                    "CC(C)C1CCC2CC(=O)C(C)(CCC(Br)CC1O)C2(C)C",
                    0.4251952027621871
                ],
                [
                    "CC(C)C1CCC2CC(=O)C(C)(CCCC1O)C2(C)C",
                    0.4242640687119285
                ],
                [
                    "CC1CCC2CC(=O)C(C)(CC(O)C(C(C)C)C1)C2(C)C",
                    0.423728813559322
                ],
                [
                    "CC1CCC2(C)C(=O)CC(C(C)C)C(O)CC(C1)C2(C)C",
                    0.4234505222898966
                ],
                [
                    "CC1CC(=O)C2(C)CCC(C(C)C)C(O)CC(C1)C2(C)C",
                    0.4234505222898966
                ],
                [
                    "CC(C)C1CCC2(C)C(=O)CCC(CC1O)C2(C)C",
                    0.42334475220649564
                ],
                [
                    "CC1CCC2CC(C)(C(=O)CC(C(C)C)C(O)C1)C2(C)C",
                    0.4226135862856293
                ],
                [
                    "CC1CCC(C(C)C)C(O)CC2CC(C)(C(=O)C1)C2(C)C",
                    0.4226135862856293
                ],
                [
                    "CC1CCC(C(C)C)C(O)CC(=O)C2(C)CC(C1)C2(C)C",
                    0.4226135862856293
                ],
                [
                    "CC1CC(=O)C2(C)CCC(CC(O)C(C(C)C)C1)C2(C)C",
                    0.4226135862856293
                ],
                [
                    "CC1CC(=O)C2(C)CC(CCC(C(C)C)C(O)C1)C2(C)C",
                    0.4226135862856293
                ],
                [
                    "CC(C)C1CCCC2CC(=O)C(C)(CCC1O)C2(C)C",
                    0.4225001481984198
                ],
                [
                    "CC(C)C1CCC2(C)C(=O)CC(CCCC1O)C2(C)C",
                    0.4225001481984198
                ],
                [
                    "CC(C)C1CCC2CC(=O)C(C)(CCC(O)C1C)C2(C)C",
                    0.421211769587116
                ],
                [
                    "CC(C)C1CCC2CC(C)(C(=O)CC1O)C2(C)C",
                    0.42047525605008473
                ],
                [
                    "CC(C)C1CCC2(C)C(=O)CC(CC1O)C2(C)S",
                    0.42047525605008473
                ],
                [
                    "CC(C)C1CCC2(C)C(=O)CC(CC1O)C2(C)P",
                    0.42047525605008473
                ],
                [
                    "CC(C)C1CCC2(C)C(=O)CC(CC1O)C2(C)O",
                    0.42047525605008473
                ],
                [
                    "CC(C)C1CCC2(C)C(=O)CC(CC1O)C2(C)N",
                    0.42047525605008473
                ],
                [
                    "CC(C)C1CCC2(C)C(=O)CC(CC1O)C2(C)F",
                    0.42047525605008473
                ],
                [
                    "CC(C)C1CCC2(C)C(=O)CC(CC1O)C2(C)Cl",
                    0.42047525605008473
                ],
                [
                    "CC(C)C1CCC2(C)C(=O)CC(CC1O)C2(C)Br",
                    0.42047525605008473
                ],
                [
                    "CC1CCCCC2CC(=O)C(C)(CCC(C(C)C)C(O)C1)C2(C)C",
                    0.41979015736886477
                ],
                [
                    "CC1CCCCC2(C)C(=O)CC(CCC(C(C)C)C(O)C1)C2(C)C",
                    0.41979015736886477
                ],
                [
                    "CC1CCC2CC(=O)C(C)(CCCCC(C(C)C)C(O)C1)C2(C)C",
                    0.41979015736886477
                ],
                [
                    "CC1CCC2(C)C(=O)CC(CCCCC(C(C)C)C(O)C1)C2(C)C",
                    0.41979015736886477
                ],
                [
                    "CC(C)C1CC(=O)C2(C)CCC(CCC1O)C2(C)C",
                    0.41953597014763633
                ],
                [
                    "CC(C)C1CC2(C)C(=O)CC(CCC1O)C2(C)C",
                    0.4184137043778615
                ],
                [
                    "CC(C)C1CCC2(C)C(=O)CC(CC(O)C1C)C2(C)C",
                    0.4183300132670378
                ],
                [
                    "CC(C)C1CC2CCC(C)(C(=O)CC(O)C1C)C2(C)C",
                    0.4183300132670378
                ],
                [
                    "CC(C)C1CC2CC(=O)C(C)(CCC(O)C1C)C2(C)C",
                    0.4183300132670378
                ],
                [
                    "CC(C)C1CC(=O)C2(C)CCC(CC(O)C1C)C2(C)C",
                    0.4183300132670378
                ],
                [
                    "CC1CCC2CC(=O)C(C)(CCC(C(C)C)C(O)CC(C)C1)C2(C)C",
                    0.417910447761194
                ],
                [
                    "CC1CCC2(C)C(=O)CC(CCC(C(C)C)C(O)CC(C)C1)C2(C)C",
                    0.417910447761194
                ],
                [
                    "CC1CCC2(C)C(=O)CC(CC(C)CCC(C(C)C)C(O)C1)C2(C)C",
                    0.417690364554548
                ],
                [
                    "CC1CC(=O)C2(C)CCC(CC(C)CCC(C(C)C)C(O)C1)C2(C)C",
                    0.417690364554548
                ],
                [
                    "CC1CCC2CC(=O)C(C)(CCC(O)C1)C2(C)C",
                    0.41753340038353265
                ],
                [
                    "CC1CCCC2CCC(C)(C(=O)CC(C(C)C)C(O)C1)C2(C)C",
                    0.4172614801981401
                ],
                [
                    "CC1CCCC2(C)C(=O)CC(CC(O)C(C(C)C)CC1)C2(C)C",
                    0.4172614801981401
                ],
                [
                    "CC1CCC(C(C)C)C(O)CCCC2(C)C(=O)CC(C1)C2(C)C",
                    0.4172614801981401
                ],
                [
                    "CC1CC(=O)C2(C)CCC(CCCC(C(C)C)C(O)C1)C2(C)C",
                    0.4172614801981401
                ],
                [
                    "CC(C)C1CCC2CC(=O)C(C)(CCC1C)C2(C)C",
                    0.4169606805807075
                ]
            ],
            "execution_time": 223747.73137640953,
            "number_scoring_function_calls": 17481070,
            "metadata": {
                "top_1": 0.4745762711864407,
                "top_10": 0.4591967031021976,
                "top_100": 0.43029618512723417,
                "internal_similarity_max": 0.9523809523809523,
                "internal_similarity_mean": 0.6270140431307777,
                "internal_similarity_histogram_density": [
                    [
                        0.1,
                        0.0,
                        0.0,
                        0.0,
                        0.30000000000000004,
                        3.585999999999997,
                        3.8560000000000008,
                        1.7500000000000004,
                        0.3580000000000001,
                        0.05000000000000001
                    ]
                ],
                "internal_similarity_histogram_bins": [
                    [
                        0.0,
                        0.1,
                        0.2,
                        0.30000000000000004,
                        0.4,
                        0.5,
                        0.6000000000000001,
                        0.7000000000000001,
                        0.8,
                        0.9,
                        1.0
                    ]
                ]
            }
        },
        {
            "benchmark_name": "Median molecules 2",
            "score": 0.4169889347617704,
            "optimized_molecules": [
                [
                    "CCCc1nn(C)c2c(=O)[nH]c(-c3cc(S(=O)(=O)N4CCN(C)C(=O)C(c5ccc6c(c5)OCO6)N(S)CC4)ccc3OCC)nc12",
                    0.4189303587741589
                ],
                [
                    "CCCc1nn(C)c2c(=O)[nH]c(-c3cc(S(=O)(=O)N4CCN(C)C(=O)C(c5ccc6c(c5)OCO6)N(P)CC4)ccc3OCC)nc12",
                    0.4189303587741589
                ],
                [
                    "CCCc1nn(C)c2c(=O)[nH]c(-c3cc(S(=O)(=O)N4CCN(C)C(=O)C(c5ccc6c(c5)OCO6)N(O)CC4)ccc3OCC)nc12",
                    0.4189303587741589
                ],
                [
                    "CCCc1nn(C)c2c(=O)[nH]c(-c3cc(S(=O)(=O)N4CCN(C)C(=O)C(c5ccc6c(c5)OCO6)N(N)CC4)ccc3OCC)nc12",
                    0.4189303587741589
                ],
                [
                    "CCCc1nn(C)c2c(=O)[nH]c(-c3cc(S(=O)(=O)N4CCN(C)C(=O)C(c5ccc6c(c5)OCO6)N(F)CC4)ccc3OCC)nc12",
                    0.4189303587741589
                ],
                [
                    "CCCc1nn(C)c2c(=O)[nH]c(-c3cc(S(=O)(=O)N4CCN(C)C(=O)C(c5ccc6c(c5)OCO6)N(Cl)CC4)ccc3OCC)nc12",
                    0.4189303587741589
                ],
                [
                    "CCCc1nn(C)c2c(=O)[nH]c(-c3cc(S(=O)(=O)N4CCN(C)C(=O)C(c5ccc6c(c5)OCO6)N(C)CC4)ccc3OCC)nc12",
                    0.4189303587741589
                ],
                [
                    "CCCc1nn(C)c2c(=O)[nH]c(-c3cc(S(=O)(=O)N4CCN(C)C(=O)C(c5ccc6c(c5)OCO6)N(Br)CC4)ccc3OCC)nc12",
                    0.4189303587741589
                ],
                [
                    "CCCc1nn(C)c2c(=O)[nH]c(-c3cc(S(=O)(=O)N4CCN(C)C(c5ccc6c(c5)OCO6)C(=O)C4)ccc3OCC)nc12",
                    0.41719815242504243
                ],
                [
                    "CCCc1nn(C)c2c(=O)[nH]c(-c3cc(S(=O)(=O)N4CCN(C)CC5C(=O)C(c6ccc7c(c6)OCO7)N5CC4)ccc3OCC)nc12",
                    0.41543750270736796
                ],
                [
                    "CCCc1nn(C)c2c(=O)[nH]c(-c3cc(S(=O)(=O)N4CCN(C)CC5=CN(CC4)C5c4ccc5c(c4)OCO5)ccc3OCC)nc12",
                    0.41534481123181805
                ],
                [
                    "CCCc1nn(C)c2c(=O)[nH]c(-c3cc(S(=O)(=O)N4CCN(C)CC(=O)C(c5ccc6c(c5)OCO6)N(S)CC4)ccc3OCC)nc12",
                    0.41534481123181805
                ],
                [
                    "CCCc1nn(C)c2c(=O)[nH]c(-c3cc(S(=O)(=O)N4CCN(C)CC(=O)C(c5ccc6c(c5)OCO6)N(P)CC4)ccc3OCC)nc12",
                    0.41534481123181805
                ],
                [
                    "CCCc1nn(C)c2c(=O)[nH]c(-c3cc(S(=O)(=O)N4CCN(C)CC(=O)C(c5ccc6c(c5)OCO6)N(O)CC4)ccc3OCC)nc12",
                    0.41534481123181805
                ],
                [
                    "CCCc1nn(C)c2c(=O)[nH]c(-c3cc(S(=O)(=O)N4CCN(C)CC(=O)C(c5ccc6c(c5)OCO6)N(N)CC4)ccc3OCC)nc12",
                    0.41534481123181805
                ],
                [
                    "CCCc1nn(C)c2c(=O)[nH]c(-c3cc(S(=O)(=O)N4CCN(C)CC(=O)C(c5ccc6c(c5)OCO6)N(F)CC4)ccc3OCC)nc12",
                    0.41534481123181805
                ],
                [
                    "CCCc1nn(C)c2c(=O)[nH]c(-c3cc(S(=O)(=O)N4CCN(C)CC(=O)C(c5ccc6c(c5)OCO6)N(Cl)CC4)ccc3OCC)nc12",
                    0.41534481123181805
                ],
                [
                    "CCCc1nn(C)c2c(=O)[nH]c(-c3cc(S(=O)(=O)N4CCN(C)CC(=O)C(c5ccc6c(c5)OCO6)N(C)CC4)ccc3OCC)nc12",
                    0.41534481123181805
                ],
                [
                    "CCCc1nn(C)c2c(=O)[nH]c(-c3cc(S(=O)(=O)N4CCN(C)CC(=O)C(c5ccc6c(c5)OCO6)N(Br)CC4)ccc3OCC)nc12",
                    0.41534481123181805
                ],
                [
                    "CCCc1nn(C)c2c(=O)[nH]c(-c3cc(S(=O)(=O)N4CC(=O)C(c5ccc6c(c5)OCO6)N(C)C4)ccc3OCC)nc12",
                    0.41509799840746886
                ],
                [
                    "CCCc1nn(C)c2c(=O)[nH]c(-c3cc(S(=O)(=O)N4CCN(C)CCN5C(=O)C(c6ccc7c(c6)OCO7)N5CC4)ccc3OCC)nc12",
                    0.4148531704074101
                ],
                [
                    "CCCc1nn(C)c2c(=O)[nH]c(-c3cc(S(=O)(=O)N4CCN(S)C(=O)C(c5ccc6c(c5)OCO6)N(C)CC4)ccc3OCC)nc12",
                    0.41457958749161017
                ],
                [
                    "CCCc1nn(C)c2c(=O)[nH]c(-c3cc(S(=O)(=O)N4CCN(P)C(=O)C(c5ccc6c(c5)OCO6)N(C)CC4)ccc3OCC)nc12",
                    0.41457958749161017
                ],
                [
                    "CCCc1nn(C)c2c(=O)[nH]c(-c3cc(S(=O)(=O)N4CCN(O)C(=O)C(c5ccc6c(c5)OCO6)N(C)CC4)ccc3OCC)nc12",
                    0.41457958749161017
                ],
                [
                    "CCCc1nn(C)c2c(=O)[nH]c(-c3cc(S(=O)(=O)N4CCN(N)C(=O)C(c5ccc6c(c5)OCO6)N(C)CC4)ccc3OCC)nc12",
                    0.41457958749161017
                ],
                [
                    "CCCc1nn(C)c2c(=O)[nH]c(-c3cc(S(=O)(=O)N4CCN(F)C(=O)C(c5ccc6c(c5)OCO6)N(C)CC4)ccc3OCC)nc12",
                    0.41457958749161017
                ],
                [
                    "CCCc1nn(C)c2c(=O)[nH]c(-c3cc(S(=O)(=O)N4CCN(Cl)C(=O)C(c5ccc6c(c5)OCO6)N(C)CC4)ccc3OCC)nc12",
                    0.41457958749161017
                ],
                [
                    "CCCc1nn(C)c2c(=O)[nH]c(-c3cc(S(=O)(=O)N4CCN(C)C5=CN(CC4)C5c4ccc5c(c4)OCO5)ccc3OCC)nc12",
                    0.41457958749161017
                ],
                [
                    "CCCc1nn(C)c2c(=O)[nH]c(-c3cc(S(=O)(=O)N4CCN(Br)C(=O)C(c5ccc6c(c5)OCO6)N(C)CC4)ccc3OCC)nc12",
                    0.41457958749161017
                ],
                [
                    "CCCc1nn(C)c2c(=O)[nH]c(-c3cc(S(=O)(=O)N4CCN(C)C(=O)C4c4ccc5c(c4)OCO5)ccc3OCC)nc12",
                    0.4138963085982298
                ],
                [
                    "CCCc1nn(C)c2c(=O)[nH]c(-c3cc(S(=O)(=O)N4CCC(=O)C(c5ccc6c(c5)OCO6)N(C)CC4)ccc3OCC)nc12",
                    0.41367582426614313
                ],
                [
                    "CCCc1nn(C)c2c(=O)[nH]c(-c3cc(S(=O)(=O)N4CCN(C)CCC5C(=O)C(c6ccc7c(c6)OCO7)N5CC4)ccc3OCC)nc12",
                    0.4131563042724613
                ],
                [
                    "CCCc1nn(C)c2c(=O)[nH]c(-c3cc(S(=O)(=O)N4CCN(C)C(c5ccc6c(c5)OCO6)C(=S)C4)ccc3OCC)nc12",
                    0.41276854016057085
                ],
                [
                    "CCCc1nn(C)c2c(=O)[nH]c(-c3cc(S(=O)(=O)N4CCN(C)C(c5ccc6c(c5)OCO6)C(=P)C4)ccc3OCC)nc12",
                    0.41276854016057085
                ],
                [
                    "CCCc1nn(C)c2c(=O)[nH]c(-c3cc(S(=O)(=O)N4CCN(C)C(c5ccc6c(c5)OCO6)C(=N)C4)ccc3OCC)nc12",
                    0.41276854016057085
                ],
                [
                    "C=C1CN(S(=O)(=O)c2ccc(OCC)c(-c3nc4c(CCC)nn(C)c4c(=O)[nH]3)c2)CCN(C)C1c1ccc2c(c1)OCO2",
                    0.41276854016057085
                ],
                [
                    "CCCc1nn(C)c2c(=O)[nH]c(-c3cc(S(=O)(=O)N4CCN(C)C(=O)C(c5ccc6c(c5)OCO6)N(C5C=[SH]5)CC4)ccc3OCC)nc12",
                    0.4126197817388711
                ],
                [
                    "CCCc1nn(C)c2c(=O)[nH]c(-c3cc(S(=O)(=O)N4CCN(C)C(=O)C(c5ccc6c(c5)OCO6)N(C5C=P5)CC4)ccc3OCC)nc12",
                    0.4126197817388711
                ],
                [
                    "CCCc1nn(C)c2c(=O)[nH]c(-c3cc(S(=O)(=O)N4CCN(C)C(=O)C(c5ccc6c(c5)OCO6)N(C5C=N5)CC4)ccc3OCC)nc12",
                    0.4126197817388711
                ],
                [
                    "CCCc1nn(C)c2c(=O)[nH]c(-c3cc(S(=O)(=O)N4CCN(C)C(=O)C(c5ccc6c(c5)OCO6)N(C5C=C5)CC4)ccc3OCC)nc12",
                    0.4126197817388711
                ],
                [
                    "CCCc1nn(C)c2c(=O)[nH]c(-c3cc(S(=O)(=O)N4CCN(C)C(=O)C(c5ccc6c(c5)OCO6)N([SH]=S)CC4)ccc3OCC)nc12",
                    0.41253013129940097
                ],
                [
                    "CCCc1nn(C)c2c(=O)[nH]c(-c3cc(S(=O)(=O)N4CCN(C)C(=O)C(c5ccc6c(c5)OCO6)N([SH]=P)CC4)ccc3OCC)nc12",
                    0.41253013129940097
                ],
                [
                    "CCCc1nn(C)c2c(=O)[nH]c(-c3cc(S(=O)(=O)N4CCN(C)C(=O)C(c5ccc6c(c5)OCO6)N([SH]=O)CC4)ccc3OCC)nc12",
                    0.41253013129940097
                ],
                [
                    "CCCc1nn(C)c2c(=O)[nH]c(-c3cc(S(=O)(=O)N4CCN(C)C(=O)C(c5ccc6c(c5)OCO6)N([SH]=N)CC4)ccc3OCC)nc12",
                    0.41253013129940097
                ],
                [
                    "CCCc1nn(C)c2c(=O)[nH]c(-c3cc(S(=O)(=O)N4CCN(C)C(=O)C(c5ccc6c(c5)OCO6)N(SS)CC4)ccc3OCC)nc12",
                    0.41253013129940097
                ],
                [
                    "CCCc1nn(C)c2c(=O)[nH]c(-c3cc(S(=O)(=O)N4CCN(C)C(=O)C(c5ccc6c(c5)OCO6)N(SP)CC4)ccc3OCC)nc12",
                    0.41253013129940097
                ],
                [
                    "CCCc1nn(C)c2c(=O)[nH]c(-c3cc(S(=O)(=O)N4CCN(C)C(=O)C(c5ccc6c(c5)OCO6)N(SO)CC4)ccc3OCC)nc12",
                    0.41253013129940097
                ],
                [
                    "CCCc1nn(C)c2c(=O)[nH]c(-c3cc(S(=O)(=O)N4CCN(C)C(=O)C(c5ccc6c(c5)OCO6)N(SN)CC4)ccc3OCC)nc12",
                    0.41253013129940097
                ],
                [
                    "CCCc1nn(C)c2c(=O)[nH]c(-c3cc(S(=O)(=O)N4CCN(C)C(=O)C(c5ccc6c(c5)OCO6)N(SF)CC4)ccc3OCC)nc12",
                    0.41253013129940097
                ],
                [
                    "CCCc1nn(C)c2c(=O)[nH]c(-c3cc(S(=O)(=O)N4CCN(C)C(=O)C(c5ccc6c(c5)OCO6)N(SCl)CC4)ccc3OCC)nc12",
                    0.41253013129940097
                ],
                [
                    "CCCc1nn(C)c2c(=O)[nH]c(-c3cc(S(=O)(=O)N4CCN(C)C(=O)C(c5ccc6c(c5)OCO6)N(SC)CC4)ccc3OCC)nc12",
                    0.41253013129940097
                ],
                [
                    "CCCc1nn(C)c2c(=O)[nH]c(-c3cc(S(=O)(=O)N4CCN(C)C(=O)C(c5ccc6c(c5)OCO6)N(SBr)CC4)ccc3OCC)nc12",
                    0.41253013129940097
                ],
                [
                    "CCCc1nn(C)c2c(=O)[nH]c(-c3cc(S(=O)(=O)N4CCN(C)C(=O)C(c5ccc6c(c5)OCO6)N(S#P)CC4)ccc3OCC)nc12",
                    0.41253013129940097
                ],
                [
                    "CCCc1nn(C)c2c(=O)[nH]c(-c3cc(S(=O)(=O)N4CCN(C)C(=O)C(c5ccc6c(c5)OCO6)N(S#N)CC4)ccc3OCC)nc12",
                    0.41253013129940097
                ],
                [
                    "CCCc1nn(C)c2c(=O)[nH]c(-c3cc(S(=O)(=O)N4CCN(C)C(=O)C(c5ccc6c(c5)OCO6)N(PP)CC4)ccc3OCC)nc12",
                    0.41253013129940097
                ],
                [
                    "CCCc1nn(C)c2c(=O)[nH]c(-c3cc(S(=O)(=O)N4CCN(C)C(=O)C(c5ccc6c(c5)OCO6)N(PO)CC4)ccc3OCC)nc12",
                    0.41253013129940097
                ],
                [
                    "CCCc1nn(C)c2c(=O)[nH]c(-c3cc(S(=O)(=O)N4CCN(C)C(=O)C(c5ccc6c(c5)OCO6)N(PN)CC4)ccc3OCC)nc12",
                    0.41253013129940097
                ],
                [
                    "CCCc1nn(C)c2c(=O)[nH]c(-c3cc(S(=O)(=O)N4CCN(C)C(=O)C(c5ccc6c(c5)OCO6)N(PF)CC4)ccc3OCC)nc12",
                    0.41253013129940097
                ],
                [
                    "CCCc1nn(C)c2c(=O)[nH]c(-c3cc(S(=O)(=O)N4CCN(C)C(=O)C(c5ccc6c(c5)OCO6)N(PCl)CC4)ccc3OCC)nc12",
                    0.41253013129940097
                ],
                [
                    "CCCc1nn(C)c2c(=O)[nH]c(-c3cc(S(=O)(=O)N4CCN(C)C(=O)C(c5ccc6c(c5)OCO6)N(PC)CC4)ccc3OCC)nc12",
                    0.41253013129940097
                ],
                [
                    "CCCc1nn(C)c2c(=O)[nH]c(-c3cc(S(=O)(=O)N4CCN(C)C(=O)C(c5ccc6c(c5)OCO6)N(PBr)CC4)ccc3OCC)nc12",
                    0.41253013129940097
                ],
                [
                    "CCCc1nn(C)c2c(=O)[nH]c(-c3cc(S(=O)(=O)N4CCN(C)C(=O)C(c5ccc6c(c5)OCO6)N(P=S)CC4)ccc3OCC)nc12",
                    0.41253013129940097
                ],
                [
                    "CCCc1nn(C)c2c(=O)[nH]c(-c3cc(S(=O)(=O)N4CCN(C)C(=O)C(c5ccc6c(c5)OCO6)N(P=P)CC4)ccc3OCC)nc12",
                    0.41253013129940097
                ],
                [
                    "CCCc1nn(C)c2c(=O)[nH]c(-c3cc(S(=O)(=O)N4CCN(C)C(=O)C(c5ccc6c(c5)OCO6)N(P=O)CC4)ccc3OCC)nc12",
                    0.41253013129940097
                ],
                [
                    "CCCc1nn(C)c2c(=O)[nH]c(-c3cc(S(=O)(=O)N4CCN(C)C(=O)C(c5ccc6c(c5)OCO6)N(P=N)CC4)ccc3OCC)nc12",
                    0.41253013129940097
                ],
                [
                    "CCCc1nn(C)c2c(=O)[nH]c(-c3cc(S(=O)(=O)N4CCN(C)C(=O)C(c5ccc6c(c5)OCO6)N(OS)CC4)ccc3OCC)nc12",
                    0.41253013129940097
                ],
                [
                    "CCCc1nn(C)c2c(=O)[nH]c(-c3cc(S(=O)(=O)N4CCN(C)C(=O)C(c5ccc6c(c5)OCO6)N(OP)CC4)ccc3OCC)nc12",
                    0.41253013129940097
                ],
                [
                    "CCCc1nn(C)c2c(=O)[nH]c(-c3cc(S(=O)(=O)N4CCN(C)C(=O)C(c5ccc6c(c5)OCO6)N(OO)CC4)ccc3OCC)nc12",
                    0.41253013129940097
                ],
                [
                    "CCCc1nn(C)c2c(=O)[nH]c(-c3cc(S(=O)(=O)N4CCN(C)C(=O)C(c5ccc6c(c5)OCO6)N(ON)CC4)ccc3OCC)nc12",
                    0.41253013129940097
                ],
                [
                    "CCCc1nn(C)c2c(=O)[nH]c(-c3cc(S(=O)(=O)N4CCN(C)C(=O)C(c5ccc6c(c5)OCO6)N(OF)CC4)ccc3OCC)nc12",
                    0.41253013129940097
                ],
                [
                    "CCCc1nn(C)c2c(=O)[nH]c(-c3cc(S(=O)(=O)N4CCN(C)C(=O)C(c5ccc6c(c5)OCO6)N(OCl)CC4)ccc3OCC)nc12",
                    0.41253013129940097
                ],
                [
                    "CCCc1nn(C)c2c(=O)[nH]c(-c3cc(S(=O)(=O)N4CCN(C)C(=O)C(c5ccc6c(c5)OCO6)N(OC)CC4)ccc3OCC)nc12",
                    0.41253013129940097
                ],
                [
                    "CCCc1nn(C)c2c(=O)[nH]c(-c3cc(S(=O)(=O)N4CCN(C)C(=O)C(c5ccc6c(c5)OCO6)N(OBr)CC4)ccc3OCC)nc12",
                    0.41253013129940097
                ],
                [
                    "CCCc1nn(C)c2c(=O)[nH]c(-c3cc(S(=O)(=O)N4CCN(C)C(=O)C(c5ccc6c(c5)OCO6)N(NS)CC4)ccc3OCC)nc12",
                    0.41253013129940097
                ],
                [
                    "CCCc1nn(C)c2c(=O)[nH]c(-c3cc(S(=O)(=O)N4CCN(C)C(=O)C(c5ccc6c(c5)OCO6)N(NP)CC4)ccc3OCC)nc12",
                    0.41253013129940097
                ],
                [
                    "CCCc1nn(C)c2c(=O)[nH]c(-c3cc(S(=O)(=O)N4CCN(C)C(=O)C(c5ccc6c(c5)OCO6)N(NO)CC4)ccc3OCC)nc12",
                    0.41253013129940097
                ],
                [
                    "CCCc1nn(C)c2c(=O)[nH]c(-c3cc(S(=O)(=O)N4CCN(C)C(=O)C(c5ccc6c(c5)OCO6)N(NF)CC4)ccc3OCC)nc12",
                    0.41253013129940097
                ],
                [
                    "CCCc1nn(C)c2c(=O)[nH]c(-c3cc(S(=O)(=O)N4CCN(C)C(=O)C(c5ccc6c(c5)OCO6)N(NCl)CC4)ccc3OCC)nc12",
                    0.41253013129940097
                ],
                [
                    "CCCc1nn(C)c2c(=O)[nH]c(-c3cc(S(=O)(=O)N4CCN(C)C(=O)C(c5ccc6c(c5)OCO6)N(NC)CC4)ccc3OCC)nc12",
                    0.41253013129940097
                ],
                [
                    "CCCc1nn(C)c2c(=O)[nH]c(-c3cc(S(=O)(=O)N4CCN(C)C(=O)C(c5ccc6c(c5)OCO6)N(NBr)CC4)ccc3OCC)nc12",
                    0.41253013129940097
                ],
                [
                    "CCCc1nn(C)c2c(=O)[nH]c(-c3cc(S(=O)(=O)N4CCN(C)C(=O)C(c5ccc6c(c5)OCO6)N(N=S)CC4)ccc3OCC)nc12",
                    0.41253013129940097
                ],
                [
                    "CCCc1nn(C)c2c(=O)[nH]c(-c3cc(S(=O)(=O)N4CCN(C)C(=O)C(c5ccc6c(c5)OCO6)N(N=O)CC4)ccc3OCC)nc12",
                    0.41253013129940097
                ],
                [
                    "CCCc1nn(C)c2c(=O)[nH]c(-c3cc(S(=O)(=O)N4CCN(C)C(=O)C(c5ccc6c(c5)OCO6)N(N=N)CC4)ccc3OCC)nc12",
                    0.41253013129940097
                ],
                [
                    "CCCc1nn(C)c2c(=O)[nH]c(-c3cc(S(=O)(=O)N4CCN(C)C(=O)C(c5ccc6c(c5)OCO6)N(CS)CC4)ccc3OCC)nc12",
                    0.41253013129940097
                ],
                [
                    "CCCc1nn(C)c2c(=O)[nH]c(-c3cc(S(=O)(=O)N4CCN(C)C(=O)C(c5ccc6c(c5)OCO6)N(CP)CC4)ccc3OCC)nc12",
                    0.41253013129940097
                ],
                [
                    "CCCc1nn(C)c2c(=O)[nH]c(-c3cc(S(=O)(=O)N4CCN(C)C(=O)C(c5ccc6c(c5)OCO6)N(CO)CC4)ccc3OCC)nc12",
                    0.41253013129940097
                ],
                [
                    "CCCc1nn(C)c2c(=O)[nH]c(-c3cc(S(=O)(=O)N4CCN(C)C(=O)C(c5ccc6c(c5)OCO6)N(CN)CC4)ccc3OCC)nc12",
                    0.41253013129940097
                ],
                [
                    "CCCc1nn(C)c2c(=O)[nH]c(-c3cc(S(=O)(=O)N4CCN(C)C(=O)C(c5ccc6c(c5)OCO6)N(CCl)CC4)ccc3OCC)nc12",
                    0.41253013129940097
                ],
                [
                    "CCCc1nn(C)c2c(=O)[nH]c(-c3cc(S(=O)(=O)N4CCN(C)C(=O)C(c5ccc6c(c5)OCO6)N(CC)CC4)ccc3OCC)nc12",
                    0.41253013129940097
                ],
                [
                    "CCCc1nn(C)c2c(=O)[nH]c(-c3cc(S(=O)(=O)N4CCN(C)C(=O)C(c5ccc6c(c5)OCO6)N(CBr)CC4)ccc3OCC)nc12",
                    0.41253013129940097
                ],
                [
                    "CCCc1nn(C)c2c(=O)[nH]c(-c3cc(S(=O)(=O)N4CCN(C)C(=O)C(c5ccc6c(c5)OCO6)N(C=S)CC4)ccc3OCC)nc12",
                    0.41253013129940097
                ],
                [
                    "CCCc1nn(C)c2c(=O)[nH]c(-c3cc(S(=O)(=O)N4CCN(C)C(=O)C(c5ccc6c(c5)OCO6)N(C=P)CC4)ccc3OCC)nc12",
                    0.41253013129940097
                ],
                [
                    "CCCc1nn(C)c2c(=O)[nH]c(-c3cc(S(=O)(=O)N4CCN(C)C(=O)C(c5ccc6c(c5)OCO6)N(C=N)CC4)ccc3OCC)nc12",
                    0.41253013129940097
                ],
                [
                    "CCCc1nn(C)c2c(=O)[nH]c(-c3cc(S(=O)(=O)N4CCN(C)C(=O)C(c5ccc6c(c5)OCO6)N(C#[SH])CC4)ccc3OCC)nc12",
                    0.41253013129940097
                ],
                [
                    "CCCc1nn(C)c2c(=O)[nH]c(-c3cc(S(=O)(=O)N4CCN(C)C(=O)C(c5ccc6c(c5)OCO6)N(C#N)CC4)ccc3OCC)nc12",
                    0.41253013129940097
                ],
                [
                    "C=[SH]N1CCN(S(=O)(=O)c2ccc(OCC)c(-c3nc4c(CCC)nn(C)c4c(=O)[nH]3)c2)CCN(C)C(=O)C1c1ccc2c(c1)OCO2",
                    0.41253013129940097
                ],
                [
                    "C=PN1CCN(S(=O)(=O)c2ccc(OCC)c(-c3nc4c(CCC)nn(C)c4c(=O)[nH]3)c2)CCN(C)C(=O)C1c1ccc2c(c1)OCO2",
                    0.41253013129940097
                ],
                [
                    "C=NN1CCN(S(=O)(=O)c2ccc(OCC)c(-c3nc4c(CCC)nn(C)c4c(=O)[nH]3)c2)CCN(C)C(=O)C1c1ccc2c(c1)OCO2",
                    0.41253013129940097
                ],
                [
                    "C=CN1CCN(S(=O)(=O)c2ccc(OCC)c(-c3nc4c(CCC)nn(C)c4c(=O)[nH]3)c2)CCN(C)C(=O)C1c1ccc2c(c1)OCO2",
                    0.41253013129940097
                ],
                [
                    "C#CN1CCN(S(=O)(=O)c2ccc(OCC)c(-c3nc4c(CCC)nn(C)c4c(=O)[nH]3)c2)CCN(C)C(=O)C1c1ccc2c(c1)OCO2",
                    0.41253013129940097
                ]
            ],
            "execution_time": 225255.88909482956,
            "number_scoring_function_calls": 4708131,
            "metadata": {
                "top_1": 0.4189303587741589,
                "top_10": 0.4184078525325681,
                "top_100": 0.41362859297858434,
                "internal_similarity_max": 0.9213483146067416,
                "internal_similarity_mean": 0.7947780575024446,
                "internal_similarity_histogram_density": [
                    [
                        0.1,
                        0.0,
                        0.0,
                        0.0,
                        0.0,
                        0.0,
                        0.0,
                        4.258000000000001,
                        5.520000000000001,
                        0.12200000000000003
                    ]
                ],
                "internal_similarity_histogram_bins": [
                    [
                        0.0,
                        0.1,
                        0.2,
                        0.30000000000000004,
                        0.4,
                        0.5,
                        0.6000000000000001,
                        0.7000000000000001,
                        0.8,
                        0.9,
                        1.0
                    ]
                ]
            }
        },
        {
            "benchmark_name": "Osimertinib MPO",
            "score": 0.9481422023992057,
            "optimized_molecules": [
                [
                    "C=NS(=O)Nc1cc(Nc2nn3c(=O)c4ccccc4n2c3=O)c(OC)cc1N(C)CCN(C)C",
                    0.9493305662359623
                ],
                [
                    "C=NS(=O)Nc1cc(Nc2np3c(=NC(N)(N)N)n2c2ccccc23)c(OC)cc1N(C)CCN(C)C",
                    0.9485010924622091
                ],
                [
                    "C=NS(=O)Nc1cc(Nc2np3c(=NC(N)(N)O)n2c2ccccc23)c(OC)cc1N(C)CCN(C)C",
                    0.948055022472202
                ],
                [
                    "COc1cc(N(P)CCN(C)C)c(NC(=O)C=P)cc1Nc1nn2c(=O)c3ccccc3n1c2=NN",
                    0.9476426067531337
                ],
                [
                    "COc1cc(N(P)CCN(C)C)c(NC(=O)C=P)cc1Nc1nn2c(=NN)c3ccccc3n1c2=O",
                    0.9476426067531337
                ],
                [
                    "COc1cc(N(C)CCN(C)C)c(NS(=O)C=P)cc1Nc1nn2c(=O)c3ccccc3n1c2=NN",
                    0.9476426067531337
                ],
                [
                    "COc1cc(N(C)CCN(C)C)c(NS(=O)C=P)cc1Nc1nn2c(=NN)c3ccccc3n1c2=O",
                    0.9476426067531337
                ],
                [
                    "COc1cc(N(C)CCN(C)C)c(NC(=O)C=P)cc1Nc1nn2c(=O)c3ccccc3n1c2=NN",
                    0.9476426067531337
                ],
                [
                    "COc1cc(N(C)CCN(C)C)c(NC(=O)C=P)cc1Nc1nn2c(=NN)c3ccccc3n1c2=O",
                    0.9476426067531337
                ],
                [
                    "COc1cc(N(C)CCN(C)C)c(NC(=O)C=P)cc1Nc1nn2c(=NN)c3ccccc3n1c2=N",
                    0.9476426067531337
                ],
                [
                    "COc1cc(N(C)CCN(C)C)c(NC(=O)C=P)cc1Nc1nn2c(=N)c3ccccc3n1c2=NN",
                    0.9476426067531337
                ],
                [
                    "CN(C)CCN(C)c1cc(OP)c(Nc2nn3c(=O)c4ccccc4n2c3=NN)cc1NC(=O)C=P",
                    0.9476426067531337
                ],
                [
                    "CN(C)CCN(C)c1cc(OP)c(Nc2nn3c(=NN)c4ccccc4n2c3=O)cc1NC(=O)C=P",
                    0.9476426067531337
                ],
                [
                    "C=NS(=S)Nc1cc(Nc2nn3c(=O)c4ccccc4n2c3=NN)c(OC)cc1N(C)CCN(C)C",
                    0.9476426067531337
                ],
                [
                    "C=NS(=S)Nc1cc(Nc2nn3c(=NN)c4ccccc4n2c3=O)c(OC)cc1N(C)CCN(C)C",
                    0.9476426067531337
                ],
                [
                    "C=NS(=O)Nc1cc(Nc2nn3c(=O)c4ccccc4n2c3=NN)c(OP)cc1N(P)CCN(C)C",
                    0.9476426067531337
                ],
                [
                    "C=NS(=O)Nc1cc(Nc2nn3c(=O)c4ccccc4n2c3=NN)c(OP)cc1N(C)CCN(C)C",
                    0.9476426067531337
                ],
                [
                    "C=NS(=O)Nc1cc(Nc2nn3c(=O)c4ccccc4n2c3=NN)c(OC)cc1N(P)CCN(C)C",
                    0.9476426067531337
                ],
                [
                    "C=NS(=O)Nc1cc(Nc2nn3c(=O)c4ccccc4n2c3=NN)c(OC)cc1N(C)CCN(C)C",
                    0.9476426067531337
                ],
                [
                    "C=NS(=O)Nc1cc(Nc2nn3c(=NN)c4ccccc4n2c3=O)c(OP)cc1N(P)CCN(C)C",
                    0.9476426067531337
                ],
                [
                    "C=NS(=O)Nc1cc(Nc2nn3c(=NN)c4ccccc4n2c3=O)c(OP)cc1N(C)CCN(C)C",
                    0.9476426067531337
                ],
                [
                    "C=NS(=O)Nc1cc(Nc2nn3c(=NN)c4ccccc4n2c3=O)c(OC)cc1N(P)CCN(C)C",
                    0.9476426067531337
                ],
                [
                    "C=NS(=O)Nc1cc(Nc2nn3c(=NN)c4ccccc4n2c3=O)c(OC)cc1N(C)CCN(C)C",
                    0.9476426067531337
                ],
                [
                    "C=NS(=O)Nc1cc(Nc2nn3c(=NN)c4ccccc4n2c3=N)c(OP)cc1N(C)CCN(C)C",
                    0.9476426067531337
                ],
                [
                    "C=NS(=O)Nc1cc(Nc2nn3c(=NN)c4ccccc4n2c3=N)c(OC)cc1N(P)CCN(C)C",
                    0.9476426067531337
                ],
                [
                    "C=NS(=O)Nc1cc(Nc2nn3c(=NN)c4ccccc4n2c3=N)c(OC)cc1N(C)CCN(C)C",
                    0.9476426067531337
                ],
                [
                    "C=NS(=O)Nc1cc(Nc2nn3c(=N)c4ccccc4n2c3=NN)c(OP)cc1N(C)CCN(C)C",
                    0.9476426067531337
                ],
                [
                    "C=NS(=O)Nc1cc(Nc2nn3c(=N)c4ccccc4n2c3=NN)c(OC)cc1N(P)CCN(C)C",
                    0.9476426067531337
                ],
                [
                    "C=NS(=O)Nc1cc(Nc2nn3c(=N)c4ccccc4n2c3=NN)c(OC)cc1N(C)CCN(C)C",
                    0.9476426067531337
                ],
                [
                    "COc1cc(N(C)CCN(C)C)c(NS(=O)C=P)cc1Nc1nn2c(=NN)c3ccccc3n1c2=N",
                    0.9476371776175819
                ],
                [
                    "COc1cc(N(C)CCN(C)C)c(NS(=O)C=P)cc1Nc1nn2c(=N)c3ccccc3n1c2=NN",
                    0.9476371776175819
                ],
                [
                    "C=CC(=O)Nc1cc(Nc2nn3c(=O)c4ccccc4n2c3=NN)c(OC)cc1N(C)CCN(C)C",
                    0.9475064864852778
                ],
                [
                    "C=CC(=O)Nc1cc(Nc2nn3c(=NN)c4ccccc4n2c3=O)c(OC)cc1N(C)CCN(C)C",
                    0.9475064864852778
                ],
                [
                    "C=NS(=O)Nc1cc(Nc2nn3c(=NN)c4ccccc4n2c3=N)c(OP)cc1N(P)CCN(C)C",
                    0.9474486180028543
                ],
                [
                    "C=NS(=O)Nc1cc(Nc2nn3c(=N)c4ccccc4n2c3=NN)c(OP)cc1N(P)CCN(C)C",
                    0.9474486180028543
                ],
                [
                    "COc1cc(N(P)CCN(C)C)c(NS(=O)C=P)cc1Nc1nn2c(=O)c3ccccc3n1c2=NN",
                    0.9473719939324589
                ],
                [
                    "COc1cc(N(P)CCN(C)C)c(NS(=O)C=P)cc1Nc1nn2c(=NN)c3ccccc3n1c2=O",
                    0.9473719939324589
                ],
                [
                    "CN(C)CCN(C)c1cc(OP)c(Nc2nn3c(=O)c4ccccc4n2c3=NN)cc1NS(=O)C=P",
                    0.9473719939324589
                ],
                [
                    "CN(C)CCN(C)c1cc(OP)c(Nc2nn3c(=NN)c4ccccc4n2c3=O)cc1NS(=O)C=P",
                    0.9473719939324589
                ],
                [
                    "C=NS(=S)Nc1cc(Nc2nn3c(=NN)c4ccccc4n2c3=N)c(OC)cc1N(C)CCN(C)C",
                    0.9473300692796605
                ],
                [
                    "C=NS(=S)Nc1cc(Nc2nn3c(=N)c4ccccc4n2c3=NN)c(OC)cc1N(C)CCN(C)C",
                    0.9473300692796605
                ],
                [
                    "CN(C)CCN(C)c1cc(OP)c(Nc2nn3c(=NN)c4ccccc4n2c3=N)cc1NC(=O)C=P",
                    0.9470206952816475
                ],
                [
                    "CN(C)CCN(C)c1cc(OP)c(Nc2nn3c(=N)c4ccccc4n2c3=NN)cc1NC(=O)C=P",
                    0.9470206952816475
                ],
                [
                    "COc1cc(N(P)CCN(C)C)c(NC(=O)C=P)cc1Nc1nn2c(=NN)c3ccccc3n1c2=N",
                    0.9470206952816473
                ],
                [
                    "COc1cc(N(P)CCN(C)C)c(NC(=O)C=P)cc1Nc1nn2c(=N)c3ccccc3n1c2=NN",
                    0.9470206952816473
                ],
                [
                    "COc1cc(N(P)CCN(C)C)c(NC(=O)C=P)cc1Nc1nn2c(=O)c3ccccc3n1c2=NCN",
                    0.9467953617338835
                ],
                [
                    "COc1cc(N(C)CCN(C)C)c(NS(=O)C=P)cc1Nc1nn2c(=O)c3ccccc3n1c2=N[SH]=O",
                    0.9467953617338835
                ],
                [
                    "COc1cc(N(C)CCN(C)C)c(NS(=O)C=P)cc1Nc1nn2c(=O)c3ccccc3n1c2=NCO",
                    0.9467953617338835
                ],
                [
                    "COc1cc(N(C)CCN(C)C)c(NS(=O)C=P)cc1Nc1nn2c(=NCN)c3ccccc3n1c2=O",
                    0.9467953617338835
                ],
                [
                    "COc1cc(N(C)CCN(C)C)c(NC(=O)C=P)cc1Nc1nn2c(=O)c3ccccc3n1c2=N[SH]=O",
                    0.9467953617338835
                ],
                [
                    "COc1cc(N(C)CCN(C)C)c(NC(=O)C=P)cc1Nc1nn2c(=O)c3ccccc3n1c2=NCO",
                    0.9467953617338835
                ],
                [
                    "COc1cc(N(C)CCN(C)C)c(NC(=O)C=P)cc1Nc1nn2c(=O)c3ccccc3n1c2=NCN",
                    0.9467953617338835
                ],
                [
                    "COc1cc(N(C)CCN(C)C)c(NC(=O)C=P)cc1Nc1nn2c(=N[SH]=O)c3ccccc3n1c2=O",
                    0.9467953617338835
                ],
                [
                    "COc1cc(N(C)CCN(C)C)c(NC(=O)C=P)cc1Nc1nn2c(=NCO)c3ccccc3n1c2=O",
                    0.9467953617338835
                ],
                [
                    "COc1cc(N(C)CCN(C)C)c(NC(=O)C=P)cc1Nc1nn2c(=NCN)c3ccccc3n1c2=O",
                    0.9467953617338835
                ],
                [
                    "COc1cc(N(C)CCN(C)C)c(NC(=O)C=P)cc1Nc1nn2c(=N)c3ccccc3n1c2=NCO",
                    0.9467953617338835
                ],
                [
                    "CN=c1n2nc(Nc3cc(NC(=O)C=P)c(N(C)CCN(C)C)cc3OC)n1c1ccccc1c2=NN",
                    0.9467953617338835
                ],
                [
                    "CN=c1c2ccccc2n2c(Nc3cc(NC(=O)C=P)c(N(C)CCN(C)C)cc3OC)nn1c2=NN",
                    0.9467953617338835
                ],
                [
                    "CN(C)CCN(C)c1cc(OP)c(Nc2nn3c(=N[SH]=O)c4ccccc4n2c3=O)cc1NC(=O)C=P",
                    0.9467953617338835
                ],
                [
                    "CN(C)CCN(C)c1cc(OP)c(Nc2nn3c(=NCN)c4ccccc4n2c3=O)cc1NC(=O)C=P",
                    0.9467953617338835
                ],
                [
                    "C=NS(=S)Nc1cc(Nc2nn3c(=O)c4ccccc4n2c3=NCN)c(OC)cc1N(C)CCN(C)C",
                    0.9467953617338835
                ],
                [
                    "C=NS(=S)Nc1cc(Nc2nn3c(=NCN)c4ccccc4n2c3=O)c(OC)cc1N(C)CCN(C)C",
                    0.9467953617338835
                ],
                [
                    "C=NS(=O)Nc1cc(Nc2nn3c(=O)c4ccccc4n2c3=N[SH]=O)c(OP)cc1N(P)CCN(C)C",
                    0.9467953617338835
                ],
                [
                    "C=NS(=O)Nc1cc(Nc2nn3c(=O)c4ccccc4n2c3=N[SH]=O)c(OC)cc1N(C)CCN(C)C",
                    0.9467953617338835
                ],
                [
                    "C=NS(=O)Nc1cc(Nc2nn3c(=O)c4ccccc4n2c3=NNC)c(OC)cc1N(C)CCN(C)C",
                    0.9467953617338835
                ],
                [
                    "C=NS(=O)Nc1cc(Nc2nn3c(=O)c4ccccc4n2c3=NCO)c(OP)cc1N(P)CCN(C)C",
                    0.9467953617338835
                ],
                [
                    "C=NS(=O)Nc1cc(Nc2nn3c(=O)c4ccccc4n2c3=NCO)c(OP)cc1N(C)CCN(C)C",
                    0.9467953617338835
                ],
                [
                    "C=NS(=O)Nc1cc(Nc2nn3c(=O)c4ccccc4n2c3=NCO)c(OC)cc1N(C)CCN(C)C",
                    0.9467953617338835
                ],
                [
                    "C=NS(=O)Nc1cc(Nc2nn3c(=O)c4ccccc4n2c3=NCN)c(OP)cc1N(C)CCN(C)C",
                    0.9467953617338835
                ],
                [
                    "C=NS(=O)Nc1cc(Nc2nn3c(=O)c4ccccc4n2c3=NC=O)c(OC)cc1N(C)CCN(C)C",
                    0.9467953617338835
                ],
                [
                    "C=NS(=O)Nc1cc(Nc2nn3c(=N[SH]=O)c4ccccc4n2c3=O)c(OP)cc1N(P)CCN(C)C",
                    0.9467953617338835
                ],
                [
                    "C=NS(=O)Nc1cc(Nc2nn3c(=N[SH]=O)c4ccccc4n2c3=O)c(OP)cc1N(C)CCN(C)C",
                    0.9467953617338835
                ],
                [
                    "C=NS(=O)Nc1cc(Nc2nn3c(=N[SH]=O)c4ccccc4n2c3=O)c(OC)cc1N(C)CCN(C)C",
                    0.9467953617338835
                ],
                [
                    "C=NS(=O)Nc1cc(Nc2nn3c(=N[SH]=O)c4ccccc4n2c3=N)c(OP)cc1N(C)CCN(C)C",
                    0.9467953617338835
                ],
                [
                    "C=NS(=O)Nc1cc(Nc2nn3c(=N[SH]=O)c4ccccc4n2c3=N)c(OC)cc1N(C)CCN(C)C",
                    0.9467953617338835
                ],
                [
                    "C=NS(=O)Nc1cc(Nc2nn3c(=NP)c4ccccc4n2c3=NN)c(OC)cc1N(C)CCN(C)C",
                    0.9467953617338835
                ],
                [
                    "C=NS(=O)Nc1cc(Nc2nn3c(=NNC)c4ccccc4n2c3=O)c(OC)cc1N(C)CCN(C)C",
                    0.9467953617338835
                ],
                [
                    "C=NS(=O)Nc1cc(Nc2nn3c(=NNC)c4ccccc4n2c3=N)c(OC)cc1N(C)CCN(C)C",
                    0.9467953617338835
                ],
                [
                    "C=NS(=O)Nc1cc(Nc2nn3c(=NN)c4ccccc4n2c3=NP)c(OC)cc1N(C)CCN(C)C",
                    0.9467953617338835
                ],
                [
                    "C=NS(=O)Nc1cc(Nc2nn3c(=NN)c4ccccc4n2c3=NC)c(OP)cc1N(C)CCN(C)C",
                    0.9467953617338835
                ],
                [
                    "C=NS(=O)Nc1cc(Nc2nn3c(=NN)c4ccccc4n2c3=NC)c(OC)cc1N(P)CCN(C)C",
                    0.9467953617338835
                ],
                [
                    "C=NS(=O)Nc1cc(Nc2nn3c(=NN)c4ccccc4n2c3=NC)c(OC)cc1N(C)CCN(C)C",
                    0.9467953617338835
                ],
                [
                    "C=NS(=O)Nc1cc(Nc2nn3c(=NCO)c4ccccc4n2c3=O)c(OP)cc1N(C)CCN(C)C",
                    0.9467953617338835
                ],
                [
                    "C=NS(=O)Nc1cc(Nc2nn3c(=NCO)c4ccccc4n2c3=O)c(OC)cc1N(C)CCN(C)C",
                    0.9467953617338835
                ],
                [
                    "C=NS(=O)Nc1cc(Nc2nn3c(=NCO)c4ccccc4n2c3=N)c(OC)cc1N(P)CCN(C)C",
                    0.9467953617338835
                ],
                [
                    "C=NS(=O)Nc1cc(Nc2nn3c(=NCO)c4ccccc4n2c3=N)c(OC)cc1N(C)CCN(C)C",
                    0.9467953617338835
                ],
                [
                    "C=NS(=O)Nc1cc(Nc2nn3c(=NCN)c4ccccc4n2c3=O)c(OP)cc1N(P)CCN(C)C",
                    0.9467953617338835
                ],
                [
                    "C=NS(=O)Nc1cc(Nc2nn3c(=NCN)c4ccccc4n2c3=O)c(OP)cc1N(C)CCN(C)C",
                    0.9467953617338835
                ],
                [
                    "C=NS(=O)Nc1cc(Nc2nn3c(=NCN)c4ccccc4n2c3=O)c(OC)cc1N(P)CCN(C)C",
                    0.9467953617338835
                ],
                [
                    "C=NS(=O)Nc1cc(Nc2nn3c(=NCN)c4ccccc4n2c3=O)c(OC)cc1N(C)CCN(C)C",
                    0.9467953617338835
                ],
                [
                    "C=NS(=O)Nc1cc(Nc2nn3c(=NCN)c4ccccc4n2c3=N)c(OP)cc1N(C)CCN(C)C",
                    0.9467953617338835
                ],
                [
                    "C=NS(=O)Nc1cc(Nc2nn3c(=NCN)c4ccccc4n2c3=N)c(OC)cc1N(C)CCN(C)C",
                    0.9467953617338835
                ],
                [
                    "C=NS(=O)Nc1cc(Nc2nn3c(=NC=O)c4ccccc4n2c3=O)c(OC)cc1N(C)CCN(C)C",
                    0.9467953617338835
                ],
                [
                    "C=NS(=O)Nc1cc(Nc2nn3c(=NC)c4ccccc4n2c3=NN)c(OP)cc1N(C)CCN(C)C",
                    0.9467953617338835
                ],
                [
                    "C=NS(=O)Nc1cc(Nc2nn3c(=N)c4ccccc4n2c3=N[SH]=O)c(OC)cc1N(P)CCN(C)C",
                    0.9467953617338835
                ],
                [
                    "C=NS(=O)Nc1cc(Nc2nn3c(=N)c4ccccc4n2c3=N[SH]=O)c(OC)cc1N(C)CCN(C)C",
                    0.9467953617338835
                ],
                [
                    "C=NS(=O)Nc1cc(Nc2nn3c(=N)c4ccccc4n2c3=NNC)c(OC)cc1N(C)CCN(C)C",
                    0.9467953617338835
                ],
                [
                    "C=NS(=O)Nc1cc(Nc2nn3c(=N)c4ccccc4n2c3=NCO)c(OP)cc1N(C)CCN(C)C",
                    0.9467953617338835
                ],
                [
                    "C=NS(=O)Nc1cc(Nc2nn3c(=N)c4ccccc4n2c3=NCO)c(OC)cc1N(P)CCN(C)C",
                    0.9467953617338835
                ],
                [
                    "C=NS(=O)Nc1cc(Nc2nn3c(=N)c4ccccc4n2c3=NCN)c(OC)cc1N(P)CCN(C)C",
                    0.9467953617338835
                ]
            ],
            "execution_time": 189313.07276630402,
            "number_scoring_function_calls": 5819622,
            "metadata": {
                "top_1": 0.9493305662359623,
                "top_10": 0.9479384928442309,
                "top_100": 0.9471575481174237,
                "internal_similarity_max": 0.8961038961038961,
                "internal_similarity_mean": 0.5921796692648704,
                "internal_similarity_histogram_density": [
                    [
                        0.1,
                        0.0,
                        0.0,
                        0.19000000000000006,
                        1.8040000000000003,
                        3.245999999999997,
                        2.6320000000000006,
                        1.5340000000000005,
                        0.4940000000000001,
                        0.0
                    ]
                ],
                "internal_similarity_histogram_bins": [
                    [
                        0.0,
                        0.1,
                        0.2,
                        0.30000000000000004,
                        0.4,
                        0.5,
                        0.6000000000000001,
                        0.7000000000000001,
                        0.8,
                        0.9,
                        1.0
                    ]
                ]
            }
        },
        {
            "benchmark_name": "Fexofenadine MPO",
            "score": 0.99999878241965,
            "optimized_molecules": [
                [
                    "OOC1(c2c#cc(C(O)CCCN3CCC(C(O)(c4c#cccc4)c4cc#ccc4)CC3)cc2)N=C1O",
                    1.0
                ],
                [
                    "ONC1(c2c#cc(C(O)CCCN3CCC(C(O)(c4cc#ccc4)c4cc#ccc4)CC3)cc2)C=C1O",
                    1.0
                ],
                [
                    "OCC1(c2c#cc(C(O)CCCN3CCC(C(O)(c4c#cccc4)c4cc#ccc4)CC3)cc2)N=C1O",
                    1.0
                ],
                [
                    "OC1=NCC1(O)c1c#cc(C(O)CCCN2CCC(C(O)(c3cc#ccc3)c3cc#ccc3)CC2)cc1",
                    1.0
                ],
                [
                    "OC1=NC1(O)c1c#cc(C(O)CCCN2CCC(C(O)(c3cc#ccc3)c3cc#ccc3)CC2)cc1",
                    1.0
                ],
                [
                    "OC1=NC1(O)c1c#cc(C(O)CCCN2CCC(C(O)(c3c#cccc3)c3cc#ccc3)CC2)cc1",
                    1.0
                ],
                [
                    "NOC1(c2c#cc(C(O)CCCN3CCC(C(O)(c4cc#ccc4)c4cc#ccc4)CC3)cc2)N=C1O",
                    1.0
                ],
                [
                    "NOC1(c2c#cc(C(O)CCCN3CCC(C(O)(c4c#cccc4)c4cc#ccc4)CC3)cc2)P=C1O",
                    1.0
                ],
                [
                    "NOC1(c2c#cc(C(O)CCCN3CCC(C(O)(c4c#cccc4)c4cc#ccc4)CC3)cc2)N=C1O",
                    1.0
                ],
                [
                    "NC1(c2c#cc(C(O)CCCN3CCC(C(O)(c4cc#ccc4)c4cc#ccc4)CC3)cc2)N=C1O",
                    1.0
                ],
                [
                    "CNC(C)(c1c#cc(C(O)CCCN2CCC(C(O)(c3c#cc#cc3)c3cc#ccc3)CC2)cc1)N(N)O",
                    1.0
                ],
                [
                    "CCC(C)(c1c#cc(C(O)CCCN2CCC(C(O)(c3c#cc#cc3)c3cc#ccc3)CC2)cc1)N(N)O",
                    1.0
                ],
                [
                    "CC(S)(c1c#cc(C(O)CCCN2CCC(C(O)(c3cc#ccc3)c3cc#ccc3)CC2)cc1)N(N)O",
                    1.0
                ],
                [
                    "CC(S)(c1c#cc(C(O)CCCN2CCC(C(O)(c3c#cccc3)c3cc#ccc3)CC2)cc1)N(N)O",
                    1.0
                ],
                [
                    "CC(P)(c1c#cc(C(O)CCCN2CCC(C(O)(c3c#cc#cc3)c3ccccc3)CC2)cc1)N(N)O",
                    1.0
                ],
                [
                    "CC(O)(c1c#cc(C(O)CCCN2CCC(C(O)(c3cc#ccc3)c3cc#ccc3)CC2)cc1)P(O)O",
                    1.0
                ],
                [
                    "CC(O)(c1c#cc(C(O)CCCN2CCC(C(O)(c3cc#ccc3)c3cc#ccc3)CC2)cc1)P(N)O",
                    1.0
                ],
                [
                    "CC(O)(c1c#cc(C(O)CCCN2CCC(C(O)(c3cc#ccc3)c3cc#ccc3)CC2)cc1)N(N)O",
                    1.0
                ],
                [
                    "CC(O)(c1c#cc(C(O)CCCN2CCC(C(O)(c3c#cc#cc3)c3cc#ccc3)CC2)cc1)N(N)O",
                    1.0
                ],
                [
                    "CC(O)(NO)c1c#cc(C(O)CCCN2CCC(C(O)(c3c#cccc3)c3cc#ccc3)CC2)cc1",
                    1.0
                ],
                [
                    "CC(O)(NO)c1c#cc(C(O)CCCN2CCC(C(O)(c3c#cc#cc3)c3cc#ccc3)CC2)cc1",
                    1.0
                ],
                [
                    "CC(O)(NN)c1c#cc(C(O)CCCN2CCC(C(O)(c3cc#ccc3)c3cc#ccc3)CC2)cc1",
                    1.0
                ],
                [
                    "CC(O)(NN)c1c#cc(C(O)CCCN2CCC(C(O)(c3c#cc#cc3)c3cc#ccc3)CC2)cc1",
                    1.0
                ],
                [
                    "CC(NO)(PO)c1c#cc(C(O)CCCN2CCC(C(O)(c3cc#ccc3)c3cc#ccc3)CC2)cc1",
                    1.0
                ],
                [
                    "CC(NO)(PO)c1c#cc(C(O)CCCN2CCC(C(O)(c3c#cc#cc3)c3cc#ccc3)CC2)cc1",
                    1.0
                ],
                [
                    "CC(NN)(PO)c1c#cc(C(O)CCCN2CCC(C(O)(c3cc#ccc3)c3cc#ccc3)CC2)cc1",
                    1.0
                ],
                [
                    "CC(NN)(NO)c1c#cc(C(O)CCCN2CCC(C(O)(c3cc#ccc3)c3cc#ccc3)CC2)cc1",
                    1.0
                ],
                [
                    "CC(NN)(NO)c1c#cc(C(O)CCCN2CCC(C(O)(c3c#cccc3)c3cc#ccc3)CC2)cc1",
                    1.0
                ],
                [
                    "CC(N)(c1c#cc(C(O)CCCN2CCC(C(O)(c3cc#ccc3)c3cc#ccc3)CC2)cc1)N(O)S",
                    1.0
                ],
                [
                    "CC(N)(c1c#cc(C(O)CCCN2CCC(C(O)(c3cc#ccc3)c3cc#ccc3)CC2)cc1)N(O)Cl",
                    1.0
                ],
                [
                    "CC(N)(c1c#cc(C(O)CCCN2CCC(C(O)(c3cc#ccc3)c3cc#ccc3)CC2)cc1)N(N)O",
                    1.0
                ],
                [
                    "CC(N)(c1c#cc(C(O)CCCN2CCC(C(O)(c3c#cccc3)c3cc#ccc3)CC2)cc1)[SH](N)O",
                    1.0
                ],
                [
                    "CC(N)(c1c#cc(C(O)CCCN2CCC(C(O)(c3c#cccc3)c3cc#ccc3)CC2)cc1)N(O)F",
                    1.0
                ],
                [
                    "CC(N)(c1c#cc(C(O)CCCN2CCC(C(O)(c3c#cccc3)c3cc#ccc3)CC2)cc1)N(O)Cl",
                    1.0
                ],
                [
                    "CC(N)(c1c#cc(C(O)CCCN2CCC(C(O)(c3c#cccc3)c3cc#ccc3)CC2)cc1)N(N)O",
                    1.0
                ],
                [
                    "CC(N)(c1c#cc(C(O)CCCN2CCC(C(O)(c3c#cc#cc3)c3cc#ccc3)CC2)cc1)N(N)O",
                    1.0
                ],
                [
                    "CC(N)(c1c#cc(C(O)CCCN2CCC(C(O)(c3c#cc#cc3)c3cc#ccc3)CC2)cc1)C(N)O",
                    1.0
                ],
                [
                    "CC(N)(NO)c1c#cc(C(O)CCCN2CCC(C(O)(c3cc#ccc3)c3cc#ccc3)CC2)cc1",
                    1.0
                ],
                [
                    "CC(N)(NO)c1c#cc(C(O)CCCN2CCC(C(O)(c3c#cccc3)c3cc#ccc3)CC2)cc1",
                    1.0
                ],
                [
                    "CC(N)(N)c1ccc(C(O)CCCN2CCC(C(O)(c3c#cccc3)c3cc#ccc3)CC2)cc1",
                    1.0
                ],
                [
                    "CC(N)(N)c1ccc(C(O)CCCN2CCC(C(O)(c3c#cccc3)c3c#cccc3)CC2)cc1",
                    1.0
                ],
                [
                    "CC(N)(N)c1c#cc(C(O)CCCN2CCC(C(O)(c3c#cccc3)c3cc#ccc3)CC2)cc1",
                    1.0
                ],
                [
                    "CC(F)(c1c#cc(C(O)CCCN2CCC(C(O)(c3c#cc#cc3)c3cc#ccc3)CC2)cc1)N(N)O",
                    1.0
                ],
                [
                    "CC(CO)(NO)c1c#cc(C(O)CCCN2CCC(C(O)(c3cc#ccc3)c3cc#ccc3)CC2)cc1",
                    1.0
                ],
                [
                    "CC(CO)(NN)c1c#cc(C(O)CCCN2CCC(C(O)(c3cc#ccc3)c3cc#ccc3)CC2)cc1",
                    1.0
                ],
                [
                    "CC(CN)(NO)c1c#cc(C(O)CCCN2CCC(C(O)(c3cc#ccc3)c3cc#ccc3)CC2)cc1",
                    1.0
                ],
                [
                    "CC(C)(c1ccc(C(O)CCCN2CCC(C(O)(c3c#cc#cc3)c3cc#ccc3)CC2)cc1)C(O)NN",
                    1.0
                ],
                [
                    "CC(C)(c1c#cc(C(O)CCCN2CCCC(C(O)(c3c#cc#cc3)c3cc#ccc3)CC2)cc1)N(N)O",
                    1.0
                ],
                [
                    "CC(C)(c1c#cc(C(O)CCCN2CCC(C(O)(c3cc#ccc3)c3cc#ccc3)CC2)cc1)N(O)NO",
                    1.0
                ],
                [
                    "CC(C)(c1c#cc(C(O)CCCN2CCC(C(O)(c3cc#ccc3)c3cc#ccc3)CC2)cc1)N(O)NN",
                    1.0
                ],
                [
                    "CC(C)(c1c#cc(C(O)CCCN2CCC(C(O)(c3cc#ccc3)c3cc#ccc3)CC2)cc1)N(O)N(N)O",
                    1.0
                ],
                [
                    "CC(C)(c1c#cc(C(O)CCCN2CCC(C(O)(c3cc#ccc3)c3cc#ccc3)CC2)cc1)N(O)CNN",
                    1.0
                ],
                [
                    "CC(C)(c1c#cc(C(O)CCCN2CCC(C(O)(c3cc#ccc3)c3cc#ccc3)CC2)cc1)N(O)CN",
                    1.0
                ],
                [
                    "CC(C)(c1c#cc(C(O)CCCN2CCC(C(O)(c3cc#ccc3)c3cc#ccc3)CC2)cc1)N(N)O",
                    1.0
                ],
                [
                    "CC(C)(c1c#cc(C(O)CCCN2CCC(C(O)(c3c#cccc3)c3cc#ccc3)CC2)cc1)N(O)CN",
                    1.0
                ],
                [
                    "CC(C)(c1c#cc(C(O)CCCN2CCC(C(O)(c3c#cccc3)c3cc#ccc3)CC2)cc1)N(N)O",
                    1.0
                ],
                [
                    "CC(C)(c1c#cc(C(O)CCCN2CCC(C(O)(c3c#cc#cc3)c3ccccc3)CC2)cc1)N(O)NN",
                    1.0
                ],
                [
                    "CC(C)(c1c#cc(C(O)CCCN2CCC(C(O)(c3c#cc#cc3)c3ccccc3)CC2)cc1)N(O)N(N)N",
                    1.0
                ],
                [
                    "CC(C)(c1c#cc(C(O)CCCN2CCC(C(O)(c3c#cc#cc3)c3cc#ccc3)CC2)cc1)N(O)NN",
                    1.0
                ],
                [
                    "CC(C)(c1c#cc(C(O)CCCN2CCC(C(O)(c3c#cc#cc3)c3cc#ccc3)CC2)cc1)N(O)CNN",
                    1.0
                ],
                [
                    "CC(C)(c1c#cc(C(O)CCCN2CCC(C(O)(c3c#cc#cc3)c3cc#ccc3)CC2)cc1)N(O)CN",
                    1.0
                ],
                [
                    "CC(C)(c1c#cc(C(O)CCCN2CCC(C(O)(c3c#cc#cc3)c3cc#ccc3)CC2)cc1)N(O)C#N",
                    1.0
                ],
                [
                    "CC(C)(c1c#cc(C(O)CCCN2CCC(C(O)(c3c#cc#cc3)c3cc#ccc3)CC2)cc1)N(N)O",
                    1.0
                ],
                [
                    "CC(C)(c1c#cc(C(O)CCCN2CCC(C(O)(c3c#cc#cc3)c3cc#ccc3)CC2)cc1)C(O)ON",
                    1.0
                ],
                [
                    "CC(C)(c1c#cc(C(O)CCCN2CCC(C(O)(c3c#cc#cc3)c3cc#ccc3)CC2)cc1)C(O)NN",
                    1.0
                ],
                [
                    "CC(C)(c1c#cc(C(O)CCCN2CCC(C(O)(c3c#cc#cc3)c3cc#ccc3)CC2)cc1)C(O)CON",
                    1.0
                ],
                [
                    "CC(C)(NO)c1c#cc(C(O)CCCN2CCC(C(O)(c3cc#ccc3)c3ccc#cc3O)CC2)cc1",
                    1.0
                ],
                [
                    "CC(C)(NO)c1c#cc(C(O)CCCN2CCC(C(O)(c3cc#ccc3)c3cc#ccc3)CC2)cc1O",
                    1.0
                ],
                [
                    "CC(C)(NO)c1c#cc(C(O)CCCN2CCC(C(O)(c3c#cccc3)c3ccc#cc3O)CC2)cc1",
                    1.0
                ],
                [
                    "CC(C)(NO)c1c#cc(C(O)CCCN2CCC(C(O)(c3c#cccc3)c3cc#ccc3)CC2)cc1O",
                    1.0
                ],
                [
                    "CC(C)(NO)c1c#cc(C(O)CCCN2CCC(C(O)(c3c#cccc3)c3cc#ccc3)CC2)cc1N",
                    1.0
                ],
                [
                    "CC(C)(NO)c1c#cc(C(O)CCCN2CCC(C(O)(c3c#cccc3)c3cc#ccc3)CC2)c(O)c1",
                    1.0
                ],
                [
                    "CC(C)(NO)c1c#cc(C(O)CCCN2CCC(C(O)(c3c#cccc3)c3cc#ccc3)CC2)c(N)c1",
                    1.0
                ],
                [
                    "CC(C)(NNN)c1c#cc(C(O)CCCN2CCC(C(O)(c3c#cc#cc3)c3ccccc3)CC2)cc1",
                    1.0
                ],
                [
                    "CC(C)(NNN)c1c#cc(C(O)CCCN2CCC(C(O)(c3c#cc#cc3)c3cc#ccc3)CC2)cc1",
                    1.0
                ],
                [
                    "CC(C)(C(=O)NN)c1ccc(C(O)CCCN2CCC(C(O)(c3c#cc#cc3)c3cc#ccc3)CC2)cc1",
                    1.0
                ],
                [
                    "CC(Br)(c1c#cc(C(O)CCCN2CCC(C(O)(c3c#cc#cc3)c3cc#ccc3)CC2)cc1)N(N)O",
                    1.0
                ],
                [
                    "NCC1(c2c#cc(C(O)CCCN3CCC(C(O)(c4c#cccc4)c4cc#ccc4)CC3)cc2)P=C1O",
                    0.9999958333420139
                ],
                [
                    "NC1(c2c#cc(C(O)CCCN3CCC(C(O)(c4cc#ccc4)c4cc#ccc4)CC3)cc2)C=C1O",
                    0.9999958333420139
                ],
                [
                    "CC(O)(SN)c1c#cc(C(O)CCCN2CCC(C(O)(c3cc#ccc3)c3cc#ccc3)CC2)cc1",
                    0.9999958333420139
                ],
                [
                    "CC(O)(CN)c1c#cc(C(O)CCCN2CCC(C(O)(c3cc#ccc3)c3cc#ccc3)CC2)cc1",
                    0.9999958333420139
                ],
                [
                    "CC(N)(c1c#cc(C(O)CCCN2CCC(C(O)(c3cc#ccc3)c3cc#ccc3)CC2)cc1)C(O)Cl",
                    0.9999958333420139
                ],
                [
                    "CC(N)(O)c1ccc(C(O)CCCN2CCC(C(O)(c3c#cccc3)c3cc#ccc3)CC2)cc1",
                    0.9999958333420139
                ],
                [
                    "CC(N)(O)c1c#cc(C(O)CCCN2CCC(C(O)(c3cc#ccc3)c3cc#ccc3)CC2)cc1",
                    0.9999958333420139
                ],
                [
                    "CC(N)(CO)c1c#cc(C(O)CCCN2CCC(C(O)(c3cc#ccc3)c3cc#ccc3)CC2)cc1",
                    0.9999958333420139
                ],
                [
                    "CC(CN)(CO)c1c#cc(C(O)CCCN2CCC(C(O)(c3cc#ccc3)c3cc#ccc3)CC2)cc1",
                    0.9999958333420139
                ],
                [
                    "CC(C)(c1c#cc(C(O)CCCN2CCCC(C(O)(c3c#cc#cc3)c3cc#ccc3)CC2)cc1)C(N)O",
                    0.9999958333420139
                ],
                [
                    "CC(C)(c1c#cc(C(O)CCCN2CCC(C(O)(c3c#cc#cc3)c3cc#ccc3)CC2)cc1)C(O)CPN",
                    0.9999958333420139
                ],
                [
                    "CC(C)(c1c#cc(C(O)CCCN2CCC(C(O)(c3c#cc#cc3)c3cc#ccc3)CC2)cc1)C(O)CN",
                    0.9999958333420139
                ],
                [
                    "CC(C)(c1c#cc(C(O)CCCN2CCC(C(O)(c3c#cc#cc3)c3cc#ccc3)CC2)cc1)C(N)(O)Br",
                    0.9999958333420139
                ],
                [
                    "CC(C)(O)c1c#cc(C(O)CCCN2CCC(C(O)(c3c#cccc3)c3cc#ccc3)CC2)c(N)c1",
                    0.9999958333420139
                ],
                [
                    "CC(C)(N)c1c#cc(C(O)CCCN2CCC(C(O)(c3cc#ccc3)c3ccc#cc3O)CC2)cc1",
                    0.9999958333420139
                ],
                [
                    "CC(C)(N)c1c#cc(C(O)CCCN2CCC(C(O)(c3cc#ccc3)c3cc#ccc3)CC2)cc1O",
                    0.9999958333420139
                ],
                [
                    "CC(C)(N)c1c#cc(C(O)CCCN2CCC(C(O)(c3cc#ccc3)c3cc#ccc3)CC2)c(O)c1",
                    0.9999958333420139
                ],
                [
                    "CC(C)(N)c1c#cc(C(O)CCCN2CCC(C(O)(c3c#cccc3)c3cc#ccc3)CC2)cc1O",
                    0.9999958333420139
                ],
                [
                    "CC(C)(N)c1c#cc(C(O)CCCN2CCC(C(O)(c3c#cccc3)c3c#cccc3)CC2)cc1O",
                    0.9999958333420139
                ],
                [
                    "CC(C)(N)c1c#cc(C(O)CCCN2CCC(C(O)(c3c#cc#cc3)c3ccccc3)CC2)cc1O",
                    0.9999958333420139
                ],
                [
                    "CC(C)(N)c1c#cc(C(O)CCCN2CCC(C(O)(c3c#cc#cc3)c3cc#ccc3)CC2)cc1O",
                    0.9999958333420139
                ],
                [
                    "CC(C)(CO)c1c#cc(C(O)CCCN2CCC(C(O)(c3c#cccc3)c3cc#ccc3)CC2)c(N)c1",
                    0.9999958333420139
                ],
                [
                    "CC(C)(c1c#cc(C(O)CCCN2CCC(C(O)(c3c#cc#cc3)c3cc#ccc3)CC2)cc1)N(O)CSN",
                    0.9997263923707297
                ]
            ],
            "execution_time": 4650.41809797287,
            "number_scoring_function_calls": 181447,
            "metadata": {
                "top_1": 1.0,
                "top_10": 1.0,
                "top_100": 0.99999634725895,
                "internal_similarity_max": 0.9428571428571428,
                "internal_similarity_mean": 0.6114103040537361,
                "internal_similarity_histogram_density": [
                    [
                        0.1,
                        0.0,
                        0.0,
                        0.008000000000000002,
                        0.8400000000000002,
                        3.533999999999997,
                        3.520000000000001,
                        1.6020000000000003,
                        0.39200000000000007,
                        0.004000000000000001
                    ]
                ],
                "internal_similarity_histogram_bins": [
                    [
                        0.0,
                        0.1,
                        0.2,
                        0.30000000000000004,
                        0.4,
                        0.5,
                        0.6000000000000001,
                        0.7000000000000001,
                        0.8,
                        0.9,
                        1.0
                    ]
                ]
            }
        },
        {
            "benchmark_name": "Ranolazine MPO",
            "score": 0.9998908341551477,
            "optimized_molecules": [
                [
                    "CC=C(F)C(=CC=COSPP(Br)P=N)OCC(O)CN1CCN(CC(=O)Nc2c(C)cccc2C)CC1",
                    1.0
                ],
                [
                    "CC=C(F)C(=CC=COPSP(Br)P=N)OCC(O)CN1CCN(CC(=O)Nc2c(C)cccc2C)CC1",
                    1.0
                ],
                [
                    "CC=C(F)C(=CC=COPPP(Br)P=N)OCC(O)CN1CCN(CC(=O)Nc2c(C)cccc2C)CC1",
                    1.0
                ],
                [
                    "CC=C(Cl)C(=CC=COOSP(F)N=PBr)OCC(O)CN1CCN(CC(=O)Nc2c(C)cccc2C)CC1",
                    1.0
                ],
                [
                    "CC=C(C)C(=CC=CP(F)OP=PP=N)OCC(O)CN1CCN(CC(=O)Nc2c(C)cccc2C)CC1",
                    1.0
                ],
                [
                    "CC=C(Br)C(=CC=CSOSP(F)P=N)OCC(O)CN1CCN(CC(=O)Nc2c(C)cccc2C)CC1",
                    1.0
                ],
                [
                    "CC=C(Br)C(=CC=CSOPP(F)P=N)OCC(O)CN1CCN(CC(=O)Nc2c(C)cccc2C)CC1",
                    1.0
                ],
                [
                    "CC=C(Br)C(=CC=CSOP(F)SP=N)OCC(O)CN1CCN(CC(=O)Nc2c(C)cccc2C)CC1",
                    1.0
                ],
                [
                    "CC=C(Br)C(=CC=CSOP(F)PP=N)OCC(O)CN1CCN(CC(=O)Nc2c(C)cccc2C)CC1",
                    1.0
                ],
                [
                    "CC=C(Br)C(=CC=CSOOSP(F)P=N)OCC(O)CN1CCN(CC(=O)Nc2c(C)cccc2C)CC1",
                    1.0
                ],
                [
                    "CC=C(Br)C(=CC=CSOOPP(F)P=N)OCC(O)CN1CCN(CC(=O)Nc2c(C)cccc2C)CC1",
                    1.0
                ],
                [
                    "CC=C(Br)C(=CC=CPOSP(F)P=N)OCC(O)CN1CCN(CC(=O)Nc2c(C)cccc2C)CC1",
                    1.0
                ],
                [
                    "CC=C(Br)C(=CC=CPOPP(F)P=N)OCC(O)CN1CCN(CC(=O)Nc2c(C)cccc2C)CC1",
                    1.0
                ],
                [
                    "CC=C(Br)C(=CC=CPOP(F)SP=N)OCC(O)CN1CCN(CC(=O)Nc2c(C)cccc2C)CC1",
                    1.0
                ],
                [
                    "CC=C(Br)C(=CC=CPOP(F)PP=N)OCC(O)CN1CCN(CC(=O)Nc2c(C)cccc2C)CC1",
                    1.0
                ],
                [
                    "CC=C(Br)C(=CC=CPOOSP(F)P=N)OCC(O)CN1CCN(CC(=O)Nc2c(C)cccc2C)CC1",
                    1.0
                ],
                [
                    "CC=C(Br)C(=CC=COSSP(F)P=N)OCC(O)CN1CCN(CC(=O)Nc2c(C)cccc2C)CC1",
                    1.0
                ],
                [
                    "CC=C(Br)C(=CC=COSPP(F)P=N)OCC(O)CN1CCN(CC(=O)Nc2c(C)cccc2C)CC1",
                    1.0
                ],
                [
                    "CC=C(Br)C(=CC=COS#SP(F)P=N)OCC(O)CN1CCN(CC(=O)Nc2c(C)cccc2C)CC1",
                    1.0
                ],
                [
                    "CC=C(Br)C(=CC=COPSP(F)P=N)OCC(O)CN1CCN(CC(=O)Nc2c(C)cccc2C)CC1",
                    1.0
                ],
                [
                    "CC=C(Br)C(=CC=COPPP(F)P=N)OCC(O)CN1CCN(CC(=O)Nc2c(C)cccc2C)CC1",
                    1.0
                ],
                [
                    "CC=C(Br)C(=CC=COOSSP(F)P=N)OCC(O)CN1CCN(CC(=O)Nc2c(C)cccc2C)CC1",
                    1.0
                ],
                [
                    "CC=C(Br)C(=CC=COOSP(F)N=PCl)OCC(O)CN1CCN(CC(=O)Nc2c(C)cccc2C)CC1",
                    1.0
                ],
                [
                    "CC=C(Br)C(=CC=COOSP(F)N=PBr)OCC(O)CN1CCN(CC(=O)Nc2c(C)cccc2C)CC1",
                    1.0
                ],
                [
                    "CC=C(Br)C(=CC=COOPP(F)N=PBr)OCC(O)CN1CCN(CC(=O)Nc2c(C)cccc2C)CC1",
                    1.0
                ],
                [
                    "CC=C(F)C(=CC=COSSP(Cl)P=N)OCC(O)CN1CCN(CC(=O)Nc2c(C)cccc2C)CC1",
                    0.9999971319916128
                ],
                [
                    "CC=C(Cl)C(=CC=CSOSP(F)P=N)OCC(O)CN1CCN(CC(=O)Nc2c(C)cccc2C)CC1",
                    0.9999971319916128
                ],
                [
                    "CC=C(Cl)C(=CC=CSOP(F)SP=N)OCC(O)CN1CCN(CC(=O)Nc2c(C)cccc2C)CC1",
                    0.9999971319916128
                ],
                [
                    "CC=C(Cl)C(=CC=COSSP(F)P=N)OCC(O)CN1CCN(CC(=O)Nc2c(C)cccc2C)CC1",
                    0.9999971319916128
                ],
                [
                    "CC=C(Cl)C(=CC=COS#SP(F)P=N)OCC(O)CN1CCN(CC(=O)Nc2c(C)cccc2C)CC1",
                    0.9999971319916128
                ],
                [
                    "CC=C(F)C(=CC=COSP(Br)SP=N)OCC(O)CN1CCN(CC(=O)Nc2c(C)cccc2C)CC1",
                    0.9999228543870827
                ],
                [
                    "CC=C(F)C(=CC=COSP(Br)PP=N)OCC(O)CN1CCN(CC(=O)Nc2c(C)cccc2C)CC1",
                    0.9999228543870827
                ],
                [
                    "CC=C(F)C(=CC=COPP(Br)SP=N)OCC(O)CN1CCN(CC(=O)Nc2c(C)cccc2C)CC1",
                    0.9999228543870827
                ],
                [
                    "CC=C(F)C(=CC=COPP(Br)PP=N)OCC(O)CN1CCN(CC(=O)Nc2c(C)cccc2C)CC1",
                    0.9999228543870827
                ],
                [
                    "CC=C(Br)C(=CC=COSP(F)SP=N)OCC(O)CN1CCN(CC(=O)Nc2c(C)cccc2C)CC1",
                    0.9999228543870827
                ],
                [
                    "CC=C(Br)C(=CC=COSP(F)PP=N)OCC(O)CN1CCN(CC(=O)Nc2c(C)cccc2C)CC1",
                    0.9999228543870827
                ],
                [
                    "CC=C(Br)C(=CC=COPP(F)SP=N)OCC(O)CN1CCN(CC(=O)Nc2c(C)cccc2C)CC1",
                    0.9999228543870827
                ],
                [
                    "CC=C(Br)C(=CC=COPP(F)PP=N)OCC(O)CN1CCN(CC(=O)Nc2c(C)cccc2C)CC1",
                    0.9999228543870827
                ],
                [
                    "CC=C(O)C(=CC=COPP(F)P=PBr)OCC(O)CN1CCN(CC(=O)Nc2c(C)cccc2C)CC1",
                    0.9999218780516783
                ],
                [
                    "CC=C(F)C(=CC=COSP(Cl)SP=N)OCC(O)CN1CCN(CC(=O)Nc2c(C)cccc2C)CC1",
                    0.9999199865999497
                ],
                [
                    "CC=C(Cl)C(=CC=COSP(F)SP=N)OCC(O)CN1CCN(CC(=O)Nc2c(C)cccc2C)CC1",
                    0.9999199865999497
                ],
                [
                    "CC=C(Br)C(=CC=CPOOPP(F)P=N)OCC(O)CN1CCN(CC(=O)Nc2c(C)cccc2C)CC1",
                    0.9999122888343492
                ],
                [
                    "CC=C(Cl)C(=CC=COOPP(F)N=PBr)OCC(O)CN1CCN(CC(=O)Nc2c(C)cccc2C)CC1",
                    0.99974735671969
                ],
                [
                    "CC=C(Br)C(=CC=COOPP(F)N=PCl)OCC(O)CN1CCN(CC(=O)Nc2c(C)cccc2C)CC1",
                    0.99974735671969
                ],
                [
                    "CC=C(O)C(=CC=COOPP(F)P=PBr)OCC(O)CN1CCN(CC(=O)Nc2c(C)cccc2C)CC1",
                    0.9997101188236698
                ],
                [
                    "CC=C(Br)C(=CC=CSSOP(F)P=N)OCC(O)CN1CCN(CC(=O)Nc2c(C)cccc2C)CC1",
                    0.9996906418810065
                ],
                [
                    "CC=C(Br)C(=CC=CSPOP(F)P=N)OCC(O)CN1CCN(CC(=O)Nc2c(C)cccc2C)CC1",
                    0.9996906418810065
                ],
                [
                    "CC=C(Br)C(=CC=CPSOP(F)P=N)OCC(O)CN1CCN(CC(=O)Nc2c(C)cccc2C)CC1",
                    0.9996906418810065
                ],
                [
                    "CC=C(Br)C(=CC=CPPOP(F)P=N)OCC(O)CN1CCN(CC(=O)Nc2c(C)cccc2C)CC1",
                    0.9996906418810065
                ],
                [
                    "CC=C(Cl)C(=CC=CSSOP(F)P=N)OCC(O)CN1CCN(CC(=O)Nc2c(C)cccc2C)CC1",
                    0.9996877747598609
                ],
                [
                    "CC=C(P)C(=CC=CP(F)OP=PP=N)OCC(O)CN1CCN(CC(=O)Nc2c(C)cccc2C)CC1",
                    0.9996157540116843
                ],
                [
                    "CC=C(F)C(=CC=C[SH](Br)OP=PP=N)OCC(O)CN1CCN(CC(=O)Nc2c(C)cccc2C)CC1",
                    0.9996157540116843
                ],
                [
                    "CC=C(F)C(=CC=CP(Br)OP=PP=N)OCC(O)CN1CCN(CC(=O)Nc2c(C)cccc2C)CC1",
                    0.9996157540116843
                ],
                [
                    "CC=C(Br)C(=CC=C[SH](F)OP=PP=N)OCC(O)CN1CCN(CC(=O)Nc2c(C)cccc2C)CC1",
                    0.9996157540116843
                ],
                [
                    "CC=C(Br)C(=CC=CSOP(P=N)SF)OCC(O)CN1CCN(CC(=O)Nc2c(C)cccc2C)CC1",
                    0.9996157540116843
                ],
                [
                    "CC=C(Br)C(=CC=CSOP(P=N)PF)OCC(O)CN1CCN(CC(=O)Nc2c(C)cccc2C)CC1",
                    0.9996157540116843
                ],
                [
                    "CC=C(Br)C(=CC=CPOP(P=N)SF)OCC(O)CN1CCN(CC(=O)Nc2c(C)cccc2C)CC1",
                    0.9996157540116843
                ],
                [
                    "CC=C(Br)C(=CC=CPOP(P=N)PF)OCC(O)CN1CCN(CC(=O)Nc2c(C)cccc2C)CC1",
                    0.9996157540116843
                ],
                [
                    "CC=C(Br)C(=CC=CP(F)OSSP=N)OCC(O)CN1CCN(CC(=O)Nc2c(C)cccc2C)CC1",
                    0.9996157540116843
                ],
                [
                    "CC=C(Br)C(=CC=CP(F)OSPP=N)OCC(O)CN1CCN(CC(=O)Nc2c(C)cccc2C)CC1",
                    0.9996157540116843
                ],
                [
                    "CC=C(Br)C(=CC=CP(F)OPSP=N)OCC(O)CN1CCN(CC(=O)Nc2c(C)cccc2C)CC1",
                    0.9996157540116843
                ],
                [
                    "CC=C(Br)C(=CC=CP(F)OPPP=N)OCC(O)CN1CCN(CC(=O)Nc2c(C)cccc2C)CC1",
                    0.9996157540116843
                ],
                [
                    "CC=C(Br)C(=CC=CP(F)OP=PP=N)OCC(O)CN1CCN(CC(=O)Nc2c(C)cccc2C)CC1",
                    0.9996157540116843
                ],
                [
                    "CC=C(Cl)C(=CC=CP(F)OSSP=N)OCC(O)CN1CCN(CC(=O)Nc2c(C)cccc2C)CC1",
                    0.9996128871053178
                ],
                [
                    "CC=C(Cl)C(=CC=COOSSCP(F)P=N)OCC(O)CN1CCN(CC(=O)Nc2c(C)cccc2C)CC1",
                    0.9995795071228466
                ],
                [
                    "CC=C(F)C(=CC=COPSP(Cl)P=N)OCC(O)CN1CCN(CC(=O)Nc2c(C)cccc2C)CC1",
                    0.9995577153242162
                ],
                [
                    "CC=C(Cl)C(=CC=CSOPP(F)P=N)OCC(O)CN1CCN(CC(=O)Nc2c(C)cccc2C)CC1",
                    0.9995577153242162
                ],
                [
                    "CC=C(Cl)C(=CC=CSOP(F)PP=N)OCC(O)CN1CCN(CC(=O)Nc2c(C)cccc2C)CC1",
                    0.9995577153242162
                ],
                [
                    "CC=C(Cl)C(=CC=CPOSP(F)P=N)OCC(O)CN1CCN(CC(=O)Nc2c(C)cccc2C)CC1",
                    0.9995577153242162
                ],
                [
                    "CC=C(Cl)C(=CC=CPOP(F)SP=N)OCC(O)CN1CCN(CC(=O)Nc2c(C)cccc2C)CC1",
                    0.9995577153242162
                ],
                [
                    "CC=C(Cl)C(=CC=COSPP(F)P=N)OCC(O)CN1CCN(CC(=O)Nc2c(C)cccc2C)CC1",
                    0.9995577153242162
                ],
                [
                    "CC=C(Cl)C(=CC=COPSP(F)P=N)OCC(O)CN1CCN(CC(=O)Nc2c(C)cccc2C)CC1",
                    0.9995577153242162
                ],
                [
                    "CC=C(F)C(=CC=COSP(Cl)PP=N)OCC(O)CN1CCN(CC(=O)Nc2c(C)cccc2C)CC1",
                    0.9994806038316214
                ],
                [
                    "CC=C(F)C(=CC=COPP(Cl)SP=N)OCC(O)CN1CCN(CC(=O)Nc2c(C)cccc2C)CC1",
                    0.9994806038316214
                ],
                [
                    "CC=C(Cl)C(=CC=COSP(F)PP=N)OCC(O)CN1CCN(CC(=O)Nc2c(C)cccc2C)CC1",
                    0.9994806038316214
                ],
                [
                    "CC=C(Cl)C(=CC=COPP(F)SP=N)OCC(O)CN1CCN(CC(=O)Nc2c(C)cccc2C)CC1",
                    0.9994806038316214
                ],
                [
                    "CC=C(Br)C(=CC=CP(F)N=PP=N)OCC(O)CN1CCN(CC(=O)Nc2c(C)cccc2C)CC1",
                    0.9994047446268964
                ],
                [
                    "CC=C(Cl)C(=CC=CSOOSP(F)P=N)OCC(O)CN1CCN(CC(=O)Nc2c(C)cccc2C)CC1",
                    0.9993306271175514
                ],
                [
                    "CC=C(Cl)C(=CC=COOSSP(F)P=N)OCC(O)CN1CCN(CC(=O)Nc2c(C)cccc2C)CC1",
                    0.9993306271175514
                ],
                [
                    "CC=C(Cl)C(=CC=CSOSCP(F)P=N)OCC(O)CN1CCN(CC(=O)Nc2c(C)cccc2C)CC1",
                    0.9993110043757027
                ],
                [
                    "CC=C(Br)C(=CC=CSOSCP(F)P=N)OCC(O)CN1CCN(CC(=O)Nc2c(C)cccc2C)CC1",
                    0.9993110043757027
                ],
                [
                    "CC=C(Br)C(=CC=CSOPCP(F)P=N)OCC(O)CN1CCN(CC(=O)Nc2c(C)cccc2C)CC1",
                    0.9993110043757027
                ],
                [
                    "CC=C(Br)C(=CC=CPOSOP(F)P=N)OCC(O)CN1CCN(CC(=O)Nc2c(C)cccc2C)CC1",
                    0.9993110043757027
                ],
                [
                    "CC=C(Br)C(=CC=CPOSCP(F)P=N)OCC(O)CN1CCN(CC(=O)Nc2c(C)cccc2C)CC1",
                    0.9993110043757027
                ],
                [
                    "CC=C(Br)C(=CC=CPOPCP(F)P=N)OCC(O)CN1CCN(CC(=O)Nc2c(C)cccc2C)CC1",
                    0.9993110043757027
                ],
                [
                    "CC=C(Cl)C(=CC=CSOPCP(F)P=N)OCC(O)CN1CCN(CC(=O)Nc2c(C)cccc2C)CC1",
                    0.9992749473744135
                ],
                [
                    "CC=C(Cl)C(=CC=CPOSCP(F)P=N)OCC(O)CN1CCN(CC(=O)Nc2c(C)cccc2C)CC1",
                    0.9992749473744135
                ],
                [
                    "CC=C(Br)C(=CC=COOP(F)SN=PCl)OCC(O)CN1CCN(CC(=O)Nc2c(C)cccc2C)CC1",
                    0.9992392539188335
                ],
                [
                    "CC=C(Br)C(=CC=COOP(F)SN=PBr)OCC(O)CN1CCN(CC(=O)Nc2c(C)cccc2C)CC1",
                    0.9992392539188335
                ],
                [
                    "CC=C(Br)C(=CC=COOP(F)PN=PBr)OCC(O)CN1CCN(CC(=O)Nc2c(C)cccc2C)CC1",
                    0.9992392539188335
                ],
                [
                    "CC=C(Br)C(=CC=CPOPOP(F)P=N)OCC(O)CN1CCN(CC(=O)Nc2c(C)cccc2C)CC1",
                    0.9992233536426613
                ],
                [
                    "CC=C(Cl)C(=CC=CSOP(P=N)PF)OCC(O)CN1CCN(CC(=O)Nc2c(C)cccc2C)CC1",
                    0.9991736392820129
                ],
                [
                    "CC=C(Cl)C(=CC=CPOP(P=N)SF)OCC(O)CN1CCN(CC(=O)Nc2c(C)cccc2C)CC1",
                    0.9991736392820129
                ],
                [
                    "CC=C(Cl)C(=CC=CP(F)OSPP=N)OCC(O)CN1CCN(CC(=O)Nc2c(C)cccc2C)CC1",
                    0.9991736392820129
                ],
                [
                    "CC=C(Cl)C(=CC=CP(F)OPSP=N)OCC(O)CN1CCN(CC(=O)Nc2c(C)cccc2C)CC1",
                    0.9991736392820129
                ],
                [
                    "CC=C(C)C(=CC=COOP(F)P(Cl)P=N)OCC(O)CN1CCN(CC(=O)Nc2c(C)cccc2C)CC1",
                    0.9991683984492218
                ],
                [
                    "CC=C(C)C(=CC=COOP(F)P(Br)P=N)OCC(O)CN1CCN(CC(=O)Nc2c(C)cccc2C)CC1",
                    0.9991683984492218
                ],
                [
                    "CC=CC(OCC(O)CN1CCN(CC(=O)Nc2c(C)cccc2C)CC1)=C(C)C=CP(F)OP=PP=N",
                    0.9990790473731262
                ],
                [
                    "CC=C(Br)C(=CC=COSOP(F)SP=N)OCC(O)CN1CCN(CC(=O)Nc2c(C)cccc2C)CC1",
                    0.9990085783809101
                ],
                [
                    "CC=C(Cl)C(=CC=COOP(F)PN=PBr)OCC(O)CN1CCN(CC(=O)Nc2c(C)cccc2C)CC1",
                    0.9989868028359088
                ]
            ],
            "execution_time": 21406.857268571854,
            "number_scoring_function_calls": 682955,
            "metadata": {
                "top_1": 1.0,
                "top_10": 1.0,
                "top_100": 0.9996725024654431,
                "internal_similarity_max": 0.8902439024390244,
                "internal_similarity_mean": 0.6320826832968028,
                "internal_similarity_histogram_density": [
                    [
                        0.1,
                        0.0,
                        0.0,
                        0.0,
                        0.12600000000000003,
                        3.7479999999999962,
                        4.202000000000001,
                        1.6200000000000003,
                        0.20400000000000004,
                        0.0
                    ]
                ],
                "internal_similarity_histogram_bins": [
                    [
                        0.0,
                        0.1,
                        0.2,
                        0.30000000000000004,
                        0.4,
                        0.5,
                        0.6000000000000001,
                        0.7000000000000001,
                        0.8,
                        0.9,
                        1.0
                    ]
                ]
            }
        },
        {
            "benchmark_name": "Perindopril MPO",
            "score": 0.8381130788748642,
            "optimized_molecules": [
                [
                    "CCCC(NC(C)C(=O)N1C(C(=O)O)CC2CCCCC(n3[pH][pH]3)C2C1p1[pH][pH]1)C(=O)OCC",
                    0.8416254115301732
                ],
                [
                    "CCCC(NC(C)C(=O)N1C(C(=O)O)CC2CCCCC(n3[pH][pH]3)C2C1p1[nH][pH]1)C(=O)OCC",
                    0.8416254115301732
                ],
                [
                    "CCCC(NC(C)C(=O)N1C(C(=O)O)CC2CCCCC(n3[pH][pH]3)C2C1p1[nH][nH]1)C(=O)OCC",
                    0.8416254115301732
                ],
                [
                    "CCCC(NC(C)C(=O)N1C(C(=O)O)CC2CCCCC(n3[pH][pH]3)C2C1n1[pH][pH]1)C(=O)OCC",
                    0.8416254115301732
                ],
                [
                    "CCCC(NC(C)C(=O)N1C(C(=O)O)CC2CCCCC(n3[pH][pH]3)C2C1n1[nH][pH]1)C(=O)OCC",
                    0.8416254115301732
                ],
                [
                    "CCCC(NC(C)C(=O)N1C(C(=O)O)CC2CCCCC(n3[pH][pH]3)C2C1n1[nH][nH]1)C(=O)OCC",
                    0.8416254115301732
                ],
                [
                    "CCCC(NC(C)C(=O)N1C(C(=O)O)CC2CCCCC(n3[nH][pH]3)C2C1p1[pH][pH]1)C(=O)OCC",
                    0.8416254115301732
                ],
                [
                    "CCCC(NC(C)C(=O)N1C(C(=O)O)CC2CCCCC(n3[nH][pH]3)C2C1p1[nH][pH]1)C(=O)OCC",
                    0.8416254115301732
                ],
                [
                    "CCCC(NC(C)C(=O)N1C(C(=O)O)CC2CCCCC(n3[nH][pH]3)C2C1p1[nH][nH]1)C(=O)OCC",
                    0.8416254115301732
                ],
                [
                    "CCCC(NC(C)C(=O)N1C(C(=O)O)CC2CCCCC(n3[nH][pH]3)C2C1n1[pH][pH]1)C(=O)OCC",
                    0.8416254115301732
                ],
                [
                    "CCCC(NC(C)C(=O)N1C(C(=O)O)CC2CCCCC(n3[nH][pH]3)C2C1n1[nH][pH]1)C(=O)OCC",
                    0.8416254115301732
                ],
                [
                    "CCCC(NC(C)C(=O)N1C(C(=O)O)CC2CCCCC(n3[nH][pH]3)C2C1n1[nH][nH]1)C(=O)OCC",
                    0.8416254115301732
                ],
                [
                    "CCCC(NC(C)C(=O)N1C(C(=O)O)CC2CCCCC(n3[nH][nH]3)C2C1p1[pH][pH]1)C(=O)OCC",
                    0.8416254115301732
                ],
                [
                    "CCCC(NC(C)C(=O)N1C(C(=O)O)CC2CCCCC(n3[nH][nH]3)C2C1p1[nH][pH]1)C(=O)OCC",
                    0.8416254115301732
                ],
                [
                    "CCCC(NC(C)C(=O)N1C(C(=O)O)CC2CCCCC(n3[nH][nH]3)C2C1p1[nH][nH]1)C(=O)OCC",
                    0.8416254115301732
                ],
                [
                    "CCCC(NC(C)C(=O)N1C(C(=O)O)CC2CCCCC(n3[nH][nH]3)C2C1n1[pH][pH]1)C(=O)OCC",
                    0.8416254115301732
                ],
                [
                    "CCCC(NC(C)C(=O)N1C(C(=O)O)CC2CCCCC(n3[nH][nH]3)C2C1n1[nH][pH]1)C(=O)OCC",
                    0.8416254115301732
                ],
                [
                    "CCCC(NC(C)C(=O)N1C(C(=O)O)CC2CCCCC(n3[nH][nH]3)C2C1n1[nH][nH]1)C(=O)OCC",
                    0.8416254115301732
                ],
                [
                    "CCCC(NC(C)C(=O)N1C(C(=O)O)CC2CCCCCC(n3[pH][pH]3)C2C1p1[nH][pH]1)C(=O)OCC",
                    0.8287754140107481
                ],
                [
                    "CCCC(NC(C)C(=O)N1C(C(=O)O)CC2CCCCCC(n3[pH][pH]3)C2C1n1[pH][pH]1)C(=O)OCC",
                    0.8287754140107481
                ],
                [
                    "CCCC(NC(C)C(=O)N1C(C(=O)O)CC2CCCCCC(n3[pH][pH]3)C2C1n1[nH][nH]1)C(=O)OCC",
                    0.8287754140107481
                ],
                [
                    "CCCC(NC(C)C(=O)N1C(C(=O)O)CC2CCCCCC(n3[nH][pH]3)C2C1p1[nH][pH]1)C(=O)OCC",
                    0.8287754140107481
                ],
                [
                    "CCCC(NC(C)C(=O)N1C(C(=O)O)CC2CCCCCC(n3[nH][pH]3)C2C1p1[nH][nH]1)C(=O)OCC",
                    0.8287754140107481
                ],
                [
                    "CCCC(NC(C)C(=O)N1C(C(=O)O)CC2CCCCCC(n3[nH][pH]3)C2C1n1[nH][pH]1)C(=O)OCC",
                    0.8287754140107481
                ],
                [
                    "CCCC(NC(C)C(=O)N1C(C(=O)O)CC2CCCCCC(n3[nH][nH]3)C2C1n1[pH][pH]1)C(=O)OCC",
                    0.8287754140107481
                ],
                [
                    "CCCC(NC(C)C(=O)N1C(C(=O)O)CC2CCCCC(n3[pH][pH]3)C2SC1n1[nH][pH]1)C(=O)OCC",
                    0.8287754140107481
                ],
                [
                    "CCCC(NC(C)C(=O)N1C(C(=O)O)CC2CCCCC(n3[pH][pH]3)C2SC1n1[nH][nH]1)C(=O)OCC",
                    0.8287754140107481
                ],
                [
                    "CCCC(NC(C)C(=O)N1C(C(=O)O)CC2CCCCC(n3[pH][pH]3)C2PC1p1[nH][pH]1)C(=O)OCC",
                    0.8287754140107481
                ],
                [
                    "CCCC(NC(C)C(=O)N1C(C(=O)O)CC2CCCCC(n3[pH][pH]3)C2PC1n1[nH][pH]1)C(=O)OCC",
                    0.8287754140107481
                ],
                [
                    "CCCC(NC(C)C(=O)N1C(C(=O)O)CC2CCCCC(n3[pH][pH]3)C2PC1n1[nH][nH]1)C(=O)OCC",
                    0.8287754140107481
                ],
                [
                    "CCCC(NC(C)C(=O)N1C(C(=O)O)CC2CCCCC(n3[pH][pH]3)C2OC1p1[nH][nH]1)C(=O)OCC",
                    0.8287754140107481
                ],
                [
                    "CCCC(NC(C)C(=O)N1C(C(=O)O)CC2CCCCC(n3[pH][pH]3)C2OC1n1[pH][pH]1)C(=O)OCC",
                    0.8287754140107481
                ],
                [
                    "CCCC(NC(C)C(=O)N1C(C(=O)O)CC2CCCCC(n3[pH][pH]3)C2OC1n1[nH][pH]1)C(=O)OCC",
                    0.8287754140107481
                ],
                [
                    "CCCC(NC(C)C(=O)N1C(C(=O)O)CC2CCCCC(n3[pH][pH]3)C2NC1p1[nH][nH]1)C(=O)OCC",
                    0.8287754140107481
                ],
                [
                    "CCCC(NC(C)C(=O)N1C(C(=O)O)CC2CCCCC(n3[pH][pH]3)C2NC1n1[pH][pH]1)C(=O)OCC",
                    0.8287754140107481
                ],
                [
                    "CCCC(NC(C)C(=O)N1C(C(=O)O)CC2CCCCC(n3[pH][pH]3)C2NC1n1[nH][nH]1)C(=O)OCC",
                    0.8287754140107481
                ],
                [
                    "CCCC(NC(C)C(=O)N1C(C(=O)O)CC2CCCCC(n3[pH][pH]3)C2C1Sp1[pH][pH]1)C(=O)OCC",
                    0.8287754140107481
                ],
                [
                    "CCCC(NC(C)C(=O)N1C(C(=O)O)CC2CCCCC(n3[pH][pH]3)C2C1Sn1[pH][pH]1)C(=O)OCC",
                    0.8287754140107481
                ],
                [
                    "CCCC(NC(C)C(=O)N1C(C(=O)O)CC2CCCCC(n3[pH][pH]3)C2C1Pn1[nH][pH]1)C(=O)OCC",
                    0.8287754140107481
                ],
                [
                    "CCCC(NC(C)C(=O)N1C(C(=O)O)CC2CCCCC(n3[pH][pH]3)C2C1Pn1[nH][nH]1)C(=O)OCC",
                    0.8287754140107481
                ],
                [
                    "CCCC(NC(C)C(=O)N1C(C(=O)O)CC2CCCCC(n3[pH][pH]3)C2C1Op1[pH][pH]1)C(=O)OCC",
                    0.8287754140107481
                ],
                [
                    "CCCC(NC(C)C(=O)N1C(C(=O)O)CC2CCCCC(n3[pH][pH]3)C2C1Cp1[nH][pH]1)C(=O)OCC",
                    0.8287754140107481
                ],
                [
                    "CCCC(NC(C)C(=O)N1C(C(=O)O)CC2CCCCC(n3[pH][pH]3)C2C1Cn1[nH][nH]1)C(=O)OCC",
                    0.8287754140107481
                ],
                [
                    "CCCC(NC(C)C(=O)N1C(C(=O)O)CC2CCCCC(n3[nH][pH]3)C2SC1n1[pH][pH]1)C(=O)OCC",
                    0.8287754140107481
                ],
                [
                    "CCCC(NC(C)C(=O)N1C(C(=O)O)CC2CCCCC(n3[nH][pH]3)C2PC1p1[pH][pH]1)C(=O)OCC",
                    0.8287754140107481
                ],
                [
                    "CCCC(NC(C)C(=O)N1C(C(=O)O)CC2CCCCC(n3[nH][pH]3)C2PC1p1[nH][nH]1)C(=O)OCC",
                    0.8287754140107481
                ],
                [
                    "CCCC(NC(C)C(=O)N1C(C(=O)O)CC2CCCCC(n3[nH][pH]3)C2PC1n1[pH][pH]1)C(=O)OCC",
                    0.8287754140107481
                ],
                [
                    "CCCC(NC(C)C(=O)N1C(C(=O)O)CC2CCCCC(n3[nH][pH]3)C2PC1n1[nH][nH]1)C(=O)OCC",
                    0.8287754140107481
                ],
                [
                    "CCCC(NC(C)C(=O)N1C(C(=O)O)CC2CCCCC(n3[nH][pH]3)C2OC1p1[nH][pH]1)C(=O)OCC",
                    0.8287754140107481
                ],
                [
                    "CCCC(NC(C)C(=O)N1C(C(=O)O)CC2CCCCC(n3[nH][pH]3)C2OC1p1[nH][nH]1)C(=O)OCC",
                    0.8287754140107481
                ],
                [
                    "CCCC(NC(C)C(=O)N1C(C(=O)O)CC2CCCCC(n3[nH][pH]3)C2OC1n1[pH][pH]1)C(=O)OCC",
                    0.8287754140107481
                ],
                [
                    "CCCC(NC(C)C(=O)N1C(C(=O)O)CC2CCCCC(n3[nH][pH]3)C2OC1n1[nH][pH]1)C(=O)OCC",
                    0.8287754140107481
                ],
                [
                    "CCCC(NC(C)C(=O)N1C(C(=O)O)CC2CCCCC(n3[nH][pH]3)C2NC1p1[nH][pH]1)C(=O)OCC",
                    0.8287754140107481
                ],
                [
                    "CCCC(NC(C)C(=O)N1C(C(=O)O)CC2CCCCC(n3[nH][pH]3)C2NC1n1[pH][pH]1)C(=O)OCC",
                    0.8287754140107481
                ],
                [
                    "CCCC(NC(C)C(=O)N1C(C(=O)O)CC2CCCCC(n3[nH][pH]3)C2CC1p1[nH][pH]1)C(=O)OCC",
                    0.8287754140107481
                ],
                [
                    "CCCC(NC(C)C(=O)N1C(C(=O)O)CC2CCCCC(n3[nH][pH]3)C2CC1p1[nH][nH]1)C(=O)OCC",
                    0.8287754140107481
                ],
                [
                    "CCCC(NC(C)C(=O)N1C(C(=O)O)CC2CCCCC(n3[nH][pH]3)C2CC1n1[nH][pH]1)C(=O)OCC",
                    0.8287754140107481
                ],
                [
                    "CCCC(NC(C)C(=O)N1C(C(=O)O)CC2CCCCC(n3[nH][pH]3)C2C1Sp1[nH][pH]1)C(=O)OCC",
                    0.8287754140107481
                ],
                [
                    "CCCC(NC(C)C(=O)N1C(C(=O)O)CC2CCCCC(n3[nH][pH]3)C2C1Sp1[nH][nH]1)C(=O)OCC",
                    0.8287754140107481
                ],
                [
                    "CCCC(NC(C)C(=O)N1C(C(=O)O)CC2CCCCC(n3[nH][pH]3)C2C1Sn1[nH][pH]1)C(=O)OCC",
                    0.8287754140107481
                ],
                [
                    "CCCC(NC(C)C(=O)N1C(C(=O)O)CC2CCCCC(n3[nH][pH]3)C2C1Pn1[nH][nH]1)C(=O)OCC",
                    0.8287754140107481
                ],
                [
                    "CCCC(NC(C)C(=O)N1C(C(=O)O)CC2CCCCC(n3[nH][pH]3)C2C1Np1[pH][pH]1)C(=O)OCC",
                    0.8287754140107481
                ],
                [
                    "CCCC(NC(C)C(=O)N1C(C(=O)O)CC2CCCCC(n3[nH][pH]3)C2C1Np1[nH][pH]1)C(=O)OCC",
                    0.8287754140107481
                ],
                [
                    "CCCC(NC(C)C(=O)N1C(C(=O)O)CC2CCCCC(n3[nH][pH]3)C2C1Nn1[pH][pH]1)C(=O)OCC",
                    0.8287754140107481
                ],
                [
                    "CCCC(NC(C)C(=O)N1C(C(=O)O)CC2CCCCC(n3[nH][pH]3)C2C1Nn1[nH][pH]1)C(=O)OCC",
                    0.8287754140107481
                ],
                [
                    "CCCC(NC(C)C(=O)N1C(C(=O)O)CC2CCCCC(n3[nH][pH]3)C2C1Cp1[pH][pH]1)C(=O)OCC",
                    0.8287754140107481
                ],
                [
                    "CCCC(NC(C)C(=O)N1C(C(=O)O)CC2CCCCC(n3[nH][pH]3)C2C1Cp1[nH][pH]1)C(=O)OCC",
                    0.8287754140107481
                ],
                [
                    "CCCC(NC(C)C(=O)N1C(C(=O)O)CC2CCCCC(n3[nH][pH]3)C2C1Cn1[nH][pH]1)C(=O)OCC",
                    0.8287754140107481
                ],
                [
                    "CCCC(NC(C)C(=O)N1C(C(=O)O)CC2CCCCC(n3[nH][pH]3)C2C1Cn1[nH][nH]1)C(=O)OCC",
                    0.8287754140107481
                ],
                [
                    "CCCC(NC(C)C(=O)N1C(C(=O)O)CC2CCCCC(n3[nH][nH]3)C2SC1n1[nH][nH]1)C(=O)OCC",
                    0.8287754140107481
                ],
                [
                    "CCCC(NC(C)C(=O)N1C(C(=O)O)CC2CCCCC(n3[nH][nH]3)C2PC1p1[pH][pH]1)C(=O)OCC",
                    0.8287754140107481
                ],
                [
                    "CCCC(NC(C)C(=O)N1C(C(=O)O)CC2CCCCC(n3[nH][nH]3)C2OC1n1[pH][pH]1)C(=O)OCC",
                    0.8287754140107481
                ],
                [
                    "CCCC(NC(C)C(=O)N1C(C(=O)O)CC2CCCCC(n3[nH][nH]3)C2OC1n1[nH][nH]1)C(=O)OCC",
                    0.8287754140107481
                ],
                [
                    "CCCC(NC(C)C(=O)N1C(C(=O)O)CC2CCCCC(n3[nH][nH]3)C2NC1p1[nH][nH]1)C(=O)OCC",
                    0.8287754140107481
                ],
                [
                    "CCCC(NC(C)C(=O)N1C(C(=O)O)CC2CCCCC(n3[nH][nH]3)C2NC1n1[nH][pH]1)C(=O)OCC",
                    0.8287754140107481
                ],
                [
                    "CCCC(NC(C)C(=O)N1C(C(=O)O)CC2CCCCC(n3[nH][nH]3)C2CC1p1[nH][nH]1)C(=O)OCC",
                    0.8287754140107481
                ],
                [
                    "CCCC(NC(C)C(=O)N1C(C(=O)O)CC2CCCCC(n3[nH][nH]3)C2CC1n1[nH][pH]1)C(=O)OCC",
                    0.8287754140107481
                ],
                [
                    "CCCC(NC(C)C(=O)N1C(C(=O)O)CC2CCCCC(n3[nH][nH]3)C2CC1n1[nH][nH]1)C(=O)OCC",
                    0.8287754140107481
                ],
                [
                    "CCCC(NC(C)C(=O)N1C(C(=O)O)CC2CCCCC(n3[nH][nH]3)C2C1Sp1[pH][pH]1)C(=O)OCC",
                    0.8287754140107481
                ],
                [
                    "CCCC(NC(C)C(=O)N1C(C(=O)O)CC2CCCCC(n3[nH][nH]3)C2C1Sn1[pH][pH]1)C(=O)OCC",
                    0.8287754140107481
                ],
                [
                    "CCCC(NC(C)C(=O)N1C(C(=O)O)CC2CCCCC(n3[nH][nH]3)C2C1Pn1[pH][pH]1)C(=O)OCC",
                    0.8287754140107481
                ],
                [
                    "CCCC(NC(C)C(=O)N1C(C(=O)O)CC2CCCCC(n3[nH][nH]3)C2C1Pn1[nH][pH]1)C(=O)OCC",
                    0.8287754140107481
                ],
                [
                    "CCCC(NC(C)C(=O)N1C(C(=O)O)CC2CCCCC(n3[nH][nH]3)C2C1Np1[nH][pH]1)C(=O)OCC",
                    0.8287754140107481
                ],
                [
                    "CCCC(NC(C)C(=O)N1C(C(=O)O)CC2CCCCC(n3[nH][nH]3)C2C1Cp1[pH][pH]1)C(=O)OCC",
                    0.8287754140107481
                ],
                [
                    "CCCC(NC(C)C(=O)N1C(C(=O)O)CC2CCCCC(n3[nH][nH]3)C2C1Cp1[nH][pH]1)C(=O)OCC",
                    0.8287754140107481
                ],
                [
                    "CCCC(NC(C)C(=O)N1C(C(=O)O)CC2CCCCC(n3[nH][nH]3)C2C1Cp1[nH][nH]1)C(=O)OCC",
                    0.8287754140107481
                ],
                [
                    "CCCC(NC(C)C(=O)N1C(C(=O)O)CC2CCCCC(CC2n2[pH][pH]2)C1p1[nH][pH]1)C(=O)OCC",
                    0.8287754140107481
                ],
                [
                    "CCCC(NC(C)C(=O)N1C(C(=O)O)CC2CCCCC(CC2n2[pH][pH]2)C1n1[nH][pH]1)C(=O)OCC",
                    0.8287754140107481
                ],
                [
                    "CCCC(NC(C)C(=O)N1C(C(=O)O)CC2CCCCC(CC2n2[nH][pH]2)C1p1[nH][nH]1)C(=O)OCC",
                    0.8287754140107481
                ],
                [
                    "CCCC(NC(C)C(=O)N1C(C(=O)O)CC2CCCCC(CC2n2[nH][pH]2)C1n1[pH][pH]1)C(=O)OCC",
                    0.8287754140107481
                ],
                [
                    "CCCC(NC(C)C(=O)N1C(C(=O)O)CC2CCCCC(CC2n2[nH][nH]2)C1p1[nH][nH]1)C(=O)OCC",
                    0.8287754140107481
                ],
                [
                    "CCCC(NC(C)C(=O)N1C(C(=O)O)CC2CC(CCCCC2n2[pH][pH]2)C1p1[pH][pH]1)C(=O)OCC",
                    0.8287754140107481
                ],
                [
                    "CCCC(NC(C)C(=O)N1C(C(=O)O)CC2CC(CCCCC2n2[pH][pH]2)C1p1[nH][pH]1)C(=O)OCC",
                    0.8287754140107481
                ],
                [
                    "CCCC(NC(C)C(=O)N1C(C(=O)O)CC2CC(CCCCC2n2[pH][pH]2)C1p1[nH][nH]1)C(=O)OCC",
                    0.8287754140107481
                ],
                [
                    "CCCC(NC(C)C(=O)N1C(C(=O)O)CC2CC(CCCCC2n2[pH][pH]2)C1n1[pH][pH]1)C(=O)OCC",
                    0.8287754140107481
                ],
                [
                    "CCCC(NC(C)C(=O)N1C(C(=O)O)CC2CC(CCCCC2n2[pH][pH]2)C1n1[nH][nH]1)C(=O)OCC",
                    0.8287754140107481
                ],
                [
                    "CCCC(NC(C)C(=O)N1C(C(=O)O)CC2CC(CCCCC2n2[nH][pH]2)C1p1[nH][pH]1)C(=O)OCC",
                    0.8287754140107481
                ],
                [
                    "CCCC(NC(C)C(=O)N1C(C(=O)O)CC2CC(CCCCC2n2[nH][pH]2)C1p1[nH][nH]1)C(=O)OCC",
                    0.8287754140107481
                ],
                [
                    "CCCC(NC(C)C(=O)N1C(C(=O)O)CC2CC(CCCCC2n2[nH][nH]2)C1p1[nH][pH]1)C(=O)OCC",
                    0.8287754140107481
                ],
                [
                    "CCCC(NC(C)C(=O)N1C(C(=O)O)CC2CC(CCCCC2n2[nH][nH]2)C1n1[pH][pH]1)C(=O)OCC",
                    0.8287754140107481
                ]
            ],
            "execution_time": 33815.958532333374,
            "number_scoring_function_calls": 1728632,
            "metadata": {
                "top_1": 0.8416254115301732,
                "top_10": 0.8416254115301733,
                "top_100": 0.8310884135642458,
                "internal_similarity_max": 0.9852941176470589,
                "internal_similarity_mean": 0.6541156031070577,
                "internal_similarity_histogram_density": [
                    [
                        0.1,
                        0.0,
                        0.0,
                        0.0,
                        0.0,
                        2.1919999999999984,
                        5.410000000000001,
                        1.9080000000000004,
                        0.3720000000000001,
                        0.018000000000000002
                    ]
                ],
                "internal_similarity_histogram_bins": [
                    [
                        0.0,
                        0.1,
                        0.2,
                        0.30000000000000004,
                        0.4,
                        0.5,
                        0.6000000000000001,
                        0.7000000000000001,
                        0.8,
                        0.9,
                        1.0
                    ]
                ]
            }
        },
        {
            "benchmark_name": "Amlodipine MPO",
            "score": 0.8490067300862596,
            "optimized_molecules": [
                [
                    "CCOC(C1=C(C(=O)OC)C1c1ccccc1Cl)=S(C)(=O)C1=C(COCCN)N1",
                    0.8516306272526402
                ],
                [
                    "CCOC(=O)C1=C(C(OC)=S(C)(=O)C2=C(COCCN)N2)C1c1ccccc1Cl",
                    0.8516306272526402
                ],
                [
                    "CCOC(C1=C(C(=O)OC)C1c1ccccc1Cl)=[SH](=O)C1=C(COCCN)N1",
                    0.8498365855987975
                ],
                [
                    "CCOC(C1=C(C(=O)OC)C1c1ccccc1Cl)=S(C)C1=C(COCCN)N1",
                    0.8498365855987975
                ],
                [
                    "CCOC(=O)C1=C(C(OC)=[SH](=O)C2=C(COCCN)N2)C1c1ccccc1Cl",
                    0.8498365855987975
                ],
                [
                    "CCOC(=O)C1=C(C(OC)=S(C)C2=C(COCCN)N2)C1c1ccccc1Cl",
                    0.8498365855987975
                ],
                [
                    "CCOC(=O)C1=C(C(OC)=C(C)C2=C(COCCN)N2)C1c1ccccc1Cl",
                    0.8498365855987975
                ],
                [
                    "CCOC(=O)C1=C(C(C)=C(OC)C2=C(COCCN)N2)C1c1ccccc1Cl",
                    0.8498365855987975
                ],
                [
                    "CCOC(=C(C)C1=C(COCCN)N1)C1=C(C(=O)OC)C1c1ccccc1Cl",
                    0.8498365855987975
                ],
                [
                    "CCOC(=C(C)C1=C(C(=O)OC)C1c1ccccc1Cl)C1=C(COCCN)N1",
                    0.8498365855987975
                ],
                [
                    "CCOC(C1=C(C(=O)OC)C1c1ccccc1Cl)=S(C)C(=O)C1=C(COCCN)N1",
                    0.8487815428759521
                ],
                [
                    "CCOC(C(=O)C1=C(COCCN)N1)=C(C)C1=C(C(=O)OC)C1c1ccccc1Cl",
                    0.8487815428759521
                ],
                [
                    "CCOC(=O)C1=C(C(OC)=S(C)C(=O)C2=C(COCCN)N2)C1c1ccccc1Cl",
                    0.8487815428759521
                ],
                [
                    "CCOC(=O)C1=C(C(OC)=S(C(C)=O)C2=C(COCCN)N2)C1c1ccccc1Cl",
                    0.8487815428759521
                ],
                [
                    "CCOC(=O)C1=C(C(OC)=C(C)C(=O)C2=C(COCCN)N2)C1c1ccccc1Cl",
                    0.8487815428759521
                ],
                [
                    "CCOC(=O)C1=C(C(OC)=C(C(C)=O)C2=C(COCCN)N2)C1c1ccccc1Cl",
                    0.8487815428759521
                ],
                [
                    "CCOC(=O)C1=C(C(C)=C(OC)C(=O)C2=C(COCCN)N2)C1c1ccccc1Cl",
                    0.8487815428759521
                ],
                [
                    "CCOC(=O)C1=C(C(C(=O)OC)=S(C)C2=C(COCCN)N2)C1c1ccccc1Cl",
                    0.8487815428759521
                ],
                [
                    "CCOC(=O)C1=C(C(C(=O)C2=C(COCCN)N2)=C(C)OC)C1c1ccccc1Cl",
                    0.8487815428759521
                ],
                [
                    "CCOC(=O)C(C1=C(C(=O)OC)C1c1ccccc1Cl)=S(C)C1=C(COCCN)N1",
                    0.8487815428759521
                ],
                [
                    "CCOC(=O)C(=C(C)C1=C(COCCN)N1)C1=C(C(=O)OC)C1c1ccccc1Cl",
                    0.8487815428759521
                ],
                [
                    "CCOC(=C(C)C(=O)C1=C(COCCN)N1)C1=C(C(=O)OC)C1c1ccccc1Cl",
                    0.8487815428759521
                ],
                [
                    "CCOC(=[SH]C1=C(COCCN)N1)C1=C(C(=O)OC)C1c1ccccc1Cl",
                    0.847998304005088
                ],
                [
                    "CCOC(=PC1=C(COCCN)N1)C1=C(C(=O)OC)C1c1ccccc1Cl",
                    0.847998304005088
                ],
                [
                    "CCOC(=O)C1=C(C(OC)=[SH]C2=C(COCCN)N2)C1c1ccccc1Cl",
                    0.847998304005088
                ],
                [
                    "CCOC(=O)C1=C(C(OC)=PC2=C(COCCN)N2)C1c1ccccc1Cl",
                    0.847998304005088
                ],
                [
                    "CCOC(=O)C1=C(C(=NC2=C(COCCN)N2)OC)C1c1ccccc1Cl",
                    0.847998304005088
                ],
                [
                    "CCOC(=O)C1=C(C(=CC2=C(COCCN)N2)OC)C1c1ccccc1Cl",
                    0.847998304005088
                ],
                [
                    "CCOC(=NC1=C(COCCN)N1)C1=C(C(=O)OC)C1c1ccccc1Cl",
                    0.847998304005088
                ],
                [
                    "CCOC(=CC1=C(COCCN)N1)C1=C(C(=O)OC)C1c1ccccc1Cl",
                    0.847998304005088
                ],
                [
                    "CCOC(=[SH]C(=O)C1=C(COCCN)N1)C1=C(C(=O)OC)C1c1ccccc1Cl",
                    0.8469895538599198
                ],
                [
                    "CCOC(=PC(=O)C1=C(COCCN)N1)C1=C(C(=O)OC)C1c1ccccc1Cl",
                    0.8469895538599198
                ],
                [
                    "CCOC(=O)C=C(C1=C(COCCN)N1)C1=C(C(=O)OC)C1c1ccccc1Cl",
                    0.8469895538599198
                ],
                [
                    "CCOC(=O)C1=C(C(OC)=[SH]C(=O)C2=C(COCCN)N2)C1c1ccccc1Cl",
                    0.8469895538599198
                ],
                [
                    "CCOC(=O)C1=C(C(OC)=PC(=O)C2=C(COCCN)N2)C1c1ccccc1Cl",
                    0.8469895538599198
                ],
                [
                    "CCOC(=O)C1=C(C(=[SH]C2=C(COCCN)N2)C(=O)OC)C1c1ccccc1Cl",
                    0.8469895538599198
                ],
                [
                    "CCOC(=O)C1=C(C(=[SH]C(=O)OC)C2=C(COCCN)N2)C1c1ccccc1Cl",
                    0.8469895538599198
                ],
                [
                    "CCOC(=O)C1=C(C(=PC2=C(COCCN)N2)C(=O)OC)C1c1ccccc1Cl",
                    0.8469895538599198
                ],
                [
                    "CCOC(=O)C1=C(C(=NC2=C(COCCN)N2)C(=O)OC)C1c1ccccc1Cl",
                    0.8469895538599198
                ],
                [
                    "CCOC(=O)C1=C(C(=NC(=O)C2=C(COCCN)N2)OC)C1c1ccccc1Cl",
                    0.8469895538599198
                ],
                [
                    "CCOC(=O)C1=C(C(=CC2=C(COCCN)N2)C(=O)OC)C1c1ccccc1Cl",
                    0.8469895538599198
                ],
                [
                    "CCOC(=O)C1=C(C(=CC(=O)OC)C2=C(COCCN)N2)C1c1ccccc1Cl",
                    0.8469895538599198
                ],
                [
                    "CCOC(=O)C1=C(C(=CC(=O)C2=C(COCCN)N2)OC)C1c1ccccc1Cl",
                    0.8469895538599198
                ],
                [
                    "CCOC(=O)C(=[SH]C1=C(COCCN)N1)C1=C(C(=O)OC)C1c1ccccc1Cl",
                    0.8469895538599198
                ],
                [
                    "CCOC(=O)C(=PC1=C(COCCN)N1)C1=C(C(=O)OC)C1c1ccccc1Cl",
                    0.8469895538599198
                ],
                [
                    "CCOC(=O)C(=NC1=C(COCCN)N1)C1=C(C(=O)OC)C1c1ccccc1Cl",
                    0.8469895538599198
                ],
                [
                    "CCOC(=O)C(=CC1=C(COCCN)N1)C1=C(C(=O)OC)C1c1ccccc1Cl",
                    0.8469895538599198
                ],
                [
                    "CCOC(=NC(=O)C1=C(COCCN)N1)C1=C(C(=O)OC)C1c1ccccc1Cl",
                    0.8469895538599198
                ],
                [
                    "CCOC(=CC(=O)C1=C(COCCN)N1)C1=C(C(=O)OC)C1c1ccccc1Cl",
                    0.8469895538599198
                ],
                [
                    "CCOC(C1=C(C(=O)OC)C1c1ccccc1Cl)=S(C)OC(=O)C1=C(COCCN)N1",
                    0.8460434230488472
                ],
                [
                    "CCOC(=O)C1=C(C(OC)=S(C)OC(=O)C2=C(COCCN)N2)C1c1ccccc1Cl",
                    0.8460434230488472
                ],
                [
                    "CCOC(=O)C1=C(C(OC)=C(C)OC(=O)C2=C(COCCN)N2)C1c1ccccc1Cl",
                    0.8460434230488472
                ],
                [
                    "CCOC(=C(C)OC(=O)C1=C(COCCN)N1)C1=C(C(=O)OC)C1c1ccccc1Cl",
                    0.8460434230488472
                ],
                [
                    "CCOC(=[SH]OC(=O)C1=C(COCCN)N1)C1=C(C(=O)OC)C1c1ccccc1Cl",
                    0.8442546757032551
                ],
                [
                    "CCOC(=POC(=O)C1=C(COCCN)N1)C1=C(C(=O)OC)C1c1ccccc1Cl",
                    0.8442546757032551
                ],
                [
                    "CCOC(=O)C1=C(C(OC)=[SH]OC(=O)C2=C(COCCN)N2)C1c1ccccc1Cl",
                    0.8442546757032551
                ],
                [
                    "CCOC(=O)C1=C(C(OC)=POC(=O)C2=C(COCCN)N2)C1c1ccccc1Cl",
                    0.8442546757032551
                ],
                [
                    "CCOC(=O)C1=C(C(=NOC(=O)C2=C(COCCN)N2)OC)C1c1ccccc1Cl",
                    0.8442546757032551
                ],
                [
                    "CCOC(=O)C1=C(C(=COC(=O)C2=C(COCCN)N2)OC)C1c1ccccc1Cl",
                    0.8442546757032551
                ],
                [
                    "CCOC(=NOC(=O)C1=C(COCCN)N1)C1=C(C(=O)OC)C1c1ccccc1Cl",
                    0.8442546757032551
                ],
                [
                    "CCOC(=COC(=O)C1=C(COCCN)N1)C1=C(C(=O)OC)C1c1ccccc1Cl",
                    0.8442546757032551
                ],
                [
                    "CCOC(N)=C(CCOCC1=C(C)N1)C1=C(C(=O)OC)C1c1ccccc1Cl",
                    0.8432740427115678
                ],
                [
                    "CCOC(CCOCC1=C(C)N1)=C(N)C1=C(C(=O)OC)C1c1ccccc1Cl",
                    0.8432740427115678
                ],
                [
                    "CCOC(C1=C(C(=O)OC)C1c1ccccc1Cl)=S(N)CCOCC1=C(C)N1",
                    0.8432740427115678
                ],
                [
                    "CCOC(=O)C1=C(C(OC)=S(N)CCOCC2=C(C)N2)C1c1ccccc1Cl",
                    0.8432740427115678
                ],
                [
                    "CCOC(=O)C1=C(C(OC)=C(N)CCOCC2=C(C)N2)C1c1ccccc1Cl",
                    0.8432740427115678
                ],
                [
                    "CCOC(=O)C1=C(C(N)=C(CCOCC2=C(C)N2)OC)C1c1ccccc1Cl",
                    0.8432740427115678
                ],
                [
                    "CCOC(=O)C1=C(C(CCOCC2=C(C)N2)=C(N)OC)C1c1ccccc1Cl",
                    0.8432740427115678
                ],
                [
                    "CCOC(=C(N)CCOCC1=C(C)N1)C1=C(C(=O)OC)C1c1ccccc1Cl",
                    0.8432740427115678
                ],
                [
                    "CCOC(C1=C(C(=O)OC)C1c1ccccc1Cl)=S(=O)(COCCN)CC1=C(C)N1",
                    0.842423539174232
                ],
                [
                    "CCOC(=O)C1=C(C(C(=O)OC)=C(N)CCOCC2=C(C)N2)C1c1ccccc1Cl",
                    0.842423539174232
                ],
                [
                    "CCOC(=O)C(C1=C(C(=O)OC)C1c1ccccc1Cl)=S(N)CCOCC1=C(C)N1",
                    0.842423539174232
                ],
                [
                    "CCOC(=O)C(=C(N)CCOCC1=C(C)N1)C1=C(C(=O)OC)C1c1ccccc1Cl",
                    0.842423539174232
                ],
                [
                    "CCOC(=[SH]CCOCC1=C(C)N1)C1=C(C(=O)OC)C1c1ccccc1Cl",
                    0.841347234225754
                ],
                [
                    "CCOC(=PCCOCC1=C(C)N1)C1=C(C(=O)OC)C1c1ccccc1Cl",
                    0.841347234225754
                ],
                [
                    "CCOC(=O)C1=C(C(OC)=[SH]CCOCC2=C(C)N2)C1c1ccccc1Cl",
                    0.841347234225754
                ],
                [
                    "CCOC(=O)C1=C(C(OC)=PCCOCC2=C(C)N2)C1c1ccccc1Cl",
                    0.841347234225754
                ],
                [
                    "CCOC(=O)C1=C(C(=NCCOCC2=C(C)N2)OC)C1c1ccccc1Cl",
                    0.841347234225754
                ],
                [
                    "CCOC(=O)C1=C(C(=CCCOCC2=C(C)N2)OC)C1c1ccccc1Cl",
                    0.841347234225754
                ],
                [
                    "CCOC(=NCCOCC1=C(C)N1)C1=C(C(=O)OC)C1c1ccccc1Cl",
                    0.841347234225754
                ],
                [
                    "CCOC(=CCCOCC1=C(C)N1)C1=C(C(=O)OC)C1c1ccccc1Cl",
                    0.841347234225754
                ],
                [
                    "CCOC(CN)=C(CCOCC1=C(C)N1)C1=C(C(=O)OC)C1c1ccccc1Cl",
                    0.8405484751817915
                ],
                [
                    "CCOC(CCOCC1=C(C)N1)=C(CN)C1=C(C(=O)OC)C1c1ccccc1Cl",
                    0.8405484751817915
                ],
                [
                    "CCOC(C1=C(C(=O)OC)C1c1ccccc1Cl)=[SH](C)(P)C1=C(COCCN)N1",
                    0.8405484751817915
                ],
                [
                    "CCOC(C1=C(C(=O)OC)C1c1ccccc1Cl)=[SH](C)(Cl)C1=C(COCCN)N1",
                    0.8405484751817915
                ],
                [
                    "CCOC(C1=C(C(=O)OC)C1c1ccccc1Cl)=[SH](C)(C)C1=C(COCCN)N1",
                    0.8405484751817915
                ],
                [
                    "CCOC(C1=C(C(=O)OC)C1c1ccccc1Cl)=[SH](C)(Br)C1=C(COCCN)N1",
                    0.8405484751817915
                ],
                [
                    "CCOC(C1=C(C(=O)OC)C1c1ccccc1Cl)=S(COCCN)CC1=C(C)N1",
                    0.8405484751817915
                ],
                [
                    "CCOC(C1=C(C(=O)OC)C1c1ccccc1Cl)=S(C)(=S)C1=C(COCCN)N1",
                    0.8405484751817915
                ],
                [
                    "CCOC(C1=C(C(=O)OC)C1c1ccccc1Cl)=S(C)(=P)C1=C(COCCN)N1",
                    0.8405484751817915
                ],
                [
                    "CCOC(C1=C(C(=O)OC)C1c1ccccc1Cl)=S(C)(=N)C1=C(COCCN)N1",
                    0.8405484751817915
                ],
                [
                    "CCOC(C1=C(C(=O)OC)C1c1ccccc1Cl)=S(=O)(S)C1=C(COCCN)N1",
                    0.8405484751817915
                ],
                [
                    "CCOC(C1=C(C(=O)OC)C1c1ccccc1Cl)=S(=O)(F)C1=C(COCCN)N1",
                    0.8405484751817915
                ],
                [
                    "CCOC(=O)C1=C(C(OC)=[SH](C)(S)C2=C(COCCN)N2)C1c1ccccc1Cl",
                    0.8405484751817915
                ],
                [
                    "CCOC(=O)C1=C(C(OC)=[SH](C)(C)C2=C(COCCN)N2)C1c1ccccc1Cl",
                    0.8405484751817915
                ],
                [
                    "CCOC(=O)C1=C(C(OC)=[SH](C)(Br)C2=C(COCCN)N2)C1c1ccccc1Cl",
                    0.8405484751817915
                ],
                [
                    "CCOC(=O)C1=C(C(OC)=C(COCCN)CC2=C(C)N2)C1c1ccccc1Cl",
                    0.8405484751817915
                ],
                [
                    "CCOC(=O)C1=C(C(OC)=C(CN)CCOCC2=C(C)N2)C1c1ccccc1Cl",
                    0.8405484751817915
                ],
                [
                    "CCOC(=O)C1=C(C(CCOCC2=C(C)N2)=C(CN)OC)C1c1ccccc1Cl",
                    0.8405484751817915
                ],
                [
                    "CCOC(=C(COCCN)CC1=C(C)N1)C1=C(C(=O)OC)C1c1ccccc1Cl",
                    0.8405484751817915
                ]
            ],
            "execution_time": 41158.02488923073,
            "number_scoring_function_calls": 2677791,
            "metadata": {
                "top_1": 0.8516306272526402,
                "top_10": 0.8501953939295662,
                "top_100": 0.8451941690765724,
                "internal_similarity_max": 0.8852459016393442,
                "internal_similarity_mean": 0.6060914540130354,
                "internal_similarity_histogram_density": [
                    [
                        0.1,
                        0.0,
                        0.0,
                        0.0,
                        0.0,
                        5.1299999999999955,
                        3.9420000000000006,
                        0.6120000000000001,
                        0.21600000000000005,
                        0.0
                    ]
                ],
                "internal_similarity_histogram_bins": [
                    [
                        0.0,
                        0.1,
                        0.2,
                        0.30000000000000004,
                        0.4,
                        0.5,
                        0.6000000000000001,
                        0.7000000000000001,
                        0.8,
                        0.9,
                        1.0
                    ]
                ]
            }
        },
        {
            "benchmark_name": "Sitagliptin MPO",
            "score": 0.9049177764923955,
            "optimized_molecules": [
                [
                    "CC1NC2(F)NNC3(F)C4C(F)S5(F)N6C(F)(P15)C41C(C=CF)C(C=C=O)C23C61O",
                    0.904917776492395
                ],
                [
                    "CC1C2C3(C=CF)NC4(F)NNC(F)C5C16C1N(C6(F)C24C=C=O)S(F)(P13)C5(O)F",
                    0.904917776492395
                ],
                [
                    "CC1C23C4NNC2C2C5(C3N3C5(O)P(C(F)(F)N4)S3(F)C2(F)F)C1(C=C=O)C=CF",
                    0.904917776492395
                ],
                [
                    "CC1C2(C=CF)C3C4N5C2(F)P2C(F)NC6(F)NNC(F)(C3(C=C=O)C(O)S52F)C416",
                    0.904917776492395
                ],
                [
                    "CC1C2(C=C=O)C3C4(F)NNC3(O)C23C(F)S2(F)N5C(C=CF)C13C5P2C(F)(F)N4",
                    0.904917776492395
                ],
                [
                    "CC1C(C=CF)C23C4NNC2(F)NC(F)P2C5(C=C=O)N6C3(F)C15C4C(O)(F)S62F",
                    0.904917776492395
                ],
                [
                    "CC1C(C=CF)C23C4NNC2(F)NC(F)(F)P2C5(F)N6C3(C=C=O)C15C4C(O)S62F",
                    0.904917776492395
                ],
                [
                    "CC1C(C=CF)C23C4NNC2(F)C2C(F)S5(F)N6C(C=C=O)(P5C(O)(F)N4)C12C63F",
                    0.904917776492395
                ],
                [
                    "CC1C(C=CF)C23C4N5C6(F)P7C(F)NC2(O)NNC3(F)C(C=C=O)(C(F)S57F)C146",
                    0.904917776492395
                ],
                [
                    "CC1C(C=CF)C23C4N5C2(O)C12C1NNC2(F)NC(F)P4S5(F)C(F)(F)C13C=C=O",
                    0.904917776492395
                ],
                [
                    "CC1C(C=CF)C23C4N5C2(O)C12C1NNC2(F)NC(F)(F)P4S5(F)C(F)C13C=C=O",
                    0.904917776492395
                ],
                [
                    "CC1C(C=CF)C23C4N5C2(F)P2C(F)NC6NNC(F)(C614)C3(C=C=O)C(O)(F)S52F",
                    0.904917776492395
                ],
                [
                    "CC1C(C=CF)C23C4N5C2(F)P2C(F)(F)NC6(C=C=O)NNC(C3C(O)(F)S52F)C146",
                    0.904917776492395
                ],
                [
                    "CC1C(C=CF)C23C4N5C2(F)C12C1NNC2(F)NC(F)P4S5(F)C(O)(F)C13C=C=O",
                    0.904917776492395
                ],
                [
                    "CC1C(C=CF)C23C4N5C2(F)C12C1NNC2(F)NC(F)(F)P4S5(F)C(O)C13C=C=O",
                    0.904917776492395
                ],
                [
                    "CC1C(C=CF)C23C4C5NNC6(F)NC(O)(F)P7C2(F)N(C3(C=C=O)C156)S7(F)C4F",
                    0.904917776492395
                ],
                [
                    "CC1C(C=CF)C23C4C5NNC6(F)NC(F)P7C2(F)N(C3(C=C=O)C156)S7(F)C4(O)F",
                    0.904917776492395
                ],
                [
                    "CC1C(C=CF)C23C4C5NNC6(C=C=O)NC(F)(F)P7C2(F)N(C3(F)C156)S7(F)C4O",
                    0.904917776492395
                ],
                [
                    "CC1C(C=CF)C23C4C5(F)NNC6NC(F)P7C2(C=C=O)N(C3(F)C615)S7(F)C4(O)F",
                    0.904917776492395
                ],
                [
                    "CC1C(C=CF)C23C4C5(F)NNC6NC(C=C=O)P7C2(F)N(C3(F)C615)S7(F)C4(O)F",
                    0.904917776492395
                ],
                [
                    "CC1C(C=CF)C23C4C(O)S5(F)N6C2C12C(F)(NNC42C=C=O)NC(F)(F)P5C63F",
                    0.904917776492395
                ],
                [
                    "CC1C(C=CF)C23C4C(F)S5(F)N6C2C12C(F)(NNC42C=C=O)NC(O)(F)P5C63F",
                    0.904917776492395
                ],
                [
                    "CC1C(C=CF)C23C4(F)NNC2(F)C2(C=C=O)C(F)S5(F)N6C(P5C(F)N4)C12C63O",
                    0.904917776492395
                ],
                [
                    "CC1C(C=C=O)C23NNC4(F)C5C6C7N(C6(F)C142)S(F)(P7C(F)(C=CF)N3)C5(O)F",
                    0.904917776492395
                ],
                [
                    "CC1C(C=C=O)C23C4NNC2(F)NC(O)(C=CF)P2C5(F)N6C3C15C4C(F)(F)S62F",
                    0.904917776492395
                ],
                [
                    "CC1C(C=C=O)C23C4NNC2(F)NC(F)P2C5N6C3(F)C15C4(C=CF)C(O)(F)S62F",
                    0.904917776492395
                ],
                [
                    "CC1C(C=C=O)C23C4NNC2(F)NC(F)(F)P2C5N6C3(F)C15C4(C=CF)C(O)S62F",
                    0.904917776492395
                ],
                [
                    "CC1C(C=C=O)C23C4NNC2(F)NC(F)(C=CF)P2C5(O)N6C3(F)C15C4C(F)S62F",
                    0.904917776492395
                ],
                [
                    "CC1C(C=C=O)C23C4NNC2(F)C2C15C1N(C53F)S(F)(P1C(F)(C=CF)N4)C2(O)F",
                    0.904917776492395
                ],
                [
                    "CC1C(C=C=O)C23C4NNC2(F)C2C15C1(C=CF)N(C35F)S(F)(P1C(F)N4)C2(O)F",
                    0.904917776492395
                ],
                [
                    "CC1C(C=C=O)C23C4NNC2(F)C2C(O)S5(F)N6C(F)(P5C(F)(F)N4)C12C63C=CF",
                    0.904917776492395
                ],
                [
                    "CC1C(C=C=O)C23C4N5C6P7C(O)(F)NC2(C=CF)NNC3(F)C(C164)C(F)(F)S57F",
                    0.904917776492395
                ],
                [
                    "CC1C(C=C=O)C23C4N5C6P7C(F)NC2(F)NNC3(O)C(C=CF)(C164)C(F)(F)S57F",
                    0.904917776492395
                ],
                [
                    "CC1C(C=C=O)C23C4N5C6(F)P7C(F)NC2(O)NNC3(F)C(C=CF)(C(F)S57F)C146",
                    0.904917776492395
                ],
                [
                    "CC1C(C=C=O)C23C4N5C6(F)P7C(F)NC2(F)NNC3(O)C(C146)C(F)(C=CF)S57F",
                    0.904917776492395
                ],
                [
                    "CC1C(C=C=O)C23C4N5C6(F)P7C(F)(C=CF)NC2(F)NNC3(F)C(C(O)S57F)C146",
                    0.904917776492395
                ],
                [
                    "CC1C(C=C=O)C23C4N5C2(O)C12C1(F)NNC2(F)C3C(F)(C=CF)S5(F)P4C(F)N1",
                    0.904917776492395
                ],
                [
                    "CC1C(C=C=O)C23C4N5C2(F)P2C(O)(F)NC6NNC(F)(C614)C3(C=CF)C(F)S52F",
                    0.904917776492395
                ],
                [
                    "CC1C(C=C=O)C23C4N5C2(F)C12C1NNC2(F)C3C(O)(F)S5(F)P4C(F)(C=CF)N1",
                    0.904917776492395
                ],
                [
                    "CC1C(C=C=O)C23C4C5NN6C7(F)NC(F)(C=CF)P(C62O)S(F)(NC3(F)C157)C4F",
                    0.904917776492395
                ],
                [
                    "CC1C(C=C=O)C23C4C(F)S5(F)N6C2(F)P5C(F)(C=CF)NC2NNC4(O)C21C63F",
                    0.904917776492395
                ],
                [
                    "CC1C(C=C=O)C23C4C(C=CF)S5(F)N6C2(F)P5C(F)NC2(F)NNC4(F)C12C63O",
                    0.904917776492395
                ],
                [
                    "CC1C(C=C=O)C23C4(F)NNC2(F)C2C(O)S5(F)N6C(F)(P5C(C=CF)N4)C12C63F",
                    0.904917776492395
                ],
                [
                    "CC1C(C=C=O)C23C4(F)NNC2(F)C2C(F)S5(F)N6C(P5C(O)(C=CF)N4)C12C63F",
                    0.904917776492395
                ],
                [
                    "CC1C(C=C=O)C23C4(F)NNC2(F)C2C(F)S5(F)N6C(F)(P5C(C=CF)N4)C12C63O",
                    0.904917776492395
                ],
                [
                    "CC1C(C=C=O)C23C4(F)NNC2(F)C2C(F)S5(F)N6C(C=CF)(P5C(F)N4)C12C63O",
                    0.904917776492395
                ],
                [
                    "CC1C(C=C=O)C23C4(F)NNC2(C=CF)C2C(F)S5(F)N6C(F)(P5C(O)N4)C12C63F",
                    0.904917776492395
                ],
                [
                    "CC1C(C=C=O)C23C4(F)N5C2(O)C12C1NNC2(F)C3(C=CF)C(F)S5(F)P4C(F)N1",
                    0.904917776492395
                ],
                [
                    "CC1C(C=C=O)(C=CF)C23C4NNC2(O)C2C(F)S5(F)N6C(F)(P5C(F)N4)C12C63F",
                    0.904917776492395
                ],
                [
                    "CC1C(C=C=O)(C=CF)C23C4N5C6(F)P7C(F)NC2(F)NNC3(F)C(C(O)S57F)C146",
                    0.904917776492395
                ],
                [
                    "CC1C(C=C=O)(C=CF)C23C4N5C2C12C1NNC2(F)NC(F)(F)P4S5(F)C(O)(F)C13",
                    0.904917776492395
                ],
                [
                    "CC1C(C=C=O)(C=CF)C23C4N5C2(F)P2C(F)NC6NNC(F)(C3C(O)(F)S52F)C614",
                    0.904917776492395
                ],
                [
                    "CC1C(C=C=O)(C=CF)C23C4N5C2(F)C12C1NNC2C3C(O)(F)S5(F)P4C(F)(F)N1",
                    0.904917776492395
                ],
                [
                    "CC1C(C=C=O)(C=CF)C23C4N5C2(F)C12C1NNC2(F)C3C(O)S5(F)P4C(F)(F)N1",
                    0.904917776492395
                ],
                [
                    "CC1C(C=C=O)(C=CF)C23C4C5NNC6(O)NC(F)P7C2(F)N(C3(F)C516)S7(F)C4F",
                    0.904917776492395
                ],
                [
                    "CC1C(C=C=O)(C=CF)C23C4C(O)S5(F)N6C2C12C(F)NC(F)(NNC42F)P5C63F",
                    0.904917776492395
                ],
                [
                    "CC1C(C=C=O)(C=CF)C23C4C(O)S5(F)N6C2(F)P5C2NNC4(F)C1(C(F)N2)C63F",
                    0.904917776492395
                ],
                [
                    "CC1C(C=C=O)(C=CF)C23C4C(F)S5(F)N6C2C12C(F)(NNC42F)NC(F)P5C63O",
                    0.904917776492395
                ],
                [
                    "CC1C(C=C=O)(C=CF)C23C4C(F)S5(F)N6C2(F)P5C(F)NC2NNC4(O)C21C63F",
                    0.904917776492395
                ],
                [
                    "CC12NNC3(O)C4C(F)S5(F)N6C(F)(P5C(F)N1)C41C(C=C=O)C(C=CF)C23C61F",
                    0.904917776492395
                ],
                [
                    "CC12NNC3(F)NC(F)P4C5(F)N6C7(O)C5(C(C=CF)C(C=C=O)C317)C2C(F)S64F",
                    0.904917776492395
                ],
                [
                    "CC12NNC3(F)C4C56C(C=CF)C(C=C=O)C13C5N1C6(F)P(C(F)N2)S1(F)C4(O)F",
                    0.904917776492395
                ],
                [
                    "CC12NNC3(F)C4C(O)S5(F)N6C7C4(C(C=CF)C(C=C=O)C713)C6(F)P5C(F)(F)N2",
                    0.904917776492395
                ],
                [
                    "CC12NNC3(F)C4C(O)S5(F)N6C(P5C(F)(F)N1)C41C(C=CF)C(C=C=O)C23C61F",
                    0.904917776492395
                ],
                [
                    "CC12N3C4C15C(C=CF)C(C=C=O)C41C4(F)NNC1(F)C5C(O)S3(F)P2C(F)(F)N4",
                    0.904917776492395
                ],
                [
                    "CC12N3C4(F)P5C(F)(F)NC6(F)NNC7C(C(O)S35F)C41C(C=CF)C(C=C=O)C762",
                    0.904917776492395
                ],
                [
                    "CC12N3C4(F)C56C(C=C=O)C(C=CF)C14C1C5NNC6(F)NC(F)P2S3(F)C1(O)F",
                    0.904917776492395
                ],
                [
                    "CC12N3C4(F)C15C(C=CF)C(C=C=O)C41C4(F)NNC1(F)C5C(O)S3(F)P2C(F)N4",
                    0.904917776492395
                ],
                [
                    "CC12C3NNC4NC(F)(F)P5C6(F)N(C7C43C(C=C=O)C(C=CF)C761)S5(F)C2(O)F",
                    0.904917776492395
                ],
                [
                    "CC12C3C4(F)NNC(F)C5C(F)S6(F)N7C(P6C1(F)N4)C5(C37O)C2(C=C=O)C=CF",
                    0.904917776492395
                ],
                [
                    "CC12C(O)S3(F)N4C5P3C(F)(F)NC3(F)NNC1(F)C31C(C=C=O)C(C=CF)C52C41",
                    0.904917776492395
                ],
                [
                    "CC12C(C=CF)C3C4N5C(F)C16C1(F)NNC26C3(C=C=O)C(O)S5(F)P4C(F)(F)N1",
                    0.904917776492395
                ],
                [
                    "CC12C(C=C=O)C3C4(F)NNC3(F)C3C(O)S5(F)N6C1C32C6(F)P5C(F)(C=CF)N4",
                    0.904917776492395
                ],
                [
                    "CC1(O)NC2(F)NNC3(F)C4C(F)S5(F)N6C7C4(C(C=CF)C(C=C=O)C723)C6(F)P15",
                    0.904917776492395
                ],
                [
                    "CC1(F)NC2NNC3(F)C4C(F)S5(F)N6C(O)(P15)C41C(C=CF)C(C=C=O)C23C61F",
                    0.904917776492395
                ],
                [
                    "CC1(F)NC2(O)NNC3(F)C4C(F)S5(F)N6C7C4(C(C=CF)C(C=C=O)C723)C6(F)P15",
                    0.904917776492395
                ],
                [
                    "CC1(F)NC2(F)NNC3(O)C4C(F)S5(F)N6C7C4(C(C=C=O)C(C=CF)C723)C6(F)P15",
                    0.904917776492395
                ],
                [
                    "CC1(F)NC2(F)NNC3(F)C4C(F)S5(F)N6C(P15)C41C(C=CF)C(C=C=O)C23C61O",
                    0.904917776492395
                ],
                [
                    "CC1(F)C2C3(O)NNC4(F)NC(F)P5C6(F)N(C7C26C(C=CF)C(C=C=O)C743)S51F",
                    0.904917776492395
                ],
                [
                    "CC1(F)C2C3(O)NNC4(F)NC(F)P5C6(F)N(C7C26C(C=C=O)C(C=CF)C743)S51F",
                    0.904917776492395
                ],
                [
                    "CC1(F)C2C3(F)NNC4(F)NC(F)P5C6N(C7(O)C62C(C=C=O)C(C=CF)C437)S51F",
                    0.904917776492395
                ],
                [
                    "CC1(C=CF)C2(C=C=O)C3C4N5C6(O)P7C2(F)NC3(F)NNC(F)C(C(F)S57F)C461",
                    0.904917776492395
                ],
                [
                    "CC1(C=CF)C(C=C=O)C23C4NNC2(F)NC(F)P2C5N6C3(F)C51C4C(O)(F)S62F",
                    0.904917776492395
                ],
                [
                    "CC1(C=CF)C(C=C=O)C23C4NNC2(F)C2C(O)S5(F)N6C3C21C6(F)P5C(F)(F)N4",
                    0.904917776492395
                ],
                [
                    "CC1(C=CF)C(C=C=O)C23C4N5C6P7C(O)(F)NC2(F)NNC3(F)C(C(F)S57F)C641",
                    0.904917776492395
                ],
                [
                    "CC1(C=CF)C(C=C=O)C23C4N5C6(O)P7C(F)NC2(F)NNC3(F)C(C(F)S57F)C416",
                    0.904917776492395
                ],
                [
                    "CC1(C=CF)C(C=C=O)C23C4N5C6(F)P7C(F)NC2(F)NNC3(F)C(C(O)S57F)C416",
                    0.904917776492395
                ],
                [
                    "CC1(C=CF)C(C=C=O)C23C4N5C2(O)C12C1(F)NNC2(F)C3C(F)S5(F)P4C(F)N1",
                    0.904917776492395
                ],
                [
                    "CC1(C=C=O)C2(C=CF)C3C4C(O)S5(F)N6C2P5C(F)(F)NC2(F)NNC4(F)C21C36",
                    0.904917776492395
                ],
                [
                    "CC1(C=C=O)C(C=CF)C23C4NNC2(O)C2C15C1N(C53F)S(F)(P1C(F)N4)C2(F)F",
                    0.904917776492395
                ],
                [
                    "CC1(C=C=O)C(C=CF)C23C4NNC2(F)C2C15C3N1C5(F)P(C(F)N4)S1(F)C2(O)F",
                    0.904917776492395
                ],
                [
                    "CC1(C=C=O)C(C=CF)C23C4NNC2(F)C2C(F)S5(F)N6C(P5C(O)(F)N4)C21C63F",
                    0.904917776492395
                ],
                [
                    "CC1(C=C=O)C(C=CF)C23C4N5C2C12C1(F)NNC2(O)C3C(F)(F)S5(F)P4C(F)N1",
                    0.904917776492395
                ],
                [
                    "CC1(C=C=O)C(C=CF)C23C4N5C2C12C1(F)NNC2(F)C3C(O)S5(F)P4C(F)(F)N1",
                    0.904917776492395
                ],
                [
                    "CC1(C=C=O)C(C=CF)C23C4N5C2(O)C12C1NNC2(F)C3C(F)S5(F)P4C(F)(F)N1",
                    0.904917776492395
                ],
                [
                    "CC1(C=C=O)C(C=CF)C23C4N5C2(F)P2C(F)NC6NNC(F)(C3C(O)(F)S52F)C641",
                    0.904917776492395
                ],
                [
                    "CC1(C=C=O)C(C=CF)C23C4N5C2(F)C12C1NNC2(O)C3C(F)S5(F)P4C(F)(F)N1",
                    0.904917776492395
                ],
                [
                    "CC1(C=C=O)C(C=CF)C23C4N5C2(F)C12C1NNC2(F)C3C(O)(F)S5(F)P4C(F)N1",
                    0.904917776492395
                ],
                [
                    "CC1(C=C=O)C(C=CF)C23C4C(F)S5(F)N6C2C12C(F)(NNC42F)NC(F)P5C63O",
                    0.904917776492395
                ],
                [
                    "CC1(C=C=O)C(C=CF)C23C4(F)NNC2(F)C2C(F)S5(F)N6C(P5C(F)N4)C21C63O",
                    0.904917776492395
                ]
            ],
            "execution_time": 50034.47305774689,
            "number_scoring_function_calls": 2051778,
            "metadata": {
                "top_1": 0.904917776492395,
                "top_10": 0.904917776492395,
                "top_100": 0.9049177764923964,
                "internal_similarity_max": 0.9344262295081968,
                "internal_similarity_mean": 0.3403521498683776,
                "internal_similarity_histogram_density": [
                    [
                        0.1,
                        0.002,
                        3.041999999999999,
                        4.950000000000001,
                        1.5040000000000004,
                        0.2939999999999997,
                        0.07,
                        0.030000000000000006,
                        0.006000000000000001,
                        0.0020000000000000005
                    ]
                ],
                "internal_similarity_histogram_bins": [
                    [
                        0.0,
                        0.1,
                        0.2,
                        0.30000000000000004,
                        0.4,
                        0.5,
                        0.6000000000000001,
                        0.7000000000000001,
                        0.8,
                        0.9,
                        1.0
                    ]
                ]
            }
        },
        {
            "benchmark_name": "Zaleplon MPO",
            "score": 0.7928828027946805,
            "optimized_molecules": [
                [
                    "CCN(C(C)=O)c1cccc(-c2ccnc3c(C#CC=O)cnn23)c1",
                    0.803969143692053
                ],
                [
                    "CCN(C(C)=O)c1cccc(-c2ccnc3c(C#CPO)cnn23)c1",
                    0.793982078592347
                ],
                [
                    "CCN(C(C)=O)c1cccc(-c2ccnc3c(C#COP)cnn23)c1",
                    0.793982078592347
                ],
                [
                    "CCN(C(C)=O)c1cccc(-c2ccnc3c(C#CCF)cnn23)c1",
                    0.793982078592347
                ],
                [
                    "CCN(C(C)=O)c1cccc(-c2ccnc3c(C#CCCl)cnn23)c1",
                    0.793982078592347
                ],
                [
                    "CCN(C(C)=O)c1cccc(-c2ccnc3c(C#CCBr)cnn23)c1",
                    0.793982078592347
                ],
                [
                    "CCN(C(C)=O)c1cccc(-c2ccnc3c(C#CC=P)cnn23)c1",
                    0.793982078592347
                ],
                [
                    "C=PC#Cc1cnn2c(-c3cccc(N(CC)C(C)=O)c3)ccnc12",
                    0.793982078592347
                ],
                [
                    "CCN(C(C)=O)c1cccc(-c2ccnc3c(C#CC(O)F)cnn23)c1",
                    0.7935949136575051
                ],
                [
                    "CCN(C(C)=O)c1cccc(-c2ccnc3c(C#CC(O)Cl)cnn23)c1",
                    0.7935949136575051
                ],
                [
                    "CCN(C(C)=O)c1cccc(-c2ccnc3c(C#CC(O)Br)cnn23)c1",
                    0.7935949136575051
                ],
                [
                    "CCN(C(C)=O)c1cccc(-c2ccnc3c(C#CC(O)=P)cnn23)c1",
                    0.7935949136575051
                ],
                [
                    "CCN(C(C)=O)c1cccc(-c2ccnc3c(C#CC(=O)P)cnn23)c1",
                    0.7935949136575051
                ],
                [
                    "C#Cc1cnn2c(-c3cccc(N(CC)C(C)=O)c3)ccc(O)c12",
                    0.7934920476158722
                ],
                [
                    "C#Cc1cn2c(-c3cccc(N(CC)C(C)=O)c3)ccnc2c1O",
                    0.7934920476158722
                ],
                [
                    "C#Cc1cc(O)n2c(-c3cccc(N(CC)C(C)=O)c3)ccnc12",
                    0.7934920476158722
                ],
                [
                    "CCN(C(C)=O)c1cccc(-c2ccnc3c(C#CO)ccn23)c1",
                    0.7886388397182801
                ],
                [
                    "CCN(C(C)=O)c1cccc(-c2cccc3c(C#CO)cnn23)c1",
                    0.7886388397182801
                ],
                [
                    "CCN(C(C)=O)c1cccc(-c2ccnc3c(C#CPC=O)cnn23)c1",
                    0.7885561648497321
                ],
                [
                    "CCN(C(C)=O)c1cccc(-c2ccnc3c(C#CP=CO)cnn23)c1",
                    0.7885561648497321
                ],
                [
                    "CCN(C(C)=O)c1cccc(-c2ccnc3c(C#CP4CO4)cnn23)c1",
                    0.7885561648497321
                ],
                [
                    "CCN(C(C)=O)c1cccc(-c2ccnc3c(C#COCF)cnn23)c1",
                    0.7885561648497321
                ],
                [
                    "CCN(C(C)=O)c1cccc(-c2ccnc3c(C#COCCl)cnn23)c1",
                    0.7885561648497321
                ],
                [
                    "CCN(C(C)=O)c1cccc(-c2ccnc3c(C#COCBr)cnn23)c1",
                    0.7885561648497321
                ],
                [
                    "CCN(C(C)=O)c1cccc(-c2ccnc3c(C#COC=P)cnn23)c1",
                    0.7885561648497321
                ],
                [
                    "CCN(C(C)=O)c1cccc(-c2ccnc3c(C#CCP=O)cnn23)c1",
                    0.7885561648497321
                ],
                [
                    "CCN(C(C)=O)c1cccc(-c2ccnc3c(C#CCOF)cnn23)c1",
                    0.7885561648497321
                ],
                [
                    "CCN(C(C)=O)c1cccc(-c2ccnc3c(C#CCOCl)cnn23)c1",
                    0.7885561648497321
                ],
                [
                    "CCN(C(C)=O)c1cccc(-c2ccnc3c(C#CCOBr)cnn23)c1",
                    0.7885561648497321
                ],
                [
                    "CCN(C(C)=O)c1cccc(-c2ccnc3c(C#CC=PO)cnn23)c1",
                    0.7885561648497321
                ],
                [
                    "CCN(C(C)=O)c1cccc(-c2ccnc3c(C#CC4OP4)cnn23)c1",
                    0.7885561648497321
                ],
                [
                    "C=POC#Cc1cnn2c(-c3cccc(N(CC)C(C)=O)c3)ccnc12",
                    0.7885561648497321
                ],
                [
                    "CCN(C(C)=O)c1cccc(-c2ccnc3c(C#S4=C=C4O)cnn23)c1",
                    0.7837367193130107
                ],
                [
                    "CCN(C(C)=O)c1cccc(-c2ccnc3c(C#S45C=C4O5)cnn23)c1",
                    0.7837367193130107
                ],
                [
                    "CCN(C(C)=O)c1cccc(-c2ccnc3c(C#S4(O)C#C4)cnn23)c1",
                    0.7837367193130107
                ],
                [
                    "CCN(C(C)=O)c1cccc(-c2ccnc3c(C#CC(O)=S)cnn23)c1",
                    0.7837367193130107
                ],
                [
                    "CCN(C(C)=O)c1cccc(-c2ccnc3c(C#CC(=O)S)cnn23)c1",
                    0.7837367193130107
                ],
                [
                    "C#S(=O)C#Cc1cnn2c(-c3cccc(N(CC)C(C)=O)c3)ccnc12",
                    0.7837367193130107
                ],
                [
                    "C#CS(=O)#Cc1cnn2c(-c3cccc(N(CC)C(C)=O)c3)ccnc12",
                    0.7837367193130107
                ],
                [
                    "C#Cc1ccc(-c2cccc(N(CC)C(C)=O)c2)n2ncc(O)c12",
                    0.7808688094430303
                ],
                [
                    "C#Cc1cc(O)c2nccc(-c3cccc(N(CC)C(C)=O)c3)n12",
                    0.7808688094430303
                ],
                [
                    "C#Cc1cc(-c2cccc(N(CC)C(C)=O)c2)n2c(O)ccnc12",
                    0.7808688094430303
                ],
                [
                    "C#Cc1c(O)cn2c(-c3cccc(N(CC)C(C)=O)c3)ccnc12",
                    0.7808688094430303
                ],
                [
                    "CCN(C(C)=O)c1cccc(-c2ccnc3c(C#CP)cnn23)c1",
                    0.7803151211091254
                ],
                [
                    "CCN(C(C)=O)c1cccc(-c2ccnc3c(C#[SH]=C=C=O)cnn23)c1",
                    0.7787605628481891
                ],
                [
                    "CCN(C(C)=O)c1cccc(-c2ccnc3c(C#[SH]4C#CO4)cnn23)c1",
                    0.7787605628481891
                ],
                [
                    "CCN(C(C)=O)c1cccc(-c2ccnc3c(C#SC=C=O)cnn23)c1",
                    0.7787605628481891
                ],
                [
                    "CCN(C(C)=O)c1cccc(-c2ccnc3c(C#SC#CO)cnn23)c1",
                    0.7787605628481891
                ],
                [
                    "CCN(C(C)=O)c1cccc(-c2ccnc3c(C#S4=C5OC54)cnn23)c1",
                    0.7787605628481891
                ],
                [
                    "CCN(C(C)=O)c1cccc(-c2ccnc3c(C#C[SH]=C=O)cnn23)c1",
                    0.7787605628481891
                ],
                [
                    "CCN(C(C)=O)c1cccc(-c2ccnc3c(C#C[SH]4#CO4)cnn23)c1",
                    0.7787605628481891
                ],
                [
                    "CCN(C(C)=O)c1cccc(-c2ccnc3c(C#CSC=O)cnn23)c1",
                    0.7787605628481891
                ],
                [
                    "CCN(C(C)=O)c1cccc(-c2ccnc3c(C#CS4=CO4)cnn23)c1",
                    0.7787605628481891
                ],
                [
                    "CCN(C(C)=O)c1cccc(-c2ccnc3c(C#CS#CO)cnn23)c1",
                    0.7787605628481891
                ],
                [
                    "CCN(C(C)=O)c1cccc(-c2ccnc3c(C#COC=S)cnn23)c1",
                    0.7787605628481891
                ],
                [
                    "CCN(C(C)=O)c1cccc(-c2ccnc3c(C#COC#[SH])cnn23)c1",
                    0.7787605628481891
                ],
                [
                    "CCN(C(C)=O)c1cccc(-c2ccnc3c(C#CC=S=O)cnn23)c1",
                    0.7787605628481891
                ],
                [
                    "CCN(C(C)=O)c1cccc(-c2ccnc3c(C#CC4OS4)cnn23)c1",
                    0.7787605628481891
                ],
                [
                    "CCN(C(C)=O)c1cccc(-c2ccnc3c(C#CC4=[SH]O4)cnn23)c1",
                    0.7787605628481891
                ],
                [
                    "CCN(C(C)=O)c1cccc(-c2ccnc3c(C#CC#[SH]=O)cnn23)c1",
                    0.7787605628481891
                ],
                [
                    "CCN(C(C)=O)c1cccc(-c2ccnc3c(C#CC#SO)cnn23)c1",
                    0.7787605628481891
                ],
                [
                    "C#SOC#Cc1cnn2c(-c3cccc(N(CC)C(C)=O)c3)ccnc12",
                    0.7787605628481891
                ],
                [
                    "C#COS#Cc1cnn2c(-c3cccc(N(CC)C(C)=O)c3)ccnc12",
                    0.7787605628481891
                ],
                [
                    "CCN(C(C)=O)c1cccc(-c2ccnc3c(C=C=O)ccn23)c1",
                    0.7761505257063329
                ],
                [
                    "C#COc1ccn2c(-c3cccc(N(CC)C(C)=O)c3)ccnc12",
                    0.7761505257063329
                ],
                [
                    "C#Cc1cnn2c(-c3cccc(N(CC)C(=O)C(C)=O)c3)ccnc12",
                    0.7735006416506128
                ],
                [
                    "C#CC(=O)c1cnn2c(-c3cccc(N(CC)C(C)=O)c3)ccnc12",
                    0.7735006416506128
                ],
                [
                    "CCN(C(C)=O)c1cccc(-c2ccnc3c(C#CO)cnn23)c1",
                    0.7706218909970667
                ],
                [
                    "CC#Cc1cnn2c(-c3cccc(N(CC)C(C)=O)c3)ccnc12",
                    0.7706218909970667
                ],
                [
                    "CCN(C(C)=O)c1cccc(-c2ccnc3c(S)c(C#CO)cn23)c1",
                    0.7695144225994927
                ],
                [
                    "CCN(C(C)=O)c1cccc(-c2ccnc3c(O)c(C#CS)cn23)c1",
                    0.7695144225994927
                ],
                [
                    "CCN(C(C)=O)c1cccc(-c2ccnc3c(C=O)c(C#[SH])cn23)c1",
                    0.7695144225994927
                ],
                [
                    "CCN(C(C)=O)c1cccc(-c2ccnc3c(C#[SH])cc(C=O)n23)c1",
                    0.7695144225994927
                ],
                [
                    "CCN(C(C)=O)c1cccc(-c2ccnc3c(C#CS)cc(O)n23)c1",
                    0.7695144225994927
                ],
                [
                    "CCN(C(C)=O)c1cccc(-c2ccnc3c(C#CO)cc(S)n23)c1",
                    0.7695144225994927
                ],
                [
                    "CCN(C(C)=O)c1cccc(-c2ccc(S)c3c(C#CO)cnn23)c1",
                    0.7695144225994927
                ],
                [
                    "CCN(C(C)=O)c1cccc(-c2ccc(O)c3c(C#CS)cnn23)c1",
                    0.7695144225994927
                ],
                [
                    "CCN(C(C)=O)c1cccc(-c2ccc(C=O)c3c(C#[SH])cnn23)c1",
                    0.7695144225994927
                ],
                [
                    "C#S#Cc1cnn2c(-c3cccc(N(CC)C(C)=O)c3)ccc(O)c12",
                    0.7695144225994927
                ],
                [
                    "C#S#Cc1cn2c(-c3cccc(N(CC)C(C)=O)c3)ccnc2c1O",
                    0.7695144225994927
                ],
                [
                    "C#S#Cc1cc(O)n2c(-c3cccc(N(CC)C(C)=O)c3)ccnc12",
                    0.7695144225994927
                ],
                [
                    "C#Cc1cnn2c(-c3cccc(N(CC)C(C)=O)c3)ccc([SH]=O)c12",
                    0.7695144225994927
                ],
                [
                    "C#Cc1cnn2c(-c3cccc(N(CC)C(C)=O)c3)ccc(SO)c12",
                    0.7695144225994927
                ],
                [
                    "C#Cc1cnn2c(-c3cccc(N(CC)C(C)=O)c3)ccc(OS)c12",
                    0.7695144225994927
                ],
                [
                    "C#Cc1cn2c(-c3cccc(N(CC)C(C)=O)c3)ccnc2c1[SH]=O",
                    0.7695144225994927
                ],
                [
                    "C#Cc1cn2c(-c3cccc(N(CC)C(C)=O)c3)ccnc2c1SO",
                    0.7695144225994927
                ],
                [
                    "C#Cc1cn2c(-c3cccc(N(CC)C(C)=O)c3)ccnc2c1OS",
                    0.7695144225994927
                ],
                [
                    "C#Cc1cc([SH]=O)n2c(-c3cccc(N(CC)C(C)=O)c3)ccnc12",
                    0.7695144225994927
                ],
                [
                    "C#Cc1cc(SO)n2c(-c3cccc(N(CC)C(C)=O)c3)ccnc12",
                    0.7695144225994927
                ],
                [
                    "C#Cc1cc(OS)n2c(-c3cccc(N(CC)C(C)=O)c3)ccnc12",
                    0.7695144225994927
                ],
                [
                    "CCN(C(C)=O)c1cccc(-c2ccnc3c(C=C=C=O)cnn23)c1",
                    0.7685894768121614
                ],
                [
                    "C#Cc1cnn2c(-c3cccc(N(CC)C(C)=O)c3)cc(O)cc12",
                    0.7683498199278325
                ],
                [
                    "C#Cc1cnn2c(-c3cccc(C(O)(CC)C(C)=O)c3)ccnc12",
                    0.7683498199278325
                ],
                [
                    "C#Cc1cc2nccc(-c3cccc(N(CC)C(C)=O)c3)n2c1O",
                    0.7683498199278325
                ],
                [
                    "CCN(C(C)=O)c1cccc(-c2ccnc3c(C#S4=CO4)ccn23)c1",
                    0.7649744748793907
                ],
                [
                    "CCN(C(C)=O)c1cccc(-c2ccnc3c(C#C[SH]=O)ccn23)c1",
                    0.7649744748793907
                ],
                [
                    "CCN(C(C)=O)c1cccc(-c2cccc3c(C#[SH]=C=O)cnn23)c1",
                    0.7649744748793907
                ],
                [
                    "CCN(C(C)=O)c1cccc(-c2cccc3c(C#SC=O)cnn23)c1",
                    0.7649744748793907
                ],
                [
                    "CCN(C(C)=O)c1cccc(-c2cccc3c(C#S#CO)cnn23)c1",
                    0.7649744748793907
                ],
                [
                    "CCN(C(C)=O)c1cccc(-c2cccc3c(C#COS)cnn23)c1",
                    0.7649744748793907
                ]
            ],
            "execution_time": 224366.23746967316,
            "number_scoring_function_calls": 10743564,
            "metadata": {
                "top_1": 0.803969143692053,
                "top_10": 0.7949033521153492,
                "top_100": 0.7797759125766389,
                "internal_similarity_max": 0.864406779661017,
                "internal_similarity_mean": 0.5883668604649128,
                "internal_similarity_histogram_density": [
                    [
                        0.1,
                        0.0,
                        0.0,
                        0.04800000000000001,
                        0.9100000000000001,
                        5.035999999999996,
                        1.7200000000000004,
                        2.0200000000000005,
                        0.16600000000000004,
                        0.0
                    ]
                ],
                "internal_similarity_histogram_bins": [
                    [
                        0.0,
                        0.1,
                        0.2,
                        0.30000000000000004,
                        0.4,
                        0.5,
                        0.6000000000000001,
                        0.7000000000000001,
                        0.8,
                        0.9,
                        1.0
                    ]
                ]
            }
        },
        {
            "benchmark_name": "Valsartan SMARTS",
            "score": 0.9983729012668414,
            "optimized_molecules": [
                [
                    "CC(O)C(C1C2c3ccc(-c4ccccc4)c(c3)CC(=O)N21)C(O)(F)C=O",
                    0.9983735939176014
                ],
                [
                    "CC(O)C(O)(F)C(C=O)C1C2c3ccc(-c4ccccc4)c(c3)CC(=O)N21",
                    0.9983735939176013
                ],
                [
                    "CC(O)C(C(=O)C(O)F)C1C2c3ccc(-c4ccccc4)c(c3)CC(=O)N21",
                    0.9983735939176013
                ],
                [
                    "CC(O)C(=O)C(C(O)F)C1C2c3ccc(-c4ccccc4)c(c3)CC(=O)N21",
                    0.9983735939176013
                ],
                [
                    "CC(O)(C=O)C(C(O)F)C1C2c3ccc(-c4ccccc4)c(c3)CC(=O)N21",
                    0.9983735939176013
                ],
                [
                    "CC(O)(C(O)F)C(C=O)C1C2c3ccc(-c4ccccc4)c(c3)CC(=O)N21",
                    0.9983735939176013
                ],
                [
                    "CC(F)C1C(=O)Cc2cc(ccc2-c2ccccc2)C2C1N2C(=O)C(O)O",
                    0.9983735939176013
                ],
                [
                    "CC(F)C(O)(O)C1C(=O)Cc2cc(ccc2-c2ccccc2)C2C1N2C=O",
                    0.9983735939176013
                ],
                [
                    "CC(F)C(O)(O)C(C=O)C1C2c3ccc(-c4ccccc4)c(c3)CC(=O)N21",
                    0.9983735939176013
                ],
                [
                    "CC(F)C(C(=O)C(O)O)C1C2c3ccc(-c4ccccc4)c(c3)CC(=O)N21",
                    0.9983735939176013
                ],
                [
                    "CC(F)C(=O)N1C2c3ccc(-c4ccccc4)c(c3)CC(=O)C(C(O)O)C21",
                    0.9983735939176013
                ],
                [
                    "CC(F)C(=O)C(C(O)O)C1C2c3ccc(-c4ccccc4)c(c3)CC(=O)N21",
                    0.9983735939176013
                ],
                [
                    "CC(F)(C=O)C(C(O)O)C1C2c3ccc(-c4ccccc4)c(c3)CC(=O)N21",
                    0.9983735939176013
                ],
                [
                    "CC(F)(C(O)O)C1C(=O)Cc2cc(ccc2-c2ccccc2)C2C1N2C=O",
                    0.9983735939176013
                ],
                [
                    "CC(F)(C(O)O)C(C=O)C1C2c3ccc(-c4ccccc4)c(c3)CC(=O)N21",
                    0.9983735939176013
                ],
                [
                    "CC(F)C(C1C2c3ccc(-c4ccccc4)c(c3)CC(=O)N21)C(O)(O)C=O",
                    0.9983735939176012
                ],
                [
                    "CC1C(=O)c2ccccc2-c2cc(O)c(cc2F)C2(O)C1N2C=O",
                    0.9983711201648849
                ],
                [
                    "CC1C(=O)c2ccccc2-c2cc(O)c(cc2F)C12C(O)N2C=O",
                    0.9983711201648849
                ],
                [
                    "CC1C(=O)c2ccccc2-c2cc(F)c(cc2O)C2(O)C1N2C=O",
                    0.9983711201648849
                ],
                [
                    "CC1C(=O)c2cccc(c2F)-c2ccc(c(O)c2)C2(O)C1N2C=O",
                    0.9983711201648849
                ],
                [
                    "CC1C(=O)c2cccc(c2)-c2ccc(c(O)c2F)C2(O)C1N2C=O",
                    0.9983711201648849
                ],
                [
                    "CC1C(=O)c2cccc(c2)-c2ccc(c(O)c2F)C12C(O)N2C=O",
                    0.9983711201648849
                ],
                [
                    "CC1C(=O)c2cccc(c2)-c2cc(O)c(cc2F)C2(O)C1N2C=O",
                    0.9983711201648849
                ],
                [
                    "CC1C(=O)c2cccc(c2)-c2cc(O)c(cc2F)C12C(O)N2C=O",
                    0.9983711201648849
                ],
                [
                    "CC1C(=O)c2cccc(O)c2-c2ccc(cc2F)C12C(O)N2C=O",
                    0.9983711201648849
                ],
                [
                    "CC1C(=O)c2ccc(O)cc2-c2ccc(c(F)c2)C2(O)C1N2C=O",
                    0.9983711201648849
                ],
                [
                    "CC1C(=O)c2ccc(O)cc2-c2ccc(c(F)c2)C12C(O)N2C=O",
                    0.9983711201648849
                ],
                [
                    "CC1C(=O)c2ccc(O)c(c2)-c2ccc(cc2F)C2(O)C1N2C=O",
                    0.9983711201648849
                ],
                [
                    "CC1C(=O)c2ccc(O)c(c2)-c2ccc(cc2F)C12C(O)N2C=O",
                    0.9983711201648849
                ],
                [
                    "CC1C(=O)c2ccc(F)cc2-c2ccc(cc2O)C2(O)C1N2C=O",
                    0.9983711201648849
                ],
                [
                    "CC1C(=O)c2ccc(F)cc2-c2ccc(c(O)c2)C2(O)C1N2C=O",
                    0.9983711201648849
                ],
                [
                    "CC1C(=O)c2ccc(F)c(c2)-c2ccc(cc2O)C2(O)C1N2C=O",
                    0.9983711201648849
                ],
                [
                    "CC1C(=O)c2ccc(F)c(c2)-c2ccc(c(O)c2)C2(O)C1N2C=O",
                    0.9983711201648849
                ],
                [
                    "CC1C(=O)c2cc(ccc2-c2ccc(F)c(O)c2)C12C(O)N2C=O",
                    0.9983711201648849
                ],
                [
                    "CC1C(=O)c2cc(ccc2-c2cc(O)ccc2F)C12C(O)N2C=O",
                    0.9983711201648849
                ],
                [
                    "CC1C(=O)c2cc(cc(O)c2-c2ccccc2F)C12C(O)N2C=O",
                    0.9983711201648849
                ],
                [
                    "CC1C(=O)c2cc(cc(F)c2-c2cccc(O)c2)C12C(O)N2C=O",
                    0.9983711201648849
                ],
                [
                    "CC1C(=O)c2cc(c(O)cc2-c2ccccc2F)C12C(O)N2C=O",
                    0.9983711201648849
                ],
                [
                    "CC1C(=O)c2cc(O)ccc2-c2ccc(cc2F)C12C(O)N2C=O",
                    0.9983711201648849
                ],
                [
                    "CC1C(=O)c2cc(O)ccc2-c2ccc(c(F)c2)C2(O)C1N2C=O",
                    0.9983711201648849
                ],
                [
                    "CC1C(=O)c2cc(O)cc(c2)-c2ccc(c(F)c2)C12C(O)N2C=O",
                    0.9983711201648849
                ],
                [
                    "CC1C(=O)c2cc(F)ccc2-c2ccc(cc2O)C2(O)C1N2C=O",
                    0.9983711201648849
                ],
                [
                    "CC1C(=O)c2cc(F)ccc2-c2ccc(c(O)c2)C2(O)C1N2C=O",
                    0.9983711201648849
                ],
                [
                    "CC1C(=O)c2cc(F)ccc2-c2ccc(c(O)c2)C12C(O)N2C=O",
                    0.9983711201648849
                ],
                [
                    "CC1C(=O)c2cc(F)cc(c2)-c2ccc(cc2O)C2(O)C1N2C=O",
                    0.9983711201648849
                ],
                [
                    "CC1C(=O)c2cc(F)cc(c2)-c2ccc(cc2O)C12C(O)N2C=O",
                    0.9983711201648849
                ],
                [
                    "CC1C(=O)c2cc(-c3ccccc3F)cc(O)c2C12C(O)N2C=O",
                    0.9983711201648849
                ],
                [
                    "CC1C(=O)c2cc(-c3cccc(O)c3)cc(F)c2C12C(O)N2C=O",
                    0.9983711201648849
                ],
                [
                    "CC1C(=O)c2cc(-c3cccc(O)c3)c(F)cc2C12C(O)N2C=O",
                    0.9983711201648849
                ],
                [
                    "CC1C(=O)c2cc(-c3cc(O)ccc3F)ccc2C12C(O)N2C=O",
                    0.9983711201648849
                ],
                [
                    "CC1C(=O)c2c(ccc(-c3ccccc3O)c2F)C12C(O)N2C=O",
                    0.9983711201648849
                ],
                [
                    "CC1C(=O)c2c(ccc(-c3ccccc3F)c2O)C12C(O)N2C=O",
                    0.9983711201648849
                ],
                [
                    "CC1C(=O)c2c(O)cccc2-c2ccc(cc2F)C2(O)C1N2C=O",
                    0.9983711201648849
                ],
                [
                    "CC1C(=O)c2c(O)cccc2-c2ccc(c(F)c2)C12C(O)N2C=O",
                    0.9983711201648849
                ],
                [
                    "CC1C(=O)c2c(F)cccc2-c2ccc(cc2O)C2(O)C1N2C=O",
                    0.9983711201648849
                ],
                [
                    "CC1C(=O)c2c(F)cccc2-c2ccc(c(O)c2)C2(O)C1N2C=O",
                    0.9983711201648849
                ],
                [
                    "CC1C(=O)c2c(-c3ccccc3F)ccc(c2O)C12C(O)N2C=O",
                    0.9983711201648849
                ],
                [
                    "CC(C=O)C1N2C(=O)c3cccc(O)c3-c3ccc(cc3F)C12O",
                    0.9983711201648849
                ],
                [
                    "CC(C=O)C1N2C(=O)c3cccc(O)c3-c3ccc(c(F)c3)C12O",
                    0.9983711201648849
                ],
                [
                    "CC(C=O)C1N2C(=O)c3ccc(O)cc3-c3ccc(cc3F)C12O",
                    0.9983711201648849
                ],
                [
                    "CC(C=O)C1N2C(=O)c3ccc(O)cc3-c3ccc(c(F)c3)C12O",
                    0.9983711201648849
                ],
                [
                    "CC(C=O)C1N2C(=O)c3cc(ccc3-c3cccc(F)c3O)C12O",
                    0.9983711201648849
                ],
                [
                    "CC(C=O)C1N2C(=O)c3cc(ccc3-c3ccc(O)cc3F)C12O",
                    0.9983711201648849
                ],
                [
                    "CC(C=O)C1N2C(=O)c3cc(ccc3-c3ccc(F)c(O)c3)C12O",
                    0.9983711201648849
                ],
                [
                    "CC(C=O)C1N2C(=O)c3cc(cc(O)c3-c3ccccc3F)C12O",
                    0.9983711201648849
                ],
                [
                    "CC(C=O)C1N2C(=O)c3cc(cc(F)c3-c3cccc(O)c3)C12O",
                    0.9983711201648849
                ],
                [
                    "CC(C=O)C1N2C(=O)c3cc(c(F)cc3-c3cccc(O)c3)C12O",
                    0.9983711201648849
                ],
                [
                    "CC(C=O)C1N2C(=O)c3cc(O)ccc3-c3ccc(c(F)c3)C12O",
                    0.9983711201648849
                ],
                [
                    "CC(C=O)C1N2C(=O)c3cc(F)ccc3-c3ccc(cc3O)C12O",
                    0.9983711201648849
                ],
                [
                    "CC(C=O)C1N2C(=O)c3cc(-c4cccc(O)c4F)ccc3C12O",
                    0.9983711201648849
                ],
                [
                    "CC(C=O)C1N2C(=O)c3cc(-c4cccc(F)c4)c(O)cc3C12O",
                    0.9983711201648849
                ],
                [
                    "CC(C=O)C1N2C(=O)c3cc(-c4cc(F)ccc4O)ccc3C12O",
                    0.9983711201648849
                ],
                [
                    "CC(C=O)C1N2C(=O)c3c(ccc(-c4cccc(F)c4)c3O)C12O",
                    0.9983711201648849
                ],
                [
                    "CC(C=O)C1N2C(=O)c3c(O)cccc3-c3ccc(cc3F)C12O",
                    0.9983711201648849
                ],
                [
                    "CC(C=O)C1N2C(=O)c3c(-c4cccc(F)c4)ccc(c3O)C12O",
                    0.9983711201648849
                ],
                [
                    "CC(C=O)C12c3ccc(cc3O)-c3ccc(F)cc3C(=O)N1C2O",
                    0.9983711201648849
                ],
                [
                    "CC(C=O)C12c3ccc(cc3O)-c3cc(ccc3F)C(=O)N1C2O",
                    0.9983711201648849
                ],
                [
                    "CC(C=O)C12c3ccc(cc3O)-c3cc(F)cc(c3)C(=O)N1C2O",
                    0.9983711201648849
                ],
                [
                    "CC(C=O)C12c3ccc(cc3F)-c3cccc(c3O)C(=O)N1C2O",
                    0.9983711201648849
                ],
                [
                    "CC(C=O)C12c3ccc(cc3F)-c3ccc(cc3O)C(=O)N1C2O",
                    0.9983711201648849
                ],
                [
                    "CC(C=O)C12c3ccc(cc3F)-c3cc(O)ccc3C(=O)N1C2O",
                    0.9983711201648849
                ],
                [
                    "CC(C=O)C12c3ccc(c(O)c3)-c3ccc(F)cc3C(=O)N1C2O",
                    0.9983711201648849
                ],
                [
                    "CC(C=O)C12c3ccc(c(O)c3)-c3cc(F)ccc3C(=O)N1C2O",
                    0.9983711201648849
                ],
                [
                    "CC(C=O)C12c3ccc(c(F)c3O)-c3ccccc3C(=O)N1C2O",
                    0.9983711201648849
                ],
                [
                    "CC(C=O)C12c3ccc(c(F)c3)-c3cc(ccc3O)C(=O)N1C2O",
                    0.9983711201648849
                ],
                [
                    "CC(C=O)C12c3ccc(c(F)c3)-c3c(O)cccc3C(=O)N1C2O",
                    0.9983711201648849
                ],
                [
                    "CC(C=O)C12c3ccc(-c4cccc(F)c4O)cc3C(=O)N1C2O",
                    0.9983711201648849
                ],
                [
                    "CC(C=O)C12c3ccc(-c4ccc(O)cc4F)cc3C(=O)N1C2O",
                    0.9983711201648849
                ],
                [
                    "CC(C=O)C12c3ccc(-c4ccc(O)cc4F)c(c3)C(=O)N1C2O",
                    0.9983711201648849
                ],
                [
                    "CC(C=O)C12c3ccc(-c4ccc(O)c(F)c4)cc3C(=O)N1C2O",
                    0.9983711201648849
                ],
                [
                    "CC(C=O)C12c3ccc(-c4ccc(F)cc4O)c(c3)C(=O)N1C2O",
                    0.9983711201648849
                ],
                [
                    "CC(C=O)C12c3ccc(-c4cc(O)ccc4F)cc3C(=O)N1C2O",
                    0.9983711201648849
                ],
                [
                    "CC(C=O)C12c3ccc(-c4cc(O)ccc4F)c(c3)C(=O)N1C2O",
                    0.9983711201648849
                ],
                [
                    "CC(C=O)C12c3cc(c(-c4ccccc4O)cc3F)C(=O)N1C2O",
                    0.9983711201648849
                ],
                [
                    "CC(C=O)C12c3cc(O)c(cc3F)-c3ccccc3C(=O)N1C2O",
                    0.9983711201648849
                ],
                [
                    "CC(C=O)C12c3cc(O)c(-c4ccccc4F)c(c3)C(=O)N1C2O",
                    0.9983711201648849
                ],
                [
                    "CC(C=O)C12c3cc(F)c(cc3O)-c3ccccc3C(=O)N1C2O",
                    0.9983711201648849
                ],
                [
                    "CC(C=O)C12c3cc(F)c(-c4cccc(O)c4)cc3C(=O)N1C2O",
                    0.9983711201648849
                ],
                [
                    "CC(C=O)C12c3c(O)cc(-c4ccccc4F)cc3C(=O)N1C2O",
                    0.9983711201648849
                ],
                [
                    "CC(C=O)C12c3c(O)cc(-c4cccc(F)c4)cc3C(=O)N1C2O",
                    0.9983711201648849
                ]
            ],
            "execution_time": 224168.70683026314,
            "number_scoring_function_calls": 9978021,
            "metadata": {
                "top_1": 0.9983735939176014,
                "top_10": 0.9983735939176015,
                "top_100": 0.9983715159653211,
                "internal_similarity_max": 0.92,
                "internal_similarity_mean": 0.3467186920042702,
                "internal_similarity_histogram_density": [
                    [
                        0.1,
                        1.338,
                        3.0439999999999987,
                        2.678000000000001,
                        0.9920000000000002,
                        1.0619999999999992,
                        0.5700000000000001,
                        0.18400000000000005,
                        0.020000000000000007,
                        0.012000000000000002
                    ]
                ],
                "internal_similarity_histogram_bins": [
                    [
                        0.0,
                        0.1,
                        0.2,
                        0.30000000000000004,
                        0.4,
                        0.5,
                        0.6000000000000001,
                        0.7000000000000001,
                        0.8,
                        0.9,
                        1.0
                    ]
                ]
            }
        },
        {
            "benchmark_name": "Scaffold Hop",
            "score": 1.0,
            "optimized_molecules": [
                [
                    "CCOS1(C)(CC(Cl)CC)=CCOc2cc3ncnc(NC=C(CC)c4sc(C)nc4C)c3cc21",
                    1.0
                ],
                [
                    "CCCc1nc(C)sc1C=CNc1ncnc2cc3c(cc12)S(C)(CC(Cl)CC)(OC)=CCO3",
                    1.0
                ],
                [
                    "CCCOS1(C)(CC(Cl)CC)=CCOc2cc3ncnc(NC=Cc4oc(Cl)nc4C)c3cc21",
                    1.0
                ],
                [
                    "CCCCS1(C)(OCCl)=CCOc2cc3ncnc(NC=C(CC)c4sc(CC)nc4C)c3cc21",
                    1.0
                ],
                [
                    "CCCCS1(C)(OC)=CCOc2cc3ncnc(NC=C(CC)c4sc(C)nc4C)c3cc21",
                    1.0
                ],
                [
                    "CCCCS1(C)(OC)=CCOc2cc3ncnc(NC=C(Br)c4oc(Cl)nc4C)c3cc21",
                    1.0
                ],
                [
                    "CCCCS(C)(Br)c1cc2c(NC(=CC(C)CC)Cc3scnc3C)ncnc2cc1OC(C)Br",
                    1.0
                ],
                [
                    "CCCCS(C)(Br)c1cc2c(NC(=CC(C)CC)Cc3scnc3C)ncnc2cc1OC(Br)CBr",
                    1.0
                ],
                [
                    "CCCCS(C)(Br)c1cc2c(NC(=CC(C)C)Cc3scnc3C)ncnc2cc1OC(CBr)CBr",
                    1.0
                ],
                [
                    "CCCCS(C)(Br)c1cc2c(NC(=CC(C)C)Cc3scnc3C)ncnc2cc1OC(Br)CBr",
                    1.0
                ],
                [
                    "CCCCS(Br)(c1cc2c(NCCc3scnc3C)ncnc2cc1OC(C)(Br)CBr)C(C)CC",
                    1.0
                ],
                [
                    "CCCCS(Br)(CCC)c1cc2c(NCCc3scnc3CC)ncnc2cc1OC(C)(Br)CBr",
                    1.0
                ],
                [
                    "CCCC=C(Cc1scnc1C)Nc1ncnc2cc(OC(C)Br)c(S(C)(Br)C(Cl)CCC)cc12",
                    1.0
                ],
                [
                    "CCCC=C(Cc1scnc1C)Nc1ncnc2cc(OC(C)Br)c(S(Br)(CC)C(Cl)CCC)cc12",
                    1.0
                ],
                [
                    "CCCC=C(Cc1scnc1C)Nc1ncnc2cc(OC(Br)CC)c(S(Br)(CC)C(Cl)CCC)cc12",
                    1.0
                ],
                [
                    "CCCC(Cl)S(CBr)(c1cc2c(NCCc3scnc3C)ncnc2cc1OBr)C(C)C",
                    1.0
                ],
                [
                    "CCCC(Cl)S(C)(CCCBr)c1cc2c(NC(Cc3scnc3C)=C(Cl)CC)ncnc2cc1OC(C)Br",
                    1.0
                ],
                [
                    "CCCC(Cl)S(C)(CCBr)c1cc2c(NC(Cc3scnc3C)=C(Cl)CC)ncnc2cc1OC(C)Br",
                    1.0
                ],
                [
                    "CCCC(Cl)S(C)(Br)c1cc2c(NC(Cc3scnc3C)=C(CBr)C(C)C)ncnc2cc1OCC(Br)(Br)Br",
                    1.0
                ],
                [
                    "CCCC(Cl)S(C)(Br)c1cc2c(NC(=CCCCl)Cc3scnc3C)ncnc2cc1OC(C)Br",
                    1.0
                ],
                [
                    "CCCC(Cl)S(C)(Br)c1cc2c(NC(=CC(C)CC)Cc3scnc3C)ncnc2cc1OC(CBr)CBr",
                    1.0
                ],
                [
                    "CCCC(Cl)S(C)(Br)c1cc2c(NC(=CC(C)CC)Cc3scnc3C)ncnc2cc1OC(C)Br",
                    1.0
                ],
                [
                    "CCCC(Cl)S(C)(Br)c1cc2c(NC(=CC(C)C)Cc3scnc3C)ncnc2cc1OC(CBr)CBr",
                    1.0
                ],
                [
                    "CCCC(Cl)S(C)(Br)c1cc2c(NC(=CC(C)C)Cc3scnc3C)ncnc2cc1OC(CBr)C(Br)Br",
                    1.0
                ],
                [
                    "CCCC(Cl)S(C)(Br)c1cc2c(NC(=CC(C)C)Cc3scnc3Br)ncnc2cc1OC(Br)CBr",
                    1.0
                ],
                [
                    "CCCC(Cl)S(Br)(CC)c1cc2c(NC(Cc3scnc3C)=C(CC)CBr)ncnc2cc1OCC(Br)(Br)CBr",
                    1.0
                ],
                [
                    "CCCC(Cl)S(Br)(CC)c1cc2c(NC(Cc3scnc3C)=C(CC)C(C)C)ncnc2cc1OCC(Br)(Br)Br",
                    1.0
                ],
                [
                    "CCCC(Cl)S(Br)(CC)c1cc2c(NC(Cc3scnc3C)=C(CBr)C(C)C)ncnc2cc1OCCC(Br)(Br)Br",
                    1.0
                ],
                [
                    "CCCC(Cl)S(Br)(CC)c1cc2c(NC(Cc3scnc3C)=C(CBr)C(C)C)ncnc2cc1OCC(Br)(Br)Br",
                    1.0
                ],
                [
                    "CCCC(Cl)S(Br)(CC)c1cc2c(NC(Cc3scnc3C)=C(C)C(C)C)ncnc2cc1OCC(Br)(Br)Br",
                    1.0
                ],
                [
                    "CCCC(Cl)S(Br)(CC)c1cc2c(NC(Cc3scnc3C)=C(Br)C(C)C)ncnc2cc1OCC(Br)(Br)Br",
                    1.0
                ],
                [
                    "CCCC(Cl)S(Br)(CC)c1cc2c(NC(=C(CBr)C(C)C)C(Br)c3scnc3CCBr)ncnc2cc1OCC(Br)(Br)Br",
                    1.0
                ],
                [
                    "CCCC(Cl)S(Br)(CC)c1cc2c(NC(=C(CBr)C(C)C)C(Br)c3scnc3CBr)ncnc2cc1OCC(Br)(Br)Br",
                    1.0
                ],
                [
                    "CCCC(Cl)S(Br)(CC)c1cc2c(NC(=C(CBr)C(C)C)C(Br)c3scnc3C)ncnc2cc1OCC(Br)(Br)Br",
                    1.0
                ],
                [
                    "CCC=C(Cc1scnc1C)Nc1ncnc2cc(OCCCl)c(S(Br)(CC)C(Cl)CCC)cc12",
                    1.0
                ],
                [
                    "CCC=C(Cc1scnc1C)Nc1ncnc2cc(OCCC)c(S3(CC(Cl)CC)CO3)cc12",
                    1.0
                ],
                [
                    "CCC=C(Cc1scnc1C)Nc1ncnc2cc(OCCC)c(S(Br)(CC)C(Cl)CCC)cc12",
                    1.0
                ],
                [
                    "CCC=C(Cc1scnc1C)Nc1ncnc2cc(OCC)c(S(Br)(CC)C(Cl)CCC)cc12",
                    1.0
                ],
                [
                    "CCC=C(Cc1scnc1C)Nc1ncnc2cc(OCC(C)Br)c(S(C)(CBr)C(Cl)CCC)cc12",
                    1.0
                ],
                [
                    "CCC=C(Cc1scnc1C)Nc1ncnc2cc(OCBr)c(S(C)(CCBr)C(Cl)CCC)cc12",
                    1.0
                ],
                [
                    "CCC=C(Cc1scnc1C)Nc1ncnc2cc(OCBr)c(S(Br)(CC)C(Cl)CCC)cc12",
                    1.0
                ],
                [
                    "CCC=C(Cc1scnc1C)Nc1ncnc2cc(OC(CBr)CBr)c(S(C)(Br)C(Cl)CCC)cc12",
                    1.0
                ],
                [
                    "CCC=C(Cc1scnc1C)Nc1ncnc2cc(OC(CBr)CBr)c(S(Br)(CC)CCCC)cc12",
                    1.0
                ],
                [
                    "CCC=C(Cc1scnc1C)Nc1ncnc2cc(OC(CBr)CBr)c(S(Br)(CC)C(Cl)CCC)cc12",
                    1.0
                ],
                [
                    "CCC=C(Cc1scnc1C)Nc1ncnc2cc(OC(C)Cl)c(S(C)(Br)C(Cl)CCC)cc12",
                    1.0
                ],
                [
                    "CCC=C(Cc1scnc1C)Nc1ncnc2cc(OC(C)C(Br)Br)c(S(Br)(CC)C(Cl)CCC)cc12",
                    1.0
                ],
                [
                    "CCC=C(Cc1scnc1C)Nc1ncnc2cc(OC(C)Br)c(S(C)(CCBr)C(Cl)CCC)cc12",
                    1.0
                ],
                [
                    "CCC=C(Cc1scnc1C)Nc1ncnc2cc(OC(C)Br)c(S(C)(CBr)C(Cl)CCC)cc12",
                    1.0
                ],
                [
                    "CCC=C(Cc1scnc1C)Nc1ncnc2cc(OC(C)Br)c(S(C)(Br)C(Cl)CCC)cc12",
                    1.0
                ],
                [
                    "CCC=C(Cc1scnc1C)Nc1ncnc2cc(OC(C)Br)c(S(Br)(CC)C(Cl)CCC)cc12",
                    1.0
                ],
                [
                    "CCC=C(Cc1scnc1C)Nc1ncnc2cc(OC(C)(Br)Br)c(S(Br)(CC)C(Cl)CCC)cc12",
                    1.0
                ],
                [
                    "CCC=C(Cc1scnc1C)Nc1ncnc2cc(OC(Br)CC)c(S3(CC(Cl)CC)CO3)cc12",
                    1.0
                ],
                [
                    "CCC=C(Cc1scnc1C)Nc1ncnc2cc(OC(Br)CC)c(S(Cl)(CC)C(Cl)CCC)cc12",
                    1.0
                ],
                [
                    "CCC=C(Cc1scnc1C)Nc1ncnc2cc(OC(Br)CC)c(S(C)(Cl)C(Cl)CCC)cc12",
                    1.0
                ],
                [
                    "CCC=C(Cc1scnc1C)Nc1ncnc2cc(OC(Br)CC)c(S(Br)(CC)CCCC)cc12",
                    1.0
                ],
                [
                    "CCC=C(Cc1scnc1C)Nc1ncnc2cc(OC(Br)CC)c(S(Br)(CC)C(Cl)CCC)cc12",
                    1.0
                ],
                [
                    "CCC(Cl)CS1(C)(OCl)=CCCOc2cc3ncnc(NC=C4CC=Cc5nc(Cl)sc54)c3cc21",
                    1.0
                ],
                [
                    "CCC(Cl)CS1(C)(OC)=CCOc2cc3ncnc(NC=C4CC=Cc5nc(Cl)sc54)c3cc21",
                    1.0
                ],
                [
                    "CCC(Cl)CS1(C)(OC)=CCOc2cc3ncnc(NC=C(CBr)c4oc(Cl)nc4C)c3cc21",
                    1.0
                ],
                [
                    "CCC(Cl)CS(C)(Br)c1cc2c(NC(Cc3scnc3C)=C(Br)C(C)CC)ncnc2cc1OC(Br)Br",
                    1.0
                ],
                [
                    "CCC(Cl)CS(C)(Br)c1cc2c(NC(Cc3scnc3C)=C(Br)C(C)CC)ncnc2cc1OC(Br)(Br)Br",
                    1.0
                ],
                [
                    "CCC(Cl)CS(C)(Br)c1cc2c(NC(=C(Br)C(C)CC)C(C)c3scnc3C)ncnc2cc1OC(Br)(Br)Br",
                    1.0
                ],
                [
                    "CCC(Cl)C(Cl)S(Cl)(Br)c1cc2c(NC(Cc3scnc3C)=C(CCl)C(C)C)ncnc2cc1OCC(Br)(Br)CCBr",
                    1.0
                ],
                [
                    "CCC(Cl)C(Cl)S(Cl)(Br)c1cc2c(NC(Cc3scnc3C)=C(CCl)C(C)C)ncnc2cc1OCC(Br)(Br)Br",
                    1.0
                ],
                [
                    "CCC(Cl)C(Cl)S(Cl)(Br)c1cc2c(NC(=CC(C)(Br)CCCl)Cc3scnc3C)ncnc2cc1OCC(Br)(Br)Br",
                    1.0
                ],
                [
                    "CCC(Cl)C(Cl)S(C)(Br)c1cc2c(NC(Cc3scnc3C)=C(CBr)C(C)C)ncnc2cc1OCC(Br)(Br)Br",
                    1.0
                ],
                [
                    "CCC(Cl)C(Cl)S(C)(Br)c1cc2c(NC(Cc3scnc3C)=C(C)C(C)C)ncnc2cc1OCC(Br)(Br)Br",
                    1.0
                ],
                [
                    "CCC(C)C(CBr)=C(Cc1scnc1C)Nc1ncnc2cc(OC(Br)(Br)Br)c(S(C)(Br)C(Cl)C(Cl)CC)cc12",
                    1.0
                ],
                [
                    "CCC(=CNc1ncnc2cc3c(cc12)S(CC)(CC(Cl)CC)(OC(C)Br)=CCO3)c1sc(C)nc1C",
                    1.0
                ],
                [
                    "CCC(=CNc1ncnc2cc3c(cc12)S(CC(Cl)CC)(OC(C)Br)(C(C)C)=CCO3)c1sc(C)nc1C",
                    1.0
                ],
                [
                    "CCC(=CNc1ncnc2cc3c(cc12)S(C)(CC(Cl)CC)(OC)=CCO3)c1sc(C)nc1C",
                    1.0
                ],
                [
                    "CCC(=CNc1ncnc2cc3c(cc12)S(C)(CC(Cl)CC)(OC)=CCO3)c1oc(Cl)nc1C",
                    1.0
                ],
                [
                    "CCC(=CNc1ncnc2cc3c(cc12)S(C)(CC(Cl)CC)(OC)=CCCO3)c1oc(Cl)nc1C",
                    1.0
                ],
                [
                    "CCC(=CNc1ncnc2cc3c(cc12)S(C)(CC(Cl)CC)(OC)=CCCCO3)c1oc(Cl)nc1C",
                    1.0
                ],
                [
                    "CC=C(Nc1ncnc2cc(OC(Br)CC)c(S(CC)(CBr)C(Cl)CCC)cc12)C(C)c1scnc1C",
                    1.0
                ],
                [
                    "CC=C(Nc1ncnc2cc(OC(Br)CC)c(S(Br)(CC)C(Cl)CCC)cc12)C(C)c1scnc1C",
                    1.0
                ],
                [
                    "CC=C(Cc1scnc1Cl)Nc1ncnc2cc(OCBr)c(S(CBr)(C(C)C)C(Cl)CCC)cc12",
                    1.0
                ],
                [
                    "CC=C(Cc1scnc1Cl)Nc1ncnc2cc(OCBr)c(S(Br)(C(C)C)C(Cl)CCC)cc12",
                    1.0
                ],
                [
                    "CC=C(Cc1scnc1C)Nc1ncnc2cc(OC(C)Br)c(S(Br)(C(C)CC)C(Cl)CCC)cc12",
                    1.0
                ],
                [
                    "C=C(c1sc(C)nc1C)C(C)Nc1ncnc2cc3c(cc12)S(C)(CC(Cl)CC)(OC)=CCO3",
                    1.0
                ],
                [
                    "C=C(Cc1scnc1Cl)Nc1ncnc2cc(OCBr)c(S3(Br)C(C)(CC)CC3(Cl)CCC)cc12",
                    1.0
                ],
                [
                    "C=C(Cc1scnc1Cl)Nc1ncnc2cc(OCBr)c(S3(Br)C(C)(CC)CC3(Cl)CC)cc12",
                    1.0
                ],
                [
                    "C=C(Cc1scnc1Cl)Nc1ncnc2cc(OCBr)c(S(Br)(C(Cl)CC)C(C)(C)CC)cc12",
                    1.0
                ],
                [
                    "C=C(Cc1scnc1Cl)Nc1ncnc2cc(OCBr)c(S(Br)(C(C)CC)C(Cl)CCC)cc12",
                    1.0
                ],
                [
                    "C=C(Cc1scnc1Cl)Nc1ncnc2cc(OCBr)c(S(Br)(C(C)C)C(Cl)CCC)cc12",
                    1.0
                ],
                [
                    "C=C(Cc1scnc1Cl)Nc1ncnc2cc(OBr)c(S(CBr)(C(C)C)C(Cl)CCC)cc12",
                    1.0
                ],
                [
                    "C=C(Cc1scnc1CCl)Nc1ncnc2cc(OCBr)c(S(Br)(C(C)CC)C(Cl)CCC)cc12",
                    1.0
                ],
                [
                    "C=C(Cc1scnc1C)Nc1ncnc2cc(OCC)c(S(F)(CCC)C(C)(CC)CBr)cc12",
                    1.0
                ],
                [
                    "C=C(Cc1scnc1C)Nc1ncnc2cc(OCBr)c(S(Br)(C(C)CC)C(Cl)CCC)cc12",
                    1.0
                ],
                [
                    "C=C(Cc1scnc1C)Nc1ncnc2cc(OC(Cl)C(Br)(Br)C(C)C)c(S(C)(Br)C(Cl)CCC)cc12",
                    1.0
                ],
                [
                    "C=C(Cc1scnc1C)Nc1ncnc2cc(OC(CCl)C(Br)(Br)C(C)C)c(S(C)(Br)C(Cl)CCC)cc12",
                    1.0
                ],
                [
                    "C=C(Cc1scnc1C)Nc1ncnc2cc(OC(C)CBr)c(S(Br)(C(C)CC)C(Cl)CCC)cc12",
                    1.0
                ],
                [
                    "C=C(Cc1scnc1C)Nc1ncnc2cc(OC(C)Br)c(S(Br)(CCC)C(C)(CC)CBr)cc12",
                    1.0
                ],
                [
                    "C=C(Cc1scnc1C)Nc1ncnc2cc(OC(C)Br)c(S(Br)(C(C)CC)C(Cl)CCC)cc12",
                    1.0
                ],
                [
                    "C=C(Cc1scnc1C)Nc1ncnc2cc(OC(C)Br)c(S(Br)(C(C)CC)C(Cl)C(C)CC)cc12",
                    1.0
                ],
                [
                    "C=C(Cc1scnc1C)Nc1ncnc2cc(OC(C)(Br)CBr)c(S(Br)(CCCC)C(C)CC)cc12",
                    1.0
                ],
                [
                    "C=C(Cc1scnc1C)Nc1ncnc2cc(OC(C)(Br)CBr)c(S(Br)(C(C)CC)C(Cl)CCC)cc12",
                    1.0
                ],
                [
                    "C=C(Cc1scnc1C)Nc1ncnc2cc(OC(C)(Br)Br)c(S(Br)(C(C)CC)C(Cl)CCC)cc12",
                    1.0
                ],
                [
                    "C=C(Cc1scnc1C)Nc1ncnc2cc(OBr)c(S(Br)(C(C)C)C(Cl)CCC)cc12",
                    1.0
                ],
                [
                    "C=C(Br)Oc1cc2ncnc(NC(=CC(C)CC)Cc3scnc3C)c2cc1S(C)(Br)CCCC",
                    1.0
                ]
            ],
            "execution_time": 3135.3952639102936,
            "number_scoring_function_calls": 20931,
            "metadata": {
                "top_1": 1.0,
                "top_10": 1.0,
                "top_100": 1.0,
                "internal_similarity_max": 0.9230769230769231,
                "internal_similarity_mean": 0.4321760917402325,
                "internal_similarity_histogram_density": [
                    [
                        0.1,
                        0.406,
                        2.349999999999999,
                        0.9060000000000001,
                        2.6040000000000005,
                        2.1199999999999983,
                        0.8760000000000002,
                        0.4000000000000001,
                        0.21200000000000005,
                        0.026000000000000006
                    ]
                ],
                "internal_similarity_histogram_bins": [
                    [
                        0.0,
                        0.1,
                        0.2,
                        0.30000000000000004,
                        0.4,
                        0.5,
                        0.6000000000000001,
                        0.7000000000000001,
                        0.8,
                        0.9,
                        1.0
                    ]
                ]
            }
        },
        {
            "benchmark_name": "Deco Hop",
            "score": 1.0,
            "optimized_molecules": [
                [
                    "CSN(CCl)C(F)c1cc2c(Nc3ccc4ncsc4c3)ncnc2c2c1OCCCC(C)(C)C2",
                    1.0
                ],
                [
                    "CSCC(C)C(F)c1cc2c(Nc3ccc4ncsc4c3)ncnc2c2c1OCCCC(C)(CCl)C2",
                    1.0
                ],
                [
                    "CN(S#CCCl)C(Br)c1cc2c(Nc3ccc4nc(F)sc4c3)ncnc2c2c1OCC(C)(CCCl)C2",
                    1.0
                ],
                [
                    "CN(CF)S#CCc1cc2c(Nc3ccc4ncsc4c3)ncnc2c2c1OCC(Cl)(CF)C2",
                    1.0
                ],
                [
                    "CN(CF)S#CCc1cc2c(Nc3ccc4ncsc4c3)ncnc2c2c1OCC(C)(Cl)C2",
                    1.0
                ],
                [
                    "CN(CCF)S#CCc1cc2c(Nc3ccc4ncsc4c3)ncnc2c2c1OCC(C)(Cl)C2",
                    1.0
                ],
                [
                    "CCN(Cc1cc2c(Nc3cc(Br)c4ncsc4c3)ncnc2c2c1OCC(C)(Cl)C2)SC",
                    1.0
                ],
                [
                    "CCN(C)S#CCc1cc2c(Nc3ccc4ncsc4c3)ncnc2c2c1OCC(C)(Cl)C2",
                    1.0
                ],
                [
                    "CCCSN(C)C(F)c1cc2c(Nc3ccc4ncsc4c3)ncnc2c2c1OCCCC(C)(Cl)C2",
                    1.0
                ],
                [
                    "CCCN(C)S#CCc1cc2c(Nc3ccc4ncsc4c3)ncnc2c2c1OCC(C)(Cl)C2",
                    1.0
                ],
                [
                    "CCC#SN(CCl)C(F)c1cc2c(Nc3ccc4ncsc4c3)ncnc2c2c1OCCCC(C)(Cl)C2",
                    1.0
                ],
                [
                    "CCC#SN(CCCl)C(Br)c1cc2c(Nc3ccc4nc(F)sc4c3)ncnc2c2c1OCC(C)(CCl)C2",
                    1.0
                ],
                [
                    "CCC#SN(CCCCl)C(F)(Br)c1cc2c(Nc3ccc4nc(F)sc4c3)ncnc2c2c1OCC(C)(Cl)C2",
                    1.0
                ],
                [
                    "CCC#SN(CCCCl)C(F)(Br)c1cc2c(Nc3ccc4nc(F)sc4c3)ncnc2c2c1OCC(C)(CCl)C2",
                    1.0
                ],
                [
                    "CCC#SN(CCCCl)C(Br)c1cc2c(Nc3ccc4nc(F)sc4c3)ncnc2c2c1OCC(C)(CCl)C2",
                    1.0
                ],
                [
                    "CCC#SN(CC)C(Br)c1cc2c(Nc3ccc4nc(F)sc4c3)ncnc2c2c1OCC(CCl)(CCCl)C2",
                    1.0
                ],
                [
                    "CCC#SN(CC)C(Br)c1cc2c(Nc3ccc4nc(F)sc4c3)ncnc2c2c1OCC(CCl)(C(C)Cl)C2",
                    1.0
                ],
                [
                    "CCC#SN(CC(C)Cl)C(Br)c1cc2c(Nc3ccc4nc(F)sc4c3)ncnc2c2c1OCC(C)(CCl)C2",
                    1.0
                ],
                [
                    "CCC#SN(C)C(Br)c1cc2c(Nc3ccc4nc(F)sc4c3)ncnc2c2c1OCC(C)(CCl)C2",
                    1.0
                ],
                [
                    "CCC#SCN(C)N(F)c1cc2c(Nc3ccc4ncsc4c3)ncnc2c2c1OCCCC(C)(Cl)C2",
                    1.0
                ],
                [
                    "CCC#SCCC(F)c1cc2c(Nc3ccc4ncsc4c3)ncnc2c2c1OCCC(C)(Cl)C2",
                    1.0
                ],
                [
                    "CC1(CCl)COc2c(CN(CCCl)S#CCC(Br)Br)cc3c(Nc4ccc5nc(F)sc5c4)ncnc3c2C1",
                    1.0
                ],
                [
                    "CC1(CCl)COc2c(C(Br)N(CCCl)S#CCCBr)cc3c(Nc4ccc5nc(F)sc5c4)ncnc3c2C1",
                    1.0
                ],
                [
                    "CC1(CCl)COc2c(C(Br)N(CCCl)S#CCCBr)cc3c(Nc4ccc5nc(F)sc5c4)nc(F)nc3c2C1",
                    1.0
                ],
                [
                    "CC1(CCl)COc2c(C(Br)N(CCCl)S#CCBr)cc3c(Nc4ccc5nc(F)sc5c4)ncnc3c2C1",
                    1.0
                ],
                [
                    "CC1(CCCl)COc2c(C(Br)N(CBr)S#CCCl)cc3c(Nc4ccc5nc(F)sc5c4)ncnc3c2C1",
                    1.0
                ],
                [
                    "CC#SSN(C)C(F)c1cc2c(Nc3ccc4ncsc4c3)ncnc2c2c1OCCCC(C)(Cl)C2",
                    1.0
                ],
                [
                    "CC#SSN(C)C(F)(Cl)c1cc2c(Nc3ccc4ncsc4c3)ncnc2c2c1OCCCC(C)(Cl)C2",
                    1.0
                ],
                [
                    "CC#SN(CCl)Cc1cc2ncsc2cc1Nc1ncnc2c3c(c(CF)cc12)OCCCC(C)(Cl)C3",
                    1.0
                ],
                [
                    "CC#SN(CCl)Cc1cc2c(Nc3ccc4ncsc4c3)ncnc2c2c1OCCCC(C)(CF)C2",
                    1.0
                ],
                [
                    "CC#SN(CCl)C(F)c1cc2c(Nc3ccc4ncsc4c3)ncnc2c2c1OCCCC(Cl)(Cl)C2",
                    1.0
                ],
                [
                    "CC#SN(CCl)C(F)c1cc2c(Nc3ccc4ncsc4c3)ncnc2c2c1OCCCC(C)(Cl)C2",
                    1.0
                ],
                [
                    "CC#SN(CCl)C(F)c1cc2c(Nc3ccc4ncsc4c3)ncnc2c2c1OCCCC(C)(C)C2",
                    1.0
                ],
                [
                    "CC#SN(CCl)C(F)c1cc2c(Nc3ccc4nc(F)sc4c3)ncnc2c2c1OCCC(C)(CCl)C2",
                    1.0
                ],
                [
                    "CC#SN(CCl)C(F)c1cc2c(Nc3ccc4nc(F)sc4c3)ncnc2c2c1OCC(C)(CCl)C2",
                    1.0
                ],
                [
                    "CC#SN(CCl)C(F)c1cc2c(Nc3ccc4nc(F)sc4c3)ncnc2c2c1OCC(C)(C)C2",
                    1.0
                ],
                [
                    "CC#SN(CCl)C(F)c1cc2c(Nc3ccc4nc(C)sc4c3)ncnc2c2c1OCCCC(C)(Cl)C2",
                    1.0
                ],
                [
                    "CC#SN(CCl)C(F)c1cc2c(Nc3cc4scnc4cc3C)ncnc2c2c1OCCCC(C)(Cl)C2",
                    1.0
                ],
                [
                    "CC#SN(CCCl)C(Br)c1cc2c(Nc3ccc4nc(F)sc4c3)ncnc2c2c1OCC(C)(C)C2",
                    1.0
                ],
                [
                    "CC#SN(CCCCl)C(F)(Br)c1cc2c(Nc3ccc4nc(F)sc4c3)ncnc2c2c1OCC(C)(CCl)C2",
                    1.0
                ],
                [
                    "CC#SN(CCCCl)C(F)(Br)c1cc2c(Nc3ccc4nc(C)sc4c3)ncnc2c2c1OCCC(C)(CCl)C2",
                    1.0
                ],
                [
                    "CC#SN(CCCCl)C(F)(Br)c1cc2c(Nc3ccc4nc(C)sc4c3)ncnc2c2c1OCC(C)(CCl)C2",
                    1.0
                ],
                [
                    "CC#SN(CCCCl)C(Br)c1cc2c(Nc3ccc4nc(F)sc4c3)ncnc2c2c1OCC(C)(CCl)C2",
                    1.0
                ],
                [
                    "CC#SN(CCC)C(F)(Br)c1cc2c(Nc3ccc4nc(Cl)sc4c3)ncnc2c2c1OCC(CCl)(CCl)C2",
                    1.0
                ],
                [
                    "CC#SN(CCBr)C(CBr)c1cc2c(Nc3ccc4nc(F)sc4c3)ncnc2c2c1OCCC(C)(CCl)C2",
                    1.0
                ],
                [
                    "CC#SN(CCBr)C(Br)c1cc2c(Nc3ccc4nc(F)sc4c3)ncnc2c2c1OCCC(C)(CCl)C2",
                    1.0
                ],
                [
                    "CC#SN(CCBr)C(Br)c1cc2c(Nc3ccc4nc(F)sc4c3)ncnc2c2c1OCC(C)(CCl)C2",
                    1.0
                ],
                [
                    "CC#SN(CCBr)C(Br)c1cc2c(Nc3ccc4nc(Cl)sc4c3)ncnc2c2c1OCC(C)(CCl)C2",
                    1.0
                ],
                [
                    "CC#SN(CC)Cc1cc2c(Nc3ccc4ncsc4c3)ncnc2c2c1OCC(C)(Cl)C2",
                    1.0
                ],
                [
                    "CC#SN(CBr)C(Br)c1cc2c(Nc3ccc4nc(F)sc4c3)ncnc2c2c1OCC(C)(CCl)C2",
                    1.0
                ],
                [
                    "CC#SN(C)c1cc(Nc2ncnc3c4c(c(CF)cc23)OCC(C)(Cl)C4)cc2scnc12",
                    1.0
                ],
                [
                    "CC#SN(C)Cc1cc2c(Nc3ccc4nc(CCl)sc4c3Br)ncnc2c2c1OCC(C)(CCCl)C2",
                    1.0
                ],
                [
                    "CC#SN(C)C(F)c1cc2c(Nc3ccc4ncsc4c3)ncnc2c2c1OCCCC2(C)Cl",
                    1.0
                ],
                [
                    "CC#SN(C)C(F)c1cc2c(Nc3ccc4ncsc4c3)ncnc2c2c1OCCCC(C)(Cl)C2",
                    1.0
                ],
                [
                    "CC#SN(C)C(F)c1cc2c(Nc3ccc4ncsc4c3)ncnc2c2c1OCCCC(C)(C)C2",
                    1.0
                ],
                [
                    "CC#SN(C)C(F)c1cc2c(Nc3ccc4ncsc4c3)ncnc2c2c1OCCC2(C)Cl",
                    1.0
                ],
                [
                    "CC#SN(C)C(F)c1cc2c(Nc3ccc4ncsc4c3)ncnc2c2c1OCCC(C)(Cl)C2",
                    1.0
                ],
                [
                    "CC#SN(C)C(F)c1cc2c(Nc3ccc4nc(F)sc4c3C)ncnc2c2c1OCC(C)(Cl)C2",
                    1.0
                ],
                [
                    "CC#SN(C)C(F)c1cc2c(Nc3ccc4nc(F)sc4c3)ncnc2c2c1OCCCC(C)(Cl)C2",
                    1.0
                ],
                [
                    "CC#SN(C)C(F)c1cc2c(Nc3ccc4nc(F)sc4c3)ncnc2c2c1OCCCC(C)(C)C2",
                    1.0
                ],
                [
                    "CC#SN(C)C(F)c1cc2c(Nc3ccc4nc(F)sc4c3)ncnc2c2c1OCCC(C)(Cl)C2",
                    1.0
                ],
                [
                    "CC#SN(C)C(F)c1cc2c(Nc3ccc4nc(F)sc4c3)ncnc2c2c1OCCC(C)(CCl)C2",
                    1.0
                ],
                [
                    "CC#SN(C)C(F)c1cc2c(Nc3ccc4nc(F)sc4c3)ncnc2c2c1OCC(Cl)(CBr)C2",
                    1.0
                ],
                [
                    "CC#SN(C)C(F)c1cc2c(Nc3ccc4nc(F)sc4c3)ncnc2c2c1OCC(C)(Cl)C2",
                    1.0
                ],
                [
                    "CC#SN(C)C(F)c1cc2c(Nc3ccc4nc(F)sc4c3)ncnc2c2c1OCC(C)(CCl)C2",
                    1.0
                ],
                [
                    "CC#SN(C)C(F)c1cc2c(Nc3ccc4nc(F)sc4c3)nc(Br)nc2c2c1OCCCC(C)(Cl)C2",
                    1.0
                ],
                [
                    "CC#SN(C)C(F)c1cc2c(Nc3ccc4nc(CF)sc4c3)ncnc2c2c1OCC(C)(CCl)C2",
                    1.0
                ],
                [
                    "CC#SN(C)C(F)(Br)c1cc2c(Nc3ccc4nc(F)sc4c3)ncnc2c2c1OCCC(C)(CCl)C2",
                    1.0
                ],
                [
                    "CC#SN(C)C(Br)c1cc2c(Nc3ccc4nc(F)sc4c3)ncnc2c2c1OCC(Cl)(CCCl)C2",
                    1.0
                ],
                [
                    "CC#SN(C)C(Br)c1cc2c(Nc3ccc4nc(F)sc4c3)ncnc2c2c1OCC(C)(CCl)C2",
                    1.0
                ],
                [
                    "CC#SN(C)C(Br)c1cc2c(Nc3ccc4nc(F)sc4c3)ncnc2c2c1OCC(C)(CCCl)C2",
                    1.0
                ],
                [
                    "CC#SN(C)C(Br)c1cc2c(Nc3ccc4nc(F)sc4c3)ncnc2c2c1OCC(C)(CC)C2",
                    1.0
                ],
                [
                    "CC#SN(C)C(Br)c1cc2c(Nc3ccc4nc(F)sc4c3)ncnc2c2c1OCC(C)(C(Cl)CBr)C2",
                    1.0
                ],
                [
                    "CC#SN(C)C(Br)c1cc2c(Nc3ccc4nc(F)sc4c3)nc(C)nc2c2c1OCC(C)(CCl)C2",
                    1.0
                ],
                [
                    "CC#SN(C)C(Br)c1cc2c(Nc3ccc4nc(Cl)sc4c3)ncnc2c2c1OCC(C)(CCCl)C2",
                    1.0
                ],
                [
                    "CC#SN(C)C(Br)c1cc2c(Nc3ccc4nc(CCl)sc4c3)ncnc2c2c1OCC(C)(CCCl)C2",
                    1.0
                ],
                [
                    "CC#SN(C)C(Br)c1cc2c(Nc3cc(CCl)c4nc(F)sc4c3)ncnc2c2c1OCC(C)(Cl)C2",
                    1.0
                ],
                [
                    "CC#SN(C)C(Br)c1c2c(c3ncnc(Nc4ccc5nc(F)sc5c4)c3c1Cl)CC(C)(CC)CO2",
                    1.0
                ],
                [
                    "CC#SN(C)C(Br)c1c2c(c3ncnc(Nc4ccc5nc(F)sc5c4)c3c1Cl)CC(C)(C)CO2",
                    1.0
                ],
                [
                    "CC#SN(Br)C(F)c1cc2c(Nc3ccc4nc(F)sc4c3)ncnc2c2c1OCC(C)(CCl)C2",
                    1.0
                ],
                [
                    "CC#SCc1c(Nc2ncnc3c4c(c(C(F)CC)cc23)OCCC(C)(Cl)C4)ccc2ncsc12",
                    1.0
                ],
                [
                    "CC#SCc1c(Nc2ncnc3c4c(c(C(C)F)cc23)OCCC(C)(Cl)C4)ccc2ncsc12",
                    1.0
                ],
                [
                    "CC#SCN(C)N(F)c1cc2c(Nc3ccc4ncsc4c3)ncnc2c2c1OCCCC(C)(Cl)C2",
                    1.0
                ],
                [
                    "CC#SCN(C)C(F)c1cc2c(Nc3ccc4ncsc4c3)ncnc2c2c1OCCCC(C)(Cl)C2",
                    1.0
                ],
                [
                    "CC#SCN(C)C(F)c1cc2c(Nc3ccc4ncsc4c3)ncnc2c2c1OCCC(C)(Cl)C2",
                    1.0
                ],
                [
                    "CC#SCCC(F)c1cc2c(Nc3ccc4ncsc4c3)ncnc2c2c1OCCCC(C)(Cl)C2",
                    1.0
                ],
                [
                    "CC#SCCC(F)c1cc2c(Nc3cc(Br)c4ncsc4c3)ncnc2c2c1OCCC(C)(Cl)C2",
                    1.0
                ],
                [
                    "CC#SCC(C)Cc1cc2c(Nc3ccc4ncsc4c3)ncnc2c2c1OCCC(C)(Cl)C2",
                    1.0
                ],
                [
                    "CC#SCC(C)C(F)c1cc2c(Nc3ccc4ncsc4c3)ncnc2c2c1OCCCC(C)(Cl)C2",
                    1.0
                ],
                [
                    "CC#SCC(C)C(F)c1cc2c(Nc3ccc4ncsc4c3)ncnc2c2c1OCCC(C)(Cl)C2",
                    1.0
                ],
                [
                    "C#SN(CCCCl)C(F)(Br)c1c2c(c3ncnc(Nc4ccc5nc(F)sc5c4)c3c1CC)CC(C)(CCl)CO2",
                    1.0
                ],
                [
                    "C#SN(CCCCl)C(Br)c1c2c(c3ncnc(Nc4ccc5nc(F)sc5c4)c3c1CC)CC(C)(CCl)CO2",
                    1.0
                ],
                [
                    "C#SN(C)c1cc(Nc2ncnc3c4c(c(CF)c(C)c23)OCC(Cl)(CCl)C4)cc2scnc12",
                    1.0
                ],
                [
                    "C#SN(C)Cc1cc2c(Nc3ccc4ncsc4c3)ncnc2c2c1OCCCC(C)(Cl)C2",
                    1.0
                ],
                [
                    "C#SN(C)C(F)c1cc2c(Nc3ccc4ncsc4c3)ncnc2c2c1OCCCC(C)(C)C2",
                    1.0
                ],
                [
                    "C#SN(C)C(F)c1cc2c(Nc3ccc4nc(F)sc4c3)ncnc2c2c1OCCC(C)(C(C)Cl)C2",
                    1.0
                ],
                [
                    "C#SN(C)C(F)c1cc2c(Nc3cc(Cl)c4ncsc4c3)ncnc2c2c1OCCCC(Cl)(CC)C2",
                    1.0
                ],
                [
                    "C#SN(C)C(F)c1cc2c(Nc3cc(C)c4ncsc4c3)ncnc2c2c1OCCCC(C)(Cl)C2",
                    1.0
                ],
                [
                    "C#SN(C)C(F)(Br)c1c2c(c3ncnc(Nc4ccc5nc(F)sc5c4)c3c1Br)CC(Cl)(CCCl)CO2",
                    1.0
                ],
                [
                    "C#SN(C)C(Br)c1c2c(c3ncnc(Nc4ccc5nc(F)sc5c4)c3c1Br)CC(Cl)(CCCl)CO2",
                    1.0
                ]
            ],
            "execution_time": 1580.0042538642883,
            "number_scoring_function_calls": 9685,
            "metadata": {
                "top_1": 1.0,
                "top_10": 1.0,
                "top_100": 1.0,
                "internal_similarity_max": 0.9367088607594937,
                "internal_similarity_mean": 0.4989246349886575,
                "internal_similarity_histogram_density": [
                    [
                        0.1,
                        0.0,
                        0.18799999999999994,
                        2.0760000000000005,
                        3.190000000000001,
                        2.201999999999998,
                        1.3520000000000003,
                        0.6400000000000002,
                        0.22800000000000004,
                        0.024000000000000004
                    ]
                ],
                "internal_similarity_histogram_bins": [
                    [
                        0.0,
                        0.1,
                        0.2,
                        0.30000000000000004,
                        0.4,
                        0.5,
                        0.6000000000000001,
                        0.7000000000000001,
                        0.8,
                        0.9,
                        1.0
                    ]
                ]
            }
        }
    ]
}
