# Supplementary material for: EvoMol: a flexible and interpretable evolutionary algorithm for unbiased de novo molecular generation
Source: J Cheminform. 2020 Sep 16;12:55. doi: 10.1186/s13321-020-00458-z (PMC7494000; doi:10.1186/s13321-020-00458-z)
Supplement: Supplementary file 2 — Additional file 2. Archive of the GuacaMol benchmarks experiments. [file 13321_2020_458_MOESM2_ESM.xz › GuacaMol_JSON/All actions/output_v2_5.json]

{
    "guacamol_version": "0.5.0",
    "benchmark_suite_version": "v2",
    "timestamp": "20200406-0853",
    "results": [
        {
            "benchmark_name": "Celecoxib rediscovery",
            "score": 1.0,
            "optimized_molecules": [
                [
                    "Cc1ccc(-c2cc(C(F)(F)F)nn2-c2ccc(S(N)(=O)=O)cc2)cc1",
                    1.0
                ]
            ],
            "execution_time": 15934.121730089188,
            "number_scoring_function_calls": 1178896,
            "metadata": {
                "top_1": 1.0,
                "internal_similarity_max": 0.0,
                "internal_similarity_mean": 0.0,
                "internal_similarity_histogram_density": [
                    [
                        10.0,
                        0.0,
                        0.0,
                        0.0,
                        0.0,
                        0.0,
                        0.0,
                        0.0,
                        0.0,
                        0.0
                    ]
                ],
                "internal_similarity_histogram_bins": [
                    [
                        0.0,
                        0.1,
                        0.2,
                        0.30000000000000004,
                        0.4,
                        0.5,
                        0.6000000000000001,
                        0.7000000000000001,
                        0.8,
                        0.9,
                        1.0
                    ]
                ]
            }
        },
        {
            "benchmark_name": "Troglitazone rediscovery",
            "score": 1.0,
            "optimized_molecules": [
                [
                    "Cc1c(C)c2c(c(C)c1O)CCC(C)(COc1ccc(CC3SC(=O)NC3=O)cc1)O2",
                    1.0
                ]
            ],
            "execution_time": 5508.913449287415,
            "number_scoring_function_calls": 318157,
            "metadata": {
                "top_1": 1.0,
                "internal_similarity_max": 0.0,
                "internal_similarity_mean": 0.0,
                "internal_similarity_histogram_density": [
                    [
                        10.0,
                        0.0,
                        0.0,
                        0.0,
                        0.0,
                        0.0,
                        0.0,
                        0.0,
                        0.0,
                        0.0
                    ]
                ],
                "internal_similarity_histogram_bins": [
                    [
                        0.0,
                        0.1,
                        0.2,
                        0.30000000000000004,
                        0.4,
                        0.5,
                        0.6000000000000001,
                        0.7000000000000001,
                        0.8,
                        0.9,
                        1.0
                    ]
                ]
            }
        },
        {
            "benchmark_name": "Thiothixene rediscovery",
            "score": 1.0,
            "optimized_molecules": [
                [
                    "CN1CCN(CCC=C2c3ccccc3Sc3ccc(S(=O)(=O)N(C)C)cc32)CC1",
                    1.0
                ]
            ],
            "execution_time": 28305.115461826324,
            "number_scoring_function_calls": 1780378,
            "metadata": {
                "top_1": 1.0,
                "internal_similarity_max": 0.0,
                "internal_similarity_mean": 0.0,
                "internal_similarity_histogram_density": [
                    [
                        10.0,
                        0.0,
                        0.0,
                        0.0,
                        0.0,
                        0.0,
                        0.0,
                        0.0,
                        0.0,
                        0.0
                    ]
                ],
                "internal_similarity_histogram_bins": [
                    [
                        0.0,
                        0.1,
                        0.2,
                        0.30000000000000004,
                        0.4,
                        0.5,
                        0.6000000000000001,
                        0.7000000000000001,
                        0.8,
                        0.9,
                        1.0
                    ]
                ]
            }
        },
        {
            "benchmark_name": "Aripiprazole similarity",
            "score": 1.0,
            "optimized_molecules": [
                [
                    "SN1CCc2ccc(OCCCCN3CCN(c4cccc(Cl)c4Cl)CC3)cc2N1",
                    1.0
                ],
                [
                    "SN1CCCc2ccc(OCCCCN3CCN(c4cccc(Cl)c4Cl)CC3)cc2N1",
                    1.0
                ],
                [
                    "P=C1CCNc2cc(OCCCCN3CCN(c4cccc(Cl)c4Cl)CC3)ccc2C1",
                    1.0
                ],
                [
                    "OC1Nc2cc(OCCCCCN3CCN(c4cccc(Cl)c4Cl)CC3)ccc2CCC1=P",
                    1.0
                ],
                [
                    "O=[SH]1(S)CCc2ccc(OCCCCN3CCN(c4cccc(Cl)c4Cl)CC3)cc2N1",
                    1.0
                ],
                [
                    "O=C1Cc2ccc(OCCCN3CCN(c4cccc(Cl)c4Cl)CC3)cc2N1",
                    1.0
                ],
                [
                    "O=C1Cc2ccc(OCCCCN3CCN(c4cccc(Cl)c4Cl)CC3)cc2N[SH]1S",
                    1.0
                ],
                [
                    "O=C1Cc2ccc(OCCCCN3CCN(c4cccc(Cl)c4Cl)CC3)cc2NN1S",
                    1.0
                ],
                [
                    "O=C1Cc2ccc(OCCCCN3CCN(c4cccc(Cl)c4Cl)CC3)cc2NN1F",
                    1.0
                ],
                [
                    "O=C1Cc2ccc(OCCCCN3CCN(c4cccc(Cl)c4Cl)CC3)cc2NN1Br",
                    1.0
                ],
                [
                    "O=C1Cc2ccc(OCCCCN3CCN(c4cccc(Cl)c4Cl)CC3)cc2NN(S)C1",
                    1.0
                ],
                [
                    "O=C1Cc2ccc(OCCCCN3CCN(c4cccc(Cl)c4Cl)C3)cc2N1",
                    1.0
                ],
                [
                    "O=C1Cc2ccc(OCCCCCN3CCN(c4cccc(Cl)c4Cl)CC3)cc2NN1",
                    1.0
                ],
                [
                    "O=C1Cc2ccc(OCCCCCN3CCN(c4cccc(Cl)c4Cl)CC3)cc2N1",
                    1.0
                ],
                [
                    "O=C1Cc2ccc(OCCCCCN3CCN(c4cccc(Cl)c4Cl)CC3)cc2CN1",
                    1.0
                ],
                [
                    "O=C1CNc2cc(OCCCCN3CCN(c4cccc(Cl)c4Cl)CC3)ccc2CN1",
                    1.0
                ],
                [
                    "O=C1CNc2cc(OCCCCN3CCN(c4cccc(Cl)c4Cl)CC3)ccc2CC1F",
                    1.0
                ],
                [
                    "O=C1CNc2cc(OCCCCN3CCN(c4cccc(Cl)c4Cl)CC3)ccc2C1",
                    1.0
                ],
                [
                    "O=C1CNNc2cc(OCCCCN3CCN(c4cccc(Cl)c4Cl)CC3)ccc2C1",
                    1.0
                ],
                [
                    "O=C1CCc2ccc(OCCN3CCN(c4cccc(Cl)c4Cl)CC3)cc2NN1",
                    1.0
                ],
                [
                    "O=C1CCc2ccc(OCCN3CCN(c4cccc(Cl)c4CCl)CC3)cc2N1",
                    1.0
                ],
                [
                    "O=C1CCc2ccc(OCCCN3CCN(c4cccc(Cl)c4Cl)CC3)cc2N[SH]1S",
                    1.0
                ],
                [
                    "O=C1CCc2ccc(OCCCN3CCN(c4cccc(Cl)c4Cl)CC3)cc2NNC1",
                    1.0
                ],
                [
                    "O=C1CCc2ccc(OCCCN3CCN(c4cccc(Cl)c4Cl)CC3)cc2NN1SP",
                    1.0
                ],
                [
                    "O=C1CCc2ccc(OCCCN3CCN(c4cccc(Cl)c4Cl)CC3)cc2NN1S",
                    1.0
                ],
                [
                    "O=C1CCc2ccc(OCCCN3CCN(c4cccc(Cl)c4Cl)CC3)cc2NN1OO",
                    1.0
                ],
                [
                    "O=C1CCc2ccc(OCCCN3CCN(c4cccc(Cl)c4Cl)CC3)cc2NN1O",
                    1.0
                ],
                [
                    "O=C1CCc2ccc(OCCCN3CCN(c4cccc(Cl)c4Cl)CC3)cc2NN1F",
                    1.0
                ],
                [
                    "O=C1CCc2ccc(OCCCN3CCN(c4cccc(Cl)c4Cl)CC3)cc2NN1",
                    1.0
                ],
                [
                    "O=C1CCc2ccc(OCCCN3CCN(c4cccc(Cl)c4Cl)CC3)cc2NN(S)C1",
                    1.0
                ],
                [
                    "O=C1CCc2ccc(OCCCN3CCN(c4cccc(Cl)c4Cl)CC3)cc2NN(F)C1",
                    1.0
                ],
                [
                    "O=C1CCc2ccc(OCCCN3CCN(c4cccc(Cl)c4Cl)CC3)cc2NCN1F",
                    1.0
                ],
                [
                    "O=C1CCc2ccc(OCCCN3CCN(c4cccc(Cl)c4Cl)CC3)cc2N1",
                    1.0
                ],
                [
                    "O=C1CCc2ccc(OCCCN3CCN(c4cccc(Cl)c4Cl)C3)cc2N1",
                    1.0
                ],
                [
                    "O=C1CCc2ccc(OCCCCN3CCN(c4cccc(Cl)c4F)CC3)cc2NN1",
                    1.0
                ],
                [
                    "O=C1CCc2ccc(OCCCCN3CCN(c4cccc(Cl)c4Cl)CC3)cc2NNC1",
                    1.0
                ],
                [
                    "O=C1CCc2ccc(OCCCCN3CCN(c4cccc(Cl)c4Cl)CC3)cc2NN1S",
                    1.0
                ],
                [
                    "O=C1CCc2ccc(OCCCCN3CCN(c4cccc(Cl)c4Cl)CC3)cc2NN1Cl",
                    1.0
                ],
                [
                    "O=C1CCc2ccc(OCCCCN3CCN(c4cccc(Cl)c4Cl)CC3)cc2NN1Br",
                    1.0
                ],
                [
                    "O=C1CCc2ccc(OCCCCN3CCN(c4cccc(Cl)c4Cl)CC3)cc2NN1",
                    1.0
                ],
                [
                    "O=C1CCc2ccc(OCCCCN3CCN(c4cccc(Cl)c4Cl)CC3)cc2NN(S)C1",
                    1.0
                ],
                [
                    "O=C1CCc2ccc(OCCCCN3CCN(c4cccc(Cl)c4Cl)CC3)cc2NN(O)C1",
                    1.0
                ],
                [
                    "O=C1CCc2ccc(OCCCCN3CCN(c4cccc(Cl)c4Cl)CC3)cc2NN(Cl)CC1",
                    1.0
                ],
                [
                    "O=C1CCc2ccc(OCCCCN3CCN(c4cccc(Cl)c4Cl)CC3)cc2NN(Cl)C1",
                    1.0
                ],
                [
                    "O=C1CCc2ccc(OCCCCN3CCN(c4cccc(Cl)c4Cl)CC3)cc2NC[SH]1S",
                    1.0
                ],
                [
                    "O=C1CCc2ccc(OCCCCN3CCN(c4cccc(Cl)c4Cl)CC3)cc2NCN1S",
                    1.0
                ],
                [
                    "O=C1CCc2ccc(OCCCCN3CCN(c4cccc(Cl)c4Cl)CC3)cc2NCN1F",
                    1.0
                ],
                [
                    "O=C1CCc2ccc(OCCCCN3CCN(c4cccc(Cl)c4Cl)CC3)cc2N1O",
                    1.0
                ],
                [
                    "O=C1CCc2ccc(OCCCCN3CCN(c4cccc(Cl)c4Cl)CC3)cc2N1Br",
                    1.0
                ],
                [
                    "O=C1CCc2ccc(OCCCCN3CCN(c4cccc(Cl)c4Cl)CC3)cc2N1",
                    1.0
                ],
                [
                    "O=C1CCc2ccc(OCCCCN3CCN(c4cccc(Cl)c4Cl)CC3)cc2N(Br)NC1",
                    1.0
                ],
                [
                    "O=C1CCc2ccc(OCCCCN3CCN(c4cccc(Cl)c4Cl)CC3)cc2N(Br)N1",
                    1.0
                ],
                [
                    "O=C1CCc2ccc(OCCCCN3CCN(c4cccc(Cl)c4Cl)CC3)cc2N(Br)C1",
                    1.0
                ],
                [
                    "O=C1CCc2ccc(OCCCCN3CCN(c4cccc(Cl)c4Cl)CC3)cc2CN1O",
                    1.0
                ],
                [
                    "O=C1CCc2ccc(OCCCCN3CCN(c4c(Cl)cccc4Cl)CC3)cc2N1",
                    1.0
                ],
                [
                    "O=C1CCc2ccc(OCCCCN3CCCN(c4cccc(Cl)c4Cl)CC3)cc2NN1O",
                    1.0
                ],
                [
                    "O=C1CCc2ccc(OCCCCN3CCCN(c4cccc(Cl)c4Cl)CC3)cc2NN1Cl",
                    1.0
                ],
                [
                    "O=C1CCc2ccc(OCCCCCN3CCN(c4cccc(Cl)c4Cl)CC3)cc2NN1O",
                    1.0
                ],
                [
                    "O=C1CCc2ccc(OCCCCCN3CCN(c4cccc(Cl)c4Cl)CC3)cc2NN1Cl",
                    1.0
                ],
                [
                    "O=C1CCc2ccc(OCCCCCN3CCN(c4cccc(Cl)c4Cl)CC3)cc2NN1Br",
                    1.0
                ],
                [
                    "O=C1CCc2ccc(OCCCCCN3CCN(c4cccc(Cl)c4Cl)CC3)cc2NCN1S",
                    1.0
                ],
                [
                    "O=C1CCc2ccc(OCCCCCN3CCN(c4cccc(Cl)c4Cl)CC3)cc2NCCN1S",
                    1.0
                ],
                [
                    "O=C1CCc2ccc(OCCCCCN3CCN(c4cccc(Cl)c4Cl)CC3)cc2NC(O)C1",
                    1.0
                ],
                [
                    "O=C1CCc2ccc(OCCCCCN3CCN(c4cccc(Cl)c4Cl)CC3)cc2N1O",
                    1.0
                ],
                [
                    "O=C1CCc2ccc(OCCCCCCN3CCN(c4cccc(Cl)c4Cl)CC3)cc2NN1O",
                    1.0
                ],
                [
                    "O=C1CCc2ccc(OCCCCCCN3CCN(c4cccc(Cl)c4Cl)CC3)cc2NN1",
                    1.0
                ],
                [
                    "O=C1CCc2ccc(OCCCCCCN3CCN(c4cccc(Cl)c4Cl)CC3)cc2NCN1S",
                    1.0
                ],
                [
                    "O=C1CCc2ccc(OCCCCCCCN3CCN(c4cccc(Cl)c4Cl)CC3)cc2NN1O",
                    1.0
                ],
                [
                    "O=C1CCNc2cc(OCCCN3CCN(c4cccc(Cl)c4Cl)CC3)ccc2CC1",
                    1.0
                ],
                [
                    "O=C1CCNc2cc(OCCCCN3CCN(c4cccc(Cl)c4Cl)CC3)ccc2C1",
                    1.0
                ],
                [
                    "O=C1CCCc2ccc(OCCCCN3CCN(c4cccc(Cl)c4Cl)CC3)cc2NN1S",
                    1.0
                ],
                [
                    "O=C1CCCc2ccc(OCCCCN3CCN(c4cccc(Cl)c4Cl)CC3)cc2NN1Cl",
                    1.0
                ],
                [
                    "O=C1CCCc2ccc(OCCCCN3CCN(c4cccc(Cl)c4Cl)CC3)cc2NN1CCl",
                    1.0
                ],
                [
                    "O=C1CCCc2ccc(OCCCCN3CCN(c4cccc(Cl)c4Cl)CC3)cc2NN1Br",
                    1.0
                ],
                [
                    "O=C1CCCc2ccc(OCCCCN3CCN(c4cccc(Cl)c4Cl)CC3)cc2NN1",
                    1.0
                ],
                [
                    "O=C1CCCc2ccc(OCCCCN3CCN(c4cccc(Cl)c4Cl)CC3)cc2NCN1S",
                    1.0
                ],
                [
                    "O=C1CC(O)Cc2ccc(OCCCCN3CCN(c4cccc(Cl)c4Cl)CC3)cc2N1",
                    1.0
                ],
                [
                    "NSN1Nc2cc(OCCCN3CCN(c4cccc(Cl)c4Cl)CC3)ccc2CCC1=O",
                    1.0
                ],
                [
                    "NSN1Nc2cc(OCCCCN3CCN(c4cccc(Cl)c4Cl)CC3)ccc2CCC1=O",
                    1.0
                ],
                [
                    "NC1Cc2ccc(OCCCCN3CCN(c4cccc(Cl)c4Cl)CC3)cc2NCCC1=O",
                    1.0
                ],
                [
                    "Clc1cccc(N2CCN(CCCCOc3ccc4c(c3)NNCCC4)CC2)c1Cl",
                    1.0
                ],
                [
                    "Clc1cccc(N2CCN(CCCCOc3ccc4c(c3)NNCC4)CC2)c1Cl",
                    1.0
                ],
                [
                    "Clc1cccc(N2CCN(CCCCOc3ccc4c(c3)NN(Cl)CCC4)CC2)c1Cl",
                    1.0
                ],
                [
                    "Clc1cccc(N2CCN(CCCCOc3ccc4c(c3)NN(Br)CCC4)CC2)c1Cl",
                    1.0
                ],
                [
                    "Clc1cccc(N2CCN(CCCCCOc3ccc4c(c3)NN(Br)CC4)CC2)c1Cl",
                    1.0
                ],
                [
                    "CSN1Nc2cc(OCCCCN3CCN(c4cccc(Cl)c4Cl)CC3)ccc2CCC1=O",
                    1.0
                ],
                [
                    "CSN1Nc2cc(OCCCCCN3CCN(c4cccc(Cl)c4Cl)CC3)ccc2CCC1=O",
                    1.0
                ],
                [
                    "CSN1C(=O)CCc2ccc(OCCCCN3CCN(c4cccc(Cl)c4Cl)CC3)cc21",
                    1.0
                ],
                [
                    "CN1Nc2cc(OCCCCN3CCN(c4cccc(Cl)c4Cl)CC3)ccc2CCCCC1=O",
                    1.0
                ],
                [
                    "CN1Nc2cc(OCCCCN3CCN(c4cccc(Cl)c4Cl)CC3)ccc2CCCC1=O",
                    1.0
                ],
                [
                    "CN1Nc2cc(OCCCCN3CCN(c4cccc(Cl)c4Cl)CC3)ccc2CCC1=O",
                    1.0
                ],
                [
                    "CN1Nc2cc(OCCCCN3CCN(c4cccc(Cl)c4Cl)CC3)ccc2CCC(=P)CC1=O",
                    1.0
                ],
                [
                    "CN1Nc2cc(OCCCCN3CCCN(c4cccc(Cl)c4Cl)CC3)ccc2CCC1=O",
                    1.0
                ],
                [
                    "CN1Nc2cc(OCCCCCN3CCN(c4cccc(Cl)c4Cl)CC3)ccc2CCCC1=O",
                    1.0
                ],
                [
                    "CN1Nc2cc(OCCCCCN3CCN(c4cccc(Cl)c4Cl)CC3)ccc2CCC1=O",
                    1.0
                ],
                [
                    "CN1Nc2cc(OCCCCCCN3CCN(c4cccc(Cl)c4Cl)CC3)ccc2CCC1=O",
                    1.0
                ],
                [
                    "CN1NC(=O)CCc2ccc(OCCCN3CCN(c4cccc(Cl)c4Cl)CC3)cc21",
                    1.0
                ],
                [
                    "CN1NC(=O)CCCc2ccc(OCCCCN3CCN(c4cccc(Cl)c4Cl)CC3)cc21",
                    1.0
                ],
                [
                    "CN1CNc2cc(OCCCN3CCN(c4cccc(Cl)c4Cl)CC3)ccc2CCC1=O",
                    1.0
                ],
                [
                    "CN1CC(=O)CCc2ccc(OCCCN3CCN(c4cccc(Cl)c4Cl)CC3)cc2N1",
                    1.0
                ]
            ],
            "execution_time": 1030.3082747459412,
            "number_scoring_function_calls": 33509,
            "metadata": {
                "top_1": 1.0,
                "top_10": 1.0,
                "top_100": 1.0,
                "internal_similarity_max": 1.0,
                "internal_similarity_mean": 0.6638659675758155,
                "internal_similarity_histogram_density": [
                    [
                        0.1,
                        0.0,
                        0.0,
                        0.0,
                        0.04400000000000001,
                        1.2039999999999988,
                        5.854000000000002,
                        2.3540000000000005,
                        0.3520000000000001,
                        0.09200000000000003
                    ]
                ],
                "internal_similarity_histogram_bins": [
                    [
                        0.0,
                        0.1,
                        0.2,
                        0.30000000000000004,
                        0.4,
                        0.5,
                        0.6000000000000001,
                        0.7000000000000001,
                        0.8,
                        0.9,
                        1.0
                    ]
                ]
            }
        },
        {
            "benchmark_name": "Albuterol similarity",
            "score": 1.0,
            "optimized_molecules": [
                [
                    "OCc1ppc(C(O)CNC2(P)C=C2)cc1S",
                    1.0
                ],
                [
                    "OCc1ccc(C(S)CNC(P)P)cc1O",
                    1.0
                ],
                [
                    "OCc1ccc(C(O)CNC(P)CP)cc1O",
                    1.0
                ],
                [
                    "NC1=CC1(P)NCC(O)c1cc(S)c(CO)pp1",
                    1.0
                ],
                [
                    "CPC(C)NCP(O)c1cc(S)c(CO)cp1",
                    1.0
                ],
                [
                    "CPC(C)NCC(O)c1ccc(CO)c(O)c1",
                    1.0
                ],
                [
                    "CPC(C)NCC(O)c1cc(S)c(CO)cp1",
                    1.0
                ],
                [
                    "CP(P)CNCP(O)c1ccc(CO)c(O)p1",
                    1.0
                ],
                [
                    "CNCC(O)c1ccc(O)c(CO)c1",
                    1.0
                ],
                [
                    "CCNCC(O)c1ccc(S)c(CS)c1",
                    1.0
                ],
                [
                    "CCNCC(O)c1ccc(O)c(CS)c1",
                    1.0
                ],
                [
                    "CCNCC(O)c1ccc(O)c(CO)c1",
                    1.0
                ],
                [
                    "CCNCC(O)c1cc(CO)c(O)cp1",
                    1.0
                ],
                [
                    "CCCNCC(O)c1ccc(S)c(CS)c1",
                    1.0
                ],
                [
                    "CCCNCC(O)c1ccc(O)c(CS)c1",
                    1.0
                ],
                [
                    "CCCNCC(O)c1cc(CO)c(O)cp1",
                    1.0
                ],
                [
                    "CCCCNCC(O)c1cc(CO)c(O)cp1",
                    1.0
                ],
                [
                    "CCC(P)NCP(O)c1cc(S)c(CO)cp1",
                    1.0
                ],
                [
                    "CCC(P)NCC(O)c1cc(S)c(CO)pp1",
                    1.0
                ],
                [
                    "CCC(P)NCC(O)c1cc(S)c(CO)cp1",
                    1.0
                ],
                [
                    "CCC(P)(CC)NCC(O)c1ccc(CO)c(O)c1",
                    1.0
                ],
                [
                    "CCC(C)NCC(S)c1ccc(CO)c(S)c1",
                    1.0
                ],
                [
                    "CCC(C)NCC(O)c1cpc(CS)c(S)c1",
                    1.0
                ],
                [
                    "CCC(C)NCC(O)c1cpc(CO)c(O)c1",
                    1.0
                ],
                [
                    "CCC(C)NCC(O)c1ccc(CS)c(S)c1",
                    1.0
                ],
                [
                    "CCC(C)NCC(O)c1ccc(CO)c(S)c1",
                    1.0
                ],
                [
                    "CCC(C)NCC(O)c1ccc(CO)c(O)p1",
                    1.0
                ],
                [
                    "CCC(C)NCC(O)c1ccc(CO)c(O)c1",
                    1.0
                ],
                [
                    "CCC(C)NCC(O)c1cc(O)c(CO)pp1",
                    1.0
                ],
                [
                    "CCC(C)NCC(O)c1cc(CO)c(O)cp1",
                    1.0
                ],
                [
                    "CCC(C)(P)NCC(O)c1ccc(CO)c(O)c1",
                    1.0
                ],
                [
                    "CCC(C)(P)NCC(O)c1cc(S)c(CO)pp1",
                    1.0
                ],
                [
                    "CCC(C)(CP)NCC(O)c1ccc(CO)c(O)c1",
                    1.0
                ],
                [
                    "CCC(C)(C)NCC(O)c1ccc(CO)c(O)c1",
                    1.0
                ],
                [
                    "CC1C(P)C1(P)NCC(O)c1cc(S)c(CO)pp1",
                    1.0
                ],
                [
                    "CC1=CC1(P)NCC(O)c1cc(S)c(CO)pp1",
                    1.0
                ],
                [
                    "CC1=C(S)C1(P)NCC(O)c1ccc(CO)c(O)c1",
                    1.0
                ],
                [
                    "CC1=C(P)C1(P)NCC(O)c1cc(S)c(CO)pp1",
                    1.0
                ],
                [
                    "CC1=C(Br)C1(P)NCC(O)c1cc(S)c(CO)pp1",
                    1.0
                ],
                [
                    "CC1(NCC(O)c2cpc(CO)c(O)c2)CC1P",
                    1.0
                ],
                [
                    "CC1(NCC(O)c2ccc(CO)c(O)c2)CP1",
                    1.0
                ],
                [
                    "CC1(NCC(O)c2ccc(CO)c(O)c2)CC1S",
                    1.0
                ],
                [
                    "CC1(NCC(O)c2ccc(CO)c(O)c2)CC1P",
                    1.0
                ],
                [
                    "CC1(NCC(O)c2ccc(CO)c(O)c2)CC1N",
                    1.0
                ],
                [
                    "CC1(NCC(O)c2ccc(CO)c(O)c2)CC1Br",
                    1.0
                ],
                [
                    "CC1(NCC(O)c2ccc(CO)c(O)c2)CC1",
                    1.0
                ],
                [
                    "CC1(C)NCC(O)c2cc(O)c(pp2)C1(C)O",
                    1.0
                ],
                [
                    "CC(P)NCP(O)c1cc(S)c(CO)cp1",
                    1.0
                ],
                [
                    "CC(P)NCC(O)c1ccc(CO)c(S)c1",
                    1.0
                ],
                [
                    "CC(P)NCC(O)c1ccc(CO)c(O)p1",
                    1.0
                ],
                [
                    "CC(P)NCC(O)c1ccc(CO)c(O)c1",
                    1.0
                ],
                [
                    "CC(P)NCC(O)c1cc(S)c(CO)cp1",
                    1.0
                ],
                [
                    "CC(P)CNCP(O)c1ccc(CO)c(S)c1",
                    1.0
                ],
                [
                    "CC(P)CNCC(S)c1ccc(CO)c(O)c1",
                    1.0
                ],
                [
                    "CC(P)CNCC(O)c1cpc(CO)c(O)c1",
                    1.0
                ],
                [
                    "CC(P)CNCC(O)c1ccc(CO)c(S)c1",
                    1.0
                ],
                [
                    "CC(P)CNCC(O)c1ccc(CO)c(O)p1",
                    1.0
                ],
                [
                    "CC(P)CNCC(O)c1ccc(CO)c(O)c1",
                    1.0
                ],
                [
                    "CC(P)C(C)NCP(O)c1ccc(CO)c(S)c1",
                    1.0
                ],
                [
                    "CC(P)C(C)NCC(O)c1ccc(CO)c(S)c1",
                    1.0
                ],
                [
                    "CC(P)C(C)NCC(O)c1ccc(CO)c(O)p1",
                    1.0
                ],
                [
                    "CC(P)C(C)NCC(O)c1ccc(CO)c(O)c1",
                    1.0
                ],
                [
                    "CC(P)(CP)NCC(O)c1ccc(CO)c(O)c1",
                    1.0
                ],
                [
                    "CC(O)CC(C)(C)NCC(O)c1ccc(CO)c(S)c1",
                    1.0
                ],
                [
                    "CC(O)C(C)(C)NCC(O)c1ccc(CO)c(S)c1",
                    1.0
                ],
                [
                    "CC(NCC(O)c1ccc(CO)c(O)p1)PP",
                    1.0
                ],
                [
                    "CC(NCC(O)c1ccc(CO)c(O)c1)PP",
                    1.0
                ],
                [
                    "CC(NCC(O)c1cc(S)c(CO)cp1)P(C)P",
                    1.0
                ],
                [
                    "CC(CS)NCC(O)c1ccc(O)c(CO)c1",
                    1.0
                ],
                [
                    "CC(CP)NCC(O)c1cpc(CO)c(O)p1",
                    1.0
                ],
                [
                    "CC(CP)NCC(O)c1cpc(CO)c(O)c1",
                    1.0
                ],
                [
                    "CC(CP)NCC(O)c1ccc(CS)c(S)c1",
                    1.0
                ],
                [
                    "CC(CP)NCC(O)c1ccc(CO)c(S)c1",
                    1.0
                ],
                [
                    "CC(CP)NCC(O)c1ccc(CO)c(O)c1",
                    1.0
                ],
                [
                    "CC(C)NCP(O)c1cpc(CS)c(O)c1",
                    1.0
                ],
                [
                    "CC(C)NCC(O)c1cpc(O)c(CO)c1",
                    1.0
                ],
                [
                    "CC(C)NCC(O)c1cpc(CS)c(S)c1",
                    1.0
                ],
                [
                    "CC(C)NCC(O)c1cpc(CS)c(O)c1",
                    1.0
                ],
                [
                    "CC(C)NCC(O)c1cpc(CO)c(O)c1",
                    1.0
                ],
                [
                    "CC(C)NCC(O)c1ccc(O)c(CO)c1",
                    1.0
                ],
                [
                    "CC(C)NCC(O)c1ccc(CS)c(S)c1",
                    1.0
                ],
                [
                    "CC(C)NCC(O)c1ccc(CO)c(O)p1",
                    1.0
                ],
                [
                    "CC(C)NCC(O)c1ccc(CO)c(O)c1",
                    1.0
                ],
                [
                    "CC(C)NCC(O)c1cc(S)c(CO)cp1",
                    1.0
                ],
                [
                    "CC(C)NCC(O)c1cc(O)c(CO)pp1",
                    1.0
                ],
                [
                    "CC(C)NCC(O)c1cc(CO)c(O)cp1",
                    1.0
                ],
                [
                    "CC(C)CNCP(O)c1ccc(CO)c(O)p1",
                    1.0
                ],
                [
                    "CC(C)CNCC(O)c1ccc(CO)c(O)p1",
                    1.0
                ],
                [
                    "CC(C)CNCC(O)c1ccc(CO)c(O)c1",
                    1.0
                ],
                [
                    "CC(C)C(C)NCC(O)c1ccc(CO)c(S)c1",
                    1.0
                ],
                [
                    "CC(C)C(C)NCC(O)c1cc(O)c(CO)pp1",
                    1.0
                ],
                [
                    "CC(C)(P)NCP(O)c1cc(S)c(CO)cp1",
                    1.0
                ],
                [
                    "CC(C)(P)NCP(O)c1cc(CS)c(CO)cp1",
                    1.0
                ],
                [
                    "CC(C)(P)NCCP(O)c1cc(S)c(CS)cp1",
                    1.0
                ],
                [
                    "CC(C)(P)NCCP(O)c1cc(S)c(CO)cp1",
                    1.0
                ],
                [
                    "CC(C)(P)NCC(O)c1ccc(CO)c(O)c1",
                    1.0
                ],
                [
                    "CC(C)(NCC(O)c1ccc(CO)c(O)c1)PS",
                    1.0
                ],
                [
                    "CC(C)(C)NCC(O)c1ccc(CO)c(CO)c1",
                    1.0
                ],
                [
                    "CC(C)(C)NCC(O)c1cc(O)c(CO)pp1",
                    1.0
                ],
                [
                    "CC(Br)NCC(O)c1cpc(O)c(CO)c1",
                    1.0
                ]
            ],
            "execution_time": 91.62389159202576,
            "number_scoring_function_calls": 10418,
            "metadata": {
                "top_1": 1.0,
                "top_10": 1.0,
                "top_100": 1.0,
                "internal_similarity_max": 0.8461538461538461,
                "internal_similarity_mean": 0.33754721111227115,
                "internal_similarity_histogram_density": [
                    [
                        0.178,
                        0.872,
                        3.5359999999999987,
                        2.7240000000000006,
                        1.3520000000000003,
                        0.8319999999999993,
                        0.276,
                        0.21000000000000005,
                        0.020000000000000007,
                        0.0
                    ]
                ],
                "internal_similarity_histogram_bins": [
                    [
                        0.0,
                        0.1,
                        0.2,
                        0.30000000000000004,
                        0.4,
                        0.5,
                        0.6000000000000001,
                        0.7000000000000001,
                        0.8,
                        0.9,
                        1.0
                    ]
                ]
            }
        },
        {
            "benchmark_name": "Mestranol similarity",
            "score": 1.0,
            "optimized_molecules": [
                [
                    "COc1ccc2c(c1)CCC1C2CCC2C3(O)CCC1C23C",
                    1.0
                ],
                [
                    "COc1ccc2c(c1)CCC1C2CCC23S#CC2(O)CCC13",
                    1.0
                ],
                [
                    "COc1ccc2c(c1)CCC1C2CCC23C1CCC2(O)C#[SH]3C",
                    1.0
                ],
                [
                    "COc1ccc2c(c1)CCC1C2CCC23C#CC2(O)CCC13",
                    1.0
                ],
                [
                    "COc1ccc2c(c1)CCC1C2CCC2(C)C3C1CCC32O",
                    1.0
                ],
                [
                    "COc1ccc2c(c1)CCC1C2CCC2(C)C1CCC2(O)S",
                    1.0
                ],
                [
                    "COc1ccc2c(c1)CCC1C2CCC2(C)C1CCC2(O)P",
                    1.0
                ],
                [
                    "COc1ccc2c(c1)CCC1C2CCC2(C)C1CCC2(O)O",
                    1.0
                ],
                [
                    "COc1ccc2c(c1)CCC1C2CCC2(C)C1CCC2(O)F",
                    1.0
                ],
                [
                    "COc1ccc2c(c1)CCC1C2CCC2(C)C1CCC2(O)Cl",
                    1.0
                ],
                [
                    "COc1ccc2c(c1)CCC1C2CCC2(C)C1CCC2(O)C#SCl",
                    1.0
                ],
                [
                    "COc1ccc2c(c1)CCC1C2CCC2(C)C1CCC2(O)Br",
                    1.0
                ],
                [
                    "COc1ccc2c(c1)CCC1C2CCC2(C)C1CCC2(N)O",
                    1.0
                ],
                [
                    "COc1ccc2c(c1)CCC1C2CCC2(C)C1CCC2(C)O",
                    1.0
                ],
                [
                    "COc1ccc2c(c1)CCC1C2CCC2(C)C1CC2(O)C#P",
                    1.0
                ],
                [
                    "C#CS1(O)CCC2C3CCc4cc(OC)ccc4C3CCCC21C",
                    1.0
                ],
                [
                    "C#CS1(O)CC2C3CCc4cc(OC)ccc4C3CCCC21C",
                    1.0
                ],
                [
                    "C#CS1(O)CC2C3CCc4cc(OC)ccc4C3CCC21C",
                    1.0
                ],
                [
                    "C#CC1(S)CC2C3CCc4cc(OC)ccc4C3CCC21C",
                    1.0
                ],
                [
                    "C#CC1(O)[SH](N)CC2C3CCc4cc(OC)ccc4C3CCCC21C",
                    1.0
                ],
                [
                    "C#CC1(O)[SH](N)CC2C3CCc4cc(OC)ccc4C3CCC21C",
                    1.0
                ],
                [
                    "C#CC1(O)C[SH]2CC13CCC1c4ccc(OC)cc4CCC1C23",
                    1.0
                ],
                [
                    "C#CC1(O)C[SH]2C3C4CCc5cc(OC)ccc5C4CCCC321",
                    1.0
                ],
                [
                    "C#CC1(O)C[SH]2C3C4CCc5cc(OC)ccc5C4CCC321",
                    1.0
                ],
                [
                    "C#CC1(O)CS2(C)C3C4CCc5cc(OC)ccc5C4CCCC312",
                    1.0
                ],
                [
                    "C#CC1(O)CS2(C)C3C4CCCc5cc(OC)ccc5C4CCCC312",
                    1.0
                ],
                [
                    "C#CC1(O)CP2C3C4CCc5cc(OC)ccc5C4CCC321",
                    1.0
                ],
                [
                    "C#CC1(O)CC[SH]2C3C4CCc5cc(OC)ccc5C4CCCC321",
                    1.0
                ],
                [
                    "C#CC1(O)CC[SH]2C3C4CCc5cc(OC)ccc5C4CCC321",
                    1.0
                ],
                [
                    "C#CC1(O)CCS2(C)C3C4CCc5cc(OC)ccc5C4CCCC312",
                    1.0
                ],
                [
                    "C#CC1(O)CCS2(C)C3C4CCc5cc(OC)ccc5C4CCC312",
                    1.0
                ],
                [
                    "C#CC1(O)CCS2(C)C3C4CCCc5cc(OC)ccc5C4CCC312",
                    1.0
                ],
                [
                    "C#CC1(O)CCCC2C3CCc4cc(OC)ccc4C3CCC21O",
                    1.0
                ],
                [
                    "C#CC1(O)CCCC2C3CCc4cc(OC)ccc4C3CCC21C",
                    1.0
                ],
                [
                    "C#CC1(O)CCC2CC3CCc4cc(OC)ccc4C3CCC21C",
                    1.0
                ],
                [
                    "C#CC1(O)CCC2C3NCc4cc(OC)ccc4C3CCC21C",
                    1.0
                ],
                [
                    "C#CC1(O)CCC2C3CCc4cc(PC)ccc4C3CCC21C",
                    1.0
                ],
                [
                    "C#CC1(O)CCC2C3CCc4cc(OC)ccc4C3CCCCC21C",
                    1.0
                ],
                [
                    "C#CC1(O)CCC2C3CCc4cc(OC)ccc4C3CCCC21S",
                    1.0
                ],
                [
                    "C#CC1(O)CCC2C3CCc4cc(OC)ccc4C3CCCC21O",
                    1.0
                ],
                [
                    "C#CC1(O)CCC2C3CCc4cc(OC)ccc4C3CCCC21C",
                    1.0
                ],
                [
                    "C#CC1(O)CCC2C3CCc4cc(OC)ccc4C3CCC21S",
                    1.0
                ],
                [
                    "C#CC1(O)CCC2C3CCc4cc(OC)ccc4C3CCC21OO",
                    1.0
                ],
                [
                    "C#CC1(O)CCC2C3CCc4cc(OC)ccc4C3CCC21OCl",
                    1.0
                ],
                [
                    "C#CC1(O)CCC2C3CCc4cc(OC)ccc4C3CCC21OC",
                    1.0
                ],
                [
                    "C#CC1(O)CCC2C3CCc4cc(OC)ccc4C3CCC21OBr",
                    1.0
                ],
                [
                    "C#CC1(O)CCC2C3CCc4cc(OC)ccc4C3CCC21O",
                    1.0
                ],
                [
                    "C#CC1(O)CCC2C3CCc4cc(OC)ccc4C3CCC21NCl",
                    1.0
                ],
                [
                    "C#CC1(O)CCC2C3CCc4cc(OC)ccc4C3CCC21N",
                    1.0
                ],
                [
                    "C#CC1(O)CCC2C3CCc4cc(OC)ccc4C3CCC21Cl",
                    1.0
                ],
                [
                    "C#CC1(O)CCC2C3CCc4cc(OC)ccc4C3CCC21CP",
                    1.0
                ],
                [
                    "C#CC1(O)CCC2C3CCc4cc(OC)ccc4C3CCC21CCl",
                    1.0
                ],
                [
                    "C#CC1(O)CCC2C3CCc4cc(OC)ccc4C3CCC21C",
                    1.0
                ],
                [
                    "C#CC1(O)CCC2C3CCc4cc(OC)ccc4C3CCC21Br",
                    1.0
                ],
                [
                    "C#CC1(O)CCC2C3CCc4cc(OC)ccc4C3CCC21",
                    1.0
                ],
                [
                    "C#CC1(O)CCC2C3CCc4cc(OC)ccc4C3CC(P)C21C",
                    1.0
                ],
                [
                    "C#CC1(O)CCC2C3CCc4cc(OC)ccc4C3CC(Br)CC21C",
                    1.0
                ],
                [
                    "C#CC1(O)CCC2C3CCc4cc(OC)ccc4C3(S)CCC21C",
                    1.0
                ],
                [
                    "C#CC1(O)CCC2C3CCc4cc(CC)ccc4C3CCC21C",
                    1.0
                ],
                [
                    "C#CC1(O)CCC2C3CCCc4cc(OC)ccc4C3CCC21OC",
                    1.0
                ],
                [
                    "C#CC1(O)CCC2C3CCCc4cc(OC)ccc4C3CCC21C",
                    1.0
                ],
                [
                    "C#CC1(O)CCC2C3CCCc4cc(OC)ccc4C3CC(P)C21C",
                    1.0
                ],
                [
                    "C#CC1(O)CCC2C3CCCCc4cc(OC)ccc4C3CCC21C",
                    1.0
                ],
                [
                    "C#CC1(O)CCC2C3CCC4=CC(OC)=CC=C(C4)C3CCC21C",
                    1.0
                ],
                [
                    "C#CC1(O)CCC2C3CCC(S)c4cc(OC)ccc4C3CCC21C",
                    1.0
                ],
                [
                    "C#CC1(O)CCC2C3CC(S)c4cc(OC)ccc4C3CCC21C",
                    1.0
                ],
                [
                    "C#CC1(O)CCC2C3CC(S)Cc4cc(OC)ccc4C3CCC21C",
                    1.0
                ],
                [
                    "C#CC1(O)CC2CC1(C)CCC1c3ccc(CC)cc3CCC21",
                    1.0
                ],
                [
                    "C#CC1(O)CC2C3CCc4cc(PC)ccc4C3CCCC21C",
                    1.0
                ],
                [
                    "C#CC1(O)CC2C3CCc4cc(PC)ccc4C3CCC21C",
                    1.0
                ],
                [
                    "C#CC1(O)CC2C3CCc4cc(OP)ccc4C3CCC21C",
                    1.0
                ],
                [
                    "C#CC1(O)CC2C3CCc4cc(OCO)ccc4C3CCC21C",
                    1.0
                ],
                [
                    "C#CC1(O)CC2C3CCc4cc(OCC)ccc4C3CCC21C",
                    1.0
                ],
                [
                    "C#CC1(O)CC2C3CCc4cc(OC)ccc4C3CCCC21CP",
                    1.0
                ],
                [
                    "C#CC1(O)CC2C3CCc4cc(OC)ccc4C3CCCC21CBr",
                    1.0
                ],
                [
                    "C#CC1(O)CC2C3CCc4cc(OC)ccc4C3CCCC21C",
                    1.0
                ],
                [
                    "C#CC1(O)CC2C3CCc4cc(OC)ccc4C3CCC21OC",
                    1.0
                ],
                [
                    "C#CC1(O)CC2C3CCc4cc(OC)ccc4C3CCC21O",
                    1.0
                ],
                [
                    "C#CC1(O)CC2C3CCc4cc(OC)ccc4C3CCC21Cl",
                    1.0
                ],
                [
                    "C#CC1(O)CC2C3CCc4cc(OC)ccc4C3CCC21CP",
                    1.0
                ],
                [
                    "C#CC1(O)CC2C3CCc4cc(OC)ccc4C3CCC21CBr",
                    1.0
                ],
                [
                    "C#CC1(O)CC2C3CCc4cc(OC)ccc4C3CCC21C",
                    1.0
                ],
                [
                    "C#CC1(O)CC2C3CCc4cc(OC)ccc4C(CCC21C)C3",
                    1.0
                ],
                [
                    "C#CC1(O)CC2C3CCc4cc(NC)ccc4C3CCC21C",
                    1.0
                ],
                [
                    "C#CC1(O)CC2C3CCc4cc(CC)ccc4C3CCCC21C",
                    1.0
                ],
                [
                    "C#CC1(O)CC2C3CCc4cc(CC)ccc4C3CCC21CC",
                    1.0
                ],
                [
                    "C#CC1(O)CC2C3CCc4cc(CC)ccc4C3CCC21C",
                    1.0
                ],
                [
                    "C#CC1(O)CC2C3CCc4cc(C)ccc4C3CCC21CC",
                    1.0
                ],
                [
                    "C#CC1(O)CC2C3CCc4cc(C)ccc4C3CCC21C",
                    1.0
                ],
                [
                    "C#CC1(O)CC2C3CCCc4cc(OC)ccc4C3CCCC21C",
                    1.0
                ],
                [
                    "C#CC1(O)CC2C3CCCc4cc(OC)ccc4C3CCC21C",
                    1.0
                ],
                [
                    "C#CC1(O)CC2C3CCCc4cc(OC)ccc4C(CCC21C)C3",
                    1.0
                ],
                [
                    "C#CC1(O)CC2C3CCCc4cc(CC)ccc4C3CCC21C",
                    1.0
                ],
                [
                    "C#CC1(O)CC2C3CCC4=CC(OC)=[SH]C=C4C3CCC21C",
                    1.0
                ],
                [
                    "C#CC1(O)CC2C3C4CCc5cc(OC)ccc5C4CCC231",
                    1.0
                ],
                [
                    "C#CC1(O)CC(Br)C2C3CCc4cc(OC)ccc4C3CCCC21C",
                    1.0
                ],
                [
                    "C#CC1(O)C2CC23C2CCc4cc(OC)ccc4C2CCCC13C",
                    1.0
                ],
                [
                    "C#CC1(O)C(N)CC2C3CCc4cc(OC)ccc4C3CCCC21C",
                    1.0
                ],
                [
                    "C#CC1(O)C(N)CC2C3CCc4cc(OC)ccc4C3CCC21C",
                    1.0
                ],
                [
                    "C#CC1(N)CCC2C3CCc4cc(OC)ccc4C3CCC21O",
                    1.0
                ]
            ],
            "execution_time": 1947.950870513916,
            "number_scoring_function_calls": 155272,
            "metadata": {
                "top_1": 1.0,
                "top_10": 1.0,
                "top_100": 1.0,
                "internal_similarity_max": 0.9423076923076923,
                "internal_similarity_mean": 0.5417730383715774,
                "internal_similarity_histogram_density": [
                    [
                        0.1,
                        0.0,
                        0.05999999999999998,
                        0.7100000000000002,
                        2.3200000000000003,
                        3.9839999999999964,
                        2.0640000000000005,
                        0.6000000000000001,
                        0.15000000000000002,
                        0.012000000000000002
                    ]
                ],
                "internal_similarity_histogram_bins": [
                    [
                        0.0,
                        0.1,
                        0.2,
                        0.30000000000000004,
                        0.4,
                        0.5,
                        0.6000000000000001,
                        0.7000000000000001,
                        0.8,
                        0.9,
                        1.0
                    ]
                ]
            }
        },
        {
            "benchmark_name": "C11H24",
            "score": 1.0,
            "optimized_molecules": [
                [
                    "CCCCCCCCCCC",
                    1.0
                ],
                [
                    "CCCCCCCCC(C)C",
                    1.0
                ],
                [
                    "CCCCCCCC(C)CC",
                    1.0
                ],
                [
                    "CCCCCCCC(C)(C)C",
                    1.0
                ],
                [
                    "CCCCCCC(CC)CC",
                    1.0
                ],
                [
                    "CCCCCCC(C)CCC",
                    1.0
                ],
                [
                    "CCCCCCC(C)C(C)C",
                    1.0
                ],
                [
                    "CCCCCCC(C)(C)CC",
                    1.0
                ],
                [
                    "CCCCCC(CC)CCC",
                    1.0
                ],
                [
                    "CCCCCC(CC)C(C)C",
                    1.0
                ],
                [
                    "CCCCCC(C)CCCC",
                    1.0
                ],
                [
                    "CCCCCC(C)CC(C)C",
                    1.0
                ],
                [
                    "CCCCCC(C)C(C)CC",
                    1.0
                ],
                [
                    "CCCCCC(C)C(C)(C)C",
                    1.0
                ],
                [
                    "CCCCCC(C)(CC)CC",
                    1.0
                ],
                [
                    "CCCCCC(C)(C)CCC",
                    1.0
                ],
                [
                    "CCCCCC(C)(C)C(C)C",
                    1.0
                ],
                [
                    "CCCCC(CCC)CCC",
                    1.0
                ],
                [
                    "CCCCC(CCC)C(C)C",
                    1.0
                ],
                [
                    "CCCCC(CC)CCCC",
                    1.0
                ],
                [
                    "CCCCC(CC)CC(C)C",
                    1.0
                ],
                [
                    "CCCCC(CC)C(C)CC",
                    1.0
                ],
                [
                    "CCCCC(CC)C(C)(C)C",
                    1.0
                ],
                [
                    "CCCCC(CC)(CC)CC",
                    1.0
                ],
                [
                    "CCCCC(C)CCC(C)C",
                    1.0
                ],
                [
                    "CCCCC(C)CC(C)CC",
                    1.0
                ],
                [
                    "CCCCC(C)CC(C)(C)C",
                    1.0
                ],
                [
                    "CCCCC(C)C(CC)CC",
                    1.0
                ],
                [
                    "CCCCC(C)C(C)CCC",
                    1.0
                ],
                [
                    "CCCCC(C)C(C)C(C)C",
                    1.0
                ],
                [
                    "CCCCC(C)C(C)(C)CC",
                    1.0
                ],
                [
                    "CCCCC(C)(CC)CCC",
                    1.0
                ],
                [
                    "CCCCC(C)(CC)C(C)C",
                    1.0
                ],
                [
                    "CCCCC(C)(C)CCCC",
                    1.0
                ],
                [
                    "CCCCC(C)(C)CC(C)C",
                    1.0
                ],
                [
                    "CCCCC(C)(C)C(C)CC",
                    1.0
                ],
                [
                    "CCCCC(C)(C)C(C)(C)C",
                    1.0
                ],
                [
                    "CCCCC(C(C)C)C(C)C",
                    1.0
                ],
                [
                    "CCCC(CCC)CC(C)C",
                    1.0
                ],
                [
                    "CCCC(CCC)C(C)CC",
                    1.0
                ],
                [
                    "CCCC(CCC)C(C)(C)C",
                    1.0
                ],
                [
                    "CCCC(CC)CCC(C)C",
                    1.0
                ],
                [
                    "CCCC(CC)CC(C)CC",
                    1.0
                ],
                [
                    "CCCC(CC)CC(C)(C)C",
                    1.0
                ],
                [
                    "CCCC(CC)C(CC)CC",
                    1.0
                ],
                [
                    "CCCC(CC)C(C)C(C)C",
                    1.0
                ],
                [
                    "CCCC(CC)C(C)(C)CC",
                    1.0
                ],
                [
                    "CCCC(CC)(CC)CCC",
                    1.0
                ],
                [
                    "CCCC(CC)(CC)C(C)C",
                    1.0
                ],
                [
                    "CCCC(CC(C)C)C(C)C",
                    1.0
                ],
                [
                    "CCCC(C)CCCC(C)C",
                    1.0
                ],
                [
                    "CCCC(C)CCC(C)CC",
                    1.0
                ],
                [
                    "CCCC(C)CCC(C)(C)C",
                    1.0
                ],
                [
                    "CCCC(C)CC(CC)CC",
                    1.0
                ],
                [
                    "CCCC(C)CC(C)CCC",
                    1.0
                ],
                [
                    "CCCC(C)CC(C)C(C)C",
                    1.0
                ],
                [
                    "CCCC(C)CC(C)(C)CC",
                    1.0
                ],
                [
                    "CCCC(C)C(CC)CCC",
                    1.0
                ],
                [
                    "CCCC(C)C(CC)C(C)C",
                    1.0
                ],
                [
                    "CCCC(C)C(C)CC(C)C",
                    1.0
                ],
                [
                    "CCCC(C)C(C)C(C)CC",
                    1.0
                ],
                [
                    "CCCC(C)C(C)C(C)(C)C",
                    1.0
                ],
                [
                    "CCCC(C)C(C)(CC)CC",
                    1.0
                ],
                [
                    "CCCC(C)C(C)(C)CCC",
                    1.0
                ],
                [
                    "CCCC(C)C(C)(C)C(C)C",
                    1.0
                ],
                [
                    "CCCC(C)(CCC)CCC",
                    1.0
                ],
                [
                    "CCCC(C)(CCC)C(C)C",
                    1.0
                ],
                [
                    "CCCC(C)(CC)CC(C)C",
                    1.0
                ],
                [
                    "CCCC(C)(CC)C(C)CC",
                    1.0
                ],
                [
                    "CCCC(C)(CC)C(C)(C)C",
                    1.0
                ],
                [
                    "CCCC(C)(C)CCC(C)C",
                    1.0
                ],
                [
                    "CCCC(C)(C)CC(C)CC",
                    1.0
                ],
                [
                    "CCCC(C)(C)CC(C)(C)C",
                    1.0
                ],
                [
                    "CCCC(C)(C)C(CC)CC",
                    1.0
                ],
                [
                    "CCCC(C)(C)C(C)C(C)C",
                    1.0
                ],
                [
                    "CCCC(C)(C)C(C)(C)CC",
                    1.0
                ],
                [
                    "CCCC(C)(C(C)C)C(C)C",
                    1.0
                ],
                [
                    "CCCC(C(C)C)C(C)CC",
                    1.0
                ],
                [
                    "CCCC(C(C)C)C(C)(C)C",
                    1.0
                ],
                [
                    "CCC(CCC(C)C)C(C)C",
                    1.0
                ],
                [
                    "CCC(CC)CCCC(C)C",
                    1.0
                ],
                [
                    "CCC(CC)CCC(C)(C)C",
                    1.0
                ],
                [
                    "CCC(CC)CC(CC)CC",
                    1.0
                ],
                [
                    "CCC(CC)CC(C)C(C)C",
                    1.0
                ],
                [
                    "CCC(CC)CC(C)(C)CC",
                    1.0
                ],
                [
                    "CCC(CC)C(CC)C(C)C",
                    1.0
                ],
                [
                    "CCC(CC)C(C)CC(C)C",
                    1.0
                ],
                [
                    "CCC(CC)C(C)C(C)(C)C",
                    1.0
                ],
                [
                    "CCC(CC)C(C)(CC)CC",
                    1.0
                ],
                [
                    "CCC(CC)C(C)(C)C(C)C",
                    1.0
                ],
                [
                    "CCC(CC)(CC)CC(C)C",
                    1.0
                ],
                [
                    "CCC(CC)(CC)C(C)(C)C",
                    1.0
                ],
                [
                    "CCC(CC)(C(C)C)C(C)C",
                    1.0
                ],
                [
                    "CCC(CC(C)C)CC(C)C",
                    1.0
                ],
                [
                    "CCC(CC(C)C)C(C)(C)C",
                    1.0
                ],
                [
                    "CCC(CC(C)(C)C)C(C)C",
                    1.0
                ],
                [
                    "CCC(C)CCCCC(C)C",
                    1.0
                ],
                [
                    "CCC(C)CCCC(C)CC",
                    1.0
                ],
                [
                    "CCC(C)CCCC(C)(C)C",
                    1.0
                ],
                [
                    "CCC(C)CCC(CC)CC",
                    1.0
                ],
                [
                    "CCC(C)CCC(C)C(C)C",
                    1.0
                ],
                [
                    "CCC(C)CCC(C)(C)CC",
                    1.0
                ],
                [
                    "CCC(C)CC(CC)C(C)C",
                    1.0
                ],
                [
                    "CCC(C)CC(C)CC(C)C",
                    1.0
                ],
                [
                    "CCC(C)CC(C)C(C)CC",
                    1.0
                ],
                [
                    "CCC(C)CC(C)C(C)(C)C",
                    1.0
                ],
                [
                    "CCC(C)CC(C)(CC)CC",
                    1.0
                ],
                [
                    "CCC(C)CC(C)(C)C(C)C",
                    1.0
                ],
                [
                    "CCC(C)C(CC)CC(C)C",
                    1.0
                ],
                [
                    "CCC(C)C(CC)C(C)CC",
                    1.0
                ],
                [
                    "CCC(C)C(CC)C(C)(C)C",
                    1.0
                ],
                [
                    "CCC(C)C(CC)(CC)CC",
                    1.0
                ],
                [
                    "CCC(C)C(C)CCC(C)C",
                    1.0
                ],
                [
                    "CCC(C)C(C)CC(C)(C)C",
                    1.0
                ],
                [
                    "CCC(C)C(C)C(CC)CC",
                    1.0
                ],
                [
                    "CCC(C)C(C)C(C)C(C)C",
                    1.0
                ],
                [
                    "CCC(C)C(C)C(C)(C)CC",
                    1.0
                ],
                [
                    "CCC(C)C(C)(CC)C(C)C",
                    1.0
                ],
                [
                    "CCC(C)C(C)(C)CC(C)C",
                    1.0
                ],
                [
                    "CCC(C)C(C)(C)C(C)CC",
                    1.0
                ],
                [
                    "CCC(C)C(C)(C)C(C)(C)C",
                    1.0
                ],
                [
                    "CCC(C)C(C(C)C)C(C)C",
                    1.0
                ],
                [
                    "CCC(C)(CC)CCC(C)C",
                    1.0
                ],
                [
                    "CCC(C)(CC)CC(C)(C)C",
                    1.0
                ],
                [
                    "CCC(C)(CC)C(C)C(C)C",
                    1.0
                ],
                [
                    "CCC(C)(CC(C)C)C(C)C",
                    1.0
                ],
                [
                    "CCC(C)(C)CCCC(C)C",
                    1.0
                ],
                [
                    "CCC(C)(C)CCC(C)(C)C",
                    1.0
                ],
                [
                    "CCC(C)(C)CC(C)C(C)C",
                    1.0
                ],
                [
                    "CCC(C)(C)CC(C)(C)CC",
                    1.0
                ],
                [
                    "CCC(C)(C)C(C)CC(C)C",
                    1.0
                ],
                [
                    "CCC(C)(C)C(C)C(C)(C)C",
                    1.0
                ],
                [
                    "CCC(C)(C)C(C)(CC)CC",
                    1.0
                ],
                [
                    "CCC(C)(C)C(C)(C)C(C)C",
                    1.0
                ],
                [
                    "CCC(C)(C(C)C)C(C)(C)C",
                    1.0
                ],
                [
                    "CCC(C(C)C)C(C)C(C)C",
                    1.0
                ],
                [
                    "CCC(C(C)C)C(C)(C)CC",
                    1.0
                ],
                [
                    "CCC(C(C)(C)C)C(C)(C)C",
                    1.0
                ],
                [
                    "CC(CC(C)(C)C)C(C)(C)C",
                    1.0
                ],
                [
                    "CC(C)CCCCCC(C)C",
                    1.0
                ],
                [
                    "CC(C)CCCCC(C)(C)C",
                    1.0
                ],
                [
                    "CC(C)CCCC(C)C(C)C",
                    1.0
                ],
                [
                    "CC(C)CCC(C)CC(C)C",
                    1.0
                ],
                [
                    "CC(C)CCC(C)C(C)(C)C",
                    1.0
                ],
                [
                    "CC(C)CCC(C)(C)C(C)C",
                    1.0
                ],
                [
                    "CC(C)CC(C)CC(C)(C)C",
                    1.0
                ],
                [
                    "CC(C)CC(C)C(C)C(C)C",
                    1.0
                ],
                [
                    "CC(C)CC(C)(C)CC(C)C",
                    1.0
                ],
                [
                    "CC(C)CC(C)(C)C(C)(C)C",
                    1.0
                ],
                [
                    "CC(C)CC(C(C)C)C(C)C",
                    1.0
                ],
                [
                    "CC(C)C(C)CCC(C)(C)C",
                    1.0
                ],
                [
                    "CC(C)C(C)CC(C)C(C)C",
                    1.0
                ],
                [
                    "CC(C)C(C)C(C)C(C)(C)C",
                    1.0
                ],
                [
                    "CC(C)C(C)C(C)(C)C(C)C",
                    1.0
                ],
                [
                    "CC(C)C(C)(C)CC(C)(C)C",
                    1.0
                ],
                [
                    "CC(C)C(C)(C(C)C)C(C)C",
                    1.0
                ],
                [
                    "CC(C)C(C(C)C)C(C)(C)C",
                    1.0
                ],
                [
                    "CC(C)(C)CCCC(C)(C)C",
                    1.0
                ],
                [
                    "CC(C)(C)C(C)(C)C(C)(C)C",
                    1.0
                ]
            ],
            "execution_time": 326.5576710700989,
            "number_scoring_function_calls": 42158,
            "metadata": {
                "top_159": 1.0,
                "internal_similarity_max": 0.7777777777777778,
                "internal_similarity_mean": 0.24693232087435193,
                "internal_similarity_histogram_density": [
                    [
                        0.23772793797713698,
                        2.7910288358846564,
                        4.548870693406114,
                        1.7032554092005856,
                        0.5371622957952614,
                        0.15822158933586475,
                        0.01740437482694514,
                        0.006328863573434596,
                        0.0,
                        0.0
                    ]
                ],
                "internal_similarity_histogram_bins": [
                    [
                        0.0,
                        0.1,
                        0.2,
                        0.30000000000000004,
                        0.4,
                        0.5,
                        0.6000000000000001,
                        0.7000000000000001,
                        0.8,
                        0.9,
                        1.0
                    ]
                ]
            }
        },
        {
            "benchmark_name": "C9H10N2O2PF2Cl",
            "score": 1.0,
            "optimized_molecules": [
                [
                    "Oc1ccc(P2NCCC(F)(NF)O2)c(Cl)c1",
                    1.0
                ],
                [
                    "Oc1cc(F)c(CCl)c(F)c1NC1CNPO1",
                    1.0
                ],
                [
                    "Oc1c(F)ccc(NC2OPNC2CCl)c1F",
                    1.0
                ],
                [
                    "OPOCN(F)C=Nc1cccc(CF)c1Cl",
                    1.0
                ],
                [
                    "OPOCN(F)C=Nc1ccc(CF)cc1Cl",
                    1.0
                ],
                [
                    "OPOCN(F)C=Nc1c(Cl)cccc1CF",
                    1.0
                ],
                [
                    "OPOC=Nc1c(Cl)cc(CF)cc1CNF",
                    1.0
                ],
                [
                    "OPOC(=Nc1c(Cl)cccc1CCF)NF",
                    1.0
                ],
                [
                    "OPN(F)COC(Cl)Nc1ccc2c(c1)C2F",
                    1.0
                ],
                [
                    "OP1OC(c2ccc(CCl)cc2F)N1NCF",
                    1.0
                ],
                [
                    "OP1OC(c2ccc(CCl)cc2)N1N(F)CF",
                    1.0
                ],
                [
                    "OP1OC(Nc2ccc(F)cc2Cl)CNC1F",
                    1.0
                ],
                [
                    "OP1OC(Nc2ccc(F)c(F)c2)N1CCCl",
                    1.0
                ],
                [
                    "OP1OC(N(F)c2ccccc2)CN1C(F)Cl",
                    1.0
                ],
                [
                    "OP1OC(F)(NCc2ccccc2Cl)CN1F",
                    1.0
                ],
                [
                    "OP1NCCC(Nc2ccc(F)c(F)c2Cl)O1",
                    1.0
                ],
                [
                    "OP1NCCC(NF)(c2cccc(F)c2Cl)O1",
                    1.0
                ],
                [
                    "OP1NCCC(N(F)c2cccc(F)c2Cl)O1",
                    1.0
                ],
                [
                    "OP1NCC(Nc2ccc(F)c(CCl)c2F)O1",
                    1.0
                ],
                [
                    "OP1NCC(N(F)c2ccc(Cl)c(F)c2)CO1",
                    1.0
                ],
                [
                    "OP1NCC(N(CF)c2cccc(Cl)c2F)O1",
                    1.0
                ],
                [
                    "OP1NCC(Cl)(Nc2cccc(CF)c2F)O1",
                    1.0
                ],
                [
                    "OP1NC(c2cc(F)cc(Cl)c2)CC(NF)O1",
                    1.0
                ],
                [
                    "OP1NC(CCl)C(Nc2ccc(F)cc2F)O1",
                    1.0
                ],
                [
                    "OP1NC(CCl)C(Nc2c(F)cccc2F)O1",
                    1.0
                ],
                [
                    "OP1CNCC(Nc2ccc(F)c(F)c2Cl)O1",
                    1.0
                ],
                [
                    "OP1CNCC(Cl)(Nc2ccc(F)c(F)c2)O1",
                    1.0
                ],
                [
                    "OP1CN2CC(O1)N2C1=C(Cl)C(F)C(F)C=C1",
                    1.0
                ],
                [
                    "ON1PC(NC(O)(Cl)c2ccccc2F)C1F",
                    1.0
                ],
                [
                    "ON1CC(Nc2ccc(F)c(CCl)c2F)OP1",
                    1.0
                ],
                [
                    "ON1CC(NC(O)(Cl)c2c(F)cccc2F)P1",
                    1.0
                ],
                [
                    "OCc1cccc(N(F)C2CN(F)PO2)c1Cl",
                    1.0
                ],
                [
                    "OCc1cc(N(F)C2CN(F)PO2)ccc1Cl",
                    1.0
                ],
                [
                    "OCc1c(F)ccc(NC2CN(OCl)P2)c1F",
                    1.0
                ],
                [
                    "OCc1c(F)ccc(NC2CN(F)PO2)c1Cl",
                    1.0
                ],
                [
                    "OCc1c(F)cc(F)c(NC2CNPO2)c1Cl",
                    1.0
                ],
                [
                    "OCc1c(F)c(F)cc(NC2CNPO2)c1Cl",
                    1.0
                ],
                [
                    "OCc1c(Cl)ccc(NC2CN(F)PO2)c1F",
                    1.0
                ],
                [
                    "OCPOCC(F)N=Nc1ccc(F)cc1Cl",
                    1.0
                ],
                [
                    "OCP1OCC(Nc2cccc(F)c2Cl)N1F",
                    1.0
                ],
                [
                    "OCP1OCC(Nc2ccc(F)cc2Cl)N1F",
                    1.0
                ],
                [
                    "OCP1OC(Nc2ccc(F)cc2Cl)CN1F",
                    1.0
                ],
                [
                    "OCP1OC(Nc2ccc(F)cc2CCl)N1F",
                    1.0
                ],
                [
                    "OCP1OC(F)(Nc2ccccc2Cl)CN1F",
                    1.0
                ],
                [
                    "OCP1NCC(F)(Nc2cccc(Cl)c2F)O1",
                    1.0
                ],
                [
                    "OCC1OPNC1Nc1ccc(F)c(F)c1Cl",
                    1.0
                ],
                [
                    "OCC1(Nc2ccc(F)cc2Cl)COPN1F",
                    1.0
                ],
                [
                    "OCC1(Nc2ccc(F)c(F)c2Cl)COPN1",
                    1.0
                ],
                [
                    "OCC(OP)C(F)(Cl)N=Nc1ccc(F)cc1",
                    1.0
                ],
                [
                    "OC1NPOC1(F)Nc1c(F)cccc1CCl",
                    1.0
                ],
                [
                    "OC1CN1POC(F)(Cl)N(F)c1ccccc1",
                    1.0
                ],
                [
                    "OC1C(N(F)Cc2ccccc2Cl)OPN1F",
                    1.0
                ],
                [
                    "OC1(Nc2cc(CCl)c(F)cc2F)CNPO1",
                    1.0
                ],
                [
                    "OC1(NCc2c(Cl)ccc(F)c2F)CNPO1",
                    1.0
                ],
                [
                    "OC(NC1CNPO1)c1c(Cl)ccc(F)c1F",
                    1.0
                ],
                [
                    "OC(F)c1c(F)ccc(NC2CNPO2)c1Cl",
                    1.0
                ],
                [
                    "OC(F)POCN(F)C=Nc1ccccc1Cl",
                    1.0
                ],
                [
                    "OC(F)N(c1cccc(Cl)c1F)C1CNPO1",
                    1.0
                ],
                [
                    "OC(Cl)c1c(F)ccc(NC2CNP2O)c1F",
                    1.0
                ],
                [
                    "OC(Cl)c1c(F)ccc(NC2CN(O)P2)c1F",
                    1.0
                ],
                [
                    "OC(Cl)(NC(P)C1NO1)c1c(F)cccc1F",
                    1.0
                ],
                [
                    "Nc1ccc(F)c(C2OP(CO)N(F)C2Cl)c1",
                    1.0
                ],
                [
                    "Nc1c(F)ccc(N=C(CF)OCOP)c1Cl",
                    1.0
                ],
                [
                    "Nc1c(CCl)ccc(C2(F)OPNC2O)c1F",
                    1.0
                ],
                [
                    "NP1OC(Cl)CC(F)(Nc2ccc(F)cc2)O1",
                    1.0
                ],
                [
                    "NN1P(O)OC1(Cl)c1ccc(CCF)cc1F",
                    1.0
                ],
                [
                    "NCC(O)=Nc1cc(POCF)c(F)cc1Cl",
                    1.0
                ],
                [
                    "NCC(O)=Nc1cc(Cl)c(F)c(POCF)c1",
                    1.0
                ],
                [
                    "NC1OPNC1(OC(F)Cl)c1ccc(F)cc1",
                    1.0
                ],
                [
                    "NC1OP(OCCl)NC1c1ccc(F)c(F)c1",
                    1.0
                ],
                [
                    "NC1OP(OC(F)Cl)NC1c1ccc(F)cc1",
                    1.0
                ],
                [
                    "NC1C(Nc2ccccc2F)OPOC1(F)Cl",
                    1.0
                ],
                [
                    "NC1=CCC(F)(C2C=NP(OCCl)O2)C=C1F",
                    1.0
                ],
                [
                    "NC1(c2ccccc2F)CNP(OC(F)Cl)O1",
                    1.0
                ],
                [
                    "NC1(C(O)c2ccc(F)cc2Cl)COPN1F",
                    1.0
                ],
                [
                    "NC(F)COPC(O)=Nc1ccc(F)cc1Cl",
                    1.0
                ],
                [
                    "NC(F)(P)c1c(F)ccc(N=COCO)c1Cl",
                    1.0
                ],
                [
                    "NC(C=NF)OPOCc1c(F)cccc1Cl",
                    1.0
                ],
                [
                    "N=CC(N)OPOCc1c(F)cc(F)cc1Cl",
                    1.0
                ],
                [
                    "N=C(COPO)CN(F)c1ccc(F)cc1Cl",
                    1.0
                ],
                [
                    "Fc1ccccc1OP1NCCC(N(F)Cl)O1",
                    1.0
                ],
                [
                    "Fc1ccccc1NC1CNP(OC(F)Cl)O1",
                    1.0
                ],
                [
                    "Fc1ccccc1NC1(F)OPNC1OCCl",
                    1.0
                ],
                [
                    "Fc1ccccc1NC1(F)CNP(OCCl)O1",
                    1.0
                ],
                [
                    "Fc1ccccc1N(F)C1CNP(OCCl)O1",
                    1.0
                ],
                [
                    "Fc1cccc(OP2NCCC(N(F)Cl)O2)c1",
                    1.0
                ],
                [
                    "Fc1cccc(NC2CN(F)P(OCCl)O2)c1",
                    1.0
                ],
                [
                    "Fc1cccc(NC2(F)CNP(OCCl)O2)c1",
                    1.0
                ],
                [
                    "Fc1cccc(NC(F)(Cl)OP2NCCO2)c1",
                    1.0
                ],
                [
                    "Fc1ccc(NCl)c(C(F)OP2NCCO2)c1",
                    1.0
                ],
                [
                    "Fc1ccc(NC2OPNC2F)c(OCCl)c1",
                    1.0
                ],
                [
                    "Fc1ccc(NC2OP(OCCl)NC2F)cc1",
                    1.0
                ],
                [
                    "Fc1ccc(NC2NP(OCCCl)O2)cc1F",
                    1.0
                ],
                [
                    "Fc1ccc(NC2CNP(OCCl)O2)cc1F",
                    1.0
                ],
                [
                    "Fc1ccc(NC2CNP(OCCl)O2)c(F)c1",
                    1.0
                ],
                [
                    "Fc1ccc(NC2CNP(OC(F)Cl)O2)cc1",
                    1.0
                ],
                [
                    "Fc1ccc(NC2CN(F)P(OCCl)O2)cc1",
                    1.0
                ],
                [
                    "Fc1ccc(NC2(OCCl)CNPO2)c(F)c1",
                    1.0
                ],
                [
                    "Fc1ccc(NC2(F)CNP(OCCl)O2)cc1",
                    1.0
                ],
                [
                    "Fc1ccc(NC(F)OP2OCCN2Cl)cc1",
                    1.0
                ],
                [
                    "Fc1ccc(NC(F)OP2NCC(Cl)O2)cc1",
                    1.0
                ],
                [
                    "Fc1ccc(NC(F)(Cl)OP2NCCO2)cc1",
                    1.0
                ],
                [
                    "Fc1ccc(N(Cl)C(F)OP2NCCO2)cc1",
                    1.0
                ],
                [
                    "Fc1ccc(F)c(NCOP2NCC(Cl)O2)c1",
                    1.0
                ],
                [
                    "Fc1ccc(F)c(NC2(OCCl)CNPO2)c1",
                    1.0
                ],
                [
                    "Fc1cc(NC2(F)CNPO2)cc(OCCl)c1",
                    1.0
                ],
                [
                    "Fc1c(OCCl)cccc1N(F)C1CNPO1",
                    1.0
                ],
                [
                    "FPC(NOC(Cl)c1ccccc1F)C1NO1",
                    1.0
                ],
                [
                    "FNc1cc(Cl)ccc1OP1OCCCN1F",
                    1.0
                ],
                [
                    "FNc1cc(Cl)cc(OP2OCCCN2F)c1",
                    1.0
                ],
                [
                    "FNOCc1cccc(C2(Cl)OPNC2F)c1",
                    1.0
                ],
                [
                    "FNCOOC=Nc1ccc(C(F)P)cc1Cl",
                    1.0
                ],
                [
                    "FNCCOPOC=Nc1ccc(F)cc1Cl",
                    1.0
                ],
                [
                    "FNC1CCNP(Oc2cc(F)ccc2Cl)O1",
                    1.0
                ],
                [
                    "FNC1CCNP(Oc2cc(F)cc(Cl)c2)O1",
                    1.0
                ],
                [
                    "FNC1CCN(Oc2cc(F)ccc2Cl)PO1",
                    1.0
                ],
                [
                    "FNC1CCN(F)P(Oc2cccc(Cl)c2)O1",
                    1.0
                ],
                [
                    "FN(c1ccccc1)C1(F)CNP(OCCl)O1",
                    1.0
                ],
                [
                    "FN(c1ccccc1)C(F)(Cl)OP1NCCO1",
                    1.0
                ],
                [
                    "FN(F)C1CCNP(Oc2ccccc2Cl)O1",
                    1.0
                ],
                [
                    "FCc1ccc(NC(F)(Cl)OP2NCO2)cc1",
                    1.0
                ],
                [
                    "FCc1ccc(N=COPOCNF)c(Cl)c1",
                    1.0
                ],
                [
                    "FCOP1OCCN1Nc1cccc(Cl)c1F",
                    1.0
                ],
                [
                    "FCOP1OC(NC2C=CC=CC=C2Cl)N1F",
                    1.0
                ],
                [
                    "FCOP1NCC(Nc2cccc(Cl)c2F)O1",
                    1.0
                ],
                [
                    "FCOP1NCC(Cl)(Nc2ccccc2F)O1",
                    1.0
                ],
                [
                    "FCNN=COPOCc1c(F)cccc1Cl",
                    1.0
                ],
                [
                    "FCN(Cl)c1ccc(F)cc1OP1NCCO1",
                    1.0
                ],
                [
                    "FC1=CC=CC=C(NC2NP(OC(F)Cl)O2)C1",
                    1.0
                ],
                [
                    "FC1=CC(NC2OP(OCCl)N2F)=CCC=C1",
                    1.0
                ],
                [
                    "FC1=CC(NC2NP(OCCl)O2)=CC(F)C=C1",
                    1.0
                ],
                [
                    "FC1=CC(F)CC=C1NC1C=NP(OCCl)O1",
                    1.0
                ],
                [
                    "FC1=C(OCCl)C(F)CC=C1NC1C=NPO1",
                    1.0
                ],
                [
                    "FC(Cl)OP1OC(Nc2ccccc2)CN1F",
                    1.0
                ],
                [
                    "Cc1cccc(F)c1N(F)C1(Cl)CNP(O)O1",
                    1.0
                ],
                [
                    "Cc1cccc(F)c1N(CF)C1(Cl)NP(O)O1",
                    1.0
                ],
                [
                    "Cc1cccc(C2(Cl)OP(ONF)NC2F)c1",
                    1.0
                ],
                [
                    "Cc1ccc(F)c(C2NP(ONF)OC2Cl)c1",
                    1.0
                ],
                [
                    "Cc1ccc(F)c(C2(Cl)COP(ONF)N2)c1",
                    1.0
                ],
                [
                    "Cc1ccc(F)c(C2(Cl)CNP(ONF)O2)c1",
                    1.0
                ],
                [
                    "Cc1ccc(C2(Cl)OP(O)N2NCF)c(F)c1",
                    1.0
                ],
                [
                    "Cc1ccc(C2(Cl)CNP(O)O2)c(F)c1NF",
                    1.0
                ],
                [
                    "Cc1ccc(C2(Cl)CN(NF)P(O)O2)c(F)c1",
                    1.0
                ],
                [
                    "Cc1cc(O)c(C2(Cl)CNPO2)c(F)c1NF",
                    1.0
                ],
                [
                    "Cc1cc(NF)cc(C2(Cl)OP(O)NC2F)c1",
                    1.0
                ],
                [
                    "Cc1cc(NCl)cc(C2(F)OP(O)NC2F)c1",
                    1.0
                ],
                [
                    "Cc1cc(F)c(N)c(C2(Cl)OP(O)NC2F)c1",
                    1.0
                ],
                [
                    "Cc1cc(Cl)c(C2CNP(O)O2)c(F)c1NF",
                    1.0
                ],
                [
                    "Cc1c(F)ccc(NC2(O)CN(F)PO2)c1Cl",
                    1.0
                ],
                [
                    "Cc1c(F)ccc(NC2(Cl)CNP(O)O2)c1F",
                    1.0
                ],
                [
                    "Cc1c(F)c(N)cc(C2(Cl)CNP(O)O2)c1F",
                    1.0
                ],
                [
                    "Cc1c(Cl)ccc(NC2OPN(F)C2O)c1F",
                    1.0
                ],
                [
                    "COc1cccc(NC2(Cl)OPNC2F)c1F",
                    1.0
                ],
                [
                    "COc1c(Cl)ccc(NC2CN(F)PO2)c1F",
                    1.0
                ],
                [
                    "COPc1cc(N=NC(F)CO)c(Cl)cc1F",
                    1.0
                ],
                [
                    "COPc1cc(N=C(O)C(N)F)c(Cl)cc1F",
                    1.0
                ],
                [
                    "COPc1c(F)ccc(N=C(O)C(N)F)c1Cl",
                    1.0
                ],
                [
                    "COPOCNc1cc(C=NF)c(F)cc1Cl",
                    1.0
                ],
                [
                    "COPOC=Nc1ccc(F)c(C(N)F)c1Cl",
                    1.0
                ],
                [
                    "COPOC=Nc1cc(Cl)c(F)cc1CNF",
                    1.0
                ],
                [
                    "COPOC=Nc1c(Cl)cccc1C(F)NF",
                    1.0
                ],
                [
                    "COPOC=Nc1c(Cl)cc(F)cc1CNF",
                    1.0
                ],
                [
                    "COPOC=NNC(F)c1c(F)cccc1Cl",
                    1.0
                ],
                [
                    "COPOC(N)=Nc1ccc(F)c(CF)c1Cl",
                    1.0
                ],
                [
                    "COPOC(N)=Nc1ccc(F)c(C(F)Cl)c1",
                    1.0
                ],
                [
                    "COPOC(CNc1ccc(F)cc1Cl)=NF",
                    1.0
                ],
                [
                    "COPOC(CNF)=Nc1ccc(F)cc1Cl",
                    1.0
                ],
                [
                    "COPOC(CNF)=Nc1cc(F)ccc1Cl",
                    1.0
                ],
                [
                    "COPOC(CF)=Nc1ccc(F)c(N)c1Cl",
                    1.0
                ],
                [
                    "COPOC(C=NF)Nc1ccc(F)cc1Cl",
                    1.0
                ],
                [
                    "COPOC(C=NF)Nc1c(F)cccc1Cl",
                    1.0
                ],
                [
                    "COPOC(=Nc1ccc(F)cc1Cl)C(N)F",
                    1.0
                ],
                [
                    "COPOC(=Nc1c(Cl)cccc1CF)NF",
                    1.0
                ],
                [
                    "COPOC(=N)CN(F)c1ccc(F)cc1Cl",
                    1.0
                ],
                [
                    "COP1OCC(Nc2ccc(F)cc2Cl)N1F",
                    1.0
                ],
                [
                    "COP1OC(Nc2ccc(F)cc2Cl)CN1F",
                    1.0
                ],
                [
                    "COP1OC(Nc2ccc(F)cc2)C(Cl)N1F",
                    1.0
                ],
                [
                    "COP1OC(NC2=CCC(Cl)=CC(F)=C2)N1F",
                    1.0
                ],
                [
                    "COP1OC(NC2=C(Cl)CC=CC(F)=C2)N1F",
                    1.0
                ],
                [
                    "COP1OC(NC2=C(Cl)CC=C(F)C=C2)N1F",
                    1.0
                ],
                [
                    "COP1OC(N)(Cl)CN1c1ccc(F)c(F)c1",
                    1.0
                ],
                [
                    "COP1OC(N(F)C2=C(Cl)CC=CC=C2)N1F",
                    1.0
                ],
                [
                    "COP1OC(N(Cl)C2=CCC=CC(F)=C2)N1F",
                    1.0
                ],
                [
                    "COP1OC(F)(Nc2ccccc2Cl)CN1F",
                    1.0
                ],
                [
                    "COP1OC(Cl)CN1Nc1cc(F)ccc1F",
                    1.0
                ],
                [
                    "COP1OC(Cl)(Nc2ccccc2F)CN1F",
                    1.0
                ],
                [
                    "COP1OC(C2=CCC(Cl)=C(NF)C=C2)N1F",
                    1.0
                ],
                [
                    "COP1NCC(Nc2ccc(F)c(F)c2Cl)O1",
                    1.0
                ],
                [
                    "COP1NCC(Nc2ccc(F)c(Cl)c2F)O1",
                    1.0
                ],
                [
                    "COP1NCC(Nc2c(F)ccc(Cl)c2F)O1",
                    1.0
                ],
                [
                    "COP1NCC(N(F)c2c(F)cccc2Cl)O1",
                    1.0
                ],
                [
                    "COP1NCC(F)(Nc2cccc(F)c2Cl)O1",
                    1.0
                ],
                [
                    "COP1NCC(F)(Nc2cc(F)ccc2Cl)O1",
                    1.0
                ],
                [
                    "COP1NCC(Cl)(c2cc(F)c(N)c(F)c2)O1",
                    1.0
                ],
                [
                    "COP1NCC(Cl)(Nc2cccc(F)c2F)O1",
                    1.0
                ],
                [
                    "COP1NCC(Cl)(Nc2ccc(F)cc2F)O1",
                    1.0
                ],
                [
                    "COP1NCC(Cl)(Nc2ccc(F)c(F)c2)O1",
                    1.0
                ],
                [
                    "COP1NCC(Cl)(Nc2cc(F)ccc2F)O1",
                    1.0
                ],
                [
                    "COP1NCC(Cl)(Nc2c(F)cccc2F)O1",
                    1.0
                ],
                [
                    "COP1NCC(Cl)(N(F)c2ccccc2F)O1",
                    1.0
                ],
                [
                    "COP1NC(Nc2cc(F)ccc2F)C(Cl)O1",
                    1.0
                ],
                [
                    "COP1NC(Nc2c(F)cccc2F)C(Cl)O1",
                    1.0
                ],
                [
                    "COP1NC(NC2=CC(F)C(Cl)=CC(F)=C2)O1",
                    1.0
                ],
                [
                    "COP1NC(N(Cl)C2=CC(F)C=CC(F)=C2)O1",
                    1.0
                ],
                [
                    "COP1NC(F)C(Cl)(c2ccc(N)cc2F)O1",
                    1.0
                ],
                [
                    "COP1NC(F)C(Cl)(c2ccc(N)c(F)c2)O1",
                    1.0
                ],
                [
                    "COP1NC(F)C(Cl)(Nc2ccccc2F)O1",
                    1.0
                ],
                [
                    "COP(Nc1cccc(F)c1Cl)OC(C)=NF",
                    1.0
                ],
                [
                    "COP(Cl)OC=Nc1ccc(F)cc1CNF",
                    1.0
                ],
                [
                    "COP(Cl)OC(CF)=Nc1cccc(F)c1N",
                    1.0
                ],
                [
                    "COP(Cl)OC(C=NF)Nc1ccccc1F",
                    1.0
                ],
                [
                    "COP(Cl)OC(=Nc1ccc(F)cc1)C(N)F",
                    1.0
                ],
                [
                    "COOC=Nc1ccc(F)c(C(N)(F)P)c1Cl",
                    1.0
                ],
                [
                    "COOC=Nc1ccc(C(F)P)c(NF)c1Cl",
                    1.0
                ],
                [
                    "COOC(=Nc1cc(P)c(F)cc1Cl)C(N)F",
                    1.0
                ],
                [
                    "CON1CC(Cl)(Nc2ccc(F)c(F)c2)OP1",
                    1.0
                ],
                [
                    "CON(c1ccc(F)c(F)c1Cl)C1CNPO1",
                    1.0
                ],
                [
                    "CON(N=COP)C(F)c1c(F)cccc1Cl",
                    1.0
                ],
                [
                    "CON(F)CC(=Nc1ccc(F)cc1Cl)OP",
                    1.0
                ],
                [
                    "COC1NPOC1(F)Nc1cc(Cl)ccc1F",
                    1.0
                ],
                [
                    "COC1NPOC1(Cl)Nc1ccc(F)c(F)c1",
                    1.0
                ],
                [
                    "COC1=CC(N(F)C2OPN2F)=C(Cl)CC=C1",
                    1.0
                ],
                [
                    "COC1(F)NPOC1(Cl)c1ccc(N)c(F)c1",
                    1.0
                ],
                [
                    "COC1(C=CC(F)=CC=CF)N=POC1(N)Cl",
                    1.0
                ],
                [
                    "CNP(O)OC(Cl)Nc1ccc2c(c1F)C2F",
                    1.0
                ],
                [
                    "CN1CC(Cl)(Nc2cc(F)ccc2F)OP1O",
                    1.0
                ],
                [
                    "CN(c1cc(F)ccc1F)C1(Cl)CNP(O)O1",
                    1.0
                ],
                [
                    "CN(F)C1=C(F)CC(C2(Cl)NP(O)O2)=CC=C1",
                    1.0
                ],
                [
                    "CCOPOC(=Nc1ccc(F)cc1Cl)NF",
                    1.0
                ],
                [
                    "CCOP1OC(Nc2ccc(F)cc2Cl)N1F",
                    1.0
                ],
                [
                    "CCOP(O)C=Nc1cc(NF)c(F)cc1Cl",
                    1.0
                ],
                [
                    "CCOP(O)C=Nc1c(Cl)cc(F)c(N)c1F",
                    1.0
                ],
                [
                    "CC1NP(O)OC1N(Cl)c1ccc(F)cc1F",
                    1.0
                ],
                [
                    "CC1C(Nc2ccc(F)c(Cl)c2)OP(O)N1F",
                    1.0
                ],
                [
                    "CC1=CC=C(C2(Cl)NP(O)O2)CC(F)=C1NF",
                    1.0
                ],
                [
                    "C=Nc1ccc(Cl)c(N(CF)COP(O)F)c1",
                    1.0
                ],
                [
                    "C=Nc1ccc(CF)c(NCOP(O)F)c1Cl",
                    1.0
                ],
                [
                    "C=Nc1ccc(CF)c(N(F)COPO)c1Cl",
                    1.0
                ],
                [
                    "C=Nc1cc(OPOCNF)c(CF)cc1Cl",
                    1.0
                ],
                [
                    "C=COC1N=POC1N(F)C=CC(F)=C(C)Cl",
                    1.0
                ],
                [
                    "C=CC=C(F)C(F)=CC1(OC)N=POC1(N)Cl",
                    1.0
                ],
                [
                    "C=CC(F)=CC=CN(F)C1(Cl)OP=NC1OC",
                    1.0
                ],
                [
                    "C=CC(F)=C(F)C=CNC1(Cl)OP=NC1OC",
                    1.0
                ],
                [
                    "C=CC(F)=C(F)C=CC1(OC)N=POC1(N)Cl",
                    1.0
                ],
                [
                    "C=CC(F)=C(Cl)C=CN(F)C1OP=NC1OC",
                    1.0
                ],
                [
                    "C=CC(F)=C(Cl)C(=C)N(F)C1OP=NC1OC",
                    1.0
                ],
                [
                    "C=CC(Cl)=C(F)C=CN(F)C1OP=NC1OC",
                    1.0
                ],
                [
                    "C=CC(=CC(Cl)=C1N=C1N(F)COPO)CF",
                    1.0
                ],
                [
                    "C=C1C(=C(F)C2=CCNP(O)OC(Cl)N2)C1F",
                    1.0
                ],
                [
                    "C#CC(F)=C(F)C=CNC(O)(Cl)C(N=P)OC",
                    1.0
                ]
            ],
            "execution_time": 116.34582948684692,
            "number_scoring_function_calls": 9250,
            "metadata": {
                "top_250": 1.0,
                "internal_similarity_max": 0.8222222222222222,
                "internal_similarity_mean": 0.16130645030684126,
                "internal_similarity_histogram_density": [
                    [
                        1.6496,
                        6.06976,
                        1.8438399999999993,
                        0.2908800000000001,
                        0.10208000000000003,
                        0.027519999999999975,
                        0.012800000000000004,
                        0.0019200000000000005,
                        0.0016000000000000005,
                        0.0
                    ]
                ],
                "internal_similarity_histogram_bins": [
                    [
                        0.0,
                        0.1,
                        0.2,
                        0.30000000000000004,
                        0.4,
                        0.5,
                        0.6000000000000001,
                        0.7000000000000001,
                        0.8,
                        0.9,
                        1.0
                    ]
                ]
            }
        },
        {
            "benchmark_name": "Median molecules 1",
            "score": 0.4546897198052908,
            "optimized_molecules": [
                [
                    "CC1CCC2CC(=O)C(C)(CCC(C(C)C)C(O)C1)C2(C)C",
                    0.4745762711864407
                ],
                [
                    "CC1CCC2(C)C(=O)CC(CCC(C(C)C)C(O)C1)C2(C)C",
                    0.4745762711864407
                ],
                [
                    "CC(C)C1CCC2(C)C(=O)CC(CC1O)C2(C)C",
                    0.4738035414793428
                ],
                [
                    "CC(C)C1CCC2CC(=O)C(C)(CCC1O)C2(C)C",
                    0.46032847487588874
                ],
                [
                    "CC(C)C1CC(=O)C2(C)CCC(CC1O)C2(C)C",
                    0.458682472293863
                ],
                [
                    "CC1CCC2CCC(C)(C(=O)CC(C(C)C)C(O)C1)C2(C)C",
                    0.45
                ],
                [
                    "CC1CCC(C(C)C)C(O)CCC2(C)C(=O)CC(C1)C2(C)C",
                    0.45
                ],
                [
                    "CC1CCC(C(C)C)C(O)CC2CCC(C)(C(=O)C1)C2(C)C",
                    0.45
                ],
                [
                    "CC1CCC(C(C)C)C(O)CC2CC(=O)C(C)(CC1)C2(C)C",
                    0.45
                ],
                [
                    "CC1CCC(C(C)C)C(O)CC(=O)C2(C)CCC(C1)C2(C)C",
                    0.45
                ],
                [
                    "CC1CC(=O)C2(C)CCC(CCC(C(C)C)C(O)C1)C2(C)C",
                    0.45
                ],
                [
                    "CC1CCC2CC(=O)C(C)(CC(C(C)C)C(O)C1)C2(C)C",
                    0.44801076831712416
                ],
                [
                    "CC1CCC2(C)C(=O)CC(CC(C(C)C)C(O)C1)C2(C)C",
                    0.44801076831712416
                ],
                [
                    "CC1CC(O)C(C(C)C)CCC2CC(=O)C(C)(C1)C2(C)C",
                    0.44801076831712416
                ],
                [
                    "CC1CC(O)C(C(C)C)CCC2(C)C(=O)CC(C1)C2(C)C",
                    0.44801076831712416
                ],
                [
                    "CC(C)C1CCC2CCC(C)(C(=O)CC1O)C2(C)C",
                    0.4476660119995655
                ],
                [
                    "CC(C)C1CCC2CC(=O)C(C)(CC1O)C2(C)C",
                    0.4468887036332465
                ],
                [
                    "CC(C)C1CCC2(C)C(=O)CC(CCC1O)C2(C)C",
                    0.44585082870893744
                ],
                [
                    "CC(C)C1CC2CCC(C)(C(=O)CC1O)C2(C)C",
                    0.443613573862942
                ],
                [
                    "CC(C)C1CC2CC(=O)C(C)(CCC1O)C2(C)C",
                    0.443613573862942
                ],
                [
                    "CC1CCCC2CC(=O)C(C)(CCC(C(C)C)C(O)C1)C2(C)C",
                    0.43994134506405985
                ],
                [
                    "CC1CCCC2(C)C(=O)CC(CCC(C(C)C)C(O)C1)C2(C)C",
                    0.43994134506405985
                ],
                [
                    "CC1CCC2CC(=O)C(C)(CCCC(C(C)C)C(O)C1)C2(C)C",
                    0.43994134506405985
                ],
                [
                    "CC1CCC2(C)C(=O)CC(CCCC(C(C)C)C(O)C1)C2(C)C",
                    0.43994134506405985
                ],
                [
                    "CC1CCC(O)C(C(C)C)CCC2(C)C(=O)CC(C1)C2(C)C",
                    0.4379535120175709
                ],
                [
                    "CC1CCC2CC(=O)C(C)(CCC(O)C(C(C)C)C1)C2(C)C",
                    0.4374487394792124
                ],
                [
                    "CC(C)C1CCC(=O)C2(C)CCC(CC1O)C2(C)C",
                    0.43605676539356963
                ],
                [
                    "CC1CCC2(C)C(=O)CC(CC(O)C(C(C)C)C1)C2(C)C",
                    0.435285750066007
                ],
                [
                    "CC1CCC(C(C)C)C(O)CC2CC(=O)C(C)(C1)C2(C)C",
                    0.435285750066007
                ],
                [
                    "CC1CCC(C(C)C)C(O)CC2(C)C(=O)CC(C1)C2(C)C",
                    0.435285750066007
                ],
                [
                    "CC1CC(O)C(C(C)C)CC(=O)C2(C)CCC(C1)C2(C)C",
                    0.435285750066007
                ],
                [
                    "CC1CC(=O)C2(C)CCC(CC(C(C)C)C(O)C1)C2(C)C",
                    0.435285750066007
                ],
                [
                    "CC(C)C1CCCC2(C)C(=O)CC(CC1O)C2(C)C",
                    0.43513363202883826
                ],
                [
                    "CC1CCC2CC(O)C(C(C)C)CCC(C)(C(=O)C1)C2(C)C",
                    0.4262295081967213
                ],
                [
                    "CC1CCC2(C)C(=O)CC(O)C(C(C)C)CCC(C1)C2(C)C",
                    0.4262295081967213
                ],
                [
                    "CC1CCC2CCC(C)(C(=O)CC(O)C(C(C)C)C1)C2(C)C",
                    0.42597137568529864
                ],
                [
                    "CC1CCC(O)C(C(C)C)CC(=O)C2(C)CCC(C1)C2(C)C",
                    0.42597137568529864
                ],
                [
                    "CC1CCC2CC(=O)C(C)(CCC(C(C)S)C(O)C1)C2(C)C",
                    0.4251952027621871
                ],
                [
                    "CC1CCC2CC(=O)C(C)(CCC(C(C)P)C(O)C1)C2(C)C",
                    0.4251952027621871
                ],
                [
                    "CC1CCC2CC(=O)C(C)(CCC(C(C)O)C(O)C1)C2(C)C",
                    0.4251952027621871
                ],
                [
                    "CC1CCC2CC(=O)C(C)(CCC(C(C)N)C(O)C1)C2(C)C",
                    0.4251952027621871
                ],
                [
                    "CC1CCC2CC(=O)C(C)(CCC(C(C)F)C(O)C1)C2(C)C",
                    0.4251952027621871
                ],
                [
                    "CC1CCC2CC(=O)C(C)(CCC(C(C)Cl)C(O)C1)C2(C)C",
                    0.4251952027621871
                ],
                [
                    "CC1CCC2CC(=O)C(C)(CCC(C(C)Br)C(O)C1)C2(C)C",
                    0.4251952027621871
                ],
                [
                    "CC1CCC2(C)C(=O)CC(CCC(O)C(C(C)C)C1)C2(C)C",
                    0.4251952027621871
                ],
                [
                    "CC1CCC2(C)C(=O)CC(CCC(C(C)S)C(O)C1)C2(C)C",
                    0.4251952027621871
                ],
                [
                    "CC1CCC2(C)C(=O)CC(CCC(C(C)P)C(O)C1)C2(C)C",
                    0.4251952027621871
                ],
                [
                    "CC1CCC2(C)C(=O)CC(CCC(C(C)O)C(O)C1)C2(C)C",
                    0.4251952027621871
                ],
                [
                    "CC1CCC2(C)C(=O)CC(CCC(C(C)N)C(O)C1)C2(C)C",
                    0.4251952027621871
                ],
                [
                    "CC1CCC2(C)C(=O)CC(CCC(C(C)F)C(O)C1)C2(C)C",
                    0.4251952027621871
                ],
                [
                    "CC1CCC2(C)C(=O)CC(CCC(C(C)Cl)C(O)C1)C2(C)C",
                    0.4251952027621871
                ],
                [
                    "CC1CCC2(C)C(=O)CC(CCC(C(C)Br)C(O)C1)C2(C)C",
                    0.4251952027621871
                ],
                [
                    "CC(C)C1CCC2CC(=O)C(C)(CCC(S)CC1O)C2(C)C",
                    0.4251952027621871
                ],
                [
                    "CC(C)C1CCC2CC(=O)C(C)(CCC(P)CC1O)C2(C)C",
                    0.4251952027621871
                ],
                [
                    "CC(C)C1CCC2CC(=O)C(C)(CCC(O)CC1O)C2(C)C",
                    0.4251952027621871
                ],
                [
                    "CC(C)C1CCC2CC(=O)C(C)(CCC(N)CC1O)C2(C)C",
                    0.4251952027621871
                ],
                [
                    "CC(C)C1CCC2CC(=O)C(C)(CCC(F)CC1O)C2(C)C",
                    0.4251952027621871
                ],
                [
                    "CC(C)C1CCC2CC(=O)C(C)(CCC(Cl)CC1O)C2(C)C",
                    0.4251952027621871
                ],
                [
                    "CC(C)C1CCC2CC(=O)C(C)(CCC(Br)CC1O)C2(C)C",
                    0.4251952027621871
                ],
                [
                    "CC(C)C1CCC2CC(=O)C(C)(CCCC1O)C2(C)C",
                    0.4242640687119285
                ],
                [
                    "CC1CCC2CC(=O)C(C)(CC(O)C(C(C)C)C1)C2(C)C",
                    0.423728813559322
                ],
                [
                    "CC1CCC2(C)C(=O)CC(C(C)C)C(O)CC(C1)C2(C)C",
                    0.4234505222898966
                ],
                [
                    "CC1CC(=O)C2(C)CCC(C(C)C)C(O)CC(C1)C2(C)C",
                    0.4234505222898966
                ],
                [
                    "CC(C)C1CCC2(C)C(=O)CCC(CC1O)C2(C)C",
                    0.42334475220649564
                ],
                [
                    "CC1CCC2CC(C)(C(=O)CC(C(C)C)C(O)C1)C2(C)C",
                    0.4226135862856293
                ],
                [
                    "CC1CCC(C(C)C)C(O)CC2CC(C)(C(=O)C1)C2(C)C",
                    0.4226135862856293
                ],
                [
                    "CC1CCC(C(C)C)C(O)CC(=O)C2(C)CC(C1)C2(C)C",
                    0.4226135862856293
                ],
                [
                    "CC1CC(=O)C2(C)CCC(CC(O)C(C(C)C)C1)C2(C)C",
                    0.4226135862856293
                ],
                [
                    "CC1CC(=O)C2(C)CC(CCC(C(C)C)C(O)C1)C2(C)C",
                    0.4226135862856293
                ],
                [
                    "CC(C)C1CCCC2CC(=O)C(C)(CCC1O)C2(C)C",
                    0.4225001481984198
                ],
                [
                    "CC(C)C1CCC2(C)C(=O)CC(CCCC1O)C2(C)C",
                    0.4225001481984198
                ],
                [
                    "CC(C)C1CCC2CC(=O)C(C)(CCC(O)C1C)C2(C)C",
                    0.421211769587116
                ],
                [
                    "CC(C)C1CCC2CC(C)(C(=O)CC1O)C2(C)C",
                    0.42047525605008473
                ],
                [
                    "CC(C)C1CCC2(C)C(=O)CC(CC1O)C2(C)S",
                    0.42047525605008473
                ],
                [
                    "CC(C)C1CCC2(C)C(=O)CC(CC1O)C2(C)P",
                    0.42047525605008473
                ],
                [
                    "CC(C)C1CCC2(C)C(=O)CC(CC1O)C2(C)O",
                    0.42047525605008473
                ],
                [
                    "CC(C)C1CCC2(C)C(=O)CC(CC1O)C2(C)N",
                    0.42047525605008473
                ],
                [
                    "CC(C)C1CCC2(C)C(=O)CC(CC1O)C2(C)F",
                    0.42047525605008473
                ],
                [
                    "CC(C)C1CCC2(C)C(=O)CC(CC1O)C2(C)Cl",
                    0.42047525605008473
                ],
                [
                    "CC(C)C1CCC2(C)C(=O)CC(CC1O)C2(C)Br",
                    0.42047525605008473
                ],
                [
                    "CC1CCCCC2CC(=O)C(C)(CCC(C(C)C)C(O)C1)C2(C)C",
                    0.41979015736886477
                ],
                [
                    "CC1CCCCC2(C)C(=O)CC(CCC(C(C)C)C(O)C1)C2(C)C",
                    0.41979015736886477
                ],
                [
                    "CC1CCC2CC(=O)C(C)(CCCCC(C(C)C)C(O)C1)C2(C)C",
                    0.41979015736886477
                ],
                [
                    "CC1CCC2(C)C(=O)CC(CCCCC(C(C)C)C(O)C1)C2(C)C",
                    0.41979015736886477
                ],
                [
                    "CC(C)C1CC(=O)C2(C)CCC(CCC1O)C2(C)C",
                    0.41953597014763633
                ],
                [
                    "CC(C)C1CC2(C)C(=O)CC(CCC1O)C2(C)C",
                    0.4184137043778615
                ],
                [
                    "CC(C)C1CCC2(C)C(=O)CC(CC(O)C1C)C2(C)C",
                    0.4183300132670378
                ],
                [
                    "CC(C)C1CC2CCC(C)(C(=O)CC(O)C1C)C2(C)C",
                    0.4183300132670378
                ],
                [
                    "CC(C)C1CC2CC(=O)C(C)(CCC(O)C1C)C2(C)C",
                    0.4183300132670378
                ],
                [
                    "CC(C)C1CC(=O)C2(C)CCC(CC(O)C1C)C2(C)C",
                    0.4183300132670378
                ],
                [
                    "CC1CCC2CC(=O)C(C)(CCC(C(C)C)C(O)CC(C)C1)C2(C)C",
                    0.417910447761194
                ],
                [
                    "CC1CCC2(C)C(=O)CC(CCC(C(C)C)C(O)CC(C)C1)C2(C)C",
                    0.417910447761194
                ],
                [
                    "CC1CCC2(C)C(=O)CC(CC(C)CCC(C(C)C)C(O)C1)C2(C)C",
                    0.417690364554548
                ],
                [
                    "CC1CC(=O)C2(C)CCC(CC(C)CCC(C(C)C)C(O)C1)C2(C)C",
                    0.417690364554548
                ],
                [
                    "CC1CCC2CC(=O)C(C)(CCC(O)C1)C2(C)C",
                    0.41753340038353265
                ],
                [
                    "CC1CCCC2CCC(C)(C(=O)CC(C(C)C)C(O)C1)C2(C)C",
                    0.4172614801981401
                ],
                [
                    "CC1CCCC2(C)C(=O)CC(CC(O)C(C(C)C)CC1)C2(C)C",
                    0.4172614801981401
                ],
                [
                    "CC1CCC(C(C)C)C(O)CCCC2(C)C(=O)CC(C1)C2(C)C",
                    0.4172614801981401
                ],
                [
                    "CC1CC(=O)C2(C)CCC(CCCC(C(C)C)C(O)C1)C2(C)C",
                    0.4172614801981401
                ],
                [
                    "CC(C)C1CCC2CC(=O)C(C)(CCC1C)C2(C)C",
                    0.4169606805807075
                ]
            ],
            "execution_time": 224231.35938858986,
            "number_scoring_function_calls": 17541122,
            "metadata": {
                "top_1": 0.4745762711864407,
                "top_10": 0.4591967031021976,
                "top_100": 0.43029618512723417,
                "internal_similarity_max": 0.9523809523809523,
                "internal_similarity_mean": 0.6270140431307778,
                "internal_similarity_histogram_density": [
                    [
                        0.1,
                        0.0,
                        0.0,
                        0.0,
                        0.30000000000000004,
                        3.585999999999997,
                        3.8560000000000008,
                        1.7500000000000004,
                        0.3580000000000001,
                        0.05000000000000001
                    ]
                ],
                "internal_similarity_histogram_bins": [
                    [
                        0.0,
                        0.1,
                        0.2,
                        0.30000000000000004,
                        0.4,
                        0.5,
                        0.6000000000000001,
                        0.7000000000000001,
                        0.8,
                        0.9,
                        1.0
                    ]
                ]
            }
        },
        {
            "benchmark_name": "Median molecules 2",
            "score": 0.4170450290331149,
            "optimized_molecules": [
                [
                    "CCCc1nn(C)c2c(=O)[nH]c(-c3cc(S(=O)(=O)N4CCN(C)C(=O)C(c5ccc6c(c5)OCO6)N(S)CC4)ccc3OCC)nc12",
                    0.4189303587741589
                ],
                [
                    "CCCc1nn(C)c2c(=O)[nH]c(-c3cc(S(=O)(=O)N4CCN(C)C(=O)C(c5ccc6c(c5)OCO6)N(P)CC4)ccc3OCC)nc12",
                    0.4189303587741589
                ],
                [
                    "CCCc1nn(C)c2c(=O)[nH]c(-c3cc(S(=O)(=O)N4CCN(C)C(=O)C(c5ccc6c(c5)OCO6)N(O)CC4)ccc3OCC)nc12",
                    0.4189303587741589
                ],
                [
                    "CCCc1nn(C)c2c(=O)[nH]c(-c3cc(S(=O)(=O)N4CCN(C)C(=O)C(c5ccc6c(c5)OCO6)N(N)CC4)ccc3OCC)nc12",
                    0.4189303587741589
                ],
                [
                    "CCCc1nn(C)c2c(=O)[nH]c(-c3cc(S(=O)(=O)N4CCN(C)C(=O)C(c5ccc6c(c5)OCO6)N(F)CC4)ccc3OCC)nc12",
                    0.4189303587741589
                ],
                [
                    "CCCc1nn(C)c2c(=O)[nH]c(-c3cc(S(=O)(=O)N4CCN(C)C(=O)C(c5ccc6c(c5)OCO6)N(Cl)CC4)ccc3OCC)nc12",
                    0.4189303587741589
                ],
                [
                    "CCCc1nn(C)c2c(=O)[nH]c(-c3cc(S(=O)(=O)N4CCN(C)C(=O)C(c5ccc6c(c5)OCO6)N(C)CC4)ccc3OCC)nc12",
                    0.4189303587741589
                ],
                [
                    "CCCc1nn(C)c2c(=O)[nH]c(-c3cc(S(=O)(=O)N4CCN(C)C(=O)C(c5ccc6c(c5)OCO6)N(Br)CC4)ccc3OCC)nc12",
                    0.4189303587741589
                ],
                [
                    "CCCc1nn(C)c2c(=O)[nH]c(-c3cc(S(=O)(=O)N4CCN(C)C(c5ccc6c(c5)OCO6)C(=O)C4)ccc3OCC)nc12",
                    0.41719815242504243
                ],
                [
                    "CCCc1nn(C)c2c(=O)[nH]c(-c3cc(S(=O)(=O)N4CCN5C(=O)C(c6ccc7c(c6)OCO7)N5CC4)ccc3OCC)nc12",
                    0.41691422535312855
                ],
                [
                    "CCCc1nn(C)c2c(=O)[nH]c(-c3cc(S(=O)(=O)N4CCN(C)CC5C(=O)C(c6ccc7c(c6)OCO7)N5CC4)ccc3OCC)nc12",
                    0.41543750270736796
                ],
                [
                    "CCCc1nn(C)c2c(=O)[nH]c(-c3cc(S(=O)(=O)N4CCN(C)CC5=CN(CC4)C5c4ccc5c(c4)OCO5)ccc3OCC)nc12",
                    0.41534481123181805
                ],
                [
                    "CCCc1nn(C)c2c(=O)[nH]c(-c3cc(S(=O)(=O)N4CCN(C)CC(=O)C(c5ccc6c(c5)OCO6)N(S)CC4)ccc3OCC)nc12",
                    0.41534481123181805
                ],
                [
                    "CCCc1nn(C)c2c(=O)[nH]c(-c3cc(S(=O)(=O)N4CCN(C)CC(=O)C(c5ccc6c(c5)OCO6)N(P)CC4)ccc3OCC)nc12",
                    0.41534481123181805
                ],
                [
                    "CCCc1nn(C)c2c(=O)[nH]c(-c3cc(S(=O)(=O)N4CCN(C)CC(=O)C(c5ccc6c(c5)OCO6)N(O)CC4)ccc3OCC)nc12",
                    0.41534481123181805
                ],
                [
                    "CCCc1nn(C)c2c(=O)[nH]c(-c3cc(S(=O)(=O)N4CCN(C)CC(=O)C(c5ccc6c(c5)OCO6)N(N)CC4)ccc3OCC)nc12",
                    0.41534481123181805
                ],
                [
                    "CCCc1nn(C)c2c(=O)[nH]c(-c3cc(S(=O)(=O)N4CCN(C)CC(=O)C(c5ccc6c(c5)OCO6)N(F)CC4)ccc3OCC)nc12",
                    0.41534481123181805
                ],
                [
                    "CCCc1nn(C)c2c(=O)[nH]c(-c3cc(S(=O)(=O)N4CCN(C)CC(=O)C(c5ccc6c(c5)OCO6)N(Cl)CC4)ccc3OCC)nc12",
                    0.41534481123181805
                ],
                [
                    "CCCc1nn(C)c2c(=O)[nH]c(-c3cc(S(=O)(=O)N4CCN(C)CC(=O)C(c5ccc6c(c5)OCO6)N(C)CC4)ccc3OCC)nc12",
                    0.41534481123181805
                ],
                [
                    "CCCc1nn(C)c2c(=O)[nH]c(-c3cc(S(=O)(=O)N4CCN(C)CC(=O)C(c5ccc6c(c5)OCO6)N(Br)CC4)ccc3OCC)nc12",
                    0.41534481123181805
                ],
                [
                    "CCCc1nn(C)c2c(=O)[nH]c(-c3cc(S(=O)(=O)N4CC(=O)C(c5ccc6c(c5)OCO6)N(C)C4)ccc3OCC)nc12",
                    0.41509799840746886
                ],
                [
                    "CCCc1nn(C)c2c(=O)[nH]c(-c3cc(S(=O)(=O)N4CCN(S)C(=O)C(c5ccc6c(c5)OCO6)N(C)CC4)ccc3OCC)nc12",
                    0.41457958749161017
                ],
                [
                    "CCCc1nn(C)c2c(=O)[nH]c(-c3cc(S(=O)(=O)N4CCN(P)C(=O)C(c5ccc6c(c5)OCO6)N(C)CC4)ccc3OCC)nc12",
                    0.41457958749161017
                ],
                [
                    "CCCc1nn(C)c2c(=O)[nH]c(-c3cc(S(=O)(=O)N4CCN(O)C(=O)C(c5ccc6c(c5)OCO6)N(C)CC4)ccc3OCC)nc12",
                    0.41457958749161017
                ],
                [
                    "CCCc1nn(C)c2c(=O)[nH]c(-c3cc(S(=O)(=O)N4CCN(N)C(=O)C(c5ccc6c(c5)OCO6)N(C)CC4)ccc3OCC)nc12",
                    0.41457958749161017
                ],
                [
                    "CCCc1nn(C)c2c(=O)[nH]c(-c3cc(S(=O)(=O)N4CCN(F)C(=O)C(c5ccc6c(c5)OCO6)N(C)CC4)ccc3OCC)nc12",
                    0.41457958749161017
                ],
                [
                    "CCCc1nn(C)c2c(=O)[nH]c(-c3cc(S(=O)(=O)N4CCN(Cl)C(=O)C(c5ccc6c(c5)OCO6)N(C)CC4)ccc3OCC)nc12",
                    0.41457958749161017
                ],
                [
                    "CCCc1nn(C)c2c(=O)[nH]c(-c3cc(S(=O)(=O)N4CCN(C)C5=CN(CC4)C5c4ccc5c(c4)OCO5)ccc3OCC)nc12",
                    0.41457958749161017
                ],
                [
                    "CCCc1nn(C)c2c(=O)[nH]c(-c3cc(S(=O)(=O)N4CCN(Br)C(=O)C(c5ccc6c(c5)OCO6)N(C)CC4)ccc3OCC)nc12",
                    0.41457958749161017
                ],
                [
                    "CCCc1nn(C)c2c(=O)[nH]c(-c3cc(S(=O)(=O)N4CCN(C)C(=O)C4c4ccc5c(c4)OCO5)ccc3OCC)nc12",
                    0.4138963085982298
                ],
                [
                    "CCCc1nn(C)c2c(=O)[nH]c(-c3cc(S(=O)(=O)N4CCC(=O)C(c5ccc6c(c5)OCO6)N(C)CC4)ccc3OCC)nc12",
                    0.41367582426614313
                ],
                [
                    "CCCc1nn(C)c2c(=O)[nH]c(-c3cc(S(=O)(=O)N4CCN(C)CCC5C(=O)C(c6ccc7c(c6)OCO7)N5CC4)ccc3OCC)nc12",
                    0.4131563042724613
                ],
                [
                    "CCCc1nn(C)c2c(=O)[nH]c(-c3cc(S(=O)(=O)N4CCN(C)C(c5ccc6c(c5)OCO6)C(=S)C4)ccc3OCC)nc12",
                    0.41276854016057085
                ],
                [
                    "CCCc1nn(C)c2c(=O)[nH]c(-c3cc(S(=O)(=O)N4CCN(C)C(c5ccc6c(c5)OCO6)C(=P)C4)ccc3OCC)nc12",
                    0.41276854016057085
                ],
                [
                    "CCCc1nn(C)c2c(=O)[nH]c(-c3cc(S(=O)(=O)N4CCN(C)C(c5ccc6c(c5)OCO6)C(=N)C4)ccc3OCC)nc12",
                    0.41276854016057085
                ],
                [
                    "C=C1CN(S(=O)(=O)c2ccc(OCC)c(-c3nc4c(CCC)nn(C)c4c(=O)[nH]3)c2)CCN(C)C1c1ccc2c(c1)OCO2",
                    0.41276854016057085
                ],
                [
                    "CCCc1nn(C)c2c(=O)[nH]c(-c3cc(S(=O)(=O)N4CCN(C)C(=O)C(c5ccc6c(c5)OCO6)N(C5C=[SH]5)CC4)ccc3OCC)nc12",
                    0.4126197817388711
                ],
                [
                    "CCCc1nn(C)c2c(=O)[nH]c(-c3cc(S(=O)(=O)N4CCN(C)C(=O)C(c5ccc6c(c5)OCO6)N(C5C=P5)CC4)ccc3OCC)nc12",
                    0.4126197817388711
                ],
                [
                    "CCCc1nn(C)c2c(=O)[nH]c(-c3cc(S(=O)(=O)N4CCN(C)C(=O)C(c5ccc6c(c5)OCO6)N(C5C=N5)CC4)ccc3OCC)nc12",
                    0.4126197817388711
                ],
                [
                    "CCCc1nn(C)c2c(=O)[nH]c(-c3cc(S(=O)(=O)N4CCN(C)C(=O)C(c5ccc6c(c5)OCO6)N(C5C=C5)CC4)ccc3OCC)nc12",
                    0.4126197817388711
                ],
                [
                    "CCCc1nn(C)c2c(=O)[nH]c(-c3cc(S(=O)(=O)N4CCN(C)C(=O)C(c5ccc6c(c5)OCO6)N([SH]=S)CC4)ccc3OCC)nc12",
                    0.41253013129940097
                ],
                [
                    "CCCc1nn(C)c2c(=O)[nH]c(-c3cc(S(=O)(=O)N4CCN(C)C(=O)C(c5ccc6c(c5)OCO6)N([SH]=O)CC4)ccc3OCC)nc12",
                    0.41253013129940097
                ],
                [
                    "CCCc1nn(C)c2c(=O)[nH]c(-c3cc(S(=O)(=O)N4CCN(C)C(=O)C(c5ccc6c(c5)OCO6)N([SH]=N)CC4)ccc3OCC)nc12",
                    0.41253013129940097
                ],
                [
                    "CCCc1nn(C)c2c(=O)[nH]c(-c3cc(S(=O)(=O)N4CCN(C)C(=O)C(c5ccc6c(c5)OCO6)N(SS)CC4)ccc3OCC)nc12",
                    0.41253013129940097
                ],
                [
                    "CCCc1nn(C)c2c(=O)[nH]c(-c3cc(S(=O)(=O)N4CCN(C)C(=O)C(c5ccc6c(c5)OCO6)N(SO)CC4)ccc3OCC)nc12",
                    0.41253013129940097
                ],
                [
                    "CCCc1nn(C)c2c(=O)[nH]c(-c3cc(S(=O)(=O)N4CCN(C)C(=O)C(c5ccc6c(c5)OCO6)N(SN)CC4)ccc3OCC)nc12",
                    0.41253013129940097
                ],
                [
                    "CCCc1nn(C)c2c(=O)[nH]c(-c3cc(S(=O)(=O)N4CCN(C)C(=O)C(c5ccc6c(c5)OCO6)N(SF)CC4)ccc3OCC)nc12",
                    0.41253013129940097
                ],
                [
                    "CCCc1nn(C)c2c(=O)[nH]c(-c3cc(S(=O)(=O)N4CCN(C)C(=O)C(c5ccc6c(c5)OCO6)N(SCl)CC4)ccc3OCC)nc12",
                    0.41253013129940097
                ],
                [
                    "CCCc1nn(C)c2c(=O)[nH]c(-c3cc(S(=O)(=O)N4CCN(C)C(=O)C(c5ccc6c(c5)OCO6)N(SC)CC4)ccc3OCC)nc12",
                    0.41253013129940097
                ],
                [
                    "CCCc1nn(C)c2c(=O)[nH]c(-c3cc(S(=O)(=O)N4CCN(C)C(=O)C(c5ccc6c(c5)OCO6)N(SBr)CC4)ccc3OCC)nc12",
                    0.41253013129940097
                ],
                [
                    "CCCc1nn(C)c2c(=O)[nH]c(-c3cc(S(=O)(=O)N4CCN(C)C(=O)C(c5ccc6c(c5)OCO6)N(S#[SH])CC4)ccc3OCC)nc12",
                    0.41253013129940097
                ],
                [
                    "CCCc1nn(C)c2c(=O)[nH]c(-c3cc(S(=O)(=O)N4CCN(C)C(=O)C(c5ccc6c(c5)OCO6)N(S#N)CC4)ccc3OCC)nc12",
                    0.41253013129940097
                ],
                [
                    "CCCc1nn(C)c2c(=O)[nH]c(-c3cc(S(=O)(=O)N4CCN(C)C(=O)C(c5ccc6c(c5)OCO6)N(PS)CC4)ccc3OCC)nc12",
                    0.41253013129940097
                ],
                [
                    "CCCc1nn(C)c2c(=O)[nH]c(-c3cc(S(=O)(=O)N4CCN(C)C(=O)C(c5ccc6c(c5)OCO6)N(PP)CC4)ccc3OCC)nc12",
                    0.41253013129940097
                ],
                [
                    "CCCc1nn(C)c2c(=O)[nH]c(-c3cc(S(=O)(=O)N4CCN(C)C(=O)C(c5ccc6c(c5)OCO6)N(PO)CC4)ccc3OCC)nc12",
                    0.41253013129940097
                ],
                [
                    "CCCc1nn(C)c2c(=O)[nH]c(-c3cc(S(=O)(=O)N4CCN(C)C(=O)C(c5ccc6c(c5)OCO6)N(PN)CC4)ccc3OCC)nc12",
                    0.41253013129940097
                ],
                [
                    "CCCc1nn(C)c2c(=O)[nH]c(-c3cc(S(=O)(=O)N4CCN(C)C(=O)C(c5ccc6c(c5)OCO6)N(PF)CC4)ccc3OCC)nc12",
                    0.41253013129940097
                ],
                [
                    "CCCc1nn(C)c2c(=O)[nH]c(-c3cc(S(=O)(=O)N4CCN(C)C(=O)C(c5ccc6c(c5)OCO6)N(PCl)CC4)ccc3OCC)nc12",
                    0.41253013129940097
                ],
                [
                    "CCCc1nn(C)c2c(=O)[nH]c(-c3cc(S(=O)(=O)N4CCN(C)C(=O)C(c5ccc6c(c5)OCO6)N(PC)CC4)ccc3OCC)nc12",
                    0.41253013129940097
                ],
                [
                    "CCCc1nn(C)c2c(=O)[nH]c(-c3cc(S(=O)(=O)N4CCN(C)C(=O)C(c5ccc6c(c5)OCO6)N(PBr)CC4)ccc3OCC)nc12",
                    0.41253013129940097
                ],
                [
                    "CCCc1nn(C)c2c(=O)[nH]c(-c3cc(S(=O)(=O)N4CCN(C)C(=O)C(c5ccc6c(c5)OCO6)N(P=S)CC4)ccc3OCC)nc12",
                    0.41253013129940097
                ],
                [
                    "CCCc1nn(C)c2c(=O)[nH]c(-c3cc(S(=O)(=O)N4CCN(C)C(=O)C(c5ccc6c(c5)OCO6)N(P=P)CC4)ccc3OCC)nc12",
                    0.41253013129940097
                ],
                [
                    "CCCc1nn(C)c2c(=O)[nH]c(-c3cc(S(=O)(=O)N4CCN(C)C(=O)C(c5ccc6c(c5)OCO6)N(P=N)CC4)ccc3OCC)nc12",
                    0.41253013129940097
                ],
                [
                    "CCCc1nn(C)c2c(=O)[nH]c(-c3cc(S(=O)(=O)N4CCN(C)C(=O)C(c5ccc6c(c5)OCO6)N(OS)CC4)ccc3OCC)nc12",
                    0.41253013129940097
                ],
                [
                    "CCCc1nn(C)c2c(=O)[nH]c(-c3cc(S(=O)(=O)N4CCN(C)C(=O)C(c5ccc6c(c5)OCO6)N(OO)CC4)ccc3OCC)nc12",
                    0.41253013129940097
                ],
                [
                    "CCCc1nn(C)c2c(=O)[nH]c(-c3cc(S(=O)(=O)N4CCN(C)C(=O)C(c5ccc6c(c5)OCO6)N(ON)CC4)ccc3OCC)nc12",
                    0.41253013129940097
                ],
                [
                    "CCCc1nn(C)c2c(=O)[nH]c(-c3cc(S(=O)(=O)N4CCN(C)C(=O)C(c5ccc6c(c5)OCO6)N(OF)CC4)ccc3OCC)nc12",
                    0.41253013129940097
                ],
                [
                    "CCCc1nn(C)c2c(=O)[nH]c(-c3cc(S(=O)(=O)N4CCN(C)C(=O)C(c5ccc6c(c5)OCO6)N(OCl)CC4)ccc3OCC)nc12",
                    0.41253013129940097
                ],
                [
                    "CCCc1nn(C)c2c(=O)[nH]c(-c3cc(S(=O)(=O)N4CCN(C)C(=O)C(c5ccc6c(c5)OCO6)N(OC)CC4)ccc3OCC)nc12",
                    0.41253013129940097
                ],
                [
                    "CCCc1nn(C)c2c(=O)[nH]c(-c3cc(S(=O)(=O)N4CCN(C)C(=O)C(c5ccc6c(c5)OCO6)N(OBr)CC4)ccc3OCC)nc12",
                    0.41253013129940097
                ],
                [
                    "CCCc1nn(C)c2c(=O)[nH]c(-c3cc(S(=O)(=O)N4CCN(C)C(=O)C(c5ccc6c(c5)OCO6)N(NS)CC4)ccc3OCC)nc12",
                    0.41253013129940097
                ],
                [
                    "CCCc1nn(C)c2c(=O)[nH]c(-c3cc(S(=O)(=O)N4CCN(C)C(=O)C(c5ccc6c(c5)OCO6)N(NO)CC4)ccc3OCC)nc12",
                    0.41253013129940097
                ],
                [
                    "CCCc1nn(C)c2c(=O)[nH]c(-c3cc(S(=O)(=O)N4CCN(C)C(=O)C(c5ccc6c(c5)OCO6)N(NN)CC4)ccc3OCC)nc12",
                    0.41253013129940097
                ],
                [
                    "CCCc1nn(C)c2c(=O)[nH]c(-c3cc(S(=O)(=O)N4CCN(C)C(=O)C(c5ccc6c(c5)OCO6)N(NCl)CC4)ccc3OCC)nc12",
                    0.41253013129940097
                ],
                [
                    "CCCc1nn(C)c2c(=O)[nH]c(-c3cc(S(=O)(=O)N4CCN(C)C(=O)C(c5ccc6c(c5)OCO6)N(NC)CC4)ccc3OCC)nc12",
                    0.41253013129940097
                ],
                [
                    "CCCc1nn(C)c2c(=O)[nH]c(-c3cc(S(=O)(=O)N4CCN(C)C(=O)C(c5ccc6c(c5)OCO6)N(NBr)CC4)ccc3OCC)nc12",
                    0.41253013129940097
                ],
                [
                    "CCCc1nn(C)c2c(=O)[nH]c(-c3cc(S(=O)(=O)N4CCN(C)C(=O)C(c5ccc6c(c5)OCO6)N(N=S)CC4)ccc3OCC)nc12",
                    0.41253013129940097
                ],
                [
                    "CCCc1nn(C)c2c(=O)[nH]c(-c3cc(S(=O)(=O)N4CCN(C)C(=O)C(c5ccc6c(c5)OCO6)N(N=P)CC4)ccc3OCC)nc12",
                    0.41253013129940097
                ],
                [
                    "CCCc1nn(C)c2c(=O)[nH]c(-c3cc(S(=O)(=O)N4CCN(C)C(=O)C(c5ccc6c(c5)OCO6)N(N=O)CC4)ccc3OCC)nc12",
                    0.41253013129940097
                ],
                [
                    "CCCc1nn(C)c2c(=O)[nH]c(-c3cc(S(=O)(=O)N4CCN(C)C(=O)C(c5ccc6c(c5)OCO6)N(CS)CC4)ccc3OCC)nc12",
                    0.41253013129940097
                ],
                [
                    "CCCc1nn(C)c2c(=O)[nH]c(-c3cc(S(=O)(=O)N4CCN(C)C(=O)C(c5ccc6c(c5)OCO6)N(CP)CC4)ccc3OCC)nc12",
                    0.41253013129940097
                ],
                [
                    "CCCc1nn(C)c2c(=O)[nH]c(-c3cc(S(=O)(=O)N4CCN(C)C(=O)C(c5ccc6c(c5)OCO6)N(CO)CC4)ccc3OCC)nc12",
                    0.41253013129940097
                ],
                [
                    "CCCc1nn(C)c2c(=O)[nH]c(-c3cc(S(=O)(=O)N4CCN(C)C(=O)C(c5ccc6c(c5)OCO6)N(CN)CC4)ccc3OCC)nc12",
                    0.41253013129940097
                ],
                [
                    "CCCc1nn(C)c2c(=O)[nH]c(-c3cc(S(=O)(=O)N4CCN(C)C(=O)C(c5ccc6c(c5)OCO6)N(CF)CC4)ccc3OCC)nc12",
                    0.41253013129940097
                ],
                [
                    "CCCc1nn(C)c2c(=O)[nH]c(-c3cc(S(=O)(=O)N4CCN(C)C(=O)C(c5ccc6c(c5)OCO6)N(CCl)CC4)ccc3OCC)nc12",
                    0.41253013129940097
                ],
                [
                    "CCCc1nn(C)c2c(=O)[nH]c(-c3cc(S(=O)(=O)N4CCN(C)C(=O)C(c5ccc6c(c5)OCO6)N(CC)CC4)ccc3OCC)nc12",
                    0.41253013129940097
                ],
                [
                    "CCCc1nn(C)c2c(=O)[nH]c(-c3cc(S(=O)(=O)N4CCN(C)C(=O)C(c5ccc6c(c5)OCO6)N(CBr)CC4)ccc3OCC)nc12",
                    0.41253013129940097
                ],
                [
                    "CCCc1nn(C)c2c(=O)[nH]c(-c3cc(S(=O)(=O)N4CCN(C)C(=O)C(c5ccc6c(c5)OCO6)N(C=S)CC4)ccc3OCC)nc12",
                    0.41253013129940097
                ],
                [
                    "CCCc1nn(C)c2c(=O)[nH]c(-c3cc(S(=O)(=O)N4CCN(C)C(=O)C(c5ccc6c(c5)OCO6)N(C=P)CC4)ccc3OCC)nc12",
                    0.41253013129940097
                ],
                [
                    "CCCc1nn(C)c2c(=O)[nH]c(-c3cc(S(=O)(=O)N4CCN(C)C(=O)C(c5ccc6c(c5)OCO6)N(C=O)CC4)ccc3OCC)nc12",
                    0.41253013129940097
                ],
                [
                    "CCCc1nn(C)c2c(=O)[nH]c(-c3cc(S(=O)(=O)N4CCN(C)C(=O)C(c5ccc6c(c5)OCO6)N(C=N)CC4)ccc3OCC)nc12",
                    0.41253013129940097
                ],
                [
                    "CCCc1nn(C)c2c(=O)[nH]c(-c3cc(S(=O)(=O)N4CCN(C)C(=O)C(c5ccc6c(c5)OCO6)N(C#[SH])CC4)ccc3OCC)nc12",
                    0.41253013129940097
                ],
                [
                    "CCCc1nn(C)c2c(=O)[nH]c(-c3cc(S(=O)(=O)N4CCN(C)C(=O)C(c5ccc6c(c5)OCO6)N(C#P)CC4)ccc3OCC)nc12",
                    0.41253013129940097
                ],
                [
                    "CCCc1nn(C)c2c(=O)[nH]c(-c3cc(S(=O)(=O)N4CCN(C)C(=O)C(c5ccc6c(c5)OCO6)N(C#N)CC4)ccc3OCC)nc12",
                    0.41253013129940097
                ],
                [
                    "C=[SH]N1CCN(S(=O)(=O)c2ccc(OCC)c(-c3nc4c(CCC)nn(C)c4c(=O)[nH]3)c2)CCN(C)C(=O)C1c1ccc2c(c1)OCO2",
                    0.41253013129940097
                ],
                [
                    "C=PN1CCN(S(=O)(=O)c2ccc(OCC)c(-c3nc4c(CCC)nn(C)c4c(=O)[nH]3)c2)CCN(C)C(=O)C1c1ccc2c(c1)OCO2",
                    0.41253013129940097
                ],
                [
                    "C=NN1CCN(S(=O)(=O)c2ccc(OCC)c(-c3nc4c(CCC)nn(C)c4c(=O)[nH]3)c2)CCN(C)C(=O)C1c1ccc2c(c1)OCO2",
                    0.41253013129940097
                ],
                [
                    "C=CN1CCN(S(=O)(=O)c2ccc(OCC)c(-c3nc4c(CCC)nn(C)c4c(=O)[nH]3)c2)CCN(C)C(=O)C1c1ccc2c(c1)OCO2",
                    0.41253013129940097
                ],
                [
                    "C#SN1CCN(S(=O)(=O)c2ccc(OCC)c(-c3nc4c(CCC)nn(C)c4c(=O)[nH]3)c2)CCN(C)C(=O)C1c1ccc2c(c1)OCO2",
                    0.41253013129940097
                ],
                [
                    "C#CN1CCN(S(=O)(=O)c2ccc(OCC)c(-c3nc4c(CCC)nn(C)c4c(=O)[nH]3)c2)CCN(C)C(=O)C1c1ccc2c(c1)OCO2",
                    0.41253013129940097
                ]
            ],
            "execution_time": 224574.86172890663,
            "number_scoring_function_calls": 5414368,
            "metadata": {
                "top_1": 0.4189303587741589,
                "top_10": 0.41855552479714425,
                "top_100": 0.4136492035280416,
                "internal_similarity_max": 0.9213483146067416,
                "internal_similarity_mean": 0.7950472614430828,
                "internal_similarity_histogram_density": [
                    [
                        0.1,
                        0.0,
                        0.0,
                        0.0,
                        0.0,
                        0.0,
                        0.0,
                        4.226000000000001,
                        5.554000000000001,
                        0.12000000000000002
                    ]
                ],
                "internal_similarity_histogram_bins": [
                    [
                        0.0,
                        0.1,
                        0.2,
                        0.30000000000000004,
                        0.4,
                        0.5,
                        0.6000000000000001,
                        0.7000000000000001,
                        0.8,
                        0.9,
                        1.0
                    ]
                ]
            }
        },
        {
            "benchmark_name": "Osimertinib MPO",
            "score": 0.9657239262994239,
            "optimized_molecules": [
                [
                    "COc1cc(N(C)CCN(C)C)c(NC(=O)C(N)(O)O)cc1Nc1ncc(P)nc(-c2ccccc2P)c[pH]n1",
                    0.9666194619923155
                ],
                [
                    "COc1cc(N(C)CCN(C)C)c(NC(=O)C(N)(O)O)cc1Nc1n[pH]cc(-c2ccccc2P)ncc(P)n1",
                    0.9666194619923155
                ],
                [
                    "COc1cc(N(C)CCN(C)C)c(NC(=O)C(N)(N)O)cc1Nc1ncc(P)nc(-c2ccccc2P)c[pH]n1",
                    0.9666194619923155
                ],
                [
                    "COc1cc(N(C)CCN(C)C)c(NC(=O)C(N)(N)O)cc1Nc1n[pH]cc(-c2ccccc2P)ncc(P)n1",
                    0.9666194619923155
                ],
                [
                    "COc1cc(N(C)CCN(C)C)c(NC(=O)C(N)(N)N)cc1Nc1ncc(P)nc(-c2ccccc2P)c[pH]n1",
                    0.9666194619923155
                ],
                [
                    "COc1cc(N(C)CCN(C)C)c(NC(=O)C(N)(N)N)cc1Nc1n[pH]cc(-c2ccccc2P)ncc(P)n1",
                    0.9666194619923155
                ],
                [
                    "COc1cc(N(C)CCN(C)C)c(NS(=O)C(N)(N)N)cc1Nc1ncc(P)nc(-c2ccccc2P)c[pH]n1",
                    0.9666115345369604
                ],
                [
                    "COc1cc(N(C)CCN(C)C)c(NS(=O)C(N)(N)N)cc1Nc1n[pH]cc(-c2ccccc2P)ncc(P)n1",
                    0.9666115345369604
                ],
                [
                    "COc1cc(N(C)CCN(C)C)c(NC(=O)C(O)(O)O)cc1Nc1ncc(P)nc(-c2ccccc2P)c[pH]n1",
                    0.9665947543063736
                ],
                [
                    "COc1cc(N(C)CCN(C)C)c(NC(=O)C(O)(O)O)cc1Nc1n[pH]cc(-c2ccccc2P)ncc(P)n1",
                    0.9665947543063736
                ],
                [
                    "COc1cc(N(C)CCN(C)C)c(NS(=O)C(N)(N)O)cc1Nc1ncc(P)nc(-c2ccccc2P)c[pH]n1",
                    0.9664093792105377
                ],
                [
                    "COc1cc(N(C)CCN(C)C)c(NS(=O)C(N)(N)O)cc1Nc1n[pH]cc(-c2ccccc2P)ncc(P)n1",
                    0.9664093792105377
                ],
                [
                    "COc1cc(N(P)CCN(C)C)c(NC(=O)C(N)(N)N)cc1Nc1ncc(P)nc(-c2ccccc2P)c[pH]n1",
                    0.9659616065905267
                ],
                [
                    "COc1cc(N(P)CCN(C)C)c(NC(=O)C(N)(N)N)cc1Nc1n[pH]cc(-c2ccccc2P)ncc(P)n1",
                    0.9659616065905267
                ],
                [
                    "CN(C)CCN(C)c1cc(OP)c(Nc2ncc(P)nc(-c3ccccc3P)c[pH]n2)cc1NC(=O)C(N)(N)N",
                    0.9659616065905267
                ],
                [
                    "CN(C)CCN(C)c1cc(OP)c(Nc2n[pH]cc(-c3ccccc3P)ncc(P)n2)cc1NC(=O)C(N)(N)N",
                    0.9659616065905267
                ],
                [
                    "COc1cc(N(C)CCN(C)C)c(NS(=O)C(N)(O)O)cc1Nc1ncc(P)nc(-c2ccccc2P)c[pH]n1",
                    0.9659346023038334
                ],
                [
                    "COc1cc(N(C)CCN(C)C)c(NS(=O)C(N)(O)O)cc1Nc1n[pH]cc(-c2ccccc2P)ncc(P)n1",
                    0.9659346023038334
                ],
                [
                    "COc1cc(N(P)CCN(C)C)c(NC(=O)C(N)(N)O)cc1Nc1ncc(P)nc(-c2ccccc2P)c[pH]n1",
                    0.9652267508322281
                ],
                [
                    "COc1cc(N(P)CCN(C)C)c(NC(=O)C(N)(N)O)cc1Nc1n[pH]cc(-c2ccccc2P)ncc(P)n1",
                    0.9652267508322281
                ],
                [
                    "CN(C)CCN(C)c1cc(OP)c(Nc2ncc(P)nc(-c3ccccc3P)c[pH]n2)cc1NC(=O)C(N)(N)O",
                    0.9652267508322281
                ],
                [
                    "CN(C)CCN(C)c1cc(OP)c(Nc2n[pH]cc(-c3ccccc3P)ncc(P)n2)cc1NC(=O)C(N)(N)O",
                    0.9652267508322281
                ],
                [
                    "COc1cc(N(C)CCN(C)C)c(NS(=O)C(O)(O)O)cc1Nc1ncc(P)nc(-c2ccccc2P)c[pH]n1",
                    0.965187605648611
                ],
                [
                    "COc1cc(N(C)CCN(C)C)c(NS(=O)C(O)(O)O)cc1Nc1n[pH]cc(-c2ccccc2P)ncc(P)n1",
                    0.965187605648611
                ],
                [
                    "CN(C)CCN(C)c1cc(OP)c(Nc2ncc(P)nc(-c3ccccc3P)c[pH]n2)cc1NC(=O)C(N)(O)O",
                    0.9642202741773924
                ],
                [
                    "COc1cc(N(P)CCN(C)C)c(NC(=O)C(N)(O)O)cc1Nc1ncc(P)nc(-c2ccccc2P)c[pH]n1",
                    0.9642202741773923
                ],
                [
                    "COc1cc(N(P)CCN(C)C)c(NC(=O)C(N)(O)O)cc1Nc1n[pH]cc(-c2ccccc2P)ncc(P)n1",
                    0.9642202741773923
                ],
                [
                    "CN(C)CCN(C)c1cc(OP)c(Nc2n[pH]cc(-c3ccccc3P)ncc(P)n2)cc1NC(=O)C(N)(O)O",
                    0.9642202741773923
                ],
                [
                    "COc1cc(N(C)CCN(C)C)c(NS(=O)C(N)(N)O)cc1Nc1ncc2nc(c[pH]n1)-c1ccccc1P2",
                    0.9638616037567366
                ],
                [
                    "COc1cc(N(C)CCN(C)C)c(NS(=O)C(N)(N)O)cc1Nc1n[pH]cc2ncc(n1)Pc1ccccc1-2",
                    0.9638616037567366
                ],
                [
                    "COc1cc(N(C)CCN(C)C)c(NS(=O)C(N)(N)N)cc1Nc1ncc2nc(c[pH]n1)-c1ccccc1P2",
                    0.9638616037567366
                ],
                [
                    "COc1cc(N(C)CCN(C)C)c(NS(=O)C(N)(N)N)cc1Nc1n[pH]cc2ncc(n1)Pc1ccccc1-2",
                    0.9638616037567366
                ],
                [
                    "COc1cc(N(C)CCN(C)C)c(NC(=O)C(O)(O)O)cc1Nc1ncc2nc(c[pH]n1)-c1ccccc1P2",
                    0.9638616037567366
                ],
                [
                    "COc1cc(N(C)CCN(C)C)c(NC(=O)C(O)(O)O)cc1Nc1n[pH]cc2ncc(n1)Pc1ccccc1-2",
                    0.9638616037567366
                ],
                [
                    "COc1cc(N(C)CCN(C)C)c(NC(=O)C(N)(O)O)cc1Nc1ncc2nc(c[pH]n1)-c1ccccc1P2",
                    0.9638616037567366
                ],
                [
                    "COc1cc(N(C)CCN(C)C)c(NC(=O)C(N)(O)O)cc1Nc1n[pH]cc2ncc(n1)Pc1ccccc1-2",
                    0.9638616037567366
                ],
                [
                    "COc1cc(N(C)CCN(C)C)c(NC(=O)C(N)(N)O)cc1Nc1ncc2nc(c[pH]n1)-c1ccccc1P2",
                    0.9638616037567366
                ],
                [
                    "COc1cc(N(C)CCN(C)C)c(NC(=O)C(N)(N)O)cc1Nc1n[pH]cc2ncc(n1)Pc1ccccc1-2",
                    0.9638616037567366
                ],
                [
                    "COc1cc(N(C)CCN(C)C)c(NC(=O)C(N)(N)N)cc1Nc1ncc2nc(c[pH]n1)-c1ccccc1P2",
                    0.9638616037567366
                ],
                [
                    "COc1cc(N(C)CCN(C)C)c(NC(=O)C(N)(N)N)cc1Nc1n[pH]cc2ncc(n1)Pc1ccccc1-2",
                    0.9638616037567366
                ],
                [
                    "COc1cc(N(P)CCN(C)C)c(NC(=O)C(N)(N)N)cc1Nc1ncc2nc(c[pH]n1)-c1ccccc1P2",
                    0.9638319064334059
                ],
                [
                    "COc1cc(N(P)CCN(C)C)c(NC(=O)C(N)(N)N)cc1Nc1n[pH]cc2ncc(n1)Pc1ccccc1-2",
                    0.9638319064334059
                ],
                [
                    "CN(C)CCN(C)c1cc(OP)c(Nc2ncc3nc(c[pH]n2)-c2ccccc2P3)cc1NC(=O)C(N)(N)N",
                    0.9638319064334059
                ],
                [
                    "CN(C)CCN(C)c1cc(OP)c(Nc2n[pH]cc3ncc(n2)Pc2ccccc2-3)cc1NC(=O)C(N)(N)N",
                    0.9638319064334059
                ],
                [
                    "COc1cc(N(C)CCN(C)C)c(NS(=O)C(N)(O)O)cc1Nc1ncc2nc(c[pH]n1)-c1ccccc1P2",
                    0.9638259608136717
                ],
                [
                    "COc1cc(N(C)CCN(C)C)c(NS(=O)C(N)(O)O)cc1Nc1n[pH]cc2ncc(n1)Pc1ccccc1-2",
                    0.9638259608136717
                ],
                [
                    "COc1cc(N(P)CCN(C)C)c(NC(=O)C(N)(N)O)cc1Nc1ncc2nc(c[pH]n1)-c1ccccc1P2",
                    0.9635688162363956
                ],
                [
                    "COc1cc(N(P)CCN(C)C)c(NC(=O)C(N)(N)O)cc1Nc1n[pH]cc2ncc(n1)Pc1ccccc1-2",
                    0.9635688162363956
                ],
                [
                    "CN(C)CCN(C)c1cc(OP)c(Nc2ncc3nc(c[pH]n2)-c2ccccc2P3)cc1NC(=O)C(N)(N)O",
                    0.9635688162363956
                ],
                [
                    "CN(C)CCN(C)c1cc(OP)c(Nc2n[pH]cc3ncc(n2)Pc2ccccc2-3)cc1NC(=O)C(N)(N)O",
                    0.9635688162363956
                ],
                [
                    "COc1cc(N(C)CCN(C)C)c(NS(=O)C(O)(O)O)cc1Nc1ncc2nc(c[pH]n1)-c1ccccc1P2",
                    0.963550731423891
                ],
                [
                    "COc1cc(N(C)CCN(C)C)c(NS(=O)C(O)(O)O)cc1Nc1n[pH]cc2ncc(n1)Pc1ccccc1-2",
                    0.963550731423891
                ],
                [
                    "COc1cc(N(C)CCN(C)C)c(NC(=O)C2(N)NN2)cc1Nc1ncc(P)nc(-c2ccccc2P)c[pH]n1",
                    0.9634101189992919
                ],
                [
                    "COc1cc(N(C)CCN(C)C)c(NC(=O)C2(N)NN2)cc1Nc1n[pH]cc(-c2ccccc2P)ncc(P)n1",
                    0.9634101189992919
                ],
                [
                    "COc1cc(N(C)CCN(C)C)c(NC(=O)C(N)N)cc1Nc1n[pH]cc2nc(P)c(n1)Pc1ccccc1-2",
                    0.9632814903422153
                ],
                [
                    "COc1cc(N(P)CCN(C)C)c(NS(=O)C(N)(N)N)cc1Nc1n[pH]cc(-c2ccccc2P)ncc(P)n1",
                    0.963199035970026
                ],
                [
                    "COc1cc(N(P)CCN(C)C)c(NS(=O)C(N)(N)N)cc1Nc1ncc(P)nc(-c2ccccc2P)c[pH]n1",
                    0.9631990359700259
                ],
                [
                    "CN(C)CCN(C)c1cc(OP)c(Nc2ncc(P)nc(-c3ccccc3P)c[pH]n2)cc1NS(=O)C(N)(N)N",
                    0.9631990359700259
                ],
                [
                    "CN(C)CCN(C)c1cc(OP)c(Nc2n[pH]cc(-c3ccccc3P)ncc(P)n2)cc1NS(=O)C(N)(N)N",
                    0.9631990359700259
                ],
                [
                    "COc1cc(N(P)CCN(C)C)c(NC(=O)C(N)(O)O)cc1Nc1ncc2nc(c[pH]n1)-c1ccccc1P2",
                    0.9630339527893997
                ],
                [
                    "COc1cc(N(P)CCN(C)C)c(NC(=O)C(N)(O)O)cc1Nc1n[pH]cc2ncc(n1)Pc1ccccc1-2",
                    0.9630339527893997
                ],
                [
                    "CN(C)CCN(C)c1cc(OP)c(Nc2ncc3nc(c[pH]n2)-c2ccccc2P3)cc1NC(=O)C(N)(O)O",
                    0.9630339527893997
                ],
                [
                    "CN(C)CCN(C)c1cc(OP)c(Nc2n[pH]cc3ncc(n2)Pc2ccccc2-3)cc1NC(=O)C(N)(O)O",
                    0.9630339527893997
                ],
                [
                    "COc1cc(N(C)CCN(C)C)c(NC(=O)C(N)(N)O)cc1Nc1n[pH]cc(-c2ccc[pH]2)nc(P)c(P)n1",
                    0.9629962874017586
                ],
                [
                    "COc1cc(N(C)CCN(C)C)c(NC(=O)C(N)(N)O)cc1Nc1n[pH]cc(-c2cc[pH]c2)nc(P)c(P)n1",
                    0.9629962874017586
                ],
                [
                    "COc1cc(N(C)CCN(C)C)c(NC(=O)C(N)(O)O)cc1Nc1n[pH]cc(-c2cc[pH]c2)nc(P)c(P)n1",
                    0.9629789536245897
                ],
                [
                    "COc1cc(N(P)CCN(C)C)c(NC(=O)C(O)(O)O)cc1Nc1ncc(P)nc(-c2ccccc2P)c[pH]n1",
                    0.9629430276145072
                ],
                [
                    "COc1cc(N(P)CCN(C)C)c(NC(=O)C(O)(O)O)cc1Nc1n[pH]cc(-c2ccccc2P)ncc(P)n1",
                    0.9629430276145072
                ],
                [
                    "CN(C)CCN(C)c1cc(OP)c(Nc2ncc(P)nc(-c3ccccc3P)c[pH]n2)cc1NC(=O)C(O)(O)O",
                    0.9629430276145072
                ],
                [
                    "CN(C)CCN(C)c1cc(OP)c(Nc2n[pH]cc(-c3ccccc3P)ncc(P)n2)cc1NC(=O)C(O)(O)O",
                    0.9629430276145071
                ],
                [
                    "COc1cc(N(P)CCN(C)C)c(NS(=O)N2NC2(N)O)cc1Nc1n[pH]cc2ncc(n1)Pc1ccccc1-2",
                    0.9628212767107703
                ],
                [
                    "COc1cc(N(P)CCN(C)C)c(NS(=O)N(N)C(O)O)cc1Nc1n[pH]cc2ncc(n1)Pc1ccccc1-2",
                    0.9628212767107703
                ],
                [
                    "COc1cc(N(C)CCN(C)C)c2cc1Nc1n[pH]cc3ncc(n1)P(c1ccccc1-3)C(O)(O)N(N)S(=O)N2",
                    0.9628212767107703
                ],
                [
                    "COc1cc(N(C)CCN(C)C)c2cc1Nc1n[pH]cc3ncc(n1)P(c1ccccc1-3)C(N)(N)N(N)S(=O)N2",
                    0.9628212767107703
                ],
                [
                    "COc1cc(N(C)CCN(C)C)c(NS(=O)N2NC2(N)O)cc1Nc1ncc2nc(c[pH]n1)-c1ccccc1P2",
                    0.9628212767107703
                ],
                [
                    "COc1cc(N(C)CCN(C)C)c(NS(=O)N2NC2(N)N)cc1Nc1ncc2nc(c[pH]n1)-c1ccccc1P2",
                    0.9628212767107703
                ],
                [
                    "COc1cc(N(C)CCN(C)C)c(NS(=O)N(N)C(N)O)cc1Nc1n[pH]cc2ncc(n1)Pc1ccccc1-2",
                    0.9628212767107703
                ],
                [
                    "COc1cc(N(C)CCN(C)C)c(NS(=O)C2NC2(N)O)cc1Nc1ncc2nc(c[pH]n1)-c1ccccc1P2",
                    0.9628212767107703
                ],
                [
                    "COc1cc(N(C)CCN(C)C)c(NS(=O)C2NC2(N)N)cc1Nc1ncc2nc(c[pH]n1)-c1ccccc1P2",
                    0.9628212767107703
                ],
                [
                    "COc1cc(N(C)CCN(C)C)c(NS(=O)C2NC2(N)N)cc1Nc1n[pH]cc2ncc(n1)Pc1ccccc1-2",
                    0.9628212767107703
                ],
                [
                    "COc1cc(N(C)CCN(C)C)c(NS(=O)C23NC2(O)N3)cc1Nc1ncc2nc(c[pH]n1)-c1ccccc1P2",
                    0.9628212767107703
                ],
                [
                    "COc1cc(N(C)CCN(C)C)c(NS(=O)C2(O)NC2N)cc1Nc1ncc2nc(c[pH]n1)-c1ccccc1P2",
                    0.9628212767107703
                ],
                [
                    "COc1cc(N(C)CCN(C)C)c(NS(=O)C2(O)NC2N)cc1Nc1n[pH]cc2ncc(n1)Pc1ccccc1-2",
                    0.9628212767107703
                ],
                [
                    "COc1cc(N(C)CCN(C)C)c(NS(=O)C2(N)NC2O)cc1Nc1ncc2nc(c[pH]n1)-c1ccccc1P2",
                    0.9628212767107703
                ],
                [
                    "COc1cc(N(C)CCN(C)C)c(NS(=O)C2(N)NC2N)cc1Nc1n[pH]cc2ncc(n1)Pc1ccccc1-2",
                    0.9628212767107703
                ],
                [
                    "COc1cc(N(C)CCN(C)C)c(NS(=O)C(N)(N)CN)cc1Nc1ncc2nc(c[pH]n1)-c1ccccc1P2",
                    0.9628212767107703
                ],
                [
                    "COc1cc(N(C)CCN(C)C)c(NC(=O)C2NC2(N)N)cc1Nc1ncc2nc(c[pH]n1)-c1ccccc1P2",
                    0.9628212767107703
                ],
                [
                    "COc1cc(N(C)CCN(C)C)c(NC(=O)C2NC2(N)N)cc1Nc1n[pH]cc2ncc(n1)Pc1ccccc1-2",
                    0.9628212767107703
                ],
                [
                    "COc1cc(N(C)CCN(C)C)c(NC(=O)C(O)(O)CO)cc1Nc1ncc2nc(c[pH]n1)-c1ccccc1P2",
                    0.9628212767107703
                ],
                [
                    "COc1cc(N(C)CCN(C)C)c(NC(=O)C(O)(O)CN)cc1Nc1ncc2nc(c[pH]n1)-c1ccccc1P2",
                    0.9628212767107703
                ],
                [
                    "COc1cc(N(C)CCN(C)C)c(NC(=O)C(O)(O)CN)cc1Nc1n[pH]cc2ncc(n1)Pc1ccccc1-2",
                    0.9628212767107703
                ],
                [
                    "COc1cc(N(C)CCN(C)C)c(NC(=O)C(N)C(O)O)cc1Nc1n[pH]cc2ncc(n1)Pc1ccccc1-2",
                    0.9628212767107703
                ],
                [
                    "COc1cc(N(C)CCN(C)C)c(NC(=O)C(N)C(N)O)cc1Nc1ncc2nc(c[pH]n1)-c1ccccc1P2",
                    0.9628212767107703
                ],
                [
                    "COc1cc(N(C)CCN(C)C)c(NC(=O)C(N)C(N)O)cc1Nc1n[pH]cc2ncc(n1)Pc1ccccc1-2",
                    0.9628212767107703
                ],
                [
                    "COc1cc(N(C)CCN(C)C)c(NC(=O)C(N)C(N)N)cc1Nc1ncc2nc(c[pH]n1)-c1ccccc1P2",
                    0.9628212767107703
                ],
                [
                    "COc1cc(N(C)CCN(C)C)c(NC(=O)C(N)(O)CO)cc1Nc1ncc2nc(c[pH]n1)-c1ccccc1P2",
                    0.9628212767107703
                ],
                [
                    "COc1cc(N(C)CCN(C)C)c(NC(=O)C(N)(O)CO)cc1Nc1n[pH]cc2ncc(n1)Pc1ccccc1-2",
                    0.9628212767107703
                ],
                [
                    "COc1cc(N(C)CCN(C)C)c(NC(=O)C(N)(O)CN)cc1Nc1ncc2nc(c[pH]n1)-c1ccccc1P2",
                    0.9628212767107703
                ],
                [
                    "COc1cc(N(C)CCN(C)C)c(NC(=O)C(N)(N)CO)cc1Nc1n[pH]cc2ncc(n1)Pc1ccccc1-2",
                    0.9628212767107703
                ],
                [
                    "CN(C)CCN(C)c1cc(OP)c(Nc2n[pH]cc3ncc(n2)Pc2ccccc2-3)cc1NS(=O)N(N)C(N)N",
                    0.9628212767107703
                ]
            ],
            "execution_time": 44200.330379486084,
            "number_scoring_function_calls": 1328097,
            "metadata": {
                "top_1": 0.9666194619923155,
                "top_10": 0.9666129349640563,
                "top_100": 0.9639393819419001,
                "internal_similarity_max": 0.925,
                "internal_similarity_mean": 0.606935598854159,
                "internal_similarity_histogram_density": [
                    [
                        0.1,
                        0.0,
                        0.007999999999999997,
                        0.4160000000000001,
                        1.3200000000000003,
                        2.9159999999999973,
                        2.936000000000001,
                        1.5380000000000003,
                        0.6940000000000002,
                        0.07200000000000001
                    ]
                ],
                "internal_similarity_histogram_bins": [
                    [
                        0.0,
                        0.1,
                        0.2,
                        0.30000000000000004,
                        0.4,
                        0.5,
                        0.6000000000000001,
                        0.7000000000000001,
                        0.8,
                        0.9,
                        1.0
                    ]
                ]
            }
        },
        {
            "benchmark_name": "Fexofenadine MPO",
            "score": 0.9999907867585303,
            "optimized_molecules": [
                [
                    "NC(CO)(C(=O)F)c1c#cc(C(O)CCCN2CCC(C(O)(c3cc#ccc3)c3ccccc3)CC2)cc1",
                    1.0
                ],
                [
                    "NC(CO)(C(=O)Br)c1c#cc(C(O)CCCN2CCC(C(O)(c3cc#ccc3)c3ccccc3)CC2)cc1",
                    1.0
                ],
                [
                    "CC1(c2ccc(C(O)CCCN3CCCC(C(O)(c4c#ccnc4)c4ccccc4)CC3)cc2)C(=O)N1O",
                    1.0
                ],
                [
                    "CC1(c2ccc(C(O)CCCN3CCCC(C(O)(c4c#ccnc4)c4ccccc4)CC3)cc2)C(=O)C1O",
                    1.0
                ],
                [
                    "CC1(c2ccc(C(O)CCCN3CCC(C(O)(c4ccccc4)c4ccncc4)CC3)cc2)NC1=O",
                    1.0
                ],
                [
                    "CC1(c2ccc(C(O)CCCN3CCC(C(O)(c4ccccc4)c4ccncc4)CC3)cc2)C(=O)N1O",
                    1.0
                ],
                [
                    "CC1(c2ccc(C(O)CCCN3CCC(C(O)(c4ccccc4)c4cccnc4)CC3)cc2)NC1=O",
                    1.0
                ],
                [
                    "CC1(c2ccc(C(O)CCCN3CCC(C(O)(c4ccccc4)c4cccnc4)CC3)cc2)C(=O)N1O",
                    1.0
                ],
                [
                    "CC1(c2ccc(C(O)CCCN3CCC(C(O)(c4ccccc4)c4ccccn4)CC3)cc2)NC1=O",
                    1.0
                ],
                [
                    "CC1(c2ccc(C(O)CCCN3CCC(C(O)(c4ccccc4)c4ccccn4)CC3)cc2)C(=O)N1O",
                    1.0
                ],
                [
                    "CC1(c2ccc(C(O)CCCN3CCC(C(O)(c4ccccc4)c4ccccn4)CC3)cc2)C(=O)C1O",
                    1.0
                ],
                [
                    "CC1(c2ccc(C(O)CCCN3CCC(C(O)(c4ccccc4)c4ccc#cn4)CC3)cc2)C(=O)N1O",
                    1.0
                ],
                [
                    "CC1(c2ccc(C(O)CCCN3CCC(C(O)(c4ccccc4)c4cc#ccn4)CC3)cc2)NC1=O",
                    1.0
                ],
                [
                    "CC1(c2ccc(C(O)CCCN3CCC(C(O)(c4ccccc4)c4cc#ccn4)CC3)cc2)C(=O)NN1O",
                    1.0
                ],
                [
                    "CC1(c2ccc(C(O)CCCN3CCC(C(O)(c4ccccc4)c4cc#ccn4)CC3)cc2)C(=O)N1O",
                    1.0
                ],
                [
                    "CC1(c2ccc(C(O)CCCN3CCC(C(O)(c4ccccc4)c4cc#ccn4)CC3)cc2)C(=O)CN1O",
                    1.0
                ],
                [
                    "CC1(c2ccc(C(O)CCCN3CCC(C(O)(c4ccccc4)c4cc#ccn4)CC3)cc2)C(=O)CC1O",
                    1.0
                ],
                [
                    "CC1(c2ccc(C(O)CCCN3CCC(C(O)(c4ccccc4)c4cc#ccn4)CC3)cc2)C(=O)C1O",
                    1.0
                ],
                [
                    "CC1(c2ccc(C(O)CCCN3CCC(C(O)(c4ccccc4)c4cc#ccn4)CC3)cc2)C(=O)C1CO",
                    1.0
                ],
                [
                    "CC1(c2ccc(C(O)CCCN3CCC(C(O)(c4ccccc4)c4c#cccn4)CC3)cc2)NC1=O",
                    1.0
                ],
                [
                    "CC1(c2ccc(C(O)CCCN3CCC(C(O)(c4ccccc4)c4c#cccn4)CC3)cc2)C(=O)N1O",
                    1.0
                ],
                [
                    "CC1(c2ccc(C(O)CCCN3CCC(C(O)(c4ccccc4)c4c#cccn4)CC3)cc2)C(=O)CN1O",
                    1.0
                ],
                [
                    "CC1(c2ccc(C(O)CCCN3CCC(C(O)(c4ccccc4)c4c#cccn4)CC3)cc2)C(=O)C1O",
                    1.0
                ],
                [
                    "CC1(c2ccc(C(O)CCCN3CCC(C(O)(c4c#ccnc4)c4ccccc4)CC3)cc2)C(=O)N1O",
                    1.0
                ],
                [
                    "CC1(c2ccc(C(O)CCCN3CCC(C(O)(c4c#ccnc4)c4ccccc4)CC3)cc2)C(=O)CN1O",
                    1.0
                ],
                [
                    "CC1(c2ccc(C(O)CCCN3CCC(C(O)(c4c#ccnc4)c4ccccc4)CC3)cc2)C(=O)C1O",
                    1.0
                ],
                [
                    "CC1(c2ccc(C(O)CCCN3CCC(C(O)(c4c#cccc4)c4cc#ccn4)CC3)cc2)C(=O)C1O",
                    1.0
                ],
                [
                    "CC1(c2ccc(C(O)CCCN3CCC(C(O)(C4=CC=CCC=C4)c4c#ccnc4)CC3)cc2)C(=O)N1O",
                    1.0
                ],
                [
                    "CC1(c2ccc(C(O)CCCN3CCC(C(O)(C4=CC=CCC=C4)c4c#ccnc4)CC3)cc2)C(=O)C1O",
                    1.0
                ],
                [
                    "CC1(c2ccc(C(O)CCCN3CCC(C(O)(C4=CC=CCC=C4)c4c#cccn4)CC3)cc2)C(=O)C1O",
                    1.0
                ],
                [
                    "CC1(c2c#cc(C(O)CCCN3CCCC(C(O)(c4ccccc4)c4cccnc4)CC3)cc2)C(=O)N1O",
                    1.0
                ],
                [
                    "CC1(c2c#cc(C(O)CCCN3CCC(C(O)(c4ccccc4)c4cccnc4)CC3)cc2)NC1=O",
                    1.0
                ],
                [
                    "CC1(c2c#cc(C(O)CCCN3CCC(C(O)(c4ccccc4)c4cccnc4)CC3)cc2)C(=O)ON1O",
                    1.0
                ],
                [
                    "CC1(c2c#cc(C(O)CCCN3CCC(C(O)(c4ccccc4)c4cccnc4)CC3)cc2)C(=O)N1O",
                    1.0
                ],
                [
                    "CC1(c2c#cc(C(O)CCCN3CCC(C(O)(c4ccccc4)c4cccnc4)CC3)cc2)C(=O)CN1O",
                    1.0
                ],
                [
                    "CC1(c2c#cc(C(O)CCCN3CCC(C(O)(c4ccccc4)c4ccccn4)CC3)cc2)NC1=O",
                    1.0
                ],
                [
                    "CC1(c2c#cc(C(O)CCCN3CCC(C(O)(c4ccccc4)c4ccccn4)CC3)cc2)C(=O)N1O",
                    1.0
                ],
                [
                    "CC1(c2c#cc(C(O)CCCN3CCC(C(O)(c4ccccc4)c4c#cccn4)CC3)cc2)NC1=O",
                    1.0
                ],
                [
                    "CC1(c2c#cc(C(O)CCCN3CCC(C(O)(c4ccccc4)c4c#cccn4)CC3)cc2)C(=O)N1O",
                    1.0
                ],
                [
                    "CC1(c2c#cc(C(O)CCCN3CCC(C(O)(c4c#cccc4)c4ccccn4)CC3)cc2)NC1=O",
                    1.0
                ],
                [
                    "CC1(c2c#cc(C(O)CCCN3CCC(C(O)(C4=CCN=CC=C4)c4ccccc4)CC3)cc2)C(=O)N1O",
                    1.0
                ],
                [
                    "CC(O)(C(N)=O)c1ccc(C(O)CCCN2CCC(C(O)(c3ccccc3)c3c#cccn3)CC2)cc1",
                    1.0
                ],
                [
                    "CC(O)(C(=O)S)c1c#cc(C(O)CCCN2CCC(C(O)(c3ccccc3)c3ccccn3)CC2)cc1",
                    1.0
                ],
                [
                    "CC(O)(C(=O)O)c1c#cc(C(O)CCCN2CCCC(C(O)(c3ccccc3)c3ccccn3)CC2)cc1",
                    1.0
                ],
                [
                    "CC(O)(C(=O)O)c1c#cc(C(O)CCCN2CCC(C(O)(c3ccccc3)c3ccccn3)CC2)cc1",
                    1.0
                ],
                [
                    "CC(O)(C(=O)F)c1ccc(C(O)CCCN2CCC(C(O)(c3ccccc3)c3c#cccn3)CC2)cc1",
                    1.0
                ],
                [
                    "CC(O)(C(=O)F)c1c#cc(C(O)CCCN2CCC(C(O)(c3ccccc3)c3ccccn3)CC2)cc1",
                    1.0
                ],
                [
                    "CC(O)(C(=O)F)c1c#cc(C(O)CCCN2CCC(C(O)(c3cc#ccc3)c3ccncc3)CC2)cc1",
                    1.0
                ],
                [
                    "CC(O)(C(=O)F)c1c#cc(C(O)CCCN2CCC(C(O)(c3cc#ccc3)c3ccccn3)CC2)cc1",
                    1.0
                ],
                [
                    "CC(O)(C(=O)Br)c1c#cc(C(O)CCCN2CCC(C(O)(c3cc#ccc3)c3ccccn3)CC2)cc1",
                    1.0
                ],
                [
                    "CC(NO)(C(N)=O)c1ccc(C(O)CCCN2CCC(C(O)(c3ccccc3)c3cccnc3)CC2)cc1",
                    1.0
                ],
                [
                    "CC(NO)(C(N)=O)c1ccc(C(O)CCCN2CCC(C(O)(c3ccccc3)c3ccccn3)CC2)cc1",
                    1.0
                ],
                [
                    "CC(NO)(C(N)=O)c1ccc(C(O)CCCN2CCC(C(O)(c3ccccc3)c3cc#ccn3)CC2)cc1",
                    1.0
                ],
                [
                    "CC(NO)(C(N)=O)c1c#cc(C(O)CCCN2CCC(C(O)(c3cc#ccc3)c3ccccn3)CC2)cc1",
                    1.0
                ],
                [
                    "CC(NO)(C(=O)O)c1ccc(C(O)CCCN2CCC(C(O)(c3ccccc3)c3ccccn3)CC2)cc1",
                    1.0
                ],
                [
                    "CC(NO)(C(=O)O)c1ccc(C(O)CCCN2CCC(C(O)(c3ccccc3)c3cc#ccn3)CC2)cc1",
                    1.0
                ],
                [
                    "CC(NO)(C(=O)F)c1ccc(C(O)CCCN2CCC(C(O)(c3ccccc3)c3c#cccn3)CC2)cc1",
                    1.0
                ],
                [
                    "CC(NO)(C(=O)F)c1c#cc(C(O)CCCN2CCC(C(O)(c3ccccc3)c3ccccn3)CC2)cc1",
                    1.0
                ],
                [
                    "CC(NO)(C(=O)F)c1c#cc(C(O)CCCN2CCC(C(O)(c3cc#ccc3)c3ccccn3)CC2)cc1",
                    1.0
                ],
                [
                    "CC(NO)(C(=O)Cl)c1c#cc(C(O)CCCN2CCC(C(O)(c3cc#ccc3)c3ccccn3)CC2)cc1",
                    1.0
                ],
                [
                    "CC(NO)(C(=O)Br)c1c#cc(C(O)CCCN2CCC(C(O)(c3cc#ccc3)c3ccccn3)CC2)cc1",
                    1.0
                ],
                [
                    "CC(N)(C(=O)O)c1ccc(C(O)CCCN2CCC(C(O)(c3ccccc3)c3ccccn3)CC2)cc1",
                    1.0
                ],
                [
                    "CC(CO)(C(N)=O)c1c#cc(C(O)CCCN2CCC(C(O)(c3ccccc3)c3ccccn3)CC2)cc1",
                    1.0
                ],
                [
                    "CC(CO)(C(=O)S)c1ccc(C(O)CCCN2CCC(C(O)(c3ccccc3)c3c#cccn3)CC2)cc1",
                    1.0
                ],
                [
                    "CC(CO)(C(=O)P)c1ccc(C(O)CCCN2CCC(C(O)(c3ccccc3)c3c#cccn3)CC2)cc1",
                    1.0
                ],
                [
                    "CC(CO)(C(=O)O)c1c#cc(C(O)CCCN2CCC(C(O)(c3ccccc3)c3ccccn3)CC2)cc1",
                    1.0
                ],
                [
                    "CC(CO)(C(=O)F)c1ccc(C(O)CCCN2CCC(C(O)(c3ccccc3)c3c#cccn3)CC2)cc1",
                    1.0
                ],
                [
                    "CC(CO)(C(=O)F)c1ccc(C(O)CCCN2CCC(C(O)(c3c#cccc3)c3c#cccn3)CC2)cc1",
                    1.0
                ],
                [
                    "CC(CO)(C(=O)F)c1c#cc(C(O)CCCN2CCC(C(O)(c3ccccc3)c3ccccn3)CC2)cc1",
                    1.0
                ],
                [
                    "CC(CO)(C(=O)F)c1c#cc(C(O)CCCN2CCC(C(O)(c3cc#ccc3)c3ccncc3)CC2)cc1",
                    1.0
                ],
                [
                    "CC(C=O)(OO)c1c#cc(C(O)CCCN2CCC(C(O)(c3c#cccc3)c3ccccn3)CC2)cc1",
                    1.0
                ],
                [
                    "CC(C=O)(NO)c1ccc(C(O)CCCN2CCC(C(O)(c3ccccc3)c3ccccn3)CC2)cc1",
                    1.0
                ],
                [
                    "CC(C=O)(NO)c1ccc(C(O)CCCN2CCC(C(O)(c3ccccc3)c3cc#ccn3)CC2)cc1",
                    1.0
                ],
                [
                    "CC(C=O)(NO)c1ccc(C(O)CCCN2CCC(C(O)(c3ccccc3)c3c#cccn3)CC2)cc1",
                    1.0
                ],
                [
                    "CC(C=O)(NO)c1ccc(C(O)CCCN2CCC(C(O)(c3cc#ccc3)c3ccccn3)CC2)cc1",
                    1.0
                ],
                [
                    "CC(C=O)(NO)c1c#cc(C(O)CCCN2CCC(C(O)(c3ccccc3)c3ccccn3)CC2)cc1",
                    1.0
                ],
                [
                    "CC(C=O)(NO)c1c#cc(C(O)CCCN2CCC(C(O)(c3c#cccc3)c3ccccn3)CC2)cc1",
                    1.0
                ],
                [
                    "CC(C=O)(CO)c1ccc(C(O)CCCN2CCC(C(O)(c3ccccc3)c3ccccn3)CC2)cc1",
                    1.0
                ],
                [
                    "CC(C=O)(CO)c1ccc(C(O)CCCN2CCC(C(O)(c3ccccc3)c3cc#ccn3)CC2)cc1",
                    1.0
                ],
                [
                    "CC(C=O)(CO)c1ccc(C(O)CCCN2CCC(C(O)(c3ccccc3)c3c#cccn3)CC2)cc1",
                    1.0
                ],
                [
                    "CC(C=O)(CO)c1c#cc(C(O)CCCN2CCC(C(O)(c3ccccc3)c3ccccn3)CC2)cc1",
                    1.0
                ],
                [
                    "CC(=O)C(C)(O)c1c#cc(C(O)CCCN2CCC(C(O)(c3cc#ccc3)c3cccnc3)CC2)cc1",
                    1.0
                ],
                [
                    "CC(=O)C(C)(O)c1c#cc(C(O)CCCN2CCC(C(O)(c3cc#ccc3)c3ccccn3)CC2)cc1",
                    1.0
                ],
                [
                    "CC(=O)C(C)(NO)c1c#cc(C(O)CCCN2CCC(C(O)(c3ccccc3)c3ccccn3)CC2)cc1",
                    1.0
                ],
                [
                    "CC(=O)C(C)(NO)c1c#cc(C(O)CCCN2CCC(C(O)(c3cc#ccc3)c3ccccn3)CC2)cc1",
                    1.0
                ],
                [
                    "CC(=O)C(C)(NO)c1c#cc(C(O)CCCN2CCC(C(O)(c3c#cccc3)c3ccccn3)CC2)cc1",
                    1.0
                ],
                [
                    "CC(=O)C(C)(NO)c1c#cc(C(O)CCCN2CCC(C(O)(C3=[SH]C=CC=C3)c3cc#ccc3)CC2)cc1",
                    1.0
                ],
                [
                    "CC(=O)C(C)(CO)c1ccc(C(O)CCCN2CCC(C(O)(c3ccccc3)c3c#cccn3)CC2)cc1",
                    1.0
                ],
                [
                    "CC(=O)C(C)(CO)c1c#cc(C(O)CCCN2CCC(C(O)(c3cc#ccc3)c3ccccn3)CC2)cc1",
                    1.0
                ],
                [
                    "CC(N)(CO)c1c#cc(C(O)CCCN2CCC(C(O)(c3cc#ccc3)c3ccccc3)CC2)cc1",
                    0.9999958333420139
                ],
                [
                    "CC1(c2ccc(C(O)CCCN3CCC(C(O)(c4ccccc4)c4ccncc4)CC3)cc2)C(=O)CN1O",
                    0.9998250553046082
                ],
                [
                    "CC1(c2ccc(C(O)CCCN3CCC(C(O)(c4ccccc4)c4cccnc4)CC3)cc2)C(=O)CN1O",
                    0.9998250553046082
                ],
                [
                    "CC1(c2ccc(C(O)CCCN3CCC(C(O)(c4ccccc4)c4ccccn4)CC3)cc2)C(=O)CN1O",
                    0.9998250553046082
                ],
                [
                    "CC(PO)(C(=O)F)c1c#cc(C(O)CCCN2CCC(C(O)(c3cc#ccc3)c3ccccn3)CC2)cc1",
                    0.9997176822591555
                ],
                [
                    "CC1(c2ccc(C(O)CCCN3CCC(C(O)(c4ccccc4)c4ccccn4)CC3)cc2)C(=O)C1(O)F",
                    0.9997088357298791
                ],
                [
                    "CC1(c2ccc(C(O)CCCN3CCC(C(O)(C4=CC=CNC=C4)c4c#ccnc4)CC3)cc2)C(=O)C1O",
                    0.99967814609943
                ],
                [
                    "CC1(c2ccc(C(O)CCCN3CCC(C(O)(C4=CC=CCC=C4)c4cc#ccn4)CC3)cc2)C(=O)N1O",
                    0.99967814609943
                ],
                [
                    "CC1(c2ccc(C(O)CCCN3CCC(C(O)(C4=CC=CCC=C4)c4c#cccn4)CC3)cc2)C(=O)N1O",
                    0.99967814609943
                ],
                [
                    "CC1(c2c#cc(C(O)CCCN3CCC(C(O)(C4=CNN=CC=C4)c4ccccc4)CC3)cc2)C(=O)N1O",
                    0.99967814609943
                ],
                [
                    "CC(C=O)(OO)c1c#cc(C(O)CCCN2CCC(C(O)(c3ccccc3)c3ccccn3)CC2)cc1",
                    0.9996259259164963
                ]
            ],
            "execution_time": 2535.4748618602753,
            "number_scoring_function_calls": 82787,
            "metadata": {
                "top_1": 1.0,
                "top_10": 1.0,
                "top_100": 0.9999723602755908,
                "internal_similarity_max": 0.9428571428571428,
                "internal_similarity_mean": 0.4888339362280812,
                "internal_similarity_histogram_density": [
                    [
                        0.1,
                        0.0,
                        0.07999999999999997,
                        2.0020000000000002,
                        4.0120000000000005,
                        2.033999999999998,
                        0.9920000000000002,
                        0.5660000000000001,
                        0.20600000000000004,
                        0.008000000000000002
                    ]
                ],
                "internal_similarity_histogram_bins": [
                    [
                        0.0,
                        0.1,
                        0.2,
                        0.30000000000000004,
                        0.4,
                        0.5,
                        0.6000000000000001,
                        0.7000000000000001,
                        0.8,
                        0.9,
                        1.0
                    ]
                ]
            }
        },
        {
            "benchmark_name": "Ranolazine MPO",
            "score": 0.9627307781729598,
            "optimized_molecules": [
                [
                    "CCCCCC=CC=Cc1ccc(OCC(O)CN2CCN(SC(=O)NC(CC)=C(C)C=CF)CC2)c(OO)c1C",
                    0.9643478393693717
                ],
                [
                    "CCCCCCC=CC=Cc1ccc(OCC(O)CN2CCN(SC(=O)NC(CC)=C(C)C=CF)CC2)c(OO)c1C",
                    0.9639442225174008
                ],
                [
                    "CCCCCCC=CC=Cc1ccc(OCC(O)CN2CCN(PC(=O)NC(CC)=C(C)C=CF)CC2)c(OO)c1C",
                    0.9639442225174008
                ],
                [
                    "CCC(NC(=O)SN1CCN(CC(O)COc2ccc(C=CC=CCCCCBr)c(C)c2OO)CC1)=C(C)C=CF",
                    0.9638793228402011
                ],
                [
                    "CCC(NC(=O)SN1CCN(CC(O)COc2ccc(C=CC=CCCCCCBr)c(C)c2OO)CC1)=C(C)C=CF",
                    0.9627282648218181
                ],
                [
                    "CCC(NC(=O)PN1CCN(CC(O)COc2ccc(C=CC=CCCCCCCl)c(C)c2OO)CC1)=C(C)C=CF",
                    0.9627282648218181
                ],
                [
                    "CCC(NC(=O)PN1CCN(CC(O)COc2ccc(C=CC=CCCCCCBr)c(C)c2OO)CC1)=C(C)C=CF",
                    0.9627282648218181
                ],
                [
                    "CCC(NC(=O)PN1CCN(CC(O)COc2ccc(C=CC=CCCCCC(C)C)c(C)c2OO)CC1)=C(C)C=CF",
                    0.9625704044903924
                ],
                [
                    "CCCCCCCC=Cc1ccc(OCC(O)CN2CCN(SC(=O)NC(CC)=C(C)C=CF)CC2)c(OO)c1C",
                    0.9624279220379752
                ],
                [
                    "CCCCCCCC=Cc1ccc(OCC(O)CN2CCN(PC(=O)NC(CC)=C(C)C=CF)CC2)c(OO)c1C",
                    0.9624279220379752
                ],
                [
                    "CCCCCC=CC=Cc1ccc(OCC(O)CN2CCN(PC(=O)NC(CC)=C(C)C=CF)CC2)c(OO)c1C",
                    0.962391094317097
                ],
                [
                    "CCCCCC=CC=Cc1cc(OO)c(OCC(O)CN2CCN(SC(=O)NC(CC)=C(C)C=CF)CC2)cc1C",
                    0.9618912124501765
                ],
                [
                    "CCCCC=CCC=Cc1ccc(OCC(O)CN2CCN(SC(=O)NC(CC)=C(C)C=CF)CC2)c(OO)c1C",
                    0.9618912124501765
                ],
                [
                    "CCC(NC(=O)PN1CCN(CC(O)COc2ccc(C=CC=CCCCCBr)c(C)c2OO)CC1)=C(C)C=CF",
                    0.96172491896062
                ],
                [
                    "CCCCCCC=CC=Cc1cc(OO)c(OCC(O)CN2CCN(SC(=O)NC(CC)=C(C)C=CF)CC2)cc1C",
                    0.9615123144017923
                ],
                [
                    "CCCCCC=CCC=Cc1ccc(OCC(O)CN2CCN(SC(=O)NC(CC)=C(C)C=CF)CC2)c(OO)c1C",
                    0.9615123144017923
                ],
                [
                    "CCCCCC=CCC=Cc1ccc(OCC(O)CN2CCN(PC(=O)NC(CC)=C(C)C=CF)CC2)c(OO)c1C",
                    0.9615123144017923
                ],
                [
                    "CCC(NC(=O)SN1CCN(CC(O)COc2ccc(C=CCC=CCCCCCl)c(C)c2OO)CC1)=C(C)C=CF",
                    0.9615123144017923
                ],
                [
                    "CCC(NC(=O)SN1CCN(CC(O)COc2ccc(C=CCC=CCCCCBr)c(C)c2OO)CC1)=C(C)C=CF",
                    0.9615123144017923
                ],
                [
                    "CCC(NC(=O)SN1CCN(CC(O)COc2ccc(C=CC=CCCCCSS)c(C)c2OO)CC1)=C(C)C=CF",
                    0.9615123144017923
                ],
                [
                    "CCC(NC(=O)SN1CCN(CC(O)COc2ccc(C=CC=CCCCCSBr)c(C)c2OO)CC1)=C(C)C=CF",
                    0.9615123144017923
                ],
                [
                    "CCC(NC(=O)SN1CCN(CC(O)COc2ccc(C=CC=CCCCCPBr)c(C)c2OO)CC1)=C(C)C=CF",
                    0.9615123144017923
                ],
                [
                    "CCC(NC(=O)PN1CCN(CC(O)COc2ccc(C=CCC=CCCCCCl)c(C)c2OO)CC1)=C(C)C=CF",
                    0.9615123144017923
                ],
                [
                    "CCC(NC(=O)PN1CCN(CC(O)COc2ccc(C=CCC=CCCCCBr)c(C)c2OO)CC1)=C(C)C=CF",
                    0.9615123144017923
                ],
                [
                    "CCC(NC(=O)PN1CCN(CC(O)COc2ccc(C=CC=CCCCCSBr)c(C)c2OO)CC1)=C(C)C=CF",
                    0.9615123144017923
                ],
                [
                    "CCC(NC(=O)PN1CCN(CC(O)COc2ccc(C=CC=CCCCCPCl)c(C)c2OO)CC1)=C(C)C=CF",
                    0.9615123144017923
                ],
                [
                    "CCC(NC(=O)PN1CCN(CC(O)COc2ccc(C=CC=CCCCCPBr)c(C)c2OO)CC1)=C(C)C=CF",
                    0.9615123144017923
                ],
                [
                    "CCC(NC(=O)PN1CCN(CC(O)COc2ccc(C=CC=CCCCCSS)c(C)c2OO)CC1)=C(C)C=CF",
                    0.9615048513644737
                ],
                [
                    "CCC(NC(=O)SN1CCN(CC(O)COc2cc(C)c(C=CC=CCCCCBr)cc2OO)CC1)=C(C)C=CF",
                    0.9614238894429599
                ],
                [
                    "CCC(NC(=O)SN1CCN(CC(O)COc2ccc(C=CC=CCCCCC(C)S)c(C)c2OO)CC1)=C(C)C=CF",
                    0.9613700977825999
                ],
                [
                    "CCC(NC(=O)SN1CCN(CC(O)COc2ccc(C=CC=CCCCCC(C)P)c(C)c2OO)CC1)=C(C)C=CF",
                    0.9613700977825999
                ],
                [
                    "CCC(NC(=O)SN1CCN(CC(O)COc2ccc(C=CC=CCCCCC(C)Br)c(C)c2OO)CC1)=C(C)C=CF",
                    0.9613700977825999
                ],
                [
                    "CCC(NC(=O)PN1CCN(CC(O)COc2ccc(C=CC=CCCCCC(C)P)c(C)c2OO)CC1)=C(C)C=CF",
                    0.9613700977825999
                ],
                [
                    "CCC(NC(=O)PN1CCN(CC(O)COc2ccc(C=CC=CCCCCC(C)Cl)c(C)c2OO)CC1)=C(C)C=CF",
                    0.9613700977825999
                ],
                [
                    "CCC(NC(=O)PN1CCN(CC(O)COc2ccc(C=CC=CCCCCC(C)Br)c(C)c2OO)CC1)=C(C)C=CF",
                    0.9613700977825999
                ],
                [
                    "CCC(NC(=O)SN1CCN(CC(O)COc2ccc(C=CCCCCCCBr)c(C)c2OO)CC1)=C(C)C=CF",
                    0.9611973913896118
                ],
                [
                    "CCC(NC(=O)PN1CCN(CC(O)COc2ccc(C=CCCCCCCBr)c(C)c2OO)CC1)=C(C)C=CF",
                    0.9611973913896118
                ],
                [
                    "CCCCCC=CC=Cc1ccc(OCC(O)CN2CCN(SC(=O)NC(CC)=C(C)C=CCF)CC2)c(OO)c1C",
                    0.9609231265162677
                ],
                [
                    "CCC(NC(=O)SN1CCN(CC(O)COc2ccc(C=CCCCCCCCl)c(C)c2OO)CC1)=C(C)C=CF",
                    0.9606357567601724
                ],
                [
                    "CCPCCCCC=CC=Cc1ccc(OCC(O)CN2CCN(PC(=O)NC(CC)=C(C)C=CF)CC2)c(OO)c1C",
                    0.9606181456251807
                ],
                [
                    "CCCCCCCC=CC=Cc1ccc(OCC(O)CN2CCN(SC(=O)NC(CC)=C(C)C=CF)CC2)c(OO)c1C",
                    0.9606181456251807
                ],
                [
                    "CCCCCCCC=CC=Cc1ccc(OCC(O)CN2CCN(PC(=O)NC(CC)=C(C)C=CF)CC2)c(OO)c1C",
                    0.9606181456251807
                ],
                [
                    "CCC(NC(=O)SN1CCN(CC(O)COc2ccc(C=CC=CCCCCBr)c(C)c2OO)CC1)=C(C)C=CCF",
                    0.9606103794069469
                ],
                [
                    "CCCCCSC=CC=Cc1ccc(OCC(O)CN2CCN(SC(=O)NC(CC)=C(C)C=CF)CC2)c(OO)c1C",
                    0.9602963566908681
                ],
                [
                    "CCCCCPC=CC=Cc1ccc(OCC(O)CN2CCN(SC(=O)NC(CC)=C(C)C=CF)CC2)c(OO)c1C",
                    0.9602963566908681
                ],
                [
                    "CCCCCPC=CC=Cc1ccc(OCC(O)CN2CCN(PC(=O)NC(CC)=C(C)C=CF)CC2)c(OO)c1C",
                    0.9602963566908681
                ],
                [
                    "CCCCCP=CCC=Cc1ccc(OCC(O)CN2CCN(SC(=O)NC(CC)=C(C)C=CF)CC2)c(OO)c1C",
                    0.9602963566908681
                ],
                [
                    "CCCCCP=CCC=Cc1ccc(OCC(O)CN2CCN(PC(=O)NC(CC)=C(C)C=CF)CC2)c(OO)c1C",
                    0.9602963566908681
                ],
                [
                    "CCCCCCP=CC=Cc1ccc(OCC(O)CN2CCN(PC(=O)NC(CC)=C(C)C=CF)CC2)c(OO)c1C",
                    0.9602963566908681
                ],
                [
                    "CCCCCCCCC=Cc1ccc(OCC(O)CN2CCN(SC(=O)NC(CC)=C(C)C=CF)CC2)c(OO)c1C",
                    0.9602963566908681
                ],
                [
                    "CCCCCCCCC=Cc1ccc(OCC(O)CN2CCN(PC(=O)NC(CC)=C(C)C=CF)CC2)c(OO)c1C",
                    0.9602963566908681
                ],
                [
                    "CCC(NC(=O)SN1CCN(CC(O)COc2ccc(C=CC=CSCCCCBr)c(C)c2OO)CC1)=C(C)C=CF",
                    0.9602963566908681
                ],
                [
                    "CCC(NC(=O)SN1CCN(CC(O)COc2ccc(C=CC=CCCCPCBr)c(C)c2OO)CC1)=C(C)C=CF",
                    0.9602963566908681
                ],
                [
                    "CCC(NC(=O)SN1CCN(CC(O)COc2cc(C)c(C=CC=CCCCCCBr)cc2OO)CC1)=C(C)C=CF",
                    0.9602963566908681
                ],
                [
                    "CCC(NC(=O)PN1CCN(CC(O)COc2ccc(C=CCC=PCCCCBr)c(C)c2OO)CC1)=C(C)C=CF",
                    0.9602963566908681
                ],
                [
                    "CCC(NC(=O)PN1CCN(CC(O)COc2ccc(C=CC=CPCCCCBr)c(C)c2OO)CC1)=C(C)C=CF",
                    0.9602963566908681
                ],
                [
                    "CCC(NC(=O)PN1CCN(CC(O)COc2ccc(C=CC=CCCCSCBr)c(C)c2OO)CC1)=C(C)C=CF",
                    0.9602963566908681
                ],
                [
                    "CCC(NC(=O)PN1CCN(CC(O)COc2ccc(C=CC=CCCCPCBr)c(C)c2OO)CC1)=C(C)C=CF",
                    0.9602963566908681
                ],
                [
                    "CCCCCCCC=CC=Cc1ccc(OCC(O)CN2CCN(OC(=O)NC(CC)=C(C)C=CF)CC2)c(OO)c1C",
                    0.9602951372884839
                ],
                [
                    "CCC(NC(=O)SN1CCN(CC(O)COc2ccc(C=CCC=CCCCBr)c(C)c2OO)CC1)=C(C)C=CF",
                    0.9601962084337492
                ],
                [
                    "CCC(NC(=O)SN1CCN(CC(O)COc2ccc(C=CC=CCCCCC(P)Br)c(C)c2OO)CC1)=C(C)C=CF",
                    0.9601697823078994
                ],
                [
                    "CCC(NC(=O)SN1CCN(CC(O)COc2ccc(C=CC=CCCCCC(Cl)Br)c(C)c2OO)CC1)=C(C)C=CF",
                    0.9601697823078994
                ],
                [
                    "CCC(NC(=O)SN1CCN(CC(O)COc2ccc(C=CC=CCCCCC(Br)Br)c(C)c2OO)CC1)=C(C)C=CF",
                    0.9601697823078994
                ],
                [
                    "CCC(NC(=O)PN1CCN(CC(O)COc2ccc(C=CC=CCCCCC(S)Cl)c(C)c2OO)CC1)=C(C)C=CF",
                    0.9601697823078994
                ],
                [
                    "CCC(NC(=O)PN1CCN(CC(O)COc2ccc(C=CC=CCCCCC(P)Br)c(C)c2OO)CC1)=C(C)C=CF",
                    0.9601697823078994
                ],
                [
                    "CCC(NC(=O)PN1CCN(CC(O)COc2ccc(C=CC=CCCCSCCl)c(C)c2OO)CC1)=C(C)C=CF",
                    0.960037064824404
                ],
                [
                    "CCCCCCSC=Cc1ccc(OCC(O)CN2CCN(SC(=O)NC(CC)=C(C)C=CF)CC2)c(OO)c1C",
                    0.9599668494045647
                ],
                [
                    "CCC(NC(=O)SN1CCN(CC(O)COc2ccc(C=CC=CCCCSBr)c(C)c2OO)CC1)=C(C)C=CF",
                    0.9599668494045647
                ],
                [
                    "CCC(NC(=O)SN1CCN(CC(O)COc2ccc(C=CC=CCCCPBr)c(C)c2OO)CC1)=C(C)C=CF",
                    0.9599668494045647
                ],
                [
                    "CCC(NC(=O)PN1CCN(CC(O)COc2ccc(C=CC=CCCCSBr)c(C)c2OO)CC1)=C(C)C=CF",
                    0.9599668494045647
                ],
                [
                    "CCC(NC(=O)PN1CCN(CC(O)COc2ccc(C=CC=CCCCPBr)c(C)c2OO)CC1)=C(C)C=CF",
                    0.9599668494045647
                ],
                [
                    "CCCCCCPCC=Cc1ccc(OCC(O)CN2CCN(PC(=O)NC(CC)=C(C)C=CF)CC2)c(OO)c1C",
                    0.9599518141982494
                ],
                [
                    "CCCCC=CCC=Cc1ccc(OCC(O)CN2CCN(PC(=O)NC(CC)=C(C)C=CF)CC2)c(OO)c1C",
                    0.9599394521060882
                ],
                [
                    "CCCCCCSC=Cc1ccc(OCC(O)CN2CCN(PC(=O)NC(CC)=C(C)C=CF)CC2)c(OO)c1C",
                    0.9597614019596231
                ],
                [
                    "CCCCCCPC=Cc1ccc(OCC(O)CN2CCN(SC(=O)NC(CC)=C(C)C=CF)CC2)c(OO)c1C",
                    0.9597614019596231
                ],
                [
                    "CCCCCCCC=Cc1c(OCC(O)CN2CCN(PC(=O)NC(CC)=C(C)C=CF)CC2)ccc(OO)c1C",
                    0.9596998420377645
                ],
                [
                    "CCCCCCC=CC=Cc1ccc(OCC(O)CN2CCN(SC(=O)NC(CC)=C(C)C=CCF)CC2)c(OO)c1C",
                    0.9595814945059241
                ],
                [
                    "CCCCCCC=CC=Cc1ccc(OCC(O)CN2CCN(PC(=O)NC(CC)=C(C)C=CCF)CC2)c(OO)c1C",
                    0.9595814945059241
                ],
                [
                    "CCCCCC=CC=Cc1ccc(OCC(O)CN2CCN(PC(=O)NC(CC)=C(C)C=CCF)CC2)c(OO)c1C",
                    0.9595308358065338
                ],
                [
                    "CCCCCSCC=CC=Cc1ccc(OCC(O)CN2CCN(PC(=O)NC(CC)=C(C)C=CF)CC2)c(OO)c1C",
                    0.9594164119497303
                ],
                [
                    "CCCCCC(C)=CC=Cc1ccc(OCC(O)CN2CCN(SC(=O)NC(CC)=C(C)C=CF)CC2)c(OO)c1C",
                    0.9594164119497303
                ],
                [
                    "CCC(NC(=O)SN1CCN(CC(O)COc2ccc(C=CC=CCCCCSCBr)c(C)c2OO)CC1)=C(C)C=CF",
                    0.9594164119497303
                ],
                [
                    "CCC(NC(=O)SN1CCN(CC(O)COc2ccc(C=CC=CCCCCPCBr)c(C)c2OO)CC1)=C(C)C=CF",
                    0.9594164119497303
                ],
                [
                    "CCC(NC(=O)SN1CCN(CC(O)COc2ccc(C=CC=CCCCCCCS)c(C)c2OO)CC1)=C(C)C=CF",
                    0.9594164119497303
                ],
                [
                    "CCC(NC(=O)SN1CCN(CC(O)COc2ccc(C=CC=CCCCCCCF)c(C)c2OO)CC1)=C(C)C=CBr",
                    0.9594164119497303
                ],
                [
                    "CCC(NC(=O)SN1CCN(CC(O)COc2ccc(C=CC=CCCCCCCBr)c(C)c2OO)CC1)=C(C)C=CF",
                    0.9594164119497303
                ],
                [
                    "CCC(NC(=O)SN1CCN(CC(O)COc2ccc(C=CC=C(C)CCCCBr)c(C)c2OO)CC1)=C(C)C=CF",
                    0.9594164119497303
                ],
                [
                    "CCC(NC(=O)PN1CCN(CC(O)COc2ccc(C=CC=CCCCCPCCl)c(C)c2OO)CC1)=C(C)C=CF",
                    0.9594164119497303
                ],
                [
                    "CCC(NC(=O)PN1CCN(CC(O)COc2ccc(C=CC=CCCCCCPC)c(C)c2OO)CC1)=C(C)C=CF",
                    0.9594164119497303
                ],
                [
                    "CCC(NC(=O)PN1CCN(CC(O)COc2ccc(C=CC=CCCCCCCS)c(C)c2OO)CC1)=C(C)C=CF",
                    0.9594164119497303
                ],
                [
                    "CCC(NC(=O)PN1CCN(CC(O)COc2ccc(C=CC=CCCCCCCCl)c(C)c2OO)CC1)=C(C)C=CF",
                    0.9594164119497303
                ],
                [
                    "CCC(NC(=O)PN1CCN(CC(O)COc2ccc(C=CC=CCCCCCCBr)c(C)c2OO)CC1)=C(C)C=CF",
                    0.9594164119497303
                ],
                [
                    "CCC(NC(=O)PN1CCN(CC(O)COc2ccc(C=CC=C(C)CCCCBr)c(C)c2OO)CC1)=C(C)C=CF",
                    0.9594164119497303
                ],
                [
                    "CCC(NC(=O)PN1CCN(CC(O)COc2ccc(C=CCCCCCCCl)c(C)c2OO)CC1)=C(C)C=CF",
                    0.9593790038380472
                ],
                [
                    "CCCCSCC=CC=Cc1ccc(OCC(O)CN2CCN(SC(=O)NC(CC)=C(C)C=CF)CC2)c(OO)c1C",
                    0.9593304874479729
                ],
                [
                    "CCC(NC(=O)SN1CCN(CC(O)COc2ccc(C=CC=CCCCC(P)CC)c(C)c2OO)CC1)=C(C)C=CF",
                    0.9592761845207021
                ],
                [
                    "CCC(NC(=O)PN1CCN(CC(O)COc2ccc(C=CC=CCCCC(C)CC)c(C)c2OO)CC1)=C(C)C=CF",
                    0.9592761845207021
                ],
                [
                    "CCC(NC(=O)PN1CCN(CC(O)COc2cc(C)c(C=CC=CCCCCBr)cc2OO)CC1)=C(C)C=CF",
                    0.9592749737973431
                ],
                [
                    "CCC(NC(=O)SN1CCN(CC(O)COc2ccc(C=CC=CCCC(C)CC)c(C)c2OO)CC1)=C(C)C=CF",
                    0.9592493843487756
                ],
                [
                    "CCC(NC(=O)SN1CCN(CC(O)COc2ccc(C=CC=CCCC(C)CBr)c(C)c2OO)CC1)=C(C)C=CF",
                    0.9592493843487756
                ]
            ],
            "execution_time": 16067.984427690506,
            "number_scoring_function_calls": 474549,
            "metadata": {
                "top_1": 0.9643478393693717,
                "top_10": 0.9631726650276171,
                "top_100": 0.9606718301218902,
                "internal_similarity_max": 1.0,
                "internal_similarity_mean": 0.6985440994147906,
                "internal_similarity_histogram_density": [
                    [
                        0.1,
                        0.0,
                        0.0,
                        0.0,
                        0.10200000000000002,
                        1.4859999999999987,
                        3.3340000000000005,
                        2.928000000000001,
                        1.8320000000000003,
                        0.21800000000000005
                    ]
                ],
                "internal_similarity_histogram_bins": [
                    [
                        0.0,
                        0.1,
                        0.2,
                        0.30000000000000004,
                        0.4,
                        0.5,
                        0.6000000000000001,
                        0.7000000000000001,
                        0.8,
                        0.9,
                        1.0
                    ]
                ]
            }
        },
        {
            "benchmark_name": "Perindopril MPO",
            "score": 0.8472800665210621,
            "optimized_molecules": [
                [
                    "CCCC(NC(C)C(=O)N1C(C(=O)O)CC(p2[pH][pH]2)C(p2[pH][pH]2)CC2CCCCC21)C(=O)OCC",
                    0.8494995494619656
                ],
                [
                    "CCCC(NC(C)C(=O)N1C(C(=O)O)CC(p2[pH][pH]2)C(p2[nH][pH]2)CC2CCCCC21)C(=O)OCC",
                    0.8494995494619656
                ],
                [
                    "CCCC(NC(C)C(=O)N1C(C(=O)O)CC(p2[pH][pH]2)C(p2[nH][nH]2)CC2CCCCC21)C(=O)OCC",
                    0.8494995494619656
                ],
                [
                    "CCCC(NC(C)C(=O)N1C(C(=O)O)CC(p2[pH][pH]2)C(n2[pH][pH]2)CC2CCCCC21)C(=O)OCC",
                    0.8494995494619656
                ],
                [
                    "CCCC(NC(C)C(=O)N1C(C(=O)O)CC(p2[pH][pH]2)C(n2[nH][pH]2)CC2CCCCC21)C(=O)OCC",
                    0.8494995494619656
                ],
                [
                    "CCCC(NC(C)C(=O)N1C(C(=O)O)CC(p2[pH][pH]2)C(n2[nH][nH]2)CC2CCCCC21)C(=O)OCC",
                    0.8494995494619656
                ],
                [
                    "CCCC(NC(C)C(=O)N1C(C(=O)O)CC(p2[nH][pH]2)C(p2[pH][pH]2)CC2CCCCC21)C(=O)OCC",
                    0.8494995494619656
                ],
                [
                    "CCCC(NC(C)C(=O)N1C(C(=O)O)CC(p2[nH][pH]2)C(p2[nH][pH]2)CC2CCCCC21)C(=O)OCC",
                    0.8494995494619656
                ],
                [
                    "CCCC(NC(C)C(=O)N1C(C(=O)O)CC(p2[nH][pH]2)C(p2[nH][nH]2)CC2CCCCC21)C(=O)OCC",
                    0.8494995494619656
                ],
                [
                    "CCCC(NC(C)C(=O)N1C(C(=O)O)CC(p2[nH][pH]2)C(n2[pH][pH]2)CC2CCCCC21)C(=O)OCC",
                    0.8494995494619656
                ],
                [
                    "CCCC(NC(C)C(=O)N1C(C(=O)O)CC(p2[nH][pH]2)C(n2[nH][pH]2)CC2CCCCC21)C(=O)OCC",
                    0.8494995494619656
                ],
                [
                    "CCCC(NC(C)C(=O)N1C(C(=O)O)CC(p2[nH][pH]2)C(n2[nH][nH]2)CC2CCCCC21)C(=O)OCC",
                    0.8494995494619656
                ],
                [
                    "CCCC(NC(C)C(=O)N1C(C(=O)O)CC(p2[nH][nH]2)C(p2[pH][pH]2)CC2CCCCC21)C(=O)OCC",
                    0.8494995494619656
                ],
                [
                    "CCCC(NC(C)C(=O)N1C(C(=O)O)CC(p2[nH][nH]2)C(p2[nH][pH]2)CC2CCCCC21)C(=O)OCC",
                    0.8494995494619656
                ],
                [
                    "CCCC(NC(C)C(=O)N1C(C(=O)O)CC(p2[nH][nH]2)C(p2[nH][nH]2)CC2CCCCC21)C(=O)OCC",
                    0.8494995494619656
                ],
                [
                    "CCCC(NC(C)C(=O)N1C(C(=O)O)CC(p2[nH][nH]2)C(n2[pH][pH]2)CC2CCCCC21)C(=O)OCC",
                    0.8494995494619656
                ],
                [
                    "CCCC(NC(C)C(=O)N1C(C(=O)O)CC(p2[nH][nH]2)C(n2[nH][pH]2)CC2CCCCC21)C(=O)OCC",
                    0.8494995494619656
                ],
                [
                    "CCCC(NC(C)C(=O)N1C(C(=O)O)CC(p2[nH][nH]2)C(n2[nH][nH]2)CC2CCCCC21)C(=O)OCC",
                    0.8494995494619656
                ],
                [
                    "CCCC(NC(C)C(=O)N1C(C(=O)O)CC(n2[pH][pH]2)C(p2[pH][pH]2)CC2CCCCC21)C(=O)OCC",
                    0.8494995494619656
                ],
                [
                    "CCCC(NC(C)C(=O)N1C(C(=O)O)CC(n2[pH][pH]2)C(p2[nH][pH]2)CC2CCCCC21)C(=O)OCC",
                    0.8494995494619656
                ],
                [
                    "CCCC(NC(C)C(=O)N1C(C(=O)O)CC(n2[pH][pH]2)C(p2[nH][nH]2)CC2CCCCC21)C(=O)OCC",
                    0.8494995494619656
                ],
                [
                    "CCCC(NC(C)C(=O)N1C(C(=O)O)CC(n2[pH][pH]2)C(n2[pH][pH]2)CC2CCCCC21)C(=O)OCC",
                    0.8494995494619656
                ],
                [
                    "CCCC(NC(C)C(=O)N1C(C(=O)O)CC(n2[pH][pH]2)C(n2[nH][pH]2)CC2CCCCC21)C(=O)OCC",
                    0.8494995494619656
                ],
                [
                    "CCCC(NC(C)C(=O)N1C(C(=O)O)CC(n2[pH][pH]2)C(n2[nH][nH]2)CC2CCCCC21)C(=O)OCC",
                    0.8494995494619656
                ],
                [
                    "CCCC(NC(C)C(=O)N1C(C(=O)O)CC(n2[nH][pH]2)C(p2[pH][pH]2)CC2CCCCC21)C(=O)OCC",
                    0.8494995494619656
                ],
                [
                    "CCCC(NC(C)C(=O)N1C(C(=O)O)CC(n2[nH][pH]2)C(p2[nH][pH]2)CC2CCCCC21)C(=O)OCC",
                    0.8494995494619656
                ],
                [
                    "CCCC(NC(C)C(=O)N1C(C(=O)O)CC(n2[nH][pH]2)C(p2[nH][nH]2)CC2CCCCC21)C(=O)OCC",
                    0.8494995494619656
                ],
                [
                    "CCCC(NC(C)C(=O)N1C(C(=O)O)CC(n2[nH][pH]2)C(n2[pH][pH]2)CC2CCCCC21)C(=O)OCC",
                    0.8494995494619656
                ],
                [
                    "CCCC(NC(C)C(=O)N1C(C(=O)O)CC(n2[nH][pH]2)C(n2[nH][pH]2)CC2CCCCC21)C(=O)OCC",
                    0.8494995494619656
                ],
                [
                    "CCCC(NC(C)C(=O)N1C(C(=O)O)CC(n2[nH][pH]2)C(n2[nH][nH]2)CC2CCCCC21)C(=O)OCC",
                    0.8494995494619656
                ],
                [
                    "CCCC(NC(C)C(=O)N1C(C(=O)O)CC(n2[nH][nH]2)C(p2[pH][pH]2)CC2CCCCC21)C(=O)OCC",
                    0.8494995494619656
                ],
                [
                    "CCCC(NC(C)C(=O)N1C(C(=O)O)CC(n2[nH][nH]2)C(p2[nH][pH]2)CC2CCCCC21)C(=O)OCC",
                    0.8494995494619656
                ],
                [
                    "CCCC(NC(C)C(=O)N1C(C(=O)O)CC(n2[nH][nH]2)C(p2[nH][nH]2)CC2CCCCC21)C(=O)OCC",
                    0.8494995494619656
                ],
                [
                    "CCCC(NC(C)C(=O)N1C(C(=O)O)CC(n2[nH][nH]2)C(n2[pH][pH]2)CC2CCCCC21)C(=O)OCC",
                    0.8494995494619656
                ],
                [
                    "CCCC(NC(C)C(=O)N1C(C(=O)O)CC(n2[nH][nH]2)C(n2[nH][pH]2)CC2CCCCC21)C(=O)OCC",
                    0.8494995494619656
                ],
                [
                    "CCCC(NC(C)C(=O)N1C(C(=O)O)CC(n2[nH][nH]2)C(n2[nH][nH]2)CC2CCCCC21)C(=O)OCC",
                    0.8494995494619656
                ],
                [
                    "CCCC(NC(C)C(=O)N1C(C(=O)O)C[SH](p2[pH][pH]2)C(p2[nH][pH]2)CC2CCCCC21)C(=O)OCC",
                    0.8390957231764807
                ],
                [
                    "CCCC(NC(C)C(=O)N1C(C(=O)O)C[SH](p2[pH][pH]2)C(n2[pH][pH]2)CC2CCCCC21)C(=O)OCC",
                    0.8390957231764807
                ],
                [
                    "CCCC(NC(C)C(=O)N1C(C(=O)O)C[SH](p2[nH][pH]2)C(p2[pH][pH]2)CC2CCCCC21)C(=O)OCC",
                    0.8390957231764807
                ],
                [
                    "CCCC(NC(C)C(=O)N1C(C(=O)O)C[SH](p2[nH][pH]2)C(p2[nH][nH]2)CC2CCCCC21)C(=O)OCC",
                    0.8390957231764807
                ],
                [
                    "CCCC(NC(C)C(=O)N1C(C(=O)O)C[SH](p2[nH][pH]2)C(n2[nH][pH]2)CC2CCCCC21)C(=O)OCC",
                    0.8390957231764807
                ],
                [
                    "CCCC(NC(C)C(=O)N1C(C(=O)O)C[SH](p2[nH][pH]2)C(n2[nH][nH]2)CC2CCCCC21)C(=O)OCC",
                    0.8390957231764807
                ],
                [
                    "CCCC(NC(C)C(=O)N1C(C(=O)O)C[SH](p2[nH][nH]2)C(p2[pH][pH]2)CC2CCCCC21)C(=O)OCC",
                    0.8390957231764807
                ],
                [
                    "CCCC(NC(C)C(=O)N1C(C(=O)O)C[SH](p2[nH][nH]2)C(n2[pH][pH]2)CC2CCCCC21)C(=O)OCC",
                    0.8390957231764807
                ],
                [
                    "CCCC(NC(C)C(=O)N1C(C(=O)O)C[SH](p2[nH][nH]2)C(n2[nH][pH]2)CC2CCCCC21)C(=O)OCC",
                    0.8390957231764807
                ],
                [
                    "CCCC(NC(C)C(=O)N1C(C(=O)O)C[SH](n2[pH][pH]2)C(n2[nH][pH]2)CC2CCCCC21)C(=O)OCC",
                    0.8390957231764807
                ],
                [
                    "CCCC(NC(C)C(=O)N1C(C(=O)O)C[SH](n2[pH][pH]2)C(n2[nH][nH]2)CC2CCCCC21)C(=O)OCC",
                    0.8390957231764807
                ],
                [
                    "CCCC(NC(C)C(=O)N1C(C(=O)O)C[SH](n2[nH][pH]2)C(p2[nH][nH]2)CC2CCCCC21)C(=O)OCC",
                    0.8390957231764807
                ],
                [
                    "CCCC(NC(C)C(=O)N1C(C(=O)O)C[SH](n2[nH][pH]2)C(n2[pH][pH]2)CC2CCCCC21)C(=O)OCC",
                    0.8390957231764807
                ],
                [
                    "CCCC(NC(C)C(=O)N1C(C(=O)O)C[SH](n2[nH][pH]2)C(n2[nH][pH]2)CC2CCCCC21)C(=O)OCC",
                    0.8390957231764807
                ],
                [
                    "CCCC(NC(C)C(=O)N1C(C(=O)O)C[SH](n2[nH][nH]2)C(n2[pH][pH]2)CC2CCCCC21)C(=O)OCC",
                    0.8390957231764807
                ],
                [
                    "CCCC(NC(C)C(=O)N1C(C(=O)O)CP(p2[pH][pH]2)C(p2[pH][pH]2)CC2CCCCC21)C(=O)OCC",
                    0.8390957231764807
                ],
                [
                    "CCCC(NC(C)C(=O)N1C(C(=O)O)CP(p2[pH][pH]2)C(n2[nH][pH]2)CC2CCCCC21)C(=O)OCC",
                    0.8390957231764807
                ],
                [
                    "CCCC(NC(C)C(=O)N1C(C(=O)O)CP(p2[pH][pH]2)C(n2[nH][nH]2)CC2CCCCC21)C(=O)OCC",
                    0.8390957231764807
                ],
                [
                    "CCCC(NC(C)C(=O)N1C(C(=O)O)CP(p2[nH][nH]2)C(p2[nH][pH]2)CC2CCCCC21)C(=O)OCC",
                    0.8390957231764807
                ],
                [
                    "CCCC(NC(C)C(=O)N1C(C(=O)O)CP(p2[nH][nH]2)C(n2[pH][pH]2)CC2CCCCC21)C(=O)OCC",
                    0.8390957231764807
                ],
                [
                    "CCCC(NC(C)C(=O)N1C(C(=O)O)CP(n2[pH][pH]2)C(p2[pH][pH]2)CC2CCCCC21)C(=O)OCC",
                    0.8390957231764807
                ],
                [
                    "CCCC(NC(C)C(=O)N1C(C(=O)O)CP(n2[pH][pH]2)C(p2[nH][pH]2)CC2CCCCC21)C(=O)OCC",
                    0.8390957231764807
                ],
                [
                    "CCCC(NC(C)C(=O)N1C(C(=O)O)CP(n2[nH][pH]2)C(p2[pH][pH]2)CC2CCCCC21)C(=O)OCC",
                    0.8390957231764807
                ],
                [
                    "CCCC(NC(C)C(=O)N1C(C(=O)O)CP(n2[nH][pH]2)C(p2[nH][nH]2)CC2CCCCC21)C(=O)OCC",
                    0.8390957231764807
                ],
                [
                    "CCCC(NC(C)C(=O)N1C(C(=O)O)CP(n2[nH][pH]2)C(n2[nH][pH]2)CC2CCCCC21)C(=O)OCC",
                    0.8390957231764807
                ],
                [
                    "CCCC(NC(C)C(=O)N1C(C(=O)O)CP(n2[nH][nH]2)C(p2[nH][pH]2)CC2CCCCC21)C(=O)OCC",
                    0.8390957231764807
                ],
                [
                    "CCCC(NC(C)C(=O)N1C(C(=O)O)CP(n2[nH][nH]2)C(n2[pH][pH]2)CC2CCCCC21)C(=O)OCC",
                    0.8390957231764807
                ],
                [
                    "CCCC(NC(C)C(=O)N1C(C(=O)O)CN(p2[pH][pH]2)C(p2[nH][nH]2)CC2CCCCC21)C(=O)OCC",
                    0.8390957231764807
                ],
                [
                    "CCCC(NC(C)C(=O)N1C(C(=O)O)CN(p2[nH][pH]2)C(p2[nH][pH]2)CC2CCCCC21)C(=O)OCC",
                    0.8390957231764807
                ],
                [
                    "CCCC(NC(C)C(=O)N1C(C(=O)O)CN(p2[nH][pH]2)C(n2[nH][pH]2)CC2CCCCC21)C(=O)OCC",
                    0.8390957231764807
                ],
                [
                    "CCCC(NC(C)C(=O)N1C(C(=O)O)CN(p2[nH][pH]2)C(n2[nH][nH]2)CC2CCCCC21)C(=O)OCC",
                    0.8390957231764807
                ],
                [
                    "CCCC(NC(C)C(=O)N1C(C(=O)O)CN(p2[nH][nH]2)C(p2[pH][pH]2)CC2CCCCC21)C(=O)OCC",
                    0.8390957231764807
                ],
                [
                    "CCCC(NC(C)C(=O)N1C(C(=O)O)CN(n2[nH][pH]2)C(p2[nH][nH]2)CC2CCCCC21)C(=O)OCC",
                    0.8390957231764807
                ],
                [
                    "CCCC(NC(C)C(=O)N1C(C(=O)O)CN(n2[nH][nH]2)C(p2[nH][nH]2)CC2CCCCC21)C(=O)OCC",
                    0.8390957231764807
                ],
                [
                    "CCCC(NC(C)C(=O)N1C(C(=O)O)CC(p2[pH][pH]2)P(p2[pH][pH]2)CC2CCCCC21)C(=O)OCC",
                    0.8390957231764807
                ],
                [
                    "CCCC(NC(C)C(=O)N1C(C(=O)O)CC(p2[pH][pH]2)P(p2[nH][nH]2)CC2CCCCC21)C(=O)OCC",
                    0.8390957231764807
                ],
                [
                    "CCCC(NC(C)C(=O)N1C(C(=O)O)CC(p2[pH][pH]2)P(n2[nH][pH]2)CC2CCCCC21)C(=O)OCC",
                    0.8390957231764807
                ],
                [
                    "CCCC(NC(C)C(=O)N1C(C(=O)O)CC(p2[pH][pH]2)N(p2[nH][nH]2)CC2CCCCC21)C(=O)OCC",
                    0.8390957231764807
                ],
                [
                    "CCCC(NC(C)C(=O)N1C(C(=O)O)CC(p2[pH][pH]2)N(n2[pH][pH]2)CC2CCCCC21)C(=O)OCC",
                    0.8390957231764807
                ],
                [
                    "CCCC(NC(C)C(=O)N1C(C(=O)O)CC(p2[pH][pH]2)N(n2[nH][pH]2)CC2CCCCC21)C(=O)OCC",
                    0.8390957231764807
                ],
                [
                    "CCCC(NC(C)C(=O)N1C(C(=O)O)CC(p2[nH][pH]2)P(p2[pH][pH]2)CC2CCCCC21)C(=O)OCC",
                    0.8390957231764807
                ],
                [
                    "CCCC(NC(C)C(=O)N1C(C(=O)O)CC(p2[nH][pH]2)P(p2[nH][nH]2)CC2CCCCC21)C(=O)OCC",
                    0.8390957231764807
                ],
                [
                    "CCCC(NC(C)C(=O)N1C(C(=O)O)CC(p2[nH][pH]2)P(n2[nH][nH]2)CC2CCCCC21)C(=O)OCC",
                    0.8390957231764807
                ],
                [
                    "CCCC(NC(C)C(=O)N1C(C(=O)O)CC(p2[nH][pH]2)N(p2[nH][pH]2)CC2CCCCC21)C(=O)OCC",
                    0.8390957231764807
                ],
                [
                    "CCCC(NC(C)C(=O)N1C(C(=O)O)CC(p2[nH][pH]2)N(n2[nH][pH]2)CC2CCCCC21)C(=O)OCC",
                    0.8390957231764807
                ],
                [
                    "CCCC(NC(C)C(=O)N1C(C(=O)O)CC(p2[nH][pH]2)N(n2[nH][nH]2)CC2CCCCC21)C(=O)OCC",
                    0.8390957231764807
                ],
                [
                    "CCCC(NC(C)C(=O)N1C(C(=O)O)CC(p2[nH][nH]2)[SH](p2[pH][pH]2)CC2CCCCC21)C(=O)OCC",
                    0.8390957231764807
                ],
                [
                    "CCCC(NC(C)C(=O)N1C(C(=O)O)CC(p2[nH][nH]2)[SH](n2[nH][pH]2)CC2CCCCC21)C(=O)OCC",
                    0.8390957231764807
                ],
                [
                    "CCCC(NC(C)C(=O)N1C(C(=O)O)CC(p2[nH][nH]2)P(p2[pH][pH]2)CC2CCCCC21)C(=O)OCC",
                    0.8390957231764807
                ],
                [
                    "CCCC(NC(C)C(=O)N1C(C(=O)O)CC(n2[pH][pH]2)[SH](p2[pH][pH]2)CC2CCCCC21)C(=O)OCC",
                    0.8390957231764807
                ],
                [
                    "CCCC(NC(C)C(=O)N1C(C(=O)O)CC(n2[pH][pH]2)[SH](n2[nH][nH]2)CC2CCCCC21)C(=O)OCC",
                    0.8390957231764807
                ],
                [
                    "CCCC(NC(C)C(=O)N1C(C(=O)O)CC(n2[pH][pH]2)P(p2[pH][pH]2)CC2CCCCC21)C(=O)OCC",
                    0.8390957231764807
                ],
                [
                    "CCCC(NC(C)C(=O)N1C(C(=O)O)CC(n2[pH][pH]2)N(p2[nH][pH]2)CC2CCCCC21)C(=O)OCC",
                    0.8390957231764807
                ],
                [
                    "CCCC(NC(C)C(=O)N1C(C(=O)O)CC(n2[pH][pH]2)N(n2[nH][nH]2)CC2CCCCC21)C(=O)OCC",
                    0.8390957231764807
                ],
                [
                    "CCCC(NC(C)C(=O)N1C(C(=O)O)CC(n2[nH][pH]2)P(p2[pH][pH]2)CC2CCCCC21)C(=O)OCC",
                    0.8390957231764807
                ],
                [
                    "CCCC(NC(C)C(=O)N1C(C(=O)O)CC(n2[nH][pH]2)P(p2[nH][pH]2)CC2CCCCC21)C(=O)OCC",
                    0.8390957231764807
                ],
                [
                    "CCCC(NC(C)C(=O)N1C(C(=O)O)CC(n2[nH][pH]2)P(p2[nH][nH]2)CC2CCCCC21)C(=O)OCC",
                    0.8390957231764807
                ],
                [
                    "CCCC(NC(C)C(=O)N1C(C(=O)O)CC(n2[nH][pH]2)N(n2[pH][pH]2)CC2CCCCC21)C(=O)OCC",
                    0.8390957231764807
                ],
                [
                    "CCCC(NC(C)C(=O)N1C(C(=O)O)CC(n2[nH][nH]2)[SH](n2[nH][pH]2)CC2CCCCC21)C(=O)OCC",
                    0.8390957231764807
                ],
                [
                    "CCCC(NC(C)C(=O)N1C(C(=O)O)CC(n2[nH][nH]2)[SH](n2[nH][nH]2)CC2CCCCC21)C(=O)OCC",
                    0.8390957231764807
                ],
                [
                    "CCCC(NC(C)C(=O)N1C(C(=O)O)CC(n2[nH][nH]2)P(p2[nH][pH]2)CC2CCCCC21)C(=O)OCC",
                    0.8390957231764807
                ],
                [
                    "CCCC(NC(C)C(=O)N1C(C(=O)O)CC(n2[nH][nH]2)P(n2[nH][nH]2)CC2CCCCC21)C(=O)OCC",
                    0.8390957231764807
                ],
                [
                    "CCCC(NC(C)C(=O)N1C(C(=O)O)CC(n2[nH][nH]2)N(p2[pH][pH]2)CC2CCCCC21)C(=O)OCC",
                    0.8390957231764807
                ],
                [
                    "CCCC(NC(C)C(=O)N1C(C(=O)O)CC(n2[nH][nH]2)N(p2[nH][pH]2)CC2CCCCC21)C(=O)OCC",
                    0.8390957231764807
                ]
            ],
            "execution_time": 25144.19387602806,
            "number_scoring_function_calls": 1264834,
            "metadata": {
                "top_1": 0.8494995494619656,
                "top_10": 0.8494995494619657,
                "top_100": 0.8428411006392551,
                "internal_similarity_max": 1.0,
                "internal_similarity_mean": 0.6539008129631251,
                "internal_similarity_histogram_density": [
                    [
                        0.1,
                        0.0,
                        0.0,
                        0.0,
                        0.0,
                        1.265999999999999,
                        6.636000000000002,
                        1.5140000000000005,
                        0.4220000000000001,
                        0.06200000000000001
                    ]
                ],
                "internal_similarity_histogram_bins": [
                    [
                        0.0,
                        0.1,
                        0.2,
                        0.30000000000000004,
                        0.4,
                        0.5,
                        0.6000000000000001,
                        0.7000000000000001,
                        0.8,
                        0.9,
                        1.0
                    ]
                ]
            }
        },
        {
            "benchmark_name": "Amlodipine MPO",
            "score": 0.8565105521726116,
            "optimized_molecules": [
                [
                    "COC(=O)C1=C(C(=O)OCC2=C(COCCN)N2)C1c1ccccc1Cl",
                    0.8626621856275073
                ],
                [
                    "CCOC(=O)C1=C(C(=O)OC2=C(COCCN)N2)C1c1ccccc1Cl",
                    0.8626621856275073
                ],
                [
                    "CCOC(=O)C1=C(C(OC)=C2NC(COCCN)=C2C)C1c1ccccc1Cl",
                    0.8611463486004369
                ],
                [
                    "CCOC(=C1NC(COCCN)=C1C)C1=C(C(=O)OC)C1c1ccccc1Cl",
                    0.8611463486004369
                ],
                [
                    "CCOC(=O)C1=C(C(OC)=C2NC(C)=C(COCCN)N2)C1c1ccccc1Cl",
                    0.8580581193973613
                ],
                [
                    "CCOC(=C1NC(C)=C(COCCN)N1)C1=C(C(=O)OC)C1c1ccccc1Cl",
                    0.8580581193973613
                ],
                [
                    "CCOC(=O)C1=C(C(=O)C2=C(COCCN)N2)C1c1ccccc1Cl",
                    0.8540560664885428
                ],
                [
                    "COC(=O)C1=C(C(=O)OCS(C)(C)C2=C(COCCN)N2)C1c1ccccc1Cl",
                    0.8516306272526402
                ],
                [
                    "COC(=O)C1=C(C(=O)OCC(C)(C)C2=C(COCCN)N2)C1c1ccccc1Cl",
                    0.8516306272526402
                ],
                [
                    "CCOC(C1=C(C(=O)OC)C1c1ccccc1Cl)=S(C)(=O)C1=C(COCCN)N1",
                    0.8516306272526402
                ],
                [
                    "CCOC(=O)C1=C(C(OC)=S(C)(=O)C2=C(COCCN)N2)C1c1ccccc1Cl",
                    0.8516306272526402
                ],
                [
                    "CCOC(=O)C1=C(C(=O)S(C)(OC)C2=C(COCCN)N2)C1c1ccccc1Cl",
                    0.8516306272526402
                ],
                [
                    "CCOC(=O)C1=C(C(=O)OS(C)(C)C2=C(COCCN)N2)C1c1ccccc1Cl",
                    0.8516306272526402
                ],
                [
                    "CCOC(=O)C1=C(C(=O)OC(C)(C)C2=C(COCCN)N2)C1c1ccccc1Cl",
                    0.8516306272526402
                ],
                [
                    "CCOC(=O)C1=C(C(=O)C(C)(OC)C2=C(COCCN)N2)C1c1ccccc1Cl",
                    0.8516306272526402
                ],
                [
                    "COC(=O)C1=C(C(=O)OC[SH](C)C2=C(COCCN)N2)C1c1ccccc1Cl",
                    0.8498365855987975
                ],
                [
                    "COC(=O)C1=C(C(=O)OCP(C)C2=C(COCCN)N2)C1c1ccccc1Cl",
                    0.8498365855987975
                ],
                [
                    "COC(=O)C1=C(C(=O)OCN(C)C2=C(COCCN)N2)C1c1ccccc1Cl",
                    0.8498365855987975
                ],
                [
                    "COC(=O)C1=C(C(=O)OCC(C)C2=C(COCCN)N2)C1c1ccccc1Cl",
                    0.8498365855987975
                ],
                [
                    "CCOC(C1=C(C(=O)OC)C1c1ccccc1Cl)=[SH](=O)C1=C(COCCN)N1",
                    0.8498365855987975
                ],
                [
                    "CCOC(C1=C(C(=O)OC)C1c1ccccc1Cl)=S1NC(COCCN)=C1C",
                    0.8498365855987975
                ],
                [
                    "CCOC(C1=C(C(=O)OC)C1c1ccccc1Cl)=S(C)C1=C(COCCN)N1",
                    0.8498365855987975
                ],
                [
                    "CCOC(C)=C(C1=C(COCCN)N1)C1=C(C(=O)OC)C1c1ccccc1Cl",
                    0.8498365855987975
                ],
                [
                    "CCOC(=O)C1=C(C(OC)=[SH](=O)C2=C(COCCN)N2)C1c1ccccc1Cl",
                    0.8498365855987975
                ],
                [
                    "CCOC(=O)C1=C(C(OC)=S2NC(COCCN)=C2C)C1c1ccccc1Cl",
                    0.8498365855987975
                ],
                [
                    "CCOC(=O)C1=C(C(OC)=S(C)C2=C(COCCN)N2)C1c1ccccc1Cl",
                    0.8498365855987975
                ],
                [
                    "CCOC(=O)C1=C(C(OC)=C2NC(C)=C2COCCN)C1c1ccccc1Cl",
                    0.8498365855987975
                ],
                [
                    "CCOC(=O)C1=C(C(OC)=C(C)C2=C(COCCN)N2)C1c1ccccc1Cl",
                    0.8498365855987975
                ],
                [
                    "CCOC(=O)C1=C(C(C)=C(OC)C2=C(COCCN)N2)C1c1ccccc1Cl",
                    0.8498365855987975
                ],
                [
                    "CCOC(=O)C1=C(C(=O)[SH](OC)C2=C(COCCN)N2)C1c1ccccc1Cl",
                    0.8498365855987975
                ],
                [
                    "CCOC(=O)C1=C(C(=O)P(OC)C2=C(COCCN)N2)C1c1ccccc1Cl",
                    0.8498365855987975
                ],
                [
                    "CCOC(=O)C1=C(C(=O)O[SH](C)C2=C(COCCN)N2)C1c1ccccc1Cl",
                    0.8498365855987975
                ],
                [
                    "CCOC(=O)C1=C(C(=O)OP(C)C2=C(COCCN)N2)C1c1ccccc1Cl",
                    0.8498365855987975
                ],
                [
                    "CCOC(=O)C1=C(C(=O)ON(C)C2=C(COCCN)N2)C1c1ccccc1Cl",
                    0.8498365855987975
                ],
                [
                    "CCOC(=O)C1=C(C(=O)OC(C)C2=C(COCCN)N2)C1c1ccccc1Cl",
                    0.8498365855987975
                ],
                [
                    "CCOC(=O)C1=C(C(=O)N(OC)C2=C(COCCN)N2)C1c1ccccc1Cl",
                    0.8498365855987975
                ],
                [
                    "CCOC(=O)C1=C(C(=O)C(OC)C2=C(COCCN)N2)C1c1ccccc1Cl",
                    0.8498365855987975
                ],
                [
                    "CCOC(=O)C1=C(C(=C(C)OC)C2=C(COCCN)N2)C1c1ccccc1Cl",
                    0.8498365855987975
                ],
                [
                    "CCOC(=C1NC(C)=C1COCCN)C1=C(C(=O)OC)C1c1ccccc1Cl",
                    0.8498365855987975
                ],
                [
                    "CCOC(=C(C)C1=C(COCCN)N1)C1=C(C(=O)OC)C1c1ccccc1Cl",
                    0.8498365855987975
                ],
                [
                    "CCOC(=C(C)C1=C(C(=O)OC)C1c1ccccc1Cl)C1=C(COCCN)N1",
                    0.8498365855987975
                ],
                [
                    "CCS(C)(COC(=O)C1=C(C(=O)OC)C1c1ccccc1Cl)C1=C(COCCN)N1",
                    0.8487815428759521
                ],
                [
                    "CCOC(C1=C(COCCN)N1)=S(C)C(=O)C1=C(C(=O)OC)C1c1ccccc1Cl",
                    0.8487815428759521
                ],
                [
                    "CCOC(C1=C(C(=O)OC)C1c1ccccc1Cl)=S(C)C(=O)C1=C(COCCN)N1",
                    0.8487815428759521
                ],
                [
                    "CCOC(C1=C(C(=O)OC)C1c1ccccc1Cl)=S(C(C)=O)C1=C(COCCN)N1",
                    0.8487815428759521
                ],
                [
                    "CCOC(C(=O)C1=C(COCCN)N1)=C(C)C1=C(C(=O)OC)C1c1ccccc1Cl",
                    0.8487815428759521
                ],
                [
                    "CCOC(C(=O)C1=C(C(=O)OC)C1c1ccccc1Cl)=S(C)C1=C(COCCN)N1",
                    0.8487815428759521
                ],
                [
                    "CCOC(C(=O)C1=C(C(=O)OC)C1c1ccccc1Cl)=C(C)C1=C(COCCN)N1",
                    0.8487815428759521
                ],
                [
                    "CCOC(=O)S(C1=C(COCCN)N1)=C(C)C1=C(C(=O)OC)C1c1ccccc1Cl",
                    0.8487815428759521
                ],
                [
                    "CCOC(=O)C1=C(C(OC)=S(C)C(=O)C2=C(COCCN)N2)C1c1ccccc1Cl",
                    0.8487815428759521
                ],
                [
                    "CCOC(=O)C1=C(C(OC)=S(C(C)=O)C2=C(COCCN)N2)C1c1ccccc1Cl",
                    0.8487815428759521
                ],
                [
                    "CCOC(=O)C1=C(C(OC)=C(C)C(=O)C2=C(COCCN)N2)C1c1ccccc1Cl",
                    0.8487815428759521
                ],
                [
                    "CCOC(=O)C1=C(C(OC)=C(C(C)=O)C2=C(COCCN)N2)C1c1ccccc1Cl",
                    0.8487815428759521
                ],
                [
                    "CCOC(=O)C1=C(C(C)=S(C(=O)OC)C2=C(COCCN)N2)C1c1ccccc1Cl",
                    0.8487815428759521
                ],
                [
                    "CCOC(=O)C1=C(C(C)=C(OC)C(=O)C2=C(COCCN)N2)C1c1ccccc1Cl",
                    0.8487815428759521
                ],
                [
                    "CCOC(=O)C1=C(C(C)=C(C(=O)OC)C2=C(COCCN)N2)C1c1ccccc1Cl",
                    0.8487815428759521
                ],
                [
                    "CCOC(=O)C1=C(C(=O)S(C)=C(OC)C2=C(COCCN)N2)C1c1ccccc1Cl",
                    0.8487815428759521
                ],
                [
                    "CCOC(=O)C1=C(C(=O)OS(C)(OC)C2=C(COCCN)N2)C1c1ccccc1Cl",
                    0.8487815428759521
                ],
                [
                    "CCOC(=O)C1=C(C(=O)C(OC)=S(C)C2=C(COCCN)N2)C1c1ccccc1Cl",
                    0.8487815428759521
                ],
                [
                    "CCOC(=O)C1=C(C(=O)C(C)=C(OC)C2=C(COCCN)N2)C1c1ccccc1Cl",
                    0.8487815428759521
                ],
                [
                    "CCOC(=O)C(=C(C)C1=C(C(=O)OC)C1c1ccccc1Cl)C1=C(COCCN)N1",
                    0.8487815428759521
                ],
                [
                    "CCOC(=C(C)C(=O)C1=C(COCCN)N1)C1=C(C(=O)OC)C1c1ccccc1Cl",
                    0.8487815428759521
                ],
                [
                    "CCOC(=C(C)C(=O)C1=C(C(=O)OC)C1c1ccccc1Cl)C1=C(COCCN)N1",
                    0.8487815428759521
                ],
                [
                    "CCOC(=C(C(C)=O)C1=C(COCCN)N1)C1=C(C(=O)OC)C1c1ccccc1Cl",
                    0.8487815428759521
                ],
                [
                    "CCC(C)(COC(=O)C1=C(C(=O)OC)C1c1ccccc1Cl)C1=C(COCCN)N1",
                    0.8487815428759521
                ],
                [
                    "COC(=O)C1=C(C(=O)OCSC2=C(COCCN)N2)C1c1ccccc1Cl",
                    0.847998304005088
                ],
                [
                    "COC(=O)C1=C(C(=O)OCPC2=C(COCCN)N2)C1c1ccccc1Cl",
                    0.847998304005088
                ],
                [
                    "COC(=O)C1=C(C(=O)OCOC2=C(COCCN)N2)C1c1ccccc1Cl",
                    0.847998304005088
                ],
                [
                    "COC(=O)C1=C(C(=O)OCNC2=C(COCCN)N2)C1c1ccccc1Cl",
                    0.847998304005088
                ],
                [
                    "COC(=O)C1=C(C(=O)OCCC2=C(COCCN)N2)C1c1ccccc1Cl",
                    0.847998304005088
                ],
                [
                    "CCOC(=[SH]C1=C(COCCN)N1)C1=C(C(=O)OC)C1c1ccccc1Cl",
                    0.847998304005088
                ],
                [
                    "CCOC(=PC1=C(COCCN)N1)C1=C(C(=O)OC)C1c1ccccc1Cl",
                    0.847998304005088
                ],
                [
                    "CCOC(=O)C1=C(C(OC)=[SH]C2=C(COCCN)N2)C1c1ccccc1Cl",
                    0.847998304005088
                ],
                [
                    "CCOC(=O)C1=C(C(OC)=PC2=C(COCCN)N2)C1c1ccccc1Cl",
                    0.847998304005088
                ],
                [
                    "CCOC(=O)C1=C(C(=O)OSC2=C(COCCN)N2)C1c1ccccc1Cl",
                    0.847998304005088
                ],
                [
                    "CCOC(=O)C1=C(C(=O)OPC2=C(COCCN)N2)C1c1ccccc1Cl",
                    0.847998304005088
                ],
                [
                    "CCOC(=O)C1=C(C(=O)OOC2=C(COCCN)N2)C1c1ccccc1Cl",
                    0.847998304005088
                ],
                [
                    "CCOC(=O)C1=C(C(=O)ONC2=C(COCCN)N2)C1c1ccccc1Cl",
                    0.847998304005088
                ],
                [
                    "CCOC(=O)C1=C(C(=O)OCC2=C(COCCN)N2)C1c1ccccc1Cl",
                    0.847998304005088
                ],
                [
                    "CCOC(=O)C1=C(C(=NC2=C(COCCN)N2)OC)C1c1ccccc1Cl",
                    0.847998304005088
                ],
                [
                    "CCOC(=O)C1=C(C(=CC2=C(COCCN)N2)OC)C1c1ccccc1Cl",
                    0.847998304005088
                ],
                [
                    "CCOC(=NC1=C(COCCN)N1)C1=C(C(=O)OC)C1c1ccccc1Cl",
                    0.847998304005088
                ],
                [
                    "CCOC(=CC1=C(COCCN)N1)C1=C(C(=O)OC)C1c1ccccc1Cl",
                    0.847998304005088
                ],
                [
                    "CCOC(=[SH]C1=C(COCCN)N1)C(=O)C1=C(C(=O)OC)C1c1ccccc1Cl",
                    0.8469895538599198
                ],
                [
                    "CCOC(=[SH]C(=O)C1=C(COCCN)N1)C1=C(C(=O)OC)C1c1ccccc1Cl",
                    0.8469895538599198
                ],
                [
                    "CCOC(=[SH]C(=O)C1=C(C(=O)OC)C1c1ccccc1Cl)C1=C(COCCN)N1",
                    0.8469895538599198
                ],
                [
                    "CCOC(=O)C1=C(C(OC)=[SH]C(=O)C2=C(COCCN)N2)C1c1ccccc1Cl",
                    0.8469895538599198
                ],
                [
                    "CCOC(=O)C1=C(C(OC)=C2NC(COCCN)=C(C)O2)C1c1ccccc1Cl",
                    0.8469895538599198
                ],
                [
                    "CCOC(=O)C1=C(C(=O)OP(OC)C2=C(COCCN)N2)C1c1ccccc1Cl",
                    0.8469895538599198
                ],
                [
                    "CCOC(=O)C1=C(C(=O)C=C(OC)C2=C(COCCN)N2)C1c1ccccc1Cl",
                    0.8469895538599198
                ],
                [
                    "CCOC(=O)C1=C(C(=O)C(OC)=PC2=C(COCCN)N2)C1c1ccccc1Cl",
                    0.8469895538599198
                ],
                [
                    "CCOC(=O)C1=C(C(=O)C(=NC2=C(COCCN)N2)OC)C1c1ccccc1Cl",
                    0.8469895538599198
                ],
                [
                    "CCOC(=O)C1=C(C(=O)C(=CC2=C(COCCN)N2)OC)C1c1ccccc1Cl",
                    0.8469895538599198
                ],
                [
                    "CCOC(=O)C1=C(C(=NC(=O)C2=C(COCCN)N2)OC)C1c1ccccc1Cl",
                    0.8469895538599198
                ],
                [
                    "CCOC(=O)C1=C(C(=CC(=O)C2=C(COCCN)N2)OC)C1c1ccccc1Cl",
                    0.8469895538599198
                ],
                [
                    "CCOC(=NC(=O)C1=C(C(=O)OC)C1c1ccccc1Cl)C1=C(COCCN)N1",
                    0.8469895538599198
                ],
                [
                    "CCOC(=CC(=O)C1=C(COCCN)N1)C1=C(C(=O)OC)C1c1ccccc1Cl",
                    0.8469895538599198
                ],
                [
                    "CCOC(=CC(=O)C1=C(C(=O)OC)C1c1ccccc1Cl)C1=C(COCCN)N1",
                    0.8469895538599198
                ],
                [
                    "CCOC(=C1NC(COCCN)=C(C)S1)C1=C(C(=O)OC)C1c1ccccc1Cl",
                    0.8469895538599198
                ],
                [
                    "CCOC(=C1NC(COCCN)=C(C)O1)C1=C(C(=O)OC)C1c1ccccc1Cl",
                    0.8469895538599198
                ]
            ],
            "execution_time": 62255.202766656876,
            "number_scoring_function_calls": 3455130,
            "metadata": {
                "top_1": 0.8626621856275073,
                "top_10": 0.8572681255497073,
                "top_100": 0.8496013453406203,
                "internal_similarity_max": 0.8870967741935484,
                "internal_similarity_mean": 0.6259963910406633,
                "internal_similarity_histogram_density": [
                    [
                        0.1,
                        0.0,
                        0.0,
                        0.0,
                        0.0,
                        3.087999999999997,
                        5.908000000000001,
                        0.7580000000000002,
                        0.14600000000000002,
                        0.0
                    ]
                ],
                "internal_similarity_histogram_bins": [
                    [
                        0.0,
                        0.1,
                        0.2,
                        0.30000000000000004,
                        0.4,
                        0.5,
                        0.6000000000000001,
                        0.7000000000000001,
                        0.8,
                        0.9,
                        1.0
                    ]
                ]
            }
        },
        {
            "benchmark_name": "Sitagliptin MPO",
            "score": 0.9160116118883765,
            "optimized_molecules": [
                [
                    "CC=CC1[SH](F)C2C3(F)C(C3(F)F)C(C3C=NC=N3)(n3ccnn3)C2(F)C1(O)F",
                    0.9160116118883758
                ],
                [
                    "CC=CC1[SH](F)C2C(F)(C(O)C3(n4ccnn4)C(F)C23C2(F)C=NC=N2)C1(F)F",
                    0.9160116118883758
                ],
                [
                    "CC=CC1[SH](F)C2(C3(F)C=NC=N3)C3(F)C(F)C3C(O)C2(n2ccnn2)C1(F)F",
                    0.9160116118883758
                ],
                [
                    "CC=CC1[SH](F)C2(C3(F)C=NC=N3)C(C(O)C3(n4ccnn4)C(F)C32F)C1(F)F",
                    0.9160116118883758
                ],
                [
                    "CC=CC1C2(F)C(F)C3(F)C(F)(C2[SH](F)C1(O)F)C3(C1C=NC=N1)n1ccnn1",
                    0.9160116118883758
                ],
                [
                    "CC=CC1C2(F)C(F)C(O)[SH](F)C2C2(F)C1(F)C2(n1ccnn1)C1(F)C=NC=N1",
                    0.9160116118883758
                ],
                [
                    "CC=CC1C2(F)C(F)C(O)(F)[SH](F)C2C2(F)C1(F)C2(C1C=NC=N1)n1ccnn1",
                    0.9160116118883758
                ],
                [
                    "CC=CC1C2(F)C(F)C(F)(C3C=NC=N3)[SH](F)C2(F)C2(O)C(F)C12n1ccnn1",
                    0.9160116118883758
                ],
                [
                    "CC=CC1C2(F)C(F)C(C3C=NC=N3)[SH](F)C2(F)C2(O)C(F)(F)C12n1ccnn1",
                    0.9160116118883758
                ],
                [
                    "CC=CC1C(O)[SH](F)C2C1(F)C(F)C1(F)C2(F)C1(n1ccnn1)C1(F)C=NC=N1",
                    0.9160116118883758
                ],
                [
                    "CC=CC1C(F)[SH](F)C2(C3C=NC=N3)C1(F)C(O)(F)C1(n3ccnn3)C(F)C12F",
                    0.9160116118883758
                ],
                [
                    "CC=CC1C(F)C2(F)C([SH]1F)C1(C3C=NC=N3)C(F)(F)C1(n1ccnn1)C2(O)F",
                    0.9160116118883758
                ],
                [
                    "CC=CC12[SH](F)C(O)(F)C(F)C1(n1ccnn1)C(F)C1C(F)(C3C=NC=N3)C12F",
                    0.9160116118883758
                ],
                [
                    "CC=CC12[SH](F)C(F)C(F)C1(n1ccnn1)C(O)C1C(F)(C3(F)C=NC=N3)C12F",
                    0.9160116118883758
                ],
                [
                    "CC=CC12[SH](F)C(F)C(F)C1(F)C(O)C1(n3ccnn3)C(F)C12C1(F)C=NC=N1",
                    0.9160116118883758
                ],
                [
                    "CC=CC12C=NC=NC(F)C3(O)C4(n5ccnn5)C(F)C(F)[SH](F)C4C1(F)C23F",
                    0.9160116118883758
                ],
                [
                    "CC=CC12C3C(n4ccnn4)(C(O)C1(F)C(F)C(F)[SH]2F)C3(F)C1(F)C=NC=N1",
                    0.9160116118883758
                ],
                [
                    "CC=CC12C(O)C3(n4ccnn4)C(F)C(F)(F)[SH](F)C3C1(F)C2(F)C1C=NC=N1",
                    0.9160116118883758
                ],
                [
                    "CC=CC12C(O)C3(F)C([SH](F)C(F)C3(F)F)C1(F)C2(C1C=NC=N1)n1ccnn1",
                    0.9160116118883758
                ],
                [
                    "CC=CC12C(O)(F)C3(n4ccnn4)C(F)C(F)[SH](F)C3C1(F)C2(F)C1C=NC=N1",
                    0.9160116118883758
                ],
                [
                    "CC=CC12C(F)C3C(O)C(F)C(F)([SH]3F)C1(F)C2(n1ccnn1)C1(F)C=NC=N1",
                    0.9160116118883758
                ],
                [
                    "CC=CC12C(F)C1(F)C1[SH](F)C(O)(F)C(F)(C3C=NC=N3)C1(n1ccnn1)C2F",
                    0.9160116118883758
                ],
                [
                    "CC=CC12C(F)C1(F)C1[SH](F)C(F)C(F)C1(n1ccnn1)C2(O)C1(F)C=NC=N1",
                    0.9160116118883758
                ],
                [
                    "CC=CC12C(F)C1(F)C1[SH](F)C(F)C(F)(F)C1(n1ccnn1)C2(O)C1C=NC=N1",
                    0.9160116118883758
                ],
                [
                    "CC=CC12C(F)(F)C3(n4ccnn4)C(O)C(F)[SH](F)C3C1(F)C2(F)C1C=NC=N1",
                    0.9160116118883758
                ],
                [
                    "CC=CC12C(F)(F)C3(n4ccnn4)C(F)C(O)[SH](F)C3C1(F)C2(F)C1C=NC=N1",
                    0.9160116118883758
                ],
                [
                    "CC=CC12C(F)(F)C1(F)C1[SH](F)C(F)C(F)C1(n1ccnn1)C2(O)C1C=NC=N1",
                    0.9160116118883758
                ],
                [
                    "CC=CC12C(C(F)C(F)[SH]1F)C(O)(F)C1(F)C(C3C=NC=N3)(n3ccnn3)C21F",
                    0.9160116118883758
                ],
                [
                    "CC=CC1(O)C2C(F)C(F)[SH](F)C2(C2C=NC=N2)C2(F)C(F)(F)C12n1ccnn1",
                    0.9160116118883758
                ],
                [
                    "CC=CC1(O)C2C(F)C(F)(n3ccnn3)[SH](F)C2C2(F)C(F)(C3C=NC=N3)C12F",
                    0.9160116118883758
                ],
                [
                    "CC=CC1(O)C2C(F)(C3[SH](F)C(F)C(F)C31n1ccnn1)C2(F)C1(F)C=NC=N1",
                    0.9160116118883758
                ],
                [
                    "CC=CC1(O)C2(n3ccnn3)C(F)C2C2(C3C=NC=N3)[SH](F)C(F)(F)C(F)C21F",
                    0.9160116118883758
                ],
                [
                    "CC=CC1(O)C2(F)C(F)C(F)[SH](F)C2C2C(F)(C3(F)C=NC=N3)C21n1ccnn1",
                    0.9160116118883758
                ],
                [
                    "CC=CC1(O)C2(F)C(F)C(F)[SH](F)C2C2(C3(F)C=NC=N3)C(F)C12n1ccnn1",
                    0.9160116118883758
                ],
                [
                    "CC=CC1(O)C2(C3C=NC=N3)C(F)C(F)[SH](F)C2C2(F)C(F)(F)C12n1ccnn1",
                    0.9160116118883758
                ],
                [
                    "CC=CC1(F)C2C(O)(F)C3(n4ccnn4)C(F)C(F)(C4C=NC=N4)[SH](F)C3C21F",
                    0.9160116118883758
                ],
                [
                    "CC=CC1(F)C2C(O)(C3C=NC=N3)C3(n4ccnn4)C([SH](F)C(F)C3(F)F)C21F",
                    0.9160116118883758
                ],
                [
                    "CC=CC1(F)C2C(F)C(F)[SH](F)C2(C2(F)C=NC=N2)C2(O)C(F)C12n1ccnn1",
                    0.9160116118883758
                ],
                [
                    "CC=CC1(F)C2(n3ccnn3)C(O)C3C(F)C3(F)C2[SH](F)C1(F)C1(F)C=NC=N1",
                    0.9160116118883758
                ],
                [
                    "CC=CC1(F)C2(n3ccnn3)C(C3C(F)(F)C3(F)C2O)[SH](F)C1(F)C1C=NC=N1",
                    0.9160116118883758
                ],
                [
                    "CC=CC1(F)C(F)[SH](F)C2C3C(F)(C4C=NC=N4)C3(F)C(O)(F)C21n1ccnn1",
                    0.9160116118883758
                ],
                [
                    "CC=CC1(F)C(F)[SH](F)C2C3C(F)(C(O)C21F)C3(n1ccnn1)C1(F)C=NC=N1",
                    0.9160116118883758
                ],
                [
                    "CC=CC1(F)C(F)[SH](F)C2C3(F)C(C3(F)F)C(O)(C3C=NC=N3)C21n1ccnn1",
                    0.9160116118883758
                ],
                [
                    "CC=CC1(F)C(F)[SH](F)C2C1(n1ccnn1)C1C(F)N=CN=CC3(O)C1(F)C23F",
                    0.9160116118883758
                ],
                [
                    "CC=CC1(F)C(F)[SH](F)C2(F)C3(F)C(C(O)C12n1ccnn1)C3(F)C1C=NC=N1",
                    0.9160116118883758
                ],
                [
                    "CC=CC1(F)C(F)[SH](F)C2(F)C1C(O)C1(n3ccnn3)C(F)(C3C=NC=N3)C21F",
                    0.9160116118883758
                ],
                [
                    "CC=CC1(F)C(F)[SH](F)C2(C3(F)C=NC=N3)C3(F)C(F)C3C(O)C12n1ccnn1",
                    0.9160116118883758
                ],
                [
                    "CC=CC1(F)C(F)C2[SH](F)C1(O)C(F)(F)C1C2(F)C1(C1C=NC=N1)n1ccnn1",
                    0.9160116118883758
                ],
                [
                    "CC=CC1(F)C(F)C2C(F)C3(F)C(F)(C2[SH]1F)C3(n1ccnn1)C1(O)C=NC=N1",
                    0.9160116118883758
                ],
                [
                    "CC=CC1(F)C(F)C2(O)C(F)C3C(F)(C1[SH]2F)C3(n1ccnn1)C1(F)C=NC=N1",
                    0.9160116118883758
                ],
                [
                    "CC=CC1(C2[SH](F)C(F)(C3(F)C4C(O)C43n3ccnn3)C(F)C2(F)F)C=NC=N1",
                    0.9160116118883758
                ],
                [
                    "CC=CC1(C2C=NC=N2)[SH](F)C(F)(C2(F)C3C(O)C32n2ccnn2)C(F)C1(F)F",
                    0.9160116118883758
                ],
                [
                    "CC=CC1(C23C(F)C2(F)C2[SH](F)C(F)C(F)C2(n2ccnn2)C3(O)F)C=NC=N1",
                    0.9160116118883758
                ],
                [
                    "CC=CC1(C23C(C(F)C(F)(F)[SH]2F)C(O)C2(n4ccnn4)C(F)C23F)C=NC=N1",
                    0.9160116118883758
                ],
                [
                    "CC=CC1(C2(n3ccnn3)C3C(F)C4[SH](F)C(F)(C(F)C4(O)F)C32F)C=NC=N1",
                    0.9160116118883758
                ],
                [
                    "CC=CC1(C2(F)C=NC=N2)[SH](F)C(C2C3(F)C(O)C23n2ccnn2)C(F)C1(F)F",
                    0.9160116118883758
                ],
                [
                    "CC=CC1(C2(F)C=NC=N2)C2(F)C(F)C(F)[SH](F)C2C2(F)C(O)C21n1ccnn1",
                    0.9160116118883758
                ],
                [
                    "CC=CC1(C2(F)C3C2(F)C(O)C2(n4ccnn4)C(F)C(F)[SH](F)C32F)C=NC=N1",
                    0.9160116118883758
                ],
                [
                    "CC=CC1(C2(F)C3C(O)C4(n5ccnn5)C(F)C(F)(F)[SH](F)C4C32F)C=NC=N1",
                    0.9160116118883758
                ],
                [
                    "CC=CC1(C2(F)C3C(O)(F)C4(n5ccnn5)C(F)C(F)[SH](F)C4C32F)C=NC=N1",
                    0.9160116118883758
                ],
                [
                    "CC=CC1(C2(F)C3(F)C4C(C(F)C(F)(F)[SH]4F)C(O)C32n2ccnn2)C=NC=N1",
                    0.9160116118883758
                ],
                [
                    "CC1C2(n3ccnn3)C(F)C2(O)C2(C=CC3C=NC=N3)[SH](F)C(F)C(F)(F)C12F",
                    0.9160116118883758
                ],
                [
                    "CC1C2(n3ccnn3)C(F)C(F)(F)[SH](F)C2C2(F)C(O)(C=CC3C=NC=N3)C12F",
                    0.9160116118883758
                ],
                [
                    "CC1C2(F)C3[SH](F)C(F)C(F)C3(F)C(O)(C=CC3(F)C=NC=N3)C12n1ccnn1",
                    0.9160116118883758
                ],
                [
                    "CC1C2(F)C(F)C(F)[SH](F)C2C2(O)C(F)(C=CC3(F)C=NC=N3)C12n1ccnn1",
                    0.9160116118883758
                ],
                [
                    "CC12[SH](F)C(F)C(O)(F)C1(F)C(F)C1C(F)(C=CC3C=NC=N3)C12n1ccnn1",
                    0.9160116118883758
                ],
                [
                    "CC12[SH](F)C(F)C(F)C1(n1ccnn1)C(O)C1(C=CC3C=NC=N3)C(F)(F)C12F",
                    0.9160116118883758
                ],
                [
                    "CC12[SH](F)C(F)C(F)(F)C1(n1ccnn1)C(O)C1(F)C(C=CC3C=NC=N3)C12F",
                    0.9160116118883758
                ],
                [
                    "CC12[SH](F)C(C=CF)C(F)C1(n1ccnn1)C(O)C1C(F)(C3(F)C=NC=N3)C12F",
                    0.9160116118883758
                ],
                [
                    "CC12[SH](F)C(C=CC3C=NC=N3)C(O)(F)C1(F)C(F)(F)C1C(F)C12n1ccnn1",
                    0.9160116118883758
                ],
                [
                    "CC12C(F)C3(n4ccnn4)C(F)C3(F)C1(O)[SH](F)C(F)C2(F)C=CC1C=NC=N1",
                    0.9160116118883758
                ],
                [
                    "CC12C(F)C3(F)C([SH](F)C(O)C3(C=CC3C=NC=N3)n3ccnn3)C1(F)C2(F)F",
                    0.9160116118883758
                ],
                [
                    "CC12C(F)C1(n1ccnn1)C(O)C1(F)C2[SH]2(F)(F)C(F)C1(F)C=CC21C=NC=N1",
                    0.9160116118883758
                ],
                [
                    "CC12C(F)C1(n1ccnn1)C(O)C1(F)C(F)(F)C(F)[SH](F)C21C=CC1C=NC=N1",
                    0.9160116118883758
                ],
                [
                    "CC12C(F)(C3C=CC4(C=NC=N4)[SH]1(F)(F)C3F)C(O)C1(n3ccnn3)C(F)C12F",
                    0.9160116118883758
                ],
                [
                    "CC12C(C(F)C(C=CF)[SH]1F)C(O)C1(n3ccnn3)C(F)(C3(F)C=NC=N3)C21F",
                    0.9160116118883758
                ],
                [
                    "CC1(O)C2C(F)C2(n2ccnn2)C2(C=CC3C=NC=N3)[SH](F)C(F)C(F)(F)C12F",
                    0.9160116118883758
                ],
                [
                    "CC1(O)C2C(F)C2(F)C2(C=CC3C=NC=N3)[SH](F)C(F)(F)C(F)C12n1ccnn1",
                    0.9160116118883758
                ],
                [
                    "CC1(O)C2C(F)C2(F)C2(C=CC3(F)C=NC=N3)[SH](F)C(F)C(F)C12n1ccnn1",
                    0.9160116118883758
                ],
                [
                    "CC1(O)C2C(F)(F)C(C=CF)[SH](F)C2(C2C=NC=N2)C2(F)C(F)C12n1ccnn1",
                    0.9160116118883758
                ],
                [
                    "CC1(O)C2C(F)(C=CC3C=NC=N3)C2(F)C2[SH](F)C(F)(F)C(F)C21n1ccnn1",
                    0.9160116118883758
                ],
                [
                    "CC1(O)C2C(F)(C=CC3C=NC=N3)C2(F)C2(F)[SH](F)C(F)C(F)C12n1ccnn1",
                    0.9160116118883758
                ],
                [
                    "CC1(O)C2(F)C([SH](F)C(F)C2(F)F)C2(C=CC3C=NC=N3)C(F)C21n1ccnn1",
                    0.9160116118883758
                ],
                [
                    "CC1(O)C2(F)C(F)C(F)(F)[SH](F)C2C2(F)C(C=CC3C=NC=N3)C21n1ccnn1",
                    0.9160116118883758
                ],
                [
                    "CC1(O)C2(F)C(C=CC3C=NC=N3)C3(n4ccnn4)C([SH](F)C(F)C3(F)F)C12F",
                    0.9160116118883758
                ],
                [
                    "CC1(O)C2(F)C(C=CC3C=NC=N3)C2(F)C2[SH](F)C(F)C(F)(F)C21n1ccnn1",
                    0.9160116118883758
                ],
                [
                    "CC1(O)C2(C3C=NC=N3)C([SH](F)C(C=CF)C2(F)F)C2(F)C(F)C21n1ccnn1",
                    0.9160116118883758
                ],
                [
                    "CC1(F)[SH](F)C2C3(n4ccnn4)C(F)C3C(O)(F)C2(F)C1(F)C=CC1C=NC=N1",
                    0.9160116118883758
                ],
                [
                    "CC1(F)C2C(F)C(F)[SH](F)C2(C=CC2(F)C=NC=N2)C2(O)C(F)C12n1ccnn1",
                    0.9160116118883758
                ],
                [
                    "CC1(F)C2(F)C(F)C3C(F)C3(n3ccnn3)C2[SH](F)C1(F)C=CC1(O)C=NC=N1",
                    0.9160116118883758
                ],
                [
                    "CC1(C=CC23[SH](F)C(F)(F)C(F)C2(n2ccnn2)C(O)C2C(F)C23F)C=NC=N1",
                    0.9160116118883758
                ],
                [
                    "CC1(C=CC23C4C(C5(F)C(F)C5(n5ccnn5)C4(O)F)[SH]2(F)(F)C3F)C=NC=N1",
                    0.9160116118883758
                ],
                [
                    "CC1(C=CC23C(C(F)C(F)(F)[SH]2F)C(O)C2(n4ccnn4)C(F)C23F)C=NC=N1",
                    0.9160116118883758
                ],
                [
                    "CC1(C=CC2(n3ccnn3)C(O)[SH](F)C3C4(F)C(C(F)C32F)C4(F)F)C=NC=N1",
                    0.9160116118883758
                ],
                [
                    "CC1(C=CC2(n3ccnn3)C(F)[SH](F)C3(F)C2C(O)C2(F)C(F)C23F)C=NC=N1",
                    0.9160116118883758
                ],
                [
                    "CC1(C=CC2(F)C=NC=N2)C2(F)C3[SH](F)C(F)C(F)C3(F)C(O)C12n1ccnn1",
                    0.9160116118883758
                ],
                [
                    "CC1(C=CC2(F)C=NC=N2)C2(F)C(F)C(F)[SH](F)C2C2(O)C(F)C21n1ccnn1",
                    0.9160116118883758
                ],
                [
                    "CC1(C=CC2(F)C3C(O)(F)C4(n5ccnn5)C(F)C(F)[SH](F)C4C32F)C=NC=N1",
                    0.9160116118883758
                ],
                [
                    "CC1(C=CC2(F)C3(F)C4C(C(F)C(F)(F)[SH]4F)C(O)C23n2ccnn2)C=NC=N1",
                    0.9160116118883758
                ],
                [
                    "CC1(C2(F)C3(n4ccnn4)C(O)C4C(F)C(C=CF)[SH](F)C4(F)C32F)C=NC=N1",
                    0.9160116118883758
                ]
            ],
            "execution_time": 65890.78993415833,
            "number_scoring_function_calls": 2854309,
            "metadata": {
                "top_1": 0.9160116118883758,
                "top_10": 0.9160116118883759,
                "top_100": 0.9160116118883779,
                "internal_similarity_max": 0.864406779661017,
                "internal_similarity_mean": 0.39496911286309383,
                "internal_similarity_histogram_density": [
                    [
                        0.1,
                        0.0,
                        0.5559999999999998,
                        5.006000000000001,
                        3.1080000000000005,
                        1.0839999999999992,
                        0.11400000000000002,
                        0.026000000000000006,
                        0.006000000000000001,
                        0.0
                    ]
                ],
                "internal_similarity_histogram_bins": [
                    [
                        0.0,
                        0.1,
                        0.2,
                        0.30000000000000004,
                        0.4,
                        0.5,
                        0.6000000000000001,
                        0.7000000000000001,
                        0.8,
                        0.9,
                        1.0
                    ]
                ]
            }
        },
        {
            "benchmark_name": "Zaleplon MPO",
            "score": 0.7715867882003661,
            "optimized_molecules": [
                [
                    "C#Cc1ccnc2c1cc(-c1cccc(N(CC)C(C)=O)c1)n2O",
                    0.7808688094430303
                ],
                [
                    "CCN(C(C)=O)c1cccc(-c2nccc(C#N)c2C2C=C2O)c1",
                    0.7730206825239258
                ],
                [
                    "CCN(C(C)=O)c1cccc(-c2nccc(C#N)c2C2=CC2O)c1",
                    0.7730206825239258
                ],
                [
                    "CCN(C(C)=O)c1cccc(-c2nccc(C#N)c2C2(O)C=C2)c1",
                    0.7730206825239258
                ],
                [
                    "CCN(C(C)=O)c1cccc(-c2c(C#N)ccnc2C2C=C2O)c1",
                    0.7730206825239258
                ],
                [
                    "CCN(C(C)=O)c1cccc(-c2c(C#N)ccnc2C2=CC2O)c1",
                    0.7730206825239258
                ],
                [
                    "CCN(C(C)=O)c1cccc(-c2c(C#N)ccnc2C2(O)C=C2)c1",
                    0.7730206825239258
                ],
                [
                    "CCN(C(C)=O)c1cccc(C2=Cc3nccc(C#N)c3C2O)c1",
                    0.7683498199278325
                ],
                [
                    "CCN(C(C)=O)c1cccc(C2=Cc3c(C#N)ccnc3C2O)c1",
                    0.7683498199278325
                ],
                [
                    "CCN(C(C)=O)c1cccc(C2=CC2c2nccc(C#N)c2O)c1",
                    0.7683498199278325
                ],
                [
                    "CCN(C(C)=O)c1cccc(C2=CC2c2c(C#N)ccnc2O)c1",
                    0.7683498199278325
                ],
                [
                    "CCN(C(C)=O)c1cccc(C2=CC(O)c3nccc(C#N)c32)c1",
                    0.7683498199278325
                ],
                [
                    "CCN(C(C)=O)c1cccc(C2=CC(O)c3c(C#N)ccnc32)c1",
                    0.7683498199278325
                ],
                [
                    "CCN(C(C)=O)c1cccc(-c2nccc(C#N)c2OC2C=C2)c1",
                    0.7683498199278325
                ],
                [
                    "CCN(C(C)=O)c1cccc(-c2nccc(C#N)c2OC2=CC2)c1",
                    0.7683498199278325
                ],
                [
                    "CCN(C(C)=O)c1cccc(-c2nccc(C#N)c2CC2=CO2)c1",
                    0.7683498199278325
                ],
                [
                    "CCN(C(C)=O)c1cccc(-c2nccc(C#N)c2C2C=CO2)c1",
                    0.7683498199278325
                ],
                [
                    "CCN(C(C)=O)c1cccc(-c2nccc(C#N)c2C2=COC2)c1",
                    0.7683498199278325
                ],
                [
                    "CCN(C(C)=O)c1cccc(-c2nccc(C#N)c2C2=CCO2)c1",
                    0.7683498199278325
                ],
                [
                    "CCN(C(C)=O)c1cccc(-c2c(C#N)ccnc2OC2C=C2)c1",
                    0.7683498199278325
                ],
                [
                    "CCN(C(C)=O)c1cccc(-c2c(C#N)ccnc2OC2=CC2)c1",
                    0.7683498199278325
                ],
                [
                    "CCN(C(C)=O)c1cccc(-c2c(C#N)ccnc2CC2=CO2)c1",
                    0.7683498199278325
                ],
                [
                    "CCN(C(C)=O)c1cccc(-c2c(C#N)ccnc2C2C=CO2)c1",
                    0.7683498199278325
                ],
                [
                    "CCN(C(C)=O)c1cccc(-c2c(C#N)ccnc2C2=COC2)c1",
                    0.7683498199278325
                ],
                [
                    "CCN(C(C)=O)c1cccc(-c2c(C#N)ccnc2C2=CCO2)c1",
                    0.7683498199278325
                ],
                [
                    "C#Cn1c(-c2cccc(N(CC)C(C)=O)c2)cc2c(O)ccnc21",
                    0.7683498199278325
                ],
                [
                    "CCN(C(C)=O)c1cccc(C2=Cc3nccc(C#N)c3OC2)c1",
                    0.7637626158259734
                ],
                [
                    "CCN(C(C)=O)c1cccc(C2=Cc3nccc(C#N)c3CO2)c1",
                    0.7637626158259734
                ],
                [
                    "CCN(C(C)=O)c1cccc(C2=Cc3c(C#N)ccnc3OC2)c1",
                    0.7637626158259734
                ],
                [
                    "CCN(C(C)=O)c1cccc(C2=Cc3c(C#N)ccnc3CO2)c1",
                    0.7637626158259734
                ],
                [
                    "CCN(C(C)=O)c1cccc(C2=COc3nccc(C#N)c3C2)c1",
                    0.7637626158259734
                ],
                [
                    "CCN(C(C)=O)c1cccc(C2=COc3c(C#N)ccnc3C2)c1",
                    0.7637626158259734
                ],
                [
                    "CCN(C(C)=O)c1cccc(C2=COCc3nccc(C#N)c32)c1",
                    0.7637626158259734
                ],
                [
                    "CCN(C(C)=O)c1cccc(C2=COCc3c(C#N)ccnc32)c1",
                    0.7637626158259734
                ],
                [
                    "CCN(C(C)=O)c1cccc(C2=CCc3nccc(C#N)c3O2)c1",
                    0.7637626158259734
                ],
                [
                    "CCN(C(C)=O)c1cccc(C2=CCc3c(C#N)ccnc3O2)c1",
                    0.7637626158259734
                ],
                [
                    "CCN(C(C)=O)c1cccc(C2=CCOc3nccc(C#N)c32)c1",
                    0.7637626158259734
                ],
                [
                    "CCN(C(C)=O)c1cccc(C2=CCOc3c(C#N)ccnc32)c1",
                    0.7637626158259734
                ],
                [
                    "CCN(C(C)=O)c1cccc(-c2nccc(C#N)c2C2CC2=O)c1",
                    0.7604691006293735
                ],
                [
                    "CCN(C(C)=O)c1cccc(-c2nccc(C#N)c2C2=C(O)C2)c1",
                    0.7604691006293735
                ],
                [
                    "CCN(C(C)=O)c1cccc(-c2nccc(C#N)c2C2=C(C)O2)c1",
                    0.7604691006293735
                ],
                [
                    "CCN(C(C)=O)c1cccc(-c2nccc(C#N)c2C23CC2O3)c1",
                    0.7604691006293735
                ],
                [
                    "CCN(C(C)=O)c1cccc(-c2nccc(C#N)c2C(C)=C=O)c1",
                    0.7604691006293735
                ],
                [
                    "CCN(C(C)=O)c1cccc(-c2c(C#N)ccnc2C2CC2=O)c1",
                    0.7604691006293735
                ],
                [
                    "CCN(C(C)=O)c1cccc(-c2c(C#N)ccnc2C2=C(O)C2)c1",
                    0.7604691006293735
                ],
                [
                    "CCN(C(C)=O)c1cccc(-c2c(C#N)ccnc2C2=C(C)O2)c1",
                    0.7604691006293735
                ],
                [
                    "CCN(C(C)=O)c1cccc(-c2c(C#N)ccnc2C23CC2O3)c1",
                    0.7604691006293735
                ],
                [
                    "CCN(C(C)=O)c1cccc(-c2c(C#N)ccnc2C(C)=C=O)c1",
                    0.7604691006293735
                ],
                [
                    "C=CC(=O)c1nccc(C#N)c1-c1cccc(N(CC)C(C)=O)c1",
                    0.7604691006293735
                ],
                [
                    "C=CC(=O)c1c(C#N)ccnc1-c1cccc(N(CC)C(C)=O)c1",
                    0.7604691006293735
                ],
                [
                    "C=C=C(O)c1nccc(C#N)c1-c1cccc(N(CC)C(C)=O)c1",
                    0.7604691006293735
                ],
                [
                    "C=C=C(O)c1c(C#N)ccnc1-c1cccc(N(CC)C(C)=O)c1",
                    0.7604691006293735
                ],
                [
                    "C=C1OC1c1nccc(C#N)c1-c1cccc(N(CC)C(C)=O)c1",
                    0.7604691006293735
                ],
                [
                    "C=C1OC1c1c(C#N)ccnc1-c1cccc(N(CC)C(C)=O)c1",
                    0.7604691006293735
                ],
                [
                    "C=C(C=O)c1nccc(C#N)c1-c1cccc(N(CC)C(C)=O)c1",
                    0.7604691006293735
                ],
                [
                    "C=C(C=O)c1c(C#N)ccnc1-c1cccc(N(CC)C(C)=O)c1",
                    0.7604691006293735
                ],
                [
                    "C#CC(O)c1nccc(C#N)c1-c1cccc(N(CC)C(C)=O)c1",
                    0.7604691006293735
                ],
                [
                    "C#CC(O)c1c(C#N)ccnc1-c1cccc(N(CC)C(C)=O)c1",
                    0.7604691006293735
                ],
                [
                    "CCN(C(C)=O)c1cccc(-c2cc3c(C#CS)ccnc3n2O)c1",
                    0.7574375967417004
                ],
                [
                    "CCN(C(C)=O)c1cccc(-c2cc3c(C#CO)ccnc3n2S)c1",
                    0.7574375967417004
                ],
                [
                    "C#Cc1ccnc2c1cc(-c1cccc(N(CC)C(C)=O)c1)n2[SH]=O",
                    0.7574375967417004
                ],
                [
                    "C#Cc1ccnc2c1cc(-c1cccc(N(CC)C(C)=O)c1)n2SO",
                    0.7574375967417004
                ],
                [
                    "C#Cc1ccnc2c1cc(-c1cccc(N(CC)C(C)=O)c1)n2OS",
                    0.7574375967417004
                ],
                [
                    "CCN(C(C)=O)c1cccc(C2=CC2(O)c2ncccc2C#N)c1",
                    0.7559289460184544
                ],
                [
                    "CCN(C(C)=O)c1cccc(C2=CC2(O)c2ccncc2C#N)c1",
                    0.7559289460184544
                ],
                [
                    "CCN(C(C)=O)c1cccc(C2=CC(c3cnccc3C#N)O2)c1",
                    0.7559289460184544
                ],
                [
                    "CCN(C(C)=O)c1cccc(C2=CC(c3ccncc3C#N)O2)c1",
                    0.7559289460184544
                ],
                [
                    "CCN(C(C)=O)c1cccc(C2=C(c3ncccc3C#N)C2O)c1",
                    0.7559289460184544
                ],
                [
                    "CCN(C(C)=O)c1cccc(C2=C(c3nccc(C#N)c3C)O2)c1",
                    0.7559289460184544
                ],
                [
                    "CCN(C(C)=O)c1cccc(C2=C(c3cnccc3C#N)C2O)c1",
                    0.7559289460184544
                ],
                [
                    "CCN(C(C)=O)c1cccc(C2=C(c3c(C#N)ccnc3C)O2)c1",
                    0.7559289460184544
                ],
                [
                    "CCN(C(C)=O)c1cccc(C2=C(OC)c3nccc(C#N)c32)c1",
                    0.7559289460184544
                ],
                [
                    "CCN(C(C)=O)c1cccc(C2=C(OC)c3c(C#N)ccnc32)c1",
                    0.7559289460184544
                ],
                [
                    "CCN(C(C)=O)c1cccc(C2=C(O)c3nccc(C#N)c3C2)c1",
                    0.7559289460184544
                ],
                [
                    "CCN(C(C)=O)c1cccc(C2=C(O)c3c(C#N)ccnc3C2)c1",
                    0.7559289460184544
                ],
                [
                    "CCN(C(C)=O)c1cccc(C2=C(O)Cc3c(C#N)ccnc32)c1",
                    0.7559289460184544
                ],
                [
                    "CCN(C(C)=O)c1cccc(C2=C(O)C2c2ncccc2C#N)c1",
                    0.7559289460184544
                ],
                [
                    "CCN(C(C)=O)c1cccc(C2=C(O)C2c2cnccc2C#N)c1",
                    0.7559289460184544
                ],
                [
                    "CCN(C(C)=O)c1cccc(C2=C(O)C2c2ccncc2C#N)c1",
                    0.7559289460184544
                ],
                [
                    "CCN(C(C)=O)c1cccc(C2=C(CO)c3nccc(C#N)c32)c1",
                    0.7559289460184544
                ],
                [
                    "CCN(C(C)=O)c1cccc(C2=C(CO)c3c(C#N)ccnc32)c1",
                    0.7559289460184544
                ],
                [
                    "CCN(C(C)=O)c1cccc(-c2oc3nccc(C#N)c3c2C)c1",
                    0.7559289460184544
                ],
                [
                    "CCN(C(C)=O)c1cccc(-c2nccc(C#N)c2C=C=CO)c1",
                    0.7559289460184544
                ],
                [
                    "CCN(C(C)=O)c1cccc(-c2nccc(C#N)c2C=C2CO2)c1",
                    0.7559289460184544
                ],
                [
                    "CCN(C(C)=O)c1cccc(-c2nccc(C#N)c2C2C3OC32)c1",
                    0.7559289460184544
                ],
                [
                    "CCN(C(C)=O)c1cccc(-c2nccc(C#N)c2C#COC)c1",
                    0.7559289460184544
                ],
                [
                    "CCN(C(C)=O)c1cccc(-c2nccc(C#N)c2C#CCO)c1",
                    0.7559289460184544
                ],
                [
                    "CCN(C(C)=O)c1cccc(-c2c(C)oc3nccc(C#N)c23)c1",
                    0.7559289460184544
                ],
                [
                    "CCN(C(C)=O)c1cccc(-c2c(C#N)ccnc2CC=C=O)c1",
                    0.7559289460184544
                ],
                [
                    "CCN(C(C)=O)c1cccc(-c2c(C#N)ccnc2CC#CO)c1",
                    0.7559289460184544
                ],
                [
                    "CCN(C(C)=O)c1cccc(-c2c(C#N)ccnc2C=C=CO)c1",
                    0.7559289460184544
                ],
                [
                    "CCN(C(C)=O)c1cccc(-c2c(C#N)ccnc2C=C2CO2)c1",
                    0.7559289460184544
                ],
                [
                    "CCN(C(C)=O)c1cccc(-c2c(C#N)ccnc2C2C3OC32)c1",
                    0.7559289460184544
                ],
                [
                    "CCN(C(C)=O)c1cccc(-c2c(C#N)ccnc2C#COC)c1",
                    0.7559289460184544
                ],
                [
                    "CCN(C(C)=O)c1cccc(-c2c(C#N)ccnc2C#CCO)c1",
                    0.7559289460184544
                ],
                [
                    "C=C=COc1nccc(C#N)c1-c1cccc(N(CC)C(C)=O)c1",
                    0.7559289460184544
                ],
                [
                    "C#Cc1cn(O)c2nccc(-c3cccc(N(CC)C(C)=O)c3)c12",
                    0.7559289460184544
                ],
                [
                    "C#COCc1nccc(C#N)c1-c1cccc(N(CC)C(C)=O)c1",
                    0.7559289460184544
                ],
                [
                    "C#CCOc1nccc(C#N)c1-c1cccc(N(CC)C(C)=O)c1",
                    0.7559289460184544
                ],
                [
                    "C#CCOc1c(C#N)ccnc1-c1cccc(N(CC)C(C)=O)c1",
                    0.7559289460184544
                ]
            ],
            "execution_time": 224366.98549199104,
            "number_scoring_function_calls": 10611132,
            "metadata": {
                "top_1": 0.7808688094430303,
                "top_10": 0.7724042364370083,
                "top_100": 0.7614873187210597,
                "internal_similarity_max": 0.875,
                "internal_similarity_mean": 0.5569340451468615,
                "internal_similarity_histogram_density": [
                    [
                        0.1,
                        0.0,
                        0.0,
                        0.006000000000000001,
                        1.8200000000000003,
                        5.155999999999995,
                        2.626000000000001,
                        0.274,
                        0.018000000000000002,
                        0.0
                    ]
                ],
                "internal_similarity_histogram_bins": [
                    [
                        0.0,
                        0.1,
                        0.2,
                        0.30000000000000004,
                        0.4,
                        0.5,
                        0.6000000000000001,
                        0.7000000000000001,
                        0.8,
                        0.9,
                        1.0
                    ]
                ]
            }
        },
        {
            "benchmark_name": "Valsartan SMARTS",
            "score": 0.9996956927450884,
            "optimized_molecules": [
                [
                    "CN1C(=O)CC2(NN)OCOC1(S)c1ccc(cc1F)-c1ccccc12",
                    0.9996956927450881
                ],
                [
                    "CN1C(=O)CC2(NN)OCOC1(S)c1ccc(c(F)c1)-c1ccccc12",
                    0.9996956927450881
                ],
                [
                    "CN1C(=O)CC2(NN)COOC1(S)c1ccc(c(F)c1)-c1ccccc12",
                    0.9996956927450881
                ],
                [
                    "CN1C(=O)C2(NN)CCOOC1(S)c1ccc(cc1F)-c1ccccc12",
                    0.9996956927450881
                ],
                [
                    "CN1C(=O)C2(NN)CCOOC1(S)c1ccc(c(F)c1)-c1ccccc12",
                    0.9996956927450881
                ],
                [
                    "CCNC12OOC(S)(c3ccc(cc3F)-c3ccccc31)N2C(=O)CN",
                    0.9996956927450881
                ],
                [
                    "CCNC12OOC(S)(c3ccc(c(F)c3)-c3ccccc31)N2C(=O)CN",
                    0.9996956927450881
                ],
                [
                    "CCN1C(=O)C2(NN)OOCC1(S)c1ccc(cc1F)-c1ccccc12",
                    0.9996956927450881
                ],
                [
                    "CCN1C(=O)C2(NN)OOCC1(S)c1ccc(c(F)c1)-c1ccccc12",
                    0.9996956927450881
                ],
                [
                    "CCN1C(=O)C2(NN)OOC1(CS)c1ccc(cc1F)-c1ccccc12",
                    0.9996956927450881
                ],
                [
                    "CCN1C(=O)C2(NN)OOC1(CS)c1ccc(c(F)c1)-c1ccccc12",
                    0.9996956927450881
                ],
                [
                    "CCN1C(=O)C2(NN)OCOC1(S)c1ccc(cc1F)-c1ccccc12",
                    0.9996956927450881
                ],
                [
                    "CCN1C(=O)C2(NN)OCOC1(S)c1ccc(c(F)c1)-c1ccccc12",
                    0.9996956927450881
                ],
                [
                    "CCN1C(=O)C2(NN)COOC1(S)c1ccc(cc1F)-c1ccccc12",
                    0.9996956927450881
                ],
                [
                    "CCN1C(=O)C2(NN)COOC1(S)c1ccc(c(F)c1)-c1ccccc12",
                    0.9996956927450881
                ],
                [
                    "CCN1C(=O)C2(N)COOC1(NS)c1ccc(c(F)c1)-c1ccccc12",
                    0.9996956927450881
                ],
                [
                    "CCN1C(=O)C2(CNN)OOC1(S)c1ccc(c(F)c1)-c1ccccc12",
                    0.9996956927450881
                ],
                [
                    "CC12OONCC(S)(c3ccc(cc3F)-c3ccccc31)N2C(=O)CN",
                    0.9996956927450881
                ],
                [
                    "CC12OONCC(S)(c3ccc(c(F)c3)-c3ccccc31)N2C(=O)CN",
                    0.9996956927450881
                ],
                [
                    "CC12OONC(CS)(c3ccc(cc3F)-c3ccccc31)N2C(=O)CN",
                    0.9996956927450881
                ],
                [
                    "CC12OONC(CS)(c3ccc(c(F)c3)-c3ccccc31)N2C(=O)CN",
                    0.9996956927450881
                ],
                [
                    "CC12OONC(CN)(c3ccc(cc3F)-c3ccccc31)N2C(=O)CS",
                    0.9996956927450881
                ],
                [
                    "CC12OOCNC(S)(c3ccc(cc3F)-c3ccccc31)N2C(=O)CN",
                    0.9996956927450881
                ],
                [
                    "CC12OOCNC(S)(c3ccc(c(F)c3)-c3ccccc31)N2C(=O)CN",
                    0.9996956927450881
                ],
                [
                    "CC12OOC(NCN)(c3ccccc3-c3ccc1cc3F)N2C(=O)CS",
                    0.9996956927450881
                ],
                [
                    "CC12OOC(NCN)(c3ccccc3-c3ccc1c(F)c3)N2C(=O)CS",
                    0.9996956927450881
                ],
                [
                    "CC12OCONC(S)(c3ccc(cc3F)-c3ccccc31)N2C(=O)CN",
                    0.9996956927450881
                ],
                [
                    "CC12OCONC(N)(c3ccc(cc3F)-c3ccccc31)N2C(=O)CS",
                    0.9996956927450881
                ],
                [
                    "CC12OCONC(N)(c3ccc(c(F)c3)-c3ccccc31)N2C(=O)CS",
                    0.9996956927450881
                ],
                [
                    "CC12OCOC(NN)(c3ccccc3-c3ccc1cc3F)N2C(=O)CS",
                    0.9996956927450881
                ],
                [
                    "CC12OCOC(NN)(c3ccccc3-c3ccc1c(F)c3)N2C(=O)CS",
                    0.9996956927450881
                ],
                [
                    "CC12NOOCC(S)(c3ccccc3-c3ccc1cc3F)N2C(=O)CN",
                    0.9996956927450881
                ],
                [
                    "CC12NOOC(S)(CN1C(=O)CN)c1ccccc1-c1ccc2cc1F",
                    0.9996956927450881
                ],
                [
                    "CC12NOOC(S)(CN1C(=O)CN)c1ccccc1-c1ccc2c(F)c1",
                    0.9996956927450881
                ],
                [
                    "CC12NOOC(CN)(c3ccccc3-c3ccc1cc3F)N2C(=O)CS",
                    0.9996956927450881
                ],
                [
                    "CC12NC(S)(c3ccc(cc3F)-c3ccccc31)N(C(=O)CN)COO2",
                    0.9996956927450881
                ],
                [
                    "CC12NC(S)(c3ccc(c(F)c3)-c3ccccc31)N(C(=O)CN)COO2",
                    0.9996956927450881
                ],
                [
                    "CC12COONC(S)(c3ccc(cc3F)-c3ccccc31)N2C(=O)CN",
                    0.9996956927450881
                ],
                [
                    "CC12COONC(S)(c3ccc(c(F)c3)-c3ccccc31)N2C(=O)CN",
                    0.9996956927450881
                ],
                [
                    "CC12COONC(N)(c3ccc(c(F)c3)-c3ccccc31)N2C(=O)CS",
                    0.9996956927450881
                ],
                [
                    "CC12COOC(NN)(c3ccccc3-c3ccc1cc3F)N2C(=O)CS",
                    0.9996956927450881
                ],
                [
                    "CC12COOC(NN)(c3ccccc3-c3ccc1c(F)c3)N2C(=O)CS",
                    0.9996956927450881
                ],
                [
                    "CC(=O)N1COOC2(N)CNC1(S)c1ccc(cc1F)-c1ccccc12",
                    0.9996956927450881
                ],
                [
                    "CC(=O)N1COOC2(N)CNC1(S)c1ccc(c(F)c1)-c1ccccc12",
                    0.9996956927450881
                ],
                [
                    "CC(=O)N1COOC2(CN)NC1(S)c1ccc(cc1F)-c1ccccc12",
                    0.9996956927450881
                ],
                [
                    "CC(=O)N1COOC2(CN)NC1(S)c1ccc(c(F)c1)-c1ccccc12",
                    0.9996956927450881
                ],
                [
                    "CC(=O)N1COCOC2(N)NC1(S)c1ccc(c(F)c1)-c1ccccc12",
                    0.9996956927450881
                ],
                [
                    "CC(=O)N1CC2(S)OONC1(CN)c1ccc(cc1F)-c1ccccc12",
                    0.9996956927450881
                ],
                [
                    "CC(=O)N1CC2(NN)OOCC1(S)c1ccc(cc1F)-c1ccccc12",
                    0.9996956927450881
                ],
                [
                    "CC(=O)N1CC2(NN)OOCC1(S)c1ccc(c(F)c1)-c1ccccc12",
                    0.9996956927450881
                ],
                [
                    "CC(=O)N1CC2(NN)OOC1(CS)c1ccc(cc1F)-c1ccccc12",
                    0.9996956927450881
                ],
                [
                    "CC(=O)N1CC2(NN)OOC1(CS)c1ccc(c(F)c1)-c1ccccc12",
                    0.9996956927450881
                ],
                [
                    "CC(=O)N1CC2(NN)OCOC1(S)c1ccc(cc1F)-c1ccccc12",
                    0.9996956927450881
                ],
                [
                    "CC(=O)N1CC2(NN)OCOC1(S)c1ccc(c(F)c1)-c1ccccc12",
                    0.9996956927450881
                ],
                [
                    "CC(=O)N1CC2(NN)COOC1(S)c1ccc(cc1F)-c1ccccc12",
                    0.9996956927450881
                ],
                [
                    "CC(=O)N1CC2(NN)COOC1(S)c1ccc(c(F)c1)-c1ccccc12",
                    0.9996956927450881
                ],
                [
                    "CC(=O)N1CC2(N)OOCNC1(S)c1ccc(c(F)c1)-c1ccccc12",
                    0.9996956927450881
                ],
                [
                    "CC(=O)N1CC2(CNN)OOC1(S)c1ccc(cc1F)-c1ccccc12",
                    0.9996956927450881
                ],
                [
                    "CC(=O)N1CC2(CNN)OOC1(S)c1ccc(c(F)c1)-c1ccccc12",
                    0.9996956927450881
                ],
                [
                    "CC(=O)N1C2(S)OOC1(NCCN)c1ccccc1-c1ccc2cc1F",
                    0.9996956927450881
                ],
                [
                    "CC(=O)N1C2(S)OOC1(NCCN)c1ccccc1-c1ccc2c(F)c1",
                    0.9996956927450881
                ],
                [
                    "CC(=O)N1C2(S)OCCOC1(NN)c1ccccc1-c1ccc2cc1F",
                    0.9996956927450881
                ],
                [
                    "CC(=O)N1C2(S)OCCOC1(NN)c1ccccc1-c1ccc2c(F)c1",
                    0.9996956927450881
                ],
                [
                    "CC(=O)N1C2(S)NOCOC1(CN)c1ccccc1-c1ccc2cc1F",
                    0.9996956927450881
                ],
                [
                    "CC(=O)N1C2(S)NOCOC1(CN)c1ccccc1-c1ccc2c(F)c1",
                    0.9996956927450881
                ],
                [
                    "CC(=O)N1C2(S)NCOOC1(CN)c1ccccc1-c1ccc2cc1F",
                    0.9996956927450881
                ],
                [
                    "CC(=O)N1C2(S)NCOOC1(CN)c1ccccc1-c1ccc2c(F)c1",
                    0.9996956927450881
                ],
                [
                    "CC(=O)N1C2(S)NCOCOC1(N)c1ccccc1-c1ccc2cc1F",
                    0.9996956927450881
                ],
                [
                    "CC(=O)N1C2(S)COONC1(CN)c1ccc(cc1F)-c1ccccc12",
                    0.9996956927450881
                ],
                [
                    "CC(=O)N1C2(S)COONC1(CN)c1ccc(c(F)c1)-c1ccccc12",
                    0.9996956927450881
                ],
                [
                    "CC(=O)N1C2(S)COOCNC1(N)c1ccc(c(F)c1)-c1ccccc12",
                    0.9996956927450881
                ],
                [
                    "CC(=O)N1C2(S)COOCC1(NN)c1ccccc1-c1ccc2cc1F",
                    0.9996956927450881
                ],
                [
                    "CC(=O)N1C2(S)COOCC1(NN)c1ccccc1-c1ccc2c(F)c1",
                    0.9996956927450881
                ],
                [
                    "CC(=O)N1C2(S)COCONC1(N)c1ccc(cc1F)-c1ccccc12",
                    0.9996956927450881
                ],
                [
                    "CC(=O)N1C2(S)COCONC1(N)c1ccc(c(F)c1)-c1ccccc12",
                    0.9996956927450881
                ],
                [
                    "CC(=O)N1C2(S)COCOC1(NN)c1ccccc1-c1ccc2cc1F",
                    0.9996956927450881
                ],
                [
                    "CC(=O)N1C2(S)COCOC1(NN)c1ccccc1-c1ccc2c(F)c1",
                    0.9996956927450881
                ],
                [
                    "CC(=O)N1C2(S)COCNC1(ON)c1ccc(c(F)c1)-c1ccccc12",
                    0.9996956927450881
                ],
                [
                    "CC(=O)N1C2(S)CNOOC1(CN)c1ccccc1-c1ccc2cc1F",
                    0.9996956927450881
                ],
                [
                    "CC(=O)N1C2(S)CNOOC1(CN)c1ccccc1-c1ccc2c(F)c1",
                    0.9996956927450881
                ],
                [
                    "CC(=O)N1C2(NN)COCOC1(S)c1ccc(cc1F)-c1ccccc12",
                    0.9996956927450881
                ],
                [
                    "CC(=O)N1C2(NN)COCOC1(S)c1ccc(c(F)c1)-c1ccccc12",
                    0.9996956927450881
                ],
                [
                    "CC(=O)N1C2(N)OOC1(CNCS)c1ccc(c(F)c1)-c1ccccc12",
                    0.9996956927450881
                ],
                [
                    "CC(=O)N1C2(N)NOCOC1(CS)c1ccccc1-c1ccc2cc1F",
                    0.9996956927450881
                ],
                [
                    "CC(=O)N1C2(N)CNOOCC1(S)c1ccccc1-c1ccc2cc1F",
                    0.9996956927450881
                ],
                [
                    "CC(=O)N1C2(N)CNOOCC1(S)c1ccccc1-c1ccc2c(F)c1",
                    0.9996956927450881
                ],
                [
                    "CC(=O)N1C2(CS)OOC1(NCN)c1ccccc1-c1ccc2cc1F",
                    0.9996956927450881
                ],
                [
                    "CC(=O)N1C2(CS)OOC1(NCN)c1ccccc1-c1ccc2c(F)c1",
                    0.9996956927450881
                ],
                [
                    "CC(=O)N1C2(CS)OCOC1(NN)c1ccccc1-c1ccc2cc1F",
                    0.9996956927450881
                ],
                [
                    "CC(=O)N1C2(CS)OCOC1(NN)c1ccccc1-c1ccc2c(F)c1",
                    0.9996956927450881
                ],
                [
                    "CC(=O)N1C2(CS)NOOC1(CN)c1ccccc1-c1ccc2cc1F",
                    0.9996956927450881
                ],
                [
                    "CC(=O)N1C2(CS)NOOC1(CN)c1ccccc1-c1ccc2c(F)c1",
                    0.9996956927450881
                ],
                [
                    "CC(=O)N1C2(CS)COONC1(N)c1ccc(cc1F)-c1ccccc12",
                    0.9996956927450881
                ],
                [
                    "CC(=O)N1C2(CS)COONC1(N)c1ccc(c(F)c1)-c1ccccc12",
                    0.9996956927450881
                ],
                [
                    "CC(=O)N1C2(CS)COOC1(NN)c1ccccc1-c1ccc2cc1F",
                    0.9996956927450881
                ],
                [
                    "CC(=O)N1C2(CS)COOC1(NN)c1ccccc1-c1ccc2c(F)c1",
                    0.9996956927450881
                ],
                [
                    "CC(=O)N1C2(CN)OOC1(NCS)c1ccccc1-c1ccc2cc1F",
                    0.9996956927450881
                ],
                [
                    "CC(=O)N1C2(CN)NOOC1(CS)c1ccccc1-c1ccc2c(F)c1",
                    0.9996956927450881
                ],
                [
                    "CC(=O)N1C2(CN)COONC1(S)c1ccc(cc1F)-c1ccccc12",
                    0.9996956927450881
                ],
                [
                    "CC(=O)N1C2(CN)COONC1(S)c1ccc(c(F)c1)-c1ccccc12",
                    0.9996956927450881
                ]
            ],
            "execution_time": 186474.57779741287,
            "number_scoring_function_calls": 8279434,
            "metadata": {
                "top_1": 0.9996956927450881,
                "top_10": 0.9996956927450882,
                "top_100": 0.9996956927450888,
                "internal_similarity_max": 0.8620689655172413,
                "internal_similarity_mean": 0.4103751356977043,
                "internal_similarity_histogram_density": [
                    [
                        0.1,
                        0.0,
                        1.1679999999999997,
                        3.5380000000000007,
                        3.3520000000000008,
                        1.329999999999999,
                        0.4000000000000001,
                        0.10800000000000003,
                        0.004000000000000001,
                        0.0
                    ]
                ],
                "internal_similarity_histogram_bins": [
                    [
                        0.0,
                        0.1,
                        0.2,
                        0.30000000000000004,
                        0.4,
                        0.5,
                        0.6000000000000001,
                        0.7000000000000001,
                        0.8,
                        0.9,
                        1.0
                    ]
                ]
            }
        },
        {
            "benchmark_name": "Scaffold Hop",
            "score": 1.0,
            "optimized_molecules": [
                [
                    "ClCOc1cc2ncnc(NC=S(CCBr)c3scnc3CBr)c2cc1CC1(Cl)CC1",
                    1.0
                ],
                [
                    "ClCOc1cc2ncnc(NC(Cl)=C3C=Cc4ncsc43)c2cc1CC1(Cl)CC1",
                    1.0
                ],
                [
                    "ClCOc1cc2ncnc(NC(CCl)=C3C=Cc4ncsc43)c2cc1CC1(Cl)CC1",
                    1.0
                ],
                [
                    "ClCCOc1cc2ncnc(NCCc3scnc3CCCl)c2cc1CC1(Cl)CC1",
                    1.0
                ],
                [
                    "Cc1ncsc1C(=CNc1ncnc2cc(OCCl)c(CC3(Cl)CC3)cc12)CCCl",
                    1.0
                ],
                [
                    "Cc1ncsc1C(=CNc1ncnc2cc(OCCl)c(CC3(Cl)CC3)cc12)CCC(Cl)Cl",
                    1.0
                ],
                [
                    "Cc1ncsc1C(=CNc1ncnc2cc(OCCl)c(CC3(Cl)CC3)cc12)CCBr",
                    1.0
                ],
                [
                    "Cc1ncsc1C(=CNc1ncnc2cc(OCCl)c(CC3(Cl)CC3)cc12)C(C)CBr",
                    1.0
                ],
                [
                    "COc1cc2ncnc(NC=C(CC(Cl)Br)c3scnc3C)c2cc1CC1(Cl)CC1",
                    1.0
                ],
                [
                    "COc1cc2ncnc(NC(Cl)=C(CCBr)c3scnc3C)c2cc1CC1(Cl)CC1",
                    1.0
                ],
                [
                    "COc1cc2ncnc(NC(CCl)=C(C)c3scnc3C)c2cc1CC1(Cl)CC1",
                    1.0
                ],
                [
                    "COc1cc2ncnc(NC(C)=C3CCCc4ncsc43)c2cc1CC1(Cl)CC1",
                    1.0
                ],
                [
                    "COc1cc2ncnc(NC(C)=C3CC=CCc4ncsc43)c2cc1CC1(C)CC1",
                    1.0
                ],
                [
                    "COc1cc2ncnc(NC(C)=C(C)c3scnc3CBr)c2cc1CC1(Cl)CC1",
                    1.0
                ],
                [
                    "COc1cc2ncnc(NC(C)=C(C)c3scnc3C)c2cc1CC1(Cl)CC1",
                    1.0
                ],
                [
                    "COc1cc2ncnc(NC(C)=C(C)c3scnc3C(C)Cl)c2cc1CC1(Cl)CC1",
                    1.0
                ],
                [
                    "CCc1ncsc1C=CNc1ncnc2cc(OCCCl)c(CC3(Cl)CC3)cc12",
                    1.0
                ],
                [
                    "CCc1ncsc1C=C(C)Nc1ncnc2cc(OCl)c(CC3(Cl)CC3)cc12",
                    1.0
                ],
                [
                    "CCc1ncsc1C=C(C)Nc1ncnc2cc(OCCl)c(CC3(Cl)CCC3)cc12",
                    1.0
                ],
                [
                    "CCc1ncsc1C(CCl)=C(C)Nc1ncnc2cc(OC)c(CC3(Cl)CC3)cc12",
                    1.0
                ],
                [
                    "CCc1ncsc1C(C)=CNc1ncnc2cc(OCCCl)c(CC3(Cl)CC3)cc12",
                    1.0
                ],
                [
                    "CCc1ncsc1C(C)=C(CCl)Nc1ncnc2cc(OC)c(CC3(Cl)CC3)cc12",
                    1.0
                ],
                [
                    "CCc1ncsc1C(C)=C(C)Nc1ncnc2cc(OCl)c(CC(C)(C)Cl)cc12",
                    1.0
                ],
                [
                    "CCc1ncsc1C(C)=C(C)Nc1ncnc2cc(OCCl)c(CC3(Cl)CCC3)cc12",
                    1.0
                ],
                [
                    "CCc1ncsc1C(C)=C(C)Nc1ncnc2cc(OCCl)c(CC3(Cl)CC3)cc12",
                    1.0
                ],
                [
                    "CCc1ncsc1C(C)=C(C)Nc1ncnc2cc(OCCCl)c(CC3(Cl)CC3)cc12",
                    1.0
                ],
                [
                    "CCc1ncsc1C(=CNc1ncnc2cc(OCCl)c(CC3(Cl)CC3)cc12)CCCl",
                    1.0
                ],
                [
                    "CCOc1cc2ncnc(NC=C(CC)c3scnc3CC)c2cc1CC1(Cl)CC1",
                    1.0
                ],
                [
                    "CCOc1cc2ncnc(NC=C(CC)c3scnc3C(C)Cl)c2cc1CC1(Cl)CC1",
                    1.0
                ],
                [
                    "CCOc1cc2ncnc(NC=C(CC)c3scnc3C(C)Cl)c2cc1CC1(CCl)CC1",
                    1.0
                ],
                [
                    "CCOc1cc2ncnc(NC=C(C)c3scnc3C(C)Cl)c2cc1CC1(Cl)CC1",
                    1.0
                ],
                [
                    "CCOc1cc2ncnc(NC(C)=C(CCCBr)c3scnc3C)c2cc1CC1(Cl)CCC1",
                    1.0
                ],
                [
                    "CCCOc1cc2ncnc(NC(C)=C(CCCBr)c3scnc3C)c2cc1CC1(Cl)CCC1",
                    1.0
                ],
                [
                    "CCCOc1cc2ncnc(NC(C)=C(CCC)c3scnc3C)c2cc1CC1(Cl)CC1",
                    1.0
                ],
                [
                    "CCCOc1cc2ncnc(NC(C)=C(C)c3scnc3C)c2cc1CC1(Cl)CC1",
                    1.0
                ],
                [
                    "CCCC(Cl)(CC)Cc1cc2c(NC=C3C=Cc4ncsc43)ncnc2cc1OC(Cl)CBr",
                    1.0
                ],
                [
                    "CCCC(Cl)(CC)Cc1cc2c(NC(CBr)=C3C=Cc4ncsc43)ncnc2cc1OCCl",
                    1.0
                ],
                [
                    "CCC(Nc1ncnc2cc(OCl)c(CC(Cl)(CC)CC)cc12)=C1Cc2ncsc21",
                    1.0
                ],
                [
                    "CCC(Nc1ncnc2cc(OCl)c(CC(Cl)(CC)CC)cc12)=C1C=Cc2ncsc21",
                    1.0
                ],
                [
                    "CCC(Nc1ncnc2cc(OCCl)c(CC3(Cl)CCC3)cc12)=C1C=Cc2ncsc21",
                    1.0
                ],
                [
                    "CCC(Nc1ncnc2cc(OCCl)c(CC(Cl)(CC)CC)cc12)=C1C=Cc2ncsc21",
                    1.0
                ],
                [
                    "CCC(C)(Br)Cc1cc2c(NC=C3C=Cc4ncsc43)ncnc2cc1OCl",
                    1.0
                ],
                [
                    "CCC(=Cc1scnc1CBr)Nc1ncnc2cc(OC)c(CC3(Cl)CC3)cc12",
                    1.0
                ],
                [
                    "CCC(=Cc1scnc1C)Nc1ncnc2cc(OCCl)c(CC(Cl)(CC)CC)cc12",
                    1.0
                ],
                [
                    "CCC(=CNc1ncnc2cc(OCCl)c(CC3(Cl)CC3)cc12)c1scnc1CC",
                    1.0
                ],
                [
                    "CCC(=CNc1ncnc2cc(OCCl)c(CC3(Cl)CC3)cc12)c1scnc1C",
                    1.0
                ],
                [
                    "CCC(=CNc1ncnc2cc(OCCCl)c(CC3(Cl)CC3)cc12)c1scnc1CC",
                    1.0
                ],
                [
                    "CCC(=CNc1ncnc2cc(OCCCl)c(CC3(Cl)CC3)cc12)c1scnc1C",
                    1.0
                ],
                [
                    "CCC(=CNc1ncnc2cc(OC)c(CC3(Cl)CC3)cc12)c1scnc1C(C)Cl",
                    1.0
                ],
                [
                    "CCC(=CNc1ncnc2cc(OC)c(CC3(Cl)CC3)cc12)c1scnc1C",
                    1.0
                ],
                [
                    "CCC(=C(C)Nc1ncnc2cc(OCCl)c(CC3(Cl)CCC3)cc12)c1scnc1CC",
                    1.0
                ],
                [
                    "CCC(=C(C)Nc1ncnc2cc(OCCl)c(CC3(Cl)CC3)cc12)c1scnc1CC",
                    1.0
                ],
                [
                    "CCC(=C(C)Nc1ncnc2cc(OCCl)c(CC3(Cl)CC3)cc12)c1scnc1CBr",
                    1.0
                ],
                [
                    "CCC(=C(C)Nc1ncnc2cc(OCCl)c(CC3(Cl)CC3)cc12)c1scnc1C",
                    1.0
                ],
                [
                    "CCC(=C(C)Nc1ncnc2cc(OCCl)c(CC(C)(C)Cl)cc12)c1scnc1C",
                    1.0
                ],
                [
                    "CCC(=C(C)Nc1ncnc2cc(OCCCl)c(CC3(Cl)CC3)cc12)c1scnc1CBr",
                    1.0
                ],
                [
                    "CCC(=C(C)Nc1ncnc2cc(OCCCl)c(CC3(Cl)CC3)cc12)c1scnc1C",
                    1.0
                ],
                [
                    "CCC(=C(C)Nc1ncnc2cc(OC)c(CC3(Cl)CC3)cc12)c1scnc1CC",
                    1.0
                ],
                [
                    "CC1(Cc2cc3c(NC=C4Cc5ncsc54)ncnc3cc2OCCl)CC1",
                    1.0
                ],
                [
                    "CC1(Cc2cc3c(NC=C4CCc5ncsc54)ncnc3cc2OCCl)CC1",
                    1.0
                ],
                [
                    "CC1(C(Cl)c2cc3c(NC=S4CCc5ncsc54)ncnc3cc2OCCl)CC1",
                    1.0
                ],
                [
                    "CC(Nc1ncnc2cc(OCl)c(CC3(Cl)CCC3)cc12)=C1C=CCc2ncsc21",
                    1.0
                ],
                [
                    "CC(Nc1ncnc2cc(OCl)c(CC3(Cl)CC3)cc12)=C1C=CCc2ncsc21",
                    1.0
                ],
                [
                    "CC(Nc1ncnc2cc(OCl)c(CC3(Cl)CC3)cc12)=C(CCBr)c1scnc1C",
                    1.0
                ],
                [
                    "CC(Nc1ncnc2cc(OCl)c(CC3(Cl)CC3)cc12)=C(C)c1scnc1C",
                    1.0
                ],
                [
                    "CC(Nc1ncnc2cc(OCl)c(CC(C)CCl)cc12)=C1C=CCc2ncsc21",
                    1.0
                ],
                [
                    "CC(Nc1ncnc2cc(OCl)c(CC(C)CCl)cc12)=C(C)c1scnc1C",
                    1.0
                ],
                [
                    "CC(Nc1ncnc2cc(OCl)c(CC(C)(C)Cl)cc12)=C1C=CCc2ncsc21",
                    1.0
                ],
                [
                    "CC(Nc1ncnc2cc(OCCl)c(CC3(Cl)CCC3)cc12)=C1CCc2ncsc21",
                    1.0
                ],
                [
                    "CC(Nc1ncnc2cc(OCCl)c(CC3(Cl)CCC3)cc12)=C1C=Cc2ncsc21",
                    1.0
                ],
                [
                    "CC(Nc1ncnc2cc(OCCl)c(CC3(Cl)CC3)cc12)=C1C=Cc2ncsc21",
                    1.0
                ],
                [
                    "CC(Nc1ncnc2cc(OCCl)c(CC3(Cl)CC3)cc12)=C1C=CCc2ncsc21",
                    1.0
                ],
                [
                    "CC(Nc1ncnc2cc(OCCl)c(CC3(Cl)CC3)cc12)=C(CCCBr)c1scnc1C",
                    1.0
                ],
                [
                    "CC(Nc1ncnc2cc(OCCl)c(CC3(Cl)CC3)cc12)=C(CCBr)c1scnc1C",
                    1.0
                ],
                [
                    "CC(Nc1ncnc2cc(OCCl)c(CC3(Cl)CC3)cc12)=C(C)c1scnc1CBr",
                    1.0
                ],
                [
                    "CC(Nc1ncnc2cc(OCCl)c(CC3(Cl)CC3)cc12)=C(C)c1scnc1C",
                    1.0
                ],
                [
                    "CC(Nc1ncnc2cc(OCCl)c(CC3(C)CC3)cc12)=C1CCc2ncsc21",
                    1.0
                ],
                [
                    "CC(Nc1ncnc2cc(OCCCl)c(CC3(Cl)CCC3)cc12)=C(C)c1scnc1C",
                    1.0
                ],
                [
                    "CC(Nc1ncnc2cc(OCCCl)c(CC3(Cl)CC3)cc12)=C1Cc2ncsc21",
                    1.0
                ],
                [
                    "CC(Nc1ncnc2cc(OCCCl)c(CC3(Cl)CC3)cc12)=C1C=Cc2ncsc21",
                    1.0
                ],
                [
                    "CC(Nc1ncnc2cc(OCCCl)c(CC3(Cl)CC3)cc12)=C(C)c1scnc1C",
                    1.0
                ],
                [
                    "CC(Nc1ncnc2cc(OCCCl)c(CC3(C)CC3)cc12)=C1CCc2ncsc21",
                    1.0
                ],
                [
                    "CC(Nc1ncnc2cc(OC(Cl)Br)c(CC3(Cl)CCC3)cc12)=C(C)c1scnc1C",
                    1.0
                ],
                [
                    "CC(Nc1ncnc2cc(OC(Cl)Br)c(CC3(Cl)CC3)cc12)=C(C)c1scnc1C",
                    1.0
                ],
                [
                    "CC(Nc1ncnc2cc(OC(Cl)(Cl)Br)c(CC3(Cl)CC3)cc12)=S(C)c1scnc1C",
                    1.0
                ],
                [
                    "CC(Nc1ncnc2cc(OC(Cl)(Cl)Br)c(CC3(Cl)CC3)cc12)=C(C)c1scnc1C",
                    1.0
                ],
                [
                    "CC(Nc1ncnc2cc(OBr)c(CC3(Cl)CC3)cc12)=C(C)c1scnc1C",
                    1.0
                ],
                [
                    "CC(CCl)Cc1cc2c(NC=C3CCc4ncsc43)ncnc2cc1OCl",
                    1.0
                ],
                [
                    "CC(CCl)Cc1cc2c(NC=C3CCc4ncsc43)ncnc2cc1OCCl",
                    1.0
                ],
                [
                    "CC(C)Cc1cc2c(NC=C3Cc4ncsc43)ncnc2cc1OCCl",
                    1.0
                ],
                [
                    "CC(C)(Cl)Cc1cc2c(NC=C3C=Cc4ncsc43)ncnc2cc1OCl",
                    1.0
                ],
                [
                    "CC(C)(Br)Cc1cc2c(NC=C3CCCc4ncsc43)ncnc2cc1OCl",
                    1.0
                ],
                [
                    "CC(C)(Br)Cc1cc2c(NC=C3C=Cc4ncsc43)ncnc2cc1OCl",
                    1.0
                ],
                [
                    "CC(Br)c1ncsc1C=CNc1ncnc2cc(OCCBr)c(CC3(Cl)CC3)cc12",
                    1.0
                ],
                [
                    "CC(Br)(CCl)Cc1cc2c(NC=C3CCc4ncsc43)ncnc2cc1OCCl",
                    1.0
                ],
                [
                    "CC(=Cc1scnc1C)Nc1ncnc2cc(OCCl)c(CC3(Cl)CC3)cc12",
                    1.0
                ],
                [
                    "CC(=Cc1scnc1C)Nc1ncnc2cc(OC(Cl)(Cl)Br)c(CC3(Cl)CC3)cc12",
                    1.0
                ],
                [
                    "CC(=Cc1scnc1C)Nc1ncnc2cc(OBr)c(CC3(Cl)CC3)cc12",
                    1.0
                ],
                [
                    "CC(=CNc1ncnc2cc(OC(Cl)Br)c(CC3(Cl)CC3)cc12)c1scnc1C",
                    1.0
                ],
                [
                    "CC(=CNc1ncnc2cc(OC(Cl)Br)c(CC3(CCl)CC3)cc12)c1scnc1C",
                    1.0
                ]
            ],
            "execution_time": 4276.377054452896,
            "number_scoring_function_calls": 32495,
            "metadata": {
                "top_1": 1.0,
                "top_10": 1.0,
                "top_100": 1.0,
                "internal_similarity_max": 0.9384615384615385,
                "internal_similarity_mean": 0.48585000427678626,
                "internal_similarity_histogram_density": [
                    [
                        0.1,
                        0.0,
                        0.2779999999999999,
                        2.442,
                        2.714000000000001,
                        2.6779999999999973,
                        1.09,
                        0.45600000000000007,
                        0.22000000000000006,
                        0.022000000000000006
                    ]
                ],
                "internal_similarity_histogram_bins": [
                    [
                        0.0,
                        0.1,
                        0.2,
                        0.30000000000000004,
                        0.4,
                        0.5,
                        0.6000000000000001,
                        0.7000000000000001,
                        0.8,
                        0.9,
                        1.0
                    ]
                ]
            }
        },
        {
            "benchmark_name": "Deco Hop",
            "score": 1.0,
            "optimized_molecules": [
                [
                    "Cc1nc2ccc(Nc3ncnc4cc(OCC(C)Cl)c(CCl)c(N(CF)CC(C)(Cl)CCl)c34)cc2s1",
                    1.0
                ],
                [
                    "Cc1nc2ccc(Nc3ncnc4cc(OCC(C)Cl)c(CCl)c(N(CF)CC(C)(Cl)CCCl)c34)c(Br)c2s1",
                    1.0
                ],
                [
                    "Cc1nc2ccc(Nc3ncnc4cc(OCC(C)Cl)c(CCl)c(N(CF)CC(C)(Cl)CCCCl)c34)c(Br)c2s1",
                    1.0
                ],
                [
                    "Cc1nc2ccc(Nc3ncnc4cc(OCC(C)Cl)c(C(C)Cl)c(N(CF)CC(C)(Cl)CCl)c34)cc2s1",
                    1.0
                ],
                [
                    "Cc1nc2ccc(Nc3ncnc4cc(OCC(C)(Cl)Cl)c(Cl)c(N(C)CC(C)(Cl)CCl)c34)cc2s1",
                    1.0
                ],
                [
                    "Cc1nc2ccc(Nc3ncnc4cc(OCC(C)(Cl)Cl)c(Cl)c(N(C)CC(C)(C)Cl)c34)cc2s1",
                    1.0
                ],
                [
                    "Cc1nc2ccc(Nc3ncnc4cc(OC(Cl)CCCl)c(Cl)c(N(CF)CC(C)(C)Cl)c34)cc2s1",
                    1.0
                ],
                [
                    "Cc1nc2ccc(Nc3ncnc4cc(OC(Cl)C(C)Cl)c(Cl)c(N(C)CC(C)(C)Cl)c34)cc2s1",
                    1.0
                ],
                [
                    "Cc1nc2ccc(Nc3ncnc4c5c(c(Cl)c(N(CF)CC(C)(C)Cl)c34)OC5(Cl)CCCl)cc2s1",
                    1.0
                ],
                [
                    "Cc1nc2ccc(Nc3ncnc4c5c(c(CBr)c(N(CF)CC(C)(Cl)CCCl)c34)OCCC5)cc2s1",
                    1.0
                ],
                [
                    "Cc1nc2ccc(Nc3ncnc4c(CCl)c(OCC(C)Cl)c(Cl)c(N(CF)CC(C)(C)Cl)c34)cc2s1",
                    1.0
                ],
                [
                    "Cc1nc2ccc(Nc3ncnc4c(C(F)Cl)c(OCC(C)Cl)c(Cl)c(N(C)CC(C)(C)Cl)c34)cc2s1",
                    1.0
                ],
                [
                    "Cc1cc(Nc2ncnc3nc(OCC(C)Cl)c(Cl)c(N(CC(C)(Cl)CCl)C(C)F)c23)cc2scnc12",
                    1.0
                ],
                [
                    "Cc1c(OCC(Cl)CCl)cc(N(CF)CC(C)(C)Cl)c2c(Nc3ccc4nc(CCCl)sc4c3)ncnc12",
                    1.0
                ],
                [
                    "CCc1nc2ccc(Nc3ncnc4cc(OCCCBr)c(CCl)c(N(CF)CC(C)(Cl)CCl)c34)cc2s1",
                    1.0
                ],
                [
                    "CCc1nc2ccc(Nc3ncnc4cc(OCC(C)Cl)c(Cl)c(N(CF)CC(C)(Cl)CCl)c34)cc2s1",
                    1.0
                ],
                [
                    "CCc1nc2ccc(Nc3ncnc4cc(OCC(C)Cl)c(Cl)c(N(CF)CC(C)(Cl)CCCl)c34)cc2s1",
                    1.0
                ],
                [
                    "CCc1nc2ccc(Nc3ncnc4cc(OCC(C)Cl)c(Cl)c(N(CF)CC(C)(Cl)CCCl)c34)c(Br)c2s1",
                    1.0
                ],
                [
                    "CCc1nc2ccc(Nc3ncnc4cc(OCC(C)Cl)c(Cl)c(N(CF)CC(C)(Cl)CCCCl)c34)c(Br)c2s1",
                    1.0
                ],
                [
                    "CCc1nc2ccc(Nc3ncnc4cc(OCC(C)Cl)c(Cl)c(N(CF)CC(C)(CCl)CCCl)c34)cc2s1",
                    1.0
                ],
                [
                    "CCc1nc2ccc(Nc3ncnc4cc(OCC(C)Cl)c(Cl)c(N(CCBr)CC(C)(C)Cl)c34)cc2s1",
                    1.0
                ],
                [
                    "CCc1nc2ccc(Nc3ncnc4cc(OCC(C)Cl)c(Cl)c(N(CC(C)(Cl)CCl)C(C)Br)c34)cc2s1",
                    1.0
                ],
                [
                    "CCc1nc2ccc(Nc3ncnc4cc(OCC(C)Cl)c(Cl)c(N(CC(C)(C)Cl)C(F)CBr)c34)cc2s1",
                    1.0
                ],
                [
                    "CCc1nc2ccc(Nc3ncnc4cc(OCC(C)Cl)c(Cl)c(N(CBr)CC(C)(Cl)CCl)c34)cc2s1",
                    1.0
                ],
                [
                    "CCc1nc2ccc(Nc3ncnc4cc(OCC(C)Cl)c(CCl)c(N(CF)CC(Cl)(CC)CCl)c34)cc2s1",
                    1.0
                ],
                [
                    "CCc1nc2ccc(Nc3ncnc4cc(OCC(C)Cl)c(CCl)c(N(CF)CC(C)(Cl)CCl)c34)cc2s1",
                    1.0
                ],
                [
                    "CCc1nc2ccc(Nc3ncnc4cc(OCC(C)Cl)c(CCl)c(N(CF)CC(C)(Cl)CCCl)c34)cc2s1",
                    1.0
                ],
                [
                    "CCc1nc2ccc(Nc3ncnc4cc(OCC(C)Cl)c(CCl)c(N(CF)CC(C)(Cl)CCCl)c34)c(Br)c2s1",
                    1.0
                ],
                [
                    "CCc1nc2ccc(Nc3ncnc4cc(OCC(C)Cl)c(CCl)c(N(C)CC(C)(Cl)CCl)c34)cc2s1",
                    1.0
                ],
                [
                    "CCc1nc2ccc(Nc3ncnc4cc(OCC(C)Cl)c(Br)c(N(CBr)CC(C)(Cl)CCl)c34)cc2s1",
                    1.0
                ],
                [
                    "CCc1nc2ccc(Nc3ncnc4cc(OCC(C)Cl)c(Br)c(N(C)CC(C)(Cl)CCl)c34)cc2s1",
                    1.0
                ],
                [
                    "CCc1nc2ccc(Nc3ncnc4cc(OCC(C)(Cl)Cl)c(Cl)c(N(C)CC(C)(Cl)CCl)c34)cc2s1",
                    1.0
                ],
                [
                    "CCc1nc2ccc(Nc3ncnc4cc(OCC(C)(Cl)Cl)c(Cl)c(N(C)CC(C)(C)CCl)c34)cc2s1",
                    1.0
                ],
                [
                    "CCc1nc2ccc(Nc3ncnc4cc(OC(Cl)CC)c(Cl)c(N(CF)CC(C)(Cl)CCl)c34)cc2s1",
                    1.0
                ],
                [
                    "CCc1nc2ccc(Nc3ncnc4cc(OC(Cl)CC)c(Cl)c(N(CF)CC(C)(Cl)CCCl)c34)cc2s1",
                    1.0
                ],
                [
                    "CCc1nc2ccc(Nc3ncnc4cc(OC(Cl)CC)c(Cl)c(N(CF)CC(C)(C)Cl)c34)cc2s1",
                    1.0
                ],
                [
                    "CCc1nc2ccc(Nc3ncnc4cc(OC(Cl)CC)c(Cl)c(N(CF)CC(C)(C)CCl)c34)cc2s1",
                    1.0
                ],
                [
                    "CCc1nc2ccc(Nc3ncnc4cc(OC(Cl)CC)c(Cl)c(N(CF)CC(C)(C)CCl)c34)c(Cl)c2s1",
                    1.0
                ],
                [
                    "CCc1nc2ccc(Nc3ncnc4cc(OC(Cl)CC)c(Cl)c(N(CC(C)(Cl)CCCl)C(F)Br)c34)cc2s1",
                    1.0
                ],
                [
                    "CCc1nc2ccc(Nc3ncnc4cc(OC(Cl)CC)c(Cl)c(N(C)CC(C)(Cl)CCl)c34)cc2s1",
                    1.0
                ],
                [
                    "CCc1nc2ccc(Nc3ncnc4cc(OC(CBr)C(Cl)(Cl)CCl)c(Cl)c(N(CF)CC(C)C)c34)cc2s1",
                    1.0
                ],
                [
                    "CCc1nc2ccc(Nc3ncnc4c5c(cc(N(CC)CC(C)(Cl)CCCl)c34)OCC5)cc2s1",
                    1.0
                ],
                [
                    "CCc1nc2ccc(Nc3ncnc4c5c(c(CBr)c(N(CF)CC(C)(Cl)CCCl)c34)OCCC5)cc2s1",
                    1.0
                ],
                [
                    "CCc1nc2ccc(Nc3ncnc4c5c(c(C)c(N(CF)CC(C)(Cl)CCCl)c34)OCC5)cc2s1",
                    1.0
                ],
                [
                    "CCc1nc2ccc(Nc3ncnc4c5c(c(C(Cl)Br)c(N(CF)CC(Cl)(CCl)CBr)c34)OCCC5)cc2s1",
                    1.0
                ],
                [
                    "CCc1nc2ccc(Nc3ncnc4c(Cl)c(OCC(C)Cl)cc(C(CF)CC(C)(Cl)CCCl)c34)cc2s1",
                    1.0
                ],
                [
                    "CCc1nc2ccc(Nc3ncnc4c(Cl)c(OCC(C)Cl)c(Cl)c(N(CF)CC(Cl)(CC)CCCl)c34)cc2s1",
                    1.0
                ],
                [
                    "CCc1nc2ccc(Nc3ncnc4c(Cl)c(OCC(C)Cl)c(Cl)c(N(CF)CC(C)(Cl)CCl)c34)cc2s1",
                    1.0
                ],
                [
                    "CCc1nc2ccc(Nc3ncnc4c(Cl)c(OCC(C)Cl)c(Cl)c(N(CF)CC(C)(Cl)CCCl)c34)cc2s1",
                    1.0
                ],
                [
                    "CCc1nc2ccc(Nc3ncnc4c(Cl)c(OCC(C)Cl)c(Cl)c(N(CF)CC(C)(CCl)CCl)c34)cc2s1",
                    1.0
                ],
                [
                    "CCc1nc2ccc(Nc3ncnc4c(Cl)c(OCC(C)Cl)c(Cl)c(N(CF)CC(C)(CCl)CCCl)c34)cc2s1",
                    1.0
                ],
                [
                    "CCc1nc2ccc(Nc3ncnc4c(Cl)c(OCC(C)Cl)c(Cl)c(N(CF)CC(C)(C)Cl)c34)cc2s1",
                    1.0
                ],
                [
                    "CCc1nc2ccc(Nc3ncnc4c(Cl)c(OCC(C)Cl)c(Cl)c(N(CBr)CC(C)(Cl)CCCl)c34)cc2s1",
                    1.0
                ],
                [
                    "CCc1nc2ccc(Nc3ncnc4c(Cl)c(OCC(C)Cl)c(Cl)c(N(C)CC(C)(Cl)CCl)c34)cc2s1",
                    1.0
                ],
                [
                    "CCc1nc2ccc(Nc3ncnc4c(Cl)c(OCC(C)Cl)c(CCl)c(N(CF)CC(C)(CCl)CCl)c34)cc2s1",
                    1.0
                ],
                [
                    "CCc1nc2ccc(Nc3ncnc4c(CCl)c(OCC(C)Cl)c(Cl)c(N(CF)CC(C)(Cl)CC)c34)cc2s1",
                    1.0
                ],
                [
                    "CCc1nc2ccc(Nc3ncnc4c(CCl)c(OCC(C)Cl)c(Cl)c(N(CF)CC(C)(C)Cl)c34)cc2s1",
                    1.0
                ],
                [
                    "CCc1nc2ccc(Nc3ncnc4c(CBr)c(OCC(Cl)(Cl)CBr)c(Cl)c(N(CF)CC(C)(Cl)CCl)c34)cc2s1",
                    1.0
                ],
                [
                    "CCc1nc2ccc(Nc3ncnc4c(CBr)c(OCC(C)Cl)c(Cl)c(N(CF)CC(C)(C)Cl)c34)cc2s1",
                    1.0
                ],
                [
                    "CCc1nc2ccc(Nc3ncnc4c(CBr)c(OCC(C)(Cl)Cl)c(Cl)c(N(CF)CC(C)(C)Cl)c34)cc2s1",
                    1.0
                ],
                [
                    "CCc1nc2ccc(Nc3ncnc4c(C)c(OCC(C)Cl)c(Cl)c(N(CF)CC(C)(C)Cl)c34)cc2s1",
                    1.0
                ],
                [
                    "CCc1nc2ccc(Nc3ncnc4c(Br)c(OCC(C)Cl)c(Cl)c(N(CC(C)(Cl)CCl)C(C)Br)c34)cc2s1",
                    1.0
                ],
                [
                    "CCc1nc2c(C)cc(Nc3ncnc4cc(OCC(C)Cl)c(Cl)c(N(CF)CC(C)(Cl)CCCl)c34)cc2s1",
                    1.0
                ],
                [
                    "CCc1nc2c(Br)cc(Nc3ncnc4cc(OCCCBr)c(CCl)c(N(CF)CC(C)(Cl)CCl)c34)cc2s1",
                    1.0
                ],
                [
                    "CCN(CC(C)(Cl)CC)c1c(Cl)c(OCCC(Cl)Cl)cc2ncnc(Nc3ccc4nc(C)sc4c3)c12",
                    1.0
                ],
                [
                    "CCN(CC(C)(C)Cl)c1c(Cl)c(OCC(C)Cl)c(C(F)Cl)c2ncnc(Nc3ccc4nc(C)sc4c3)c12",
                    1.0
                ],
                [
                    "CCCc1nc2ccc(Nc3ncnc4cc(OCC(C)Cl)c(Cl)c(N(C)CC(C)(C)Cl)c34)cc2s1",
                    1.0
                ],
                [
                    "CCCc1nc2ccc(Nc3ncnc4cc(OCC(C)Cl)c(CCl)c(N(C)CC(C)(Cl)CCl)c34)cc2s1",
                    1.0
                ],
                [
                    "CCCc1nc2ccc(Nc3ncnc4cc(OC(Cl)CC)c(Cl)c(N(CF)CC(C)(C)Cl)c34)cc2s1",
                    1.0
                ],
                [
                    "CCCc1nc2ccc(Nc3ncnc4c(Cl)c(OCC(C)Cl)c(Cl)c(N(CF)CC(Cl)(CCl)CCC)c34)cc2s1",
                    1.0
                ],
                [
                    "CCCc1nc2ccc(Nc3ncnc4c(Cl)c(OCC(C)Cl)c(Cl)c(N(CF)CC(Cl)(CC)CCl)c34)cc2s1",
                    1.0
                ],
                [
                    "CCCc1nc2ccc(Nc3ncnc4c(Cl)c(OCC(C)Cl)c(Cl)c(N(CF)CC(C)(Cl)CCl)c34)cc2s1",
                    1.0
                ],
                [
                    "CCCc1nc2ccc(Nc3ncnc4c(CBr)c(OCC(C)(Cl)Cl)c(Cl)c(N(CF)CC(C)(Cl)CC)c34)cc2s1",
                    1.0
                ],
                [
                    "CCCc1nc2ccc(Nc3ncnc4c(CBr)c(OCC(C)(Cl)Cl)c(Cl)c(N(CF)CC(C)(C)Cl)c34)cc2s1",
                    1.0
                ],
                [
                    "CCCc1nc2ccc(Nc3ncnc4c(CBr)c(OCC(C)(Cl)Cl)c(Cl)c(N(CF)CC(C)(C)Br)c34)cc2s1",
                    1.0
                ],
                [
                    "CCCc1nc2ccc(Nc3nc(Cl)nc4cc(OCC(C)Cl)c(CCl)c(N(C)CC(C)(Cl)CCl)c34)cc2s1",
                    1.0
                ],
                [
                    "CCCOc1cc2ncnc(Nc3ccc4nc(CCOCl)sc4c3)c2c(N(CF)CC(C)(C)Cl)c1CCl",
                    1.0
                ],
                [
                    "CCCOc1cc2ncnc(Nc3ccc4nc(CC)sc4c3CBr)c2c(N(CF)CC(C)(Cl)CCCl)c1CCl",
                    1.0
                ],
                [
                    "CCCOc1cc2ncnc(Nc3ccc4nc(CC)sc4c3)c2c(N(CF)CC(Cl)(CCl)CBr)c1C(Cl)Br",
                    1.0
                ],
                [
                    "CCCOc1cc2ncnc(Nc3ccc4nc(CC)sc4c3)c2c(N(CF)CC(Cl)(CC)CC)c1CCl",
                    1.0
                ],
                [
                    "CCCOc1cc2ncnc(Nc3ccc4nc(CC)sc4c3)c2c(N(CF)CC(C)(Cl)CCl)c1C(Cl)Br",
                    1.0
                ],
                [
                    "CCCOc1cc2ncnc(Nc3ccc4nc(CC)sc4c3)c2c(N(CF)CC(C)(Cl)CCCl)c1Cl",
                    1.0
                ],
                [
                    "CCCOc1cc2ncnc(Nc3ccc4nc(CC)sc4c3)c2c(N(CF)CC(C)(Cl)CCCl)c1CCl",
                    1.0
                ],
                [
                    "CCCOc1cc2ncnc(Nc3ccc4nc(CC)sc4c3)c2c(N(CF)CC(C)(Cl)CCCl)c1CBr",
                    1.0
                ],
                [
                    "CCCOc1cc2ncnc(Nc3cc(C)c4nc(C)sc4c3)c2c(N(CF)CC(C)(Cl)CCl)c1C(Cl)Br",
                    1.0
                ],
                [
                    "CCCOc1cc2ncnc(Nc3cc(Br)c4nc(CC)sc4c3)c2c(N(CF)CC(C)(Cl)CCCl)c1Cl",
                    1.0
                ],
                [
                    "CCC(Cl)Oc1cc2ncnc(Nc3ccc4nc(C)sc4c3)c2c(N(CF)CC(C)(Cl)CCl)c1Cl",
                    1.0
                ],
                [
                    "CCC(Cl)Oc1cc2ncnc(Nc3ccc4nc(C)sc4c3)c2c(N(CF)CC(C)(C)CCl)c1Cl",
                    1.0
                ],
                [
                    "CCC(Cl)Oc1cc2ncnc(Nc3ccc4nc(C)sc4c3)c2c(N(C)CC(C)(C)Cl)c1Cl",
                    1.0
                ],
                [
                    "CCC(Cl)Oc1cc2nc(C)nc(Nc3ccc4nc(C)sc4c3)c2c(N(CF)CC(C)(Cl)CCl)c1Cl",
                    1.0
                ],
                [
                    "CCC(Cl)Oc1cc(N(CF)CC(C)CCl)c2c(Nc3ccc4nc(C)sc4c3)ncnc2c1Cl",
                    1.0
                ],
                [
                    "CCC(Cl)Oc1cc(N(CF)CC(C)(Cl)CCl)c2c(Nc3ccc4nc(C)sc4c3)ncnc2c1Cl",
                    1.0
                ],
                [
                    "CCC(C)(Cl)CN(CF)c1c(Cl)c(OCC(C)Cl)cc2ncnc(Nc3ccc4nc(C)sc4c3)c12",
                    1.0
                ],
                [
                    "CCC(C)(Cl)CN(C)c1c(Cl)c(OCCC(C)(Cl)Cl)cc2ncnc(Nc3ccc4nc(C)sc4c3)c12",
                    1.0
                ],
                [
                    "CCC(C)(Cl)CN(C)c1c(Cl)c(OCC(C)(Cl)Cl)cc2ncnc(Nc3ccc4nc(C)sc4c3)c12",
                    1.0
                ],
                [
                    "CCC(C)(Cl)CC(C)c1c(Cl)c(OCC(C)(Cl)Cl)cc2ncnc(Nc3ccc4nc(C)sc4c3)c12",
                    1.0
                ],
                [
                    "CC(Cl)COc1nc2ncnc(Nc3ccc4ncsc4c3)c2c(N(CC(C)(Cl)CCl)C(C)F)c1Cl",
                    1.0
                ],
                [
                    "CC(Cl)COc1cc2ncnc(Nc3ccc4nc(CCl)sc4c3)c2c(N(CC(C)(C)CCl)C(F)CBr)c1Cl",
                    1.0
                ],
                [
                    "CC(Cl)COc1cc2ncnc(Nc3ccc4nc(C(C)Cl)sc4c3Br)c2c(N(CF)CC(C)(Cl)CCCl)c1CCl",
                    1.0
                ],
                [
                    "CC(Cl)COc1c(Cl)c(N(CF)CC(C)(C)Cl)c2c(Nc3ccc4nc(CCCl)sc4c3)ncnc2c1CBr",
                    1.0
                ]
            ],
            "execution_time": 1336.968296289444,
            "number_scoring_function_calls": 7268,
            "metadata": {
                "top_1": 1.0,
                "top_10": 1.0,
                "top_100": 1.0,
                "internal_similarity_max": 0.927710843373494,
                "internal_similarity_mean": 0.5106399333445794,
                "internal_similarity_histogram_density": [
                    [
                        0.1,
                        0.0,
                        0.06799999999999998,
                        1.4180000000000004,
                        3.3460000000000005,
                        3.0139999999999976,
                        1.2980000000000003,
                        0.5300000000000001,
                        0.20200000000000004,
                        0.024000000000000004
                    ]
                ],
                "internal_similarity_histogram_bins": [
                    [
                        0.0,
                        0.1,
                        0.2,
                        0.30000000000000004,
                        0.4,
                        0.5,
                        0.6000000000000001,
                        0.7000000000000001,
                        0.8,
                        0.9,
                        1.0
                    ]
                ]
            }
        }
    ]
}
