# Supplementary material for: EvoMol: a flexible and interpretable evolutionary algorithm for unbiased de novo molecular generation
Source: J Cheminform. 2020 Sep 16;12:55. doi: 10.1186/s13321-020-00458-z (PMC7494000; doi:10.1186/s13321-020-00458-z)
Supplement: Supplementary file 2 — Additional file 2. Archive of the GuacaMol benchmarks experiments. [file 13321_2020_458_MOESM2_ESM.xz › GuacaMol_JSON/All actions/output_v2_6.json]

{
    "guacamol_version": "0.5.0",
    "benchmark_suite_version": "v2",
    "timestamp": "20200406-0853",
    "results": [
        {
            "benchmark_name": "Celecoxib rediscovery",
            "score": 1.0,
            "optimized_molecules": [
                [
                    "Cc1ccc(-c2cc(C(F)(F)F)nn2-c2ccc(S(N)(=O)=O)cc2)cc1",
                    1.0
                ]
            ],
            "execution_time": 1523.078608751297,
            "number_scoring_function_calls": 93837,
            "metadata": {
                "top_1": 1.0,
                "internal_similarity_max": 0.0,
                "internal_similarity_mean": 0.0,
                "internal_similarity_histogram_density": [
                    [
                        10.0,
                        0.0,
                        0.0,
                        0.0,
                        0.0,
                        0.0,
                        0.0,
                        0.0,
                        0.0,
                        0.0
                    ]
                ],
                "internal_similarity_histogram_bins": [
                    [
                        0.0,
                        0.1,
                        0.2,
                        0.30000000000000004,
                        0.4,
                        0.5,
                        0.6000000000000001,
                        0.7000000000000001,
                        0.8,
                        0.9,
                        1.0
                    ]
                ]
            }
        },
        {
            "benchmark_name": "Troglitazone rediscovery",
            "score": 1.0,
            "optimized_molecules": [
                [
                    "Cc1c(C)c2c(c(C)c1O)CCC(C)(COc1ccc(CC3SC(=O)NC3=O)cc1)O2",
                    1.0
                ]
            ],
            "execution_time": 35603.49587869644,
            "number_scoring_function_calls": 1832374,
            "metadata": {
                "top_1": 1.0,
                "internal_similarity_max": 0.0,
                "internal_similarity_mean": 0.0,
                "internal_similarity_histogram_density": [
                    [
                        10.0,
                        0.0,
                        0.0,
                        0.0,
                        0.0,
                        0.0,
                        0.0,
                        0.0,
                        0.0,
                        0.0
                    ]
                ],
                "internal_similarity_histogram_bins": [
                    [
                        0.0,
                        0.1,
                        0.2,
                        0.30000000000000004,
                        0.4,
                        0.5,
                        0.6000000000000001,
                        0.7000000000000001,
                        0.8,
                        0.9,
                        1.0
                    ]
                ]
            }
        },
        {
            "benchmark_name": "Thiothixene rediscovery",
            "score": 1.0,
            "optimized_molecules": [
                [
                    "CN1CCN(CCC=C2c3ccccc3Sc3ccc(S(=O)(=O)N(C)C)cc32)CC1",
                    1.0
                ]
            ],
            "execution_time": 3485.668077468872,
            "number_scoring_function_calls": 169590,
            "metadata": {
                "top_1": 1.0,
                "internal_similarity_max": 0.0,
                "internal_similarity_mean": 0.0,
                "internal_similarity_histogram_density": [
                    [
                        10.0,
                        0.0,
                        0.0,
                        0.0,
                        0.0,
                        0.0,
                        0.0,
                        0.0,
                        0.0,
                        0.0
                    ]
                ],
                "internal_similarity_histogram_bins": [
                    [
                        0.0,
                        0.1,
                        0.2,
                        0.30000000000000004,
                        0.4,
                        0.5,
                        0.6000000000000001,
                        0.7000000000000001,
                        0.8,
                        0.9,
                        1.0
                    ]
                ]
            }
        },
        {
            "benchmark_name": "Aripiprazole similarity",
            "score": 1.0,
            "optimized_molecules": [
                [
                    "O=C1Nc2cc(OCCCN3CCN(c4cccc(Cl)c4Cl)CC3)ccc2CCP1PS",
                    1.0
                ],
                [
                    "O=C1Nc2cc(OCCCN3CCN(c4cccc(Cl)c4Cl)CC3)ccc2CCP1CS",
                    1.0
                ],
                [
                    "O=C1Nc2cc(OCCCN3CCN(c4cccc(Cl)c4Cl)CC3)ccc2CCP1CPS",
                    1.0
                ],
                [
                    "O=C1Nc2cc(OCCCN3CCN(c4cccc(Cl)c4Cl)CC3)ccc2CCP1CP",
                    1.0
                ],
                [
                    "O=C1Nc2cc(OCCCN3CCN(c4cccc(Cl)c4Cl)CC3)ccc2CCP1Br",
                    1.0
                ],
                [
                    "O=C1Nc2cc(OCCCN3CCN(c4cccc(Cl)c4Cl)CC3)ccc2CCN1CS",
                    1.0
                ],
                [
                    "O=C1Nc2cc(OCCCN3CCN(c4cccc(Cl)c4Cl)CC3)ccc2CCC1CPS",
                    1.0
                ],
                [
                    "O=C1Nc2cc(OCCCCN3CCN(c4cccc(Cl)c4Cl)CC3)ccc2CPP1PBr",
                    1.0
                ],
                [
                    "O=C1Nc2cc(OCCCCN3CCN(c4cccc(Cl)c4Cl)CC3)ccc2CP1PS",
                    1.0
                ],
                [
                    "O=C1Nc2cc(OCCCCN3CCN(c4cccc(Cl)c4Cl)CC3)ccc2CP1CS",
                    1.0
                ],
                [
                    "O=C1Nc2cc(OCCCCN3CCN(c4cccc(Cl)c4Cl)CC3)ccc2CP1CPS",
                    1.0
                ],
                [
                    "O=C1Nc2cc(OCCCCN3CCN(c4cccc(Cl)c4Cl)CC3)ccc2CN1SCl",
                    1.0
                ],
                [
                    "O=C1Nc2cc(OCCCCN3CCN(c4cccc(Cl)c4Cl)CC3)ccc2CN1Cl",
                    1.0
                ],
                [
                    "O=C1Nc2cc(OCCCCN3CCN(c4cccc(Cl)c4Cl)CC3)ccc2CCP1SS",
                    1.0
                ],
                [
                    "O=C1Nc2cc(OCCCCN3CCN(c4cccc(Cl)c4Cl)CC3)ccc2CCP1SPS",
                    1.0
                ],
                [
                    "O=C1Nc2cc(OCCCCN3CCN(c4cccc(Cl)c4Cl)CC3)ccc2CCP1PS",
                    1.0
                ],
                [
                    "O=C1Nc2cc(OCCCCN3CCN(c4cccc(Cl)c4Cl)CC3)ccc2CCP1PCS",
                    1.0
                ],
                [
                    "O=C1Nc2cc(OCCCCN3CCN(c4cccc(Cl)c4Cl)CC3)ccc2CCP1PBr",
                    1.0
                ],
                [
                    "O=C1Nc2cc(OCCCCN3CCN(c4cccc(Cl)c4Cl)CC3)ccc2CCP1P(S)S",
                    1.0
                ],
                [
                    "O=C1Nc2cc(OCCCCN3CCN(c4cccc(Cl)c4Cl)CC3)ccc2CCP1Cl",
                    1.0
                ],
                [
                    "O=C1Nc2cc(OCCCCN3CCN(c4cccc(Cl)c4Cl)CC3)ccc2CCP1CS",
                    1.0
                ],
                [
                    "O=C1Nc2cc(OCCCCN3CCN(c4cccc(Cl)c4Cl)CC3)ccc2CCP1CPS",
                    1.0
                ],
                [
                    "O=C1Nc2cc(OCCCCN3CCN(c4cccc(Cl)c4Cl)CC3)ccc2CCP1CP1CS1",
                    1.0
                ],
                [
                    "O=C1Nc2cc(OCCCCN3CCN(c4cccc(Cl)c4Cl)CC3)ccc2CCP1CP1CP1",
                    1.0
                ],
                [
                    "O=C1Nc2cc(OCCCCN3CCN(c4cccc(Cl)c4Cl)CC3)ccc2CCP1CP",
                    1.0
                ],
                [
                    "O=C1Nc2cc(OCCCCN3CCN(c4cccc(Cl)c4Cl)CC3)ccc2CCP1COS",
                    1.0
                ],
                [
                    "O=C1Nc2cc(OCCCCN3CCN(c4cccc(Cl)c4Cl)CC3)ccc2CCP1C1PS1",
                    1.0
                ],
                [
                    "O=C1Nc2cc(OCCCCN3CCN(c4cccc(Cl)c4Cl)CC3)ccc2CCP1C1PCS1",
                    1.0
                ],
                [
                    "O=C1Nc2cc(OCCCCN3CCN(c4cccc(Cl)c4Cl)CC3)ccc2CCP1C1NS1",
                    1.0
                ],
                [
                    "O=C1Nc2cc(OCCCCN3CCN(c4cccc(Cl)c4Cl)CC3)ccc2CCP1C1CNS1",
                    1.0
                ],
                [
                    "O=C1Nc2cc(OCCCCN3CCN(c4cccc(Cl)c4Cl)CC3)ccc2CCP1C(S)S",
                    1.0
                ],
                [
                    "O=C1Nc2cc(OCCCCN3CCN(c4cccc(Cl)c4Cl)CC3)ccc2CCP1Br",
                    1.0
                ],
                [
                    "O=C1Nc2cc(OCCCCN3CCN(c4cccc(Cl)c4Cl)CC3)ccc2CCCP1SOS",
                    1.0
                ],
                [
                    "O=C1Nc2cc(OCCCCN3CCN(c4cccc(Cl)c4Cl)CC3)ccc2CCCP1PS",
                    1.0
                ],
                [
                    "O=C1Nc2cc(OCCCCN3CCN(c4cccc(Cl)c4Cl)CC3)ccc2CCCP1CS",
                    1.0
                ],
                [
                    "O=C1Nc2cc(OCCCCN3CCN(c4cccc(Cl)c4Cl)CC3)ccc2CCCP1COS",
                    1.0
                ],
                [
                    "O=C1Nc2cc(OCCCCN3CCN(c4cccc(Cl)c4Cl)CC3)ccc2CCC1CS",
                    1.0
                ],
                [
                    "O=C1Nc2cc(OCCCCN3CCN(c4cccc(Cl)c4Cl)CC3)ccc2CCC1CBr",
                    1.0
                ],
                [
                    "O=C1Nc2cc(OCCCCN3CCN(c4cccc(Cl)c4Cl)CC3)ccc2CC2=[SH]CC12",
                    1.0
                ],
                [
                    "O=C1Nc2cc(OCCCCN3CCN(c4cccc(Cl)c4Cl)CC3)ccc2CC2(F)CN12",
                    1.0
                ],
                [
                    "O=C1Nc2cc(OCCCCN3CCN(c4cccc(Cl)c4Cl)CC3)ccc2CC2(F)CC12O",
                    1.0
                ],
                [
                    "O=C1Nc2cc(OCCCCN3CCN(c4cccc(Cl)c4Cl)CC3)ccc2CC1S",
                    1.0
                ],
                [
                    "O=C1Nc2cc(OCCCCN3CCN(c4cccc(Cl)c4Cl)CC3)ccc2CC1CS",
                    1.0
                ],
                [
                    "O=C1Nc2cc(OCCCCN3CCN(c4cccc(Cl)c4Cl)CC3)ccc2CC1CCS",
                    1.0
                ],
                [
                    "O=C1Nc2cc(OCCCCN3CCN(c4cccc(Cl)c4Cl)CC3)ccc2CC1C(F)S",
                    1.0
                ],
                [
                    "O=C1Nc2cc(OCCCCN3CCCN(c4cccc(Cl)c4Cl)CC3)ccc2CN1Cl",
                    1.0
                ],
                [
                    "O=C1Nc2cc(OCCCCN3CCCN(c4cccc(Cl)c4Cl)CC3)ccc2CCC2=[SH]CC12",
                    1.0
                ],
                [
                    "O=C1Nc2cc(OCCCCN3CCCN(c4cccc(Cl)c4Cl)CC3)ccc2CCC1Cl",
                    1.0
                ],
                [
                    "O=C1Nc2cc(OCCCCN3CCCN(c4cccc(Cl)c4Cl)CC3)ccc2CCC1(Cl)Br",
                    1.0
                ],
                [
                    "O=C1Nc2cc(OCCCCCN3CCN(c4cccc(Cl)c4Cl)CC3)ccc2CCP1PBr",
                    1.0
                ],
                [
                    "O=C1Nc2cc(OCCCCCN3CCN(c4cccc(Cl)c4Cl)CC3)ccc2CCP1CPS",
                    1.0
                ],
                [
                    "O=C1Nc2cc(OCCCCCN3CCN(c4cccc(Cl)c4Cl)CC3)ccc2CCP1C1NS1",
                    1.0
                ],
                [
                    "O=C1Nc2cc(OCCCCCN3CCN(c4cccc(Cl)c4Cl)CC3)ccc2CC1S",
                    1.0
                ],
                [
                    "O=C1Cc2ccc(OCCCCN3CCCN(c4cccc(Cl)c4Cl)CC3)cc2N1",
                    1.0
                ],
                [
                    "O=C1C[SH]2C[SH]=C2Cc2ccc(OCCCCN3CCN(c4cccc(Cl)c4Cl)CC3)cc2N1",
                    1.0
                ],
                [
                    "O=C1C[SH]2CC2(F)Cc2ccc(OCCCCN3CCN(c4cccc(Cl)c4Cl)CC3)cc2N1",
                    1.0
                ],
                [
                    "O=C1CP(PS)CCc2ccc(OCCCN3CCN(c4cccc(Cl)c4Cl)CC3)cc2N1",
                    1.0
                ],
                [
                    "O=C1CCc2ccc(OCCCCN3CCN(c4cccc(Cl)c4Cl)CNN3S)cc2N1",
                    1.0
                ],
                [
                    "O=C1CCc2ccc(OCCCCN3CCN(c4cccc(Cl)c4Cl)CNC3)cc2N1",
                    1.0
                ],
                [
                    "O=C1CCc2ccc(OCCCCN3CCN(c4cccc(Cl)c4Cl)C(S)NC3)cc2N1",
                    1.0
                ],
                [
                    "O=C1CCc2ccc(OCCCCN3CCN(c4cccc(Cl)c4Cl)C(Cl)NC3)cc2N1",
                    1.0
                ],
                [
                    "O=C1CCc2ccc(OCCCCN3CCCN(c4cccc(Cl)c4Cl)COCC3)cc2N1",
                    1.0
                ],
                [
                    "O=C1CCc2ccc(OCCCCN3CCCN(c4cccc(Cl)c4Cl)CCC3)cc2N1",
                    1.0
                ],
                [
                    "O=C1CCc2ccc(OCCCCN3CCCN(c4cccc(Cl)c4Cl)CC3)cc2N1",
                    1.0
                ],
                [
                    "O=C1CCc2ccc(OCCCCN3CCCN(c4ccc(O)c(Cl)c4Cl)CC3)cc2N1",
                    1.0
                ],
                [
                    "O=C1CCc2ccc(OCCCCN3CCCCN(c4cccc(Cl)c4Cl)CCC3)cc2N1",
                    1.0
                ],
                [
                    "O=C1CCc2c(CS)cc(OCCCCN3CCN(c4cccc(Cl)c4Cl)CC3)cc2N1",
                    1.0
                ],
                [
                    "O=C1CCC(CS)c2ccc(OCCCCN3CCN(c4cccc(Cl)c4Cl)CC3)cc2N1",
                    1.0
                ],
                [
                    "O=C1CC2C[SH]=S2Cc2ccc(OCCCCN3CCN(c4cccc(Cl)c4Cl)CC3)cc2N1",
                    1.0
                ],
                [
                    "O=C1CC2C[SH]=S2CCCc2ccc(OCCCCN3CCN(c4cccc(Cl)c4Cl)CC3)cc2N1",
                    1.0
                ],
                [
                    "O=C1CC2C[SH]=C2Cc2ccc(OCCCCN3CCN(c4cccc(Cl)c4Cl)CC3)cc2N1",
                    1.0
                ],
                [
                    "O=C1CC2C[SH]=C2CCc2ccc(OCCCN3CCN(c4cccc(Cl)c4Cl)CC3)cc2N1",
                    1.0
                ],
                [
                    "O=C1CC2C[SH]=C2CCc2ccc(OCCCCN3CCN(c4cccc(Cl)c4Cl)CC3)cc2N1",
                    1.0
                ],
                [
                    "O=C1CC2C[SH]=C2CCc2ccc(OCCCCN3CCCN(c4cccc(Cl)c4Cl)CC3)cc2N1",
                    1.0
                ],
                [
                    "O=C1CC2CC2Cc2ccc(OCCCCN3CCN(c4cccc(Cl)c4Cl)CC3)cc2N1",
                    1.0
                ],
                [
                    "O=C1CC2CC2(F)Cc2ccc(OCCCCN3CCN(c4cccc(Cl)c4Cl)CC3)cc2N1",
                    1.0
                ],
                [
                    "O=C1CC2C3[SH]=[SH]23Cc2ccc(OCCCCN3CCN(c4cccc(Cl)c4Cl)CC3)cc2N1",
                    1.0
                ],
                [
                    "O=C1CC2(S)[SH]=C2CCc2ccc(OCCCCN3CCN(c4cccc(Cl)c4Cl)CC3)cc2N1",
                    1.0
                ],
                [
                    "O=C1CC(CS)Cc2ccc(OCCCN3CCN(c4cccc(Cl)c4Cl)CC3)cc2N1",
                    1.0
                ],
                [
                    "O=C1CC(CS)Cc2ccc(OCCCCN3CCN(c4cccc(Cl)c4Cl)CC3)cc2N1",
                    1.0
                ],
                [
                    "NSPP1Cc2ccc(OCCCCN3CCN(c4cccc(Cl)c4Cl)CC3)cc2NC1=O",
                    1.0
                ],
                [
                    "NSP(O)P1CCc2ccc(OCCCCN3CCN(c4cccc(Cl)c4Cl)CC3)cc2NC1=O",
                    1.0
                ],
                [
                    "NPP1Cc2ccc(OCCCCN3CCN(c4cccc(Cl)c4Cl)CC3)cc2NC1=O",
                    1.0
                ],
                [
                    "CSC1Cc2ccc(OCCCCN3CCN(c4cccc(Cl)c4Cl)CC3)cc2NC1=O",
                    1.0
                ],
                [
                    "CSC(S)P1CCc2ccc(OCCCCN3CCN(c4cccc(Cl)c4Cl)CC3)cc2NC1=O",
                    1.0
                ],
                [
                    "CPSP1CCc2ccc(OCCCCN3CCN(c4cccc(Cl)c4Cl)CC3)cc2NC1=O",
                    1.0
                ],
                [
                    "CPP1PCc2ccc(OCCCCN3CCN(c4cccc(Cl)c4Cl)CC3)cc2NC1=O",
                    1.0
                ],
                [
                    "CPP1CCc2ccc(OCCCCN3CCN(c4cccc(Cl)c4Cl)CC3)cc2NC1=O",
                    1.0
                ],
                [
                    "CPP1CCc2ccc(OCCCCCN3CCN(c4cccc(Cl)c4Cl)CC3)cc2NC1=O",
                    1.0
                ],
                [
                    "CPCP1CCc2ccc(OCCCN3CCN(c4cccc(Cl)c4Cl)CC3)cc2NC1=O",
                    1.0
                ],
                [
                    "CP(O)SP1CCc2ccc(OCCCCN3CCN(c4cccc(Cl)c4Cl)CC3)cc2NC(=O)C1",
                    1.0
                ],
                [
                    "CP(N)P1Cc2ccc(OCCCCN3CCN(c4cccc(Cl)c4Cl)CC3)cc2NC1=O",
                    1.0
                ],
                [
                    "CNC1Cc2ccc(OCCCCN3CCN(c4cccc(Cl)c4Cl)CC3)cc2NC1=O",
                    1.0
                ],
                [
                    "CCCC1CC(=O)Nc2cc(OCCCCN3CCN(c4cccc(Cl)c4Cl)CC3)ccc2C1",
                    1.0
                ],
                [
                    "CCC1Cc2ccc(OCCCCN3CCN(c4cccc(Cl)c4Cl)CC3)cc2NC1=O",
                    1.0
                ],
                [
                    "CC1Cc2ccc(OCCCCN3CCN(c4cccc(Cl)c4Cl)CC3)cc2NC1=O",
                    1.0
                ],
                [
                    "CC1CCc2ccc(OCCCCN3CCN(c4cccc(Cl)c4Cl)CC3)cc2NC1=O",
                    1.0
                ],
                [
                    "CC12CC1Cc1ccc(OCCCCN3CCN(c4cccc(Cl)c4Cl)CC3)cc1NC2=O",
                    1.0
                ],
                [
                    "CC12CC1(F)Cc1ccc(OCCCCN3CCN(c4cccc(Cl)c4Cl)CC3)cc1NC2=O",
                    1.0
                ],
                [
                    "CC(S)P1CCc2ccc(OCCCCN3CCN(c4cccc(Cl)c4Cl)CC3)cc2NC1=O",
                    1.0
                ]
            ],
            "execution_time": 179.38462352752686,
            "number_scoring_function_calls": 11222,
            "metadata": {
                "top_1": 1.0,
                "top_10": 1.0,
                "top_100": 1.0,
                "internal_similarity_max": 0.9850746268656716,
                "internal_similarity_mean": 0.6334294292473316,
                "internal_similarity_histogram_density": [
                    [
                        0.1,
                        0.0,
                        0.0,
                        0.0,
                        0.018000000000000002,
                        3.1259999999999972,
                        4.980000000000001,
                        1.4800000000000004,
                        0.25200000000000006,
                        0.04400000000000001
                    ]
                ],
                "internal_similarity_histogram_bins": [
                    [
                        0.0,
                        0.1,
                        0.2,
                        0.30000000000000004,
                        0.4,
                        0.5,
                        0.6000000000000001,
                        0.7000000000000001,
                        0.8,
                        0.9,
                        1.0
                    ]
                ]
            }
        },
        {
            "benchmark_name": "Albuterol similarity",
            "score": 1.0,
            "optimized_molecules": [
                [
                    "OCc1c(O)cccc1C(O)CNC1(P)C#C1",
                    1.0
                ],
                [
                    "Cc1cpc(O)c(CO)c1C(O)CNC(C)(C)C",
                    1.0
                ],
                [
                    "Cc1c(S)cccc1C(O)CNC(C)(C)C",
                    1.0
                ],
                [
                    "Cc1c(O)ccpc1P(O)CNC(C)(C)C",
                    1.0
                ],
                [
                    "Cc1c(O)cccc1C(S)CNC(C)(C)C",
                    1.0
                ],
                [
                    "Cc1c(O)cccc1C(O)CNC(C)(C)C",
                    1.0
                ],
                [
                    "Cc1c(C(O)CNC(C)(C)C)ccpc1O",
                    1.0
                ],
                [
                    "Cc1c(C(O)CNC(C)(C)C)c[pH]c1O",
                    1.0
                ],
                [
                    "CPC(C)(C)NCC(O)c1cccc(O)c1CO",
                    1.0
                ],
                [
                    "CCC(C)(C)NCC(S)c1cccc(O)c1CO",
                    1.0
                ],
                [
                    "CCC(C)(C)NCC(O)c1pc(O)ccc1CO",
                    1.0
                ],
                [
                    "CCC(C)(C)NCC(O)c1cpcc(O)c1CS",
                    1.0
                ],
                [
                    "CCC(C)(C)NCC(O)c1cccc(O)c1CS",
                    1.0
                ],
                [
                    "CCC(C)(C)NCC(O)c1cccc(O)c1CO",
                    1.0
                ],
                [
                    "CCC(C)(C)NCC(O)c1cc(O)ccc1CO",
                    1.0
                ],
                [
                    "CC1(P)CC(S)c2cc(ppc2O)P(O)CN1",
                    1.0
                ],
                [
                    "CC1(NCC(O)c2ppc(O)c(CS)p2)C#S1",
                    1.0
                ],
                [
                    "CC1(NCC(O)c2ccpc(O)c2CO)CC1",
                    1.0
                ],
                [
                    "CC1(NCC(O)c2cccc(O)c2CS)CC1",
                    1.0
                ],
                [
                    "CC1(NCC(O)c2cccc(O)c2CO)CC1",
                    1.0
                ],
                [
                    "CC1(NCC(O)c2cccc(O)c2CO)C=C1",
                    1.0
                ],
                [
                    "CC1(C)Cc2cpc(O)c(CO)c2C(O)CN1",
                    1.0
                ],
                [
                    "CC(P)(CBr)NCC(O)c1pccc(O)c1CO",
                    1.0
                ],
                [
                    "CC(O)c1ccc(C(O)CNC(C)(C)C)cc1O",
                    1.0
                ],
                [
                    "CC(O)c1c(O)cccc1C(O)CNC(C)(C)C",
                    1.0
                ],
                [
                    "CC(C)(P)NCP(O)c1cpcc(PS)c1",
                    1.0
                ],
                [
                    "CC(C)(P)NCP(O)c1cc(PS)cpp1",
                    1.0
                ],
                [
                    "CC(C)(P)NCP(O)c1cc(CS)cpp1",
                    1.0
                ],
                [
                    "CC(C)(P)NCP(O)c1c[pH]c(PS)c1",
                    1.0
                ],
                [
                    "CC(C)(P)NCC(S)c1cccc(O)c1C(S)Br",
                    1.0
                ],
                [
                    "CC(C)(P)NCC(O)c1ppc(O)c(CS)p1",
                    1.0
                ],
                [
                    "CC(C)(P)NCC(O)c1ppc(N)c(CS)p1",
                    1.0
                ],
                [
                    "CC(C)(P)NCC(O)c1cccc(O)c1CPO",
                    1.0
                ],
                [
                    "CC(C)(P)NCC(O)c1cccc(O)c1CO",
                    1.0
                ],
                [
                    "CC(C)(P)NCC(O)c1cccc(O)c1CCO",
                    1.0
                ],
                [
                    "CC(C)(P)NCC(O)c1cccc(O)c1C(O)P",
                    1.0
                ],
                [
                    "CC(C)(P)NCC(O)c1cc(S)c(P)pp1",
                    1.0
                ],
                [
                    "CC(C)(P)NCC(O)c1cc(CS)cpp1",
                    1.0
                ],
                [
                    "CC(C)(P)NCC(O)c1cc(CS)c(PN)pp1",
                    1.0
                ],
                [
                    "CC(C)(P)NCC(O)c1cc(CS)c(P)pp1",
                    1.0
                ],
                [
                    "CC(C)(P)NCC(O)c1cc(CO)cpp1",
                    1.0
                ],
                [
                    "CC(C)(P)NCC(O)c1c[pH]c(CO)c1",
                    1.0
                ],
                [
                    "CC(C)(P)NCC(O)c1c2ccc(O)c1C2S",
                    1.0
                ],
                [
                    "CC(C)(P)NC(Br)C(O)c1ppc(O)c(CS)p1",
                    1.0
                ],
                [
                    "CC(C)(NCC(O)c1cccc(O)c1PO)C(P)Br",
                    1.0
                ],
                [
                    "CC(C)(CS)NCC(O)c1cccc(O)c1CO",
                    1.0
                ],
                [
                    "CC(C)(CN)NCP(O)c1pccc(O)c1CO",
                    1.0
                ],
                [
                    "CC(C)(CN)NCC(O)c1cccc(O)c1CO",
                    1.0
                ],
                [
                    "CC(C)(CF)NCC(O)c1cccc(O)c1CO",
                    1.0
                ],
                [
                    "CC(C)(CCl)NCC(O)c1pccc(O)c1CO",
                    1.0
                ],
                [
                    "CC(C)(CCl)NCC(O)c1cccc(S)c1CO",
                    1.0
                ],
                [
                    "CC(C)(CCl)NCC(O)c1cccc(O)c1CO",
                    1.0
                ],
                [
                    "CC(C)(CBr)NCP(O)c1pccc(O)c1CO",
                    1.0
                ],
                [
                    "CC(C)(CBr)NCC(O)c1pcpc(O)c1CO",
                    1.0
                ],
                [
                    "CC(C)(CBr)NCC(O)c1pccc(O)c1CO",
                    1.0
                ],
                [
                    "CC(C)(CBr)NCC(O)c1cccc(S)c1PO",
                    1.0
                ],
                [
                    "CC(C)(CBr)NCC(O)c1cccc(O)c1PO",
                    1.0
                ],
                [
                    "CC(C)(CBr)NCC(O)c1cccc(O)c1CS",
                    1.0
                ],
                [
                    "CC(C)(CBr)NCC(O)c1cccc(O)c1CO",
                    1.0
                ],
                [
                    "CC(C)(C=N)NCC(O)c1cccc(O)c1CO",
                    1.0
                ],
                [
                    "CC(C)(C=N)NCC(O)c1c(O)cccc1CO",
                    1.0
                ],
                [
                    "CC(C)(C)NCP(O)c1pccc(O)c1CO",
                    1.0
                ],
                [
                    "CC(C)(C)NCP(O)c1cccc(CO)c1",
                    1.0
                ],
                [
                    "CC(C)(C)NCCC(O)c1ccpc(O)c1CO",
                    1.0
                ],
                [
                    "CC(C)(C)NCCC(O)c1cccc(O)c1PO",
                    1.0
                ],
                [
                    "CC(C)(C)NCCC(O)c1cccc(O)c1CO",
                    1.0
                ],
                [
                    "CC(C)(C)NCCC(O)c1ccc(CO)c(O)c1",
                    1.0
                ],
                [
                    "CC(C)(C)NCC(S)c1cccc(O)c1CS",
                    1.0
                ],
                [
                    "CC(C)(C)NCC(S)c1cccc(O)c1C(S)Br",
                    1.0
                ],
                [
                    "CC(C)(C)NCC(O)c1pppc(O)c1P",
                    1.0
                ],
                [
                    "CC(C)(C)NCC(O)c1cppc(O)c1P",
                    1.0
                ],
                [
                    "CC(C)(C)NCC(O)c1cppc(O)c1CO",
                    1.0
                ],
                [
                    "CC(C)(C)NCC(O)c1ccpc(O)c1CO",
                    1.0
                ],
                [
                    "CC(C)(C)NCC(O)c1cccc(S)c1CO",
                    1.0
                ],
                [
                    "CC(C)(C)NCC(O)c1cccc(O)c1PO",
                    1.0
                ],
                [
                    "CC(C)(C)NCC(O)c1cccc(O)c1PCO",
                    1.0
                ],
                [
                    "CC(C)(C)NCC(O)c1cccc(O)c1CS",
                    1.0
                ],
                [
                    "CC(C)(C)NCC(O)c1cccc(O)c1CPO",
                    1.0
                ],
                [
                    "CC(C)(C)NCC(O)c1cccc(O)c1CO",
                    1.0
                ],
                [
                    "CC(C)(C)NCC(O)c1cccc(O)c1CCO",
                    1.0
                ],
                [
                    "CC(C)(C)NCC(O)c1cccc(O)c1C(S)Br",
                    1.0
                ],
                [
                    "CC(C)(C)NCC(O)c1cccc(O)c1C(O)S",
                    1.0
                ],
                [
                    "CC(C)(C)NCC(O)c1cccc(O)c1C(O)P",
                    1.0
                ],
                [
                    "CC(C)(C)NCC(O)c1cccc(O)c1C(N)O",
                    1.0
                ],
                [
                    "CC(C)(C)NCC(O)c1cccc(CO)c1O",
                    1.0
                ],
                [
                    "CC(C)(C)NCC(O)c1cccc(CO)c1",
                    1.0
                ],
                [
                    "CC(C)(C)NCC(O)c1ccc(O)c(CO)c1",
                    1.0
                ],
                [
                    "CC(C)(C)NCC(O)c1ccc(C(O)P)c(O)c1",
                    1.0
                ],
                [
                    "CC(C)(C)NCC(O)c1cc(O)ccc1CO",
                    1.0
                ],
                [
                    "CC(C)(C)NCC(O)c1cc(CS)cpp1",
                    1.0
                ],
                [
                    "CC(C)(C)NCC(O)c1cc(CS)c(P)pp1",
                    1.0
                ],
                [
                    "CC(C)(C)NCC(O)c1cc(CO)cpp1",
                    1.0
                ],
                [
                    "CC(C)(C)NCC(O)c1c[pH]c(O)c1CO",
                    1.0
                ],
                [
                    "CC(C)(C)NCC(O)c1c[pH]c(CO)c1",
                    1.0
                ],
                [
                    "CC(C)(C)NCC(O)c1c[pH][pH][pH]c(O)c1CO",
                    1.0
                ],
                [
                    "CC(C)(C)NCC(O)c1c2ccc(O)c1C2S",
                    1.0
                ],
                [
                    "CC(C)(C)NCC(O)c1c2ccc(O)c1C2O",
                    1.0
                ],
                [
                    "CC(C)(C)NCC(O)c1c(F)cpc(CO)c1O",
                    1.0
                ],
                [
                    "CC(C)(C)NCC(O)c1c(F)ccc(CO)c1O",
                    1.0
                ],
                [
                    "CC(C)(C)NCC(O)c1c(Br)ccc(CO)c1O",
                    1.0
                ]
            ],
            "execution_time": 83.14917278289795,
            "number_scoring_function_calls": 9594,
            "metadata": {
                "top_1": 1.0,
                "top_10": 1.0,
                "top_100": 1.0,
                "internal_similarity_max": 0.825,
                "internal_similarity_mean": 0.32897854626093165,
                "internal_similarity_histogram_density": [
                    [
                        0.298,
                        1.362,
                        2.8339999999999987,
                        2.770000000000001,
                        1.6000000000000003,
                        0.7079999999999994,
                        0.24000000000000005,
                        0.17200000000000004,
                        0.016000000000000004,
                        0.0
                    ]
                ],
                "internal_similarity_histogram_bins": [
                    [
                        0.0,
                        0.1,
                        0.2,
                        0.30000000000000004,
                        0.4,
                        0.5,
                        0.6000000000000001,
                        0.7000000000000001,
                        0.8,
                        0.9,
                        1.0
                    ]
                ]
            }
        },
        {
            "benchmark_name": "Mestranol similarity",
            "score": 1.0,
            "optimized_molecules": [
                [
                    "COc1ccc2c(c1)CCCC1C2CCC2(C)C1CCC2(O)C#[SH]",
                    1.0
                ],
                [
                    "COc1ccc2c(c1)CCCC1C2CCC2(C)C1CCC2(O)C#P",
                    1.0
                ],
                [
                    "COc1ccc2c(c1)CCCC1C2CCC2(C)C1CC2(O)C#[SH]",
                    1.0
                ],
                [
                    "COc1ccc2c(c1)CCCC1C2CCC2(C)C1CC2(O)C#P",
                    1.0
                ],
                [
                    "COc1ccc2c(c1)CCC1C2CCCC2(C)C1CCC2(O)C#[SH]",
                    1.0
                ],
                [
                    "COc1ccc2c(c1)CCC1C2CCCC2(C)C1CC2(O)C#[SH]",
                    1.0
                ],
                [
                    "COc1ccc2c(c1)CCC1C2CCC2(C)C1CCCC2(O)C#[SH]",
                    1.0
                ],
                [
                    "COc1ccc2c(c1)CCC1C2CCC2(C)C1CCCC2(O)C#N",
                    1.0
                ],
                [
                    "COc1ccc2c(c1)CCC1C2CCC2(C)C1CCC2(O)S",
                    1.0
                ],
                [
                    "COc1ccc2c(c1)CCC1C2CCC2(C)C1CCC2(O)P",
                    1.0
                ],
                [
                    "COc1ccc2c(c1)CCC1C2CCC2(C)C1CCC2(O)O",
                    1.0
                ],
                [
                    "COc1ccc2c(c1)CCC1C2CCC2(C)C1CCC2(O)Cl",
                    1.0
                ],
                [
                    "COc1ccc2c(c1)CCC1C2CCC2(C)C1CCC2(O)C#P",
                    1.0
                ],
                [
                    "COc1ccc2c(c1)CCC1C2CCC2(C)C1CCC2(O)C#N",
                    1.0
                ],
                [
                    "COc1ccc2c(c1)CCC1C2CCC2(C)C1CCC2(O)Br",
                    1.0
                ],
                [
                    "COc1ccc2c(c1)CCC1C2CCC2(C)C1CCC2(N)O",
                    1.0
                ],
                [
                    "COc1ccc2c(c1)CCC1C2CCC2(C)C1CCC2(C)O",
                    1.0
                ],
                [
                    "COc1ccc2c(c1)CCC1C2CCC2(C)C1CC2(O)C#[SH]",
                    1.0
                ],
                [
                    "COc1ccc2c(c1)CCC1C2CCC2(C)C1CC2(O)C#P",
                    1.0
                ],
                [
                    "COc1ccc2c(c1)CCC1C2CCC2(C)C1CC2(O)C#N",
                    1.0
                ],
                [
                    "C#[SH](O)C1(O)CCC2C3CCc4cc(OC)ccc4C3CCC21C",
                    1.0
                ],
                [
                    "C#SC1(O)CCCC2C3CCc4cc(OC)ccc4C3CCC21C",
                    1.0
                ],
                [
                    "C#SC1(O)CCC2C3CCc4cc(OC)ccc4C3CCCC21C",
                    1.0
                ],
                [
                    "C#SC1(O)CCC2C3CCc4cc(OC)ccc4C3CCC21C",
                    1.0
                ],
                [
                    "C#SC1(O)CCC2C3CCCc4cc(OC)ccc4C3CCC21C",
                    1.0
                ],
                [
                    "C#SC1(O)CC2C3CCc4cc(OC)ccc4C3CCCC21C",
                    1.0
                ],
                [
                    "C#SC1(O)CC2C3CCc4cc(OC)ccc4C3CCC21C",
                    1.0
                ],
                [
                    "C#CC1(O)PC2C3CCc4cc(OC)ccc4C3CCC21C",
                    1.0
                ],
                [
                    "C#CC1(O)PC2C3CCCc4cc(OC)ccc4C3CCC21C",
                    1.0
                ],
                [
                    "C#CC1(O)NC2CCC1(C)CCC1c3ccc(OC)cc3CCC21",
                    1.0
                ],
                [
                    "C#CC1(O)CCCC2C3CCCCc4cc(OC)ccc4C3CCC21C",
                    1.0
                ],
                [
                    "C#CC1(O)CCC2CCc3cc(OC)ccc3C2CCC1(C)CC",
                    1.0
                ],
                [
                    "C#CC1(O)CCC2CCc3cc(OC)ccc3C2CC(Cl)C1(C)CC",
                    1.0
                ],
                [
                    "C#CC1(O)CCC2C3PCc4cc(OC)ccc4C3CCC21C",
                    1.0
                ],
                [
                    "C#CC1(O)CCC2C3CCc4cc(OCC)ccc4C3CCSC21C",
                    1.0
                ],
                [
                    "C#CC1(O)CCC2C3CCc4cc(OCC)ccc4C3CCC21C",
                    1.0
                ],
                [
                    "C#CC1(O)CCC2C3CCc4cc(OC)cpc4C3CCC21C",
                    1.0
                ],
                [
                    "C#CC1(O)CCC2C3CCc4cc(OC)ccc4C3CC[SH](N)C21C",
                    1.0
                ],
                [
                    "C#CC1(O)CCC2C3CCc4cc(OC)ccc4C3CCSCC21C",
                    1.0
                ],
                [
                    "C#CC1(O)CCC2C3CCc4cc(OC)ccc4C3CCSC21C",
                    1.0
                ],
                [
                    "C#CC1(O)CCC2C3CCc4cc(OC)ccc4C3CCCSC21C",
                    1.0
                ],
                [
                    "C#CC1(O)CCC2C3CCCc4cc(OC)cpc4C3CCC21C",
                    1.0
                ],
                [
                    "C#CC1(O)CCC2C3CCCc4cc(OC)ccc4C3CPC21C",
                    1.0
                ],
                [
                    "C#CC1(O)CCC2C3CCCc4cc(OC)ccc4C3CNC21C",
                    1.0
                ],
                [
                    "C#CC1(O)CCC2C3CCCc4cc(OC)ccc4C3CCC21C",
                    1.0
                ],
                [
                    "C#CC1(O)CCC2C3CCCS4=CC(OC)=CC=C4C3CCC21C",
                    1.0
                ],
                [
                    "C#CC1(O)CCC2C3CCCCc4cc(OC)ccc4C3CPC21C",
                    1.0
                ],
                [
                    "C#CC1(O)CCC2C3CCCCc4cc(OC)ccc4C3CCCC21C",
                    1.0
                ],
                [
                    "C#CC1(O)CCC2C3CCCCc4cc(OC)ccc4C3CCC21C",
                    1.0
                ],
                [
                    "C#CC1(O)CCC2C3CCCCCc4cc(OC)ccc4C3CCC21C",
                    1.0
                ],
                [
                    "C#CC1(O)CCC(C2CCc3cc(OC)ccc3C2CCS)C1(C)C",
                    1.0
                ],
                [
                    "C#CC1(O)CC2P3CCc4cc(OC)ccc4C3CCC21C",
                    1.0
                ],
                [
                    "C#CC1(O)CC2CCC1(C)CCC1c3ccc(OC)cc3CCC21",
                    1.0
                ],
                [
                    "C#CC1(O)CC2CC1(C)SCC1c3ccc(OC)cc3CCCC21",
                    1.0
                ],
                [
                    "C#CC1(O)CC2CC1(C)PCC1c3ccc(OC)cc3CCCC21",
                    1.0
                ],
                [
                    "C#CC1(O)CC2CC1(C)PCC1c3ccc(OC)cc3CCC21",
                    1.0
                ],
                [
                    "C#CC1(O)CC2CC1(C)NCC1c3ccc(OC)cc3CCCC21",
                    1.0
                ],
                [
                    "C#CC1(O)CC2CC1(C)CCC1c3ccc(OC)cc3CCCC21",
                    1.0
                ],
                [
                    "C#CC1(O)CC2CC1(C)CCC1c3ccc(OC)cc3CCC21",
                    1.0
                ],
                [
                    "C#CC1(O)CC2C3SCc4cc(OC)ccc4C3CCC21C",
                    1.0
                ],
                [
                    "C#CC1(O)CC2C3SCCc4cc(OC)ccc4C3CCC21C",
                    1.0
                ],
                [
                    "C#CC1(O)CC2C3PCc4cc(OC)ccc4C3CCC21C",
                    1.0
                ],
                [
                    "C#CC1(O)CC2C3PCCc4cc(OC)ccc4C3CCC21C",
                    1.0
                ],
                [
                    "C#CC1(O)CC2C3CSCc4cc(OC)ccc4C3CCCC21C",
                    1.0
                ],
                [
                    "C#CC1(O)CC2C3COCc4cc(OC)ccc4C3CCC21C",
                    1.0
                ],
                [
                    "C#CC1(O)CC2C3CCc4cc(SC)ccc4C3CCC21C",
                    1.0
                ],
                [
                    "C#CC1(O)CC2C3CCc4cc(OPC)ccc4C3CCC21C",
                    1.0
                ],
                [
                    "C#CC1(O)CC2C3CCc4cc(OC)cpc4C3CCC21C",
                    1.0
                ],
                [
                    "C#CC1(O)CC2C3CCc4cc(OC)ccc4C3SCC21C",
                    1.0
                ],
                [
                    "C#CC1(O)CC2C3CCc4cc(OC)ccc4C3OCC21C",
                    1.0
                ],
                [
                    "C#CC1(O)CC2C3CCc4cc(OC)ccc4C3CPC21C",
                    1.0
                ],
                [
                    "C#CC1(O)CC2C3CCc4cc(OC)ccc4C3COCC21C",
                    1.0
                ],
                [
                    "C#CC1(O)CC2C3CCc4cc(OC)ccc4C3COC21C",
                    1.0
                ],
                [
                    "C#CC1(O)CC2C3CCc4cc(OC)ccc4C3CNC21C",
                    1.0
                ],
                [
                    "C#CC1(O)CC2C3CCc4cc(OC)ccc4C3CCNC21C",
                    1.0
                ],
                [
                    "C#CC1(O)CC2C3CCc4cc(OC)ccc4C3CCC21C",
                    1.0
                ],
                [
                    "C#CC1(O)CC2C3CCCc4cc(OC)cpc4C3CCC21C",
                    1.0
                ],
                [
                    "C#CC1(O)CC2C3CCCc4cc(OC)ccc4C3CSCC21C",
                    1.0
                ],
                [
                    "C#CC1(O)CC2C3CCCc4cc(OC)ccc4C3CPCC21C",
                    1.0
                ],
                [
                    "C#CC1(O)CC2C3CCCc4cc(OC)ccc4C3CPC21C",
                    1.0
                ],
                [
                    "C#CC1(O)CC2C3CCCc4cc(OC)ccc4C3COC21C",
                    1.0
                ],
                [
                    "C#CC1(O)CC2C3CCCc4cc(OC)ccc4C3CNC21C",
                    1.0
                ],
                [
                    "C#CC1(O)CC2C3CCCc4cc(OC)ccc4C3CCNC21C",
                    1.0
                ],
                [
                    "C#CC1(O)CC2C3CCCc4cc(OC)ccc4C3CCCC21C",
                    1.0
                ],
                [
                    "C#CC1(O)CC2C3CCCc4cc(OC)ccc4C3CCC21C",
                    1.0
                ],
                [
                    "C#CC1(O)CC2C3CCCc4cc(OC)ccc4C3CCC2(C)C1",
                    1.0
                ],
                [
                    "C#CC1(O)CC2C3CCCCc4cc(OC)ccc4C3CPC21C",
                    1.0
                ],
                [
                    "C#CC1(O)CC2C3CCCCc4cc(OC)ccc4C3CNC21C",
                    1.0
                ],
                [
                    "C#CC1(O)CC2C3CCCCc4cc(OC)ccc4C3CCCC21C",
                    1.0
                ],
                [
                    "C#CC1(O)CC2C3CCCCc4cc(OC)ccc4C3CCC21C",
                    1.0
                ],
                [
                    "C#CC1(O)CC2C3CCCCCc4cc(OC)ccc4C3CCC21C",
                    1.0
                ],
                [
                    "C#CC1(O)CC2C3CCCC4=CC(OC)=C[SH]=C4C3CCC21C",
                    1.0
                ],
                [
                    "C#CC1(O)CC2C3CCC4c5cc(OC)ccc5C43CCC21C",
                    1.0
                ],
                [
                    "C#CC1(O)CC2C3CCC(P)c4cc(OC)ccc4C3CCC21C",
                    1.0
                ],
                [
                    "C#CC1(O)CC(N)C2CCc3cc(OC)ccc3C2CCC1(C)CC",
                    1.0
                ],
                [
                    "C#CC1(O)CC(F)C2CCc3cc(OC)ccc3C2CCC1(C)CC",
                    1.0
                ],
                [
                    "C#CC1(CO)CCC2C3CCc4cc(OC)ccc4C3COC21C",
                    1.0
                ],
                [
                    "C#CC1(CO)CC2C3CCc4cc(OC)ccc4C3CCC21C",
                    1.0
                ],
                [
                    "C#CC1(CO)CC2C3CCCc4cc(OC)ccc4C3CCC21C",
                    1.0
                ],
                [
                    "C#CC1(CBr)CC2C3CCc4cc(OC)ccc4C3CCC21C",
                    1.0
                ]
            ],
            "execution_time": 1064.6019084453583,
            "number_scoring_function_calls": 76031,
            "metadata": {
                "top_1": 1.0,
                "top_10": 1.0,
                "top_100": 1.0,
                "internal_similarity_max": 0.9807692307692307,
                "internal_similarity_mean": 0.5324810304716753,
                "internal_similarity_histogram_density": [
                    [
                        0.1,
                        0.0,
                        0.07599999999999997,
                        0.4820000000000001,
                        3.0940000000000007,
                        3.977999999999996,
                        1.6260000000000003,
                        0.4200000000000001,
                        0.19400000000000003,
                        0.030000000000000006
                    ]
                ],
                "internal_similarity_histogram_bins": [
                    [
                        0.0,
                        0.1,
                        0.2,
                        0.30000000000000004,
                        0.4,
                        0.5,
                        0.6000000000000001,
                        0.7000000000000001,
                        0.8,
                        0.9,
                        1.0
                    ]
                ]
            }
        },
        {
            "benchmark_name": "C11H24",
            "score": 1.0,
            "optimized_molecules": [
                [
                    "CCCCCCCCCCC",
                    1.0
                ],
                [
                    "CCCCCCCCC(C)C",
                    1.0
                ],
                [
                    "CCCCCCCC(C)CC",
                    1.0
                ],
                [
                    "CCCCCCCC(C)(C)C",
                    1.0
                ],
                [
                    "CCCCCCC(CC)CC",
                    1.0
                ],
                [
                    "CCCCCCC(C)CCC",
                    1.0
                ],
                [
                    "CCCCCCC(C)C(C)C",
                    1.0
                ],
                [
                    "CCCCCCC(C)(C)CC",
                    1.0
                ],
                [
                    "CCCCCC(CC)CCC",
                    1.0
                ],
                [
                    "CCCCCC(CC)C(C)C",
                    1.0
                ],
                [
                    "CCCCCC(C)CCCC",
                    1.0
                ],
                [
                    "CCCCCC(C)CC(C)C",
                    1.0
                ],
                [
                    "CCCCCC(C)C(C)CC",
                    1.0
                ],
                [
                    "CCCCCC(C)C(C)(C)C",
                    1.0
                ],
                [
                    "CCCCCC(C)(CC)CC",
                    1.0
                ],
                [
                    "CCCCCC(C)(C)CCC",
                    1.0
                ],
                [
                    "CCCCCC(C)(C)C(C)C",
                    1.0
                ],
                [
                    "CCCCC(CCC)CCC",
                    1.0
                ],
                [
                    "CCCCC(CCC)C(C)C",
                    1.0
                ],
                [
                    "CCCCC(CC)CCCC",
                    1.0
                ],
                [
                    "CCCCC(CC)CC(C)C",
                    1.0
                ],
                [
                    "CCCCC(CC)C(C)CC",
                    1.0
                ],
                [
                    "CCCCC(CC)C(C)(C)C",
                    1.0
                ],
                [
                    "CCCCC(CC)(CC)CC",
                    1.0
                ],
                [
                    "CCCCC(C)CCC(C)C",
                    1.0
                ],
                [
                    "CCCCC(C)CC(C)CC",
                    1.0
                ],
                [
                    "CCCCC(C)CC(C)(C)C",
                    1.0
                ],
                [
                    "CCCCC(C)C(CC)CC",
                    1.0
                ],
                [
                    "CCCCC(C)C(C)CCC",
                    1.0
                ],
                [
                    "CCCCC(C)C(C)C(C)C",
                    1.0
                ],
                [
                    "CCCCC(C)C(C)(C)CC",
                    1.0
                ],
                [
                    "CCCCC(C)(CC)CCC",
                    1.0
                ],
                [
                    "CCCCC(C)(CC)C(C)C",
                    1.0
                ],
                [
                    "CCCCC(C)(C)CCCC",
                    1.0
                ],
                [
                    "CCCCC(C)(C)CC(C)C",
                    1.0
                ],
                [
                    "CCCCC(C)(C)C(C)CC",
                    1.0
                ],
                [
                    "CCCCC(C)(C)C(C)(C)C",
                    1.0
                ],
                [
                    "CCCCC(C(C)C)C(C)C",
                    1.0
                ],
                [
                    "CCCC(CCC)CC(C)C",
                    1.0
                ],
                [
                    "CCCC(CCC)C(C)CC",
                    1.0
                ],
                [
                    "CCCC(CCC)C(C)(C)C",
                    1.0
                ],
                [
                    "CCCC(CC)CCC(C)C",
                    1.0
                ],
                [
                    "CCCC(CC)CC(C)CC",
                    1.0
                ],
                [
                    "CCCC(CC)CC(C)(C)C",
                    1.0
                ],
                [
                    "CCCC(CC)C(CC)CC",
                    1.0
                ],
                [
                    "CCCC(CC)C(C)C(C)C",
                    1.0
                ],
                [
                    "CCCC(CC)C(C)(C)CC",
                    1.0
                ],
                [
                    "CCCC(CC)(CC)CCC",
                    1.0
                ],
                [
                    "CCCC(CC)(CC)C(C)C",
                    1.0
                ],
                [
                    "CCCC(CC(C)C)C(C)C",
                    1.0
                ],
                [
                    "CCCC(C)CCCC(C)C",
                    1.0
                ],
                [
                    "CCCC(C)CCC(C)CC",
                    1.0
                ],
                [
                    "CCCC(C)CCC(C)(C)C",
                    1.0
                ],
                [
                    "CCCC(C)CC(CC)CC",
                    1.0
                ],
                [
                    "CCCC(C)CC(C)CCC",
                    1.0
                ],
                [
                    "CCCC(C)CC(C)C(C)C",
                    1.0
                ],
                [
                    "CCCC(C)CC(C)(C)CC",
                    1.0
                ],
                [
                    "CCCC(C)C(CC)CCC",
                    1.0
                ],
                [
                    "CCCC(C)C(CC)C(C)C",
                    1.0
                ],
                [
                    "CCCC(C)C(C)CC(C)C",
                    1.0
                ],
                [
                    "CCCC(C)C(C)C(C)CC",
                    1.0
                ],
                [
                    "CCCC(C)C(C)C(C)(C)C",
                    1.0
                ],
                [
                    "CCCC(C)C(C)(CC)CC",
                    1.0
                ],
                [
                    "CCCC(C)C(C)(C)CCC",
                    1.0
                ],
                [
                    "CCCC(C)C(C)(C)C(C)C",
                    1.0
                ],
                [
                    "CCCC(C)(CCC)CCC",
                    1.0
                ],
                [
                    "CCCC(C)(CCC)C(C)C",
                    1.0
                ],
                [
                    "CCCC(C)(CC)CC(C)C",
                    1.0
                ],
                [
                    "CCCC(C)(CC)C(C)CC",
                    1.0
                ],
                [
                    "CCCC(C)(CC)C(C)(C)C",
                    1.0
                ],
                [
                    "CCCC(C)(C)CCC(C)C",
                    1.0
                ],
                [
                    "CCCC(C)(C)CC(C)CC",
                    1.0
                ],
                [
                    "CCCC(C)(C)CC(C)(C)C",
                    1.0
                ],
                [
                    "CCCC(C)(C)C(CC)CC",
                    1.0
                ],
                [
                    "CCCC(C)(C)C(C)C(C)C",
                    1.0
                ],
                [
                    "CCCC(C)(C)C(C)(C)CC",
                    1.0
                ],
                [
                    "CCCC(C)(C(C)C)C(C)C",
                    1.0
                ],
                [
                    "CCCC(C(C)C)C(C)CC",
                    1.0
                ],
                [
                    "CCCC(C(C)C)C(C)(C)C",
                    1.0
                ],
                [
                    "CCC(CCC(C)C)C(C)C",
                    1.0
                ],
                [
                    "CCC(CC)CCCC(C)C",
                    1.0
                ],
                [
                    "CCC(CC)CCC(C)(C)C",
                    1.0
                ],
                [
                    "CCC(CC)CC(CC)CC",
                    1.0
                ],
                [
                    "CCC(CC)CC(C)C(C)C",
                    1.0
                ],
                [
                    "CCC(CC)CC(C)(C)CC",
                    1.0
                ],
                [
                    "CCC(CC)C(CC)C(C)C",
                    1.0
                ],
                [
                    "CCC(CC)C(C)CC(C)C",
                    1.0
                ],
                [
                    "CCC(CC)C(C)C(C)(C)C",
                    1.0
                ],
                [
                    "CCC(CC)C(C)(CC)CC",
                    1.0
                ],
                [
                    "CCC(CC)C(C)(C)C(C)C",
                    1.0
                ],
                [
                    "CCC(CC)(CC)CC(C)C",
                    1.0
                ],
                [
                    "CCC(CC)(CC)C(C)(C)C",
                    1.0
                ],
                [
                    "CCC(CC)(C(C)C)C(C)C",
                    1.0
                ],
                [
                    "CCC(CC(C)C)CC(C)C",
                    1.0
                ],
                [
                    "CCC(CC(C)C)C(C)(C)C",
                    1.0
                ],
                [
                    "CCC(CC(C)(C)C)C(C)C",
                    1.0
                ],
                [
                    "CCC(C)CCCCC(C)C",
                    1.0
                ],
                [
                    "CCC(C)CCCC(C)CC",
                    1.0
                ],
                [
                    "CCC(C)CCCC(C)(C)C",
                    1.0
                ],
                [
                    "CCC(C)CCC(CC)CC",
                    1.0
                ],
                [
                    "CCC(C)CCC(C)C(C)C",
                    1.0
                ],
                [
                    "CCC(C)CCC(C)(C)CC",
                    1.0
                ],
                [
                    "CCC(C)CC(CC)C(C)C",
                    1.0
                ],
                [
                    "CCC(C)CC(C)CC(C)C",
                    1.0
                ],
                [
                    "CCC(C)CC(C)C(C)CC",
                    1.0
                ],
                [
                    "CCC(C)CC(C)C(C)(C)C",
                    1.0
                ],
                [
                    "CCC(C)CC(C)(CC)CC",
                    1.0
                ],
                [
                    "CCC(C)CC(C)(C)C(C)C",
                    1.0
                ],
                [
                    "CCC(C)C(CC)CC(C)C",
                    1.0
                ],
                [
                    "CCC(C)C(CC)C(C)CC",
                    1.0
                ],
                [
                    "CCC(C)C(CC)C(C)(C)C",
                    1.0
                ],
                [
                    "CCC(C)C(CC)(CC)CC",
                    1.0
                ],
                [
                    "CCC(C)C(C)CCC(C)C",
                    1.0
                ],
                [
                    "CCC(C)C(C)CC(C)(C)C",
                    1.0
                ],
                [
                    "CCC(C)C(C)C(CC)CC",
                    1.0
                ],
                [
                    "CCC(C)C(C)C(C)C(C)C",
                    1.0
                ],
                [
                    "CCC(C)C(C)C(C)(C)CC",
                    1.0
                ],
                [
                    "CCC(C)C(C)(CC)C(C)C",
                    1.0
                ],
                [
                    "CCC(C)C(C)(C)CC(C)C",
                    1.0
                ],
                [
                    "CCC(C)C(C)(C)C(C)CC",
                    1.0
                ],
                [
                    "CCC(C)C(C)(C)C(C)(C)C",
                    1.0
                ],
                [
                    "CCC(C)C(C(C)C)C(C)C",
                    1.0
                ],
                [
                    "CCC(C)(CC)CCC(C)C",
                    1.0
                ],
                [
                    "CCC(C)(CC)CC(C)(C)C",
                    1.0
                ],
                [
                    "CCC(C)(CC)C(C)C(C)C",
                    1.0
                ],
                [
                    "CCC(C)(CC(C)C)C(C)C",
                    1.0
                ],
                [
                    "CCC(C)(C)CCCC(C)C",
                    1.0
                ],
                [
                    "CCC(C)(C)CCC(C)(C)C",
                    1.0
                ],
                [
                    "CCC(C)(C)CC(C)C(C)C",
                    1.0
                ],
                [
                    "CCC(C)(C)CC(C)(C)CC",
                    1.0
                ],
                [
                    "CCC(C)(C)C(C)CC(C)C",
                    1.0
                ],
                [
                    "CCC(C)(C)C(C)C(C)(C)C",
                    1.0
                ],
                [
                    "CCC(C)(C)C(C)(CC)CC",
                    1.0
                ],
                [
                    "CCC(C)(C)C(C)(C)C(C)C",
                    1.0
                ],
                [
                    "CCC(C)(C(C)C)C(C)(C)C",
                    1.0
                ],
                [
                    "CCC(C(C)C)C(C)C(C)C",
                    1.0
                ],
                [
                    "CCC(C(C)C)C(C)(C)CC",
                    1.0
                ],
                [
                    "CCC(C(C)(C)C)C(C)(C)C",
                    1.0
                ],
                [
                    "CC(CC(C)(C)C)C(C)(C)C",
                    1.0
                ],
                [
                    "CC(C)CCCCCC(C)C",
                    1.0
                ],
                [
                    "CC(C)CCCCC(C)(C)C",
                    1.0
                ],
                [
                    "CC(C)CCCC(C)C(C)C",
                    1.0
                ],
                [
                    "CC(C)CCC(C)CC(C)C",
                    1.0
                ],
                [
                    "CC(C)CCC(C)C(C)(C)C",
                    1.0
                ],
                [
                    "CC(C)CCC(C)(C)C(C)C",
                    1.0
                ],
                [
                    "CC(C)CC(C)CC(C)(C)C",
                    1.0
                ],
                [
                    "CC(C)CC(C)C(C)C(C)C",
                    1.0
                ],
                [
                    "CC(C)CC(C)(C)CC(C)C",
                    1.0
                ],
                [
                    "CC(C)CC(C)(C)C(C)(C)C",
                    1.0
                ],
                [
                    "CC(C)CC(C(C)C)C(C)C",
                    1.0
                ],
                [
                    "CC(C)C(C)CCC(C)(C)C",
                    1.0
                ],
                [
                    "CC(C)C(C)CC(C)C(C)C",
                    1.0
                ],
                [
                    "CC(C)C(C)C(C)C(C)(C)C",
                    1.0
                ],
                [
                    "CC(C)C(C)C(C)(C)C(C)C",
                    1.0
                ],
                [
                    "CC(C)C(C)(C)CC(C)(C)C",
                    1.0
                ],
                [
                    "CC(C)C(C)(C(C)C)C(C)C",
                    1.0
                ],
                [
                    "CC(C)C(C(C)C)C(C)(C)C",
                    1.0
                ],
                [
                    "CC(C)(C)CCCC(C)(C)C",
                    1.0
                ],
                [
                    "CC(C)(C)C(C)(C)C(C)(C)C",
                    1.0
                ]
            ],
            "execution_time": 392.9755597114563,
            "number_scoring_function_calls": 48060,
            "metadata": {
                "top_159": 1.0,
                "internal_similarity_max": 0.7777777777777778,
                "internal_similarity_mean": 0.24693232087435196,
                "internal_similarity_histogram_density": [
                    [
                        0.23772793797713698,
                        2.7910288358846564,
                        4.548870693406114,
                        1.7032554092005856,
                        0.5371622957952614,
                        0.15822158933586475,
                        0.01740437482694514,
                        0.006328863573434596,
                        0.0,
                        0.0
                    ]
                ],
                "internal_similarity_histogram_bins": [
                    [
                        0.0,
                        0.1,
                        0.2,
                        0.30000000000000004,
                        0.4,
                        0.5,
                        0.6000000000000001,
                        0.7000000000000001,
                        0.8,
                        0.9,
                        1.0
                    ]
                ]
            }
        },
        {
            "benchmark_name": "C9H10N2O2PF2Cl",
            "score": 1.0,
            "optimized_molecules": [
                [
                    "On1c2cp1cc2C=C(CCNOF)C(F)Cl",
                    1.0
                ],
                [
                    "Oc1ncc2c(CNPC(F)(F)Cl)c1C(O)C2",
                    1.0
                ],
                [
                    "Oc1ncc(CCOF)c2c1P(C(F)Cl)NC2",
                    1.0
                ],
                [
                    "Oc1ncc(CCOC(F)(F)Cl)c2c1PNC2",
                    1.0
                ],
                [
                    "Oc1ncc(CCCl)c2c1P(C(F)F)NC2O",
                    1.0
                ],
                [
                    "Oc1ncc(CC(O)F)c2c1P(C(F)Cl)NC2",
                    1.0
                ],
                [
                    "Oc1cccc2c1PN(C(NOF)C(F)Cl)C2",
                    1.0
                ],
                [
                    "Oc1cccc2c1N(C(NOF)C(F)(P)Cl)C2",
                    1.0
                ],
                [
                    "Oc1ccc2c(c1C(CCl)NOF)C(F)NP2",
                    1.0
                ],
                [
                    "Oc1ccc(N(O)CCC(F)(F)Cl)c2[nH][pH]c12",
                    1.0
                ],
                [
                    "Oc1ccc(CNOF)c2c1P(C(F)Cl)NC2",
                    1.0
                ],
                [
                    "Oc1ccc(C(NOF)C(F)Cl)c2c1PNC2",
                    1.0
                ],
                [
                    "Oc1ccc(C(CF)(CCl)N(O)F)c2[nH][pH]c12",
                    1.0
                ],
                [
                    "Oc1cc2c(cn1)CC(O)C2NPC(F)(F)Cl",
                    1.0
                ],
                [
                    "Oc1cc2c(c(C(CCl)NOF)c1)C(F)NP2",
                    1.0
                ],
                [
                    "Oc1cc(F)cc2c1PN(C(CCl)NOF)C2",
                    1.0
                ],
                [
                    "Oc1cc(F)c(ONCCC(F)Cl)c2[nH][pH]c12",
                    1.0
                ],
                [
                    "Oc1cc(F)c(ONCC(F)Cl)c2c1PNC2",
                    1.0
                ],
                [
                    "Oc1cc(F)c(ONC(F)CCl)c2c1PNC2",
                    1.0
                ],
                [
                    "Oc1cc(F)c(ONC(Cl)CF)c2c1PNC2",
                    1.0
                ],
                [
                    "Oc1cc(F)c(N(O)CCC(F)Cl)c2[nH][pH]c12",
                    1.0
                ],
                [
                    "Oc1cc(CNOF)c2c(c1)P(CCl)NC2F",
                    1.0
                ],
                [
                    "Oc1c(F)cc(ONCC(F)Cl)c2c1CNP2",
                    1.0
                ],
                [
                    "Oc1c(F)c(O)c(NCC(F)Cl)c2c1CNP2",
                    1.0
                ],
                [
                    "Oc1c(CF)cc(C(CCl)NOF)c2[nH][pH]c12",
                    1.0
                ],
                [
                    "OP1c2c(OF)ccc(CNCF)c2CN1Cl",
                    1.0
                ],
                [
                    "OP1NCc2cc(Cl)c(NC(F)COF)cc21",
                    1.0
                ],
                [
                    "OP1NCc2c1cc(NCF)c(Cl)c2COF",
                    1.0
                ],
                [
                    "OP1NCCc2cc(Cl)c(NCF)c(OF)c21",
                    1.0
                ],
                [
                    "OP1NCCC2=C1C(OF)=C1NC(F)C1(Cl)C2",
                    1.0
                ],
                [
                    "OP1NCC(F)c2ccc(NCCl)c(OF)c21",
                    1.0
                ],
                [
                    "OP1C=C2C(CC(F)Cl)=CC2N1NC=COF",
                    1.0
                ],
                [
                    "OP1C=C2C(C(F)CCl)=CC2N1NC=COF",
                    1.0
                ],
                [
                    "OP1C2=CCN1N(CF)C(C=CCCl)=C2OF",
                    1.0
                ],
                [
                    "OP1C2=C(C=CCCF)C(Cl)N1NC=C2OF",
                    1.0
                ],
                [
                    "OP1C(OF)=C2C(CCF)=CC2N1NC=CCl",
                    1.0
                ],
                [
                    "ONc1cccc2c1P(C(F)C(F)Cl)N(O)C2",
                    1.0
                ],
                [
                    "ONc1c(F)cc(CC(F)Cl)c2c1PN(O)C2",
                    1.0
                ],
                [
                    "ONP1NCc2cc(F)cc(OCC(F)Cl)c21",
                    1.0
                ],
                [
                    "ONOc1cc(F)c(CC(F)Cl)c2c1PNC2",
                    1.0
                ],
                [
                    "ONON1Cc2c(CC(F)Cl)cc(F)cc2P1",
                    1.0
                ],
                [
                    "ONCc1c(F)cc(OCC(F)Cl)c2[pH][nH]c12",
                    1.0
                ],
                [
                    "ONC(c1ccc(OF)c2c1CNP2)C(F)Cl",
                    1.0
                ],
                [
                    "ONC(c1ccc(OF)c2[pH][nH]c12)C(Cl)CF",
                    1.0
                ],
                [
                    "ONC(c1cc(F)cc2c1CN(O)P2)C(F)Cl",
                    1.0
                ],
                [
                    "ONC(c1c(F)cc(O)c2c1CNP2)C(F)Cl",
                    1.0
                ],
                [
                    "ONC(c1c(F)c(O)cc2c1CNP2)C(F)Cl",
                    1.0
                ],
                [
                    "ONC(O)(C1=C(F)CC=Cc2[pH][nH]c21)C(F)Cl",
                    1.0
                ],
                [
                    "ONC(F)C1=C(F)CC(Cl)=C(O)C2=C1NPC2",
                    1.0
                ],
                [
                    "ONC(CF)N1Cc2ccc(Cl)c(O)c2P1F",
                    1.0
                ],
                [
                    "ONC(CF)C1=C(F)CC(Cl)=C(O)c2[pH][nH]c21",
                    1.0
                ],
                [
                    "ONC(CC(F)Cl)c1c(F)cc(O)c2[pH][nH]c12",
                    1.0
                ],
                [
                    "ONC(C1=C(F)CC=C(O)c2[pH][nH]c21)C(F)Cl",
                    1.0
                ],
                [
                    "ONC(C(F)Cl)N1Cc2cccc(O)c2P1F",
                    1.0
                ],
                [
                    "ON1Cc2cccc(NOF)c2P1CC(F)Cl",
                    1.0
                ],
                [
                    "ON1Cc2cc(Cl)cc(NOF)c2P1CCF",
                    1.0
                ],
                [
                    "ON1Cc2c(cccc2C(NOF)C(F)Cl)P1",
                    1.0
                ],
                [
                    "ON(Cl)C(CF)c1ccc(OF)c2c1CNP2",
                    1.0
                ],
                [
                    "ON(Cl)C(CCF)c1ccc(OF)c2[pH][nH]c12",
                    1.0
                ],
                [
                    "OCc1cc(NCF)c(OF)c2c1CN(Cl)P2",
                    1.0
                ],
                [
                    "OCc1c(Cl)c(NCF)c(OF)c2c1CNP2",
                    1.0
                ],
                [
                    "OCP1NCc2c(CC(F)Cl)c(F)nc(O)c21",
                    1.0
                ],
                [
                    "OCNc1c(Cl)c(CF)c2c(c1OF)PNC2",
                    1.0
                ],
                [
                    "OCCc1cnc(O)c2c1CNP2C(F)(F)Cl",
                    1.0
                ],
                [
                    "OCCc1c(F)nc(OCl)c2c1CNP2CF",
                    1.0
                ],
                [
                    "OCCOc1nccc2c1PNC2C(F)(F)Cl",
                    1.0
                ],
                [
                    "OCCN1Cc2ccnc(O)c2P1C(F)(F)Cl",
                    1.0
                ],
                [
                    "OCCC1NP(C(F)(F)Cl)c2c1ccnc2O",
                    1.0
                ],
                [
                    "OCC(c1c(F)nc(O)c2c1CNP2)C(F)Cl",
                    1.0
                ],
                [
                    "OCC(NOF)c1cccc2c1C(F)(Cl)NP2",
                    1.0
                ],
                [
                    "OC=CN(C(F)CCl)N1PC=C2C=C(OF)C21",
                    1.0
                ],
                [
                    "OC1=NC=C(CCl)CC2=C1P(C(F)F)NC2O",
                    1.0
                ],
                [
                    "OC1=CNN2P(O)C1=C(C=CF)C2(Cl)CCF",
                    1.0
                ],
                [
                    "OC1=CNN2C(Cl)C(C(=CF)CCF)=C1P2O",
                    1.0
                ],
                [
                    "OC1=CCC=Cc2c1[pH]n2C(NOF)C(F)Cl",
                    1.0
                ],
                [
                    "OC1=CC=C(C(F)(CCl)NOF)c2[nH][pH]c2C1",
                    1.0
                ],
                [
                    "OC1=CC2=C(ONC2(Cl)CCF)C2NPC12F",
                    1.0
                ],
                [
                    "OC1=C(C(F)Cl)C2=CP(O)N(NC=CF)C2C1",
                    1.0
                ],
                [
                    "OC12C=C(NCF)C(Cl)=C3COP1NC(F)C32",
                    1.0
                ],
                [
                    "OC1(NCl)Cc2cc(NCF)c(OF)c(P)c21",
                    1.0
                ],
                [
                    "OC(O)P1NCc2c1cnc(F)c2CC(F)Cl",
                    1.0
                ],
                [
                    "OC(F)N(COF)c1cc2c(cc1Cl)CNP2",
                    1.0
                ],
                [
                    "OC(F)Cc1cncc2c1CN(Cl)P2C(O)F",
                    1.0
                ],
                [
                    "OC(Cl)C(NOF)c1cccc2c1C(F)NP2",
                    1.0
                ],
                [
                    "Nc1cccc2c1P(C(F)C(O)(F)Cl)N(O)C2",
                    1.0
                ],
                [
                    "Nc1ccc(OF)c2c1P(CCCl)N(OF)C2",
                    1.0
                ],
                [
                    "Nc1ccc(OF)c2c1P(CC(F)Cl)N(O)C2",
                    1.0
                ],
                [
                    "Nc1cc(CC(F)Cl)c2c(c1OF)P(O)NC2",
                    1.0
                ],
                [
                    "Nc1c(OF)ccc2c1P(CC(F)Cl)N(O)C2",
                    1.0
                ],
                [
                    "NOc1c(F)cc(O)c2c1C(CC(F)Cl)NP2",
                    1.0
                ],
                [
                    "NOc1c(F)c(CC(F)Cl)c(O)c2c1CNP2",
                    1.0
                ],
                [
                    "NOC(c1c(F)cc(O)c2c1CNP2)C(F)Cl",
                    1.0
                ],
                [
                    "NN1Pc2c(O)cc(F)c(O)c2C1CC(F)Cl",
                    1.0
                ],
                [
                    "NCc1cc(OC(Cl)OF)cc2c1C(F)NP2",
                    1.0
                ],
                [
                    "NCc1c(O)ccc2c1C(F)(OF)N(CCl)P2",
                    1.0
                ],
                [
                    "NCC1=C(OF)C2(F)C3CNP2OCC3=C1Cl",
                    1.0
                ],
                [
                    "NC=CN1P(O)C=C2C(CC(F)Cl)=CC21OF",
                    1.0
                ],
                [
                    "NC(c1c(OF)cc(O)c2c1CNP2)C(F)Cl",
                    1.0
                ],
                [
                    "NC(c1c(O)ccc2c1C(F)NP2)C(Cl)OF",
                    1.0
                ],
                [
                    "NC(F)CC1=C(OF)C2PNC2C2=C1C(Cl)O2",
                    1.0
                ],
                [
                    "NC(F)CC1(Cl)OC2=C1C=C(OF)C1PNC21",
                    1.0
                ],
                [
                    "NC(F)C1=C(OF)C2C3CNP2OCC3=C1Cl",
                    1.0
                ],
                [
                    "NC(F)C(F)C1(Cl)OC2=C1C=C(O)C1PNC21",
                    1.0
                ],
                [
                    "NC(Cl)C(OF)N1Cc2cc(F)cc(O)c2P1",
                    1.0
                ],
                [
                    "NC(CCl)c1c(O)ccc2c1C(F)(OF)NP2",
                    1.0
                ],
                [
                    "FONc1cccc2c1PN(OCC(F)Cl)C2",
                    1.0
                ],
                [
                    "FONON1Cc2ccccc2P1CC(F)Cl",
                    1.0
                ],
                [
                    "FONCc1cc2c(cc1OCCl)PNC2F",
                    1.0
                ],
                [
                    "FONCc1cc(OCCl)cc2c1C(F)NP2",
                    1.0
                ],
                [
                    "FONCC(Cl)Oc1ccc2c(c1)PNC2F",
                    1.0
                ],
                [
                    "FON(F)Cc1cccc2c1CNP2OCCl",
                    1.0
                ],
                [
                    "FON(F)Cc1cccc2c1CN(OCCl)P2",
                    1.0
                ],
                [
                    "FOCCc1cnc(OC(F)Cl)c2c1CNP2",
                    1.0
                ],
                [
                    "FOCCC=C1N=C(C2=CCNP2C(F)Cl)O1",
                    1.0
                ],
                [
                    "FNCc1cccc2c1CN(OC(Cl)OF)P2",
                    1.0
                ],
                [
                    "FCNC1=C(OF)C2C3CNP2OCC3=C1Cl",
                    1.0
                ],
                [
                    "FCCC1(Cl)NOC2=C1C=C(OF)C1PNC21",
                    1.0
                ],
                [
                    "FCC1(Cl)CNOC2=C1C=C(OF)C1PNC21",
                    1.0
                ],
                [
                    "FCC(NOCl)c1ccc(OF)c2c1CNP2",
                    1.0
                ],
                [
                    "FCC(Cl)CNOc1ccc(OF)c2[pH][nH]c12",
                    1.0
                ],
                [
                    "Cc1cnc(OCOF)c2c1CNP2C(F)Cl",
                    1.0
                ],
                [
                    "Cc1cnc(O)c2c1CN(CO)P2C(F)(F)Cl",
                    1.0
                ],
                [
                    "Cc1cc(NOF)cc2c1C(F)CNP2OCl",
                    1.0
                ],
                [
                    "Cc1cc(NCF)c(OF)c2c1CNP2OCl",
                    1.0
                ],
                [
                    "Cc1cc(NCF)c(OF)c2c1CN(Cl)P2O",
                    1.0
                ],
                [
                    "Cc1cc(NCF)c(OF)c2c1C(O)N(Cl)P2",
                    1.0
                ],
                [
                    "Cc1cc(NCF)c(OF)c2c1C(Cl)N(O)P2",
                    1.0
                ],
                [
                    "Cc1cc(NCF)c(O)c2c1CN(F)P2OCl",
                    1.0
                ],
                [
                    "Cc1cc(NCF)c(O)c2c1CN(Cl)P2OF",
                    1.0
                ],
                [
                    "Cc1cc(NC(O)F)c(O)c2c1CN(Cl)P2F",
                    1.0
                ],
                [
                    "Cc1cc(NC(F)OF)cc2c1CN(Cl)P2O",
                    1.0
                ],
                [
                    "Cc1cc(NC(F)Cl)c(OF)c2c1CNP2O",
                    1.0
                ],
                [
                    "Cc1cc(N)c(OF)c2c1C(F)CNP2OCl",
                    1.0
                ],
                [
                    "Cc1cc(N)c(OF)c2c1C(F)CN(Cl)P2O",
                    1.0
                ],
                [
                    "Cc1cc(N)c(O)c2c1C(F)(F)CNP2OCl",
                    1.0
                ],
                [
                    "Cc1cc(N(C)Cl)c(OF)c2c1CN(F)P2O",
                    1.0
                ],
                [
                    "Cc1cc(C(NOF)C(F)Cl)c2[nH][pH]c2c1O",
                    1.0
                ],
                [
                    "Cc1cc(C(F)(CCl)NOF)c2[nH][pH]c2c1O",
                    1.0
                ],
                [
                    "Cc1c2c(cc(NC(F)Cl)c1OF)PN(O)C2",
                    1.0
                ],
                [
                    "Cc1c(OF)c(NCF)cc2c1C(Cl)N(O)P2",
                    1.0
                ],
                [
                    "Cc1c(OF)c(N)cc2c1C(Cl)N(O)P2CF",
                    1.0
                ],
                [
                    "Cc1c(NCF)cc(OF)c2c1CN(Cl)P2O",
                    1.0
                ],
                [
                    "Cc1c(N)cc(C(O)(F)OF)c2c1PNC2Cl",
                    1.0
                ],
                [
                    "Cc1c(N)c(Cl)c(C(O)(F)OF)c2c1PNC2",
                    1.0
                ],
                [
                    "Cc1c(N)c(C(F)(CCl)OF)c2[nH][pH]c2c1O",
                    1.0
                ],
                [
                    "Cc1c(N(F)OF)ccc2c1CN(OCCl)P2",
                    1.0
                ],
                [
                    "Cc1c(F)c(N)c(OCl)c2c1C(F)CNP2O",
                    1.0
                ],
                [
                    "Cc1c(Cl)cc(OF)c2c1CNP2ONCF",
                    1.0
                ],
                [
                    "Cc1c(Cl)c(NO)c(OF)c2c1C(F)CNP2",
                    1.0
                ],
                [
                    "Cc1c(Cl)c(NCF)cc2c1CN(OF)P2O",
                    1.0
                ],
                [
                    "Cc1c(Cl)c(NCF)c(OF)c2c1CNP2O",
                    1.0
                ],
                [
                    "Cc1c(Cl)c(NCF)c(OF)c2c1CN(O)P2",
                    1.0
                ],
                [
                    "Cc1c(Cl)c(NCF)c(OF)c2c1C(O)NP2",
                    1.0
                ],
                [
                    "Cc1c(Cl)c(N=CF)c(OF)c(PO)c1CN",
                    1.0
                ],
                [
                    "Cc1c(Cl)c(N=CF)c(OF)c(OP)c1CN",
                    1.0
                ],
                [
                    "Cc1c(Cl)c(N)c(OF)c2c1C(F)CNP2O",
                    1.0
                ],
                [
                    "Cc1c(Cl)c(N(O)CF)c(OF)c2c1CNP2",
                    1.0
                ],
                [
                    "Cc1c(Cl)c(N(C)F)c(OF)c2c1CNP2O",
                    1.0
                ],
                [
                    "Cc1c(Cl)c(C(N)F)c(OF)c2c1CNP2O",
                    1.0
                ],
                [
                    "COP1NCc2cc(Cl)c(NCF)c(OF)c21",
                    1.0
                ],
                [
                    "COP1NCC2=C1C(OF)=C(NF)C(Cl)=CC2",
                    1.0
                ],
                [
                    "COP1NC2C=C(Cl)C(NCF)=C(OF)C1=C2",
                    1.0
                ],
                [
                    "CNc1cc(CF)c2c(c1OF)P(O)NC2Cl",
                    1.0
                ],
                [
                    "CNc1c(F)c2c(c(CO)c1Cl)CNP2OF",
                    1.0
                ],
                [
                    "CNc1c(F)c(CCl)c2c(c1OF)PN(O)C2",
                    1.0
                ],
                [
                    "CNc1c(Cl)c(CO)c2c(c1OF)P(F)NC2",
                    1.0
                ],
                [
                    "CNc1c(Cl)c(CF)c2c(c1OF)P(O)NC2",
                    1.0
                ],
                [
                    "CNc1c(Cl)c(C)c2c(c1OF)P(OF)NC2",
                    1.0
                ],
                [
                    "CNc1c(Cl)c(C)c2c(c1OF)P(O)N(F)C2",
                    1.0
                ],
                [
                    "CNc1c(Cl)c(C(O)F)c2c(c1OF)PNC2",
                    1.0
                ],
                [
                    "CNPc1cc2c(F)c(c1O)N(CC(F)Cl)O2",
                    1.0
                ],
                [
                    "CNCC1NP(OF)c2c(OF)cc(Cl)cc21",
                    1.0
                ],
                [
                    "CNC1c2cc(Cl)cc(OF)c2P(OF)N1C",
                    1.0
                ],
                [
                    "CNC1c2c(F)c(Cl)cc(OF)c2P(O)N1C",
                    1.0
                ],
                [
                    "CNC1C2NP(OF)C3C(OF)=CC(Cl)=CC123",
                    1.0
                ],
                [
                    "CNC12C3=C(Cl)C=C(OF)C(C31)P(OF)N2C",
                    1.0
                ],
                [
                    "CNC1(OF)c2cc(Cl)cc(OF)c2PN1C",
                    1.0
                ],
                [
                    "CNC(F)C1NP(OF)c2c(O)cc(Cl)cc21",
                    1.0
                ],
                [
                    "CN1Cc2cc(Cl)c(NCF)c(OF)c2P1O",
                    1.0
                ],
                [
                    "CN(c1c(Cl)cc2c(c1OF)PNC2)C(O)F",
                    1.0
                ],
                [
                    "CN(F)c1c(O)c2c(c(CCl)c1F)CN(O)P2",
                    1.0
                ],
                [
                    "CN(CCl)c1c(F)cc2c(c1OF)PN(O)C2",
                    1.0
                ],
                [
                    "CCCc1c(NOCl)c(F)c(OF)c2[pH][nH]c12",
                    1.0
                ],
                [
                    "CC=Cc1c(CNOF)p2c(C(F)Cl)c1n2O",
                    1.0
                ],
                [
                    "CC=C(Cl)C1=C(OF)C2=CCN(N1CF)P2O",
                    1.0
                ],
                [
                    "CC=C(CCl)C1=C(OF)C2=CCN(N1F)P2O",
                    1.0
                ],
                [
                    "CC1NP(O)c2c1cc(Cl)c(NCF)c2OF",
                    1.0
                ],
                [
                    "CC1NP(O)C2=C1CC=C(Cl)C(NF)=C2OF",
                    1.0
                ],
                [
                    "CC1=C(Cl)C=C(OF)Cc2c1[nH]p2ONCF",
                    1.0
                ],
                [
                    "CC1=C(Cl)C(NCF)=C(OF)Cc2c1[nH]p2O",
                    1.0
                ],
                [
                    "CC1=C(Cl)C(N)=C(OF)Cc2c1[nH]p2OCF",
                    1.0
                ],
                [
                    "CC(NOF)c1cccc2c1C(F)(Cl)N(O)P2",
                    1.0
                ],
                [
                    "CC(NOF)c1c(O)ccc2c1C(F)(Cl)NP2",
                    1.0
                ],
                [
                    "CC(NOF)(c1ccc(O)c2[pH][nH]c12)C(F)Cl",
                    1.0
                ],
                [
                    "CC(NO)(c1c(F)cc(O)c2[pH][nH]c12)C(F)Cl",
                    1.0
                ],
                [
                    "CC(NO)(C(=C(F)C#CO)c1c[pH][nH]1)C(F)Cl",
                    1.0
                ],
                [
                    "CC(N)c1c(OCl)ccc2c1C(F)(OF)NP2",
                    1.0
                ],
                [
                    "CC(N)(c1c(F)c(O)c(O)c2[pH][nH]c12)C(F)Cl",
                    1.0
                ],
                [
                    "CC(F)P1c2c(NOF)cccc2C(Cl)N1O",
                    1.0
                ],
                [
                    "CC(F)Nc1ccc2c(c1OF)PN(O)C2Cl",
                    1.0
                ],
                [
                    "CC(F)(Cl)ON1Cc2cccc(NOF)c2P1",
                    1.0
                ],
                [
                    "CC(F)(Cl)C(NO)c1ccc(OF)c2[pH][nH]c12",
                    1.0
                ],
                [
                    "CC(Cl)ON1Pc2c(NOF)cccc2C1F",
                    1.0
                ],
                [
                    "CC(Cl)C(NO)c1cc(F)c(OF)c2[pH][nH]c12",
                    1.0
                ],
                [
                    "CC(Cl)(c1cccc2c1CN(O)P2)N(F)OF",
                    1.0
                ],
                [
                    "CC(=CF)C1=C2C(O)=C(CF)NN(C1Cl)P2O",
                    1.0
                ],
                [
                    "C=CNN1P(O)C=C2C(CC(F)Cl)=CC21OF",
                    1.0
                ],
                [
                    "C=CNN1P(O)C=C2C(C(F)CCl)=CC21OF",
                    1.0
                ],
                [
                    "C=CNN1P(O)C(OF)=C2C(CCF)=CC21Cl",
                    1.0
                ],
                [
                    "C=CNN1C2CC(OF)=C(C(F)Cl)C2=CP1O",
                    1.0
                ],
                [
                    "C=CNN1C2C=C(CC(F)Cl)C2=C(OF)P1O",
                    1.0
                ],
                [
                    "C=CNN1C2C=C(C(OF)C(F)Cl)C2=CP1O",
                    1.0
                ],
                [
                    "C=CNN1C2C=C(C(O)C(F)Cl)C2=C(O)P1F",
                    1.0
                ],
                [
                    "C=CNN1C2C=C(C(F)CCl)C2=CP1OOF",
                    1.0
                ],
                [
                    "C=CNN1C2C=C(C(F)CCl)C2=C(OF)P1O",
                    1.0
                ],
                [
                    "C=CNN1C2C=C(C(F)C(Cl)OF)C2=CP1O",
                    1.0
                ],
                [
                    "C=CNN1C2C(=CP1O)C(C(F)CCl)=C2OF",
                    1.0
                ],
                [
                    "C=CNN1C2C(=CP1O)C(C(C)(F)Cl)=C2OF",
                    1.0
                ],
                [
                    "C=CNN1C2C(=CCP1O)C(C(F)Cl)=C2OF",
                    1.0
                ],
                [
                    "C=CNCC(F)(Cl)C1=C(OF)C2NP(O)C=C12",
                    1.0
                ],
                [
                    "C=CN1C2=C(C(=C)CC(F)Cl)C(OF)N1P2O",
                    1.0
                ],
                [
                    "C=CN1C(C(CF)OF)=CC2=CC(Cl)N1P2O",
                    1.0
                ],
                [
                    "C=CN(O)N1PC=C2C(CC(F)Cl)=CC21OF",
                    1.0
                ],
                [
                    "C=CN(O)N1P(O)C=C2C(CC(F)Cl)=CC21F",
                    1.0
                ],
                [
                    "C=CN(F)N1C2C(=CP1O)C(C(C)Cl)=C2OF",
                    1.0
                ],
                [
                    "C=CN(C(F)Cl)N1C2C=C(C)C2=C(OF)P1O",
                    1.0
                ],
                [
                    "C=CC1=C2C=C(CCF)NN(C1Cl)P2OOF",
                    1.0
                ],
                [
                    "C=CC1=C2C=C(C(CF)OF)NN(C1Cl)P2O",
                    1.0
                ],
                [
                    "C=CC1=C2C(OF)=CNN(P2O)C1(Cl)CCF",
                    1.0
                ],
                [
                    "C=CC1=C2C(OF)=CN(CC(F)Cl)N(C1)P2O",
                    1.0
                ],
                [
                    "C=CC1=C2C(OF)=C(CCF)NN(C1Cl)P2O",
                    1.0
                ],
                [
                    "C=CC1=C2C(OF)=C(C(O)CF)NN(C1)P2Cl",
                    1.0
                ],
                [
                    "C=C1C(CF)=C1C(Cl)N1NC=C(OF)CP1O",
                    1.0
                ],
                [
                    "C=C(OF)C1=C2C=C(CCF)NN(C1Cl)P2O",
                    1.0
                ],
                [
                    "C=C(O)NN1PC(OF)=C2C(CCF)=CC21Cl",
                    1.0
                ],
                [
                    "C=C(NN1C2C=C(CC(F)Cl)C2=CP1O)OF",
                    1.0
                ],
                [
                    "C=C(NN1C2C=C(C(F)CCl)C2=CP1O)OF",
                    1.0
                ],
                [
                    "C=C(F)NN1P(O)C=C2C(CCCl)=C(O)C21F",
                    1.0
                ],
                [
                    "C=C(F)NN1C2C(=CP1O)C(CCCl)=C2OF",
                    1.0
                ],
                [
                    "C=C(F)NN1C2C(=CP1O)C(C(C)Cl)=C2OF",
                    1.0
                ],
                [
                    "C=C(F)N(F)N1PC(O)=C2C(CCCl)=C(O)C21",
                    1.0
                ],
                [
                    "C=C(F)N(F)N1C2C(=CP1OCl)C(CC)=C2O",
                    1.0
                ],
                [
                    "C=C(F)N(F)N1C2C(=CP1O)C(CCCl)=C2O",
                    1.0
                ],
                [
                    "C=C(CCF)C1=C2C(OF)=CNN(C1Cl)P2O",
                    1.0
                ],
                [
                    "C=C(CC)C1=C2C(OF)=CNN(P2O)C1(F)Cl",
                    1.0
                ],
                [
                    "C=C(CC)C1=C2C(OF)=CN(F)N(C1Cl)P2O",
                    1.0
                ],
                [
                    "C=C(CC)C1=C2C(OF)=C(F)NN(C1Cl)P2O",
                    1.0
                ],
                [
                    "C=C(CC(F)Cl)C1=C2C(OF)=CNN(C1)P2O",
                    1.0
                ],
                [
                    "C=C(C=C1CNC2=C1C(F)NP2)OC(Cl)OF",
                    1.0
                ],
                [
                    "C=C(C1=C2C(OF)=CNN(C1)P2O)C(C)(F)Cl",
                    1.0
                ]
            ],
            "execution_time": 202.91454100608826,
            "number_scoring_function_calls": 12357,
            "metadata": {
                "top_250": 1.0,
                "internal_similarity_max": 0.75,
                "internal_similarity_mean": 0.1508525595814393,
                "internal_similarity_histogram_density": [
                    [
                        1.60992,
                        6.9568,
                        1.0911999999999995,
                        0.22368000000000005,
                        0.08288000000000001,
                        0.02527999999999998,
                        0.008960000000000003,
                        0.0012800000000000003,
                        0.0,
                        0.0
                    ]
                ],
                "internal_similarity_histogram_bins": [
                    [
                        0.0,
                        0.1,
                        0.2,
                        0.30000000000000004,
                        0.4,
                        0.5,
                        0.6000000000000001,
                        0.7000000000000001,
                        0.8,
                        0.9,
                        1.0
                    ]
                ]
            }
        },
        {
            "benchmark_name": "Median molecules 1",
            "score": 0.4546897198052908,
            "optimized_molecules": [
                [
                    "CC1CCC2CC(=O)C(C)(CCC(C(C)C)C(O)C1)C2(C)C",
                    0.4745762711864407
                ],
                [
                    "CC1CCC2(C)C(=O)CC(CCC(C(C)C)C(O)C1)C2(C)C",
                    0.4745762711864407
                ],
                [
                    "CC(C)C1CCC2(C)C(=O)CC(CC1O)C2(C)C",
                    0.4738035414793428
                ],
                [
                    "CC(C)C1CCC2CC(=O)C(C)(CCC1O)C2(C)C",
                    0.46032847487588874
                ],
                [
                    "CC(C)C1CC(=O)C2(C)CCC(CC1O)C2(C)C",
                    0.458682472293863
                ],
                [
                    "CC1CCC2CCC(C)(C(=O)CC(C(C)C)C(O)C1)C2(C)C",
                    0.45
                ],
                [
                    "CC1CCC(C(C)C)C(O)CCC2(C)C(=O)CC(C1)C2(C)C",
                    0.45
                ],
                [
                    "CC1CCC(C(C)C)C(O)CC2CCC(C)(C(=O)C1)C2(C)C",
                    0.45
                ],
                [
                    "CC1CCC(C(C)C)C(O)CC2CC(=O)C(C)(CC1)C2(C)C",
                    0.45
                ],
                [
                    "CC1CCC(C(C)C)C(O)CC(=O)C2(C)CCC(C1)C2(C)C",
                    0.45
                ],
                [
                    "CC1CC(=O)C2(C)CCC(CCC(C(C)C)C(O)C1)C2(C)C",
                    0.45
                ],
                [
                    "CC1CCC2CC(=O)C(C)(CC(C(C)C)C(O)C1)C2(C)C",
                    0.44801076831712416
                ],
                [
                    "CC1CCC2(C)C(=O)CC(CC(C(C)C)C(O)C1)C2(C)C",
                    0.44801076831712416
                ],
                [
                    "CC1CC(O)C(C(C)C)CCC2CC(=O)C(C)(C1)C2(C)C",
                    0.44801076831712416
                ],
                [
                    "CC1CC(O)C(C(C)C)CCC2(C)C(=O)CC(C1)C2(C)C",
                    0.44801076831712416
                ],
                [
                    "CC(C)C1CCC2CCC(C)(C(=O)CC1O)C2(C)C",
                    0.4476660119995655
                ],
                [
                    "CC(C)C1CCC2CC(=O)C(C)(CC1O)C2(C)C",
                    0.4468887036332465
                ],
                [
                    "CC(C)C1CCC2(C)C(=O)CC(CCC1O)C2(C)C",
                    0.44585082870893744
                ],
                [
                    "CC(C)C1CC2CCC(C)(C(=O)CC1O)C2(C)C",
                    0.443613573862942
                ],
                [
                    "CC(C)C1CC2CC(=O)C(C)(CCC1O)C2(C)C",
                    0.443613573862942
                ],
                [
                    "CC1CCCC2CC(=O)C(C)(CCC(C(C)C)C(O)C1)C2(C)C",
                    0.43994134506405985
                ],
                [
                    "CC1CCCC2(C)C(=O)CC(CCC(C(C)C)C(O)C1)C2(C)C",
                    0.43994134506405985
                ],
                [
                    "CC1CCC2CC(=O)C(C)(CCCC(C(C)C)C(O)C1)C2(C)C",
                    0.43994134506405985
                ],
                [
                    "CC1CCC2(C)C(=O)CC(CCCC(C(C)C)C(O)C1)C2(C)C",
                    0.43994134506405985
                ],
                [
                    "CC1CCC(O)C(C(C)C)CCC2(C)C(=O)CC(C1)C2(C)C",
                    0.4379535120175709
                ],
                [
                    "CC1CCC2CC(=O)C(C)(CCC(O)C(C(C)C)C1)C2(C)C",
                    0.4374487394792124
                ],
                [
                    "CC(C)C1CCC(=O)C2(C)CCC(CC1O)C2(C)C",
                    0.43605676539356963
                ],
                [
                    "CC1CCC2(C)C(=O)CC(CC(O)C(C(C)C)C1)C2(C)C",
                    0.435285750066007
                ],
                [
                    "CC1CCC(C(C)C)C(O)CC2CC(=O)C(C)(C1)C2(C)C",
                    0.435285750066007
                ],
                [
                    "CC1CCC(C(C)C)C(O)CC2(C)C(=O)CC(C1)C2(C)C",
                    0.435285750066007
                ],
                [
                    "CC1CC(O)C(C(C)C)CC(=O)C2(C)CCC(C1)C2(C)C",
                    0.435285750066007
                ],
                [
                    "CC1CC(=O)C2(C)CCC(CC(C(C)C)C(O)C1)C2(C)C",
                    0.435285750066007
                ],
                [
                    "CC(C)C1CCCC2(C)C(=O)CC(CC1O)C2(C)C",
                    0.43513363202883826
                ],
                [
                    "CC1CCC2CC(O)C(C(C)C)CCC(C)(C(=O)C1)C2(C)C",
                    0.4262295081967213
                ],
                [
                    "CC1CCC2(C)C(=O)CC(O)C(C(C)C)CCC(C1)C2(C)C",
                    0.4262295081967213
                ],
                [
                    "CC1CCC2CCC(C)(C(=O)CC(O)C(C(C)C)C1)C2(C)C",
                    0.42597137568529864
                ],
                [
                    "CC1CCC(O)C(C(C)C)CC(=O)C2(C)CCC(C1)C2(C)C",
                    0.42597137568529864
                ],
                [
                    "CC1CCC2CC(=O)C(C)(CCC(C(C)S)C(O)C1)C2(C)C",
                    0.4251952027621871
                ],
                [
                    "CC1CCC2CC(=O)C(C)(CCC(C(C)P)C(O)C1)C2(C)C",
                    0.4251952027621871
                ],
                [
                    "CC1CCC2CC(=O)C(C)(CCC(C(C)O)C(O)C1)C2(C)C",
                    0.4251952027621871
                ],
                [
                    "CC1CCC2CC(=O)C(C)(CCC(C(C)N)C(O)C1)C2(C)C",
                    0.4251952027621871
                ],
                [
                    "CC1CCC2CC(=O)C(C)(CCC(C(C)F)C(O)C1)C2(C)C",
                    0.4251952027621871
                ],
                [
                    "CC1CCC2CC(=O)C(C)(CCC(C(C)Cl)C(O)C1)C2(C)C",
                    0.4251952027621871
                ],
                [
                    "CC1CCC2CC(=O)C(C)(CCC(C(C)Br)C(O)C1)C2(C)C",
                    0.4251952027621871
                ],
                [
                    "CC1CCC2(C)C(=O)CC(CCC(O)C(C(C)C)C1)C2(C)C",
                    0.4251952027621871
                ],
                [
                    "CC1CCC2(C)C(=O)CC(CCC(C(C)S)C(O)C1)C2(C)C",
                    0.4251952027621871
                ],
                [
                    "CC1CCC2(C)C(=O)CC(CCC(C(C)P)C(O)C1)C2(C)C",
                    0.4251952027621871
                ],
                [
                    "CC1CCC2(C)C(=O)CC(CCC(C(C)O)C(O)C1)C2(C)C",
                    0.4251952027621871
                ],
                [
                    "CC1CCC2(C)C(=O)CC(CCC(C(C)N)C(O)C1)C2(C)C",
                    0.4251952027621871
                ],
                [
                    "CC1CCC2(C)C(=O)CC(CCC(C(C)F)C(O)C1)C2(C)C",
                    0.4251952027621871
                ],
                [
                    "CC1CCC2(C)C(=O)CC(CCC(C(C)Cl)C(O)C1)C2(C)C",
                    0.4251952027621871
                ],
                [
                    "CC1CCC2(C)C(=O)CC(CCC(C(C)Br)C(O)C1)C2(C)C",
                    0.4251952027621871
                ],
                [
                    "CC(C)C1CCC2CC(=O)C(C)(CCC(S)CC1O)C2(C)C",
                    0.4251952027621871
                ],
                [
                    "CC(C)C1CCC2CC(=O)C(C)(CCC(P)CC1O)C2(C)C",
                    0.4251952027621871
                ],
                [
                    "CC(C)C1CCC2CC(=O)C(C)(CCC(O)CC1O)C2(C)C",
                    0.4251952027621871
                ],
                [
                    "CC(C)C1CCC2CC(=O)C(C)(CCC(N)CC1O)C2(C)C",
                    0.4251952027621871
                ],
                [
                    "CC(C)C1CCC2CC(=O)C(C)(CCC(F)CC1O)C2(C)C",
                    0.4251952027621871
                ],
                [
                    "CC(C)C1CCC2CC(=O)C(C)(CCC(Cl)CC1O)C2(C)C",
                    0.4251952027621871
                ],
                [
                    "CC(C)C1CCC2CC(=O)C(C)(CCC(Br)CC1O)C2(C)C",
                    0.4251952027621871
                ],
                [
                    "CC(C)C1CCC2CC(=O)C(C)(CCCC1O)C2(C)C",
                    0.4242640687119285
                ],
                [
                    "CC1CCC2CC(=O)C(C)(CC(O)C(C(C)C)C1)C2(C)C",
                    0.423728813559322
                ],
                [
                    "CC1CCC2(C)C(=O)CC(C(C)C)C(O)CC(C1)C2(C)C",
                    0.4234505222898966
                ],
                [
                    "CC1CC(=O)C2(C)CCC(C(C)C)C(O)CC(C1)C2(C)C",
                    0.4234505222898966
                ],
                [
                    "CC(C)C1CCC2(C)C(=O)CCC(CC1O)C2(C)C",
                    0.42334475220649564
                ],
                [
                    "CC1CCC2CC(C)(C(=O)CC(C(C)C)C(O)C1)C2(C)C",
                    0.4226135862856293
                ],
                [
                    "CC1CCC(C(C)C)C(O)CC2CC(C)(C(=O)C1)C2(C)C",
                    0.4226135862856293
                ],
                [
                    "CC1CCC(C(C)C)C(O)CC(=O)C2(C)CC(C1)C2(C)C",
                    0.4226135862856293
                ],
                [
                    "CC1CC(=O)C2(C)CCC(CC(O)C(C(C)C)C1)C2(C)C",
                    0.4226135862856293
                ],
                [
                    "CC1CC(=O)C2(C)CC(CCC(C(C)C)C(O)C1)C2(C)C",
                    0.4226135862856293
                ],
                [
                    "CC(C)C1CCCC2CC(=O)C(C)(CCC1O)C2(C)C",
                    0.4225001481984198
                ],
                [
                    "CC(C)C1CCC2(C)C(=O)CC(CCCC1O)C2(C)C",
                    0.4225001481984198
                ],
                [
                    "CC(C)C1CCC2CC(=O)C(C)(CCC(O)C1C)C2(C)C",
                    0.421211769587116
                ],
                [
                    "CC(C)C1CCC2CC(C)(C(=O)CC1O)C2(C)C",
                    0.42047525605008473
                ],
                [
                    "CC(C)C1CCC2(C)C(=O)CC(CC1O)C2(C)S",
                    0.42047525605008473
                ],
                [
                    "CC(C)C1CCC2(C)C(=O)CC(CC1O)C2(C)P",
                    0.42047525605008473
                ],
                [
                    "CC(C)C1CCC2(C)C(=O)CC(CC1O)C2(C)O",
                    0.42047525605008473
                ],
                [
                    "CC(C)C1CCC2(C)C(=O)CC(CC1O)C2(C)N",
                    0.42047525605008473
                ],
                [
                    "CC(C)C1CCC2(C)C(=O)CC(CC1O)C2(C)F",
                    0.42047525605008473
                ],
                [
                    "CC(C)C1CCC2(C)C(=O)CC(CC1O)C2(C)Cl",
                    0.42047525605008473
                ],
                [
                    "CC(C)C1CCC2(C)C(=O)CC(CC1O)C2(C)Br",
                    0.42047525605008473
                ],
                [
                    "CC1CCCCC2CC(=O)C(C)(CCC(C(C)C)C(O)C1)C2(C)C",
                    0.41979015736886477
                ],
                [
                    "CC1CCCCC2(C)C(=O)CC(CCC(C(C)C)C(O)C1)C2(C)C",
                    0.41979015736886477
                ],
                [
                    "CC1CCC2CC(=O)C(C)(CCCCC(C(C)C)C(O)C1)C2(C)C",
                    0.41979015736886477
                ],
                [
                    "CC1CCC2(C)C(=O)CC(CCCCC(C(C)C)C(O)C1)C2(C)C",
                    0.41979015736886477
                ],
                [
                    "CC(C)C1CC(=O)C2(C)CCC(CCC1O)C2(C)C",
                    0.41953597014763633
                ],
                [
                    "CC(C)C1CC2(C)C(=O)CC(CCC1O)C2(C)C",
                    0.4184137043778615
                ],
                [
                    "CC(C)C1CCC2(C)C(=O)CC(CC(O)C1C)C2(C)C",
                    0.4183300132670378
                ],
                [
                    "CC(C)C1CC2CCC(C)(C(=O)CC(O)C1C)C2(C)C",
                    0.4183300132670378
                ],
                [
                    "CC(C)C1CC2CC(=O)C(C)(CCC(O)C1C)C2(C)C",
                    0.4183300132670378
                ],
                [
                    "CC(C)C1CC(=O)C2(C)CCC(CC(O)C1C)C2(C)C",
                    0.4183300132670378
                ],
                [
                    "CC1CCC2CC(=O)C(C)(CCC(C(C)C)C(O)CC(C)C1)C2(C)C",
                    0.417910447761194
                ],
                [
                    "CC1CCC2(C)C(=O)CC(CCC(C(C)C)C(O)CC(C)C1)C2(C)C",
                    0.417910447761194
                ],
                [
                    "CC1CCC2(C)C(=O)CC(CC(C)CCC(C(C)C)C(O)C1)C2(C)C",
                    0.417690364554548
                ],
                [
                    "CC1CC(=O)C2(C)CCC(CC(C)CCC(C(C)C)C(O)C1)C2(C)C",
                    0.417690364554548
                ],
                [
                    "CC1CCC2CC(=O)C(C)(CCC(O)C1)C2(C)C",
                    0.41753340038353265
                ],
                [
                    "CC1CCCC2CCC(C)(C(=O)CC(C(C)C)C(O)C1)C2(C)C",
                    0.4172614801981401
                ],
                [
                    "CC1CCCC2(C)C(=O)CC(CC(O)C(C(C)C)CC1)C2(C)C",
                    0.4172614801981401
                ],
                [
                    "CC1CCC(C(C)C)C(O)CCCC2(C)C(=O)CC(C1)C2(C)C",
                    0.4172614801981401
                ],
                [
                    "CC1CC(=O)C2(C)CCC(CCCC(C(C)C)C(O)C1)C2(C)C",
                    0.4172614801981401
                ],
                [
                    "CC(C)C1CCC2CC(=O)C(C)(CCC1C)C2(C)C",
                    0.4169606805807075
                ]
            ],
            "execution_time": 224174.0159752369,
            "number_scoring_function_calls": 16265691,
            "metadata": {
                "top_1": 0.4745762711864407,
                "top_10": 0.4591967031021976,
                "top_100": 0.43029618512723417,
                "internal_similarity_max": 0.9523809523809523,
                "internal_similarity_mean": 0.6270140431307778,
                "internal_similarity_histogram_density": [
                    [
                        0.1,
                        0.0,
                        0.0,
                        0.0,
                        0.30000000000000004,
                        3.585999999999997,
                        3.8560000000000008,
                        1.7500000000000004,
                        0.3580000000000001,
                        0.05000000000000001
                    ]
                ],
                "internal_similarity_histogram_bins": [
                    [
                        0.0,
                        0.1,
                        0.2,
                        0.30000000000000004,
                        0.4,
                        0.5,
                        0.6000000000000001,
                        0.7000000000000001,
                        0.8,
                        0.9,
                        1.0
                    ]
                ]
            }
        },
        {
            "benchmark_name": "Median molecules 2",
            "score": 0.41706051596050164,
            "optimized_molecules": [
                [
                    "CCCc1nn(C)c2c(=O)[nH]c(-c3cc(S(=O)(=O)N4CCN(C)C(=O)C(c5ccc6c(c5)OCO6)N(S)CC4)ccc3OCC)nc12",
                    0.4189303587741589
                ],
                [
                    "CCCc1nn(C)c2c(=O)[nH]c(-c3cc(S(=O)(=O)N4CCN(C)C(=O)C(c5ccc6c(c5)OCO6)N(P)CC4)ccc3OCC)nc12",
                    0.4189303587741589
                ],
                [
                    "CCCc1nn(C)c2c(=O)[nH]c(-c3cc(S(=O)(=O)N4CCN(C)C(=O)C(c5ccc6c(c5)OCO6)N(O)CC4)ccc3OCC)nc12",
                    0.4189303587741589
                ],
                [
                    "CCCc1nn(C)c2c(=O)[nH]c(-c3cc(S(=O)(=O)N4CCN(C)C(=O)C(c5ccc6c(c5)OCO6)N(N)CC4)ccc3OCC)nc12",
                    0.4189303587741589
                ],
                [
                    "CCCc1nn(C)c2c(=O)[nH]c(-c3cc(S(=O)(=O)N4CCN(C)C(=O)C(c5ccc6c(c5)OCO6)N(F)CC4)ccc3OCC)nc12",
                    0.4189303587741589
                ],
                [
                    "CCCc1nn(C)c2c(=O)[nH]c(-c3cc(S(=O)(=O)N4CCN(C)C(=O)C(c5ccc6c(c5)OCO6)N(Cl)CC4)ccc3OCC)nc12",
                    0.4189303587741589
                ],
                [
                    "CCCc1nn(C)c2c(=O)[nH]c(-c3cc(S(=O)(=O)N4CCN(C)C(=O)C(c5ccc6c(c5)OCO6)N(C)CC4)ccc3OCC)nc12",
                    0.4189303587741589
                ],
                [
                    "CCCc1nn(C)c2c(=O)[nH]c(-c3cc(S(=O)(=O)N4CCN(C)C(=O)C(c5ccc6c(c5)OCO6)N(Br)CC4)ccc3OCC)nc12",
                    0.4189303587741589
                ],
                [
                    "CCCc1nn(C)c2c(=O)[nH]c(-c3cc(S(=O)(=O)N4CCN(C)C(c5ccc6c(c5)OCO6)C(=O)C4)ccc3OCC)nc12",
                    0.41719815242504243
                ],
                [
                    "CCCc1nn(C)c2c(=O)[nH]c(-c3cc(S(=O)(=O)N4CCN5C(=O)C(c6ccc7c(c6)OCO7)N5CC4)ccc3OCC)nc12",
                    0.41691422535312855
                ],
                [
                    "CCCc1nn(C)c2c(=O)[nH]c(-c3cc(S(=O)(=O)N4CCN(C)CC5C(=O)C(c6ccc7c(c6)OCO7)N5CC4)ccc3OCC)nc12",
                    0.41543750270736796
                ],
                [
                    "CCCc1nn(C)c2c(=O)[nH]c(-c3cc(S(=O)(=O)N4CCN(C)CC5=CN(CC4)C5c4ccc5c(c4)OCO5)ccc3OCC)nc12",
                    0.41534481123181805
                ],
                [
                    "CCCc1nn(C)c2c(=O)[nH]c(-c3cc(S(=O)(=O)N4CCN(C)CC(=O)C(c5ccc6c(c5)OCO6)N(S)CC4)ccc3OCC)nc12",
                    0.41534481123181805
                ],
                [
                    "CCCc1nn(C)c2c(=O)[nH]c(-c3cc(S(=O)(=O)N4CCN(C)CC(=O)C(c5ccc6c(c5)OCO6)N(P)CC4)ccc3OCC)nc12",
                    0.41534481123181805
                ],
                [
                    "CCCc1nn(C)c2c(=O)[nH]c(-c3cc(S(=O)(=O)N4CCN(C)CC(=O)C(c5ccc6c(c5)OCO6)N(O)CC4)ccc3OCC)nc12",
                    0.41534481123181805
                ],
                [
                    "CCCc1nn(C)c2c(=O)[nH]c(-c3cc(S(=O)(=O)N4CCN(C)CC(=O)C(c5ccc6c(c5)OCO6)N(N)CC4)ccc3OCC)nc12",
                    0.41534481123181805
                ],
                [
                    "CCCc1nn(C)c2c(=O)[nH]c(-c3cc(S(=O)(=O)N4CCN(C)CC(=O)C(c5ccc6c(c5)OCO6)N(F)CC4)ccc3OCC)nc12",
                    0.41534481123181805
                ],
                [
                    "CCCc1nn(C)c2c(=O)[nH]c(-c3cc(S(=O)(=O)N4CCN(C)CC(=O)C(c5ccc6c(c5)OCO6)N(Cl)CC4)ccc3OCC)nc12",
                    0.41534481123181805
                ],
                [
                    "CCCc1nn(C)c2c(=O)[nH]c(-c3cc(S(=O)(=O)N4CCN(C)CC(=O)C(c5ccc6c(c5)OCO6)N(C)CC4)ccc3OCC)nc12",
                    0.41534481123181805
                ],
                [
                    "CCCc1nn(C)c2c(=O)[nH]c(-c3cc(S(=O)(=O)N4CCN(C)CC(=O)C(c5ccc6c(c5)OCO6)N(Br)CC4)ccc3OCC)nc12",
                    0.41534481123181805
                ],
                [
                    "CCCc1nn(C)c2c(=O)[nH]c(-c3cc(S(=O)(=O)N4CC(=O)C(c5ccc6c(c5)OCO6)N(C)C4)ccc3OCC)nc12",
                    0.41509799840746886
                ],
                [
                    "CCCc1nn(C)c2c(=O)[nH]c(-c3cc(S(=O)(=O)N4CCN(C)CCN5C(c6ccc7c(c6)OCO7)C(=O)N5CC4)ccc3OCC)nc12",
                    0.4148531704074101
                ],
                [
                    "CCCc1nn(C)c2c(=O)[nH]c(-c3cc(S(=O)(=O)N4CCN(C)CCN5C(=O)C(c6ccc7c(c6)OCO7)N5CC4)ccc3OCC)nc12",
                    0.4148531704074101
                ],
                [
                    "CCCc1nn(C)c2c(=O)[nH]c(-c3cc(S(=O)(=O)N4CCN(S)C(=O)C(c5ccc6c(c5)OCO6)N(C)CC4)ccc3OCC)nc12",
                    0.41457958749161017
                ],
                [
                    "CCCc1nn(C)c2c(=O)[nH]c(-c3cc(S(=O)(=O)N4CCN(P)C(=O)C(c5ccc6c(c5)OCO6)N(C)CC4)ccc3OCC)nc12",
                    0.41457958749161017
                ],
                [
                    "CCCc1nn(C)c2c(=O)[nH]c(-c3cc(S(=O)(=O)N4CCN(O)C(=O)C(c5ccc6c(c5)OCO6)N(C)CC4)ccc3OCC)nc12",
                    0.41457958749161017
                ],
                [
                    "CCCc1nn(C)c2c(=O)[nH]c(-c3cc(S(=O)(=O)N4CCN(N)C(=O)C(c5ccc6c(c5)OCO6)N(C)CC4)ccc3OCC)nc12",
                    0.41457958749161017
                ],
                [
                    "CCCc1nn(C)c2c(=O)[nH]c(-c3cc(S(=O)(=O)N4CCN(F)C(=O)C(c5ccc6c(c5)OCO6)N(C)CC4)ccc3OCC)nc12",
                    0.41457958749161017
                ],
                [
                    "CCCc1nn(C)c2c(=O)[nH]c(-c3cc(S(=O)(=O)N4CCN(Cl)C(=O)C(c5ccc6c(c5)OCO6)N(C)CC4)ccc3OCC)nc12",
                    0.41457958749161017
                ],
                [
                    "CCCc1nn(C)c2c(=O)[nH]c(-c3cc(S(=O)(=O)N4CCN(C)C5=CN(CC4)C5c4ccc5c(c4)OCO5)ccc3OCC)nc12",
                    0.41457958749161017
                ],
                [
                    "CCCc1nn(C)c2c(=O)[nH]c(-c3cc(S(=O)(=O)N4CCN(Br)C(=O)C(c5ccc6c(c5)OCO6)N(C)CC4)ccc3OCC)nc12",
                    0.41457958749161017
                ],
                [
                    "CCCc1nn(C)c2c(=O)[nH]c(-c3cc(S(=O)(=O)N4CCN(C)C(=O)C4c4ccc5c(c4)OCO5)ccc3OCC)nc12",
                    0.4138963085982298
                ],
                [
                    "CCCc1nn(C)c2c(=O)[nH]c(-c3cc(S(=O)(=O)N4CCC(=O)C(c5ccc6c(c5)OCO6)N(C)CC4)ccc3OCC)nc12",
                    0.41367582426614313
                ],
                [
                    "CCCc1nn(C)c2c(=O)[nH]c(-c3cc(S(=O)(=O)N4CCN(C)CCC5C(=O)C(c6ccc7c(c6)OCO7)N5CC4)ccc3OCC)nc12",
                    0.4131563042724613
                ],
                [
                    "CCCc1nn(C)c2c(=O)[nH]c(-c3cc(S(=O)(=O)N4CCN(C)C(c5ccc6c(c5)OCO6)C(=S)C4)ccc3OCC)nc12",
                    0.41276854016057085
                ],
                [
                    "CCCc1nn(C)c2c(=O)[nH]c(-c3cc(S(=O)(=O)N4CCN(C)C(c5ccc6c(c5)OCO6)C(=P)C4)ccc3OCC)nc12",
                    0.41276854016057085
                ],
                [
                    "CCCc1nn(C)c2c(=O)[nH]c(-c3cc(S(=O)(=O)N4CCN(C)C(c5ccc6c(c5)OCO6)C(=N)C4)ccc3OCC)nc12",
                    0.41276854016057085
                ],
                [
                    "C=C1CN(S(=O)(=O)c2ccc(OCC)c(-c3nc4c(CCC)nn(C)c4c(=O)[nH]3)c2)CCN(C)C1c1ccc2c(c1)OCO2",
                    0.41276854016057085
                ],
                [
                    "CCCc1nn(C)c2c(=O)[nH]c(-c3cc(S(=O)(=O)N4CCN(C)C(=O)C(c5ccc6c(c5)OCO6)N(C5C=[SH]5)CC4)ccc3OCC)nc12",
                    0.4126197817388711
                ],
                [
                    "CCCc1nn(C)c2c(=O)[nH]c(-c3cc(S(=O)(=O)N4CCN(C)C(=O)C(c5ccc6c(c5)OCO6)N(C5C=P5)CC4)ccc3OCC)nc12",
                    0.4126197817388711
                ],
                [
                    "CCCc1nn(C)c2c(=O)[nH]c(-c3cc(S(=O)(=O)N4CCN(C)C(=O)C(c5ccc6c(c5)OCO6)N(C5C=N5)CC4)ccc3OCC)nc12",
                    0.4126197817388711
                ],
                [
                    "CCCc1nn(C)c2c(=O)[nH]c(-c3cc(S(=O)(=O)N4CCN(C)C(=O)C(c5ccc6c(c5)OCO6)N(C5C=C5)CC4)ccc3OCC)nc12",
                    0.4126197817388711
                ],
                [
                    "CCCc1nn(C)c2c(=O)[nH]c(-c3cc(S(=O)(=O)N4CCN(C)C(=O)C(c5ccc6c(c5)OCO6)N([SH]=S)CC4)ccc3OCC)nc12",
                    0.41253013129940097
                ],
                [
                    "CCCc1nn(C)c2c(=O)[nH]c(-c3cc(S(=O)(=O)N4CCN(C)C(=O)C(c5ccc6c(c5)OCO6)N([SH]=P)CC4)ccc3OCC)nc12",
                    0.41253013129940097
                ],
                [
                    "CCCc1nn(C)c2c(=O)[nH]c(-c3cc(S(=O)(=O)N4CCN(C)C(=O)C(c5ccc6c(c5)OCO6)N([SH]=O)CC4)ccc3OCC)nc12",
                    0.41253013129940097
                ],
                [
                    "CCCc1nn(C)c2c(=O)[nH]c(-c3cc(S(=O)(=O)N4CCN(C)C(=O)C(c5ccc6c(c5)OCO6)N(SS)CC4)ccc3OCC)nc12",
                    0.41253013129940097
                ],
                [
                    "CCCc1nn(C)c2c(=O)[nH]c(-c3cc(S(=O)(=O)N4CCN(C)C(=O)C(c5ccc6c(c5)OCO6)N(SP)CC4)ccc3OCC)nc12",
                    0.41253013129940097
                ],
                [
                    "CCCc1nn(C)c2c(=O)[nH]c(-c3cc(S(=O)(=O)N4CCN(C)C(=O)C(c5ccc6c(c5)OCO6)N(SN)CC4)ccc3OCC)nc12",
                    0.41253013129940097
                ],
                [
                    "CCCc1nn(C)c2c(=O)[nH]c(-c3cc(S(=O)(=O)N4CCN(C)C(=O)C(c5ccc6c(c5)OCO6)N(SF)CC4)ccc3OCC)nc12",
                    0.41253013129940097
                ],
                [
                    "CCCc1nn(C)c2c(=O)[nH]c(-c3cc(S(=O)(=O)N4CCN(C)C(=O)C(c5ccc6c(c5)OCO6)N(SBr)CC4)ccc3OCC)nc12",
                    0.41253013129940097
                ],
                [
                    "CCCc1nn(C)c2c(=O)[nH]c(-c3cc(S(=O)(=O)N4CCN(C)C(=O)C(c5ccc6c(c5)OCO6)N(S#[SH])CC4)ccc3OCC)nc12",
                    0.41253013129940097
                ],
                [
                    "CCCc1nn(C)c2c(=O)[nH]c(-c3cc(S(=O)(=O)N4CCN(C)C(=O)C(c5ccc6c(c5)OCO6)N(S#P)CC4)ccc3OCC)nc12",
                    0.41253013129940097
                ],
                [
                    "CCCc1nn(C)c2c(=O)[nH]c(-c3cc(S(=O)(=O)N4CCN(C)C(=O)C(c5ccc6c(c5)OCO6)N(S#N)CC4)ccc3OCC)nc12",
                    0.41253013129940097
                ],
                [
                    "CCCc1nn(C)c2c(=O)[nH]c(-c3cc(S(=O)(=O)N4CCN(C)C(=O)C(c5ccc6c(c5)OCO6)N(PS)CC4)ccc3OCC)nc12",
                    0.41253013129940097
                ],
                [
                    "CCCc1nn(C)c2c(=O)[nH]c(-c3cc(S(=O)(=O)N4CCN(C)C(=O)C(c5ccc6c(c5)OCO6)N(PO)CC4)ccc3OCC)nc12",
                    0.41253013129940097
                ],
                [
                    "CCCc1nn(C)c2c(=O)[nH]c(-c3cc(S(=O)(=O)N4CCN(C)C(=O)C(c5ccc6c(c5)OCO6)N(PN)CC4)ccc3OCC)nc12",
                    0.41253013129940097
                ],
                [
                    "CCCc1nn(C)c2c(=O)[nH]c(-c3cc(S(=O)(=O)N4CCN(C)C(=O)C(c5ccc6c(c5)OCO6)N(PF)CC4)ccc3OCC)nc12",
                    0.41253013129940097
                ],
                [
                    "CCCc1nn(C)c2c(=O)[nH]c(-c3cc(S(=O)(=O)N4CCN(C)C(=O)C(c5ccc6c(c5)OCO6)N(PC)CC4)ccc3OCC)nc12",
                    0.41253013129940097
                ],
                [
                    "CCCc1nn(C)c2c(=O)[nH]c(-c3cc(S(=O)(=O)N4CCN(C)C(=O)C(c5ccc6c(c5)OCO6)N(PBr)CC4)ccc3OCC)nc12",
                    0.41253013129940097
                ],
                [
                    "CCCc1nn(C)c2c(=O)[nH]c(-c3cc(S(=O)(=O)N4CCN(C)C(=O)C(c5ccc6c(c5)OCO6)N(P=S)CC4)ccc3OCC)nc12",
                    0.41253013129940097
                ],
                [
                    "CCCc1nn(C)c2c(=O)[nH]c(-c3cc(S(=O)(=O)N4CCN(C)C(=O)C(c5ccc6c(c5)OCO6)N(P=P)CC4)ccc3OCC)nc12",
                    0.41253013129940097
                ],
                [
                    "CCCc1nn(C)c2c(=O)[nH]c(-c3cc(S(=O)(=O)N4CCN(C)C(=O)C(c5ccc6c(c5)OCO6)N(P=N)CC4)ccc3OCC)nc12",
                    0.41253013129940097
                ],
                [
                    "CCCc1nn(C)c2c(=O)[nH]c(-c3cc(S(=O)(=O)N4CCN(C)C(=O)C(c5ccc6c(c5)OCO6)N(OS)CC4)ccc3OCC)nc12",
                    0.41253013129940097
                ],
                [
                    "CCCc1nn(C)c2c(=O)[nH]c(-c3cc(S(=O)(=O)N4CCN(C)C(=O)C(c5ccc6c(c5)OCO6)N(OP)CC4)ccc3OCC)nc12",
                    0.41253013129940097
                ],
                [
                    "CCCc1nn(C)c2c(=O)[nH]c(-c3cc(S(=O)(=O)N4CCN(C)C(=O)C(c5ccc6c(c5)OCO6)N(OO)CC4)ccc3OCC)nc12",
                    0.41253013129940097
                ],
                [
                    "CCCc1nn(C)c2c(=O)[nH]c(-c3cc(S(=O)(=O)N4CCN(C)C(=O)C(c5ccc6c(c5)OCO6)N(OF)CC4)ccc3OCC)nc12",
                    0.41253013129940097
                ],
                [
                    "CCCc1nn(C)c2c(=O)[nH]c(-c3cc(S(=O)(=O)N4CCN(C)C(=O)C(c5ccc6c(c5)OCO6)N(OCl)CC4)ccc3OCC)nc12",
                    0.41253013129940097
                ],
                [
                    "CCCc1nn(C)c2c(=O)[nH]c(-c3cc(S(=O)(=O)N4CCN(C)C(=O)C(c5ccc6c(c5)OCO6)N(OC)CC4)ccc3OCC)nc12",
                    0.41253013129940097
                ],
                [
                    "CCCc1nn(C)c2c(=O)[nH]c(-c3cc(S(=O)(=O)N4CCN(C)C(=O)C(c5ccc6c(c5)OCO6)N(OBr)CC4)ccc3OCC)nc12",
                    0.41253013129940097
                ],
                [
                    "CCCc1nn(C)c2c(=O)[nH]c(-c3cc(S(=O)(=O)N4CCN(C)C(=O)C(c5ccc6c(c5)OCO6)N(NS)CC4)ccc3OCC)nc12",
                    0.41253013129940097
                ],
                [
                    "CCCc1nn(C)c2c(=O)[nH]c(-c3cc(S(=O)(=O)N4CCN(C)C(=O)C(c5ccc6c(c5)OCO6)N(NP)CC4)ccc3OCC)nc12",
                    0.41253013129940097
                ],
                [
                    "CCCc1nn(C)c2c(=O)[nH]c(-c3cc(S(=O)(=O)N4CCN(C)C(=O)C(c5ccc6c(c5)OCO6)N(NN)CC4)ccc3OCC)nc12",
                    0.41253013129940097
                ],
                [
                    "CCCc1nn(C)c2c(=O)[nH]c(-c3cc(S(=O)(=O)N4CCN(C)C(=O)C(c5ccc6c(c5)OCO6)N(NF)CC4)ccc3OCC)nc12",
                    0.41253013129940097
                ],
                [
                    "CCCc1nn(C)c2c(=O)[nH]c(-c3cc(S(=O)(=O)N4CCN(C)C(=O)C(c5ccc6c(c5)OCO6)N(NCl)CC4)ccc3OCC)nc12",
                    0.41253013129940097
                ],
                [
                    "CCCc1nn(C)c2c(=O)[nH]c(-c3cc(S(=O)(=O)N4CCN(C)C(=O)C(c5ccc6c(c5)OCO6)N(NC)CC4)ccc3OCC)nc12",
                    0.41253013129940097
                ],
                [
                    "CCCc1nn(C)c2c(=O)[nH]c(-c3cc(S(=O)(=O)N4CCN(C)C(=O)C(c5ccc6c(c5)OCO6)N(NBr)CC4)ccc3OCC)nc12",
                    0.41253013129940097
                ],
                [
                    "CCCc1nn(C)c2c(=O)[nH]c(-c3cc(S(=O)(=O)N4CCN(C)C(=O)C(c5ccc6c(c5)OCO6)N(N=S)CC4)ccc3OCC)nc12",
                    0.41253013129940097
                ],
                [
                    "CCCc1nn(C)c2c(=O)[nH]c(-c3cc(S(=O)(=O)N4CCN(C)C(=O)C(c5ccc6c(c5)OCO6)N(N=P)CC4)ccc3OCC)nc12",
                    0.41253013129940097
                ],
                [
                    "CCCc1nn(C)c2c(=O)[nH]c(-c3cc(S(=O)(=O)N4CCN(C)C(=O)C(c5ccc6c(c5)OCO6)N(N=O)CC4)ccc3OCC)nc12",
                    0.41253013129940097
                ],
                [
                    "CCCc1nn(C)c2c(=O)[nH]c(-c3cc(S(=O)(=O)N4CCN(C)C(=O)C(c5ccc6c(c5)OCO6)N(N=N)CC4)ccc3OCC)nc12",
                    0.41253013129940097
                ],
                [
                    "CCCc1nn(C)c2c(=O)[nH]c(-c3cc(S(=O)(=O)N4CCN(C)C(=O)C(c5ccc6c(c5)OCO6)N(CS)CC4)ccc3OCC)nc12",
                    0.41253013129940097
                ],
                [
                    "CCCc1nn(C)c2c(=O)[nH]c(-c3cc(S(=O)(=O)N4CCN(C)C(=O)C(c5ccc6c(c5)OCO6)N(CP)CC4)ccc3OCC)nc12",
                    0.41253013129940097
                ],
                [
                    "CCCc1nn(C)c2c(=O)[nH]c(-c3cc(S(=O)(=O)N4CCN(C)C(=O)C(c5ccc6c(c5)OCO6)N(CO)CC4)ccc3OCC)nc12",
                    0.41253013129940097
                ],
                [
                    "CCCc1nn(C)c2c(=O)[nH]c(-c3cc(S(=O)(=O)N4CCN(C)C(=O)C(c5ccc6c(c5)OCO6)N(CF)CC4)ccc3OCC)nc12",
                    0.41253013129940097
                ],
                [
                    "CCCc1nn(C)c2c(=O)[nH]c(-c3cc(S(=O)(=O)N4CCN(C)C(=O)C(c5ccc6c(c5)OCO6)N(CCl)CC4)ccc3OCC)nc12",
                    0.41253013129940097
                ],
                [
                    "CCCc1nn(C)c2c(=O)[nH]c(-c3cc(S(=O)(=O)N4CCN(C)C(=O)C(c5ccc6c(c5)OCO6)N(CC)CC4)ccc3OCC)nc12",
                    0.41253013129940097
                ],
                [
                    "CCCc1nn(C)c2c(=O)[nH]c(-c3cc(S(=O)(=O)N4CCN(C)C(=O)C(c5ccc6c(c5)OCO6)N(CBr)CC4)ccc3OCC)nc12",
                    0.41253013129940097
                ],
                [
                    "CCCc1nn(C)c2c(=O)[nH]c(-c3cc(S(=O)(=O)N4CCN(C)C(=O)C(c5ccc6c(c5)OCO6)N(C=S)CC4)ccc3OCC)nc12",
                    0.41253013129940097
                ],
                [
                    "CCCc1nn(C)c2c(=O)[nH]c(-c3cc(S(=O)(=O)N4CCN(C)C(=O)C(c5ccc6c(c5)OCO6)N(C=P)CC4)ccc3OCC)nc12",
                    0.41253013129940097
                ],
                [
                    "CCCc1nn(C)c2c(=O)[nH]c(-c3cc(S(=O)(=O)N4CCN(C)C(=O)C(c5ccc6c(c5)OCO6)N(C=O)CC4)ccc3OCC)nc12",
                    0.41253013129940097
                ],
                [
                    "CCCc1nn(C)c2c(=O)[nH]c(-c3cc(S(=O)(=O)N4CCN(C)C(=O)C(c5ccc6c(c5)OCO6)N(C=N)CC4)ccc3OCC)nc12",
                    0.41253013129940097
                ],
                [
                    "CCCc1nn(C)c2c(=O)[nH]c(-c3cc(S(=O)(=O)N4CCN(C)C(=O)C(c5ccc6c(c5)OCO6)N(C#[SH])CC4)ccc3OCC)nc12",
                    0.41253013129940097
                ],
                [
                    "CCCc1nn(C)c2c(=O)[nH]c(-c3cc(S(=O)(=O)N4CCN(C)C(=O)C(c5ccc6c(c5)OCO6)N(C#P)CC4)ccc3OCC)nc12",
                    0.41253013129940097
                ],
                [
                    "CCCc1nn(C)c2c(=O)[nH]c(-c3cc(S(=O)(=O)N4CCN(C)C(=O)C(c5ccc6c(c5)OCO6)N(C#N)CC4)ccc3OCC)nc12",
                    0.41253013129940097
                ],
                [
                    "C=[SH]N1CCN(S(=O)(=O)c2ccc(OCC)c(-c3nc4c(CCC)nn(C)c4c(=O)[nH]3)c2)CCN(C)C(=O)C1c1ccc2c(c1)OCO2",
                    0.41253013129940097
                ],
                [
                    "C=PN1CCN(S(=O)(=O)c2ccc(OCC)c(-c3nc4c(CCC)nn(C)c4c(=O)[nH]3)c2)CCN(C)C(=O)C1c1ccc2c(c1)OCO2",
                    0.41253013129940097
                ],
                [
                    "C=NN1CCN(S(=O)(=O)c2ccc(OCC)c(-c3nc4c(CCC)nn(C)c4c(=O)[nH]3)c2)CCN(C)C(=O)C1c1ccc2c(c1)OCO2",
                    0.41253013129940097
                ],
                [
                    "C=CN1CCN(S(=O)(=O)c2ccc(OCC)c(-c3nc4c(CCC)nn(C)c4c(=O)[nH]3)c2)CCN(C)C(=O)C1c1ccc2c(c1)OCO2",
                    0.41253013129940097
                ],
                [
                    "C#SN1CCN(S(=O)(=O)c2ccc(OCC)c(-c3nc4c(CCC)nn(C)c4c(=O)[nH]3)c2)CCN(C)C(=O)C1c1ccc2c(c1)OCO2",
                    0.41253013129940097
                ],
                [
                    "C#CN1CCN(S(=O)(=O)c2ccc(OCC)c(-c3nc4c(CCC)nn(C)c4c(=O)[nH]3)c2)CCN(C)C(=O)C1c1ccc2c(c1)OCO2",
                    0.41253013129940097
                ]
            ],
            "execution_time": 224332.73516750336,
            "number_scoring_function_calls": 5372214,
            "metadata": {
                "top_1": 0.4189303587741589,
                "top_10": 0.41855552479714425,
                "top_100": 0.41369566431020177,
                "internal_similarity_max": 1.0,
                "internal_similarity_mean": 0.7931165360636155,
                "internal_similarity_histogram_density": [
                    [
                        0.1,
                        0.0,
                        0.0,
                        0.0,
                        0.0,
                        0.0,
                        0.0,
                        4.500000000000001,
                        5.294000000000001,
                        0.10600000000000002
                    ]
                ],
                "internal_similarity_histogram_bins": [
                    [
                        0.0,
                        0.1,
                        0.2,
                        0.30000000000000004,
                        0.4,
                        0.5,
                        0.6000000000000001,
                        0.7000000000000001,
                        0.8,
                        0.9,
                        1.0
                    ]
                ]
            }
        },
        {
            "benchmark_name": "Osimertinib MPO",
            "score": 0.9402530856705319,
            "optimized_molecules": [
                [
                    "COc1ccccc1Nc1n[pH]cc(-c2cc3c(cn2)NC(=O)C2(N(C)CCN3C)N(C)C2(O)O)c2cc(n1)P2",
                    0.9415720181043987
                ],
                [
                    "COc1ccccc1Nc1n[pH]cc(-c2cc3c(cn2)NC(=O)C2(N(C)CCN3C)N(C)C2(N)O)c2cc(n1)P2",
                    0.9415720181043987
                ],
                [
                    "COc1ccccc1Nc1n[pH]cc(-c2cc3c(cn2)NC(=O)C2(N(C)CCN3C)N(C)C2(N)N)c2cc(n1)P2",
                    0.9415720181043987
                ],
                [
                    "COc1ccccc1Nc1n[pH]cc(-c2cc3c(cn2)NS(=O)C2(N(C)CCN3C)N(C)C2(N)N)c2cc(n1)P2",
                    0.9415388000295702
                ],
                [
                    "COc1ccccc1Nc1n[pH]cc(-c2cc3c(cn2)NS(=O)C2(N(C)CCN3C)N(C)C2(N)O)c2cc(n1)P2",
                    0.9412730976163384
                ],
                [
                    "COc1ccccc1Nc1n[pH]cc(-c2cc3c(cn2)NC(=O)C2(N(C)CCN3P)N(C)C2(N)N)c2cc(n1)P2",
                    0.9407712869576932
                ],
                [
                    "CN1CCN(C)C2(C(=O)Nc3cnc(-c4c[pH]nc(Nc5ccccc5OP)nc5cc4P5)cc31)N(C)C2(N)N",
                    0.9407712869576932
                ],
                [
                    "COc1ccccc1Nc1n[pH]cc(-c2cc3c(cn2)NS(=O)C2(N(C)CCN3C)N(C)C2(O)O)c2cc(n1)P2",
                    0.9407419177125164
                ],
                [
                    "COc1ccccc1Nc1n[pH]cc(-c2cc3c(cn2)NC(=O)C2(N(C)CCN3P)N(C)C2(N)O)c2cc(n1)P2",
                    0.9399868979945556
                ],
                [
                    "CN1CCN(C)C2(C(=O)Nc3cnc(-c4c[pH]nc(Nc5ccccc5OP)nc5cc4P5)cc31)N(C)C2(N)O",
                    0.9399868979945556
                ],
                [
                    "COc1ccccc1Nc1n[pH]ccc2c(-c3cc4c(cn3)NC(=O)C3(N(C)CCN4C)N(C)C3(O)O)c(n1)P2",
                    0.9397971336479081
                ],
                [
                    "COc1ccccc1Nc1n[pH]ccc2c(-c3cc4c(cn3)NC(=O)C3(N(C)CCN4C)N(C)C3(N)O)c(n1)P2",
                    0.9397971336479081
                ],
                [
                    "COc1ccccc1Nc1n[pH]ccc2c(-c3cc4c(cn3)NC(=O)C3(N(C)CCN4C)N(C)C3(N)N)c(n1)P2",
                    0.9397971336479081
                ],
                [
                    "COc1ccccc1Nc1n[pH]ccc(-c2cc3c(cn2)NC(=O)C2(N(C)CCN3C)N(C)C2(O)O)c2c(n1)P2",
                    0.9397971336479081
                ],
                [
                    "COc1ccccc1Nc1n[pH]ccc(-c2cc3c(cn2)NC(=O)C2(N(C)CCN3C)N(C)C2(N)O)c2c(n1)P2",
                    0.9397971336479081
                ],
                [
                    "COc1ccccc1Nc1n[pH]ccc(-c2cc3c(cn2)NC(=O)C2(N(C)CCN3C)N(C)C2(N)N)c2c(n1)P2",
                    0.9397971336479081
                ],
                [
                    "COc1ccccc1Nc1n[pH]cc(-c2cc3c(cn2)NC(=O)C2(N(C)CCN3C)N(C)C2(O)O)cc2c(n1)P2",
                    0.9397971336479081
                ],
                [
                    "COc1ccccc1Nc1n[pH]cc(-c2cc3c(cn2)NC(=O)C2(N(C)CCN3C)N(C)C2(N)O)cc2c(n1)P2",
                    0.9397971336479081
                ],
                [
                    "COc1ccccc1Nc1n[pH]cc(-c2cc3c(cn2)NC(=O)C2(N(C)CCN3C)N(C)C2(N)N)cc2c(n1)P2",
                    0.9397971336479081
                ],
                [
                    "COc1ccccc1Nc1n[pH]cc(-c2cc3c(cn2)NC(=O)C2(C(N)N2C)N(C)CCN3C)c2c3c(n1)P23",
                    0.9397925849205558
                ],
                [
                    "COc1ccccc1Nc1n[pH]ccc2c(-c3cc4c(cn3)NS(=O)C3(N(C)CCN4C)N(C)C3(N)N)c(n1)P2",
                    0.9397639781898987
                ],
                [
                    "COc1ccccc1Nc1n[pH]ccc(-c2cc3c(cn2)NS(=O)C2(N(C)CCN3C)N(C)C2(N)N)c2c(n1)P2",
                    0.9397639781898987
                ],
                [
                    "COc1ccccc1Nc1n[pH]cc(-c2cc3c(cn2)NS(=O)C2(N(C)CCN3C)N(C)C2(N)N)cc2c(n1)P2",
                    0.9397639781898987
                ],
                [
                    "COc1ccccc1Nc1n[pH]ccc2c(-c3cc4c(cn3)NS(=O)C3(N(C)CCN4C)N(C)C3(N)O)c(n1)P2",
                    0.9394987766316988
                ],
                [
                    "COc1ccccc1Nc1n[pH]ccc(-c2cc3c(cn2)NS(=O)C2(N(C)CCN3C)N(C)C2(N)O)c2c(n1)P2",
                    0.9394987766316988
                ],
                [
                    "COc1ccccc1Nc1n[pH]cc(-c2cc3c(cn2)NS(=O)C2(N(C)CCN3C)N(C)C2(N)O)cc2c(n1)P2",
                    0.9394987766316988
                ],
                [
                    "COc1ccccc1Nc1n[pH]cc(-c2cc3c(cn2)NC(=O)C2(C(O)N2C)N(C)CCN3C)c2c3c(n1)P23",
                    0.9390437183864403
                ],
                [
                    "COc1ccccc1Nc1n[pH]ccc2c(-c3cc4c(cn3)NC(=O)C3(N(C)CCN4P)N(C)C3(N)N)c(n1)P2",
                    0.938997911897445
                ],
                [
                    "COc1ccccc1Nc1n[pH]ccc(-c2cc3c(cn2)NC(=O)C2(N(C)CCN3P)N(C)C2(N)N)c2c(n1)P2",
                    0.938997911897445
                ],
                [
                    "COc1ccccc1Nc1n[pH]cc(-c2cc3c(cn2)NC(=O)C2(N(C)CCN3P)N(C)C2(N)N)cc2c(n1)P2",
                    0.938997911897445
                ],
                [
                    "CN1CCN(C)C2(C(=O)Nc3cnc(-c4cc[pH]nc(Nc5ccccc5OP)nc5c4P5)cc31)N(C)C2(N)N",
                    0.938997911897445
                ],
                [
                    "CN1CCN(C)C2(C(=O)Nc3cnc(-c4c[pH]nc(Nc5ccccc5OP)nc5c(c4)P5)cc31)N(C)C2(N)N",
                    0.938997911897445
                ],
                [
                    "CN1CCN(C)C2(C(=O)Nc3cnc(-c4c5cc[pH]nc(Nc6ccccc6OP)nc4P5)cc31)N(C)C2(N)N",
                    0.938997911897445
                ],
                [
                    "COc1ccccc1Nc1n[pH]ccc2c(-c3cc4c(cn3)NS(=O)C3(N(C)CCN4C)N(C)C3(O)O)c(n1)P2",
                    0.9389685980139567
                ],
                [
                    "COc1ccccc1Nc1n[pH]ccc(-c2cc3c(cn2)NS(=O)C2(N(C)CCN3C)N(C)C2(O)O)c2c(n1)P2",
                    0.9389685980139567
                ],
                [
                    "COc1ccccc1Nc1n[pH]cc(-c2cc3c(cn2)NS(=O)C2(N(C)CCN3C)N(C)C2(O)O)cc2c(n1)P2",
                    0.9389685980139567
                ],
                [
                    "CN1CCN(C)C2(C(=O)Nc3cnc(-c4c[pH]nc(Nc5ccccc5OP)nc5cc4P5)cc31)N(C)C2(O)O",
                    0.9389381197370791
                ],
                [
                    "COc1ccccc1Nc1n[pH]cc(-c2cc3c(cn2)NC(=O)C2(N(C)CCN3P)N(C)C2(O)O)c2cc(n1)P2",
                    0.938938119737079
                ],
                [
                    "COc1ccccc1Nc1n[pH]cc(-c2cc3c(cn2)NC(=O)C2(C(N)C2N)N(C)CCN3C)c2cc(n1)P2",
                    0.938920617824378
                ],
                [
                    "COc1ccccc1Nc1n[pH]ccc2c(-c3cc4c(cn3)NC(=O)C3(N(C)CCN4P)N(C)C3(N)O)c(n1)P2",
                    0.9382150015251658
                ],
                [
                    "COc1ccccc1Nc1n[pH]ccc(-c2cc3c(cn2)NC(=O)C2(N(C)CCN3P)N(C)C2(N)O)c2c(n1)P2",
                    0.9382150015251658
                ],
                [
                    "COc1ccccc1Nc1n[pH]cc(-c2cc3c(cn2)NC(=O)C2(N(C)CCN3P)N(C)C2(N)O)cc2c(n1)P2",
                    0.9382150015251658
                ],
                [
                    "CN1CCN(C)C2(C(=O)Nc3cnc(-c4cc[pH]nc(Nc5ccccc5OP)nc5c4P5)cc31)N(C)C2(N)O",
                    0.9382150015251658
                ],
                [
                    "CN1CCN(C)C2(C(=O)Nc3cnc(-c4c[pH]nc(Nc5ccccc5OP)nc5c(c4)P5)cc31)N(C)C2(N)O",
                    0.9382150015251658
                ],
                [
                    "CN1CCN(C)C2(C(=O)Nc3cnc(-c4c5cc[pH]nc(Nc6ccccc6OP)nc4P5)cc31)N(C)C2(N)O",
                    0.9382150015251658
                ],
                [
                    "COc1ccccc1Nc1n[pH]ccc2c3c(n1)P2c1nc-3cc2c1NC(=O)C1(C(N)N1C)N(C)CCN2C",
                    0.9380075956958053
                ],
                [
                    "COc1ccccc1Nc1n[pH]cc2c3cc(n1)P3c1nc-2cc2c1NC(=O)C1(C(N)N1C)N(C)CCN2C",
                    0.9380075956958053
                ],
                [
                    "COc1ccccc1Nc1n[pH]cc(-c2cc3c(cn2)NS(=O)C2(N(C)CCN3P)N(C)C2(N)N)c2cc(n1)P2",
                    0.9378877636252427
                ],
                [
                    "CN1CCN(C)C2(N(C)C2(N)N)S(=O)Nc2cnc(-c3c[pH]nc(Nc4ccccc4OP)nc4cc3P4)cc21",
                    0.9378877636252426
                ],
                [
                    "COc1ccccc1Nc1n[pH]cc(-c2cc3c(cn2)NC(=O)C2(C(N)C2O)N(C)CCN3C)c2cc(n1)P2",
                    0.9378714536298827
                ],
                [
                    "COc1ccccc1Nc1n[pH]ccc2c3c(n1)P2c1nc-3cc2c1NC(=O)C1(C(O)N1C)N(C)CCN2C",
                    0.9372601515167025
                ],
                [
                    "COc1ccccc1Nc1n[pH]cc2c3cc(n1)P3c1nc-2cc2c1NC(=O)C1(C(O)N1C)N(C)CCN2C",
                    0.9372601515167025
                ],
                [
                    "COc1ccccc1Nc1n[pH]ccc2c(-c3cc4c(cn3)NC(=O)C3(N(C)CCN4P)N(C)C3(O)O)c(n1)P2",
                    0.937168200238321
                ],
                [
                    "COc1ccccc1Nc1n[pH]ccc(-c2cc3c(cn2)NC(=O)C2(N(C)CCN3P)N(C)C2(O)O)c2c(n1)P2",
                    0.937168200238321
                ],
                [
                    "CN1CCN(C)C2(C(=O)Nc3cnc(-c4cc[pH]nc(Nc5ccccc5OP)nc5c4P5)cc31)N(C)C2(O)O",
                    0.937168200238321
                ],
                [
                    "CN1CCN(C)C2(C(=O)Nc3cnc(-c4c[pH]nc(Nc5ccccc5OP)nc5c(c4)P5)cc31)N(C)C2(O)O",
                    0.937168200238321
                ],
                [
                    "CN1CCN(C)C2(C(=O)Nc3cnc(-c4c5cc[pH]nc(Nc6ccccc6OP)nc4P5)cc31)N(C)C2(O)O",
                    0.937168200238321
                ],
                [
                    "COc1ccccc1Nc1n[pH]cc(-c2cc3c(cn2)NC(=O)C2(N(C)CCN3P)N(C)C2(O)O)cc2c(n1)P2",
                    0.9371682002383209
                ],
                [
                    "COc1ccccc1Nc1n[pH]cc(-c2cc3c(cn2)NS(=O)C2(C(N)N2C)N(C)CCN3C)c2c3c(n1)P23",
                    0.9370095615135303
                ],
                [
                    "COc1pcccc1Nc1n[pH]cc(-c2cc3c(cn2)NC(=O)C2(N(C)CCN3C)N(C)C2(N)N)c2c3c(n1)P23",
                    0.9369535393818198
                ],
                [
                    "COc1cpccc1Nc1n[pH]cc(-c2cc3c(cn2)NC(=O)C2(N(C)CCN3C)N(C)C2(N)O)c2c3c(n1)P23",
                    0.9369535393818198
                ],
                [
                    "COc1ccccc1Nc1n[pH]pc(-c2cc3c(cn2)NC(=O)C2(N(C)CCN3C)N(C)C2(N)O)c2c3c(n1)P32",
                    0.9369535393818198
                ],
                [
                    "COc1ccccc1Nc1n[pH]cc(-c2nccc3c2NC(=O)C2(N(C)CCN3C)N(C)C2(O)O)c2cc(n1)P2",
                    0.9369535393818198
                ],
                [
                    "COc1ccccc1Nc1n[pH]cc(-c2ncc3c(p2)N(C)CCN(C)C2(C(=O)N3)N(C)C2(N)O)c2c3c(n1)P23",
                    0.9369535393818198
                ],
                [
                    "COc1ccccc1Nc1n[pH]cc(-c2ncc3c(p2)N(C)CCN(C)C2(C(=O)N3)N(C)C2(N)N)c2c3c(n1)P23",
                    0.9369535393818198
                ],
                [
                    "COc1ccccc1Nc1n[pH]cc(-c2cc3c(pn2)NC(=O)C2(N(C)CCN3C)N(C)C2(N)O)c2c3c(n1)P23",
                    0.9369535393818198
                ],
                [
                    "COc1ccccc1Nc1n[pH]cc(-c2cc3c(pn2)NC(=O)C2(N(C)CCN3C)N(C)C2(N)N)c2c3c(n1)P23",
                    0.9369535393818198
                ],
                [
                    "COc1ccccc1Nc1n[pH]cc(-c2cc3c(cn2)NS(=S)C2(N(C)CCN3P)N(C)C2(N)N)c2c3c(n1)P23",
                    0.9369535393818198
                ],
                [
                    "COc1ccccc1Nc1n[pH]cc(-c2cc3c(cn2)NS(=S)C2(N(C)CCN3C)N(C)C2(N)O)c2c3c(n1)P23",
                    0.9369535393818198
                ],
                [
                    "COc1ccccc1Nc1n[pH]cc(-c2cc3c(cn2)NS(=S)C2(N(C)CCN3C)N(C)C2(N)N)c2c3c(n1)P23",
                    0.9369535393818198
                ],
                [
                    "COc1ccccc1Nc1n[pH]cc(-c2cc3c(cn2)NS(=S)C2(C(O)C2(O)O)N(C)CCN3C)c2cc(n1)P2",
                    0.9369535393818198
                ],
                [
                    "COc1ccccc1Nc1n[pH]cc(-c2cc3c(cn2)NS(=O)C2(N(C)CCN3C)N(C)C2(N)O)c2c3c(n1)P23",
                    0.9369535393818198
                ],
                [
                    "COc1ccccc1Nc1n[pH]cc(-c2cc3c(cn2)NS(=O)C2(C(O)C2(O)O)N(C)CCN3P)c2cc(n1)P2",
                    0.9369535393818198
                ],
                [
                    "COc1ccccc1Nc1n[pH]cc(-c2cc3c(cn2)NS(=O)C2(C(O)C2(O)O)N(C)CCN3C)c2cc(n1)P2",
                    0.9369535393818198
                ],
                [
                    "COc1ccccc1Nc1n[pH]cc(-c2cc3c(cn2)NS(=O)C(P)(C(N)(N)N)N(C)CCN3C)c2cc(n1)P2",
                    0.9369535393818198
                ],
                [
                    "COc1ccccc1Nc1n[pH]cc(-c2cc3c(cn2)NC(=O)C2(N(C)CPN3C)N(C)C2(O)O)c2c3c(n1)P23",
                    0.9369535393818198
                ],
                [
                    "COc1ccccc1Nc1n[pH]cc(-c2cc3c(cn2)NC(=O)C2(N(C)CPN3C)N(C)C2(N)O)c2c3c(n1)P23",
                    0.9369535393818198
                ],
                [
                    "COc1ccccc1Nc1n[pH]cc(-c2cc3c(cn2)NC(=O)C2(N(C)CCN3P)N(C)C2(O)O)c2c3c(n1)P23",
                    0.9369535393818198
                ],
                [
                    "COc1ccccc1Nc1n[pH]cc(-c2cc3c(cn2)NC(=O)C2(N(C)CCN3P)N(C)C2(N)N)c2c3c(n1)P23",
                    0.9369535393818198
                ],
                [
                    "COc1ccccc1Nc1n[pH]cc(-c2cc3c(cn2)NC(=O)C2(N(C)CCN3C)N(C)C2(N)O)c2c3c(n1)P23",
                    0.9369535393818198
                ],
                [
                    "COc1ccccc1Nc1n[pH]cc(-c2cc3c(cn2)NC(=O)C2(C(O)C2(O)O)N(C)CCN3C)c2cc(n1)P2",
                    0.9369535393818198
                ],
                [
                    "COc1ccccc1Nc1n[pH]cc(-c2cc3c(cn2)NC(=O)C2(C(O)C2(N)N)N(C)CCN3C)c2cc(n1)P2",
                    0.9369535393818198
                ],
                [
                    "COc1ccccc1Nc1n[pH]cc(-c2cc3c(cn2)NC(=O)C(P)(C(N)(N)O)N(C)CCN3C)c2cc(n1)P2",
                    0.9369535393818198
                ],
                [
                    "COc1ccccc1Nc1n[pH]cc(-c2cc3c(cn2)NC(=O)C(P)(C(N)(N)N)N(C)CCN3P)c2cc(n1)P2",
                    0.9369535393818198
                ],
                [
                    "COc1ccccc1Nc1n[pH]cc(-c2cc3c(cn2)NC(=O)C(P)(C(N)(N)N)N(C)CCN3C)c2cc(n1)P2",
                    0.9369535393818198
                ],
                [
                    "COc1ccccc1Nc1n[pH]cc(-c2cc3c(cn2)NC(=O)C(C)(C(N)(N)N)N(C)CCN3C)c2cc(n1)P2",
                    0.9369535393818198
                ],
                [
                    "COc1ccccc1Nc1n[pH]c(-c2nccc3c2NC(=O)C2(N(C)CCN3C)N(C)C2(O)O)cc2cc(n1)P2",
                    0.9369535393818198
                ],
                [
                    "COc1ccccc1Nc1n[pH]c(-c2nccc3c2NC(=O)C2(N(C)CCN3C)N(C)C2(N)O)cc2cc(n1)P2",
                    0.9369535393818198
                ],
                [
                    "COc1ccccc1Nc1n[pH]c(-c2nccc3c2NC(=O)C2(N(C)CCN3C)N(C)C2(N)N)cc2cc(n1)P2",
                    0.9369535393818198
                ],
                [
                    "COc1ccccc1Nc1n[pH]c(-c2cc3c(cn2)NC(=O)C2(N(C)CCN3C)N(C)C2(N)O)cc2cc(n1)P2",
                    0.9369535393818198
                ],
                [
                    "CN1CCN(P)c2cc(-c3c[pH]nc(Nc4ccccc4OP)nc4cc3P4)ncc2NS(=O)C12C(O)C2(O)O",
                    0.9369535393818198
                ],
                [
                    "CN1CCN(P)c2cc(-c3c[pH]nc(Nc4ccccc4OP)nc4c5c3P45)ncc2NS(=O)C12N(C)C2(O)O",
                    0.9369535393818198
                ],
                [
                    "CN1CCN(P)c2cc(-c3c[pH]nc(Nc4ccccc4OP)nc4c5c3P45)ncc2NS(=O)C12N(C)C2(N)O",
                    0.9369535393818198
                ],
                [
                    "CN1CCN(P)c2cc(-c3c[pH]nc(Nc4ccccc4OP)nc4c5c3P45)ncc2NS(=O)C12N(C)C2(N)N",
                    0.9369535393818198
                ],
                [
                    "CN1CCN(P)c2cc(-c3c[pH]nc(Nc4ccccc4OP)nc4c5c3P45)ncc2NC(=O)C12N(C)C2(O)O",
                    0.9369535393818198
                ],
                [
                    "CN1CCN(P)c2cc(-c3c[pH]nc(Nc4ccccc4OP)nc4c5c3P45)ncc2NC(=O)C12N(C)C2(N)N",
                    0.9369535393818198
                ],
                [
                    "CN1CCN(C)C2(N(C)C2(N)O)S(=O)Nc2cnc(-c3c[pH]nc(Nc4ccccc4OP)nc4c5c3P45)cc21",
                    0.9369535393818198
                ],
                [
                    "CN1CCN(C)C2(C(=O)Nc3cnc(-c4c[pH]nc(Nc5ccccc5OP)nc5c6c4P56)cc31)N(C)C2(O)O",
                    0.9369535393818198
                ],
                [
                    "CN1CCN(C)C2(C(=O)Nc3cnc(-c4c[pH]nc(Nc5ccccc5OP)nc5c6c4P56)cc31)N(C)C2(N)O",
                    0.9369535393818198
                ],
                [
                    "CN1CCN(C)C2(C(=O)Nc3cnc(-c4c[pH]nc(Nc5ccccc5OP)nc5c6c4P56)cc31)N(C)C2(N)N",
                    0.9369535393818198
                ]
            ],
            "execution_time": 70514.8753964901,
            "number_scoring_function_calls": 2415414,
            "metadata": {
                "top_1": 0.9415720181043987,
                "top_10": 0.9409786239576119,
                "top_100": 0.9382086149495852,
                "internal_similarity_max": 0.9156626506024096,
                "internal_similarity_mean": 0.5584481059530898,
                "internal_similarity_histogram_density": [
                    [
                        0.1,
                        0.0,
                        0.011999999999999995,
                        0.29400000000000004,
                        2.880000000000001,
                        3.461999999999997,
                        1.9880000000000004,
                        0.8680000000000002,
                        0.30000000000000004,
                        0.09600000000000002
                    ]
                ],
                "internal_similarity_histogram_bins": [
                    [
                        0.0,
                        0.1,
                        0.2,
                        0.30000000000000004,
                        0.4,
                        0.5,
                        0.6000000000000001,
                        0.7000000000000001,
                        0.8,
                        0.9,
                        1.0
                    ]
                ]
            }
        },
        {
            "benchmark_name": "Fexofenadine MPO",
            "score": 0.9999986684434826,
            "optimized_molecules": [
                [
                    "O=S1NC1(CO)c1ccc(C(O)CCCN2CCC(C(O)(c3ccccc3)c3ccccc3)CC2)cc1",
                    1.0
                ],
                [
                    "O=CC(O)(O)c1ccc(C(O)CCCN2CCC(C(O)(c3cc#ccc3)c3ccccc3)CC2)cc1",
                    1.0
                ],
                [
                    "O=CC(O)(O)c1c#cc(C(O)CCCN2CCC(C(O)(c3cc#ccc3)c3ccccc3)CC2)cc1",
                    1.0
                ],
                [
                    "O=CC(O)(CO)c1ccc(C(O)CCCN2CCC(C(O)(c3cc#ccc3)c3ccccc3)CC2)cc1",
                    1.0
                ],
                [
                    "O=C1NSCC1(O)c1ccc(C(O)CCCN2CCC(C(O)(c3cc#ccc3)c3ccccc3)CC2)cc1",
                    1.0
                ],
                [
                    "O=C1NSCC1(CO)c1ccc(C(O)CCCN2CCC(C(O)(c3cc#ccc3)c3ccccc3)CC2)cc1",
                    1.0
                ],
                [
                    "O=C1NCC1(c1ccc(C(O)CCCN2CCC(C(O)(c3ccccc3)c3ccccc3)CC2)cc1)C(O)F",
                    1.0
                ],
                [
                    "O=C1NCC1(CO)c1ccc(C(O)CCCN2CCC(C(O)(c3ccccc3)c3ccccc3)CC2)cc1",
                    1.0
                ],
                [
                    "O=C1NC1(c1ccc(C(O)CCCN2CCC(C(O)(c3ccccc3)c3ccccc3)CC2)cc1)C(O)P",
                    1.0
                ],
                [
                    "O=C1NC1(c1ccc(C(O)CCCN2CCC(C(O)(c3cc#ccc3)c3cc#ccc3)CC2)cc1)C(O)Br",
                    1.0
                ],
                [
                    "O=C1NC1(NO)c1c#cc(C(O)CCCN2CCC(C(O)(C3=CC=C=CC=C3)c3ccccc3)CC2)cc1",
                    1.0
                ],
                [
                    "O=C1NC1(CO)c1ccc(C(O)CCCN2CCCC(C(O)(c3ccccc3)c3ccccc3)CC2)cc1",
                    1.0
                ],
                [
                    "O=C1NC1(CO)c1ccc(C(O)CCCN2CCC(C(O)(c3ccccc3)c3ccccc3)CC2)cc1",
                    1.0
                ],
                [
                    "O=C1NC1(CO)c1ccc(C(O)CCCN2CCC(C(O)(C3=CC=C=CC=C3)c3ccccc3)CC2)cc1",
                    1.0
                ],
                [
                    "O=C1NC1(CO)c1c#cc(C(O)CCCN2CCC(C(O)(c3ccccc3)c3ccccc3)CC2)cc1",
                    1.0
                ],
                [
                    "O=C1NC1(CO)c1c#cc(C(O)CCCN2CCC(C(O)(C3=CC=C=CC=C3)c3ccccc3)CC2)cc1",
                    1.0
                ],
                [
                    "O=C1NC1(CCO)c1ccc(C(O)CCCN2CCC(C(O)(c3ccccc3)c3ccccc3)CC2)cc1",
                    1.0
                ],
                [
                    "O=C1NC(O)C1(OP)c1ccc(C(O)CCCN2CCC(C(O)(c3cc#ccc3)c3ccccc3)CC2)cc1",
                    1.0
                ],
                [
                    "O=C1NC(O)C1(O)c1ccc(C(O)CCCN2CCC(C(O)(c3cc#ccc3)c3ccccc3)CC2)cc1",
                    1.0
                ],
                [
                    "O=C1NC(O)(P)C1(O)c1ccc(C(O)CCCN2CCC(C(O)(c3cc#ccc3)c3ccccc3)CC2)cc1",
                    1.0
                ],
                [
                    "O=C1NC(O)(Br)C1(O)c1ccc(C(O)CCCN2CCC(C(O)(c3cc#ccc3)c3ccccc3)CC2)cc1",
                    1.0
                ],
                [
                    "O=C1NC(F)C1(O)c1ccc(C(O)CCCN2CCC(C(O)(c3cc#ccc3)c3ccccc3)CC2)cc1",
                    1.0
                ],
                [
                    "O=C1N=NC(O)C1(O)c1ccc(C(O)CCCN2CCC(C(O)(c3cc#ccc3)c3ccccc3)CC2)cc1",
                    1.0
                ],
                [
                    "O=C1N(O)C1(CO)c1ccc(C(O)CCCN2CCC(C(O)(c3ccccc3)c3ccccc3)CC2)cc1",
                    1.0
                ],
                [
                    "O=C1N(O)C1(CO)c1ccc(C(O)CCCN2CCC(C(O)(c3c#cccc3)c3ccccc3)CC2)cc1",
                    1.0
                ],
                [
                    "O=C1C(OF)C1(O)c1ccc(C(O)CCCN2CCC(C(O)(c3cc#ccc3)c3ccccc3)CC2)cc1",
                    1.0
                ],
                [
                    "O=C1C(O)C1(O)c1ccc(C(O)CCCN2CCC(C(O)(c3cc#ccc3)c3ccccc3)CC2)cc1",
                    1.0
                ],
                [
                    "O=C1C(O)(P)C1(O)c1ccc(C(O)CCCN2CCC(C(O)(c3c#cccc3)c3cc#ccc3)CC2)cc1",
                    1.0
                ],
                [
                    "O=C(P)C(O)(c1ccc(C(O)CCCN2CCC(C(O)(c3cc#ccc3)c3ccccc3)CC2)cc1)C(O)P",
                    1.0
                ],
                [
                    "O=C(O)C(CO)c1ccc(C(O)CCCN2CCC(C(O)(c3cc#ccc3)c3ccccc3)CC2)cc1",
                    1.0
                ],
                [
                    "NNC(O)C1(c2ccc(C(O)CCCN3CCC(C(O)(c4ccccc4)c4ccccc4)CC3)cc2)NC1=O",
                    1.0
                ],
                [
                    "NCC1(c2ccc(C(O)CCCN3CCC(C(O)(c4c#cccc4)c4ccccc4)CC3)cc2)NC1=O",
                    1.0
                ],
                [
                    "NCC(O)(C(N)=O)c1ccc(C(O)CCCN2CCC(C(O)(c3cc#ccc3)c3ccccc3)CC2)cc1",
                    1.0
                ],
                [
                    "NCC(O)(C(=O)O)c1ccc(C(O)CCCN2CCC(C(O)(c3cc#ccc3)c3ccccc3)CC2)cc1",
                    1.0
                ],
                [
                    "NCC(=O)C(O)(CO)c1ccc(C(O)CCCN2CCC(C(O)(c3cc#ccc3)c3ccccc3)CC2)cc1",
                    1.0
                ],
                [
                    "NC1(c2ccc(C(O)CCCN3CCC(C(O)(c4cc#ccc4)c4ccccc4)CC3)cc2)[SH]=NC1=O",
                    1.0
                ],
                [
                    "NC1(c2ccc(C(O)CCCN3CCC(C(O)(c4cc#ccc4)c4ccccc4)CC3)cc2)SNC1=O",
                    1.0
                ],
                [
                    "NC1(c2ccc(C(O)CCCN3CCC(C(O)(c4cc#ccc4)c4ccccc4)CC3)cc2)PNC1=O",
                    1.0
                ],
                [
                    "NC(O)C1(c2ccc(C(O)CCCN3CCC(C(O)(c4ccccc4)c4ccccc4)CC3)cc2)NCC1=O",
                    1.0
                ],
                [
                    "NC(O)C1(c2ccc(C(O)CCCN3CCC(C(O)(c4ccccc4)c4ccccc4)CC3)cc2)NC1=O",
                    1.0
                ],
                [
                    "NC(O)C1(c2ccc(C(O)CCCN3CCC(C(O)(c4ccccc4)c4ccccc4)CC3)cc2)CNC1=O",
                    1.0
                ],
                [
                    "NC(O)C1(c2ccc(C(O)CCCN3CCC(C(O)(c4ccccc4)c4ccccc4)CC3)cc2)C(=O)N1P",
                    1.0
                ],
                [
                    "NC(O)C1(c2ccc(C(O)CCCN3CCC(C(O)(c4c#cccc4)c4ccccc4)CC3)cc2)NC1=O",
                    1.0
                ],
                [
                    "NC(O)(Cl)C1(c2ccc(C(O)CCCN3CCC(C(O)(c4ccccc4)c4ccccc4)CC3)cc2)NC1=O",
                    1.0
                ],
                [
                    "NC(O)(C=O)c1ccc(C(O)CCCN2CCC(C(O)(c3cc#ccc3)c3ccccc3)CC2)cc1",
                    1.0
                ],
                [
                    "NC(N)(O)C1(c2ccc(C(O)CCCN3CCC(C(O)(c4ccccc4)c4ccccc4)CC3)cc2)NC1=O",
                    1.0
                ],
                [
                    "NC(C(=O)P)(c1ccc(C(O)CCCN2CCC(C(O)(c3cc#ccc3)c3cc#ccc3)CC2)cc1)C(O)Br",
                    1.0
                ],
                [
                    "NC(=O)C(S)(c1ccc(C(O)CCCN2CCC(C(O)(c3ccccc3)c3ccccc3)CC2)cc1)P(N)O",
                    1.0
                ],
                [
                    "NC(=O)C(S)(c1ccc(C(O)CCCN2CCC(C(O)(c3cc#ccc3)c3ccccc3)CC2)cc1)C(O)S",
                    1.0
                ],
                [
                    "NC(=O)C(S)(c1ccc(C(O)CCCN2CCC(C(O)(c3cc#ccc3)c3ccccc3)CC2)cc1)C(O)P",
                    1.0
                ],
                [
                    "NC(=O)C(S)(c1ccc(C(O)CCCN2CCC(C(O)(c3cc#ccc3)c3ccccc3)CC2)cc1)C(O)F",
                    1.0
                ],
                [
                    "NC(=O)C(S)(c1ccc(C(O)CCCN2CCC(C(O)(c3cc#ccc3)c3ccccc3)CC2)cc1)C(N)O",
                    1.0
                ],
                [
                    "NC(=O)C(S)(NO)c1ccc(C(O)CCCN2CCC(C(O)(c3cc#ccc3)c3ccccc3)CC2)cc1",
                    1.0
                ],
                [
                    "NC(=O)C(S)(CO)c1ccc(C(O)CCCN2CCC(C(O)(c3cc#ccc3)c3ccccc3)CC2)cc1",
                    1.0
                ],
                [
                    "NC(=O)C(O)(c1ccc(C(O)CCCN2CCC(C(O)(c3cc#ccc3)c3ccccc3)CC2)cc1)N(O)P",
                    1.0
                ],
                [
                    "NC(=O)C(O)(c1ccc(C(O)CCCN2CCC(C(O)(c3cc#ccc3)c3ccccc3)CC2)cc1)N(O)Cl",
                    1.0
                ],
                [
                    "NC(=O)C(O)(c1ccc(C(O)CCCN2CCC(C(O)(c3cc#ccc3)c3ccccc3)CC2)cc1)C(O)P",
                    1.0
                ],
                [
                    "NC(=O)C(O)(c1ccc(C(O)CCCN2CCC(C(O)(c3cc#ccc3)c3ccccc3)CC2)cc1)C(O)O",
                    1.0
                ],
                [
                    "NC(=O)C(O)(c1ccc(C(O)CCCN2CCC(C(O)(c3cc#ccc3)c3ccccc3)CC2)cc1)C(O)Br",
                    1.0
                ],
                [
                    "NC(=O)C(O)(c1ccc(C(O)CCCN2CCC(C(O)(c3cc#ccc3)c3ccccc3)CC2)cc1)C(N)O",
                    1.0
                ],
                [
                    "NC(=O)C(O)(P)c1ccc(C(O)CCCN2CCC(C(O)(c3cc#ccc3)c3ccccc3)CC2)cc1",
                    1.0
                ],
                [
                    "NC(=O)C(O)(NP)c1ccc(C(O)CCCN2CCC(C(O)(c3cc#ccc3)c3ccccc3)CC2)cc1",
                    1.0
                ],
                [
                    "NC(=O)C(O)(CS)c1ccc(C(O)CCCN2CCC(C(O)(c3cc#ccc3)c3ccccc3)CC2)cc1",
                    1.0
                ],
                [
                    "NC(=O)C(O)(CP)c1ccc(C(O)CCCN2CCC(C(O)(c3cc#ccc3)c3ccccc3)CC2)cc1",
                    1.0
                ],
                [
                    "NC(=O)C(O)(CO)c1ccc(C(O)CCCN2CCC(C(O)(c3cc#ccc3)c3ccccc3)CC2)cc1",
                    1.0
                ],
                [
                    "NC(=O)C(O)(CBr)c1ccc(C(O)CCCN2CCC(C(O)(c3cc#ccc3)c3ccccc3)CC2)cc1",
                    1.0
                ],
                [
                    "NC(=O)C(N)(c1ccc(C(O)CCCN2CCC(C(O)(c3cc#ccc3)c3ccccc3)CC2)cc1)C(O)Br",
                    1.0
                ],
                [
                    "NC(=O)C(N)(CO)c1ccc(C(O)CCCN2CCC(C(O)(c3cc#ccc3)c3ccccc3)CC2)cc1",
                    1.0
                ],
                [
                    "NC(=O)C(F)(c1ccc(C(O)CCCN2CCC(C(O)(c3ccccc3)c3ccccc3)CC2)cc1)C(N)O",
                    1.0
                ],
                [
                    "NC(=O)C(F)(c1ccc(C(O)CCCN2CCC(C(O)(c3cc#ccc3)c3ccccc3)CC2)cc1)C(O)F",
                    1.0
                ],
                [
                    "NC(=O)C(F)(c1ccc(C(O)CCCN2CCC(C(O)(c3cc#ccc3)c3ccccc3)CC2)cc1)C(N)O",
                    1.0
                ],
                [
                    "NC(=O)C(F)(CO)c1ccc(C(O)CCCN2CCC(C(O)(c3ccccc3)c3ccccc3)CC2)cc1",
                    1.0
                ],
                [
                    "NC(=O)C(Cl)(c1ccc(C(O)CCCN2CCC(C(O)(c3cc#ccc3)c3ccccc3)CC2)cc1)C(O)P",
                    1.0
                ],
                [
                    "NC(=O)C(CO)(SS)c1ccc(C(O)CCCN2CCC(C(O)(c3cc#ccc3)c3ccccc3)CC2)cc1",
                    1.0
                ],
                [
                    "NC(=O)C(CO)(CS)c1ccc(C(O)CCCN2CCC(C(O)(c3cc#ccc3)c3ccccc3)CC2)cc1",
                    1.0
                ],
                [
                    "NC(=O)C(CO)(CP)c1ccc(C(O)CCCN2CCC(C(O)(c3cc#ccc3)c3ccccc3)CC2)cc1",
                    1.0
                ],
                [
                    "CCC(O)(C(N)=O)c1ccc(C(O)CCCN2CCC(C(O)(c3cc#ccc3)c3ccccc3)CC2)cc1",
                    1.0
                ],
                [
                    "CCC(N)(C(N)=O)c1ccc(C(O)CCCN2CCC(C(O)(c3cc#ccc3)c3ccccc3)CC2)cc1",
                    1.0
                ],
                [
                    "CC(O)C1(c2ccc(C(O)CCCN3CCC(C(O)(c4ccccc4)c4ccccc4)CC3)cc2)CNC1=O",
                    1.0
                ],
                [
                    "CC(O)C(S)(C(N)=O)c1ccc(C(O)CCCN2CCC(C(O)(c3cc#ccc3)c3ccccc3)CC2)cc1",
                    1.0
                ],
                [
                    "CC(O)C(O)(C=O)c1ccc(C(O)CCCN2CCC(C(O)(c3cc#ccc3)c3ccccc3)CC2)cc1",
                    1.0
                ],
                [
                    "CC(O)C(O)(C(N)=O)c1ccc(C(O)CCCN2CCC(C(O)(c3cc#ccc3)c3ccccc3)CC2)cc1",
                    1.0
                ],
                [
                    "CC(O)C(N)(C(N)=O)c1ccc(C(O)CCCN2CCC(C(O)(c3cc#ccc3)c3ccccc3)CC2)cc1",
                    1.0
                ],
                [
                    "CC(O)(C(N)=O)c1ccc(C(O)CCCN2CCC(C(O)(c3cc#ccc3)c3ccccc3)CC2)cc1",
                    1.0
                ],
                [
                    "CC(O)(C(N)=O)c1ccc(C(O)CCCN2CCC(C(O)(C3=CC=CCC=C3)c3cc#ccc3)CC2)cc1",
                    1.0
                ],
                [
                    "CC(O)(C(N)=O)C1=C[SH]=C(C(O)CCCN2CCC(C(O)(c3cc#ccc3)c3ccccc3)CC2)C=C1",
                    1.0
                ],
                [
                    "CC(O)(C(N)=O)C1=CC=C(C(O)CCCN2CCC(C(O)(c3cc#ccc3)c3ccccc3)CC2)CC=C1",
                    1.0
                ],
                [
                    "CC(CO)(C(N)=O)c1ccc(C(O)CCCN2CCCC(C(O)(c3cc#ccc3)c3ccccc3)CC2)cc1",
                    1.0
                ],
                [
                    "CC(CO)(C(N)=O)c1ccc(C(O)CCCN2CCC(C(O)(c3cc#ccc3)c3ccccc3)CC2)cc1",
                    1.0
                ],
                [
                    "CC(CO)(C(N)=O)C1=C[SH]=C(C(O)CCCN2CCC(C(O)(c3cc#ccc3)c3ccccc3)CC2)C=C1",
                    1.0
                ],
                [
                    "CC(C=O)(c1ccc(C(O)CCCN2CCC(C(O)(c3ccccc3)c3ccccc3)CC2)cc1)C(N)O",
                    1.0
                ],
                [
                    "CC(C(N)=O)(c1ccc(C(O)CCCN2CCCC(C(O)(c3ccccc3)c3ccccc3)CC2)cc1)C(N)O",
                    1.0
                ],
                [
                    "CC(C(N)=O)(c1ccc(C(O)CCCN2CCC(C(O)(c3ccccc3)c3ccccc3)CC2)cc1)C1NO1",
                    1.0
                ],
                [
                    "CC(C(N)=O)(c1ccc(C(O)CCCN2CCC(C(O)(c3ccccc3)c3ccccc3)CC2)cc1)C(N)O",
                    1.0
                ],
                [
                    "CC(C(N)=O)(c1ccc(C(O)CCCN2CCC(C(O)(c3ccccc3)c3ccccc3)CC2)cc1)C(N)CO",
                    1.0
                ],
                [
                    "CC(C(N)=O)(c1ccc(C(O)CCCN2CCC(C(O)(c3cc#ccc3)c3ccccc3)CC2)cc1)C(O)P",
                    1.0
                ],
                [
                    "CC(C(N)=O)(c1ccc(C(O)CCCN2CCC(C(O)(c3cc#ccc3)c3ccccc3)CC2)cc1)C(O)CP",
                    1.0
                ],
                [
                    "CC(=O)C(O)(CNO)c1ccc(C(O)CCCN2CCC(C(O)(c3cc#ccc3)c3ccccc3)CC2)cc1",
                    1.0
                ],
                [
                    "CC(O)(C(N)=O)c1ccc(C(O)CCCN2CCC(C(O)(c3cc#ccc3)c3ccccc3)CC2)pc1",
                    0.9999223869453823
                ],
                [
                    "CC(O)(C(N)=O)C1=CCC=C(C(O)CCCN2CCC(C(O)(c3cc#ccc3)c3ccccc3)CC2)C=C1",
                    0.99967814609943
                ]
            ],
            "execution_time": 1887.5425164699554,
            "number_scoring_function_calls": 43802,
            "metadata": {
                "top_1": 1.0,
                "top_10": 1.0,
                "top_100": 0.9999960053304481,
                "internal_similarity_max": 0.9411764705882353,
                "internal_similarity_mean": 0.5874523122209655,
                "internal_similarity_histogram_density": [
                    [
                        0.1,
                        0.0,
                        0.003999999999999998,
                        0.4080000000000001,
                        1.7020000000000004,
                        3.249999999999997,
                        2.4360000000000004,
                        1.7540000000000004,
                        0.3400000000000001,
                        0.006000000000000001
                    ]
                ],
                "internal_similarity_histogram_bins": [
                    [
                        0.0,
                        0.1,
                        0.2,
                        0.30000000000000004,
                        0.4,
                        0.5,
                        0.6000000000000001,
                        0.7000000000000001,
                        0.8,
                        0.9,
                        1.0
                    ]
                ]
            }
        },
        {
            "benchmark_name": "Ranolazine MPO",
            "score": 0.9340954960472433,
            "optimized_molecules": [
                [
                    "CCC(=CC(O)CN(Br)CCN(O)CCCCC=COc1cccc(C)c1NC(=O)CC1CCC1)C(C)=COF",
                    0.9357189937905991
                ],
                [
                    "CC1=COC(F)=C(C)C1=CC(O)CN(Br)CCN(O)CCCCC=COc1cccc(C)c1NC(=O)CC1CCC1",
                    0.934837372254199
                ],
                [
                    "CC=C(OF)C(C)=CC=CCN(Cl)CCN(O)CC(O)CCC=COc1cccc(C)c1NC(=O)CC1CCCC1",
                    0.9345345396453669
                ],
                [
                    "CCC(=CCCN(F)CCN(O)CC(O)CCC=COc1cccc(C)c1NC(=O)CC1CCCCC1)C(C)=COC",
                    0.9340956191925814
                ],
                [
                    "CCC(=CC(O)PN(F)CCN(O)CCCCC=COc1cccc(C)c1NC(=O)CC1CCCC1)C(C)=COC",
                    0.9340925747359426
                ],
                [
                    "CCC(=CC(O)CN(F)CCN(O)CCCCCC=COc1cccc(C)c1NC(=O)CC1CCCC1)C(C)=COC",
                    0.9339300087383858
                ],
                [
                    "COC=C(C)C(=CCCN(F)CCN(O)CC(O)CCC=COc1cccc(C)c1NC(=O)CC1CCCC1)C(C)C",
                    0.933777759400371
                ],
                [
                    "CCC(=CC(O)CN(F)CCN(O)CCCCC=COc1cccc(C)c1NC(=O)CC1CCCCC1)C(C)=COC",
                    0.9337709665105046
                ],
                [
                    "CC1=COC(F)=C(C)C1=CCCN(Cl)CCN(O)CC(O)CCC=COc1cccc(C)c1NC(=O)CC1CCCC1",
                    0.9336668398190316
                ],
                [
                    "CC1=COC(F)=C(C)C1=CCCN(Br)CCN(O)CC(O)CCC=COc1cccc(C)c1NC(=O)CC1CCCC1",
                    0.9336668398190316
                ],
                [
                    "COC=C(C)C(=CC(O)CN(F)CCN(O)CCCCC=COc1cccc(C)c1NC(=O)CC1CCC1)P(C)Cl",
                    0.9336516529351596
                ],
                [
                    "COC=C(C)C(=CC(O)CN(F)CCN(O)CCCCC=COc1cccc(C)c1NC(=O)CC1CCC1)P(C)Br",
                    0.9336516529351596
                ],
                [
                    "COC=C(C)C(=CC(O)CN(Cl)CCN(O)CCCCC=COc1cccc(C)c1NC(=O)CC1CCC1)P(C)F",
                    0.9336516529351596
                ],
                [
                    "COC=C(C)C(=CC(O)CN(Br)CCN(O)CCCCC=COc1cccc(C)c1NC(=O)CC1CCC1)P(C)F",
                    0.9336516529351596
                ],
                [
                    "CC=CC(C)=C(C=CCN(C)CCN(O)CC(O)CCC=COc1cccc(C)c1NC(=O)CC1CCCCC1)OF",
                    0.9332925741389703
                ],
                [
                    "CC=CC(C)=C(C=CCN(Cl)CCN(O)CC(O)CCC=COc1cccc(C)c1NC(=O)CC1CCCC1)OF",
                    0.9331605434480286
                ],
                [
                    "CC=CC(C)=C(C=CCN(Br)CCN(O)CC(O)CCC=COc1cccc(C)c1NC(=O)CC1CCCC1)OF",
                    0.9331605434480286
                ],
                [
                    "CCC(=CC(O)CN(F)CCN(O)CCCCC=COc1cccc(C)c1NC(=O)SC1CCC1)C(C)=COC",
                    0.9331303053207256
                ],
                [
                    "CC(=COF)C(C)=CC(O)CN(Br)CCN(O)CCCCC=COc1cccc(C)c1NC(=O)CC1CCCC1",
                    0.9331225006048349
                ],
                [
                    "COC=C(C)C(=CC(O)CN(F)CCN(O)CCCCC=COc1cccc(C)c1NC(=O)CC1CCCC1)C(C)C",
                    0.9330223593736507
                ],
                [
                    "CC=C(OF)C(C)=CC=CCN(Cl)CCN(O)CC(O)CCC=COc1cccc(C)c1NC(=O)CC1CCCCC1",
                    0.9329593438692967
                ],
                [
                    "CC1=COC=CP(C)C1=CC(O)CN(F)CCN(O)CCCCC=COc1cccc(C)c1NC(=O)CC1CCCC1",
                    0.9329099504114908
                ],
                [
                    "COC=C(C)C(=CCCN(F)CCN(O)CC(O)CCC=COc1cccc(C)c1NC(=O)CC1CCCC1)C(C)Br",
                    0.9328609117139158
                ],
                [
                    "CCC(=CC(O)CN(F)CCN(O)CCCCC=COc1cccc(C)c1NC(=O)SC1CCCC1)C(C)=COC",
                    0.9328228446146836
                ],
                [
                    "CCC(=CC(O)CN(F)CCN(O)CCCCC=COc1cccc(C)c1NC(=O)CC1CCCC1)C(C)=COCl",
                    0.9328228446146836
                ],
                [
                    "CCC(=CC(O)CN(Cl)CCN(O)CCCCC=COc1cccc(C)c1NC(=O)CC1CCCC1)C(C)=COF",
                    0.9328228446146836
                ],
                [
                    "CCC(=CC(O)CN(Br)CCN(O)CCCCC=COc1cccc(C)c1NC(=O)CC1CCCC1)C(F)=COC",
                    0.9328228446146836
                ],
                [
                    "CCC(=CC(O)CN(Br)CCN(O)CCCCC=COc1cccc(C)c1NC(=O)CC1CCCC1)C(C)=COF",
                    0.9328228446146836
                ],
                [
                    "CCC(=CC(O)CN(Br)CCN(O)CCCCC=COc1cc#cc(C)c1NC(=O)CC1CCCC1)C(C)=COF",
                    0.9327863148213408
                ],
                [
                    "COC(F)=C(C)C=CCCN(Br)CCN(O)CC(O)CCC=COc1cccc(C)c1NC(=O)CC1CCCCC1",
                    0.9327729209942418
                ],
                [
                    "CC=CC(C)=C(F)OCCN(Br)CCN(O)CC(O)CCC=COc1cccc(C)c1NC(=O)CC1CCCCC1",
                    0.9327233634060851
                ],
                [
                    "COC(=CCCN(Br)CCN(O)CC(O)CCC=COc1cccc(C)c1NC(=O)CC1CCCCC1)C(C)=CF",
                    0.9326741678383407
                ],
                [
                    "CCC(=CC(O)CN(F)CCN(O)CCCCSC=COc1cccc(C)c1NC(=O)CC1CCCC1)C(C)=COC",
                    0.9326741678383407
                ],
                [
                    "COC(F)=C(C)C=CC(C)CN(Br)CCN(O)CC(O)CCC=COc1cccc(C)c1NC(=O)CC1CCCC1",
                    0.9325778538494001
                ],
                [
                    "CCC(=CC(O)CN(F)CCN(O)CCCCC=COc1cccc(C)c1NC(=O)CC1CCC1)C(C)=COCl",
                    0.9325754738462387
                ],
                [
                    "CCC(=CC(O)CN(Cl)CCN(O)CCCCC=COc1cccc(C)c1NC(=O)CC1CCC1)C(C)=COF",
                    0.9325754738462387
                ],
                [
                    "CCC(=CC(O)CN(F)OCN(O)CCCCC=COc1cccc(C)c1NC(=O)CC1CCCCC1)C(C)=COC",
                    0.9325595765108328
                ],
                [
                    "CC1=COC(F)=C(C)C1=CCCN(Br)CCN(O)CC(O)CCC=COc1cc#cc(C)c1NC(=O)CC1CCCC1",
                    0.9325557656599086
                ],
                [
                    "COC=C(C)C(=CC(O)CN(F)CCN(O)CCCCC=COc1cccc(C)c1NC(=O)CC1CCCCC1)SC",
                    0.9325287140089754
                ],
                [
                    "CCCCCCC(=O)Nc1c(C)cccc1OC=CCCCCN(O)CCN(F)CC(O)C=C(CC)C(C)=COC",
                    0.9324809275570002
                ],
                [
                    "CCC(=CC(O)CN(F)CCN(O)CCCCC=COc1cccc(C)c1NC(=O)CCCCCBr)C(C)=COC",
                    0.9324809275570002
                ],
                [
                    "CCC(=CC(O)CN(Br)CCN(O)CCCCC=COc1cccc(C)c1NC(=O)CCCCCF)C(C)=COC",
                    0.9324809275570002
                ],
                [
                    "CC=C(OF)C(C)=CC=C(C)CN(Cl)CCN(O)CC(O)CCC=COc1cccc(C)c1NC(=O)CC1CCCC1",
                    0.9324809275570002
                ],
                [
                    "CC=C(OF)C(C)=CC=C(C)CN(Cl)CCN(O)CC(O)CCC=COc1cc#cc(C)c1NC(=O)CC1CCCC1",
                    0.9324740167333347
                ],
                [
                    "COC(F)=C(C)C=CC(O)CN(Br)CCN(O)CCCCC(C)=COc1cccc(C)c1NC(=O)CC1CCCC1",
                    0.9322872055298123
                ],
                [
                    "COC=C(F)C(=CC(O)CN(Br)CCN(O)CCCCC=COc1cccc(C)c1NC(=O)CC1CCC1)C(C)C",
                    0.9322462066413337
                ],
                [
                    "CC=C(OF)C(C)=CC=CCN(Cl)CCN(O)CC(O)CCC(C)=COc1cccc(C)c1NC(=O)CC1CCC1",
                    0.9322396584412147
                ],
                [
                    "COC=C(C)C(=CC(O)CN(F)CCN(O)CCCCC=COc1cccc(C)c1NC(=O)CC1CCCCC1)PC",
                    0.9322101701786565
                ],
                [
                    "CC1=COC=CP(C)C1=CC(O)CN(F)CCN(O)CCCCC=COc1cccc(C)c1NC(=O)CC1CCC1",
                    0.9322065037992896
                ],
                [
                    "CC=C(OCF)C(C)=CC=CCN(Cl)CCN(O)CC(O)CCC=COc1cccc(C)c1NC(=O)CC1CCCC1",
                    0.9321924570112538
                ],
                [
                    "COC=C(C)C(=CC(O)CN(F)CCN(O)CCCCC=COc1cccc(C)c1NC(=O)CC1CCCC1)C(C)Br",
                    0.9320990761552567
                ],
                [
                    "COC=C(C)C(=CC(O)CN(Br)CCN(O)CCCCC=COc1cccc(C)c1NC(=O)CC1CCCC1)C(C)F",
                    0.9320990761552567
                ],
                [
                    "COC=C(C)C(=CC(O)CN(F)CCN(O)CCCCC=COc1cccc(C)c1NC(=O)CC1CCCC1)P(C)C",
                    0.9320892574286991
                ],
                [
                    "COC=C(C)C(=CC(O)CN(C)CCN(O)CCCCC=COc1cccc(C)c1NC(=O)CC1CCCC1)P(C)F",
                    0.9320892574286991
                ],
                [
                    "CSC(=CC(O)CN(Br)CCN(O)CCCCC=COc1cccc(C)c1NC(=O)CC1CCC1)C(C)=COF",
                    0.9320180495971339
                ],
                [
                    "CCC(=CC(O)CN(S)CCN(O)CCCCC=COc1cccc(C)c1NC(=O)CC1CCCC1)C(C)=COF",
                    0.9320164284418023
                ],
                [
                    "CCC(=CC(O)CN(F)CCN(O)CCCCC=COc1cccc(C)c1NC(=O)CC1CCCC1)C(C)=COS",
                    0.9320164284418023
                ],
                [
                    "CC=C(OF)C(C)=CCCCN(Cl)CCN(O)CC(O)CCC=COc1cccc(C)c1NC(=O)CC1CCCC1",
                    0.9319918212111703
                ],
                [
                    "CC=C(OF)C(C)=CC=CCN(S)CCN(O)CC(O)CCC(C)=COc1cccc(C)c1NC(=O)CC1CCCC1",
                    0.9319615051398539
                ],
                [
                    "CC=C(OF)C(C)=CC=CCN(Cl)CCN(O)CC(O)CCC(C)=COc1cccc(C)c1NC(=O)CC1CCCC1",
                    0.9319615051398539
                ],
                [
                    "CCC(OF)=C(C)C=CC(O)CN(Br)CCN(O)CCCCC=COc1cccc(C)c1NC(=O)CC1CCC1",
                    0.9319193879462375
                ],
                [
                    "CC=C(C=CCN(Cl)CCN(O)CC(O)CCC=COc1cccc(C)c1NC(=O)CC1CCCC1)C(C)=COF",
                    0.9318983087611687
                ],
                [
                    "CC=C(C=CCN(Br)CCN(O)CC(O)CCC=COc1cccc(C)c1NC(=O)CC1CCCC1)C(C)=COF",
                    0.9318983087611687
                ],
                [
                    "COC=C(F)C(=CC(O)CN(Br)CCN(O)CCCCC=COc1cccc(C)c1NC(=O)CC1CCC1)P(C)C",
                    0.9318637434100918
                ],
                [
                    "CCC(=C[SH](O)CN(F)CCN(O)CCCCC=COc1cccc(C)c1NC(=O)CC1CCC1)C(C)=COC",
                    0.9318314454164754
                ],
                [
                    "CCC(=CP(O)CN(F)CCN(O)CCCCC=COc1cccc(C)c1NC(=O)CC1CCC1)C(C)=COC",
                    0.9318314454164754
                ],
                [
                    "CC1=COC(F)=C(C)C1=CCCN(Br)CCN(O)CC(O)CCC=COc1cccc(C)c1NC(=O)CC1CCC1",
                    0.9318192832925895
                ],
                [
                    "CC(C=CCCN(Br)CCN(O)CC(O)CCC=COc1cccc(C)c1NC(=O)CC1CCCC1)=C(C)OF",
                    0.9317763237402796
                ],
                [
                    "CCC(=CC(O)CN(F)CCN(O)CCCCC=COc1cccc(C)c1NC(=O)CCCCCCl)C(C)=COC",
                    0.9317485978360597
                ],
                [
                    "CCC(=CC(O)CN(Cl)CCN(O)CCCCC=COc1cccc(C)c1NC(=O)CCCCCF)C(C)=COC",
                    0.9317485978360597
                ],
                [
                    "CC(=CCCN(Br)CCN(O)CC(O)CCC=COc1cccc(C)c1NC(=O)CC1CCCC1)C(C)=COF",
                    0.9317293507578374
                ],
                [
                    "CC=CC(C)=C(C=CCN(Br)CCN(O)CC(O)COC=COc1cpcc(C)c1NC(=O)CC1CCCCC1)OF",
                    0.9316986179248861
                ],
                [
                    "CC1=COC(F)=C(C)C1=CC(O)CN(Cl)CCN(O)CCCCC=COc1cccc(C)c1NC(=O)CC1CCCC1",
                    0.9316704262023392
                ],
                [
                    "CC1=COC(F)=C(C)C1=CC(O)CN(Br)CCN(O)CCCCC=COc1cccc(C)c1NC(=O)CC1CCCC1",
                    0.9316704262023392
                ],
                [
                    "CC=CC(C)=C(C=CCN(S)CCN(O)CC(O)CCC=COc1cccc(C)c1NC(=O)CC1CCCCC1)OF",
                    0.9316258318136051
                ],
                [
                    "CC=CC(C)=C(C=CCN(P)CCN(O)CC(O)CCC=COc1cccc(C)c1NC(=O)CC1CCCCC1)OF",
                    0.9316258318136051
                ],
                [
                    "CC=CC(C)=C(C=CCN(Cl)CCN(O)CC(O)CCC=COc1cccc(C)c1NC(=O)CC1CCCCC1)OF",
                    0.9316258318136051
                ],
                [
                    "CC=CC(C)=C(C=CCN(Br)CCN(O)CC(O)CCC=COc1cccc(C)c1NC(=O)CC1CCCCC1)OF",
                    0.9316258318136051
                ],
                [
                    "CC=CC(C)=C(C=CCN(Cl)CCN(O)CC(O)CCC=COc1cc#cc(C)c1NC(=O)CC1CCCCC1)OF",
                    0.9316189273272446
                ],
                [
                    "COC(=CCCN(Br)CCN(O)CC(O)CCC=COc1cccc(C)c1NC(=O)CC1CCCCC1)C(C)=COF",
                    0.9315633629926241
                ],
                [
                    "CCC(=CC(O)CN(F)SCN(O)CCCCC=COc1cccc(C)c1NC(=O)CC1CCCC1)C(C)=COC",
                    0.9315527201134689
                ],
                [
                    "CCC(=CC(O)CN(F)PCN(O)CCCCC=COc1cccc(C)c1NC(=O)CC1CCCC1)C(C)=COC",
                    0.9315527201134689
                ],
                [
                    "CCC(=CC(O)CN(F)CCN(O)CCCCC=POc1cccc(C)c1NC(=O)CC1CCCC1)C(C)=COC",
                    0.9315219565475811
                ],
                [
                    "CC=C(OF)C(C)=CC=C(C)CN(Cl)CCN(O)CC(O)CCC=COc1cccc(C)c1NC(=O)CC1CCC1",
                    0.9315074624786691
                ],
                [
                    "COC=C(C)C(F)=CCCN(Br)CCN(O)CC(O)CCC=COc1cccc(C)c1NC(=O)CC1CCCCC1",
                    0.9314625366949827
                ],
                [
                    "CC=CC(C)=C(F)C=CCN(Br)CCN(O)CC(O)COC=COc1cpcc(C)c1NC(=O)CC1CCCCC1",
                    0.9314625366949827
                ],
                [
                    "COC=C(C)C(=CC(O)CN(F)CCN(O)CCCCCC=COc1cccc(C)c1NC(=O)CC1CCCC1)SC",
                    0.931417939125025
                ],
                [
                    "COC(=CC=CN(Cl)CCN(O)CC(O)CCC=COc1cccc(C)c1NC(=O)CC1CCCCC1)C(C)=CF",
                    0.931417939125025
                ],
                [
                    "COC=C(C)C(=CC(O)CN(F)CCN(O)CCCCC=COc1cccc(C)c1NC(=O)CC1CCCC1)C(C)Cl",
                    0.9313372132522809
                ],
                [
                    "COC=C(C)C(=CC(O)CN(Cl)CCN(O)CCCCC=COc1cccc(C)c1NC(=O)CC1CCCC1)C(C)F",
                    0.9313372132522809
                ],
                [
                    "CC=CC(C)=C(C=CCN(Br)CCN(O)CC(O)COC=COc1cccc(C)c1NC(=O)CC1CCCCC1)OF",
                    0.93131820856846
                ],
                [
                    "CC(=COF)C(=CCCN(C)CCN(O)CC(O)CCC=COc1cccc(C)c1NC(=O)CC1CCCC1)C(C)C",
                    0.9313088124558074
                ],
                [
                    "CCC(=CCCN(F)CCN(O)CC(O)CPC=COc1cccc(C)c1NC(=O)CC1CCCCC1)C(C)=COC",
                    0.9313075964001195
                ],
                [
                    "CCC(=CC(O)CN(F)CCN(O)CCCCC=COc1cccc(C)c1NC(=O)CC1CCCC1)C(C)=COC",
                    0.9312955953404219
                ],
                [
                    "CCCC(CC)CC(=O)Nc1c(C)cccc1OC=CCCCCN(O)CCN(F)CC(O)C=C(CC)C(C)=COC",
                    0.9312860801125775
                ],
                [
                    "CCC(=CC(O)CN(Cl)CCN(O)CCCCC=COc1cccc(C)c1NC(=O)CC(CC)CCF)C(C)=COC",
                    0.9312860801125775
                ],
                [
                    "CCC(=CC(O)CN(Br)CCN(O)CCCCC=COc1cccc(C)c1NC(=O)CC(CC)CCF)C(C)=COC",
                    0.9312860801125775
                ],
                [
                    "COC=C(C)C(=CC(O)CN(F)CCN(O)CCCOC=COc1cccc(C)c1NC(=O)CC1CCCC1)P(C)Br",
                    0.9312832098025908
                ],
                [
                    "COC(F)=C(C)C=CC(C)CN(Cl)CCN(O)CN(O)CCC=COc1cccc(C)c1NC(=O)CC1CCCCC1",
                    0.931272503650207
                ],
                [
                    "COC(F)=C(C)C=CC(C)CN(Br)CCN(O)CN(O)CCC=COc1cccc(C)c1NC(=O)CC1CCCCC1",
                    0.931272503650207
                ]
            ],
            "execution_time": 33376.89365839958,
            "number_scoring_function_calls": 1046281,
            "metadata": {
                "top_1": 0.9357189937905991,
                "top_10": 0.9342091513906012,
                "top_100": 0.9323583429605297,
                "internal_similarity_max": 0.9880952380952381,
                "internal_similarity_mean": 0.5434877537221939,
                "internal_similarity_histogram_density": [
                    [
                        0.1,
                        0.0,
                        0.08399999999999998,
                        0.9900000000000002,
                        2.706000000000001,
                        2.8819999999999975,
                        2.0680000000000005,
                        0.7740000000000001,
                        0.3520000000000001,
                        0.04400000000000001
                    ]
                ],
                "internal_similarity_histogram_bins": [
                    [
                        0.0,
                        0.1,
                        0.2,
                        0.30000000000000004,
                        0.4,
                        0.5,
                        0.6000000000000001,
                        0.7000000000000001,
                        0.8,
                        0.9,
                        1.0
                    ]
                ]
            }
        },
        {
            "benchmark_name": "Perindopril MPO",
            "score": 0.8473003120437422,
            "optimized_molecules": [
                [
                    "CCCC(NC(C)C(=O)N1C(C(=O)O)CC2CCCCC(p3[pH][pH]3)p3[pH]p3CC21)C(=O)OCC",
                    0.8477912478906585
                ],
                [
                    "CCCC(NC(C)C(=O)N1C(C(=O)O)CC2CCCCC(p3[pH][pH]3)p3[pH]n3CC21)C(=O)OCC",
                    0.8477912478906585
                ],
                [
                    "CCCC(NC(C)C(=O)N1C(C(=O)O)CC2CCCCC(p3[pH][pH]3)p3[nH]p3CC21)C(=O)OCC",
                    0.8477912478906585
                ],
                [
                    "CCCC(NC(C)C(=O)N1C(C(=O)O)CC2CCCCC(p3[pH][pH]3)p3[nH]n3CC21)C(=O)OCC",
                    0.8477912478906585
                ],
                [
                    "CCCC(NC(C)C(=O)N1C(C(=O)O)CC2CCCCC(p3[pH][pH]3)n3[pH]p3CC21)C(=O)OCC",
                    0.8477912478906585
                ],
                [
                    "CCCC(NC(C)C(=O)N1C(C(=O)O)CC2CCCCC(p3[pH][pH]3)n3[pH]n3CC21)C(=O)OCC",
                    0.8477912478906585
                ],
                [
                    "CCCC(NC(C)C(=O)N1C(C(=O)O)CC2CCCCC(p3[pH][pH]3)n3[nH]p3CC21)C(=O)OCC",
                    0.8477912478906585
                ],
                [
                    "CCCC(NC(C)C(=O)N1C(C(=O)O)CC2CCCCC(p3[pH][pH]3)n3[nH]n3CC21)C(=O)OCC",
                    0.8477912478906585
                ],
                [
                    "CCCC(NC(C)C(=O)N1C(C(=O)O)CC2CCCCC(p3[nH][pH]3)p3[pH]p3CC21)C(=O)OCC",
                    0.8477912478906585
                ],
                [
                    "CCCC(NC(C)C(=O)N1C(C(=O)O)CC2CCCCC(p3[nH][pH]3)p3[pH]n3CC21)C(=O)OCC",
                    0.8477912478906585
                ],
                [
                    "CCCC(NC(C)C(=O)N1C(C(=O)O)CC2CCCCC(p3[nH][pH]3)p3[nH]p3CC21)C(=O)OCC",
                    0.8477912478906585
                ],
                [
                    "CCCC(NC(C)C(=O)N1C(C(=O)O)CC2CCCCC(p3[nH][pH]3)p3[nH]n3CC21)C(=O)OCC",
                    0.8477912478906585
                ],
                [
                    "CCCC(NC(C)C(=O)N1C(C(=O)O)CC2CCCCC(p3[nH][pH]3)n3[pH]p3CC21)C(=O)OCC",
                    0.8477912478906585
                ],
                [
                    "CCCC(NC(C)C(=O)N1C(C(=O)O)CC2CCCCC(p3[nH][pH]3)n3[pH]n3CC21)C(=O)OCC",
                    0.8477912478906585
                ],
                [
                    "CCCC(NC(C)C(=O)N1C(C(=O)O)CC2CCCCC(p3[nH][pH]3)n3[nH]p3CC21)C(=O)OCC",
                    0.8477912478906585
                ],
                [
                    "CCCC(NC(C)C(=O)N1C(C(=O)O)CC2CCCCC(p3[nH][pH]3)n3[nH]n3CC21)C(=O)OCC",
                    0.8477912478906585
                ],
                [
                    "CCCC(NC(C)C(=O)N1C(C(=O)O)CC2CCCCC(p3[nH][nH]3)p3[pH]p3CC21)C(=O)OCC",
                    0.8477912478906585
                ],
                [
                    "CCCC(NC(C)C(=O)N1C(C(=O)O)CC2CCCCC(p3[nH][nH]3)p3[pH]n3CC21)C(=O)OCC",
                    0.8477912478906585
                ],
                [
                    "CCCC(NC(C)C(=O)N1C(C(=O)O)CC2CCCCC(p3[nH][nH]3)p3[nH]p3CC21)C(=O)OCC",
                    0.8477912478906585
                ],
                [
                    "CCCC(NC(C)C(=O)N1C(C(=O)O)CC2CCCCC(p3[nH][nH]3)p3[nH]n3CC21)C(=O)OCC",
                    0.8477912478906585
                ],
                [
                    "CCCC(NC(C)C(=O)N1C(C(=O)O)CC2CCCCC(p3[nH][nH]3)n3[pH]p3CC21)C(=O)OCC",
                    0.8477912478906585
                ],
                [
                    "CCCC(NC(C)C(=O)N1C(C(=O)O)CC2CCCCC(p3[nH][nH]3)n3[pH]n3CC21)C(=O)OCC",
                    0.8477912478906585
                ],
                [
                    "CCCC(NC(C)C(=O)N1C(C(=O)O)CC2CCCCC(p3[nH][nH]3)n3[nH]p3CC21)C(=O)OCC",
                    0.8477912478906585
                ],
                [
                    "CCCC(NC(C)C(=O)N1C(C(=O)O)CC2CCCCC(p3[nH][nH]3)n3[nH]n3CC21)C(=O)OCC",
                    0.8477912478906585
                ],
                [
                    "CCCC(NC(C)C(=O)N1C(C(=O)O)CC2CCCCC(n3[pH][pH]3)p3[pH]p3CC21)C(=O)OCC",
                    0.8477912478906585
                ],
                [
                    "CCCC(NC(C)C(=O)N1C(C(=O)O)CC2CCCCC(n3[pH][pH]3)p3[pH]n3CC21)C(=O)OCC",
                    0.8477912478906585
                ],
                [
                    "CCCC(NC(C)C(=O)N1C(C(=O)O)CC2CCCCC(n3[pH][pH]3)p3[nH]p3CC21)C(=O)OCC",
                    0.8477912478906585
                ],
                [
                    "CCCC(NC(C)C(=O)N1C(C(=O)O)CC2CCCCC(n3[pH][pH]3)p3[nH]n3CC21)C(=O)OCC",
                    0.8477912478906585
                ],
                [
                    "CCCC(NC(C)C(=O)N1C(C(=O)O)CC2CCCCC(n3[pH][pH]3)n3[pH]p3CC21)C(=O)OCC",
                    0.8477912478906585
                ],
                [
                    "CCCC(NC(C)C(=O)N1C(C(=O)O)CC2CCCCC(n3[pH][pH]3)n3[pH]n3CC21)C(=O)OCC",
                    0.8477912478906585
                ],
                [
                    "CCCC(NC(C)C(=O)N1C(C(=O)O)CC2CCCCC(n3[pH][pH]3)n3[nH]p3CC21)C(=O)OCC",
                    0.8477912478906585
                ],
                [
                    "CCCC(NC(C)C(=O)N1C(C(=O)O)CC2CCCCC(n3[pH][pH]3)n3[nH]n3CC21)C(=O)OCC",
                    0.8477912478906585
                ],
                [
                    "CCCC(NC(C)C(=O)N1C(C(=O)O)CC2CCCCC(n3[nH][pH]3)p3[pH]p3CC21)C(=O)OCC",
                    0.8477912478906585
                ],
                [
                    "CCCC(NC(C)C(=O)N1C(C(=O)O)CC2CCCCC(n3[nH][pH]3)p3[pH]n3CC21)C(=O)OCC",
                    0.8477912478906585
                ],
                [
                    "CCCC(NC(C)C(=O)N1C(C(=O)O)CC2CCCCC(n3[nH][pH]3)p3[nH]p3CC21)C(=O)OCC",
                    0.8477912478906585
                ],
                [
                    "CCCC(NC(C)C(=O)N1C(C(=O)O)CC2CCCCC(n3[nH][pH]3)p3[nH]n3CC21)C(=O)OCC",
                    0.8477912478906585
                ],
                [
                    "CCCC(NC(C)C(=O)N1C(C(=O)O)CC2CCCCC(n3[nH][pH]3)n3[pH]p3CC21)C(=O)OCC",
                    0.8477912478906585
                ],
                [
                    "CCCC(NC(C)C(=O)N1C(C(=O)O)CC2CCCCC(n3[nH][pH]3)n3[pH]n3CC21)C(=O)OCC",
                    0.8477912478906585
                ],
                [
                    "CCCC(NC(C)C(=O)N1C(C(=O)O)CC2CCCCC(n3[nH][pH]3)n3[nH]p3CC21)C(=O)OCC",
                    0.8477912478906585
                ],
                [
                    "CCCC(NC(C)C(=O)N1C(C(=O)O)CC2CCCCC(n3[nH][pH]3)n3[nH]n3CC21)C(=O)OCC",
                    0.8477912478906585
                ],
                [
                    "CCCC(NC(C)C(=O)N1C(C(=O)O)CC2CCCCC(n3[nH][nH]3)p3[pH]p3CC21)C(=O)OCC",
                    0.8477912478906585
                ],
                [
                    "CCCC(NC(C)C(=O)N1C(C(=O)O)CC2CCCCC(n3[nH][nH]3)p3[pH]n3CC21)C(=O)OCC",
                    0.8477912478906585
                ],
                [
                    "CCCC(NC(C)C(=O)N1C(C(=O)O)CC2CCCCC(n3[nH][nH]3)p3[nH]p3CC21)C(=O)OCC",
                    0.8477912478906585
                ],
                [
                    "CCCC(NC(C)C(=O)N1C(C(=O)O)CC2CCCCC(n3[nH][nH]3)p3[nH]n3CC21)C(=O)OCC",
                    0.8477912478906585
                ],
                [
                    "CCCC(NC(C)C(=O)N1C(C(=O)O)CC2CCCCC(n3[nH][nH]3)n3[pH]p3CC21)C(=O)OCC",
                    0.8477912478906585
                ],
                [
                    "CCCC(NC(C)C(=O)N1C(C(=O)O)CC2CCCCC(n3[nH][nH]3)n3[pH]n3CC21)C(=O)OCC",
                    0.8477912478906585
                ],
                [
                    "CCCC(NC(C)C(=O)N1C(C(=O)O)CC2CCCCC(n3[nH][nH]3)n3[nH]p3CC21)C(=O)OCC",
                    0.8477912478906585
                ],
                [
                    "CCCC(NC(C)C(=O)N1C(C(=O)O)CC2CCCCC(n3[nH][nH]3)n3[nH]n3CC21)C(=O)OCC",
                    0.8477912478906585
                ],
                [
                    "CCCC(NC(C)C(=O)N1C(C(=O)O)CC2CCCCC(p3[pH][pH]3)p3[pH]p3CCC21)C(=O)OCC",
                    0.8451542547285166
                ],
                [
                    "CCCC(NC(C)C(=O)N1C(C(=O)O)CC2CCCCC(p3[pH][pH]3)p3[pH]n3CCC21)C(=O)OCC",
                    0.8451542547285166
                ],
                [
                    "CCCC(NC(C)C(=O)N1C(C(=O)O)CC2CCCCC(p3[pH][pH]3)p3[nH]p3CCC21)C(=O)OCC",
                    0.8451542547285166
                ],
                [
                    "CCCC(NC(C)C(=O)N1C(C(=O)O)CC2CCCCC(p3[pH][pH]3)p3[nH]n3CCC21)C(=O)OCC",
                    0.8451542547285166
                ],
                [
                    "CCCC(NC(C)C(=O)N1C(C(=O)O)CC2CCCCC(p3[pH][pH]3)n3[pH]p3CCC21)C(=O)OCC",
                    0.8451542547285166
                ],
                [
                    "CCCC(NC(C)C(=O)N1C(C(=O)O)CC2CCCCC(p3[pH][pH]3)n3[pH]n3CCC21)C(=O)OCC",
                    0.8451542547285166
                ],
                [
                    "CCCC(NC(C)C(=O)N1C(C(=O)O)CC2CCCCC(p3[pH][pH]3)n3[nH]p3CCC21)C(=O)OCC",
                    0.8451542547285166
                ],
                [
                    "CCCC(NC(C)C(=O)N1C(C(=O)O)CC2CCCCC(p3[pH][pH]3)n3[nH]n3CCC21)C(=O)OCC",
                    0.8451542547285166
                ],
                [
                    "CCCC(NC(C)C(=O)N1C(C(=O)O)CC2CCCCC(p3[nH][pH]3)p3[pH]p3CCC21)C(=O)OCC",
                    0.8451542547285166
                ],
                [
                    "CCCC(NC(C)C(=O)N1C(C(=O)O)CC2CCCCC(p3[nH][pH]3)p3[pH]n3CCC21)C(=O)OCC",
                    0.8451542547285166
                ],
                [
                    "CCCC(NC(C)C(=O)N1C(C(=O)O)CC2CCCCC(p3[nH][pH]3)p3[nH]p3CCC21)C(=O)OCC",
                    0.8451542547285166
                ],
                [
                    "CCCC(NC(C)C(=O)N1C(C(=O)O)CC2CCCCC(p3[nH][pH]3)p3[nH]n3CCC21)C(=O)OCC",
                    0.8451542547285166
                ],
                [
                    "CCCC(NC(C)C(=O)N1C(C(=O)O)CC2CCCCC(p3[nH][pH]3)n3[pH]p3CCC21)C(=O)OCC",
                    0.8451542547285166
                ],
                [
                    "CCCC(NC(C)C(=O)N1C(C(=O)O)CC2CCCCC(p3[nH][pH]3)n3[pH]n3CCC21)C(=O)OCC",
                    0.8451542547285166
                ],
                [
                    "CCCC(NC(C)C(=O)N1C(C(=O)O)CC2CCCCC(p3[nH][pH]3)n3[nH]p3CCC21)C(=O)OCC",
                    0.8451542547285166
                ],
                [
                    "CCCC(NC(C)C(=O)N1C(C(=O)O)CC2CCCCC(p3[nH][pH]3)n3[nH]n3CCC21)C(=O)OCC",
                    0.8451542547285166
                ],
                [
                    "CCCC(NC(C)C(=O)N1C(C(=O)O)CC2CCCCC(p3[nH][nH]3)p3[pH]p3CCC21)C(=O)OCC",
                    0.8451542547285166
                ],
                [
                    "CCCC(NC(C)C(=O)N1C(C(=O)O)CC2CCCCC(p3[nH][nH]3)p3[pH]n3CCC21)C(=O)OCC",
                    0.8451542547285166
                ],
                [
                    "CCCC(NC(C)C(=O)N1C(C(=O)O)CC2CCCCC(p3[nH][nH]3)p3[nH]p3CCC21)C(=O)OCC",
                    0.8451542547285166
                ],
                [
                    "CCCC(NC(C)C(=O)N1C(C(=O)O)CC2CCCCC(p3[nH][nH]3)p3[nH]n3CCC21)C(=O)OCC",
                    0.8451542547285166
                ],
                [
                    "CCCC(NC(C)C(=O)N1C(C(=O)O)CC2CCCCC(p3[nH][nH]3)n3[pH]p3CCC21)C(=O)OCC",
                    0.8451542547285166
                ],
                [
                    "CCCC(NC(C)C(=O)N1C(C(=O)O)CC2CCCCC(p3[nH][nH]3)n3[pH]n3CCC21)C(=O)OCC",
                    0.8451542547285166
                ],
                [
                    "CCCC(NC(C)C(=O)N1C(C(=O)O)CC2CCCCC(p3[nH][nH]3)n3[nH]p3CCC21)C(=O)OCC",
                    0.8451542547285166
                ],
                [
                    "CCCC(NC(C)C(=O)N1C(C(=O)O)CC2CCCCC(p3[nH][nH]3)n3[nH]n3CCC21)C(=O)OCC",
                    0.8451542547285166
                ],
                [
                    "CCCC(NC(C)C(=O)N1C(C(=O)O)CC2CCCCC(n3[pH][pH]3)p3[pH]p3CCC21)C(=O)OCC",
                    0.8451542547285166
                ],
                [
                    "CCCC(NC(C)C(=O)N1C(C(=O)O)CC2CCCCC(n3[pH][pH]3)p3[pH]n3CCC21)C(=O)OCC",
                    0.8451542547285166
                ],
                [
                    "CCCC(NC(C)C(=O)N1C(C(=O)O)CC2CCCCC(n3[pH][pH]3)p3[nH]p3CCC21)C(=O)OCC",
                    0.8451542547285166
                ],
                [
                    "CCCC(NC(C)C(=O)N1C(C(=O)O)CC2CCCCC(n3[pH][pH]3)p3[nH]n3CCC21)C(=O)OCC",
                    0.8451542547285166
                ],
                [
                    "CCCC(NC(C)C(=O)N1C(C(=O)O)CC2CCCCC(n3[pH][pH]3)n3[pH]p3CCC21)C(=O)OCC",
                    0.8451542547285166
                ],
                [
                    "CCCC(NC(C)C(=O)N1C(C(=O)O)CC2CCCCC(n3[pH][pH]3)n3[pH]n3CCC21)C(=O)OCC",
                    0.8451542547285166
                ],
                [
                    "CCCC(NC(C)C(=O)N1C(C(=O)O)CC2CCCCC(n3[pH][pH]3)n3[nH]p3CCC21)C(=O)OCC",
                    0.8451542547285166
                ],
                [
                    "CCCC(NC(C)C(=O)N1C(C(=O)O)CC2CCCCC(n3[pH][pH]3)n3[nH]n3CCC21)C(=O)OCC",
                    0.8451542547285166
                ],
                [
                    "CCCC(NC(C)C(=O)N1C(C(=O)O)CC2CCCCC(n3[nH][pH]3)p3[pH]p3CCC21)C(=O)OCC",
                    0.8451542547285166
                ],
                [
                    "CCCC(NC(C)C(=O)N1C(C(=O)O)CC2CCCCC(n3[nH][pH]3)p3[pH]n3CCC21)C(=O)OCC",
                    0.8451542547285166
                ],
                [
                    "CCCC(NC(C)C(=O)N1C(C(=O)O)CC2CCCCC(n3[nH][pH]3)p3[nH]p3CCC21)C(=O)OCC",
                    0.8451542547285166
                ],
                [
                    "CCCC(NC(C)C(=O)N1C(C(=O)O)CC2CCCCC(n3[nH][pH]3)p3[nH]n3CCC21)C(=O)OCC",
                    0.8451542547285166
                ],
                [
                    "CCCC(NC(C)C(=O)N1C(C(=O)O)CC2CCCCC(n3[nH][pH]3)n3[pH]p3CCC21)C(=O)OCC",
                    0.8451542547285166
                ],
                [
                    "CCCC(NC(C)C(=O)N1C(C(=O)O)CC2CCCCC(n3[nH][pH]3)n3[pH]n3CCC21)C(=O)OCC",
                    0.8451542547285166
                ],
                [
                    "CCCC(NC(C)C(=O)N1C(C(=O)O)CC2CCCCC(n3[nH][pH]3)n3[nH]p3CCC21)C(=O)OCC",
                    0.8451542547285166
                ],
                [
                    "CCCC(NC(C)C(=O)N1C(C(=O)O)CC2CCCCC(n3[nH][pH]3)n3[nH]n3CCC21)C(=O)OCC",
                    0.8451542547285166
                ],
                [
                    "CCCC(NC(C)C(=O)N1C(C(=O)O)CC2CCCCC(n3[nH][nH]3)p3[pH]p3CCC21)C(=O)OCC",
                    0.8451542547285166
                ],
                [
                    "CCCC(NC(C)C(=O)N1C(C(=O)O)CC2CCCCC(n3[nH][nH]3)p3[pH]n3CCC21)C(=O)OCC",
                    0.8451542547285166
                ],
                [
                    "CCCC(NC(C)C(=O)N1C(C(=O)O)CC2CCCCC(n3[nH][nH]3)p3[nH]p3CCC21)C(=O)OCC",
                    0.8451542547285166
                ],
                [
                    "CCCC(NC(C)C(=O)N1C(C(=O)O)CC2CCCCC(n3[nH][nH]3)p3[nH]n3CCC21)C(=O)OCC",
                    0.8451542547285166
                ],
                [
                    "CCCC(NC(C)C(=O)N1C(C(=O)O)CC2CCCCC(n3[nH][nH]3)n3[pH]p3CCC21)C(=O)OCC",
                    0.8451542547285166
                ],
                [
                    "CCCC(NC(C)C(=O)N1C(C(=O)O)CC2CCCCC(n3[nH][nH]3)n3[pH]n3CCC21)C(=O)OCC",
                    0.8451542547285166
                ],
                [
                    "CCCC(NC(C)C(=O)N1C(C(=O)O)CC2CCCCC(n3[nH][nH]3)n3[nH]p3CCC21)C(=O)OCC",
                    0.8451542547285166
                ],
                [
                    "CCCC(NC(C)C(=O)N1C(C(=O)O)CC2CCCCC(n3[nH][nH]3)n3[nH]n3CCC21)C(=O)OCC",
                    0.8451542547285166
                ],
                [
                    "CCCC(NC(C)C(=O)N1C(C(=O)O)CC2CCCCC(p3[nH][pH]3)p3[nH]n3CCCC21)C(=O)OCC",
                    0.8426149773176358
                ],
                [
                    "CCCC(NC(C)C(=O)N1C(C(=O)O)CC2CCCCC(n3[pH][pH]3)p3[pH]p3CCCC21)C(=O)OCC",
                    0.8426149773176358
                ],
                [
                    "CCCC(NC(C)C(=O)N1C(C(=O)O)CC2CCCCC(n3[pH][pH]3)n3[pH]p3CCCC21)C(=O)OCC",
                    0.8426149773176358
                ],
                [
                    "CCCC(NC(C)C(=O)N1C(C(=O)O)CC2CCCCC(n3[nH][pH]3)n3[pH]p3CCCC21)C(=O)OCC",
                    0.8426149773176358
                ]
            ],
            "execution_time": 27248.67578816414,
            "number_scoring_function_calls": 1297052,
            "metadata": {
                "top_1": 0.8477912478906585,
                "top_10": 0.8477912478906584,
                "top_100": 0.84631844034991,
                "internal_similarity_max": 0.9305555555555556,
                "internal_similarity_mean": 0.6481301340189674,
                "internal_similarity_histogram_density": [
                    [
                        0.1,
                        0.0,
                        0.0,
                        0.0,
                        0.0,
                        1.6679999999999986,
                        6.450000000000001,
                        1.4600000000000004,
                        0.30600000000000005,
                        0.016000000000000004
                    ]
                ],
                "internal_similarity_histogram_bins": [
                    [
                        0.0,
                        0.1,
                        0.2,
                        0.30000000000000004,
                        0.4,
                        0.5,
                        0.6000000000000001,
                        0.7000000000000001,
                        0.8,
                        0.9,
                        1.0
                    ]
                ]
            }
        },
        {
            "benchmark_name": "Amlodipine MPO",
            "score": 0.8578382476484583,
            "optimized_molecules": [
                [
                    "CCOC(C1=C(C)N1)=C1NC(COCCN)=C(C(=O)OC)C1c1ccccc1Cl",
                    0.8628119403696524
                ],
                [
                    "CCOC(=O)C1=C(COCCN)NC(=C(OC)C2=C(C)N2)C1c1ccccc1Cl",
                    0.8628119403696524
                ],
                [
                    "CCOC(CC1=C(C)N1)=C1NC(COCCN)=C(C(=O)OC)C1c1ccccc1Cl",
                    0.8597269536210951
                ],
                [
                    "CCOC(=O)C1=C(COCCN)NC(=C(CC2=C(C)N2)OC)C1c1ccccc1Cl",
                    0.8597269536210951
                ],
                [
                    "CCOC(C1=C(COCCN)N1)=C1NC(C)=C(C(=O)OC)C1c1ccccc1Cl",
                    0.8580581193973613
                ],
                [
                    "CCOC(=O)C1=C(C)NC(=C(OC)C2=C(COCCN)N2)C1c1ccccc1Cl",
                    0.8580581193973613
                ],
                [
                    "CCOC(C1=C(C)C1S)=C1NC(COCCN)=C(C(=O)OC)C1c1ccccc1Cl",
                    0.8533820185387183
                ],
                [
                    "CCOC(C1=C(C)C1P)=C1NC(COCCN)=C(C(=O)OC)C1c1ccccc1Cl",
                    0.8533820185387183
                ],
                [
                    "CCOC(C1=C(C)C1O)=C1NC(COCCN)=C(C(=O)OC)C1c1ccccc1Cl",
                    0.8533820185387183
                ],
                [
                    "CCOC(C1=C(C)C1N)=C1NC(COCCN)=C(C(=O)OC)C1c1ccccc1Cl",
                    0.8533820185387183
                ],
                [
                    "CCOC(C1=C(C)C1F)=C1NC(COCCN)=C(C(=O)OC)C1c1ccccc1Cl",
                    0.8533820185387183
                ],
                [
                    "CCOC(C1=C(C)C1Cl)=C1NC(COCCN)=C(C(=O)OC)C1c1ccccc1Cl",
                    0.8533820185387183
                ],
                [
                    "CCOC(C1=C(C)C1C)=C1NC(COCCN)=C(C(=O)OC)C1c1ccccc1Cl",
                    0.8533820185387183
                ],
                [
                    "CCOC(C1=C(C)C1Br)=C1NC(COCCN)=C(C(=O)OC)C1c1ccccc1Cl",
                    0.8533820185387183
                ],
                [
                    "CCOC(=O)C1=C(COCCN)NC(=C(OC)c2c(C)c2=O)C1c1ccccc1Cl",
                    0.8533820185387183
                ],
                [
                    "CCOC(=O)C1=C(COCCN)NC(=C(OC)[SH]2C(C)=[SH]2=O)C1c1ccccc1Cl",
                    0.8533820185387183
                ],
                [
                    "CCOC(=O)C1=C(COCCN)NC(=C(OC)[SH]2=C(C)[SH]=2=O)C1c1ccccc1Cl",
                    0.8533820185387183
                ],
                [
                    "CCOC(=O)C1=C(COCCN)NC(=C(OC)[SH]2(=O)[SH]=C2C)C1c1ccccc1Cl",
                    0.8533820185387183
                ],
                [
                    "CCOC(=O)C1=C(COCCN)NC(=C(OC)[SH]2(=O)P=C2C)C1c1ccccc1Cl",
                    0.8533820185387183
                ],
                [
                    "CCOC(=O)C1=C(COCCN)NC(=C(OC)[SH]2(=O)N=C2C)C1c1ccccc1Cl",
                    0.8533820185387183
                ],
                [
                    "CCOC(=O)C1=C(COCCN)NC(=C(OC)[SH]2(=O)C=C2C)C1c1ccccc1Cl",
                    0.8533820185387183
                ],
                [
                    "CCOC(=O)C1=C(COCCN)NC(=C(OC)S2=S(=O)=C2C)C1c1ccccc1Cl",
                    0.8533820185387183
                ],
                [
                    "CCOC(=O)C1=C(COCCN)NC(=C(OC)S2=C(C)S2=O)C1c1ccccc1Cl",
                    0.8533820185387183
                ],
                [
                    "CCOC(=O)C1=C(COCCN)NC(=C(OC)S2=C(C)C2=O)C1c1ccccc1Cl",
                    0.8533820185387183
                ],
                [
                    "CCOC(=O)C1=C(COCCN)NC(=C(OC)S2(=O)=S=C2C)C1c1ccccc1Cl",
                    0.8533820185387183
                ],
                [
                    "CCOC(=O)C1=C(COCCN)NC(=C(OC)S2(=O)=C=C2C)C1c1ccccc1Cl",
                    0.8533820185387183
                ],
                [
                    "CCOC(=O)C1=C(COCCN)NC(=C(OC)S2(=O)=C(C)S2)C1c1ccccc1Cl",
                    0.8533820185387183
                ],
                [
                    "CCOC(=O)C1=C(COCCN)NC(=C(OC)S2(=O)=C(C)P2)C1c1ccccc1Cl",
                    0.8533820185387183
                ],
                [
                    "CCOC(=O)C1=C(COCCN)NC(=C(OC)S2(=O)=C(C)O2)C1c1ccccc1Cl",
                    0.8533820185387183
                ],
                [
                    "CCOC(=O)C1=C(COCCN)NC(=C(OC)S2(=O)=C(C)N2)C1c1ccccc1Cl",
                    0.8533820185387183
                ],
                [
                    "CCOC(=O)C1=C(COCCN)NC(=C(OC)S2(=O)=C(C)C2)C1c1ccccc1Cl",
                    0.8533820185387183
                ],
                [
                    "CCOC(=O)C1=C(COCCN)NC(=C(OC)S2#S(=O)C=2C)C1c1ccccc1Cl",
                    0.8533820185387183
                ],
                [
                    "CCOC(=O)C1=C(COCCN)NC(=C(OC)P2C(C)=[SH]2=O)C1c1ccccc1Cl",
                    0.8533820185387183
                ],
                [
                    "CCOC(=O)C1=C(COCCN)NC(=C(OC)N2C(C)=[SH]2=O)C1c1ccccc1Cl",
                    0.8533820185387183
                ],
                [
                    "CCOC(=O)C1=C(COCCN)NC(=C(OC)C2C(C)=[SH]2=O)C1c1ccccc1Cl",
                    0.8533820185387183
                ],
                [
                    "CCOC(=O)C1=C(COCCN)NC(=C(OC)C2=S(=O)=C2C)C1c1ccccc1Cl",
                    0.8533820185387183
                ],
                [
                    "CCOC(=O)C1=C(COCCN)NC(=C(OC)C2=C(C)S2=O)C1c1ccccc1Cl",
                    0.8533820185387183
                ],
                [
                    "CCOC(=O)C1=C(COCCN)NC(=C(OC)C2=C(C)C2S)C1c1ccccc1Cl",
                    0.8533820185387183
                ],
                [
                    "CCOC(=O)C1=C(COCCN)NC(=C(OC)C2=C(C)C2P)C1c1ccccc1Cl",
                    0.8533820185387183
                ],
                [
                    "CCOC(=O)C1=C(COCCN)NC(=C(OC)C2=C(C)C2O)C1c1ccccc1Cl",
                    0.8533820185387183
                ],
                [
                    "CCOC(=O)C1=C(COCCN)NC(=C(OC)C2=C(C)C2N)C1c1ccccc1Cl",
                    0.8533820185387183
                ],
                [
                    "CCOC(=O)C1=C(COCCN)NC(=C(OC)C2=C(C)C2F)C1c1ccccc1Cl",
                    0.8533820185387183
                ],
                [
                    "CCOC(=O)C1=C(COCCN)NC(=C(OC)C2=C(C)C2Cl)C1c1ccccc1Cl",
                    0.8533820185387183
                ],
                [
                    "CCOC(=O)C1=C(COCCN)NC(=C(OC)C2=C(C)C2C)C1c1ccccc1Cl",
                    0.8533820185387183
                ],
                [
                    "CCOC(=O)C1=C(COCCN)NC(=C(OC)C2=C(C)C2Br)C1c1ccccc1Cl",
                    0.8533820185387183
                ],
                [
                    "CCOC(=C1NC(COCCN)=C(C(=O)OC)C1c1ccccc1Cl)c1c(C)c1=O",
                    0.8533820185387183
                ],
                [
                    "CCOC(=C1NC(COCCN)=C(C(=O)OC)C1c1ccccc1Cl)[SH]1C(C)=[SH]1=O",
                    0.8533820185387183
                ],
                [
                    "CCOC(=C1NC(COCCN)=C(C(=O)OC)C1c1ccccc1Cl)[SH]1=C(C)[SH]=1=O",
                    0.8533820185387183
                ],
                [
                    "CCOC(=C1NC(COCCN)=C(C(=O)OC)C1c1ccccc1Cl)[SH]1(=O)[SH]=C1C",
                    0.8533820185387183
                ],
                [
                    "CCOC(=C1NC(COCCN)=C(C(=O)OC)C1c1ccccc1Cl)[SH]1(=O)P=C1C",
                    0.8533820185387183
                ],
                [
                    "CCOC(=C1NC(COCCN)=C(C(=O)OC)C1c1ccccc1Cl)[SH]1(=O)N=C1C",
                    0.8533820185387183
                ],
                [
                    "CCOC(=C1NC(COCCN)=C(C(=O)OC)C1c1ccccc1Cl)[SH]1(=O)C=C1C",
                    0.8533820185387183
                ],
                [
                    "CCOC(=C1NC(COCCN)=C(C(=O)OC)C1c1ccccc1Cl)S1=S(=O)=C1C",
                    0.8533820185387183
                ],
                [
                    "CCOC(=C1NC(COCCN)=C(C(=O)OC)C1c1ccccc1Cl)S1=C(C)S1=O",
                    0.8533820185387183
                ],
                [
                    "CCOC(=C1NC(COCCN)=C(C(=O)OC)C1c1ccccc1Cl)S1=C(C)C1=O",
                    0.8533820185387183
                ],
                [
                    "CCOC(=C1NC(COCCN)=C(C(=O)OC)C1c1ccccc1Cl)S1(=O)=S=C1C",
                    0.8533820185387183
                ],
                [
                    "CCOC(=C1NC(COCCN)=C(C(=O)OC)C1c1ccccc1Cl)S1(=O)=C=C1C",
                    0.8533820185387183
                ],
                [
                    "CCOC(=C1NC(COCCN)=C(C(=O)OC)C1c1ccccc1Cl)S1(=O)=C(C)S1",
                    0.8533820185387183
                ],
                [
                    "CCOC(=C1NC(COCCN)=C(C(=O)OC)C1c1ccccc1Cl)S1(=O)=C(C)P1",
                    0.8533820185387183
                ],
                [
                    "CCOC(=C1NC(COCCN)=C(C(=O)OC)C1c1ccccc1Cl)S1(=O)=C(C)O1",
                    0.8533820185387183
                ],
                [
                    "CCOC(=C1NC(COCCN)=C(C(=O)OC)C1c1ccccc1Cl)S1(=O)=C(C)N1",
                    0.8533820185387183
                ],
                [
                    "CCOC(=C1NC(COCCN)=C(C(=O)OC)C1c1ccccc1Cl)S1(=O)=C(C)C1",
                    0.8533820185387183
                ],
                [
                    "CCOC(=C1NC(COCCN)=C(C(=O)OC)C1c1ccccc1Cl)S1#S(=O)C=1C",
                    0.8533820185387183
                ],
                [
                    "CCOC(=C1NC(COCCN)=C(C(=O)OC)C1c1ccccc1Cl)P1C(C)=[SH]1=O",
                    0.8533820185387183
                ],
                [
                    "CCOC(=C1NC(COCCN)=C(C(=O)OC)C1c1ccccc1Cl)N1C(C)=[SH]1=O",
                    0.8533820185387183
                ],
                [
                    "CCOC(=C1NC(COCCN)=C(C(=O)OC)C1c1ccccc1Cl)C1C(C)=[SH]1=O",
                    0.8533820185387183
                ],
                [
                    "CCOC(=C1NC(COCCN)=C(C(=O)OC)C1c1ccccc1Cl)C1=S(=O)=C1C",
                    0.8533820185387183
                ],
                [
                    "CCOC(=C1NC(COCCN)=C(C(=O)OC)C1c1ccccc1Cl)C1=C(C)S1=O",
                    0.8533820185387183
                ],
                [
                    "CCOC(C1=S=C1C)=C1NC(COCCN)=C(C(=O)OC)C1c1ccccc1Cl",
                    0.8516306272526402
                ],
                [
                    "CCOC(C1=C(C)O1)=C1NC(COCCN)=C(C(=O)OC)C1c1ccccc1Cl",
                    0.8516306272526402
                ],
                [
                    "CCOC(=O)C1=C(COCCN)NC(=C(OC)[SH]2N=C2C)C1c1ccccc1Cl",
                    0.8516306272526402
                ],
                [
                    "CCOC(=O)C1=C(COCCN)NC(=C(OC)[SH]2C=C2C)C1c1ccccc1Cl",
                    0.8516306272526402
                ],
                [
                    "CCOC(=O)C1=C(COCCN)NC(=C(OC)[SH]2=CC=2C)C1c1ccccc1Cl",
                    0.8516306272526402
                ],
                [
                    "CCOC(=O)C1=C(COCCN)NC(=C(OC)[SH]2#[SH]=C2C)C1c1ccccc1Cl",
                    0.8516306272526402
                ],
                [
                    "CCOC(=O)C1=C(COCCN)NC(=C(OC)S2=S=C2C)C1c1ccccc1Cl",
                    0.8516306272526402
                ],
                [
                    "CCOC(=O)C1=C(COCCN)NC(=C(OC)S2=C=C2C)C1c1ccccc1Cl",
                    0.8516306272526402
                ],
                [
                    "CCOC(=O)C1=C(COCCN)NC(=C(OC)S2=C(C)O2)C1c1ccccc1Cl",
                    0.8516306272526402
                ],
                [
                    "CCOC(=O)C1=C(COCCN)NC(=C(OC)S2=C(C)C2)C1c1ccccc1Cl",
                    0.8516306272526402
                ],
                [
                    "CCOC(=O)C1=C(COCCN)NC(=C(OC)S2#[SH2]C=2C)C1c1ccccc1Cl",
                    0.8516306272526402
                ],
                [
                    "CCOC(=O)C1=C(COCCN)NC(=C(OC)S2#SC=2C)C1c1ccccc1Cl",
                    0.8516306272526402
                ],
                [
                    "CCOC(=O)C1=C(COCCN)NC(=C(OC)S2#CC=2C)C1c1ccccc1Cl",
                    0.8516306272526402
                ],
                [
                    "CCOC(=O)C1=C(COCCN)NC(=C(OC)P2N=C2C)C1c1ccccc1Cl",
                    0.8516306272526402
                ],
                [
                    "CCOC(=O)C1=C(COCCN)NC(=C(OC)P2C=C2C)C1c1ccccc1Cl",
                    0.8516306272526402
                ],
                [
                    "CCOC(=O)C1=C(COCCN)NC(=C(OC)N2P=C2C)C1c1ccccc1Cl",
                    0.8516306272526402
                ],
                [
                    "CCOC(=O)C1=C(COCCN)NC(=C(OC)N2N=C2C)C1c1ccccc1Cl",
                    0.8516306272526402
                ],
                [
                    "CCOC(=O)C1=C(COCCN)NC(=C(OC)C2P=C2C)C1c1ccccc1Cl",
                    0.8516306272526402
                ],
                [
                    "CCOC(=O)C1=C(COCCN)NC(=C(OC)C2N=C2C)C1c1ccccc1Cl",
                    0.8516306272526402
                ],
                [
                    "CCOC(=O)C1=C(COCCN)NC(=C(OC)C2=C=C2C)C1c1ccccc1Cl",
                    0.8516306272526402
                ],
                [
                    "CCOC(=O)C1=C(COCCN)NC(=C(OC)C2=C(C)S2)C1c1ccccc1Cl",
                    0.8516306272526402
                ],
                [
                    "CCOC(=O)C1=C(COCCN)NC(=C(OC)C2=C(C)C2)C1c1ccccc1Cl",
                    0.8516306272526402
                ],
                [
                    "CCOC(=C1NC(COCCN)=C(C(=O)OC)C1c1ccccc1Cl)[SH]1[SH]=C1C",
                    0.8516306272526402
                ],
                [
                    "CCOC(=C1NC(COCCN)=C(C(=O)OC)C1c1ccccc1Cl)[SH]1N=C1C",
                    0.8516306272526402
                ],
                [
                    "CCOC(=C1NC(COCCN)=C(C(=O)OC)C1c1ccccc1Cl)[SH]1=PC=1C",
                    0.8516306272526402
                ],
                [
                    "CCOC(=C1NC(COCCN)=C(C(=O)OC)C1c1ccccc1Cl)[SH]1=CC=1C",
                    0.8516306272526402
                ],
                [
                    "CCOC(=C1NC(COCCN)=C(C(=O)OC)C1c1ccccc1Cl)S1=C(C)C1",
                    0.8516306272526402
                ],
                [
                    "CCOC(=C1NC(COCCN)=C(C(=O)OC)C1c1ccccc1Cl)S1#[SH2]C=1C",
                    0.8516306272526402
                ],
                [
                    "CCOC(=C1NC(COCCN)=C(C(=O)OC)C1c1ccccc1Cl)S1#SC=1C",
                    0.8516306272526402
                ],
                [
                    "CCOC(=C1NC(COCCN)=C(C(=O)OC)C1c1ccccc1Cl)N1[SH]=C1C",
                    0.8516306272526402
                ],
                [
                    "CCOC(=C1NC(COCCN)=C(C(=O)OC)C1c1ccccc1Cl)N1N=C1C",
                    0.8516306272526402
                ],
                [
                    "CCOC(=C1NC(COCCN)=C(C(=O)OC)C1c1ccccc1Cl)C1[SH]=C1C",
                    0.8516306272526402
                ]
            ],
            "execution_time": 38041.93514299393,
            "number_scoring_function_calls": 2337406,
            "metadata": {
                "top_1": 0.8628119403696524,
                "top_10": 0.857472210093109,
                "top_100": 0.8532305924826133,
                "internal_similarity_max": 0.8870967741935484,
                "internal_similarity_mean": 0.6805104220126323,
                "internal_similarity_histogram_density": [
                    [
                        0.1,
                        0.0,
                        0.0,
                        0.0,
                        0.0,
                        0.1319999999999999,
                        6.644000000000001,
                        2.734000000000001,
                        0.39000000000000007,
                        0.0
                    ]
                ],
                "internal_similarity_histogram_bins": [
                    [
                        0.0,
                        0.1,
                        0.2,
                        0.30000000000000004,
                        0.4,
                        0.5,
                        0.6000000000000001,
                        0.7000000000000001,
                        0.8,
                        0.9,
                        1.0
                    ]
                ]
            }
        },
        {
            "benchmark_name": "Sitagliptin MPO",
            "score": 0.9253604284686577,
            "optimized_molecules": [
                [
                    "CN=C=NC=CC12C(F)C3C1C(C=CF)C(F)(C(N(F)C=O)NC2(Cl)C=O)N3F",
                    0.9260651388756859
                ],
                [
                    "CN=C=NC=CC12C(F)C3C1C(C=CF)C(F)(C(C=O)NC2(Cl)N(F)C=O)N3F",
                    0.9260651388756859
                ],
                [
                    "CN=C=NC=CC12C(F)C3(F)C1C(C=CF)C(C(N(F)C=O)NC2(Cl)C=O)N3F",
                    0.9260651388756859
                ],
                [
                    "CN=C=NC=CC12C(Cl)NC(N(F)C=O)C3(F)C(C=CF)C1C(C=O)(C2F)N3F",
                    0.9260651388756859
                ],
                [
                    "CN=C=NC=CC12C(Cl)NC(C=O)(N(F)C=O)C3(F)C(C=CF)C1C(C2F)N3F",
                    0.9260651388756859
                ],
                [
                    "CN=C=NC=CC1(C=CF)C2C3C(F)C2C(Cl)(C=O)NC(N(F)C=O)C1(F)N3F",
                    0.9260651388756859
                ],
                [
                    "CN(F)C1NC(F)(Cl)C2(C=O)C(F)C3C2C(C=CF)(C=CN=C=NC=O)C1N3F",
                    0.9260651388756859
                ],
                [
                    "CN(F)C1NC(Cl)C2(C=O)C(F)C3C2C(C=CF)(C=CN=C=NC=O)C1(F)N3F",
                    0.9260651388756859
                ],
                [
                    "CN(F)C1NC(Cl)(C=O)C2C(F)C3C2C(C=CF)(C=CN=C=NC=O)C1(F)N3F",
                    0.9260651388756859
                ],
                [
                    "CN(F)C1NC(Cl)(C=O)C2C(F)C3(F)C2C(C=CF)(C=CN=C=NC=O)C1N3F",
                    0.9260651388756859
                ],
                [
                    "CN(F)C1NC(Cl)(C=O)C2C(C=CN=C=NC=O)C3N(F)C1(F)C(C=CF)C32F",
                    0.9260651388756859
                ],
                [
                    "CN(F)C1NC(Cl)(C=O)C2(C=CN=C=NC=O)C(F)C3C2C(C=CF)C1(F)N3F",
                    0.9260651388756859
                ],
                [
                    "CN(F)C1NC(Cl)(C=CN=C=NC=O)C2C(F)C3C2C(C=O)(C=CF)C1(F)N3F",
                    0.9260651388756859
                ],
                [
                    "CN(F)C1NC(Cl)(C=CN=C=NC=O)C2C(F)C3(C=O)C2C(C=CF)C1(F)N3F",
                    0.9260651388756859
                ],
                [
                    "CN(F)C1NC(C=O)C2(C=CN=C=NC=O)C(F)C3(Cl)C2C(C=CF)C1(F)N3F",
                    0.9260651388756859
                ],
                [
                    "CN(F)C1C2C3C(C=CN=C=NC=O)C(F)(C(F)NC(Cl)(C=O)C31C=CF)N2F",
                    0.9260651388756859
                ],
                [
                    "CN(F)C1C2C3C(C=CN=C=NC=O)C(Cl)(C(F)NC(F)(C=O)C31C=CF)N2F",
                    0.9260651388756859
                ],
                [
                    "CN(F)C1C2(C=CF)C(C=O)NC(F)C3(F)C(C=CN=C=NC=O)C2C1(Cl)N3F",
                    0.9260651388756859
                ],
                [
                    "CN(F)C12C3C(C=CF)C(Cl)(C(C=CF)NC(C=O)C3C1(F)N=C=NC=O)N2F",
                    0.9260651388756859
                ],
                [
                    "CN(F)C12C3C(C=CF)C(C(C=CF)NC(Cl)(C=O)C3C1(F)N=C=NC=O)N2F",
                    0.9260651388756859
                ],
                [
                    "CN(F)C12C3C(C=CCl)C(C=O)(C(C=CF)NC(F)C3C1(F)N=C=NC=O)N2F",
                    0.9260651388756859
                ],
                [
                    "CN(F)C12C3C(C=CCl)C(C(C=CF)NC(F)C3(C=O)C1(F)N=C=NC=O)N2F",
                    0.9260651388756859
                ],
                [
                    "CN(F)C12C3C(C=CCl)C(C(C=CF)NC(F)(C=O)C3C1(F)N=C=NC=O)N2F",
                    0.9260651388756859
                ],
                [
                    "CN(F)C12C(N=C=NC=O)C3C1C(C=CF)C(Cl)(C(C=CF)NC3(F)C=O)N2F",
                    0.9260651388756859
                ],
                [
                    "CN(F)C12C(N=C=NC=O)C3C(F)NC(C=CF)C(Cl)(C(C=CF)C31C=O)N2F",
                    0.9260651388756859
                ],
                [
                    "CN(F)C12C(C=CN=C=NC=O)C3C(C(C=O)NC1(F)C=CF)C(F)C3(Cl)N2F",
                    0.9260651388756859
                ],
                [
                    "CN(F)C12C(C=CF)NC(C=O)C3C(C1C=CN=C=NC=O)C(Cl)(N2F)C3(F)F",
                    0.9260651388756859
                ],
                [
                    "CN(F)C1(F)C2NC3(Cl)C(C=CN=C=NC=O)C2C1(C=CF)C(C=O)N(F)C3F",
                    0.9260651388756859
                ],
                [
                    "CN(F)C1(F)C2C3C(C=CN=C=NC=O)C(Cl)(C(F)NC(C=O)C31C=CF)N2F",
                    0.9260651388756859
                ],
                [
                    "CN(F)C1(F)C2C3C(C=CN=C=NC=O)C(C(F)NC(Cl)(C=O)C31C=CF)N2F",
                    0.9260651388756859
                ],
                [
                    "CN(F)C1(F)C2C3C(C=CN=C=NC=O)C(C(C=CF)NC2(F)C=O)N(F)C31Cl",
                    0.9260651388756859
                ],
                [
                    "CN(F)C1(F)C2C(C=O)NC(F)(C=CF)C3C(C=CN=C=NC=O)C2C1(Cl)N3F",
                    0.9260651388756859
                ],
                [
                    "CN(F)C1(F)C2(C=CF)C(C=O)NC(F)C3C(C=CN=C=NC=O)C2C1(Cl)N3F",
                    0.9260651388756859
                ],
                [
                    "CN(F)C1(C=O)NC(F)(C=CF)C2C(C=CN=C=NC=O)C3C1C(F)C3(Cl)N2F",
                    0.9260651388756859
                ],
                [
                    "CN(F)C1(C=O)NC(Cl)C2(C=CN=C=NC=O)C(F)C3C2C(C=CF)C1(F)N3F",
                    0.9260651388756859
                ],
                [
                    "CN(F)C1(C=O)NC(Cl)(C=CN=C=NC=O)C2C3C(C=CF)C1N(F)C3C2(F)F",
                    0.9260651388756859
                ],
                [
                    "CN(F)C1(C=O)NC(Cl)(C=CN=C=NC=O)C2C(F)C3C2C(C=CF)C1(F)N3F",
                    0.9260651388756859
                ],
                [
                    "CN(F)C1(C=O)NC(C=CN=C=NC=O)C2C(F)C3(Cl)C2C(C=CF)C1(F)N3F",
                    0.9260651388756859
                ],
                [
                    "CN(F)C1(C=CN=C=NC=O)NC(Cl)(C=O)C2C(F)C3C2C(C=CF)C1(F)N3F",
                    0.9260651388756859
                ],
                [
                    "CN=C=NC=CC1C2C3C(F)C2(Cl)N(F)C1(N(F)C=O)C(F)NC3(C=O)C=CF",
                    0.9260651388756858
                ],
                [
                    "CN(F)C=CC1(C=O)NC(Cl)C2C3C(N(F)C1(F)C3C=CF)C2(F)N=C=NC=O",
                    0.9260651388756858
                ],
                [
                    "CN(F)C1NC(Cl)C2C3C(N(F)C1(F)C3(C=CF)C=CN=C=NC=O)C2(F)C=O",
                    0.9260651388756858
                ],
                [
                    "CN(F)C1NC(Cl)C2C(C=CN=C=NC=O)C3N(F)C1(F)C(C=O)(C=CF)C23F",
                    0.9260651388756858
                ],
                [
                    "CN(F)C1NC(Cl)(C=O)C2C3C(N(F)C1(F)C3C=CN=C=NC=O)C2(F)C=CF",
                    0.9260651388756858
                ],
                [
                    "CN(F)C1NC(Cl)(C=O)C2C3C(N(F)C1(F)C3C=CF)C2(F)C=CN=C=NC=O",
                    0.9260651388756858
                ],
                [
                    "CN(F)C1NC(Cl)(C=CN=C=NC=O)C2C3C(N(F)C1C3(C=O)C=CF)C2(F)F",
                    0.9260651388756858
                ],
                [
                    "CN(F)C1NC(C=O)C2C3C(N(F)C1(F)C3(C=CF)C=CN=C=NC=O)C2(F)Cl",
                    0.9260651388756858
                ],
                [
                    "CN(F)C12NC3C(C=CF)C1C(C(Cl)(C=O)N(F)C3C=CF)C2(F)N=C=NC=O",
                    0.9260651388756858
                ],
                [
                    "CN(F)C12NC3(Cl)C(F)C(C(C=O)N(F)C1(F)C=CF)C3C2C=CN=C=NC=O",
                    0.9260651388756858
                ],
                [
                    "CN(F)C12NC3(Cl)C(C=CF)C1C(C(C=O)N(F)C3C=CF)C2(F)N=C=NC=O",
                    0.9260651388756858
                ],
                [
                    "CN(F)C12N(F)C3C(C=CF)NC(F)C(C1(F)N=C=NC=O)C2(C=O)C3C=CCl",
                    0.9260651388756858
                ],
                [
                    "CN(F)C12C3C(C=CF)C(N1F)C(C=O)(C=CF)NC(Cl)C3C2(F)N=C=NC=O",
                    0.9260651388756858
                ],
                [
                    "CN(F)C12C3C(C(Cl)NC(C=CF)C(N1F)C3(C=O)C=CF)C2(F)N=C=NC=O",
                    0.9260651388756858
                ],
                [
                    "CN(F)C12C(C=CF)NC(F)C3C(F)(N=C=NC=O)C(N1F)C3(C=O)C2C=CCl",
                    0.9260651388756858
                ],
                [
                    "CN(F)C1(F)NC(C=CF)C2C(C=CCl)C3C(N2F)C(F)(N=C=NC=O)C31C=O",
                    0.9260651388756858
                ],
                [
                    "CN(F)C1(F)C2C3C(C=CN=C=NC=O)C(N2F)C(F)(C=CF)NC(Cl)(C=O)C31",
                    0.9260651388756858
                ],
                [
                    "CN(F)C1(C=CF)NC(C=O)C2C3C(N(F)C1(Cl)C3C=CF)C2(F)N=C=NC=O",
                    0.9260651388756858
                ],
                [
                    "C=CC1C2N(F)C3(F)C(C=CF)C2(F)C1C(Cl)(C=O)NC3(N=C=NC=O)N(C)F",
                    0.9257044022260051
                ],
                [
                    "C=CC1C2C3N(F)C1(Cl)C(F)NC(C=O)(N=C=NC=O)C2(C=CF)C3(F)N(C)F",
                    0.9257044022260051
                ],
                [
                    "C=CC1C2C3C(N(C)F)C2(C=CF)C(Cl)(C=O)NC(F)(N=C=NC=O)C1(F)N3F",
                    0.9257044022260051
                ],
                [
                    "C=CC1C2C3C(F)NC(C=O)(C=CF)C1(C=O)N(F)C2(N(C)F)C3(F)N=C=NCl",
                    0.9257044022260051
                ],
                [
                    "C=CC1C2C(Cl)(C=O)NC(N(C)F)C3(F)C(C=CF)C2(F)C1(N=C=NC=O)N3F",
                    0.9257044022260051
                ],
                [
                    "C=CC1(F)NC(F)(C=O)C2C3C(C=CN=C=NC=O)C1N(F)C3(Cl)C2(F)N(C)F",
                    0.9257044022260051
                ],
                [
                    "C=CC1(C=CF)C2C3C(F)C2(C=O)C(Cl)NC(N=C=NC=O)(N(C)F)C1(F)N3F",
                    0.9257044022260051
                ],
                [
                    "C=CC1NC(F)(C=O)C2C3C(C=CCl)C1(F)N(F)C3(N(C)F)C2(F)N=C=NC=O",
                    0.925704402226005
                ],
                [
                    "C=CC1NC(Cl)C2C3C(C=O)(C=CF)C1(F)N(F)C3(N(F)C=O)C2(F)N=C=NC",
                    0.925704402226005
                ],
                [
                    "C=CC1NC(Cl)(C=O)C2C3C(C=CF)C1(F)N(F)C3(N(F)C=O)C2(F)N=C=NC",
                    0.925704402226005
                ],
                [
                    "C=CC1NC(Cl)(C=O)C2C3C(C=CF)C1(F)N(F)C3(N(C)F)C2(F)N=C=NC=O",
                    0.925704402226005
                ],
                [
                    "C=CC1C2N(F)C3(N(C)F)C1C(C(Cl)(C=O)NC2(F)C=CF)C3(F)N=C=NC=O",
                    0.925704402226005
                ],
                [
                    "C=CC1C2C3C(F)C2(F)N(F)C1(F)C(C=O)(N(C)F)NC3(Cl)C=CN=C=NC=O",
                    0.925704402226005
                ],
                [
                    "C=CC1C2C3C(C=O)NC(F)(C=CF)C1(N(C)F)N(F)C2(Cl)C3(F)N=C=NC=O",
                    0.925704402226005
                ],
                [
                    "C=CC12NC3(N(C)F)C(C1C=CF)C(C(Cl)(C=O)N(F)C2F)C3(F)N=C=NC=O",
                    0.925704402226005
                ],
                [
                    "C=CC12C(F)NC(Cl)(C=O)C3C(C1C=CF)C(N(C)F)(N2F)C3(F)N=C=NC=O",
                    0.925704402226005
                ],
                [
                    "C=CC1(F)NC(Cl)(C=O)C2C3C(C=CF)C1N(F)C3(N(C)F)C2(F)N=C=NC=O",
                    0.925704402226005
                ],
                [
                    "C=CC1(C=CF)C2C3C(F)C2(N=C=NC=O)N(F)C1(F)C(N(C)F)NC3(Cl)C=O",
                    0.925704402226005
                ],
                [
                    "O=CN=C=NC=CC1C2C3C(C=O)NC(C=CF)C1(N(F)CF)N(F)C2(Cl)C3F",
                    0.9180644878598115
                ],
                [
                    "O=CN=C=NC=CCN(F)C1NC(Cl)C2C(F)C3(C=O)C2C(C=CF)C1(F)N3F",
                    0.9180644878598114
                ],
                [
                    "O=CN=C=NC=CC1C2C3C(F)C2C(Cl)(C=O)NC(N(F)CC=CF)C1(F)N3F",
                    0.9180644878598114
                ],
                [
                    "O=CN=C=NC=CC1C2C(F)NC(C=O)C3C1C(Cl)(N2F)C3(F)N(F)CC=CF",
                    0.9180644878598114
                ],
                [
                    "O=CN=C=NC=CC1C2C(C=O)NC(N(F)CCl)C3(F)C(C=CF)C2(F)C1N3F",
                    0.9180644878598114
                ],
                [
                    "O=CN=C=NC=CC1(N(F)CF)NC(Cl)(C=O)C2C(F)C3C2C(C=CF)C1N3F",
                    0.9180644878598114
                ],
                [
                    "O=CN=C=NC=CC1(N(F)CCl)NC(C=O)C2C(F)C3C2C(C=CF)C1(F)N3F",
                    0.9180644878598114
                ],
                [
                    "O=CN=C=NC=CC1(F)C2C(C=O)NC(N(F)CCl)C3(F)C(C=CF)C2C1N3F",
                    0.9180644878598114
                ],
                [
                    "O=CN=C=NC1(F)C2C(C=O)NC(C=CF)C3C(C=CF)C2C1(N(F)CCl)N3F",
                    0.9180644878598114
                ],
                [
                    "CN=C=NC=CC12C3C(C=CF)C(CNC1(Cl)C=O)N(F)C3(F)C2(F)N(F)C=O",
                    0.9177580136712385
                ],
                [
                    "CN=C=NC=CC1(CF)C(Cl)(C=O)NC(N(F)C=O)C23C(C=CF)C21C(F)N3F",
                    0.9177580136712385
                ],
                [
                    "CN(F)CC12C3C(C=CCl)C(C=CF)(NC(F)(C=O)C3C1(F)N=C=NC=O)N2F",
                    0.9177580136712385
                ],
                [
                    "CN(F)C1NCC2C3C(C=CF)(C=CN=C=NC=O)C1(F)N(F)C3(Cl)C2(F)C=O",
                    0.9177580136712385
                ],
                [
                    "CN(F)C12CNC(F)C3C(F)(N=C=NC=O)C(N1F)C3(C=O)C2(C=CF)C=CCl",
                    0.9177580136712385
                ],
                [
                    "CN(F)C12C3C(C=CF)C(Cl)(CNC(F)(C=O)C3C1(C=CF)N=C=NC=O)N2F",
                    0.9177580136712385
                ],
                [
                    "CN(F)C12C3C(C=CCl)C(C=CF)(CNC(F)(C=O)C3C1(F)N=C=NC=O)N2F",
                    0.9177580136712385
                ],
                [
                    "CN(F)C12C(F)NCC3C(F)C(Cl)(N1F)C3(C=O)C2(C=CF)C=CN=C=NC=O",
                    0.9177580136712385
                ],
                [
                    "CN(F)C12C(F)NCC3C(F)(C=CF)C(Cl)(N1F)C3(C=O)C2C=CN=C=NC=O",
                    0.9177580136712385
                ],
                [
                    "CN(F)C12C(C=CN=C=NC=O)C3C(Cl)(C=O)NCC(F)(C(C=CF)C31F)N2F",
                    0.9177580136712385
                ],
                [
                    "CN(F)C12C(C=CN=C=NC=O)C3(C=O)C(CNC1(F)C=CF)C(F)C3(Cl)N2F",
                    0.9177580136712385
                ],
                [
                    "CN(F)C1(F)C2C3C1C(Cl)(C=O)NCC(F)(N2F)C3(C=CF)C=CN=C=NC=O",
                    0.9177580136712385
                ],
                [
                    "CN(F)C1(F)C2C3C(C=CN=C=NC=O)C(C=CF)(CNC2(F)C=O)N(F)C31Cl",
                    0.9177580136712385
                ],
                [
                    "CN(F)C1(F)C2(C=O)CNC(F)(C=CF)C3C(C=CN=C=NC=O)C2C1(Cl)N3F",
                    0.9177580136712385
                ],
                [
                    "CN(F)C1(F)C(C=CF)C23C1N(F)C(Cl)(C2C=CN=C=NC=O)C3(F)NCC=O",
                    0.9177580136712385
                ],
                [
                    "CN(F)C1(C=O)NCC2(C=CN=C=NC=O)C(F)C3(Cl)C2C(C=CF)C1(F)N3F",
                    0.9177580136712385
                ]
            ],
            "execution_time": 33829.95050930977,
            "number_scoring_function_calls": 1247845,
            "metadata": {
                "top_1": 0.9260651388756859,
                "top_10": 0.9260651388756858,
                "top_100": 0.9239510076546015,
                "internal_similarity_max": 0.873015873015873,
                "internal_similarity_mean": 0.3628787868986374,
                "internal_similarity_histogram_density": [
                    [
                        0.1,
                        0.002,
                        1.6579999999999993,
                        5.542000000000002,
                        2.192,
                        0.42199999999999965,
                        0.06000000000000001,
                        0.018000000000000002,
                        0.006000000000000001,
                        0.0
                    ]
                ],
                "internal_similarity_histogram_bins": [
                    [
                        0.0,
                        0.1,
                        0.2,
                        0.30000000000000004,
                        0.4,
                        0.5,
                        0.6000000000000001,
                        0.7000000000000001,
                        0.8,
                        0.9,
                        1.0
                    ]
                ]
            }
        },
        {
            "benchmark_name": "Zaleplon MPO",
            "score": 0.7928036747916857,
            "optimized_molecules": [
                [
                    "CCN(C(C)=O)c1cccc(-c2ccnc3c(C#CC=O)cnn23)c1",
                    0.803969143692053
                ],
                [
                    "CCN(C(C)=O)c1cccc(-c2ccnc3c(C#CPO)cnn23)c1",
                    0.793982078592347
                ],
                [
                    "CCN(C(C)=O)c1cccc(-c2ccnc3c(C#COP)cnn23)c1",
                    0.793982078592347
                ],
                [
                    "CCN(C(C)=O)c1cccc(-c2ccnc3c(C#CCF)cnn23)c1",
                    0.793982078592347
                ],
                [
                    "CCN(C(C)=O)c1cccc(-c2ccnc3c(C#CCCl)cnn23)c1",
                    0.793982078592347
                ],
                [
                    "CCN(C(C)=O)c1cccc(-c2ccnc3c(C#CCBr)cnn23)c1",
                    0.793982078592347
                ],
                [
                    "CCN(C(C)=O)c1cccc(-c2ccnc3c(C#CC=P)cnn23)c1",
                    0.793982078592347
                ],
                [
                    "C=PC#Cc1cnn2c(-c3cccc(N(CC)C(C)=O)c3)ccnc12",
                    0.793982078592347
                ],
                [
                    "CCN(C(C)=O)c1cccc(-c2ccnc3c(C#CC(O)F)cnn23)c1",
                    0.7935949136575051
                ],
                [
                    "CCN(C(C)=O)c1cccc(-c2ccnc3c(C#CC(O)Cl)cnn23)c1",
                    0.7935949136575051
                ],
                [
                    "CCN(C(C)=O)c1cccc(-c2ccnc3c(C#CC(O)Br)cnn23)c1",
                    0.7935949136575051
                ],
                [
                    "CCN(C(C)=O)c1cccc(-c2ccnc3c(C#CC(O)=P)cnn23)c1",
                    0.7935949136575051
                ],
                [
                    "CCN(C(C)=O)c1cccc(-c2ccnc3c(C#CC(=O)P)cnn23)c1",
                    0.7935949136575051
                ],
                [
                    "C#Cc1cnn2c(-c3cccc(N(CC)C(C)=O)c3)ccc(O)c12",
                    0.7934920476158722
                ],
                [
                    "C#Cc1cn2c(-c3cccc(N(CC)C(C)=O)c3)ccnc2c1O",
                    0.7934920476158722
                ],
                [
                    "C#Cc1cc(O)n2c(-c3cccc(N(CC)C(C)=O)c3)ccnc12",
                    0.7934920476158722
                ],
                [
                    "CCN(C(C)=O)c1cccc(-c2ccnc3c(C#CO)ccn23)c1",
                    0.7886388397182801
                ],
                [
                    "CCN(C(C)=O)c1cccc(-c2cccc3c(C#CO)cnn23)c1",
                    0.7886388397182801
                ],
                [
                    "CCN(C(C)=O)c1cccc(-c2ccnc3c(C#CPC=O)cnn23)c1",
                    0.7885561648497321
                ],
                [
                    "CCN(C(C)=O)c1cccc(-c2ccnc3c(C#CP=CO)cnn23)c1",
                    0.7885561648497321
                ],
                [
                    "CCN(C(C)=O)c1cccc(-c2ccnc3c(C#CP4CO4)cnn23)c1",
                    0.7885561648497321
                ],
                [
                    "CCN(C(C)=O)c1cccc(-c2ccnc3c(C#COCF)cnn23)c1",
                    0.7885561648497321
                ],
                [
                    "CCN(C(C)=O)c1cccc(-c2ccnc3c(C#COCCl)cnn23)c1",
                    0.7885561648497321
                ],
                [
                    "CCN(C(C)=O)c1cccc(-c2ccnc3c(C#COCBr)cnn23)c1",
                    0.7885561648497321
                ],
                [
                    "CCN(C(C)=O)c1cccc(-c2ccnc3c(C#COC=P)cnn23)c1",
                    0.7885561648497321
                ],
                [
                    "CCN(C(C)=O)c1cccc(-c2ccnc3c(C#CCP=O)cnn23)c1",
                    0.7885561648497321
                ],
                [
                    "CCN(C(C)=O)c1cccc(-c2ccnc3c(C#CCOF)cnn23)c1",
                    0.7885561648497321
                ],
                [
                    "CCN(C(C)=O)c1cccc(-c2ccnc3c(C#CCOCl)cnn23)c1",
                    0.7885561648497321
                ],
                [
                    "CCN(C(C)=O)c1cccc(-c2ccnc3c(C#CCOBr)cnn23)c1",
                    0.7885561648497321
                ],
                [
                    "CCN(C(C)=O)c1cccc(-c2ccnc3c(C#CC=PO)cnn23)c1",
                    0.7885561648497321
                ],
                [
                    "CCN(C(C)=O)c1cccc(-c2ccnc3c(C#CC4OP4)cnn23)c1",
                    0.7885561648497321
                ],
                [
                    "C=POC#Cc1cnn2c(-c3cccc(N(CC)C(C)=O)c3)ccnc12",
                    0.7885561648497321
                ],
                [
                    "CCN(C(C)=O)c1cccc(-c2ccnc3c(C#S4(O)C#C4)cnn23)c1",
                    0.7837367193130107
                ],
                [
                    "CCN(C(C)=O)c1cccc(-c2ccnc3c(C#CC(O)=S)cnn23)c1",
                    0.7837367193130107
                ],
                [
                    "CCN(C(C)=O)c1cccc(-c2ccnc3c(C#CC(=O)S)cnn23)c1",
                    0.7837367193130107
                ],
                [
                    "C#S(=O)C#Cc1cnn2c(-c3cccc(N(CC)C(C)=O)c3)ccnc12",
                    0.7837367193130107
                ],
                [
                    "C#CS(=O)#Cc1cnn2c(-c3cccc(N(CC)C(C)=O)c3)ccnc12",
                    0.7837367193130107
                ],
                [
                    "C#Cc1ccc(-c2cccc(N(CC)C(C)=O)c2)n2ncc(O)c12",
                    0.7808688094430303
                ],
                [
                    "C#Cc1cc(O)c2nccc(-c3cccc(N(CC)C(C)=O)c3)n12",
                    0.7808688094430303
                ],
                [
                    "C#Cc1cc(-c2cccc(N(CC)C(C)=O)c2)n2c(O)ccnc12",
                    0.7808688094430303
                ],
                [
                    "C#Cc1c(O)cn2c(-c3cccc(N(CC)C(C)=O)c3)ccnc12",
                    0.7808688094430303
                ],
                [
                    "CCN(C(C)=O)c1cccc(-c2ccnc3c(C#CP)cnn23)c1",
                    0.7803151211091254
                ],
                [
                    "CCN(C(C)=O)c1cccc(-c2ccnc3c(C#[SH]=C=C=O)cnn23)c1",
                    0.7787605628481891
                ],
                [
                    "CCN(C(C)=O)c1cccc(-c2ccnc3c(C#[SH]4C#CO4)cnn23)c1",
                    0.7787605628481891
                ],
                [
                    "CCN(C(C)=O)c1cccc(-c2ccnc3c(C#SC=C=O)cnn23)c1",
                    0.7787605628481891
                ],
                [
                    "CCN(C(C)=O)c1cccc(-c2ccnc3c(C#SC#CO)cnn23)c1",
                    0.7787605628481891
                ],
                [
                    "CCN(C(C)=O)c1cccc(-c2ccnc3c(C#S4=C5OC54)cnn23)c1",
                    0.7787605628481891
                ],
                [
                    "CCN(C(C)=O)c1cccc(-c2ccnc3c(C#S#CC=O)cnn23)c1",
                    0.7787605628481891
                ],
                [
                    "CCN(C(C)=O)c1cccc(-c2ccnc3c(C#C[SH]=C=O)cnn23)c1",
                    0.7787605628481891
                ],
                [
                    "CCN(C(C)=O)c1cccc(-c2ccnc3c(C#C[SH]4#CO4)cnn23)c1",
                    0.7787605628481891
                ],
                [
                    "CCN(C(C)=O)c1cccc(-c2ccnc3c(C#CSC=O)cnn23)c1",
                    0.7787605628481891
                ],
                [
                    "CCN(C(C)=O)c1cccc(-c2ccnc3c(C#CS4=CO4)cnn23)c1",
                    0.7787605628481891
                ],
                [
                    "CCN(C(C)=O)c1cccc(-c2ccnc3c(C#CS#CO)cnn23)c1",
                    0.7787605628481891
                ],
                [
                    "CCN(C(C)=O)c1cccc(-c2ccnc3c(C#COC=S)cnn23)c1",
                    0.7787605628481891
                ],
                [
                    "CCN(C(C)=O)c1cccc(-c2ccnc3c(C#COC#[SH])cnn23)c1",
                    0.7787605628481891
                ],
                [
                    "CCN(C(C)=O)c1cccc(-c2ccnc3c(C#CC=S=O)cnn23)c1",
                    0.7787605628481891
                ],
                [
                    "CCN(C(C)=O)c1cccc(-c2ccnc3c(C#CC4OS4)cnn23)c1",
                    0.7787605628481891
                ],
                [
                    "CCN(C(C)=O)c1cccc(-c2ccnc3c(C#CC4=[SH]O4)cnn23)c1",
                    0.7787605628481891
                ],
                [
                    "CCN(C(C)=O)c1cccc(-c2ccnc3c(C#CC#[SH]=O)cnn23)c1",
                    0.7787605628481891
                ],
                [
                    "CCN(C(C)=O)c1cccc(-c2ccnc3c(C#CC#SO)cnn23)c1",
                    0.7787605628481891
                ],
                [
                    "C#SOC#Cc1cnn2c(-c3cccc(N(CC)C(C)=O)c3)ccnc12",
                    0.7787605628481891
                ],
                [
                    "C#COS#Cc1cnn2c(-c3cccc(N(CC)C(C)=O)c3)ccnc12",
                    0.7787605628481891
                ],
                [
                    "CCN(C(C)=O)c1cccc(-c2ccnc3c(C=C=O)ccn23)c1",
                    0.7761505257063329
                ],
                [
                    "C#COc1ccn2c(-c3cccc(N(CC)C(C)=O)c3)ccnc12",
                    0.7761505257063329
                ],
                [
                    "C#Cc1cnn2c(-c3cccc(N(CC)C(=O)C(C)=O)c3)ccnc12",
                    0.7735006416506128
                ],
                [
                    "C#CC(=O)c1cnn2c(-c3cccc(N(CC)C(C)=O)c3)ccnc12",
                    0.7735006416506128
                ],
                [
                    "CCN(C(C)=O)c1cccc(-c2ccnc3c(C#CO)cnn23)c1",
                    0.7706218909970667
                ],
                [
                    "CC#Cc1cnn2c(-c3cccc(N(CC)C(C)=O)c3)ccnc12",
                    0.7706218909970667
                ],
                [
                    "CCN(C(C)=O)c1cccc(-c2ccnc3c(S)c(C#CO)cn23)c1",
                    0.7695144225994927
                ],
                [
                    "CCN(C(C)=O)c1cccc(-c2ccnc3c(O)c(C#CS)cn23)c1",
                    0.7695144225994927
                ],
                [
                    "CCN(C(C)=O)c1cccc(-c2ccnc3c(C=O)c(C#[SH])cn23)c1",
                    0.7695144225994927
                ],
                [
                    "CCN(C(C)=O)c1cccc(-c2ccnc3c(C#[SH])cc(C=O)n23)c1",
                    0.7695144225994927
                ],
                [
                    "CCN(C(C)=O)c1cccc(-c2ccnc3c(C#CS)cc(O)n23)c1",
                    0.7695144225994927
                ],
                [
                    "CCN(C(C)=O)c1cccc(-c2ccnc3c(C#CO)cc(S)n23)c1",
                    0.7695144225994927
                ],
                [
                    "CCN(C(C)=O)c1cccc(-c2ccc(S)c3c(C#CO)cnn23)c1",
                    0.7695144225994927
                ],
                [
                    "CCN(C(C)=O)c1cccc(-c2ccc(O)c3c(C#CS)cnn23)c1",
                    0.7695144225994927
                ],
                [
                    "CCN(C(C)=O)c1cccc(-c2ccc(C=O)c3c(C#[SH])cnn23)c1",
                    0.7695144225994927
                ],
                [
                    "C#S#Cc1cnn2c(-c3cccc(N(CC)C(C)=O)c3)ccc(O)c12",
                    0.7695144225994927
                ],
                [
                    "C#S#Cc1cn2c(-c3cccc(N(CC)C(C)=O)c3)ccnc2c1O",
                    0.7695144225994927
                ],
                [
                    "C#S#Cc1cc(O)n2c(-c3cccc(N(CC)C(C)=O)c3)ccnc12",
                    0.7695144225994927
                ],
                [
                    "C#Cc1cnn2c(-c3cccc(N(CC)C(C)=O)c3)ccc([SH]=O)c12",
                    0.7695144225994927
                ],
                [
                    "C#Cc1cnn2c(-c3cccc(N(CC)C(C)=O)c3)ccc(SO)c12",
                    0.7695144225994927
                ],
                [
                    "C#Cc1cnn2c(-c3cccc(N(CC)C(C)=O)c3)ccc(OS)c12",
                    0.7695144225994927
                ],
                [
                    "C#Cc1cn2c(-c3cccc(N(CC)C(C)=O)c3)ccnc2c1[SH]=O",
                    0.7695144225994927
                ],
                [
                    "C#Cc1cn2c(-c3cccc(N(CC)C(C)=O)c3)ccnc2c1SO",
                    0.7695144225994927
                ],
                [
                    "C#Cc1cn2c(-c3cccc(N(CC)C(C)=O)c3)ccnc2c1OS",
                    0.7695144225994927
                ],
                [
                    "C#Cc1cc([SH]=O)n2c(-c3cccc(N(CC)C(C)=O)c3)ccnc12",
                    0.7695144225994927
                ],
                [
                    "C#Cc1cc(SO)n2c(-c3cccc(N(CC)C(C)=O)c3)ccnc12",
                    0.7695144225994927
                ],
                [
                    "C#Cc1cc(OS)n2c(-c3cccc(N(CC)C(C)=O)c3)ccnc12",
                    0.7695144225994927
                ],
                [
                    "CCN(C(C)=O)c1cccc(-c2ccnc3c(C=C=C=O)cnn23)c1",
                    0.7685894768121614
                ],
                [
                    "C#Cc1cnn2c(-c3cccc(N(CC)C(C)=O)c3)cc(O)cc12",
                    0.7683498199278325
                ],
                [
                    "C#Cc1cnn2c(-c3cccc(C(O)(CC)C(C)=O)c3)ccnc12",
                    0.7683498199278325
                ],
                [
                    "C#Cc1cc2nccc(-c3cccc(N(CC)C(C)=O)c3)n2c1O",
                    0.7683498199278325
                ],
                [
                    "CCN(C(C)=O)c1cccc(-c2ccnc3c(C#SC=O)ccn23)c1",
                    0.7649744748793907
                ],
                [
                    "CCN(C(C)=O)c1cccc(-c2ccnc3c(C#S4=CO4)ccn23)c1",
                    0.7649744748793907
                ],
                [
                    "CCN(C(C)=O)c1cccc(-c2ccnc3c(C#C[SH]=O)ccn23)c1",
                    0.7649744748793907
                ],
                [
                    "CCN(C(C)=O)c1cccc(-c2ccnc3c(C#COS)ccn23)c1",
                    0.7649744748793907
                ],
                [
                    "CCN(C(C)=O)c1cccc(-c2cccc3c(C#S4=CO4)cnn23)c1",
                    0.7649744748793907
                ],
                [
                    "CCN(C(C)=O)c1cccc(-c2cccc3c(C#S#CO)cnn23)c1",
                    0.7649744748793907
                ],
                [
                    "CCN(C(C)=O)c1cccc(-c2cccc3c(C#C[SH]=O)cnn23)c1",
                    0.7649744748793907
                ]
            ],
            "execution_time": 224382.46818852425,
            "number_scoring_function_calls": 9283000,
            "metadata": {
                "top_1": 0.803969143692053,
                "top_10": 0.7949033521153492,
                "top_100": 0.7795385285676545,
                "internal_similarity_max": 0.864406779661017,
                "internal_similarity_mean": 0.5866805057758686,
                "internal_similarity_histogram_density": [
                    [
                        0.1,
                        0.0,
                        0.0,
                        0.05000000000000001,
                        0.9140000000000001,
                        5.1219999999999954,
                        1.6480000000000004,
                        2.0000000000000004,
                        0.16600000000000004,
                        0.0
                    ]
                ],
                "internal_similarity_histogram_bins": [
                    [
                        0.0,
                        0.1,
                        0.2,
                        0.30000000000000004,
                        0.4,
                        0.5,
                        0.6000000000000001,
                        0.7000000000000001,
                        0.8,
                        0.9,
                        1.0
                    ]
                ]
            }
        },
        {
            "benchmark_name": "Valsartan SMARTS",
            "score": 0.9985323725589605,
            "optimized_molecules": [
                [
                    "O=CC1C(=O)N1Cc1cc(C(=O)CN2CP2)c(-c2ccccc2)cc1O",
                    0.9990789329153501
                ],
                [
                    "O=CC1C(=O)N1C(=O)c1ccc(-c2ccccc2)c(CCN2CP2)c1O",
                    0.9990789329153501
                ],
                [
                    "O=CC1C(=O)N1C(=O)c1cc(O)c(-c2ccccc2)c(CCN2CP2)c1",
                    0.9990789329153501
                ],
                [
                    "O=CC1C(=O)N1C(=O)c1cc(CCN2CP2)c(-c2ccccc2)cc1O",
                    0.9990789329153501
                ],
                [
                    "O=CC1C(=O)N1C(=O)c1c(O)cc(-c2ccccc2)cc1CCN1CP1",
                    0.9990789329153501
                ],
                [
                    "O=CC(Cc1cc(C(=O)N2CC2=O)c(O)cc1-c1ccccc1)N1CP1",
                    0.9990789329153501
                ],
                [
                    "O=CN1CC1PCC(=O)N1Cc2cc(cc(O)c2-c2ccccc2)C1=O",
                    0.9978741123324268
                ],
                [
                    "O=CCPN1CC1C(=O)N1Cc2cc(cc(O)c2-c2ccccc2)C1=O",
                    0.9978741123324268
                ],
                [
                    "O=CC1CN1PCC(=O)N1Cc2cc(cc(O)c2-c2ccccc2)C1=O",
                    0.9978741123324268
                ],
                [
                    "O=CC(C1C(=O)c2cc(ccc2-c2ccccc2O)CN1C=O)N1CP1",
                    0.9978581095613217
                ],
                [
                    "O=CC(C1C(=O)c2cc(ccc2-c2cccc(O)c2)CN1C=O)N1CP1",
                    0.9978581095613217
                ],
                [
                    "O=CC(C(C=O)N1Cc2ccc(-c3ccccc3O)cc2C1=O)N1CP1",
                    0.9978581095613217
                ],
                [
                    "O=CC(C(C=O)N1Cc2ccc(-c3cccc(O)c3)cc2C1=O)N1CP1",
                    0.9978581095613217
                ],
                [
                    "O=CCN1Cc2ccc(-c3ccccc3)c(c2O)C(=O)C(N2CP2)C1=O",
                    0.9978503223460736
                ],
                [
                    "O=CCN1Cc2cc(c(-c3ccccc3)cc2O)C(=O)C(N2CP2)C1=O",
                    0.9978503223460736
                ],
                [
                    "O=CCN1Cc2cc(O)c(-c3ccccc3)c(c2)C(=O)C(N2CP2)C1=O",
                    0.9978503223460736
                ],
                [
                    "O=CCN1C(=O)c2ccc(-c3ccccc3)c(c2O)CC(N2CP2)C1=O",
                    0.9978503223460736
                ],
                [
                    "O=CCN1C(=O)c2cc(c(-c3ccccc3)cc2O)CC(N2CP2)C1=O",
                    0.9978503223460736
                ],
                [
                    "O=CCN1C(=O)c2cc(O)c(-c3ccccc3)c(c2)CC(N2CP2)C1=O",
                    0.9978503223460736
                ],
                [
                    "O=CC(PN1CC1)C(=O)N1Cc2ccc(-c3ccccc3)c(c2O)C1=O",
                    0.9978503223460736
                ],
                [
                    "O=CC(PN1CC1)C(=O)N1Cc2ccc(-c3ccccc3)c(O)c2C1=O",
                    0.9978503223460736
                ],
                [
                    "O=CC(PN1CC1)C(=O)N1Cc2cc(c(O)cc2-c2ccccc2)C1=O",
                    0.9978503223460736
                ],
                [
                    "O=CC(PN1CC1)C(=O)N1Cc2cc(c(-c3ccccc3)cc2O)C1=O",
                    0.9978503223460736
                ],
                [
                    "O=CC(PN1CC1)C(=O)N1Cc2cc(O)c(-c3ccccc3)cc2C1=O",
                    0.9978503223460736
                ],
                [
                    "O=CC(PN1CC1)C(=O)N1Cc2cc(O)c(-c3ccccc3)c(c2)C1=O",
                    0.9978503223460736
                ],
                [
                    "O=CC(PN1CC1)C(=O)N1Cc2cc(-c3ccccc3)cc(O)c2C1=O",
                    0.9978503223460736
                ],
                [
                    "O=CC(PN1CC1)C(=O)N1Cc2c(O)cc(-c3ccccc3)cc2C1=O",
                    0.9978503223460736
                ],
                [
                    "O=CC(PN1CC1)C(=O)N1Cc2c(-c3ccccc3)ccc(c2O)C1=O",
                    0.9978503223460736
                ],
                [
                    "O=CC(C(=O)PN1CC1)N1Cc2ccc(-c3ccccc3)c(c2O)C1=O",
                    0.9978503223460736
                ],
                [
                    "O=CC(C(=O)PN1CC1)N1Cc2cc(c(-c3ccccc3)cc2O)C1=O",
                    0.9978503223460736
                ],
                [
                    "O=CC(C(=O)PN1CC1)N1Cc2cc(O)c(-c3ccccc3)c(c2)C1=O",
                    0.9978503223460736
                ],
                [
                    "O=CC(=O)PC(N1CC1)N1Cc2ccc(-c3ccccc3)c(c2O)C1=O",
                    0.9978503223460736
                ],
                [
                    "O=CC(=O)PC(N1CC1)N1Cc2ccc(-c3ccccc3)c(O)c2C1=O",
                    0.9978503223460736
                ],
                [
                    "O=CC(=O)PC(N1CC1)N1Cc2cc(c(-c3ccccc3)cc2O)C1=O",
                    0.9978503223460736
                ],
                [
                    "O=CC(=O)PC(N1CC1)N1Cc2cc(O)c(-c3ccccc3)cc2C1=O",
                    0.9978503223460736
                ],
                [
                    "O=CC(=O)PC(N1CC1)N1Cc2cc(O)c(-c3ccccc3)c(c2)C1=O",
                    0.9978503223460736
                ],
                [
                    "O=CC(=O)PC(N1CC1)N1Cc2c(O)cc(-c3ccccc3)cc2C1=O",
                    0.9978503223460736
                ],
                [
                    "O=CC(=O)N1CC(N2CP2)Cc2cc(cc(O)c2-c2ccccc2)C1=O",
                    0.9978503223460736
                ],
                [
                    "O=CC(=O)N1CC(N2CP2)Cc2cc(c(O)cc2-c2ccccc2)C1=O",
                    0.9978503223460736
                ],
                [
                    "O=CC(=O)N1CC(N2CP2)Cc2c(-c3ccccc3)ccc(c2O)C1=O",
                    0.9978503223460736
                ],
                [
                    "O=CC(=O)C(PN1CC1)N1Cc2ccc(-c3ccccc3)c(c2O)C1=O",
                    0.9978503223460736
                ],
                [
                    "O=CC(=O)C(PN1CC1)N1Cc2ccc(-c3ccccc3)c(O)c2C1=O",
                    0.9978503223460736
                ],
                [
                    "O=CC(=O)C(PN1CC1)N1Cc2cc(c(-c3ccccc3)cc2O)C1=O",
                    0.9978503223460736
                ],
                [
                    "O=CC(=O)C(PN1CC1)N1Cc2cc(O)c(-c3ccccc3)cc2C1=O",
                    0.9978503223460736
                ],
                [
                    "O=CC(=O)C(PN1CC1)N1Cc2cc(O)c(-c3ccccc3)c(c2)C1=O",
                    0.9978503223460736
                ],
                [
                    "O=CC(=O)C(PN1CC1)N1Cc2c(O)cc(-c3ccccc3)cc2C1=O",
                    0.9978503223460736
                ],
                [
                    "O=CC(=O)C(CN1CP1)N1Cc2ccc(-c3ccccc3)c(O)c2C1=O",
                    0.9978503223460736
                ],
                [
                    "O=CC(=O)C(CN1CP1)N1Cc2cc(O)c(-c3ccccc3)cc2C1=O",
                    0.9978503223460736
                ],
                [
                    "O=CC(=O)C(CN1CP1)N1Cc2c(O)cc(-c3ccccc3)cc2C1=O",
                    0.9978503223460736
                ],
                [
                    "O=CN1Cc2ccc(-c3ccccc3)c(c2O)C(=O)C1C(=O)PN1CC1",
                    0.9978503223460735
                ],
                [
                    "O=CN1Cc2cc(c(-c3ccccc3)cc2O)C(=O)C1C(=O)PN1CC1",
                    0.9978503223460735
                ],
                [
                    "O=CN1Cc2cc(O)c(-c3ccccc3)c(c2)C(=O)C1C(=O)PN1CC1",
                    0.9978503223460735
                ],
                [
                    "O=CN1C(=O)c2ccc(-c3ccccc3)c(c2O)CC1C(=O)PN1CC1",
                    0.9978503223460735
                ],
                [
                    "O=CN1C(=O)c2cc(c(-c3ccccc3)cc2O)CC1C(=O)PN1CC1",
                    0.9978503223460735
                ],
                [
                    "O=CN1C(=O)c2cc(O)c(-c3ccccc3)c(c2)CC1C(=O)PN1CC1",
                    0.9978503223460735
                ],
                [
                    "O=CC(C(=O)CN1Cc2c(O)cc(-c3ccccc3)cc2C1=O)N1CP1",
                    0.9978503223460735
                ],
                [
                    "O=CC(=O)N1Cc2ccc(-c3ccccc3)c(c2O)C(=O)C1PN1CC1",
                    0.9978503223460735
                ],
                [
                    "O=CC(=O)N1Cc2ccc(-c3ccccc3)c(c2O)C(=O)C1CN1CP1",
                    0.9978503223460735
                ],
                [
                    "O=CC(=O)N1Cc2ccc(-c3ccccc3)c(c2O)C(=O)C(N2CP2)C1",
                    0.9978503223460735
                ],
                [
                    "O=CC(=O)N1Cc2cc(c(-c3ccccc3)cc2O)C(=O)C1PN1CC1",
                    0.9978503223460735
                ],
                [
                    "O=CC(=O)N1Cc2cc(c(-c3ccccc3)cc2O)C(=O)C1CN1CP1",
                    0.9978503223460735
                ],
                [
                    "O=CC(=O)N1Cc2cc(c(-c3ccccc3)cc2O)C(=O)C(N2CP2)C1",
                    0.9978503223460735
                ],
                [
                    "O=CC(=O)N1Cc2cc(O)c(-c3ccccc3)c(c2)C(=O)C1PN1CC1",
                    0.9978503223460735
                ],
                [
                    "O=CC(=O)N1Cc2cc(O)c(-c3ccccc3)c(c2)C(=O)C1CN1CP1",
                    0.9978503223460735
                ],
                [
                    "O=CC(=O)N1Cc2cc(O)c(-c3ccccc3)c(c2)C(=O)C(N2CP2)C1",
                    0.9978503223460735
                ],
                [
                    "O=CC(=O)N1C(=O)c2ccc(-c3ccccc3)c(c2O)CC1PN1CC1",
                    0.9978503223460735
                ],
                [
                    "O=CC(=O)N1C(=O)c2ccc(-c3ccccc3)c(c2O)CC1CN1CP1",
                    0.9978503223460735
                ],
                [
                    "O=CC(=O)N1C(=O)c2cc(c(-c3ccccc3)cc2O)CC1PN1CC1",
                    0.9978503223460735
                ],
                [
                    "O=CC(=O)N1C(=O)c2cc(c(-c3ccccc3)cc2O)CC1CN1CP1",
                    0.9978503223460735
                ],
                [
                    "O=CC(=O)N1C(=O)c2cc(O)c(-c3ccccc3)c(c2)CC1PN1CC1",
                    0.9978503223460735
                ],
                [
                    "O=CC(=O)N1C(=O)c2cc(O)c(-c3ccccc3)c(c2)CC1CN1CP1",
                    0.9978503223460735
                ],
                [
                    "O=CC(=O)C(CN1Cc2ccc(-c3ccccc3)c(O)c2C1=O)N1CP1",
                    0.9978503223460735
                ],
                [
                    "O=CC(=O)C(CN1Cc2cc(O)c(-c3ccccc3)cc2C1=O)N1CP1",
                    0.9978503223460735
                ],
                [
                    "O=CC(=O)C(CN1Cc2c(O)cc(-c3ccccc3)cc2C1=O)N1CP1",
                    0.9978503223460735
                ],
                [
                    "O=Cc1ccc(-c2ccc(CN3CPCN4C(=O)C4C3=O)cc2)c(O)c1",
                    0.99784153845389
                ],
                [
                    "O=Cc1ccc(-c2ccc(CN3C(=O)CPN4CC4C3=O)cc2O)cc1",
                    0.99784153845389
                ],
                [
                    "O=CN1Cc2ccc(cc2O)-c2ccc(cc2)C(=O)CPN2C(=O)C2C1",
                    0.99784153845389
                ],
                [
                    "O=CN1Cc2ccc(cc2O)-c2ccc(cc2)C(=O)CPCN2C(=O)C12",
                    0.99784153845389
                ],
                [
                    "O=CN1Cc2ccc(cc2)-c2cccc(c2O)C(=O)CPCN2C(=O)C12",
                    0.99784153845389
                ],
                [
                    "O=CN1Cc2ccc(cc2)-c2ccc(O)c(c2)C(=O)C1PCN1CC1=O",
                    0.99784153845389
                ],
                [
                    "O=CN1Cc2ccc(cc2)-c2cc(O)cc(c2)C(=O)C2CN2PCC1=O",
                    0.99784153845389
                ],
                [
                    "O=CN1CC2C(=O)N2PCCc2ccc(cc2O)-c2ccc(cc2)C1=O",
                    0.99784153845389
                ],
                [
                    "O=CN1CC2C(=O)N2PCCc2ccc(c(O)c2)-c2ccc(cc2)C1=O",
                    0.99784153845389
                ],
                [
                    "O=CN1CC2C(=O)N2PCCc2cc(ccc2-c2ccc(O)cc2)C1=O",
                    0.99784153845389
                ],
                [
                    "O=CN1CC2C(=O)N2PCCc2c(O)cccc2-c2ccc(cc2)C1=O",
                    0.99784153845389
                ],
                [
                    "O=CN1CC1C(=O)PCN1Cc2ccc(cc2)-c2c(O)cccc2C1=O",
                    0.99784153845389
                ],
                [
                    "O=CN1CC(=O)PN2CC2C(=O)c2cc(O)cc(c2)-c2ccc(cc2)C1",
                    0.99784153845389
                ],
                [
                    "O=CN1CC(=O)PC2CN2Cc2cccc(c2O)-c2ccc(cc2)C1=O",
                    0.99784153845389
                ],
                [
                    "O=CN1CC(=O)C2PN2CCc2cccc(O)c2-c2ccc(cc2)C1=O",
                    0.99784153845389
                ],
                [
                    "O=CN1CC(=O)C2PN2CCc2ccc(cc2)-c2ccc(cc2O)C1=O",
                    0.99784153845389
                ],
                [
                    "O=CN1C(=O)c2ccc(cc2)-c2cccc(O)c2CPCCN2C(=O)C12",
                    0.99784153845389
                ],
                [
                    "O=CN1C(=O)CPN2CC2Cc2cccc(c2O)-c2ccc(cc2)C1=O",
                    0.99784153845389
                ],
                [
                    "O=CN1C(=O)CPN2CC2Cc2cc(O)cc(c2)-c2ccc(cc2)C1=O",
                    0.99784153845389
                ],
                [
                    "O=CN1C(=O)C1PCCN1Cc2ccc(cc2)-c2ccc(O)c(c2)C1=O",
                    0.99784153845389
                ],
                [
                    "O=CN1C(=O)C1CPCN1Cc2ccc(cc2)-c2ccc(O)c(c2)C1=O",
                    0.99784153845389
                ],
                [
                    "O=CCN1Cc2ccc(cc2)-c2ccc(O)c(c2)C(=O)PN2CC2C1=O",
                    0.99784153845389
                ],
                [
                    "O=CCN1C(=O)c2ccc(cc2)-c2cccc(O)c2CPN2CC2C1=O",
                    0.99784153845389
                ],
                [
                    "O=CC1CN1PCC(=O)N1Cc2ccc(-c3ccc(O)cc3)cc2C1=O",
                    0.99784153845389
                ],
                [
                    "O=CC(PCN1Cc2ccc(cc2)-c2ccc(O)cc2C1=O)N1CC1=O",
                    0.99784153845389
                ],
                [
                    "O=CC(=O)PCN1CC1N1Cc2ccc(cc2)-c2ccc(O)c(c2)C1=O",
                    0.99784153845389
                ]
            ],
            "execution_time": 224504.1299314499,
            "number_scoring_function_calls": 9249099,
            "metadata": {
                "top_1": 0.9990789329153501,
                "top_10": 0.9985954044050704,
                "top_100": 0.9979227803564612,
                "internal_similarity_max": 0.8823529411764706,
                "internal_similarity_mean": 0.30405331800327173,
                "internal_similarity_histogram_density": [
                    [
                        0.1,
                        0.634,
                        5.113999999999998,
                        2.7960000000000007,
                        0.8320000000000002,
                        0.20799999999999982,
                        0.22400000000000003,
                        0.08200000000000002,
                        0.010000000000000004,
                        0.0
                    ]
                ],
                "internal_similarity_histogram_bins": [
                    [
                        0.0,
                        0.1,
                        0.2,
                        0.30000000000000004,
                        0.4,
                        0.5,
                        0.6000000000000001,
                        0.7000000000000001,
                        0.8,
                        0.9,
                        1.0
                    ]
                ]
            }
        },
        {
            "benchmark_name": "Scaffold Hop",
            "score": 1.0,
            "optimized_molecules": [
                [
                    "CCc1ncsc1CC(C)(Cl)Nc1ncnc2cc(OBr)c(C(CC)CBr)cc12",
                    1.0
                ],
                [
                    "CCCc1ncsc1CC(Br)Nc1ncnc2cc(OCC)c(C(CC)CBr)cc12",
                    1.0
                ],
                [
                    "CCCc1ncsc1C(C)C(Br)Nc1ncnc2cc(OBr)c(C(CC)CBr)cc12",
                    1.0
                ],
                [
                    "CCCCC(=CCl)c1cc2c(NCCc3scnc3Br)ncnc2cc1OBr",
                    1.0
                ],
                [
                    "CCC(Cl)c1ncsc1CCNc1ncnc2cc(OBr)c(C(CBr)C(C)C)cc12",
                    1.0
                ],
                [
                    "CCC(Cl)c1ncsc1CC(Br)Nc1ncnc2cc(OBr)c(C(CBr)C(C)C)cc12",
                    1.0
                ],
                [
                    "CCC(CCl)c1cc2c(NC(Cl)Cc3scnc3CCCBr)ncnc2cc1OBr",
                    1.0
                ],
                [
                    "CCC(CCl)c1cc2c(NC(Cl)(Br)Cc3scnc3CCCBr)ncnc2cc1OBr",
                    1.0
                ],
                [
                    "CCC(CCl)c1cc2c(NC(Cl)(Br)Cc3scnc3CC=CBr)ncnc2cc1OBr",
                    1.0
                ],
                [
                    "CCC(CCl)c1cc2c(NC(Cl)(Br)Cc3scnc3CBr)ncnc2cc1OBr",
                    1.0
                ],
                [
                    "CCC(CCl)c1cc2c(NC(C)(Cl)Cc3scnc3CCCBr)ncnc2cc1OBr",
                    1.0
                ],
                [
                    "CCC(CCl)c1cc2c(NC(Br)Cc3scnc3CCl)ncnc2cc1OBr",
                    1.0
                ],
                [
                    "CCC(CCl)c1cc2c(NC(Br)Cc3scnc3CCCBr)ncnc2cc1OBr",
                    1.0
                ],
                [
                    "CCC(CCl)c1cc2c(NC(Br)Cc3scnc3CBr)ncnc2cc1OCBr",
                    1.0
                ],
                [
                    "CCC(CCl)c1cc2c(NC(Br)Cc3scnc3CBr)ncnc2cc1OBr",
                    1.0
                ],
                [
                    "CCC(CCl)c1cc2c(NC(=CBr)Cc3scnc3CBr)ncnc2cc1OCCBr",
                    1.0
                ],
                [
                    "CCC(CC=CCl)c1cc2c(NCCc3scnc3C)ncnc2cc1OBr",
                    1.0
                ],
                [
                    "CCC(CC=CCl)c1cc2c(NCCc3scnc3Br)ncnc2cc1OBr",
                    1.0
                ],
                [
                    "CCC(CC=CCl)c1cc2c(NCC(Cl)c3scnc3C)ncnc2cc1OBr",
                    1.0
                ],
                [
                    "CCC(CBr)c1cc2c(NCCc3scnc3C(C)Br)ncnc2cc1OBr",
                    1.0
                ],
                [
                    "CCC(CBr)c1cc2c(NCCc3scnc3C(Br)CBr)ncnc2cc1OBr",
                    1.0
                ],
                [
                    "CCC(CBr)c1cc2c(NC(Cl)Cc3scnc3CCCBr)ncnc2cc1OBr",
                    1.0
                ],
                [
                    "CCC(CBr)c1cc2c(NC(Cl)Cc3scnc3C(C)(Br)Br)ncnc2cc1OBr",
                    1.0
                ],
                [
                    "CCC(CBr)c1cc2c(NC(Cl)(Br)Cc3scnc3CBr)ncnc2cc1OBr",
                    1.0
                ],
                [
                    "CCC(CBr)c1cc2c(NC(Cl)(Br)Cc3scnc3Br)ncnc2cc1OCBr",
                    1.0
                ],
                [
                    "CCC(CBr)c1cc2c(NC(Cc3scnc3C(C)CBr)=C(C)CBr)ncnc2cc1OBr",
                    1.0
                ],
                [
                    "CCC(CBr)c1cc2c(NC(Cc3scnc3C(C)CBr)=C(Br)CBr)ncnc2cc1OBr",
                    1.0
                ],
                [
                    "CCC(CBr)c1cc2c(NC(C)Cc3scnc3C(C)Br)ncnc2cc1OBr",
                    1.0
                ],
                [
                    "CCC(CBr)c1cc2c(NC(C)Cc3scnc3C(C)(Br)Br)ncnc2cc1OBr",
                    1.0
                ],
                [
                    "CCC(CBr)c1cc2c(NC(C)(Cl)Cc3scnc3C(C)Br)ncnc2cc1OBr",
                    1.0
                ],
                [
                    "CCC(CBr)c1cc2c(NC(C)(Br)Cc3scnc3CBr)ncnc2cc1OBr",
                    1.0
                ],
                [
                    "CCC(CBr)c1cc2c(NC(Br)Cc3scnc3CC(C)Br)ncnc2cc1OBr",
                    1.0
                ],
                [
                    "CCC(CBr)c1cc2c(NC(Br)Cc3scnc3CBr)ncnc2cc1OBr",
                    1.0
                ],
                [
                    "CCC(CBr)c1cc2c(NC(Br)Cc3scnc3C(C)Cl)ncnc2cc1OBr",
                    1.0
                ],
                [
                    "CCC(CBr)c1cc2c(NC(Br)Cc3scnc3C(C)Br)ncnc2cc1OBr",
                    1.0
                ],
                [
                    "CCC(CBr)c1cc2c(NC(Br)C(C)c3scnc3CC(C)Br)ncnc2cc1OBr",
                    1.0
                ],
                [
                    "CCC(CBr)c1cc2c(NC(Br)=Cc3scnc3C(C)Br)ncnc2cc1OBr",
                    1.0
                ],
                [
                    "CCC(CBr)c1cc2c(NC(Br)(CCl)Cc3scnc3C(Br)C(C)Br)ncnc2cc1OBr",
                    1.0
                ],
                [
                    "CCC(CBr)c1cc2c(NC(=CCBr)Cc3scnc3C(C)Br)ncnc2cc1OBr",
                    1.0
                ],
                [
                    "CCC(CBr)c1cc2c(NC(=CC(C)Br)Cc3scnc3C(C)CBr)ncnc2cc1OBr",
                    1.0
                ],
                [
                    "CCC(CBr)c1cc2c(NC(=CBr)Cc3scnc3CC(C)Br)ncnc2cc1OBr",
                    1.0
                ],
                [
                    "CCC(CBr)c1cc2c(NC(=CBr)Cc3scnc3CBr)ncnc2cc1OCCBr",
                    1.0
                ],
                [
                    "CCC(CBr)c1cc2c(NC(=CBr)Cc3scnc3CBr)ncnc2cc1OCBr",
                    1.0
                ],
                [
                    "CCC(CBr)c1cc2c(NC(=CBr)Cc3scnc3CBr)ncnc2cc1OBr",
                    1.0
                ],
                [
                    "CCC(CBr)c1cc2c(NC(=CBr)Cc3scnc3C)ncnc2cc1OBr",
                    1.0
                ],
                [
                    "CCC(CBr)c1cc2c(NC(=CBr)Cc3scnc3C(CBr)CBr)ncnc2cc1OBr",
                    1.0
                ],
                [
                    "CCC(CBr)c1cc2c(NC(=CBr)Cc3scnc3C(C)Br)ncnc2cc1OCBr",
                    1.0
                ],
                [
                    "CCC(CBr)c1cc2c(NC(=CBr)Cc3scnc3C(C)Br)ncnc2cc1OBr",
                    1.0
                ],
                [
                    "CCC(CBr)c1cc2c(NC(=CBr)Cc3scnc3C(Br)CBr)ncnc2cc1OBr",
                    1.0
                ],
                [
                    "CCC(CBr)c1cc2c(NC(=CBr)Cc3scnc3Br)ncnc2cc1OCCBr",
                    1.0
                ],
                [
                    "CCC(CBr)c1cc2c(NC(=CBr)C(Cl)(CC)c3scnc3CCBr)ncnc2cc1OBr",
                    1.0
                ],
                [
                    "CCC(CBr)c1cc2c(NC(=CBr)C(C)c3scnc3CC(C)Br)ncnc2cc1OBr",
                    1.0
                ],
                [
                    "CCC(CBr)c1cc2c(NC(=C(Cl)Br)C(Br)c3scnc3C(C)Br)ncnc2cc1OCBr",
                    1.0
                ],
                [
                    "CCC(Br)c1ncsc1CC(C)(Br)Nc1ncnc2cc(OBr)c(C(CC)CBr)cc12",
                    1.0
                ],
                [
                    "CCC(Br)c1ncsc1CC(Br)Nc1ncnc2cc(OCBr)c(C(CC)CBr)cc12",
                    1.0
                ],
                [
                    "CCC(Br)c1ncsc1CC(Br)Nc1ncnc2cc(OBr)c(C(CC)CBr)cc12",
                    1.0
                ],
                [
                    "CCC(Br)c1ncsc1C(Br)C(=CBr)Nc1ncnc2cc(OCBr)c(C(CBr)C(C)Cl)cc12",
                    1.0
                ],
                [
                    "CC(Br)Cc1ncsc1CC(=CBr)Nc1ncnc2cc(OBr)c(C(CBr)C(C)Br)cc12",
                    1.0
                ],
                [
                    "CC(Br)C(CBr)c1cc2c(NC(=CBr)Cc3scnc3CC(C)(Cl)Br)ncnc2cc1OBr",
                    1.0
                ],
                [
                    "CC(Br)C(Br)c1ncsc1CC(Br)(CCl)Nc1ncnc2cc(OBr)c(C(CBr)C(C)Br)cc12",
                    1.0
                ],
                [
                    "C=CCC(c1cc2c(NC(=C)Cc3scnc3Br)ncnc2cc1OBr)C(C)C",
                    1.0
                ],
                [
                    "C=CCC(CC)c1cc2c(NCCc3scnc3Br)ncnc2cc1OBr",
                    1.0
                ],
                [
                    "C=CCC(CC)c1cc2c(NC(Cc3scnc3Br)=C3CCC3)ncnc2cc1OBr",
                    1.0
                ],
                [
                    "C=CCC(CC)c1cc2c(NC(Cc3scnc3Br)=C3CC3)ncnc2cc1OBr",
                    1.0
                ],
                [
                    "C=CCC(CC)c1cc2c(NC(C)=Cc3scnc3CBr)ncnc2cc1OCBr",
                    1.0
                ],
                [
                    "C=CCC(CC)c1cc2c(NC(C)=Cc3scnc3Br)ncnc2cc1OCBr",
                    1.0
                ],
                [
                    "C=CCC(CC)c1cc2c(NC(C)=Cc3scnc3Br)ncnc2cc1OC",
                    1.0
                ],
                [
                    "C=CCC(CC)c1cc2c(NC(=CCl)C(Br)c3scnc3CBr)ncnc2cc1OBr",
                    1.0
                ],
                [
                    "C=CCC(CC)c1cc2c(NC(=CCC)C(Br)c3scnc3Br)ncnc2cc1OBr",
                    1.0
                ],
                [
                    "C=CCC(CC)c1cc2c(NC(=CBr)Cc3scnc3CBr)ncnc2cc1OBr",
                    1.0
                ],
                [
                    "C=CCC(CC)c1cc2c(NC(=C)Cc3scnc3CCl)ncnc2cc1OBr",
                    1.0
                ],
                [
                    "C=CCC(CC)c1cc2c(NC(=C)Cc3scnc3CCCl)ncnc2cc1OBr",
                    1.0
                ],
                [
                    "C=CCC(CC)c1cc2c(NC(=C)Cc3scnc3CC)ncnc2cc1OBr",
                    1.0
                ],
                [
                    "C=CCC(CC)c1cc2c(NC(=C)Cc3scnc3CBr)ncnc2cc1OBr",
                    1.0
                ],
                [
                    "C=CCC(CC)c1cc2c(NC(=C)Cc3scnc3Br)ncnc2cc1OBr",
                    1.0
                ],
                [
                    "C=CCC(CC)c1cc2c(NC(=C)C(C)c3scnc3Br)ncnc2cc1OBr",
                    1.0
                ],
                [
                    "C=CCC(CC)c1cc2c(NC(=C)C(Br)c3scnc3Br)ncnc2cc1OBr",
                    1.0
                ],
                [
                    "C=CC(Cl)C(CC)c1cc2c(NC(=C)Cc3scnc3Br)ncnc2cc1OBr",
                    1.0
                ],
                [
                    "C=CC(Br)C(CC)c1cc2c(NC(C)=Cc3scnc3C)ncnc2cc1OCBr",
                    1.0
                ],
                [
                    "C=C(Nc1ncnc2cc(OC)c(C(CC)CBr)cc12)C(C)c1scnc1CC",
                    1.0
                ],
                [
                    "C=C(Nc1ncnc2cc(OC)c(C(CC)CBr)cc12)C(C)c1scnc1C",
                    1.0
                ],
                [
                    "C=C(Cc1scnc1CCl)Nc1ncnc2cc(OBr)c(C(CC)CBr)cc12",
                    1.0
                ],
                [
                    "C=C(Cc1scnc1CBr)Nc1ncnc2cc(OBr)c(C(CCl)C(C)Cl)cc12",
                    1.0
                ],
                [
                    "C=C(Cc1scnc1CBr)Nc1ncnc2cc(OBr)c(C(CC)CCl)cc12",
                    1.0
                ],
                [
                    "C=C(Cc1scnc1CBr)Nc1ncnc2cc(OBr)c(C(CC)CBr)cc12",
                    1.0
                ],
                [
                    "C=C(Cc1scnc1CBr)Nc1ncnc2cc(OBr)c(C(=C)C(Cl)CCC)cc12",
                    1.0
                ],
                [
                    "C=C(Cc1scnc1C)Nc1ncnc2cc(OCBr)c(C(CC)CBr)cc12",
                    1.0
                ],
                [
                    "C=C(Cc1scnc1C)Nc1ncnc2cc(OC)c(C(CC)CBr)cc12",
                    1.0
                ],
                [
                    "C=C(Cc1scnc1C)Nc1ncnc2cc(OBr)c(C(CC)CCl)cc12",
                    1.0
                ],
                [
                    "C=C(Cc1scnc1C)Nc1ncnc2cc(OBr)c(C(CC)CBr)cc12",
                    1.0
                ],
                [
                    "C=C(Cc1scnc1C)Nc1ncnc2cc(OBr)c(C(C(C)Cl)C(Cl)Br)cc12",
                    1.0
                ],
                [
                    "C=C(Cc1scnc1Br)Nc1ncnc2cc(OCBr)c(C(CC)CCl)cc12",
                    1.0
                ],
                [
                    "C=C(Cc1scnc1Br)Nc1ncnc2cc(OCBr)c(C(=C)C(Cl)CCC)cc12",
                    1.0
                ],
                [
                    "C=C(Cc1scnc1Br)Nc1ncnc2cc(OBr)c(C(CCl)C(C)Cl)cc12",
                    1.0
                ],
                [
                    "C=C(Cc1scnc1Br)Nc1ncnc2cc(OBr)c(C(CC)CCl)cc12",
                    1.0
                ],
                [
                    "C=C(Cc1scnc1Br)Nc1ncnc2cc(OBr)c(C(CC)CC=CCl)cc12",
                    1.0
                ],
                [
                    "C=C(Cc1scnc1Br)Nc1ncnc2cc(OBr)c(C(=CCl)CCCC)cc12",
                    1.0
                ],
                [
                    "C=C(Cc1scnc1Br)Nc1ncnc2cc(OBr)c(C(=C)CCCC)cc12",
                    1.0
                ],
                [
                    "C=C(Cc1scnc1Br)Nc1ncnc2cc(OBr)c(C(=C)C(Cl)CCC)cc12",
                    1.0
                ],
                [
                    "C#CC(Cl)C(CC)c1cc2c(NC(=C)Cc3scnc3Br)ncnc2cc1OBr",
                    1.0
                ]
            ],
            "execution_time": 2630.4050917625427,
            "number_scoring_function_calls": 24652,
            "metadata": {
                "top_1": 1.0,
                "top_10": 1.0,
                "top_100": 1.0,
                "internal_similarity_max": 0.9393939393939394,
                "internal_similarity_mean": 0.4985893432694025,
                "internal_similarity_histogram_density": [
                    [
                        0.1,
                        0.0,
                        0.011999999999999995,
                        1.3140000000000003,
                        4.0600000000000005,
                        2.9339999999999975,
                        1.0440000000000003,
                        0.3640000000000001,
                        0.17000000000000004,
                        0.0020000000000000005
                    ]
                ],
                "internal_similarity_histogram_bins": [
                    [
                        0.0,
                        0.1,
                        0.2,
                        0.30000000000000004,
                        0.4,
                        0.5,
                        0.6000000000000001,
                        0.7000000000000001,
                        0.8,
                        0.9,
                        1.0
                    ]
                ]
            }
        },
        {
            "benchmark_name": "Deco Hop",
            "score": 1.0,
            "optimized_molecules": [
                [
                    "ClSC12CCCC1(CCBr)COc1cc3ncnc(Nc4ccc5ncsc5c4)c3pc12",
                    1.0
                ],
                [
                    "ClSC12CCC1(CCBr)COc1cc3ncnc(Nc4ccc5ncsc5c4)c3pc12",
                    1.0
                ],
                [
                    "ClSC12CCC1(CBr)COc1cc3ncnc(Nc4ccc5ncsc5c4)c3pc12",
                    1.0
                ],
                [
                    "ClSC12CCC1(CBr)COc1cc3ncnc(Nc4cc(Br)c5ncsc5c4)c3pc12",
                    1.0
                ],
                [
                    "ClSC12CC1(CCBr)COc1cc3ncnc(Nc4cc5scnc5cc4Cl)c3pc12",
                    1.0
                ],
                [
                    "ClCSC12CCCC1(CCl)COc1cc3ncnc(Nc4ccc5ncsc5c4)c3pc12",
                    1.0
                ],
                [
                    "ClCCCC12CCOc3c(pc4c(Nc5ccc6ncsc6c5)ncnc4c3Cl)C1(SCl)OCC2",
                    1.0
                ],
                [
                    "ClCCCC12CCC1(SCl)c1pc3c(Nc4ccc5ncsc5c4)ncnc3c(Cl)c1OC2",
                    1.0
                ],
                [
                    "ClCCC12COc3c(pc4c(Nc5ccc6ncsc6c5)ncnc4c3Cl)C1(SCl)OC2",
                    1.0
                ],
                [
                    "ClCCC12CCOc3c(pc4c(Nc5ccc6ncsc6c5)ncnc4c3Cl)C1(SCl)OCC2",
                    1.0
                ],
                [
                    "ClCCC12CCOC1(SCl)c1pc3c(Nc4ccc5ncsc5c4)ncnc3c(Cl)c1OC2",
                    1.0
                ],
                [
                    "ClCCC12CCCC1(SCl)c1pc3c(Nc4ccc5ncsc5c4)ncnc3c(CBr)c1OC2",
                    1.0
                ],
                [
                    "ClCCC12CCCC1(SCl)c1pc3c(Nc4ccc5ncsc5c4)ncnc3c(Br)c1OC2",
                    1.0
                ],
                [
                    "ClCCC12CCCC1(Cl)c1pc3c(Nc4ccc5ncsc5c4)ncnc3cc1OC2",
                    1.0
                ],
                [
                    "ClCCC12CCCC1(CCl)c1pc3c(Nc4ccc5ncsc5c4)ncnc3cc1OC2",
                    1.0
                ],
                [
                    "ClCCC12CCCC1(CCl)c1pc3c(Nc4ccc5ncsc5c4)nc(Cl)nc3cc1OC2",
                    1.0
                ],
                [
                    "ClCCC12CCC1(SCl)c1pc3c(Nc4ccc5ncsc5c4)ncnc3c(Cl)c1OC2",
                    1.0
                ],
                [
                    "ClCC12COc3cc4ncnc(Nc5cc(Br)c6ncsc6c5)c4pc3S1(CCl)C2",
                    1.0
                ],
                [
                    "ClCC12COc3cc4ncnc(Nc5cc(Br)c6ncsc6c5)c4pc3C1(SCl)C2",
                    1.0
                ],
                [
                    "ClCC12CCOc3cc4ncnc(Nc5cc(Br)c6ncsc6c5)c4pc3C1(SCl)CC2",
                    1.0
                ],
                [
                    "ClCC12CCCC1(SCl)c1pc3c(Nc4ccc5ncsc5c4)ncnc3cc1OC2",
                    1.0
                ],
                [
                    "ClCC12CCCC1(SCl)c1pc3c(Nc4ccc5nc(Cl)sc5c4)ncnc3cc1OC2",
                    1.0
                ],
                [
                    "ClCC12CCCC1(Cl)c1pc3c(Nc4ccc5ncsc5c4)ncnc3cc1OCC2",
                    1.0
                ],
                [
                    "ClCC12CCCC1(Cl)c1pc3c(Nc4ccc5ncsc5c4)ncnc3cc1OC2",
                    1.0
                ],
                [
                    "ClCC12CCCC1(CCl)c1pc3c(Nc4ccc5ncsc5c4)ncnc3cc1OCC2",
                    1.0
                ],
                [
                    "ClCC12CCCC1(CCl)c1pc3c(Nc4ccc5ncsc5c4)ncnc3cc1OC2",
                    1.0
                ],
                [
                    "ClCC12CCCC1(CBr)COc1cc3ncnc(Nc4ccc5ncsc5c4)c3pc12",
                    1.0
                ],
                [
                    "ClCC12CCC1(SCl)c1pc3c(Nc4ccc5ncsc5c4)ncnc3cc1OC2",
                    1.0
                ],
                [
                    "ClCC12CCC1(SCl)c1pc3c(Nc4ccc5ncsc5c4)ncnc3c(Cl)c1OC2",
                    1.0
                ],
                [
                    "ClCC12CCC1(SCl)c1pc3c(Nc4cc(Br)c5ncsc5c4)ncnc3cc1OC2",
                    1.0
                ],
                [
                    "ClC12CCCC1(CBr)COc1cc3ncnc(Nc4ccc5ncsc5c4)c3pc12",
                    1.0
                ],
                [
                    "Cc1nc(Nc2ccc3ncsc3c2)c2pc3c(cc2n1)OCC1(CCl)CCC31SCl",
                    1.0
                ],
                [
                    "Cc1nc(Nc2ccc3ncsc3c2)c2pc3c(cc2n1)OCC1(CCl)CCC31Cl",
                    1.0
                ],
                [
                    "Cc1c2c(pc3c(Nc4ccc5ncsc5c4)ncnc13)C1(SCl)CCCC1(CCl)CO2",
                    1.0
                ],
                [
                    "Cc1c2c(pc3c(Nc4ccc5ncsc5c4)ncnc13)C1(SCl)CCCC1(CCl)CCO2",
                    1.0
                ],
                [
                    "Cc1c2c(pc3c(Nc4ccc5ncsc5c4)ncnc13)C1(SCl)CCCC1(CCCl)CO2",
                    1.0
                ],
                [
                    "Cc1c2c(pc3c(Nc4ccc5ncsc5c4)ncnc13)C1(SCl)CCC1(CCl)CO2",
                    1.0
                ],
                [
                    "Cc1c2c(pc3c(Nc4ccc5ncsc5c4)ncnc13)C1(SCl)CCC1(CCl)CCO2",
                    1.0
                ],
                [
                    "Cc1c2c(pc3c(Nc4ccc5ncsc5c4)ncnc13)C1(SCl)CCC1(CCCl)CO2",
                    1.0
                ],
                [
                    "Cc1c2c(pc3c(Nc4ccc5ncsc5c4)ncnc13)C1(SCl)CCC1(CCCCl)CO2",
                    1.0
                ],
                [
                    "Cc1c2c(pc3c(Nc4ccc5ncsc5c4)ncnc13)C1(SBr)CCCC1(CCCl)CO2",
                    1.0
                ],
                [
                    "Cc1c2c(pc3c(Nc4ccc5ncsc5c4)ncnc13)C(C)(SCl)C(C)(CCl)CO2",
                    1.0
                ],
                [
                    "CSC12CC1(C)COc1cc3ncnc(Nc4cc(Cl)c5ncsc5c4)c3pc12",
                    1.0
                ],
                [
                    "CSC12CC1(C)COc1cc3ncnc(Nc4cc(Br)c5ncsc5c4)c3pc12",
                    1.0
                ],
                [
                    "CSC1(CCC(C)Cl)CCOc2cc3ncnc(Nc4ccc5nc(F)sc5c4)c3pc21",
                    1.0
                ],
                [
                    "COC1(SCl)c2pc3c(Nc4ccc5ncsc5c4)ncnc3c(Cl)c2OCC1(C)CCCl",
                    1.0
                ],
                [
                    "CCc1cc(Nc2ncnc3cc4c(pc23)C2(SCl)CC2(C)CO4)cc2scnc12",
                    1.0
                ],
                [
                    "CCCCC1(SCl)CCOc2cc3ncnc(Nc4ccc5nc(Cl)sc5c4)c3pc21",
                    1.0
                ],
                [
                    "CCCCC1(SCl)CCOc2cc3ncnc(Nc4ccc5nc(Br)sc5c4)c3pc21",
                    1.0
                ],
                [
                    "CCCCC1(SCl)CCOc2cc3nc(CCl)nc(Nc4ccc5ncsc5c4)c3pc21",
                    1.0
                ],
                [
                    "CCCCC1(SCl)CCOc2cc3nc(C)nc(Nc4ccc5ncsc5c4)c3pc21",
                    1.0
                ],
                [
                    "CCCCC1(SCl)CCOc2cc3nc(C)nc(Nc4cc(Cl)c5ncsc5c4)c3pc21",
                    1.0
                ],
                [
                    "CCCCC1(SCl)CCCOc2cc3ncnc(Nc4ccc5nc(Cl)sc5c4)c3pc21",
                    1.0
                ],
                [
                    "CCCCC1(SCl)CCCOc2cc3ncnc(Nc4ccc5nc(CCl)sc5c4)c3pc21",
                    1.0
                ],
                [
                    "CCCCC1(SCl)CCCOc2cc3nc(C)nc(Nc4cc(CCl)c5ncsc5c4)c3pc21",
                    1.0
                ],
                [
                    "CCCCC1(SCl)CCCOc2c1pc1c(Nc3cc(Cl)c4ncsc4c3)ncnc1c2Cl",
                    1.0
                ],
                [
                    "CCCCC1(SCCl)CCOc2cc3ncnc(Nc4ccc5nc(F)sc5c4)c3pc21",
                    1.0
                ],
                [
                    "CCCCC1(SCCl)CCOc2cc3ncnc(Nc4ccc5nc(Cl)sc5c4)c3pc21",
                    1.0
                ],
                [
                    "CCCCC1(SCCl)CCCOc2cc3ncnc(Nc4ccc5ncsc5c4)c3pc21",
                    1.0
                ],
                [
                    "CCCCC1(SCCl)CCCOc2cc3ncnc(Nc4ccc5nc(Cl)sc5c4)c3pc21",
                    1.0
                ],
                [
                    "CCCCC1(SC)CCCOc2cc3ncnc(Nc4ccc5nc(Cl)sc5c4)c3pc21",
                    1.0
                ],
                [
                    "CCCCC1(SC(Cl)Cl)CCOc2cc3ncnc(Nc4ccc5ncsc5c4)c3pc21",
                    1.0
                ],
                [
                    "CCCCC1(SC(Cl)Cl)CCOc2c1pc1c(Nc3ccc4ncsc4c3)ncnc1c2C",
                    1.0
                ],
                [
                    "CCCCC1(SC(Cl)Cl)CCCOc2cc3ncnc(Nc4ccc5ncsc5c4Br)c3pc21",
                    1.0
                ],
                [
                    "CCCCC1(SC(Cl)Cl)CCCOc2c1pc1c(Nc3ccc4ncsc4c3)ncnc1c2C",
                    1.0
                ],
                [
                    "CCCCC1(OCl)CCOc2cc3nc(C)nc(Nc4cc(Cl)c5ncsc5c4)c3pc21",
                    1.0
                ],
                [
                    "CCCCC1(Cl)CCCOc2cc3nc(CCl)nc(Nc4ccc5ncsc5c4)c3pc21",
                    1.0
                ],
                [
                    "CCCC(Cl)C1(SCCl)CCOc2cc3ncnc(Nc4ccc5ncsc5c4)c3pc21",
                    1.0
                ],
                [
                    "CCCC(Cl)C1(SC)CCCOc2cc3ncnc(Nc4ccc5nc(Cl)sc5c4)c3pc21",
                    1.0
                ],
                [
                    "CCC12SCCC1(C)COc1cc3ncnc(Nc4ccc5ncsc5c4Br)c3pc12",
                    1.0
                ],
                [
                    "CCC12COc3cc4ncnc(Nc5cc(CBr)c6ncsc6c5)c4pc3C1(SCl)C2",
                    1.0
                ],
                [
                    "CCC12COc3cc4ncnc(Nc5cc(Br)c6ncsc6c5)c4pc3C1(SCl)C2",
                    1.0
                ],
                [
                    "CCC12COc3cc4ncnc(Nc5cc(Br)c6ncsc6c5)c4pc3C1(SCCl)C2",
                    1.0
                ],
                [
                    "CCC12COc3cc4ncnc(Nc5cc(Br)c6ncsc6c5)c4pc3C1(SC)C2",
                    1.0
                ],
                [
                    "CCC12CCOC1(SCl)c1pc3c(Nc4ccc5ncsc5c4)ncnc3c(Cl)c1OC2",
                    1.0
                ],
                [
                    "CCC12CCCC1(SCl)c1pc3c(Nc4ccc5ncsc5c4)ncnc3c(C)c1OC2",
                    1.0
                ],
                [
                    "CCC12CCC1(SCl)c1pc3c(Nc4cc(Br)c5ncsc5c4)ncnc3cc1OC2",
                    1.0
                ],
                [
                    "CCC12CCC1(SC)c1pc3c(Nc4cc(Br)c5ncsc5c4)ncnc3cc1OC2",
                    1.0
                ],
                [
                    "CC12COc3cc4ncnc(Nc5ccc6ncsc6c5Cl)c4pc3C1(SCl)SC2",
                    1.0
                ],
                [
                    "CC12CCSC1(SCl)c1pc3c(Nc4ccc5ncsc5c4Cl)ncnc3cc1OC2",
                    1.0
                ],
                [
                    "CC12CCSC1(Cl)c1pc3c(Nc4ccc5ncsc5c4Cl)ncnc3cc1OC2",
                    1.0
                ],
                [
                    "CC12CCSC1(CCCl)c1pc3c(Nc4ccc5ncsc5c4Cl)ncnc3cc1OC2",
                    1.0
                ],
                [
                    "CC12CCSC1(CCCl)c1pc3c(Nc4ccc5ncsc5c4Br)ncnc3cc1OC2",
                    1.0
                ],
                [
                    "CC12CCCC1(SCl)c1pc3c(Nc4ccc5ncsc5c4Cl)ncnc3cc1OC2",
                    1.0
                ],
                [
                    "CC12CCCC1(SCl)c1pc3c(Nc4ccc5nc(Cl)sc5c4)ncnc3cc1OC2",
                    1.0
                ],
                [
                    "CC12CCCC1(SCl)c1pc3c(Nc4cc5scnc5cc4Cl)ncnc3cc1OC2",
                    1.0
                ],
                [
                    "CC12CCCC1(CCl)c1pc3c(Nc4ccc5ncsc5c4)nc(Cl)nc3cc1OC2",
                    1.0
                ],
                [
                    "CC12CCCC1(CCCl)COc1cc3ncnc(Nc4ccc5ncsc5c4)c3pc12",
                    1.0
                ],
                [
                    "CC12CCCC1(CCCCl)COc1cc3ncnc(Nc4ccc5ncsc5c4)c3pc12",
                    1.0
                ],
                [
                    "CC12CCC1(SCl)c1pc3c(Nc4ccc5ncsc5c4)ncnc3cc1OC2",
                    1.0
                ],
                [
                    "CC12CCC1(SCl)c1pc3c(Nc4cc5scnc5cc4Br)ncnc3cc1OC2",
                    1.0
                ],
                [
                    "CC12CCC1(SCl)c1pc3c(Nc4cc(Br)c5ncsc5c4)ncnc3cc1OC2",
                    1.0
                ],
                [
                    "CC12CCC1(CCl)c1pc3c(Nc4ccc5ncsc5c4)nc(Cl)nc3cc1OC2",
                    1.0
                ],
                [
                    "CC12CCC1(CCCl)COc1cc3ncnc(Nc4ccc5ncsc5c4)c3pc12",
                    1.0
                ],
                [
                    "CC12CC=CCC1(CCl)c1pc3c(Nc4ccc5ncsc5c4)nc(Cl)nc3cc1OC2",
                    1.0
                ],
                [
                    "CC12CC=CC1(CCl)c1pc3c(Nc4ccc5ncsc5c4)nc(Cl)nc3cc1OC2",
                    1.0
                ],
                [
                    "CC12CC=CC1(C(Cl)Cl)c1pc3c(Nc4ccc5ncsc5c4)ncnc3cc1OC2",
                    1.0
                ],
                [
                    "CC(Cl)CCC1(SCl)CCCOc2cc3nc(CCl)nc(Nc4ccc5ncsc5c4)c3pc21",
                    1.0
                ],
                [
                    "CC(Cl)CCC1(Cl)CCCOc2cc3nc(CCl)nc(Nc4ccc5ncsc5c4)c3pc21",
                    1.0
                ],
                [
                    "CC(Cl)CC12CCC1(C)c1pc3c(Nc4ccc5ncsc5c4)ncnc3cc1OC2",
                    1.0
                ]
            ],
            "execution_time": 4374.820139884949,
            "number_scoring_function_calls": 25611,
            "metadata": {
                "top_1": 1.0,
                "top_10": 1.0,
                "top_100": 1.0,
                "internal_similarity_max": 0.9411764705882353,
                "internal_similarity_mean": 0.47460275992200657,
                "internal_similarity_histogram_density": [
                    [
                        0.1,
                        0.0,
                        0.06199999999999998,
                        2.7320000000000007,
                        3.690000000000001,
                        1.9779999999999982,
                        0.7900000000000001,
                        0.4340000000000001,
                        0.17400000000000004,
                        0.040000000000000015
                    ]
                ],
                "internal_similarity_histogram_bins": [
                    [
                        0.0,
                        0.1,
                        0.2,
                        0.30000000000000004,
                        0.4,
                        0.5,
                        0.6000000000000001,
                        0.7000000000000001,
                        0.8,
                        0.9,
                        1.0
                    ]
                ]
            }
        }
    ]
}
