# Supplementary material for: EvoMol: a flexible and interpretable evolutionary algorithm for unbiased de novo molecular generation
Source: J Cheminform. 2020 Sep 16;12:55. doi: 10.1186/s13321-020-00458-z (PMC7494000; doi:10.1186/s13321-020-00458-z)
Supplement: Supplementary file 2 — Additional file 2. Archive of the GuacaMol benchmarks experiments. [file 13321_2020_458_MOESM2_ESM.xz › GuacaMol_JSON/All actions/output_v2_7.json]

{
    "guacamol_version": "0.5.0",
    "benchmark_suite_version": "v2",
    "timestamp": "20200406-0910",
    "results": [
        {
            "benchmark_name": "Celecoxib rediscovery",
            "score": 1.0,
            "optimized_molecules": [
                [
                    "Cc1ccc(-c2cc(C(F)(F)F)nn2-c2ccc(S(N)(=O)=O)cc2)cc1",
                    1.0
                ]
            ],
            "execution_time": 9807.398931026459,
            "number_scoring_function_calls": 664756,
            "metadata": {
                "top_1": 1.0,
                "internal_similarity_max": 0.0,
                "internal_similarity_mean": 0.0,
                "internal_similarity_histogram_density": [
                    [
                        10.0,
                        0.0,
                        0.0,
                        0.0,
                        0.0,
                        0.0,
                        0.0,
                        0.0,
                        0.0,
                        0.0
                    ]
                ],
                "internal_similarity_histogram_bins": [
                    [
                        0.0,
                        0.1,
                        0.2,
                        0.30000000000000004,
                        0.4,
                        0.5,
                        0.6000000000000001,
                        0.7000000000000001,
                        0.8,
                        0.9,
                        1.0
                    ]
                ]
            }
        },
        {
            "benchmark_name": "Troglitazone rediscovery",
            "score": 1.0,
            "optimized_molecules": [
                [
                    "Cc1c(C)c2c(c(C)c1O)CCC(C)(COc1ccc(CC3SC(=O)NC3=O)cc1)O2",
                    1.0
                ]
            ],
            "execution_time": 5569.897230863571,
            "number_scoring_function_calls": 263288,
            "metadata": {
                "top_1": 1.0,
                "internal_similarity_max": 0.0,
                "internal_similarity_mean": 0.0,
                "internal_similarity_histogram_density": [
                    [
                        10.0,
                        0.0,
                        0.0,
                        0.0,
                        0.0,
                        0.0,
                        0.0,
                        0.0,
                        0.0,
                        0.0
                    ]
                ],
                "internal_similarity_histogram_bins": [
                    [
                        0.0,
                        0.1,
                        0.2,
                        0.30000000000000004,
                        0.4,
                        0.5,
                        0.6000000000000001,
                        0.7000000000000001,
                        0.8,
                        0.9,
                        1.0
                    ]
                ]
            }
        },
        {
            "benchmark_name": "Thiothixene rediscovery",
            "score": 0.6190476190476191,
            "optimized_molecules": [
                [
                    "CN1CCN(CCC2=C(P)c3ccccc3Sc3ccc(S(C)(C)C=O)cc32)CC1",
                    0.6190476190476191
                ]
            ],
            "execution_time": 23069.315440416336,
            "number_scoring_function_calls": 1461919,
            "metadata": {
                "top_1": 0.6190476190476191,
                "internal_similarity_max": 0.0,
                "internal_similarity_mean": 0.0,
                "internal_similarity_histogram_density": [
                    [
                        10.0,
                        0.0,
                        0.0,
                        0.0,
                        0.0,
                        0.0,
                        0.0,
                        0.0,
                        0.0,
                        0.0
                    ]
                ],
                "internal_similarity_histogram_bins": [
                    [
                        0.0,
                        0.1,
                        0.2,
                        0.30000000000000004,
                        0.4,
                        0.5,
                        0.6000000000000001,
                        0.7000000000000001,
                        0.8,
                        0.9,
                        1.0
                    ]
                ]
            }
        },
        {
            "benchmark_name": "Aripiprazole similarity",
            "score": 1.0,
            "optimized_molecules": [
                [
                    "O=C1CP[SH](CS)Cc2ccc(OCCCCCN3CCN(c4cccc(Cl)c4Cl)CC3)cc2N1",
                    1.0
                ],
                [
                    "O=C1CP[SH](CP)Cc2ccc(OCCCCN3CCN(c4cccc(Cl)c4Cl)CC3)cc2N1",
                    1.0
                ],
                [
                    "O=C1CP[SH](CP)Cc2ccc(OCCCCCN3CCN(c4cccc(Cl)c4Cl)CC3)cc2N1",
                    1.0
                ],
                [
                    "O=C1CP[SH](CBr)CCc2ccc(OCCCCCN3CCN(c4cccc(Cl)c4Cl)CC3)cc2N1",
                    1.0
                ],
                [
                    "O=C1CPN(Cl)Cc2ccc(OCCCCCN3CCN(c4cccc(Cl)c4Cl)CC3)cc2N1",
                    1.0
                ],
                [
                    "O=C1CPN(Cl)Cc2ccc(OCCCCCCN3CCN(c4cccc(Cl)c4Cl)CC3)cc2N1",
                    1.0
                ],
                [
                    "O=C1CP=S(CP)Cc2ccc(OCCCCN3CCN(c4cccc(Cl)c4Cl)CC3)cc2N1",
                    1.0
                ],
                [
                    "O=C1CP(S)N(Cl)Cc2ccc(OCCCCCN3CCN(c4cccc(Cl)c4Cl)CC3)cc2N1",
                    1.0
                ],
                [
                    "O=C1CNc2ccc(OCCCCN3CCCN(c4cccc(Cl)c4Cl)CC3)cc2N1",
                    1.0
                ],
                [
                    "O=C1CNCc2ccc(OCCCN3CCN(c4cccc(Cl)c4Cl)CC3)cc2N1",
                    1.0
                ],
                [
                    "O=C1CNCc2ccc(OCCCCCN3CCCN(c4cccc(Cl)c4Cl)CC3)cc2N1",
                    1.0
                ],
                [
                    "O=C1CNCc2ccc(OCCCCCCCN3CCN(c4cccc(Cl)c4Cl)CC3)cc2N1",
                    1.0
                ],
                [
                    "O=C1CN(O)Cc2ccc(OCCCCN3CCN(c4cccc(Cl)c4Cl)CC3)cc2N1",
                    1.0
                ],
                [
                    "O=C1CN(O)Cc2ccc(OCCCCN3CCCN(c4cccc(Cl)c4Cl)CC3)cc2N1",
                    1.0
                ],
                [
                    "O=C1CCP[SH](Br)CCc2ccc(OCCCN3CCN(c4cccc(Cl)c4Cl)CC3)cc2N1",
                    1.0
                ],
                [
                    "O=C1CCPNC(F)c2ccc(OCCCCN3CCN(c4cccc(Cl)c4Cl)CC3)cc2N1",
                    1.0
                ],
                [
                    "O=C1CCPN(Cl)Cc2ccc(OCCCCN3CCN(c4cccc(Cl)c4Cl)CC3)cc2N1",
                    1.0
                ],
                [
                    "O=C1CCNc2ccc(OCCCN3CCN(c4cccc(Cl)c4Cl)CC3)cc2N1",
                    1.0
                ],
                [
                    "O=C1CCNc2ccc(OCCCCN3CCN(c4cccc(Cl)c4Cl)CC3)cc2N1",
                    1.0
                ],
                [
                    "O=C1CCNCc2ccc(OCCCCN3CCN(c4cccc(Cl)c4Cl)CC3)cc2N1",
                    1.0
                ],
                [
                    "O=C1CCNCCc2ccc(OCCCN3CCN(c4cccc(Cl)c4Cl)CC3)cc2N1",
                    1.0
                ],
                [
                    "O=C1CCNC(Cl)c2ccc(OCCCCN3CCN(c4cccc(Cl)c4Cl)CC3)cc2N1",
                    1.0
                ],
                [
                    "O=C1CCN(O)Cc2ccc(OCCCCN3CCCN(c4cccc(Cl)c4Cl)CC3)cc2N1",
                    1.0
                ],
                [
                    "O=C1CCN(O)Cc2ccc(OCCCCN3CCCCN(c4cccc(Cl)c4Cl)CC3)cc2N1",
                    1.0
                ],
                [
                    "O=C1CCN(O)Cc2ccc(OCCCCCN3CCCN(c4cccc(Cl)c4Cl)CC3)cc2N1",
                    1.0
                ],
                [
                    "O=C1CCN(F)Cc2ccc(OCCCN3CCN(c4cccc(Cl)c4Cl)CC3)cc2N1",
                    1.0
                ],
                [
                    "O=C1CCN(Cl)Cc2ccc(OCCCN3CCN(c4cccc(Cl)c4Cl)CC3)cc2N1",
                    1.0
                ],
                [
                    "O=C1CCN(Cl)Cc2ccc(OCCCCN3CCN(c4cccc(Cl)c4Cl)CC3)cc2N1",
                    1.0
                ],
                [
                    "O=C1CCN(Cl)Cc2ccc(OCCCCCN3CCN(c4cccc(Cl)c4Cl)CC3)cc2N1",
                    1.0
                ],
                [
                    "O=C1CCN(Cl)CCc2ccc(OCCCN3CCN(c4cccc(Cl)c4Cl)CC3)cc2N1",
                    1.0
                ],
                [
                    "O=C1CCN(Cl)CCCc2ccc(OCCCN3CCN(c4cccc(Cl)c4Cl)CC3)cc2N1",
                    1.0
                ],
                [
                    "O=C1CCN(Br)Cc2ccc(OCCCN3CCN(c4cccc(Cl)c4Cl)CC3)cc2N1",
                    1.0
                ],
                [
                    "O=C1CCCPNCCCc2ccc(OCCCN3CCN(c4cccc(Cl)c4Cl)CC3)cc2N1",
                    1.0
                ],
                [
                    "O=C1CCCNCc2ccc(OCCCN3CCN(c4cccc(Cl)c4Cl)CC3)cc2N1",
                    1.0
                ],
                [
                    "O=C1CCCN(P)CCc2ccc(OCCCCN3CCN(c4cccc(Cl)c4Cl)CC3)cc2N1",
                    1.0
                ],
                [
                    "O=C1CCCN(F)Cc2ccc(OCCCN3CCN(c4cccc(Cl)c4Cl)CC3)cc2N1",
                    1.0
                ],
                [
                    "O=C1CCCN(Cl)Cc2ccc(OCCCN3CCN(c4cccc(Cl)c4Cl)CC3)cc2N1",
                    1.0
                ],
                [
                    "O=C1CCCN(Cl)CCc2ccc(OCCCN3CCN(c4cccc(Cl)c4Cl)CC3)cc2N1",
                    1.0
                ],
                [
                    "O=C1CCCN(Br)Cc2ccc(OCCCN3CCN(c4cccc(Cl)c4Cl)CC3)cc2N1",
                    1.0
                ],
                [
                    "O=C1CCCN(Br)Cc2ccc(OCCCCN3CCN(c4cccc(Cl)c4Cl)CC3)cc2N1",
                    1.0
                ],
                [
                    "O=C1CCC(S)NCc2ccc(OCCCN3CCN(c4cccc(Cl)c4Cl)CC3)cc2N1",
                    1.0
                ],
                [
                    "O=C1CCC(S)N(Cl)Cc2ccc(OCCCN3CCN(c4cccc(Cl)c4Cl)CC3)cc2N1",
                    1.0
                ],
                [
                    "NC[SH]1CCc2ccc(OCCCCCN3CCN(c4cccc(Cl)c4Cl)CC3)cc2NC(=O)CP1",
                    1.0
                ],
                [
                    "NCN1CCC(=O)Nc2cc(OCCCN3CCN(c4cccc(Cl)c4Cl)CC3)ccc2C1",
                    1.0
                ],
                [
                    "C[SH]1Cc2ccc(OCCCCCN3CCN(c4cccc(Cl)c4Cl)CC3)cc2NC(=O)CP1",
                    1.0
                ],
                [
                    "C[SH]1COCC(=O)Nc2cc(OCCCCN3CCN(c4cccc(Cl)c4Cl)CC3)ccc21",
                    1.0
                ],
                [
                    "C[SH]1CCc2ccc(OCCCN3CCN(c4cccc(Cl)c4Cl)CC3)cc2NC(=O)CP1",
                    1.0
                ],
                [
                    "C[SH]1CCc2ccc(OCCCCN3CCN(c4cccc(Cl)c4Cl)CC3)cc2NC(=O)CP1",
                    1.0
                ],
                [
                    "C[SH]1CCc2ccc(OCCCCCN3CCN(c4cccc(Cl)c4Cl)CC3)cc2NC(=O)CP1",
                    1.0
                ],
                [
                    "C[SH]1CCc2ccc(OCCCCCN3CCN(c4cccc(Cl)c4Cl)CC3)cc2NC(=O)CCP1",
                    1.0
                ],
                [
                    "C[SH]1CCc2ccc(OCCCCCCN3CCN(c4cccc(Cl)c4Cl)CC3)cc2NC(=O)CCP1",
                    1.0
                ],
                [
                    "C[SH]1CCCC(=O)Nc2cc(OCCCCN3CCN(c4cccc(Cl)c4Cl)CC3)ccc21",
                    1.0
                ],
                [
                    "C[SH]1CCC(=O)Nc2cc(OCCCN3CCN(c4cccc(Cl)c4Cl)CC3)ccc21",
                    1.0
                ],
                [
                    "C[SH]1CCC(=O)Nc2cc(OCCCCN3CCN(c4cccc(Cl)c4Cl)CC3)ccc21",
                    1.0
                ],
                [
                    "CS1(F)CCCC(=O)Nc2cc(OCCCCN3CCN(c4cccc(Cl)c4Cl)CC3)ccc21",
                    1.0
                ],
                [
                    "CS1(F)CCC(=O)Nc2cc(OCCCCN3CCN(c4cccc(Cl)c4Cl)CC3)ccc21",
                    1.0
                ],
                [
                    "CN1Cc2ccc(OCCCCN3CCN(c4cccc(Cl)c4Cl)CC3)cc2NC(=O)CP1",
                    1.0
                ],
                [
                    "CN1Cc2ccc(OCCCCN3CCCN(c4cccc(Cl)c4Cl)CC3)cc2NC1=O",
                    1.0
                ],
                [
                    "CN1Cc2ccc(OCCCCCN3CCN(c4cccc(Cl)c4Cl)CC3)cc2NC1=O",
                    1.0
                ],
                [
                    "CN1Cc2ccc(OCCCCCN3CCN(c4cccc(Cl)c4Cl)CC3)cc2NC(=O)CP1",
                    1.0
                ],
                [
                    "CN1Cc2ccc(OCCCCCCN3CCN(c4cccc(Cl)c4Cl)CC3)cc2NC1=O",
                    1.0
                ],
                [
                    "CN1CCc2ccc(OCCCN3CCN(c4cccc(Cl)c4Cl)CC3)cc2NC(=O)CCO1",
                    1.0
                ],
                [
                    "CN1CCc2ccc(OCCCN3CCN(c4cccc(Cl)c4Cl)CC3)cc2NC(=O)CCCP1",
                    1.0
                ],
                [
                    "CN1CCCc2ccc(OCCCCN3CCN(c4cccc(Cl)c4Cl)CC3)cc2NC(=O)CCCP1",
                    1.0
                ],
                [
                    "CN1CCCCC(=O)Nc2cc(OCCCN3CCN(c4cccc(Cl)c4Cl)CC3)ccc2CC1",
                    1.0
                ],
                [
                    "CN1CCCCC(=O)Nc2cc(OCCCCN3CCN(c4cccc(Cl)c4Cl)CC3)ccc2C1",
                    1.0
                ],
                [
                    "CN1CCCC(=O)Nc2cc(OCCCN3CCN(c4cccc(Cl)c4Cl)CC3)ccc2CCC1",
                    1.0
                ],
                [
                    "CN1CCCC(=O)Nc2cc(OCCCN3CCN(c4cccc(Cl)c4Cl)CC3)ccc2CC1",
                    1.0
                ],
                [
                    "CN1CCCC(=O)Nc2cc(OCCCN3CCN(c4cccc(Cl)c4Cl)CC3)ccc2C1",
                    1.0
                ],
                [
                    "CN1CCCC(=O)Nc2cc(OCCCCN3CCN(c4cccc(Cl)c4Cl)CC3)ccc2C1",
                    1.0
                ],
                [
                    "CN1CCCC(=O)Nc2cc(OCCCCN3CCN(c4cccc(Cl)c4Cl)CC3)ccc21",
                    1.0
                ],
                [
                    "CN1CCCC(=O)Nc2cc(OCCCCN3CCN(c4cccc(Cl)c4Cl)C3)ccc2C1",
                    1.0
                ],
                [
                    "CN1CCC(=O)Nc2cc(OCCCN3CCN(c4cccc(Cl)c4Cl)CC3)ccc2CC1O",
                    1.0
                ],
                [
                    "CN1CCC(=O)Nc2cc(OCCCN3CCN(c4cccc(Cl)c4Cl)CC3)ccc2CC1",
                    1.0
                ],
                [
                    "CN1CCC(=O)Nc2cc(OCCCN3CCN(c4cccc(Cl)c4Cl)CC3)ccc2C1",
                    1.0
                ],
                [
                    "CN1CCC(=O)Nc2cc(OCCCCN3CCN(c4cccc(Cl)c4Cl)CC3)ccc2C1Cl",
                    1.0
                ],
                [
                    "CN1CCC(=O)Nc2cc(OCCCCN3CCN(c4cccc(Cl)c4Cl)CC3)ccc2C1",
                    1.0
                ],
                [
                    "CN1CCC(=O)Nc2cc(OCCCCN3CCN(c4cccc(Cl)c4Cl)CC3)ccc21",
                    1.0
                ],
                [
                    "CN1CCC(=O)Nc2cc(OCCCCN3CCN(c4cccc(Cl)c4Cl)C3)ccc2C1",
                    1.0
                ],
                [
                    "CN1CCC(=O)Nc2cc(OCCCCN3CCCN(c4cccc(Cl)c4Cl)CC3)ccc21",
                    1.0
                ],
                [
                    "CN1CCC(=O)Nc2cc(OCCCCCN3CCN(c4cccc(Cl)c4Cl)C3)ccc2C1",
                    1.0
                ],
                [
                    "CN1CCC(=O)Nc2cc(OCCCCCN3CCCN(c4cccc(Cl)c4Cl)CC3)ccc2C1",
                    1.0
                ],
                [
                    "CN1CC(=O)Nc2cc(OCCCN3CCN(c4cccc(Cl)c4Cl)CC3)ccc2C1",
                    1.0
                ],
                [
                    "CN1CC(=O)Nc2cc(OCCCCN3CCN(c4cccc(Cl)c4Cl)CC3)ccc2C1",
                    1.0
                ],
                [
                    "CN1CC(=O)Nc2cc(OCCCCN3CCCN(c4cccc(Cl)c4Cl)CC3)ccc2C1",
                    1.0
                ],
                [
                    "CN1CC(=O)Nc2cc(OCCCCCN3CCN(c4cccc(Cl)c4Cl)CC3)ccc2C1",
                    1.0
                ],
                [
                    "CN1CC(=O)Nc2cc(OCCCCCCN3CCN(c4cccc(Cl)c4Cl)CC3)ccc2C1",
                    1.0
                ],
                [
                    "CN1CC(=O)Nc2cc(OCCCCCCCN3CCN(c4cccc(Cl)c4Cl)CC3)ccc2C1",
                    1.0
                ],
                [
                    "CCN1CCc2ccc(OCCCN3CCN(c4cccc(Cl)c4Cl)CC3)cc2NC(=O)CCCP1",
                    1.0
                ],
                [
                    "CCN1CCCC(=O)Nc2cc(OCCCCN3CCN(c4cccc(Cl)c4Cl)CC3)ccc21",
                    1.0
                ],
                [
                    "CC1NCCc2ccc(OCCCCN3CCN(c4cccc(Cl)c4Cl)CC3)cc2NC(=O)CC1P",
                    1.0
                ],
                [
                    "CC1CCCC(=O)Nc2cc(OCCCN3CCN(c4cccc(Cl)c4Cl)CC3)ccc2CCN1",
                    1.0
                ],
                [
                    "CC1CCCC(=O)Nc2cc(OCCCCN3CCN(c4cccc(Cl)c4Cl)CC3)ccc2CCN1",
                    1.0
                ],
                [
                    "CC1CCCC(=O)Nc2cc(OCCCCCN3CCN(c4cccc(Cl)c4Cl)CC3)ccc2CCN1",
                    1.0
                ],
                [
                    "CC1CCC(=O)Nc2cc(OCCCN3CCN(c4cccc(Cl)c4Cl)CC3)ccc2CCN1",
                    1.0
                ],
                [
                    "CC1CCC(=O)Nc2cc(OCCCCN3CCN(c4cccc(Cl)c4Cl)CC3)ccc2CN1",
                    1.0
                ],
                [
                    "CC1CCC(=O)Nc2cc(OCCCCN3CCN(c4cccc(Cl)c4Cl)CC3)ccc2CCN1C",
                    1.0
                ],
                [
                    "CC1CCC(=O)Nc2cc(OCCCCN3CCN(c4cccc(Cl)c4Cl)CC3)ccc2CCN1",
                    1.0
                ],
                [
                    "CC1CCC(=O)Nc2cc(OCCCCN3CCN(c4cccc(Cl)c4Cl)C3)ccc2C1",
                    1.0
                ],
                [
                    "C=C1CCC(=O)Nc2cc(OCCCN3CCN(c4cccc(Cl)c4Cl)CC3)ccc2CC(N)N1",
                    1.0
                ]
            ],
            "execution_time": 357.23632645606995,
            "number_scoring_function_calls": 18263,
            "metadata": {
                "top_1": 1.0,
                "top_10": 1.0,
                "top_100": 1.0,
                "internal_similarity_max": 1.0,
                "internal_similarity_mean": 0.6717666122154831,
                "internal_similarity_histogram_density": [
                    [
                        0.1,
                        0.0,
                        0.0,
                        0.0,
                        0.0,
                        0.8259999999999993,
                        6.154000000000002,
                        2.3860000000000006,
                        0.39200000000000007,
                        0.14200000000000002
                    ]
                ],
                "internal_similarity_histogram_bins": [
                    [
                        0.0,
                        0.1,
                        0.2,
                        0.30000000000000004,
                        0.4,
                        0.5,
                        0.6000000000000001,
                        0.7000000000000001,
                        0.8,
                        0.9,
                        1.0
                    ]
                ]
            }
        },
        {
            "benchmark_name": "Albuterol similarity",
            "score": 1.0,
            "optimized_molecules": [
                [
                    "Cc1cpc(S)c(C(O)CNC(C)(P)CS)c1",
                    1.0
                ],
                [
                    "Cc1cpc(S)c(C(O)CNC(C)(C)P)c1",
                    1.0
                ],
                [
                    "Cc1cpc(S)c(C(O)CNC(C)(C)C)c1",
                    1.0
                ],
                [
                    "Cc1ccc(S)c(C(O)CNC(C)(C)P)c1",
                    1.0
                ],
                [
                    "Cc1ccc(S)c(C(O)CNC(C)(C)C)c1",
                    1.0
                ],
                [
                    "Cc1ccc(O)c(P(O)CNC(C)(C)P)c1",
                    1.0
                ],
                [
                    "Cc1ccc(O)c(C(O)CNC(C)(C)P)c1",
                    1.0
                ],
                [
                    "Cc1cc(C(O)CNC(C)(C)P)ccc1S",
                    1.0
                ],
                [
                    "Cc1cc(C(O)CNC(C)(C)P)ccc1O",
                    1.0
                ],
                [
                    "Cc1cc(C(O)CNC(C)(C)CP)ccc1O",
                    1.0
                ],
                [
                    "CPc1ccc(O)c(C(O)CNC(C)(C)P)c1",
                    1.0
                ],
                [
                    "CPC(C)NCC(O)c1ccc(O)c(CS)c1",
                    1.0
                ],
                [
                    "CPC(C)NCC(O)c1cc(CS)ccc1O",
                    1.0
                ],
                [
                    "CPC(C)(P)NCC(O)c1cc(CS)ccc1O",
                    1.0
                ],
                [
                    "CPC(C)(C)NCC(O)c1cc(CS)ccc1O",
                    1.0
                ],
                [
                    "CP(Cl)C(C)(P)NCC(O)c1cc(CS)ccc1O",
                    1.0
                ],
                [
                    "CCc1cpc(S)c(C(O)CNC(C)(C)C)c1",
                    1.0
                ],
                [
                    "CCc1ccc(S)c(C(O)CNC(C)(C)C)c1",
                    1.0
                ],
                [
                    "CCc1ccc(O)c(C(O)CNC(C)(C)P)c1",
                    1.0
                ],
                [
                    "CCC(C)NCP(O)c1cc(CS)ccc1S",
                    1.0
                ],
                [
                    "CCC(C)NCC(O)c1cc(PO)cpc1S",
                    1.0
                ],
                [
                    "CCC(C)(C)NCP(O)c1cc(CS)ccc1S",
                    1.0
                ],
                [
                    "CC1(NCC(O)c2cc(CS)ppc2O)C=P1",
                    1.0
                ],
                [
                    "CC1(NCC(O)c2cc(CS)pcc2O)CP1",
                    1.0
                ],
                [
                    "CC(S)c1cpc(S)c(C(O)CNC(C)(C)C)c1",
                    1.0
                ],
                [
                    "CC(P)NCC(O)c1pc(PN)ccc1O",
                    1.0
                ],
                [
                    "CC(P)NCC(O)c1cc(PS)ccc1O",
                    1.0
                ],
                [
                    "CC(P)NCC(O)c1cc(PN)ccc1O",
                    1.0
                ],
                [
                    "CC(P)NCC(O)c1cc(CS)ccc1O",
                    1.0
                ],
                [
                    "CC(P)(P)NCP(O)c1cc(CSO)ccc1O",
                    1.0
                ],
                [
                    "CC(P)(P)NCC(O)c1pc(CC(S)S)ccc1O",
                    1.0
                ],
                [
                    "CC(P)(P)NCC(O)c1pc(C(S)S)ccc1O",
                    1.0
                ],
                [
                    "CC(P)(P)NCC(O)c1cc(CS)ccc1O",
                    1.0
                ],
                [
                    "CC(P)(P)NCC(O)c1cc(CCS)ccc1O",
                    1.0
                ],
                [
                    "CC(P)(P)NCC(O)c1cc(CC(S)S)ccc1O",
                    1.0
                ],
                [
                    "CC(P)(P)NCC(O)c1cc(C(S)S)ccc1O",
                    1.0
                ],
                [
                    "CC(P)(P)NCC(O)(Cl)c1cc(CS)ccc1O",
                    1.0
                ],
                [
                    "CC(P)(P)NCC(O)(Br)c1cc(CS)ccc1O",
                    1.0
                ],
                [
                    "CC(P)(P)NCC(N)(O)c1cc(CS)ccc1O",
                    1.0
                ],
                [
                    "CC(P)(NCC(O)c1ccc(S)c(CS)c1)P(Cl)Cl",
                    1.0
                ],
                [
                    "CC(P)(NCC(O)c1ccc(O)c(CS)c1)P(P)Cl",
                    1.0
                ],
                [
                    "CC(P)(NCC(O)c1cc(CS)ccc1O)P(S)Cl",
                    1.0
                ],
                [
                    "CC(P)(NCC(O)c1cc(CS)ccc1O)P(P)Cl",
                    1.0
                ],
                [
                    "CC(P)(NCC(O)c1cc(CS)ccc1O)P(O)Cl",
                    1.0
                ],
                [
                    "CC(P)(NCC(O)c1cc(CS)ccc1O)P(Cl)Cl",
                    1.0
                ],
                [
                    "CC(P)(CP)NCC(O)c1cc(CS)ccc1O",
                    1.0
                ],
                [
                    "CC(P)(CN)NCP(O)c1cc(CS)ccc1S",
                    1.0
                ],
                [
                    "CC(F)C(C)(C)NCP(O)c1cc(CS)ccc1S",
                    1.0
                ],
                [
                    "CC(CNC(C)(C)P)c1ccc(O)c(CO)c1",
                    1.0
                ],
                [
                    "CC(C)NCP(O)c1cc(CS)ccc1S",
                    1.0
                ],
                [
                    "CC(C)NCC(O)c1cc(PO)cpc1S",
                    1.0
                ],
                [
                    "CC(C)NCC(O)c1cc(CO)ccc1S",
                    1.0
                ],
                [
                    "CC(C)CNCC(O)c1cc(PO)cpc1S",
                    1.0
                ],
                [
                    "CC(C)(P)NCP(O)c1cc(CC(S)Br)ccc1O",
                    1.0
                ],
                [
                    "CC(C)(P)NCC(O)c1cccc(CS)c1",
                    1.0
                ],
                [
                    "CC(C)(P)NCC(O)c1cccc(CO)c1",
                    1.0
                ],
                [
                    "CC(C)(P)NCC(O)c1cc(PSO)ccc1O",
                    1.0
                ],
                [
                    "CC(C)(P)NCC(O)c1cc(PS)ccc1O",
                    1.0
                ],
                [
                    "CC(C)(P)NCC(O)c1cc(PO)ccc1O",
                    1.0
                ],
                [
                    "CC(C)(P)NCC(O)c1cc(P)ccc1S",
                    1.0
                ],
                [
                    "CC(C)(P)NCC(O)c1cc(CSO)ccc1O",
                    1.0
                ],
                [
                    "CC(C)(P)NCC(O)c1cc(CS)pcc1O",
                    1.0
                ],
                [
                    "CC(C)(P)NCC(O)c1cc(CS)ccc1O",
                    1.0
                ],
                [
                    "CC(C)(P)NCC(O)c1cc(COS)ccc1O",
                    1.0
                ],
                [
                    "CC(C)(P)NCC(O)c1cc(CO)ccp1",
                    1.0
                ],
                [
                    "CC(C)(P)NCC(O)c1cc(CN)ccc1S",
                    1.0
                ],
                [
                    "CC(C)(P)NCC(O)c1cc(CCl)ccc1S",
                    1.0
                ],
                [
                    "CC(C)(P)NCC(O)c1cc(CCS)pcc1O",
                    1.0
                ],
                [
                    "CC(C)(P)NCC(O)c1cc(CCS)ccc1O",
                    1.0
                ],
                [
                    "CC(C)(P)NCC(O)c1cc(CC(S)S)ccc1O",
                    1.0
                ],
                [
                    "CC(C)(P)NCC(O)c1cc(CC(S)Br)ccc1O",
                    1.0
                ],
                [
                    "CC(C)(P)NCC(O)c1cc(CC(P)S)ccc1O",
                    1.0
                ],
                [
                    "CC(C)(P)NCC(O)c1cc(CBr)ccc1O",
                    1.0
                ],
                [
                    "CC(C)(P)NCC(C)(O)c1cc(PS)ccc1O",
                    1.0
                ],
                [
                    "CC(C)(P)NCC(C)(O)c1cc(CS)ccc1O",
                    1.0
                ],
                [
                    "CC(C)(NCP(O)c1cc(CS)ccc1S)PF",
                    1.0
                ],
                [
                    "CC(C)(NCC(O)c1cc(CS)ccc1O)PBr",
                    1.0
                ],
                [
                    "CC(C)(CO)NCC(O)c1cc(PP)cpc1S",
                    1.0
                ],
                [
                    "CC(C)(CO)NCC(O)c1cc(PP)cpc1O",
                    1.0
                ],
                [
                    "CC(C)(CF)NCP(O)c1cc(CS)ccc1S",
                    1.0
                ],
                [
                    "CC(C)(C)NCPc1cpc(S)c(CO)c1",
                    1.0
                ],
                [
                    "CC(C)(C)NCPc1cc(CS)ccc1S",
                    1.0
                ],
                [
                    "CC(C)(C)NCP(O)c1cc(CS)ccc1S",
                    1.0
                ],
                [
                    "CC(C)(C)NCP(O)c1cc(CP)ccc1S",
                    1.0
                ],
                [
                    "CC(C)(C)NCP(O)c1cc(CCS)ccc1S",
                    1.0
                ],
                [
                    "CC(C)(C)NCCc1cc(PO)ccc1S",
                    1.0
                ],
                [
                    "CC(C)(C)NCCPc1cpc(S)c(CO)c1",
                    1.0
                ],
                [
                    "CC(C)(C)NCC(O)c1cccc(CO)c1O",
                    1.0
                ],
                [
                    "CC(C)(C)NCC(O)c1cccc(CO)c1",
                    1.0
                ],
                [
                    "CC(C)(C)NCC(O)c1cc(PP)cpc1S",
                    1.0
                ],
                [
                    "CC(C)(C)NCC(O)c1cc(PP)cpc1O",
                    1.0
                ],
                [
                    "CC(C)(C)NCC(O)c1cc(PO)cpc1S",
                    1.0
                ],
                [
                    "CC(C)(C)NCC(O)c1cc(P)cpc1S",
                    1.0
                ],
                [
                    "CC(C)(C)NCC(O)c1cc(P)ccc1S",
                    1.0
                ],
                [
                    "CC(C)(C)NCC(O)c1cc(CP)cpc1S",
                    1.0
                ],
                [
                    "CC(C)(C)NCC(O)c1cc(CP)ccc1S",
                    1.0
                ],
                [
                    "CC(C)(C)NCC(O)c1cc(CO)ccc1S",
                    1.0
                ],
                [
                    "CC(C)(C)NCC(O)c1cc(CF)ccc1S",
                    1.0
                ],
                [
                    "CC(C)(C)NCC(O)c1cc(CCl)ccc1S",
                    1.0
                ],
                [
                    "CC(C)(C)NCC(O)c1cc(C#P)ccc1S",
                    1.0
                ]
            ],
            "execution_time": 53.10038161277771,
            "number_scoring_function_calls": 7519,
            "metadata": {
                "top_1": 1.0,
                "top_10": 1.0,
                "top_100": 1.0,
                "internal_similarity_max": 0.8536585365853658,
                "internal_similarity_mean": 0.3430483001912372,
                "internal_similarity_histogram_density": [
                    [
                        0.1,
                        1.098,
                        3.0519999999999987,
                        3.0380000000000007,
                        1.3640000000000003,
                        0.7079999999999994,
                        0.38800000000000007,
                        0.20400000000000004,
                        0.04800000000000001,
                        0.0
                    ]
                ],
                "internal_similarity_histogram_bins": [
                    [
                        0.0,
                        0.1,
                        0.2,
                        0.30000000000000004,
                        0.4,
                        0.5,
                        0.6000000000000001,
                        0.7000000000000001,
                        0.8,
                        0.9,
                        1.0
                    ]
                ]
            }
        },
        {
            "benchmark_name": "Mestranol similarity",
            "score": 1.0,
            "optimized_molecules": [
                [
                    "COc1ccc2c(c1)CCCC1C2CCC2(C)C1CCC2(O)C#[SH]",
                    1.0
                ],
                [
                    "COc1ccc2c(c1)CCC1C2CCCC2(C)C1CCC2(O)C#[SH]",
                    1.0
                ],
                [
                    "COc1ccc2c(c1)CCC1C2CCCC2(C)C1CC2(O)C#[SH]",
                    1.0
                ],
                [
                    "COc1ccc2c(c1)CCC1C2CCC2(C)C1CCCC2(O)C#[SH]",
                    1.0
                ],
                [
                    "COc1ccc2c(c1)CCC1C2CCC2(C)C1CCC2(O)S",
                    1.0
                ],
                [
                    "COc1ccc2c(c1)CCC1C2CCC2(C)C1CCC2(O)P",
                    1.0
                ],
                [
                    "COc1ccc2c(c1)CCC1C2CCC2(C)C1CCC2(O)O",
                    1.0
                ],
                [
                    "COc1ccc2c(c1)CCC1C2CCC2(C)C1CCC2(O)F",
                    1.0
                ],
                [
                    "COc1ccc2c(c1)CCC1C2CCC2(C)C1CCC2(O)Cl",
                    1.0
                ],
                [
                    "COc1ccc2c(c1)CCC1C2CCC2(C)C1CCC2(O)C#[SH]",
                    1.0
                ],
                [
                    "COc1ccc2c(c1)CCC1C2CCC2(C)C1CCC2(O)C#SP",
                    1.0
                ],
                [
                    "COc1ccc2c(c1)CCC1C2CCC2(C)C1CCC2(O)C#SCl",
                    1.0
                ],
                [
                    "COc1ccc2c(c1)CCC1C2CCC2(C)C1CCC2(O)C#CBr",
                    1.0
                ],
                [
                    "COc1ccc2c(c1)CCC1C2CCC2(C)C1CCC2(O)Br",
                    1.0
                ],
                [
                    "COc1ccc2c(c1)CCC1C2CCC2(C)C1CCC2(N)O",
                    1.0
                ],
                [
                    "COc1ccc2c(c1)CCC1C2CCC2(C)C1CCC2(C)O",
                    1.0
                ],
                [
                    "COc1ccc2c(c1)CCC1C2CCC2(C)C1CC2(O)C#[SH]",
                    1.0
                ],
                [
                    "CCC12CCC3c4ccc(OC)cc4CCC3C1CC2(O)C#[SH]",
                    1.0
                ],
                [
                    "C#SC1(O)CCCC2C3CCc4cc(OC)ccc4C3CCC21C",
                    1.0
                ],
                [
                    "C#SC1(O)CCC2C3CCc4cc(OC)ccc4C3CCC21C",
                    1.0
                ],
                [
                    "C#SC1(O)CC2C3CCc4cc(OC)ccc4C3CCCC21C",
                    1.0
                ],
                [
                    "C#SC1(O)CC2C3CCc4cc(OC)ccc4C3CCC21C",
                    1.0
                ],
                [
                    "C#CC1CCC2C3CCc4cc(OC)ccc4C3CCC12C",
                    1.0
                ],
                [
                    "C#CC12CCC3C4CCc5cc(OC)ccc5C4CCC31O2",
                    1.0
                ],
                [
                    "C#CC1(O)OCC2C3CCc4cc(OC)ccc4C3CCC21C",
                    1.0
                ],
                [
                    "C#CC1(O)OC2C3CCCc4cc(OC)ccc4C3CCC21C",
                    1.0
                ],
                [
                    "C#CC1(O)CSC2C3CCC4=CC(OC)=CC=C(C4)C3CCC21C",
                    1.0
                ],
                [
                    "C#CC1(O)CPCC2C3CCC4=CC(OC)=CC=C(C4)C3CCC21C",
                    1.0
                ],
                [
                    "C#CC1(O)CPC2C3CCC4=CC(OC)=CC=C(C4)C3CCCC21C",
                    1.0
                ],
                [
                    "C#CC1(O)CPC2C3CCC4=CC(OC)=CC=C(C4)C3CCC21C",
                    1.0
                ],
                [
                    "C#CC1(O)COCC2C3CCc4cc(OC)ccc4C3CCC21C",
                    1.0
                ],
                [
                    "C#CC1(O)COC2C3CCc4cc(OC)ccc4C3CCC21C",
                    1.0
                ],
                [
                    "C#CC1(O)COC2C3CCCCc4cc(OC)ccc4C3CCC21C",
                    1.0
                ],
                [
                    "C#CC1(O)CCCC2C3CCc4cc(OC)ccc4N3CCC21C",
                    1.0
                ],
                [
                    "C#CC1(O)CCC2CC3Cc4cc(OC)ccc4C3CCC21C",
                    1.0
                ],
                [
                    "C#CC1(O)CCC2CC3CCc4cc(OC)ccc4C3CCC21C",
                    1.0
                ],
                [
                    "C#CC1(O)CCC2CC1(C)CCN1c3ccc(OC)cc3CCC21",
                    1.0
                ],
                [
                    "C#CC1(O)CCC2C3CCc4cc(ONBr)ccc4C3CCC21C",
                    1.0
                ],
                [
                    "C#CC1(O)CCC2C3CCc4cc(ON(C)Br)ccc4C3CCC21C",
                    1.0
                ],
                [
                    "C#CC1(O)CCC2C3CCc4cc(OCP)ccc4C3CCC21C",
                    1.0
                ],
                [
                    "C#CC1(O)CCC2C3CCc4cc(OCN)ccc4C3CCC21C",
                    1.0
                ],
                [
                    "C#CC1(O)CCC2C3CCc4cc(OC)cnc4C3CCC21C",
                    1.0
                ],
                [
                    "C#CC1(O)CCC2C3CCc4cc(OC)ccc4N3CCCC21C",
                    1.0
                ],
                [
                    "C#CC1(O)CCC2C3CCc4cc(OC)ccc4N3CCC21C",
                    1.0
                ],
                [
                    "C#CC1(O)CCC2C3CCc4cc(OC)ccc4C3CCS21C",
                    1.0
                ],
                [
                    "C#CC1(O)CCC2C3CCc4cc(OC)ccc4C3CCC21ON",
                    1.0
                ],
                [
                    "C#CC1(O)CCC2C3CCc4cc(OC)ccc4C3CCC21O",
                    1.0
                ],
                [
                    "C#CC1(O)CCC2C3CCc4cc(OC)ccc4C3CCC21N",
                    1.0
                ],
                [
                    "C#CC1(O)CCC2C3CCc4cc(OC)ccc4C3CCC21CP",
                    1.0
                ],
                [
                    "C#CC1(O)CCC2C3CCc4cc(OC)ccc4C3CCC21CBr",
                    1.0
                ],
                [
                    "C#CC1(O)CCC2C3CCc4cc(OC)ccc4C3CCC21C",
                    1.0
                ],
                [
                    "C#CC1(O)CCC2C3CCc4cc(OC)ccc4C3CCC21Br",
                    1.0
                ],
                [
                    "C#CC1(O)CCC2C3CCc4cc(OC)ccc4C3CCC21",
                    1.0
                ],
                [
                    "C#CC1(O)CCC2C3CCc4cc(OC)ccc4C3C(P)CCC21C",
                    1.0
                ],
                [
                    "C#CC1(O)CCC2C3CCc4cc(OC)ccc4C3C(P)CC21C",
                    1.0
                ],
                [
                    "C#CC1(O)CCC2C3CCc4cc(OC)ccc4C3C(F)CCC21C",
                    1.0
                ],
                [
                    "C#CC1(O)CCC2C3CCc4cc(OC)ccc4C3C(Br)CC21C",
                    1.0
                ],
                [
                    "C#CC1(O)CCC2C3CCc4cc(OC)ccc4C3(P)CCC21C",
                    1.0
                ],
                [
                    "C#CC1(O)CCC2C3CCc4cc(OC)ccc4C3(N)CCC21C",
                    1.0
                ],
                [
                    "C#CC1(O)CCC2C3CCc4cc(OC)ccc4C3(Br)CCC21C",
                    1.0
                ],
                [
                    "C#CC1(O)CCC2C3CCc4cc(OC)cc(P)c4C3CCC21C",
                    1.0
                ],
                [
                    "C#CC1(O)CCC2C3CCc4cc(OC)cc(Br)c4C3CCC21C",
                    1.0
                ],
                [
                    "C#CC1(O)CCC2C3CCc4cc(CC)ccc4C3CCC21C",
                    1.0
                ],
                [
                    "C#CC1(O)CCC2C3CCc4c(ccc(OC)c4Cl)C3CCC21C",
                    1.0
                ],
                [
                    "C#CC1(O)CCC2C3CCCc4cc(OC)ccc4N3CCC21C",
                    1.0
                ],
                [
                    "C#CC1(O)CCC2C3CCCc4cc(OC)ccc4C3CCS21C",
                    1.0
                ],
                [
                    "C#CC1(O)CCC2C3CCCc4cc(OC)ccc4C3CCC21N",
                    1.0
                ],
                [
                    "C#CC1(O)CCC2C3CCC4=CC(OC)=C[SH]=C(C4)C3CCC21C",
                    1.0
                ],
                [
                    "C#CC1(O)CCC2C3CCC4=CC(OC)=CN=C(C4)C3CCC21C",
                    1.0
                ],
                [
                    "C#CC1(O)CCC2C3CCC4=CC(OC)=CC=S4C3CCC21C",
                    1.0
                ],
                [
                    "C#CC1(O)CCC2C3CCC4=CC(OC)=CC=C(C4)N3CCC21C",
                    1.0
                ],
                [
                    "C#CC1(O)CCC2C3CCC4=CC(OC)=CC=C(C4)C3CCC21C",
                    1.0
                ],
                [
                    "C#CC1(O)CCC2C3CC(CCC21C)c1ccc(OC)cc1CP3O",
                    1.0
                ],
                [
                    "C#CC1(O)CCC2C3CC(CCC21C)c1ccc(OC)cc1CP3F",
                    1.0
                ],
                [
                    "C#CC1(O)CCC2C3CC(CCC21C)c1ccc(OC)cc1CP3Cl",
                    1.0
                ],
                [
                    "C#CC1(O)CCC2C3CC(CCC21C)c1ccc(OC)cc1CP3",
                    1.0
                ],
                [
                    "C#CC1(O)CCC2C3CC(CCC21C)c1ccc(OC)cc1CN3F",
                    1.0
                ],
                [
                    "C#CC1(O)CCC2C3CC(Br)c4cc(OC)ccc4C3CCC21C",
                    1.0
                ],
                [
                    "C#CC1(O)CCC2C3C(S)Cc4cc(OC)ccc4C3CCC21C",
                    1.0
                ],
                [
                    "C#CC1(O)CCC2C3C(N)Cc4cc(OC)ccc4C3CCC21C",
                    1.0
                ],
                [
                    "C#CC1(O)CCC2C3C(F)Cc4cc(OC)ccc4C3CCC21C",
                    1.0
                ],
                [
                    "C#CC1(O)CCC2C3(Br)CCc4cc(OC)ccc4C3CCC21C",
                    1.0
                ],
                [
                    "C#CC1(O)CCC2(Br)C3CCc4cc(OC)ccc4C3CCC12C",
                    1.0
                ],
                [
                    "C#CC1(O)CC2CC3CCc4cc(OC)ccc4C3CCC21C",
                    1.0
                ],
                [
                    "C#CC1(O)CC2CC3C4CCc5cc(OC)ccc5C4CCC31C2",
                    1.0
                ],
                [
                    "C#CC1(O)CC2C3CCc4cc(OCBr)ccc4C3CCC21C",
                    1.0
                ],
                [
                    "C#CC1(O)CC2C3CCc4cc(OC)ccc4N3CCCC21C",
                    1.0
                ],
                [
                    "C#CC1(O)CC2C3CCc4cc(OC)ccc4C3CCS21C",
                    1.0
                ],
                [
                    "C#CC1(O)CC2C3CCc4cc(OC)ccc4C3CCCS21C",
                    1.0
                ],
                [
                    "C#CC1(O)CC2C3CCc4cc(OC)ccc4C3CCC21O",
                    1.0
                ],
                [
                    "C#CC1(O)CC2C3CCc4cc(OC)ccc4C3CCC21C",
                    1.0
                ],
                [
                    "C#CC1(O)CC2C3CCCc4cc(OC)ccc4C3CCC21CBr",
                    1.0
                ],
                [
                    "C#CC1(O)CC2C3CCC4=CCC(OC)=CC=C4C3CCCC21C",
                    1.0
                ],
                [
                    "C#CC1(O)CC2C3CCC4=CC(OC)=CC=C(C4)C3CCC21C",
                    1.0
                ],
                [
                    "C#CC1(O)C2CC3C4CCc5cc(OC)ccc5C4CCCC321",
                    1.0
                ],
                [
                    "C#CC1(O)C2CC3C4CCc5cc(OC)ccc5C4CCC321",
                    1.0
                ],
                [
                    "C#CC1(O)C2CC3C4CCc5cc(OC)ccc5C4CCC31C2",
                    1.0
                ],
                [
                    "C#CC1(O)C2CC3C4CCCc5cc(OC)ccc5C4CCC31C2",
                    1.0
                ],
                [
                    "C#CC1(C)C2CC3C4CCc5cc(OC)ccc5C4CCC31C2",
                    1.0
                ],
                [
                    "C#CC1(Br)CCC2C3CCc4cc(OC)ccc4C3CCC21C",
                    1.0
                ]
            ],
            "execution_time": 908.5592606067657,
            "number_scoring_function_calls": 48023,
            "metadata": {
                "top_1": 1.0,
                "top_10": 1.0,
                "top_100": 1.0,
                "internal_similarity_max": 0.9056603773584906,
                "internal_similarity_mean": 0.47882065635479565,
                "internal_similarity_histogram_density": [
                    [
                        0.1,
                        0.002,
                        0.7179999999999997,
                        1.7220000000000004,
                        2.8520000000000008,
                        3.1699999999999973,
                        1.0200000000000002,
                        0.32400000000000007,
                        0.08800000000000002,
                        0.004000000000000001
                    ]
                ],
                "internal_similarity_histogram_bins": [
                    [
                        0.0,
                        0.1,
                        0.2,
                        0.30000000000000004,
                        0.4,
                        0.5,
                        0.6000000000000001,
                        0.7000000000000001,
                        0.8,
                        0.9,
                        1.0
                    ]
                ]
            }
        },
        {
            "benchmark_name": "C11H24",
            "score": 1.0,
            "optimized_molecules": [
                [
                    "CCCCCCCCCCC",
                    1.0
                ],
                [
                    "CCCCCCCCC(C)C",
                    1.0
                ],
                [
                    "CCCCCCCC(C)CC",
                    1.0
                ],
                [
                    "CCCCCCCC(C)(C)C",
                    1.0
                ],
                [
                    "CCCCCCC(CC)CC",
                    1.0
                ],
                [
                    "CCCCCCC(C)CCC",
                    1.0
                ],
                [
                    "CCCCCCC(C)C(C)C",
                    1.0
                ],
                [
                    "CCCCCCC(C)(C)CC",
                    1.0
                ],
                [
                    "CCCCCC(CC)CCC",
                    1.0
                ],
                [
                    "CCCCCC(CC)C(C)C",
                    1.0
                ],
                [
                    "CCCCCC(C)CCCC",
                    1.0
                ],
                [
                    "CCCCCC(C)CC(C)C",
                    1.0
                ],
                [
                    "CCCCCC(C)C(C)CC",
                    1.0
                ],
                [
                    "CCCCCC(C)C(C)(C)C",
                    1.0
                ],
                [
                    "CCCCCC(C)(CC)CC",
                    1.0
                ],
                [
                    "CCCCCC(C)(C)CCC",
                    1.0
                ],
                [
                    "CCCCCC(C)(C)C(C)C",
                    1.0
                ],
                [
                    "CCCCC(CCC)CCC",
                    1.0
                ],
                [
                    "CCCCC(CCC)C(C)C",
                    1.0
                ],
                [
                    "CCCCC(CC)CCCC",
                    1.0
                ],
                [
                    "CCCCC(CC)CC(C)C",
                    1.0
                ],
                [
                    "CCCCC(CC)C(C)CC",
                    1.0
                ],
                [
                    "CCCCC(CC)C(C)(C)C",
                    1.0
                ],
                [
                    "CCCCC(CC)(CC)CC",
                    1.0
                ],
                [
                    "CCCCC(C)CCC(C)C",
                    1.0
                ],
                [
                    "CCCCC(C)CC(C)CC",
                    1.0
                ],
                [
                    "CCCCC(C)CC(C)(C)C",
                    1.0
                ],
                [
                    "CCCCC(C)C(CC)CC",
                    1.0
                ],
                [
                    "CCCCC(C)C(C)CCC",
                    1.0
                ],
                [
                    "CCCCC(C)C(C)C(C)C",
                    1.0
                ],
                [
                    "CCCCC(C)C(C)(C)CC",
                    1.0
                ],
                [
                    "CCCCC(C)(CC)CCC",
                    1.0
                ],
                [
                    "CCCCC(C)(CC)C(C)C",
                    1.0
                ],
                [
                    "CCCCC(C)(C)CCCC",
                    1.0
                ],
                [
                    "CCCCC(C)(C)CC(C)C",
                    1.0
                ],
                [
                    "CCCCC(C)(C)C(C)CC",
                    1.0
                ],
                [
                    "CCCCC(C)(C)C(C)(C)C",
                    1.0
                ],
                [
                    "CCCCC(C(C)C)C(C)C",
                    1.0
                ],
                [
                    "CCCC(CCC)CC(C)C",
                    1.0
                ],
                [
                    "CCCC(CCC)C(C)CC",
                    1.0
                ],
                [
                    "CCCC(CCC)C(C)(C)C",
                    1.0
                ],
                [
                    "CCCC(CC)CCC(C)C",
                    1.0
                ],
                [
                    "CCCC(CC)CC(C)CC",
                    1.0
                ],
                [
                    "CCCC(CC)CC(C)(C)C",
                    1.0
                ],
                [
                    "CCCC(CC)C(CC)CC",
                    1.0
                ],
                [
                    "CCCC(CC)C(C)C(C)C",
                    1.0
                ],
                [
                    "CCCC(CC)C(C)(C)CC",
                    1.0
                ],
                [
                    "CCCC(CC)(CC)CCC",
                    1.0
                ],
                [
                    "CCCC(CC)(CC)C(C)C",
                    1.0
                ],
                [
                    "CCCC(CC(C)C)C(C)C",
                    1.0
                ],
                [
                    "CCCC(C)CCCC(C)C",
                    1.0
                ],
                [
                    "CCCC(C)CCC(C)CC",
                    1.0
                ],
                [
                    "CCCC(C)CCC(C)(C)C",
                    1.0
                ],
                [
                    "CCCC(C)CC(CC)CC",
                    1.0
                ],
                [
                    "CCCC(C)CC(C)CCC",
                    1.0
                ],
                [
                    "CCCC(C)CC(C)C(C)C",
                    1.0
                ],
                [
                    "CCCC(C)CC(C)(C)CC",
                    1.0
                ],
                [
                    "CCCC(C)C(CC)CCC",
                    1.0
                ],
                [
                    "CCCC(C)C(CC)C(C)C",
                    1.0
                ],
                [
                    "CCCC(C)C(C)CC(C)C",
                    1.0
                ],
                [
                    "CCCC(C)C(C)C(C)CC",
                    1.0
                ],
                [
                    "CCCC(C)C(C)C(C)(C)C",
                    1.0
                ],
                [
                    "CCCC(C)C(C)(CC)CC",
                    1.0
                ],
                [
                    "CCCC(C)C(C)(C)CCC",
                    1.0
                ],
                [
                    "CCCC(C)C(C)(C)C(C)C",
                    1.0
                ],
                [
                    "CCCC(C)(CCC)CCC",
                    1.0
                ],
                [
                    "CCCC(C)(CCC)C(C)C",
                    1.0
                ],
                [
                    "CCCC(C)(CC)CC(C)C",
                    1.0
                ],
                [
                    "CCCC(C)(CC)C(C)CC",
                    1.0
                ],
                [
                    "CCCC(C)(CC)C(C)(C)C",
                    1.0
                ],
                [
                    "CCCC(C)(C)CCC(C)C",
                    1.0
                ],
                [
                    "CCCC(C)(C)CC(C)CC",
                    1.0
                ],
                [
                    "CCCC(C)(C)CC(C)(C)C",
                    1.0
                ],
                [
                    "CCCC(C)(C)C(CC)CC",
                    1.0
                ],
                [
                    "CCCC(C)(C)C(C)C(C)C",
                    1.0
                ],
                [
                    "CCCC(C)(C)C(C)(C)CC",
                    1.0
                ],
                [
                    "CCCC(C)(C(C)C)C(C)C",
                    1.0
                ],
                [
                    "CCCC(C(C)C)C(C)CC",
                    1.0
                ],
                [
                    "CCCC(C(C)C)C(C)(C)C",
                    1.0
                ],
                [
                    "CCC(CCC(C)C)C(C)C",
                    1.0
                ],
                [
                    "CCC(CC)CCCC(C)C",
                    1.0
                ],
                [
                    "CCC(CC)CCC(C)(C)C",
                    1.0
                ],
                [
                    "CCC(CC)CC(CC)CC",
                    1.0
                ],
                [
                    "CCC(CC)CC(C)C(C)C",
                    1.0
                ],
                [
                    "CCC(CC)CC(C)(C)CC",
                    1.0
                ],
                [
                    "CCC(CC)C(CC)C(C)C",
                    1.0
                ],
                [
                    "CCC(CC)C(C)CC(C)C",
                    1.0
                ],
                [
                    "CCC(CC)C(C)C(C)(C)C",
                    1.0
                ],
                [
                    "CCC(CC)C(C)(CC)CC",
                    1.0
                ],
                [
                    "CCC(CC)C(C)(C)C(C)C",
                    1.0
                ],
                [
                    "CCC(CC)(CC)CC(C)C",
                    1.0
                ],
                [
                    "CCC(CC)(CC)C(C)(C)C",
                    1.0
                ],
                [
                    "CCC(CC)(C(C)C)C(C)C",
                    1.0
                ],
                [
                    "CCC(CC(C)C)CC(C)C",
                    1.0
                ],
                [
                    "CCC(CC(C)C)C(C)(C)C",
                    1.0
                ],
                [
                    "CCC(CC(C)(C)C)C(C)C",
                    1.0
                ],
                [
                    "CCC(C)CCCCC(C)C",
                    1.0
                ],
                [
                    "CCC(C)CCCC(C)CC",
                    1.0
                ],
                [
                    "CCC(C)CCCC(C)(C)C",
                    1.0
                ],
                [
                    "CCC(C)CCC(CC)CC",
                    1.0
                ],
                [
                    "CCC(C)CCC(C)C(C)C",
                    1.0
                ],
                [
                    "CCC(C)CCC(C)(C)CC",
                    1.0
                ],
                [
                    "CCC(C)CC(CC)C(C)C",
                    1.0
                ],
                [
                    "CCC(C)CC(C)CC(C)C",
                    1.0
                ],
                [
                    "CCC(C)CC(C)C(C)CC",
                    1.0
                ],
                [
                    "CCC(C)CC(C)C(C)(C)C",
                    1.0
                ],
                [
                    "CCC(C)CC(C)(CC)CC",
                    1.0
                ],
                [
                    "CCC(C)CC(C)(C)C(C)C",
                    1.0
                ],
                [
                    "CCC(C)C(CC)CC(C)C",
                    1.0
                ],
                [
                    "CCC(C)C(CC)C(C)CC",
                    1.0
                ],
                [
                    "CCC(C)C(CC)C(C)(C)C",
                    1.0
                ],
                [
                    "CCC(C)C(CC)(CC)CC",
                    1.0
                ],
                [
                    "CCC(C)C(C)CCC(C)C",
                    1.0
                ],
                [
                    "CCC(C)C(C)CC(C)(C)C",
                    1.0
                ],
                [
                    "CCC(C)C(C)C(CC)CC",
                    1.0
                ],
                [
                    "CCC(C)C(C)C(C)C(C)C",
                    1.0
                ],
                [
                    "CCC(C)C(C)C(C)(C)CC",
                    1.0
                ],
                [
                    "CCC(C)C(C)(CC)C(C)C",
                    1.0
                ],
                [
                    "CCC(C)C(C)(C)CC(C)C",
                    1.0
                ],
                [
                    "CCC(C)C(C)(C)C(C)CC",
                    1.0
                ],
                [
                    "CCC(C)C(C)(C)C(C)(C)C",
                    1.0
                ],
                [
                    "CCC(C)C(C(C)C)C(C)C",
                    1.0
                ],
                [
                    "CCC(C)(CC)CCC(C)C",
                    1.0
                ],
                [
                    "CCC(C)(CC)CC(C)(C)C",
                    1.0
                ],
                [
                    "CCC(C)(CC)C(C)C(C)C",
                    1.0
                ],
                [
                    "CCC(C)(CC(C)C)C(C)C",
                    1.0
                ],
                [
                    "CCC(C)(C)CCCC(C)C",
                    1.0
                ],
                [
                    "CCC(C)(C)CCC(C)(C)C",
                    1.0
                ],
                [
                    "CCC(C)(C)CC(C)C(C)C",
                    1.0
                ],
                [
                    "CCC(C)(C)CC(C)(C)CC",
                    1.0
                ],
                [
                    "CCC(C)(C)C(C)CC(C)C",
                    1.0
                ],
                [
                    "CCC(C)(C)C(C)C(C)(C)C",
                    1.0
                ],
                [
                    "CCC(C)(C)C(C)(CC)CC",
                    1.0
                ],
                [
                    "CCC(C)(C)C(C)(C)C(C)C",
                    1.0
                ],
                [
                    "CCC(C)(C(C)C)C(C)(C)C",
                    1.0
                ],
                [
                    "CCC(C(C)C)C(C)C(C)C",
                    1.0
                ],
                [
                    "CCC(C(C)C)C(C)(C)CC",
                    1.0
                ],
                [
                    "CCC(C(C)(C)C)C(C)(C)C",
                    1.0
                ],
                [
                    "CC(CC(C)(C)C)C(C)(C)C",
                    1.0
                ],
                [
                    "CC(C)CCCCCC(C)C",
                    1.0
                ],
                [
                    "CC(C)CCCCC(C)(C)C",
                    1.0
                ],
                [
                    "CC(C)CCCC(C)C(C)C",
                    1.0
                ],
                [
                    "CC(C)CCC(C)CC(C)C",
                    1.0
                ],
                [
                    "CC(C)CCC(C)C(C)(C)C",
                    1.0
                ],
                [
                    "CC(C)CCC(C)(C)C(C)C",
                    1.0
                ],
                [
                    "CC(C)CC(C)CC(C)(C)C",
                    1.0
                ],
                [
                    "CC(C)CC(C)C(C)C(C)C",
                    1.0
                ],
                [
                    "CC(C)CC(C)(C)CC(C)C",
                    1.0
                ],
                [
                    "CC(C)CC(C)(C)C(C)(C)C",
                    1.0
                ],
                [
                    "CC(C)CC(C(C)C)C(C)C",
                    1.0
                ],
                [
                    "CC(C)C(C)CCC(C)(C)C",
                    1.0
                ],
                [
                    "CC(C)C(C)CC(C)C(C)C",
                    1.0
                ],
                [
                    "CC(C)C(C)C(C)C(C)(C)C",
                    1.0
                ],
                [
                    "CC(C)C(C)C(C)(C)C(C)C",
                    1.0
                ],
                [
                    "CC(C)C(C)(C)CC(C)(C)C",
                    1.0
                ],
                [
                    "CC(C)C(C)(C(C)C)C(C)C",
                    1.0
                ],
                [
                    "CC(C)C(C(C)C)C(C)(C)C",
                    1.0
                ],
                [
                    "CC(C)(C)CCCC(C)(C)C",
                    1.0
                ],
                [
                    "CC(C)(C)C(C)(C)C(C)(C)C",
                    1.0
                ]
            ],
            "execution_time": 1011.8477942943573,
            "number_scoring_function_calls": 130316,
            "metadata": {
                "top_159": 1.0,
                "internal_similarity_max": 0.7777777777777778,
                "internal_similarity_mean": 0.24693232087435196,
                "internal_similarity_histogram_density": [
                    [
                        0.23772793797713698,
                        2.7910288358846564,
                        4.548870693406114,
                        1.7032554092005856,
                        0.5371622957952614,
                        0.15822158933586475,
                        0.01740437482694514,
                        0.006328863573434596,
                        0.0,
                        0.0
                    ]
                ],
                "internal_similarity_histogram_bins": [
                    [
                        0.0,
                        0.1,
                        0.2,
                        0.30000000000000004,
                        0.4,
                        0.5,
                        0.6000000000000001,
                        0.7000000000000001,
                        0.8,
                        0.9,
                        1.0
                    ]
                ]
            }
        },
        {
            "benchmark_name": "C9H10N2O2PF2Cl",
            "score": 0.9844964370054126,
            "optimized_molecules": [
                [
                    "OO[SH]1c2cc(CCF)c(F)c3c2NC(Cl)N1P3",
                    0.9844964370054085
                ],
                [
                    "OO[SH]1c2cc(C(Cl)CF)c(F)c3c2NCN1P3",
                    0.9844964370054085
                ],
                [
                    "OOS1(Cl)c2cc(CCF)c(F)c3c2NCN1P3",
                    0.9844964370054085
                ],
                [
                    "O=[SH]12c3ccc(PCCl)c(c3N(CF)N1O)C2F",
                    0.9844964370054085
                ],
                [
                    "O=[SH]12NN3CC(C(F)F)C(=C(Cl)C=C1C3=CP)O2",
                    0.9844964370054085
                ],
                [
                    "O=[SH]12CPc3ccc1c(c3C(F)Cl)N(CF)N2O",
                    0.9844964370054085
                ],
                [
                    "O=[SH]12CPc3c(Cl)cc1c(c3CF)N(CF)N2O",
                    0.9844964370054085
                ],
                [
                    "O=[SH]1(O)c2cc(C(Cl)CF)c(F)c3c2NN1CP3",
                    0.9844964370054085
                ],
                [
                    "O=[SH](=O)NC(F)N(C(Cl)=CF)c1cccc(P)c1",
                    0.9844964370054085
                ],
                [
                    "O=[SH](=O)NC(F)(P)N(C(Cl)=CF)c1ccccc1",
                    0.9844964370054085
                ],
                [
                    "O=[SH](=O)N(CC(F)P)C1c2cc(Cl)ccc2N1F",
                    0.9844964370054085
                ],
                [
                    "O=[SH](=O)N(CC(F)P)C1Nc2c(F)cc(Cl)cc21",
                    0.9844964370054085
                ],
                [
                    "O=S1c2ccc(PCCl)c(CF)c2N(CF)N1O",
                    0.9844964370054085
                ],
                [
                    "O=S1(=O)c2ccccc2N(C(F)CP)C(F)N1Cl",
                    0.9844964370054085
                ],
                [
                    "O=S1(=O)c2cccc(P)c2N(CCF)C(F)N1Cl",
                    0.9844964370054085
                ],
                [
                    "O=S1(=O)c2cccc(P(F)Cl)c2NCN1CCF",
                    0.9844964370054085
                ],
                [
                    "O=S1(=O)c2cccc(F)c2N(F)C(CCCl)N1P",
                    0.9844964370054085
                ],
                [
                    "O=S1(=O)c2cccc(Cl)c2NC(CCF)N1PF",
                    0.9844964370054085
                ],
                [
                    "O=S1(=O)c2cccc(CP)c2N(C(Cl)CF)N1F",
                    0.9844964370054085
                ],
                [
                    "O=S1(=O)c2ccc(P)c(CF)c2N(CF)N1CCl",
                    0.9844964370054085
                ],
                [
                    "O=S1(=O)c2ccc(CF)c(PCl)c2NCN1CF",
                    0.9844964370054085
                ],
                [
                    "O=S1(=O)c2cc(Cl)ccc2NC(CCF)N1PF",
                    0.9844964370054085
                ],
                [
                    "O=S1(=O)c2cc(CP)c(F)cc2N(CCF)N1Cl",
                    0.9844964370054085
                ],
                [
                    "O=S1(=O)c2c(F)cc(CC(P)Cl)cc2NCN1F",
                    0.9844964370054085
                ],
                [
                    "O=S1(=O)NN2CC1=CC=C(Cl)C2C(F)P=CCF",
                    0.9844964370054085
                ],
                [
                    "O=S1(=O)NN2CC(C(F)F)C=C(Cl)C=C1C2=CP",
                    0.9844964370054085
                ],
                [
                    "O=S1(=O)NN2C(=CF)C1=C(Cl)C=CC2CC(F)P",
                    0.9844964370054085
                ],
                [
                    "O=S1(=O)NN(CCF)c2cc(P(F)CCl)ccc21",
                    0.9844964370054085
                ],
                [
                    "O=S1(=O)NN(CCF)c2c(CP)c(Cl)cc(F)c21",
                    0.9844964370054085
                ],
                [
                    "O=S1(=O)NN(CC(F)(F)Cl)c2c(CP)cccc21",
                    0.9844964370054085
                ],
                [
                    "O=S1(=O)NN(C(Cl)CF)c2c1ccc(F)c2CP",
                    0.9844964370054085
                ],
                [
                    "O=S1(=O)NN(C(Cl)CF)c2c(CP)ccc(F)c21",
                    0.9844964370054085
                ],
                [
                    "O=S1(=O)NN(C(Cl)C(F)F)c2c(CP)cccc21",
                    0.9844964370054085
                ],
                [
                    "O=S1(=O)NCNc2cc(CC(Cl)PF)cc(F)c21",
                    0.9844964370054085
                ],
                [
                    "O=S1(=O)NCNc2cc(C(CCl)PF)cc(F)c21",
                    0.9844964370054085
                ],
                [
                    "O=S1(=O)NCNc2c1cc(Cl)c(CCF)c2PF",
                    0.9844964370054085
                ],
                [
                    "O=S1(=O)NCNC(=CF)C1=C(Cl)C#CCC(F)P",
                    0.9844964370054085
                ],
                [
                    "O=S1(=O)NCN2P(F)CCC3=CCC2(Cl)C1=C3F",
                    0.9844964370054085
                ],
                [
                    "O=S1(=O)NCN2CC=C(F)C=C1C2=CPC(F)Cl",
                    0.9844964370054085
                ],
                [
                    "O=S1(=O)NCN2CC=C(Cl)C=C1C2=CPC(F)F",
                    0.9844964370054085
                ],
                [
                    "O=S1(=O)NCN2CC=C(Cl)C(F)=C1C2=CC(F)P",
                    0.9844964370054085
                ],
                [
                    "O=S1(=O)NCN2CC1=CC=C(Cl)C2C(F)P=CF",
                    0.9844964370054085
                ],
                [
                    "O=S1(=O)NCN2C3CC=C(C(F)=C31)C(Cl)CP2F",
                    0.9844964370054085
                ],
                [
                    "O=S1(=O)NCN2C(=CP)C1=CC(Cl)=CC2C(F)F",
                    0.9844964370054085
                ],
                [
                    "O=S1(=O)NCN2C(=CP)C1=CC(Cl)=CC2(F)CF",
                    0.9844964370054085
                ],
                [
                    "O=S1(=O)NCN2C(=CP)C1=C(F)C(Cl)=CC2CF",
                    0.9844964370054085
                ],
                [
                    "O=S1(=O)NCN2C(=CP)C1=C(Cl)C=CC2C(F)F",
                    0.9844964370054085
                ],
                [
                    "O=S1(=O)NCN2C(=CP)C1=C(Cl)C=C(F)C2CF",
                    0.9844964370054085
                ],
                [
                    "O=S1(=O)NCN2C(=CP)C1=C(Cl)C(F)=CC2CF",
                    0.9844964370054085
                ],
                [
                    "O=S1(=O)NCN2C(=CF)C1=C(Cl)C=CC2PCF",
                    0.9844964370054085
                ],
                [
                    "O=S1(=O)NCN2C(=C(P)Cl)C1=CC=CC2C(F)F",
                    0.9844964370054085
                ],
                [
                    "O=S1(=O)NCN2C(=C(F)P)C1=CC(Cl)=CC2CF",
                    0.9844964370054085
                ],
                [
                    "O=S1(=O)NCN2C(=C(F)P)C1=C(Cl)C=CC2CF",
                    0.9844964370054085
                ],
                [
                    "O=S1(=O)NCN(F)c2cc(CCF)c(Cl)c(P)c21",
                    0.9844964370054085
                ],
                [
                    "O=S1(=O)NCN(F)c2c(PC(Cl)CF)cccc21",
                    0.9844964370054085
                ],
                [
                    "O=S1(=O)NCN(CC(F)F)c2c(P)ccc(Cl)c21",
                    0.9844964370054085
                ],
                [
                    "O=S1(=O)NCN(C(F)CF)c2c(P)ccc(Cl)c21",
                    0.9844964370054085
                ],
                [
                    "O=S1(=O)NCN(C(Cl)CF)c2c(P)cc(F)cc21",
                    0.9844964370054085
                ],
                [
                    "O=S1(=O)NCN(C(Cl)C(F)F)c2c(P)cccc21",
                    0.9844964370054085
                ],
                [
                    "O=S1(=O)NC2CN2C2=C(P)C(F)=C(F)CC21CCl",
                    0.9844964370054085
                ],
                [
                    "O=S1(=O)NC2(F)CN2C2=C(P)C(F)=CCC21CCl",
                    0.9844964370054085
                ],
                [
                    "O=S1(=O)NC(PF)Nc2cc(CCF)c(Cl)cc21",
                    0.9844964370054085
                ],
                [
                    "O=S1(=O)NC(P)N(C(Cl)CF)c2c(F)cccc21",
                    0.9844964370054085
                ],
                [
                    "O=S1(=O)NC(F)Nc2c(PC(Cl)CF)cccc21",
                    0.9844964370054085
                ],
                [
                    "O=S1(=O)NC(F)Nc2c(P)cc(C(Cl)CF)cc21",
                    0.9844964370054085
                ],
                [
                    "O=S1(=O)NC(F)N2PC(Cl)CC3=C(F)CC2C1=C3",
                    0.9844964370054085
                ],
                [
                    "O=S1(=O)NC(F)N2P(F)CCC3=CCC2(Cl)C1=C3",
                    0.9844964370054085
                ],
                [
                    "O=S1(=O)NC(F)N2C(=CP)C1=CC=CC2(Cl)CF",
                    0.9844964370054085
                ],
                [
                    "O=S1(=O)NC(F)N(P)c2cc(CCl)cc(CF)c21",
                    0.9844964370054085
                ],
                [
                    "O=S1(=O)NC(F)N(CCl)c2c1ccc(CF)c2P",
                    0.9844964370054085
                ],
                [
                    "O=S1(=O)NC(F)N(CCl)c2c(P)cc(CF)cc21",
                    0.9844964370054085
                ],
                [
                    "O=S1(=O)NC(F)N(C(Cl)CF)c2cccc(P)c21",
                    0.9844964370054085
                ],
                [
                    "O=S1(=O)NC(F)N(C(Cl)CF)c2c(P)cccc21",
                    0.9844964370054085
                ],
                [
                    "O=S1(=O)NC(F)(P(CF)CCl)Nc2ccccc21",
                    0.9844964370054085
                ],
                [
                    "O=S1(=O)NC(F)(F)N(CCCl)c2c(P)cccc21",
                    0.9844964370054085
                ],
                [
                    "O=S1(=O)NC(F)(CCF)Nc2cc(Cl)c(P)cc21",
                    0.9844964370054085
                ],
                [
                    "O=S1(=O)NC(F)(CCF)Nc2c1ccc(Cl)c2P",
                    0.9844964370054085
                ],
                [
                    "O=S1(=O)NC(F)(C(Cl)CF)Nc2ccc(P)cc21",
                    0.9844964370054085
                ],
                [
                    "O=S1(=O)NC(F)(C(Cl)CF)Nc2c(P)cccc21",
                    0.9844964370054085
                ],
                [
                    "O=S1(=O)NC(CP)N2CC=C(Cl)C(F)=C1C2=CF",
                    0.9844964370054085
                ],
                [
                    "O=S1(=O)NC(CCF)Nc2c(P)c(Cl)cc(F)c21",
                    0.9844964370054085
                ],
                [
                    "O=S1(=O)NC(C(F)F)N2CC=CC(Cl)=C1C2=CP",
                    0.9844964370054085
                ],
                [
                    "O=S1(=O)NC(C(F)F)N(C(P)Cl)c2ccccc21",
                    0.9844964370054085
                ],
                [
                    "O=S1(=O)NC(=CP)N2CC1=C(Cl)C=CC2C(F)F",
                    0.9844964370054085
                ],
                [
                    "O=S1(=O)N(F)C2CN2C2=C(PF)C=CCC21CCl",
                    0.9844964370054085
                ],
                [
                    "O=S1(=O)N(F)C2CN2C2=C(P)C=CC(F)C21CCl",
                    0.9844964370054085
                ],
                [
                    "O=S1(=O)N(F)C2(F)CN2C2=C(P)C=CCC21CCl",
                    0.9844964370054085
                ],
                [
                    "O=S1(=O)Cc2cccc(P)c2N(CCl)C(F)(F)N1",
                    0.9844964370054085
                ],
                [
                    "O=S1(=O)CNC(C(F)=CP)N2C=C(Cl)C(F)=C1C2",
                    0.9844964370054085
                ],
                [
                    "O=S1(=O)C=CC(Cl)=CC(PF)=CNC2CC(F)N21",
                    0.9844964370054085
                ],
                [
                    "O=S1(=O)C2C(=C(PF)C=CC2CCl)N2CC2N1F",
                    0.9844964370054085
                ],
                [
                    "O=S1(=O)C2=CC3=CCC2(Cl)N(CN1F)P(F)CC3",
                    0.9844964370054085
                ],
                [
                    "O=S1(=O)C2=CC(F)=CC(Cl)N(CN1F)C2=CCP",
                    0.9844964370054085
                ],
                [
                    "O=S1(=O)C2=CC(F)=CC(CF)N(CN1Cl)C2=CP",
                    0.9844964370054085
                ],
                [
                    "O=S1(=O)C2=CC(CF)=CC(Cl)N(CN1F)C2=CP",
                    0.9844964370054085
                ],
                [
                    "O=S1(=O)C2=C(F)C=CC(CF)N(CN1Cl)C2=CP",
                    0.9844964370054085
                ],
                [
                    "O=S1(=O)C2=C(Cl)C=CC(CP)N(CN1F)C2=CF",
                    0.9844964370054085
                ],
                [
                    "O=Cc1cc(Cl)cc(NC(N[SH]=O)PF)c1CF",
                    0.9844964370054085
                ],
                [
                    "O=CC1C=C2NN(PCCl)S(=O)C2=CC1C(F)F",
                    0.9844964370054085
                ],
                [
                    "O=C1P[SH]2(=O)NN(C(Cl)CF)C3=CC=CC1C32F",
                    0.9844964370054085
                ],
                [
                    "O=C1C(F)N2C1NC=C(PF)C=C(Cl)C=C[SH]2O",
                    0.9844964370054085
                ],
                [
                    "O=C(P)C1=C2NNS(=O)C2CC(C(Cl)C(F)F)=C1",
                    0.9844964370054085
                ],
                [
                    "O=C(P)C1=C2C(CC=C1C(F)F)S(=O)NN2CCl",
                    0.9844964370054085
                ],
                [
                    "O=C(P)C1=C2C(CC=C1)S(=O)NN2C(Cl)C(F)F",
                    0.9844964370054085
                ],
                [
                    "NC(P)N(c1cccc(F)c1)S(=O)(=O)C(F)=CCl",
                    0.9844964370054085
                ],
                [
                    "NC(P)N(C=C(F)[SH](=O)=O)c1cc(F)cc(Cl)c1",
                    0.9844964370054085
                ],
                [
                    "NC(P)N(C(Cl)=C(F)[SH](=O)=O)c1cccc(F)c1",
                    0.9844964370054085
                ],
                [
                    "NC(Nc1cc(Cl)cc(F)c1C=CF)P[SH](=O)=O",
                    0.9844964370054085
                ],
                [
                    "NC(F)(Nc1ccc(P)c2c1S2(=O)=O)C(Cl)CF",
                    0.9844964370054085
                ],
                [
                    "FCC(F)c1cc2c3c(c1)[SH](OOCl)N(CN3)P2",
                    0.9844964370054085
                ],
                [
                    "FCC(Cl)OO[SH]1c2ccc(F)c3c2NCN1P3",
                    0.9844964370054085
                ],
                [
                    "Cc1cccc2c1N(C(F)F)N(PCCl)S2(=O)=O",
                    0.9844964370054085
                ],
                [
                    "Cc1ccc2c(c1P(F)Cl)NCN(CF)S2(=O)=O",
                    0.9844964370054085
                ],
                [
                    "Cc1ccc2c(c1CF)NC(PF)N(Cl)S2(=O)=O",
                    0.9844964370054085
                ],
                [
                    "Cc1ccc2c(c1C)NC(F)(PF)N(Cl)S2(=O)=O",
                    0.9844964370054085
                ],
                [
                    "Cc1ccc2c(c1C(F)P)N(F)CN(Cl)S2(=O)=O",
                    0.9844964370054085
                ],
                [
                    "Cc1ccc2c(c1)S(=O)(=O)N(P(F)Cl)C(CF)N2",
                    0.9844964370054085
                ],
                [
                    "Cc1ccc(P)c2c1S(=O)(=O)NC(F)N2C(F)Cl",
                    0.9844964370054085
                ],
                [
                    "Cc1ccc(P)c2c1N(C(F)F)N(CCl)S2(=O)=O",
                    0.9844964370054085
                ],
                [
                    "Cc1ccc(CPF)c2c1N(C(F)Cl)NS2(=O)=O",
                    0.9844964370054085
                ],
                [
                    "Cc1cc2c(cc1Cl)S(=O)(=O)N(PF)C(C)(F)N2",
                    0.9844964370054085
                ],
                [
                    "Cc1cc2c(cc1C(F)F)S(=O)(=O)N(PCCl)N2",
                    0.9844964370054085
                ],
                [
                    "Cc1cc2c(c(P)c1F)N(CC(F)Cl)NS2(=O)=O",
                    0.9844964370054085
                ],
                [
                    "Cc1cc2c(c(P)c1F)N(C(C)F)N(Cl)S2(=O)=O",
                    0.9844964370054085
                ],
                [
                    "Cc1cc2c(c(P)c1F)N(C(C)Cl)N(F)S2(=O)=O",
                    0.9844964370054085
                ],
                [
                    "Cc1cc2c(c(F)c1PCCl)N(CF)NS2(=O)=O",
                    0.9844964370054085
                ],
                [
                    "Cc1cc2c(c(F)c1PC(F)Cl)N(C)NS2(=O)=O",
                    0.9844964370054085
                ],
                [
                    "Cc1cc(PCCl)c(F)c2c1S(=O)(=O)NN2CF",
                    0.9844964370054085
                ],
                [
                    "Cc1cc(F)c(P)c2c1S(=O)(=O)NC(F)N2CCl",
                    0.9844964370054085
                ],
                [
                    "Cc1cc(F)c(F)c2c1N(C(C)Cl)N(P)S2(=O)=O",
                    0.9844964370054085
                ],
                [
                    "Cc1cc(Cl)c2c(c1CF)NC(PF)NS2(=O)=O",
                    0.9844964370054085
                ],
                [
                    "Cc1cc(C)c2c(c1)S(=O)(=O)NC(F)(P(F)Cl)N2",
                    0.9844964370054085
                ],
                [
                    "Cc1c(P(F)CCl)ccc2c1N(CF)NS2(=O)=O",
                    0.9844964370054085
                ],
                [
                    "Cc1c(F)cc2c(c1F)S(=O)(=O)N(Cl)N2C(C)P",
                    0.9844964370054085
                ],
                [
                    "Cc1c(Cl)cc2c(c1CF)NC(PF)NS2(=O)=O",
                    0.9844964370054085
                ],
                [
                    "CPc1ccc(Cl)c2c1NC(C)(F)N(F)S2(=O)=O",
                    0.9844964370054085
                ],
                [
                    "CPc1cc(Cl)c(F)c2c1N(C)C(F)NS2(=O)=O",
                    0.9844964370054085
                ],
                [
                    "CPc1c2c(S(=O)(=O)N(C)F)cc(Cl)c1C(F)N2",
                    0.9844964370054085
                ],
                [
                    "CPc1c2c(Cl)c(F)c([SH](=O)=O)c1N(C(N)F)C2",
                    0.9844964370054085
                ],
                [
                    "CPCc1c(F)ccc2c1N(C(F)Cl)NS2(=O)=O",
                    0.9844964370054085
                ],
                [
                    "CPCN1N(C(F)Cl)c2ccc(F)cc2S1(=O)=O",
                    0.9844964370054085
                ],
                [
                    "CP(F)Cc1cccc2c1S(=O)(=O)NN2C(F)Cl",
                    0.9844964370054085
                ],
                [
                    "CP(F)CN1N(C(F)Cl)c2ccccc2S1(=O)=O",
                    0.9844964370054085
                ],
                [
                    "CP(CCl)c1ccc2c(c1F)N(CF)NS2(=O)=O",
                    0.9844964370054085
                ],
                [
                    "CNc1c2cc(Cl)cc1S(=O)(=O)N(C)C(F)P2F",
                    0.9844964370054085
                ],
                [
                    "CNc1c(Cl)c2c(PC(F)F)c(c1S(=O)O)NC2",
                    0.9844964370054085
                ],
                [
                    "CNS(=O)(=O)c1ccc2c(c1NF)P2C(Cl)CF",
                    0.9844964370054085
                ],
                [
                    "CN1c2ccccc2S(=O)(=O)N(Cl)C1(F)C(F)P",
                    0.9844964370054085
                ],
                [
                    "CN1c2c(ccc(P)c2C(F)F)S(=O)(=O)N1CCl",
                    0.9844964370054085
                ],
                [
                    "CN1c2c(c3c(Cl)cc2p3F)[SH](=O)(F)NC1CO",
                    0.9844964370054085
                ],
                [
                    "CN1c2c(PF)cc(Cl)c(F)c2S(=O)NC1CO",
                    0.9844964370054085
                ],
                [
                    "CN1c2c(P)c(F)cc(CF)c2S(=O)(=O)NC1Cl",
                    0.9844964370054085
                ],
                [
                    "CN1CNc2c(ccc(C(F)F)c2PCl)S1(=O)=O",
                    0.9844964370054085
                ],
                [
                    "CN1CN(C(F)P=O)S(=O)C2=C(Cl)C=CCC21F",
                    0.9844964370054085
                ],
                [
                    "CN1CC(F)NS(=O)(=O)c2c(F)c(Cl)cc(P)c21",
                    0.9844964370054085
                ],
                [
                    "CN1C2=CC(PF)C(Cl)C(F)=C2S(=O)(=O)N2CC12",
                    0.9844964370054085
                ],
                [
                    "CN(c1cc(F)cc(Cl)c1)C(N)P=C(F)[SH](=O)=O",
                    0.9844964370054085
                ],
                [
                    "CN(F)S(=O)(=O)c1cc(Cl)c2cc1N(PCF)C2",
                    0.9844964370054085
                ],
                [
                    "CN(F)S(=O)(=O)c1cc(Cl)c2c(PCF)c1NC2",
                    0.9844964370054085
                ],
                [
                    "CN(F)CS(=O)(=O)c1cc(Cl)c2c(PCF)c1N2",
                    0.9844964370054085
                ],
                [
                    "CCc1cccc2c1NC(F)(P(F)Cl)NS2(=O)=O",
                    0.9844964370054085
                ],
                [
                    "CCc1ccc(Cl)c2c1NC(F)N(PF)S2(=O)=O",
                    0.9844964370054085
                ],
                [
                    "CCc1ccc(Cl)c2c1N(F)CN(PF)S2(=O)=O",
                    0.9844964370054085
                ],
                [
                    "CCc1cc(F)c(Cl)c2c1NC(PF)NS2(=O)=O",
                    0.9844964370054085
                ],
                [
                    "CCc1c(F)c(Cl)cc2c1NC(PF)NS2(=O)=O",
                    0.9844964370054085
                ],
                [
                    "CCPC(F)(Cl)N1NS(=O)(=O)c2cc(F)ccc21",
                    0.9844964370054085
                ],
                [
                    "CCP=C1C2=CC=C(Cl)C(F)N1CN(F)S2(=O)=O",
                    0.9844964370054085
                ],
                [
                    "CCP(F)N1C(F)Nc2cccc(Cl)c2S1(=O)=O",
                    0.9844964370054085
                ],
                [
                    "CCN1c2cc(F)c(Cl)cc2S(=O)(=O)NC1PF",
                    0.9844964370054085
                ],
                [
                    "CCN1c2c(PF)cccc2S(=O)(=O)N(Cl)C1F",
                    0.9844964370054085
                ],
                [
                    "CCN1c2c(P)c(F)c(C)c(F)c2S(=O)(=O)N1Cl",
                    0.9844964370054085
                ],
                [
                    "CCN1CNS(=O)(=O)c2c1cc(PF)c(Cl)c2F",
                    0.9844964370054085
                ],
                [
                    "CCN1CN(F)S(=O)(=O)c2c(Cl)ccc(PF)c21",
                    0.9844964370054085
                ],
                [
                    "CCC1Nc2ccc(Cl)cc2S(=O)(=O)N1P(F)F",
                    0.9844964370054085
                ],
                [
                    "CCC1NS(=O)(=O)c2cccc(Cl)c2N1P(F)F",
                    0.9844964370054085
                ],
                [
                    "CCC1N(Cl)c2ccccc2S(=O)(=O)N1P(F)F",
                    0.9844964370054085
                ],
                [
                    "CCC1(F)Nc2ccc(PF)c(Cl)c2S(=O)(=O)N1",
                    0.9844964370054085
                ],
                [
                    "CC1Nc2c(PF)cc(Cl)cc2S(=O)(=O)N1CF",
                    0.9844964370054085
                ],
                [
                    "CC1NS(=O)(=O)c2c(cc(PF)c(Cl)c2F)N1C",
                    0.9844964370054085
                ],
                [
                    "CC1NS(=O)(=O)c2c(F)c(Cl)cc(PF)c2N1C",
                    0.9844964370054085
                ],
                [
                    "CC1N(CF)c2c(P)ccc(Cl)c2S(=O)(=O)N1F",
                    0.9844964370054085
                ],
                [
                    "CC1N(C)c2c(PF)cc(Cl)cc2S(=O)(=O)N1F",
                    0.9844964370054085
                ],
                [
                    "CC1N(C)c2c(F)cc(Cl)cc2S(=O)(=O)N1PF",
                    0.9844964370054085
                ],
                [
                    "CC1N(C)C2=CC3C(Cl)C(F)=C2S(=O)(=O)N1P3F",
                    0.9844964370054085
                ],
                [
                    "CC1=CCC2C(=C1PF)N1C(Cl)C1N(F)S2(=O)=O",
                    0.9844964370054085
                ],
                [
                    "CC1=CC=CS(=O)(=O)N2P(F)CC2(F)NC=C1Cl",
                    0.9844964370054085
                ],
                [
                    "CC1=C(Cl)C=CS(=O)(=O)N2P(F)CC2(F)NC=C1",
                    0.9844964370054085
                ],
                [
                    "CC1=C(Cl)C=CS(=O)(=O)N2C(CP2F)NC(F)=C1",
                    0.9844964370054085
                ],
                [
                    "CC12CC=CC(PF)=C1N1C(Cl)C1N(F)S2(=O)=O",
                    0.9844964370054085
                ],
                [
                    "CC1(F)Nc2cc(CF)c(Cl)cc2S(=O)(=O)N1P",
                    0.9844964370054085
                ],
                [
                    "CC1(F)NS(=O)(=O)c2ccc(CCl)c(F)c2N1P",
                    0.9844964370054085
                ],
                [
                    "CC1(C)Nc2cc(PF)c(Cl)c(F)c2S(=O)(=O)N1",
                    0.9844964370054085
                ],
                [
                    "CC(PF)c1cc2c(c(F)c1Cl)S(=O)(=O)NCN2",
                    0.9844964370054085
                ],
                [
                    "CC(PF)N1N(C(F)Cl)c2ccccc2S1(=O)=O",
                    0.9844964370054085
                ],
                [
                    "CC(F)c1cc2c(cc1Cl)S(=O)(=O)NC(PF)N2",
                    0.9844964370054085
                ],
                [
                    "CC(F)c1cc2c(cc1Cl)S(=O)(=O)N(P)C(F)N2",
                    0.9844964370054085
                ],
                [
                    "CC(F)c1c(F)c2c3c(c1Cl)[SH](OO)N(CN3)P2",
                    0.9844964370054085
                ],
                [
                    "CC(F)N1c2c(ccc(Cl)c2P)S(=O)(=O)NC1F",
                    0.9844964370054085
                ],
                [
                    "CC(F)N1c2c(P)ccc(Cl)c2S(=O)(=O)NC1F",
                    0.9844964370054085
                ],
                [
                    "CC(F)N1CNc2c(PF)cc(Cl)cc2S1(=O)=O",
                    0.9844964370054085
                ],
                [
                    "CC(F)N1CN(F)S(=O)(=O)c2c(Cl)ccc(P)c21",
                    0.9844964370054085
                ],
                [
                    "CC(F)N1C(PF)Nc2ccc(Cl)cc2S1(=O)=O",
                    0.9844964370054085
                ],
                [
                    "CC(F)C1Nc2ccc(Cl)cc2S(=O)(=O)N1PF",
                    0.9844964370054085
                ],
                [
                    "CC(F)(P)c1cc(Cl)c2c(c1)NC(F)NS2(=O)=O",
                    0.9844964370054085
                ],
                [
                    "CC(F)(P)N1c2cccc(Cl)c2S(=O)(=O)NC1F",
                    0.9844964370054085
                ],
                [
                    "CC(F)(P)N1CN(F)c2ccc(Cl)cc2S1(=O)=O",
                    0.9844964370054085
                ],
                [
                    "CC(F)(P)N(c1cc(Cl)cc2c1N(F)C2)[SH](=O)=O",
                    0.9844964370054085
                ],
                [
                    "CC(F)(P)N(C1c2cc(Cl)ccc2N1F)[SH](=O)=O",
                    0.9844964370054085
                ],
                [
                    "CC(F)(Cl)c1cc2c3c(c1F)PN(CN3)[SH]2(=O)O",
                    0.9844964370054085
                ],
                [
                    "CC(F)(Cl)Pc1cccc2c1NC(F)NS2(=O)=O",
                    0.9844964370054085
                ],
                [
                    "CC(Cl)c1ccc2c(c1F)N(P)C(F)NS2(=O)=O",
                    0.9844964370054085
                ],
                [
                    "CC(Cl)c1cc(P)c2c(c1F)NC(F)NS2(=O)=O",
                    0.9844964370054085
                ],
                [
                    "CC(Cl)c1c2cc(S(=O)(=O)NC(F)(F)NP)cc1-2",
                    0.9844964370054085
                ],
                [
                    "CC(Cl)N1c2c(PF)cccc2S(=O)(=O)NC1F",
                    0.9844964370054085
                ],
                [
                    "CC(Cl)N1CNS(=O)(=O)c2ccc(F)c(PF)c21",
                    0.9844964370054085
                ],
                [
                    "C=Pc1c(N)c(S(=O)(=O)N(C)F)cc(Cl)c1CF",
                    0.9844964370054085
                ],
                [
                    "C=PCC1(F)NCS(=O)(=O)C2=C(F)C(Cl)=CN1C2",
                    0.9844964370054085
                ],
                [
                    "C=PC=C1C(Cl)=C(C(=CN)S(=O)(=O)N(C)F)C1F",
                    0.9844964370054085
                ],
                [
                    "C=C1C2=CC(F)=C(Cl)C(CF)N1CN(P)S2(=O)=O",
                    0.9844964370054085
                ],
                [
                    "C=C1C2=CC(F)=C(C(P)Cl)C(F)N1CNS2(=O)=O",
                    0.9844964370054085
                ],
                [
                    "C=C1C2=CC(Cl)=CCN1C(C(F)PF)NS2(=O)=O",
                    0.9844964370054085
                ],
                [
                    "C=C1C2=CC(Cl)=C(F)CN1C(CP)N(F)S2(=O)=O",
                    0.9844964370054085
                ],
                [
                    "C=C1C2=C(F)C=CCN1C(C(F)PCl)NS2(=O)=O",
                    0.9844964370054085
                ],
                [
                    "C=C1C2=C(F)C(Cl)=CN1C(C)(C(F)P)NS2(=O)=O",
                    0.9844964370054085
                ],
                [
                    "C=C1C2=C(F)C(Cl)=CN1C(C(F)P)NS(=O)(=O)C2",
                    0.9844964370054085
                ],
                [
                    "C=C1C2=C(F)C(Cl)=CN1C(C(F)P)NCS2(=O)=O",
                    0.9844964370054085
                ],
                [
                    "C=C1C2=C(F)C(Cl)=CN1C(C(F)P)CNS2(=O)=O",
                    0.9844964370054085
                ],
                [
                    "C=C1C2=C(F)C(Cl)=CN1C(C(F)CP)NS2(=O)=O",
                    0.9844964370054085
                ],
                [
                    "C=C1C2=C(F)C(Cl)=CCN1CN(C(F)P)S2(=O)=O",
                    0.9844964370054085
                ],
                [
                    "C=C1C2=C(F)C(Cl)=CCN1C(CPF)NS2(=O)=O",
                    0.9844964370054085
                ],
                [
                    "C=C1C2=C(F)C(Cl)=CCN1C(C)(P)N(F)S2(=O)=O",
                    0.9844964370054085
                ],
                [
                    "C=C1C2=C(F)C(Cl)=CCN1C(C(F)P)NS2(=O)=O",
                    0.9844964370054085
                ],
                [
                    "C=C1C2=C(F)C(Cl)=CC3N1C(N[SH]2(=O)O)C3(F)P",
                    0.9844964370054085
                ],
                [
                    "C=C1C2=C(F)C(Cl)=CC(CF)N1C(P)NS2(=O)=O",
                    0.9844964370054085
                ],
                [
                    "C=C1C2=C(Cl)C=CC(P)(C(F)F)N1CNS2(=O)=O",
                    0.9844964370054085
                ],
                [
                    "C=C1C2=C(Cl)C=CC(F)(C(F)P)N1CNS2(=O)=O",
                    0.9844964370054085
                ],
                [
                    "C=C1C2=C(Cl)C=CC(CC(F)PF)N1NS2(=O)=O",
                    0.9844964370054085
                ],
                [
                    "C=C1C2=C(Cl)C=CC(C(F)P)N1CN(F)S2(=O)=O",
                    0.9844964370054085
                ],
                [
                    "C=C1C2=C(Cl)C=C(F)C(CF)N1C(P)NS2(=O)=O",
                    0.9844964370054085
                ],
                [
                    "C=C1C2=C(Cl)C=C(F)C(C(F)P)N1NCS2(=O)=O",
                    0.9844964370054085
                ],
                [
                    "C=C1C2=C(Cl)C(F)=C(CP)C(F)N1N(C)S2(=O)=O",
                    0.9844964370054085
                ],
                [
                    "C=C1C2=C(Cl)C(F)=C(CP)C(F)N1CNS2(=O)=O",
                    0.9844964370054085
                ],
                [
                    "C=C1C2=C(CF)C(Cl)=CN1C(C(F)P)NS2(=O)=O",
                    0.9844964370054085
                ],
                [
                    "C=C1C2=C(C=CCl)C(N2F)N([SH](=O)=O)C1C(F)P",
                    0.9844964370054085
                ],
                [
                    "C=C1C2=C(C(=CCl)CN2)P(CF)CN(F)S1(=O)=O",
                    0.9844964370054085
                ],
                [
                    "C=C1C([SH](=O)=O)=C(F)C(Cl)=CN1C1N(C)C1(F)P",
                    0.9844964370054085
                ],
                [
                    "C=C1C(CCl)=C2C(NCF)=CP1CN(F)S2(=O)=O",
                    0.9844964370054085
                ],
                [
                    "C=C1C(=C(C=CCl)PF)NCN(C(F)C=O)S1=O",
                    0.9844964370054085
                ],
                [
                    "C=C(Cl)C1=C2C(NF)=CP(CCN(F)S2(=O)=O)C1",
                    0.9844964370054085
                ],
                [
                    "C=C(Cl)C1=C2C(=CF)NCN(P(F)C1C)S2(=O)=O",
                    0.9844964370054085
                ]
            ],
            "execution_time": 3755.2919936180115,
            "number_scoring_function_calls": 236833,
            "metadata": {
                "top_250": 0.9844964370054126,
                "internal_similarity_max": 0.75,
                "internal_similarity_mean": 0.16721544698631846,
                "internal_similarity_histogram_density": [
                    [
                        0.9792,
                        6.68096,
                        2.0028799999999993,
                        0.24640000000000006,
                        0.06624000000000002,
                        0.01887999999999998,
                        0.005120000000000001,
                        0.0003200000000000001,
                        0.0,
                        0.0
                    ]
                ],
                "internal_similarity_histogram_bins": [
                    [
                        0.0,
                        0.1,
                        0.2,
                        0.30000000000000004,
                        0.4,
                        0.5,
                        0.6000000000000001,
                        0.7000000000000001,
                        0.8,
                        0.9,
                        1.0
                    ]
                ]
            }
        },
        {
            "benchmark_name": "Median molecules 1",
            "score": 0.4546897198052908,
            "optimized_molecules": [
                [
                    "CC1CCC2CC(=O)C(C)(CCC(C(C)C)C(O)C1)C2(C)C",
                    0.4745762711864407
                ],
                [
                    "CC1CCC2(C)C(=O)CC(CCC(C(C)C)C(O)C1)C2(C)C",
                    0.4745762711864407
                ],
                [
                    "CC(C)C1CCC2(C)C(=O)CC(CC1O)C2(C)C",
                    0.4738035414793428
                ],
                [
                    "CC(C)C1CCC2CC(=O)C(C)(CCC1O)C2(C)C",
                    0.46032847487588874
                ],
                [
                    "CC(C)C1CC(=O)C2(C)CCC(CC1O)C2(C)C",
                    0.458682472293863
                ],
                [
                    "CC1CCC2CCC(C)(C(=O)CC(C(C)C)C(O)C1)C2(C)C",
                    0.45
                ],
                [
                    "CC1CCC(C(C)C)C(O)CCC2(C)C(=O)CC(C1)C2(C)C",
                    0.45
                ],
                [
                    "CC1CCC(C(C)C)C(O)CC2CCC(C)(C(=O)C1)C2(C)C",
                    0.45
                ],
                [
                    "CC1CCC(C(C)C)C(O)CC2CC(=O)C(C)(CC1)C2(C)C",
                    0.45
                ],
                [
                    "CC1CCC(C(C)C)C(O)CC(=O)C2(C)CCC(C1)C2(C)C",
                    0.45
                ],
                [
                    "CC1CC(=O)C2(C)CCC(CCC(C(C)C)C(O)C1)C2(C)C",
                    0.45
                ],
                [
                    "CC1CCC2CC(=O)C(C)(CC(C(C)C)C(O)C1)C2(C)C",
                    0.44801076831712416
                ],
                [
                    "CC1CCC2(C)C(=O)CC(CC(C(C)C)C(O)C1)C2(C)C",
                    0.44801076831712416
                ],
                [
                    "CC1CC(O)C(C(C)C)CCC2CC(=O)C(C)(C1)C2(C)C",
                    0.44801076831712416
                ],
                [
                    "CC1CC(O)C(C(C)C)CCC2(C)C(=O)CC(C1)C2(C)C",
                    0.44801076831712416
                ],
                [
                    "CC(C)C1CCC2CCC(C)(C(=O)CC1O)C2(C)C",
                    0.4476660119995655
                ],
                [
                    "CC(C)C1CCC2CC(=O)C(C)(CC1O)C2(C)C",
                    0.4468887036332465
                ],
                [
                    "CC(C)C1CCC2(C)C(=O)CC(CCC1O)C2(C)C",
                    0.44585082870893744
                ],
                [
                    "CC(C)C1CC2CCC(C)(C(=O)CC1O)C2(C)C",
                    0.443613573862942
                ],
                [
                    "CC(C)C1CC2CC(=O)C(C)(CCC1O)C2(C)C",
                    0.443613573862942
                ],
                [
                    "CC1CCCC2CC(=O)C(C)(CCC(C(C)C)C(O)C1)C2(C)C",
                    0.43994134506405985
                ],
                [
                    "CC1CCCC2(C)C(=O)CC(CCC(C(C)C)C(O)C1)C2(C)C",
                    0.43994134506405985
                ],
                [
                    "CC1CCC2CC(=O)C(C)(CCCC(C(C)C)C(O)C1)C2(C)C",
                    0.43994134506405985
                ],
                [
                    "CC1CCC2(C)C(=O)CC(CCCC(C(C)C)C(O)C1)C2(C)C",
                    0.43994134506405985
                ],
                [
                    "CC1CCC(O)C(C(C)C)CCC2(C)C(=O)CC(C1)C2(C)C",
                    0.4379535120175709
                ],
                [
                    "CC1CCC2CC(=O)C(C)(CCC(O)C(C(C)C)C1)C2(C)C",
                    0.4374487394792124
                ],
                [
                    "CC(C)C1CCC(=O)C2(C)CCC(CC1O)C2(C)C",
                    0.43605676539356963
                ],
                [
                    "CC1CCC2(C)C(=O)CC(CC(O)C(C(C)C)C1)C2(C)C",
                    0.435285750066007
                ],
                [
                    "CC1CCC(C(C)C)C(O)CC2CC(=O)C(C)(C1)C2(C)C",
                    0.435285750066007
                ],
                [
                    "CC1CCC(C(C)C)C(O)CC2(C)C(=O)CC(C1)C2(C)C",
                    0.435285750066007
                ],
                [
                    "CC1CC(O)C(C(C)C)CC(=O)C2(C)CCC(C1)C2(C)C",
                    0.435285750066007
                ],
                [
                    "CC1CC(=O)C2(C)CCC(CC(C(C)C)C(O)C1)C2(C)C",
                    0.435285750066007
                ],
                [
                    "CC(C)C1CCCC2(C)C(=O)CC(CC1O)C2(C)C",
                    0.43513363202883826
                ],
                [
                    "CC1CCC2CC(O)C(C(C)C)CCC(C)(C(=O)C1)C2(C)C",
                    0.4262295081967213
                ],
                [
                    "CC1CCC2(C)C(=O)CC(O)C(C(C)C)CCC(C1)C2(C)C",
                    0.4262295081967213
                ],
                [
                    "CC1CCC2CCC(C)(C(=O)CC(O)C(C(C)C)C1)C2(C)C",
                    0.42597137568529864
                ],
                [
                    "CC1CCC(O)C(C(C)C)CC(=O)C2(C)CCC(C1)C2(C)C",
                    0.42597137568529864
                ],
                [
                    "CC1CCC2CC(=O)C(C)(CCC(C(C)S)C(O)C1)C2(C)C",
                    0.4251952027621871
                ],
                [
                    "CC1CCC2CC(=O)C(C)(CCC(C(C)P)C(O)C1)C2(C)C",
                    0.4251952027621871
                ],
                [
                    "CC1CCC2CC(=O)C(C)(CCC(C(C)O)C(O)C1)C2(C)C",
                    0.4251952027621871
                ],
                [
                    "CC1CCC2CC(=O)C(C)(CCC(C(C)N)C(O)C1)C2(C)C",
                    0.4251952027621871
                ],
                [
                    "CC1CCC2CC(=O)C(C)(CCC(C(C)F)C(O)C1)C2(C)C",
                    0.4251952027621871
                ],
                [
                    "CC1CCC2CC(=O)C(C)(CCC(C(C)Cl)C(O)C1)C2(C)C",
                    0.4251952027621871
                ],
                [
                    "CC1CCC2CC(=O)C(C)(CCC(C(C)Br)C(O)C1)C2(C)C",
                    0.4251952027621871
                ],
                [
                    "CC1CCC2(C)C(=O)CC(CCC(O)C(C(C)C)C1)C2(C)C",
                    0.4251952027621871
                ],
                [
                    "CC1CCC2(C)C(=O)CC(CCC(C(C)S)C(O)C1)C2(C)C",
                    0.4251952027621871
                ],
                [
                    "CC1CCC2(C)C(=O)CC(CCC(C(C)P)C(O)C1)C2(C)C",
                    0.4251952027621871
                ],
                [
                    "CC1CCC2(C)C(=O)CC(CCC(C(C)O)C(O)C1)C2(C)C",
                    0.4251952027621871
                ],
                [
                    "CC1CCC2(C)C(=O)CC(CCC(C(C)N)C(O)C1)C2(C)C",
                    0.4251952027621871
                ],
                [
                    "CC1CCC2(C)C(=O)CC(CCC(C(C)F)C(O)C1)C2(C)C",
                    0.4251952027621871
                ],
                [
                    "CC1CCC2(C)C(=O)CC(CCC(C(C)Cl)C(O)C1)C2(C)C",
                    0.4251952027621871
                ],
                [
                    "CC1CCC2(C)C(=O)CC(CCC(C(C)Br)C(O)C1)C2(C)C",
                    0.4251952027621871
                ],
                [
                    "CC(C)C1CCC2CC(=O)C(C)(CCC(S)CC1O)C2(C)C",
                    0.4251952027621871
                ],
                [
                    "CC(C)C1CCC2CC(=O)C(C)(CCC(P)CC1O)C2(C)C",
                    0.4251952027621871
                ],
                [
                    "CC(C)C1CCC2CC(=O)C(C)(CCC(O)CC1O)C2(C)C",
                    0.4251952027621871
                ],
                [
                    "CC(C)C1CCC2CC(=O)C(C)(CCC(N)CC1O)C2(C)C",
                    0.4251952027621871
                ],
                [
                    "CC(C)C1CCC2CC(=O)C(C)(CCC(F)CC1O)C2(C)C",
                    0.4251952027621871
                ],
                [
                    "CC(C)C1CCC2CC(=O)C(C)(CCC(Cl)CC1O)C2(C)C",
                    0.4251952027621871
                ],
                [
                    "CC(C)C1CCC2CC(=O)C(C)(CCC(Br)CC1O)C2(C)C",
                    0.4251952027621871
                ],
                [
                    "CC(C)C1CCC2CC(=O)C(C)(CCCC1O)C2(C)C",
                    0.4242640687119285
                ],
                [
                    "CC1CCC2CC(=O)C(C)(CC(O)C(C(C)C)C1)C2(C)C",
                    0.423728813559322
                ],
                [
                    "CC1CCC2(C)C(=O)CC(C(C)C)C(O)CC(C1)C2(C)C",
                    0.4234505222898966
                ],
                [
                    "CC1CC(=O)C2(C)CCC(C(C)C)C(O)CC(C1)C2(C)C",
                    0.4234505222898966
                ],
                [
                    "CC(C)C1CCC2(C)C(=O)CCC(CC1O)C2(C)C",
                    0.42334475220649564
                ],
                [
                    "CC1CCC2CC(C)(C(=O)CC(C(C)C)C(O)C1)C2(C)C",
                    0.4226135862856293
                ],
                [
                    "CC1CCC(C(C)C)C(O)CC2CC(C)(C(=O)C1)C2(C)C",
                    0.4226135862856293
                ],
                [
                    "CC1CCC(C(C)C)C(O)CC(=O)C2(C)CC(C1)C2(C)C",
                    0.4226135862856293
                ],
                [
                    "CC1CC(=O)C2(C)CCC(CC(O)C(C(C)C)C1)C2(C)C",
                    0.4226135862856293
                ],
                [
                    "CC1CC(=O)C2(C)CC(CCC(C(C)C)C(O)C1)C2(C)C",
                    0.4226135862856293
                ],
                [
                    "CC(C)C1CCCC2CC(=O)C(C)(CCC1O)C2(C)C",
                    0.4225001481984198
                ],
                [
                    "CC(C)C1CCC2(C)C(=O)CC(CCCC1O)C2(C)C",
                    0.4225001481984198
                ],
                [
                    "CC(C)C1CCC2CC(=O)C(C)(CCC(O)C1C)C2(C)C",
                    0.421211769587116
                ],
                [
                    "CC(C)C1CCC2CC(C)(C(=O)CC1O)C2(C)C",
                    0.42047525605008473
                ],
                [
                    "CC(C)C1CCC2(C)C(=O)CC(CC1O)C2(C)S",
                    0.42047525605008473
                ],
                [
                    "CC(C)C1CCC2(C)C(=O)CC(CC1O)C2(C)P",
                    0.42047525605008473
                ],
                [
                    "CC(C)C1CCC2(C)C(=O)CC(CC1O)C2(C)O",
                    0.42047525605008473
                ],
                [
                    "CC(C)C1CCC2(C)C(=O)CC(CC1O)C2(C)N",
                    0.42047525605008473
                ],
                [
                    "CC(C)C1CCC2(C)C(=O)CC(CC1O)C2(C)F",
                    0.42047525605008473
                ],
                [
                    "CC(C)C1CCC2(C)C(=O)CC(CC1O)C2(C)Cl",
                    0.42047525605008473
                ],
                [
                    "CC(C)C1CCC2(C)C(=O)CC(CC1O)C2(C)Br",
                    0.42047525605008473
                ],
                [
                    "CC1CCCCC2CC(=O)C(C)(CCC(C(C)C)C(O)C1)C2(C)C",
                    0.41979015736886477
                ],
                [
                    "CC1CCCCC2(C)C(=O)CC(CCC(C(C)C)C(O)C1)C2(C)C",
                    0.41979015736886477
                ],
                [
                    "CC1CCC2CC(=O)C(C)(CCCCC(C(C)C)C(O)C1)C2(C)C",
                    0.41979015736886477
                ],
                [
                    "CC1CCC2(C)C(=O)CC(CCCCC(C(C)C)C(O)C1)C2(C)C",
                    0.41979015736886477
                ],
                [
                    "CC(C)C1CC(=O)C2(C)CCC(CCC1O)C2(C)C",
                    0.41953597014763633
                ],
                [
                    "CC(C)C1CC2(C)C(=O)CC(CCC1O)C2(C)C",
                    0.4184137043778615
                ],
                [
                    "CC(C)C1CCC2(C)C(=O)CC(CC(O)C1C)C2(C)C",
                    0.4183300132670378
                ],
                [
                    "CC(C)C1CC2CCC(C)(C(=O)CC(O)C1C)C2(C)C",
                    0.4183300132670378
                ],
                [
                    "CC(C)C1CC2CC(=O)C(C)(CCC(O)C1C)C2(C)C",
                    0.4183300132670378
                ],
                [
                    "CC(C)C1CC(=O)C2(C)CCC(CC(O)C1C)C2(C)C",
                    0.4183300132670378
                ],
                [
                    "CC1CCC2CC(=O)C(C)(CCC(C(C)C)C(O)CC(C)C1)C2(C)C",
                    0.417910447761194
                ],
                [
                    "CC1CCC2(C)C(=O)CC(CCC(C(C)C)C(O)CC(C)C1)C2(C)C",
                    0.417910447761194
                ],
                [
                    "CC1CCC2(C)C(=O)CC(CC(C)CCC(C(C)C)C(O)C1)C2(C)C",
                    0.417690364554548
                ],
                [
                    "CC1CC(=O)C2(C)CCC(CC(C)CCC(C(C)C)C(O)C1)C2(C)C",
                    0.417690364554548
                ],
                [
                    "CC1CCC2CC(=O)C(C)(CCC(O)C1)C2(C)C",
                    0.41753340038353265
                ],
                [
                    "CC1CCCC2CCC(C)(C(=O)CC(C(C)C)C(O)C1)C2(C)C",
                    0.4172614801981401
                ],
                [
                    "CC1CCCC2(C)C(=O)CC(CC(O)C(C(C)C)CC1)C2(C)C",
                    0.4172614801981401
                ],
                [
                    "CC1CCC(C(C)C)C(O)CCCC2(C)C(=O)CC(C1)C2(C)C",
                    0.4172614801981401
                ],
                [
                    "CC1CC(=O)C2(C)CCC(CCCC(C(C)C)C(O)C1)C2(C)C",
                    0.4172614801981401
                ],
                [
                    "CC(C)C1CCC2CC(=O)C(C)(CCC1C)C2(C)C",
                    0.4169606805807075
                ]
            ],
            "execution_time": 224078.0757431984,
            "number_scoring_function_calls": 17051433,
            "metadata": {
                "top_1": 0.4745762711864407,
                "top_10": 0.4591967031021976,
                "top_100": 0.43029618512723417,
                "internal_similarity_max": 0.9523809523809523,
                "internal_similarity_mean": 0.6270140431307777,
                "internal_similarity_histogram_density": [
                    [
                        0.1,
                        0.0,
                        0.0,
                        0.0,
                        0.30000000000000004,
                        3.585999999999997,
                        3.8560000000000008,
                        1.7500000000000004,
                        0.3580000000000001,
                        0.05000000000000001
                    ]
                ],
                "internal_similarity_histogram_bins": [
                    [
                        0.0,
                        0.1,
                        0.2,
                        0.30000000000000004,
                        0.4,
                        0.5,
                        0.6000000000000001,
                        0.7000000000000001,
                        0.8,
                        0.9,
                        1.0
                    ]
                ]
            }
        },
        {
            "benchmark_name": "Median molecules 2",
            "score": 0.4170527724968083,
            "optimized_molecules": [
                [
                    "CCCc1nn(C)c2c(=O)[nH]c(-c3cc(S(=O)(=O)N4CCN(C)C(=O)C(c5ccc6c(c5)OCO6)N(S)CC4)ccc3OCC)nc12",
                    0.4189303587741589
                ],
                [
                    "CCCc1nn(C)c2c(=O)[nH]c(-c3cc(S(=O)(=O)N4CCN(C)C(=O)C(c5ccc6c(c5)OCO6)N(P)CC4)ccc3OCC)nc12",
                    0.4189303587741589
                ],
                [
                    "CCCc1nn(C)c2c(=O)[nH]c(-c3cc(S(=O)(=O)N4CCN(C)C(=O)C(c5ccc6c(c5)OCO6)N(O)CC4)ccc3OCC)nc12",
                    0.4189303587741589
                ],
                [
                    "CCCc1nn(C)c2c(=O)[nH]c(-c3cc(S(=O)(=O)N4CCN(C)C(=O)C(c5ccc6c(c5)OCO6)N(N)CC4)ccc3OCC)nc12",
                    0.4189303587741589
                ],
                [
                    "CCCc1nn(C)c2c(=O)[nH]c(-c3cc(S(=O)(=O)N4CCN(C)C(=O)C(c5ccc6c(c5)OCO6)N(F)CC4)ccc3OCC)nc12",
                    0.4189303587741589
                ],
                [
                    "CCCc1nn(C)c2c(=O)[nH]c(-c3cc(S(=O)(=O)N4CCN(C)C(=O)C(c5ccc6c(c5)OCO6)N(Cl)CC4)ccc3OCC)nc12",
                    0.4189303587741589
                ],
                [
                    "CCCc1nn(C)c2c(=O)[nH]c(-c3cc(S(=O)(=O)N4CCN(C)C(=O)C(c5ccc6c(c5)OCO6)N(C)CC4)ccc3OCC)nc12",
                    0.4189303587741589
                ],
                [
                    "CCCc1nn(C)c2c(=O)[nH]c(-c3cc(S(=O)(=O)N4CCN(C)C(=O)C(c5ccc6c(c5)OCO6)N(Br)CC4)ccc3OCC)nc12",
                    0.4189303587741589
                ],
                [
                    "CCCc1nn(C)c2c(=O)[nH]c(-c3cc(S(=O)(=O)N4CCN(C)C(c5ccc6c(c5)OCO6)C(=O)C4)ccc3OCC)nc12",
                    0.41719815242504243
                ],
                [
                    "CCCc1nn(C)c2c(=O)[nH]c(-c3cc(S(=O)(=O)N4CCN5C(=O)C(c6ccc7c(c6)OCO7)N5CC4)ccc3OCC)nc12",
                    0.41691422535312855
                ],
                [
                    "CCCc1nn(C)c2c(=O)[nH]c(-c3cc(S(=O)(=O)N4CCN(C)CC5C(=O)C(c6ccc7c(c6)OCO7)N5CC4)ccc3OCC)nc12",
                    0.41543750270736796
                ],
                [
                    "CCCc1nn(C)c2c(=O)[nH]c(-c3cc(S(=O)(=O)N4CCN(C)CC5=CN(CC4)C5c4ccc5c(c4)OCO5)ccc3OCC)nc12",
                    0.41534481123181805
                ],
                [
                    "CCCc1nn(C)c2c(=O)[nH]c(-c3cc(S(=O)(=O)N4CCN(C)CC(=O)C(c5ccc6c(c5)OCO6)N(S)CC4)ccc3OCC)nc12",
                    0.41534481123181805
                ],
                [
                    "CCCc1nn(C)c2c(=O)[nH]c(-c3cc(S(=O)(=O)N4CCN(C)CC(=O)C(c5ccc6c(c5)OCO6)N(P)CC4)ccc3OCC)nc12",
                    0.41534481123181805
                ],
                [
                    "CCCc1nn(C)c2c(=O)[nH]c(-c3cc(S(=O)(=O)N4CCN(C)CC(=O)C(c5ccc6c(c5)OCO6)N(O)CC4)ccc3OCC)nc12",
                    0.41534481123181805
                ],
                [
                    "CCCc1nn(C)c2c(=O)[nH]c(-c3cc(S(=O)(=O)N4CCN(C)CC(=O)C(c5ccc6c(c5)OCO6)N(N)CC4)ccc3OCC)nc12",
                    0.41534481123181805
                ],
                [
                    "CCCc1nn(C)c2c(=O)[nH]c(-c3cc(S(=O)(=O)N4CCN(C)CC(=O)C(c5ccc6c(c5)OCO6)N(F)CC4)ccc3OCC)nc12",
                    0.41534481123181805
                ],
                [
                    "CCCc1nn(C)c2c(=O)[nH]c(-c3cc(S(=O)(=O)N4CCN(C)CC(=O)C(c5ccc6c(c5)OCO6)N(Cl)CC4)ccc3OCC)nc12",
                    0.41534481123181805
                ],
                [
                    "CCCc1nn(C)c2c(=O)[nH]c(-c3cc(S(=O)(=O)N4CCN(C)CC(=O)C(c5ccc6c(c5)OCO6)N(C)CC4)ccc3OCC)nc12",
                    0.41534481123181805
                ],
                [
                    "CCCc1nn(C)c2c(=O)[nH]c(-c3cc(S(=O)(=O)N4CCN(C)CC(=O)C(c5ccc6c(c5)OCO6)N(Br)CC4)ccc3OCC)nc12",
                    0.41534481123181805
                ],
                [
                    "CCCc1nn(C)c2c(=O)[nH]c(-c3cc(S(=O)(=O)N4CC(=O)C(c5ccc6c(c5)OCO6)N(C)C4)ccc3OCC)nc12",
                    0.41509799840746886
                ],
                [
                    "CCCc1nn(C)c2c(=O)[nH]c(-c3cc(S(=O)(=O)N4CCN(C)CCN5C(=O)C(c6ccc7c(c6)OCO7)N5CC4)ccc3OCC)nc12",
                    0.4148531704074101
                ],
                [
                    "CCCc1nn(C)c2c(=O)[nH]c(-c3cc(S(=O)(=O)N4CCN(S)C(=O)C(c5ccc6c(c5)OCO6)N(C)CC4)ccc3OCC)nc12",
                    0.41457958749161017
                ],
                [
                    "CCCc1nn(C)c2c(=O)[nH]c(-c3cc(S(=O)(=O)N4CCN(P)C(=O)C(c5ccc6c(c5)OCO6)N(C)CC4)ccc3OCC)nc12",
                    0.41457958749161017
                ],
                [
                    "CCCc1nn(C)c2c(=O)[nH]c(-c3cc(S(=O)(=O)N4CCN(O)C(=O)C(c5ccc6c(c5)OCO6)N(C)CC4)ccc3OCC)nc12",
                    0.41457958749161017
                ],
                [
                    "CCCc1nn(C)c2c(=O)[nH]c(-c3cc(S(=O)(=O)N4CCN(N)C(=O)C(c5ccc6c(c5)OCO6)N(C)CC4)ccc3OCC)nc12",
                    0.41457958749161017
                ],
                [
                    "CCCc1nn(C)c2c(=O)[nH]c(-c3cc(S(=O)(=O)N4CCN(F)C(=O)C(c5ccc6c(c5)OCO6)N(C)CC4)ccc3OCC)nc12",
                    0.41457958749161017
                ],
                [
                    "CCCc1nn(C)c2c(=O)[nH]c(-c3cc(S(=O)(=O)N4CCN(Cl)C(=O)C(c5ccc6c(c5)OCO6)N(C)CC4)ccc3OCC)nc12",
                    0.41457958749161017
                ],
                [
                    "CCCc1nn(C)c2c(=O)[nH]c(-c3cc(S(=O)(=O)N4CCN(C)C5=CN(CC4)C5c4ccc5c(c4)OCO5)ccc3OCC)nc12",
                    0.41457958749161017
                ],
                [
                    "CCCc1nn(C)c2c(=O)[nH]c(-c3cc(S(=O)(=O)N4CCN(Br)C(=O)C(c5ccc6c(c5)OCO6)N(C)CC4)ccc3OCC)nc12",
                    0.41457958749161017
                ],
                [
                    "CCCc1nn(C)c2c(=O)[nH]c(-c3cc(S(=O)(=O)N4CCN(C)C(=O)C4c4ccc5c(c4)OCO5)ccc3OCC)nc12",
                    0.4138963085982298
                ],
                [
                    "CCCc1nn(C)c2c(=O)[nH]c(-c3cc(S(=O)(=O)N4CCC(=O)C(c5ccc6c(c5)OCO6)N(C)CC4)ccc3OCC)nc12",
                    0.41367582426614313
                ],
                [
                    "CCCc1nn(C)c2c(=O)[nH]c(-c3cc(S(=O)(=O)N4CCN(C)CCC5C(=O)C(c6ccc7c(c6)OCO7)N5CC4)ccc3OCC)nc12",
                    0.4131563042724613
                ],
                [
                    "CCCc1nn(C)c2c(=O)[nH]c(-c3cc(S(=O)(=O)N4CCN(C)C(c5ccc6c(c5)OCO6)C(=S)C4)ccc3OCC)nc12",
                    0.41276854016057085
                ],
                [
                    "CCCc1nn(C)c2c(=O)[nH]c(-c3cc(S(=O)(=O)N4CCN(C)C(c5ccc6c(c5)OCO6)C(=P)C4)ccc3OCC)nc12",
                    0.41276854016057085
                ],
                [
                    "CCCc1nn(C)c2c(=O)[nH]c(-c3cc(S(=O)(=O)N4CCN(C)C(c5ccc6c(c5)OCO6)C(=N)C4)ccc3OCC)nc12",
                    0.41276854016057085
                ],
                [
                    "C=C1CN(S(=O)(=O)c2ccc(OCC)c(-c3nc4c(CCC)nn(C)c4c(=O)[nH]3)c2)CCN(C)C1c1ccc2c(c1)OCO2",
                    0.41276854016057085
                ],
                [
                    "CCCc1nn(C)c2c(=O)[nH]c(-c3cc(S(=O)(=O)N4CCN(C)C(=O)C(c5ccc6c(c5)OCO6)N(C5C=[SH]5)CC4)ccc3OCC)nc12",
                    0.4126197817388711
                ],
                [
                    "CCCc1nn(C)c2c(=O)[nH]c(-c3cc(S(=O)(=O)N4CCN(C)C(=O)C(c5ccc6c(c5)OCO6)N(C5C=P5)CC4)ccc3OCC)nc12",
                    0.4126197817388711
                ],
                [
                    "CCCc1nn(C)c2c(=O)[nH]c(-c3cc(S(=O)(=O)N4CCN(C)C(=O)C(c5ccc6c(c5)OCO6)N(C5C=N5)CC4)ccc3OCC)nc12",
                    0.4126197817388711
                ],
                [
                    "CCCc1nn(C)c2c(=O)[nH]c(-c3cc(S(=O)(=O)N4CCN(C)C(=O)C(c5ccc6c(c5)OCO6)N(C5C=C5)CC4)ccc3OCC)nc12",
                    0.4126197817388711
                ],
                [
                    "CCCc1nn(C)c2c(=O)[nH]c(-c3cc(S(=O)(=O)N4CCN(C)C(=O)C(c5ccc6c(c5)OCO6)N([SH]=S)CC4)ccc3OCC)nc12",
                    0.41253013129940097
                ],
                [
                    "CCCc1nn(C)c2c(=O)[nH]c(-c3cc(S(=O)(=O)N4CCN(C)C(=O)C(c5ccc6c(c5)OCO6)N([SH]=P)CC4)ccc3OCC)nc12",
                    0.41253013129940097
                ],
                [
                    "CCCc1nn(C)c2c(=O)[nH]c(-c3cc(S(=O)(=O)N4CCN(C)C(=O)C(c5ccc6c(c5)OCO6)N([SH]=N)CC4)ccc3OCC)nc12",
                    0.41253013129940097
                ],
                [
                    "CCCc1nn(C)c2c(=O)[nH]c(-c3cc(S(=O)(=O)N4CCN(C)C(=O)C(c5ccc6c(c5)OCO6)N(SP)CC4)ccc3OCC)nc12",
                    0.41253013129940097
                ],
                [
                    "CCCc1nn(C)c2c(=O)[nH]c(-c3cc(S(=O)(=O)N4CCN(C)C(=O)C(c5ccc6c(c5)OCO6)N(SO)CC4)ccc3OCC)nc12",
                    0.41253013129940097
                ],
                [
                    "CCCc1nn(C)c2c(=O)[nH]c(-c3cc(S(=O)(=O)N4CCN(C)C(=O)C(c5ccc6c(c5)OCO6)N(SN)CC4)ccc3OCC)nc12",
                    0.41253013129940097
                ],
                [
                    "CCCc1nn(C)c2c(=O)[nH]c(-c3cc(S(=O)(=O)N4CCN(C)C(=O)C(c5ccc6c(c5)OCO6)N(SF)CC4)ccc3OCC)nc12",
                    0.41253013129940097
                ],
                [
                    "CCCc1nn(C)c2c(=O)[nH]c(-c3cc(S(=O)(=O)N4CCN(C)C(=O)C(c5ccc6c(c5)OCO6)N(SCl)CC4)ccc3OCC)nc12",
                    0.41253013129940097
                ],
                [
                    "CCCc1nn(C)c2c(=O)[nH]c(-c3cc(S(=O)(=O)N4CCN(C)C(=O)C(c5ccc6c(c5)OCO6)N(SC)CC4)ccc3OCC)nc12",
                    0.41253013129940097
                ],
                [
                    "CCCc1nn(C)c2c(=O)[nH]c(-c3cc(S(=O)(=O)N4CCN(C)C(=O)C(c5ccc6c(c5)OCO6)N(SBr)CC4)ccc3OCC)nc12",
                    0.41253013129940097
                ],
                [
                    "CCCc1nn(C)c2c(=O)[nH]c(-c3cc(S(=O)(=O)N4CCN(C)C(=O)C(c5ccc6c(c5)OCO6)N(S#[SH])CC4)ccc3OCC)nc12",
                    0.41253013129940097
                ],
                [
                    "CCCc1nn(C)c2c(=O)[nH]c(-c3cc(S(=O)(=O)N4CCN(C)C(=O)C(c5ccc6c(c5)OCO6)N(S#P)CC4)ccc3OCC)nc12",
                    0.41253013129940097
                ],
                [
                    "CCCc1nn(C)c2c(=O)[nH]c(-c3cc(S(=O)(=O)N4CCN(C)C(=O)C(c5ccc6c(c5)OCO6)N(S#N)CC4)ccc3OCC)nc12",
                    0.41253013129940097
                ],
                [
                    "CCCc1nn(C)c2c(=O)[nH]c(-c3cc(S(=O)(=O)N4CCN(C)C(=O)C(c5ccc6c(c5)OCO6)N(PP)CC4)ccc3OCC)nc12",
                    0.41253013129940097
                ],
                [
                    "CCCc1nn(C)c2c(=O)[nH]c(-c3cc(S(=O)(=O)N4CCN(C)C(=O)C(c5ccc6c(c5)OCO6)N(PO)CC4)ccc3OCC)nc12",
                    0.41253013129940097
                ],
                [
                    "CCCc1nn(C)c2c(=O)[nH]c(-c3cc(S(=O)(=O)N4CCN(C)C(=O)C(c5ccc6c(c5)OCO6)N(PN)CC4)ccc3OCC)nc12",
                    0.41253013129940097
                ],
                [
                    "CCCc1nn(C)c2c(=O)[nH]c(-c3cc(S(=O)(=O)N4CCN(C)C(=O)C(c5ccc6c(c5)OCO6)N(PF)CC4)ccc3OCC)nc12",
                    0.41253013129940097
                ],
                [
                    "CCCc1nn(C)c2c(=O)[nH]c(-c3cc(S(=O)(=O)N4CCN(C)C(=O)C(c5ccc6c(c5)OCO6)N(PCl)CC4)ccc3OCC)nc12",
                    0.41253013129940097
                ],
                [
                    "CCCc1nn(C)c2c(=O)[nH]c(-c3cc(S(=O)(=O)N4CCN(C)C(=O)C(c5ccc6c(c5)OCO6)N(PC)CC4)ccc3OCC)nc12",
                    0.41253013129940097
                ],
                [
                    "CCCc1nn(C)c2c(=O)[nH]c(-c3cc(S(=O)(=O)N4CCN(C)C(=O)C(c5ccc6c(c5)OCO6)N(PBr)CC4)ccc3OCC)nc12",
                    0.41253013129940097
                ],
                [
                    "CCCc1nn(C)c2c(=O)[nH]c(-c3cc(S(=O)(=O)N4CCN(C)C(=O)C(c5ccc6c(c5)OCO6)N(P=S)CC4)ccc3OCC)nc12",
                    0.41253013129940097
                ],
                [
                    "CCCc1nn(C)c2c(=O)[nH]c(-c3cc(S(=O)(=O)N4CCN(C)C(=O)C(c5ccc6c(c5)OCO6)N(P=P)CC4)ccc3OCC)nc12",
                    0.41253013129940097
                ],
                [
                    "CCCc1nn(C)c2c(=O)[nH]c(-c3cc(S(=O)(=O)N4CCN(C)C(=O)C(c5ccc6c(c5)OCO6)N(P=O)CC4)ccc3OCC)nc12",
                    0.41253013129940097
                ],
                [
                    "CCCc1nn(C)c2c(=O)[nH]c(-c3cc(S(=O)(=O)N4CCN(C)C(=O)C(c5ccc6c(c5)OCO6)N(P=N)CC4)ccc3OCC)nc12",
                    0.41253013129940097
                ],
                [
                    "CCCc1nn(C)c2c(=O)[nH]c(-c3cc(S(=O)(=O)N4CCN(C)C(=O)C(c5ccc6c(c5)OCO6)N(OS)CC4)ccc3OCC)nc12",
                    0.41253013129940097
                ],
                [
                    "CCCc1nn(C)c2c(=O)[nH]c(-c3cc(S(=O)(=O)N4CCN(C)C(=O)C(c5ccc6c(c5)OCO6)N(OP)CC4)ccc3OCC)nc12",
                    0.41253013129940097
                ],
                [
                    "CCCc1nn(C)c2c(=O)[nH]c(-c3cc(S(=O)(=O)N4CCN(C)C(=O)C(c5ccc6c(c5)OCO6)N(ON)CC4)ccc3OCC)nc12",
                    0.41253013129940097
                ],
                [
                    "CCCc1nn(C)c2c(=O)[nH]c(-c3cc(S(=O)(=O)N4CCN(C)C(=O)C(c5ccc6c(c5)OCO6)N(OF)CC4)ccc3OCC)nc12",
                    0.41253013129940097
                ],
                [
                    "CCCc1nn(C)c2c(=O)[nH]c(-c3cc(S(=O)(=O)N4CCN(C)C(=O)C(c5ccc6c(c5)OCO6)N(OCl)CC4)ccc3OCC)nc12",
                    0.41253013129940097
                ],
                [
                    "CCCc1nn(C)c2c(=O)[nH]c(-c3cc(S(=O)(=O)N4CCN(C)C(=O)C(c5ccc6c(c5)OCO6)N(OC)CC4)ccc3OCC)nc12",
                    0.41253013129940097
                ],
                [
                    "CCCc1nn(C)c2c(=O)[nH]c(-c3cc(S(=O)(=O)N4CCN(C)C(=O)C(c5ccc6c(c5)OCO6)N(OBr)CC4)ccc3OCC)nc12",
                    0.41253013129940097
                ],
                [
                    "CCCc1nn(C)c2c(=O)[nH]c(-c3cc(S(=O)(=O)N4CCN(C)C(=O)C(c5ccc6c(c5)OCO6)N(NS)CC4)ccc3OCC)nc12",
                    0.41253013129940097
                ],
                [
                    "CCCc1nn(C)c2c(=O)[nH]c(-c3cc(S(=O)(=O)N4CCN(C)C(=O)C(c5ccc6c(c5)OCO6)N(NP)CC4)ccc3OCC)nc12",
                    0.41253013129940097
                ],
                [
                    "CCCc1nn(C)c2c(=O)[nH]c(-c3cc(S(=O)(=O)N4CCN(C)C(=O)C(c5ccc6c(c5)OCO6)N(NO)CC4)ccc3OCC)nc12",
                    0.41253013129940097
                ],
                [
                    "CCCc1nn(C)c2c(=O)[nH]c(-c3cc(S(=O)(=O)N4CCN(C)C(=O)C(c5ccc6c(c5)OCO6)N(NN)CC4)ccc3OCC)nc12",
                    0.41253013129940097
                ],
                [
                    "CCCc1nn(C)c2c(=O)[nH]c(-c3cc(S(=O)(=O)N4CCN(C)C(=O)C(c5ccc6c(c5)OCO6)N(NF)CC4)ccc3OCC)nc12",
                    0.41253013129940097
                ],
                [
                    "CCCc1nn(C)c2c(=O)[nH]c(-c3cc(S(=O)(=O)N4CCN(C)C(=O)C(c5ccc6c(c5)OCO6)N(NC)CC4)ccc3OCC)nc12",
                    0.41253013129940097
                ],
                [
                    "CCCc1nn(C)c2c(=O)[nH]c(-c3cc(S(=O)(=O)N4CCN(C)C(=O)C(c5ccc6c(c5)OCO6)N(NBr)CC4)ccc3OCC)nc12",
                    0.41253013129940097
                ],
                [
                    "CCCc1nn(C)c2c(=O)[nH]c(-c3cc(S(=O)(=O)N4CCN(C)C(=O)C(c5ccc6c(c5)OCO6)N(N=S)CC4)ccc3OCC)nc12",
                    0.41253013129940097
                ],
                [
                    "CCCc1nn(C)c2c(=O)[nH]c(-c3cc(S(=O)(=O)N4CCN(C)C(=O)C(c5ccc6c(c5)OCO6)N(N=P)CC4)ccc3OCC)nc12",
                    0.41253013129940097
                ],
                [
                    "CCCc1nn(C)c2c(=O)[nH]c(-c3cc(S(=O)(=O)N4CCN(C)C(=O)C(c5ccc6c(c5)OCO6)N(N=O)CC4)ccc3OCC)nc12",
                    0.41253013129940097
                ],
                [
                    "CCCc1nn(C)c2c(=O)[nH]c(-c3cc(S(=O)(=O)N4CCN(C)C(=O)C(c5ccc6c(c5)OCO6)N(N=N)CC4)ccc3OCC)nc12",
                    0.41253013129940097
                ],
                [
                    "CCCc1nn(C)c2c(=O)[nH]c(-c3cc(S(=O)(=O)N4CCN(C)C(=O)C(c5ccc6c(c5)OCO6)N(CS)CC4)ccc3OCC)nc12",
                    0.41253013129940097
                ],
                [
                    "CCCc1nn(C)c2c(=O)[nH]c(-c3cc(S(=O)(=O)N4CCN(C)C(=O)C(c5ccc6c(c5)OCO6)N(CP)CC4)ccc3OCC)nc12",
                    0.41253013129940097
                ],
                [
                    "CCCc1nn(C)c2c(=O)[nH]c(-c3cc(S(=O)(=O)N4CCN(C)C(=O)C(c5ccc6c(c5)OCO6)N(CO)CC4)ccc3OCC)nc12",
                    0.41253013129940097
                ],
                [
                    "CCCc1nn(C)c2c(=O)[nH]c(-c3cc(S(=O)(=O)N4CCN(C)C(=O)C(c5ccc6c(c5)OCO6)N(CN)CC4)ccc3OCC)nc12",
                    0.41253013129940097
                ],
                [
                    "CCCc1nn(C)c2c(=O)[nH]c(-c3cc(S(=O)(=O)N4CCN(C)C(=O)C(c5ccc6c(c5)OCO6)N(CF)CC4)ccc3OCC)nc12",
                    0.41253013129940097
                ],
                [
                    "CCCc1nn(C)c2c(=O)[nH]c(-c3cc(S(=O)(=O)N4CCN(C)C(=O)C(c5ccc6c(c5)OCO6)N(CC)CC4)ccc3OCC)nc12",
                    0.41253013129940097
                ],
                [
                    "CCCc1nn(C)c2c(=O)[nH]c(-c3cc(S(=O)(=O)N4CCN(C)C(=O)C(c5ccc6c(c5)OCO6)N(CBr)CC4)ccc3OCC)nc12",
                    0.41253013129940097
                ],
                [
                    "CCCc1nn(C)c2c(=O)[nH]c(-c3cc(S(=O)(=O)N4CCN(C)C(=O)C(c5ccc6c(c5)OCO6)N(C=S)CC4)ccc3OCC)nc12",
                    0.41253013129940097
                ],
                [
                    "CCCc1nn(C)c2c(=O)[nH]c(-c3cc(S(=O)(=O)N4CCN(C)C(=O)C(c5ccc6c(c5)OCO6)N(C=P)CC4)ccc3OCC)nc12",
                    0.41253013129940097
                ],
                [
                    "CCCc1nn(C)c2c(=O)[nH]c(-c3cc(S(=O)(=O)N4CCN(C)C(=O)C(c5ccc6c(c5)OCO6)N(C=O)CC4)ccc3OCC)nc12",
                    0.41253013129940097
                ],
                [
                    "CCCc1nn(C)c2c(=O)[nH]c(-c3cc(S(=O)(=O)N4CCN(C)C(=O)C(c5ccc6c(c5)OCO6)N(C=N)CC4)ccc3OCC)nc12",
                    0.41253013129940097
                ],
                [
                    "CCCc1nn(C)c2c(=O)[nH]c(-c3cc(S(=O)(=O)N4CCN(C)C(=O)C(c5ccc6c(c5)OCO6)N(C#[SH])CC4)ccc3OCC)nc12",
                    0.41253013129940097
                ],
                [
                    "CCCc1nn(C)c2c(=O)[nH]c(-c3cc(S(=O)(=O)N4CCN(C)C(=O)C(c5ccc6c(c5)OCO6)N(C#N)CC4)ccc3OCC)nc12",
                    0.41253013129940097
                ],
                [
                    "C=[SH]N1CCN(S(=O)(=O)c2ccc(OCC)c(-c3nc4c(CCC)nn(C)c4c(=O)[nH]3)c2)CCN(C)C(=O)C1c1ccc2c(c1)OCO2",
                    0.41253013129940097
                ],
                [
                    "C=PN1CCN(S(=O)(=O)c2ccc(OCC)c(-c3nc4c(CCC)nn(C)c4c(=O)[nH]3)c2)CCN(C)C(=O)C1c1ccc2c(c1)OCO2",
                    0.41253013129940097
                ],
                [
                    "C#SN1CCN(S(=O)(=O)c2ccc(OCC)c(-c3nc4c(CCC)nn(C)c4c(=O)[nH]3)c2)CCN(C)C(=O)C1c1ccc2c(c1)OCO2",
                    0.41253013129940097
                ],
                [
                    "C#CN1CCN(S(=O)(=O)c2ccc(OCC)c(-c3nc4c(CCC)nn(C)c4c(=O)[nH]3)c2)CCN(C)C(=O)C1c1ccc2c(c1)OCO2",
                    0.41253013129940097
                ]
            ],
            "execution_time": 225513.8805718422,
            "number_scoring_function_calls": 5430628,
            "metadata": {
                "top_1": 0.4189303587741589,
                "top_10": 0.41855552479714425,
                "top_100": 0.4136724339191216,
                "internal_similarity_max": 0.9647058823529412,
                "internal_similarity_mean": 0.7944898676069978,
                "internal_similarity_histogram_density": [
                    [
                        0.1,
                        0.0,
                        0.0,
                        0.0,
                        0.0,
                        0.0,
                        0.0,
                        4.362000000000001,
                        5.416000000000001,
                        0.12200000000000003
                    ]
                ],
                "internal_similarity_histogram_bins": [
                    [
                        0.0,
                        0.1,
                        0.2,
                        0.30000000000000004,
                        0.4,
                        0.5,
                        0.6000000000000001,
                        0.7000000000000001,
                        0.8,
                        0.9,
                        1.0
                    ]
                ]
            }
        },
        {
            "benchmark_name": "Osimertinib MPO",
            "score": 0.9700568154969416,
            "optimized_molecules": [
                [
                    "COc1cc(N(C)CCN(C)C)c(NC(=O)C(O)(O)C(N)(O)P)cc1Nc1nccccc2c3c2nc-3ccn1",
                    0.9712868336416696
                ],
                [
                    "COc1cc(N(C)CCN(C)C)c(NC(=O)C(N)(O)C(O)(O)P)cc1Nc1nccccc2c3c2nc-3ccn1",
                    0.9712868336416696
                ],
                [
                    "COc1cc(N(C)CCN(C)C)c(NC(=O)C(O)(O)C(O)(O)P)cc1Nc1nccccc2c3c2nc-3ccn1",
                    0.971267863380957
                ],
                [
                    "COc1cc(N(C)CCN(C)C)c(NS(=O)C(O)(O)C(O)O)cc1Nc1nccccc2c3c2nc-3ccn1",
                    0.9704937659355519
                ],
                [
                    "COc1cc(N(C)CCN(C)C)c(NC(=O)C(O)(O)C(O)O)cc1Nc1nccccc2c3c2nc-3ccn1",
                    0.9704937659355519
                ],
                [
                    "COc1cc(N(C)CCN(C)C)c(NC(=O)C(O)(O)C(N)O)cc1Nc1nccccc2c3c2nc-3ccn1",
                    0.9704937659355519
                ],
                [
                    "COc1cc(N(C)CCN(C)C)c(NC(=O)C(N)(O)C(O)O)cc1Nc1nccccc2c3c2nc-3ccn1",
                    0.9704937659355519
                ],
                [
                    "COc1cc(N(C)CCN(C)C)c(NC(=O)C(N)(O)C(N)O)cc1Nc1nccccc2c3c2nc-3ccn1",
                    0.9704937659355519
                ],
                [
                    "COc1cc(N(C)CCN(C)C)c(NC(=O)C(N)(N)C(N)(N)P)cc1Nc1nccc2ncc-2cc2ccc(n1)o2",
                    0.9700117662016061
                ],
                [
                    "COc1cc(N(C)CCN(C)C)c(NS(=O)C(O)C(N)(N)O)cc1Nc1nccc2ncc-2cc2ccc(n1)o2",
                    0.9693539149417566
                ],
                [
                    "COc1cc(N(C)CCN(C)C)c(NS(=O)C(O)(O)C(O)CO)cc1Nc1nccccc2c3c2nc-3ccn1",
                    0.9693539149417566
                ],
                [
                    "COc1cc(N(C)CCN(C)C)c(NS(=O)C(O)(O)C(O)CN)cc1Nc1nccccc2c3c2nc-3ccn1",
                    0.9693539149417566
                ],
                [
                    "COc1cc(N(C)CCN(C)C)c(NS(=O)C(O)(O)C(N)N)cc1Nc1nccc2ncc-2cc2ccc(n1)o2",
                    0.9693539149417566
                ],
                [
                    "COc1cc(N(C)CCN(C)C)c(NS(=O)C(N)(O)C(N)N)cc1Nc1nccc2ncc-2cc2ccc(n1)o2",
                    0.9693539149417566
                ],
                [
                    "COc1cc(N(C)CCN(C)C)c(NC(=O)C2(O)NC2(N)O)cc1Nc1nccc2ncc-2cc2ccc(n1)o2",
                    0.9693539149417566
                ],
                [
                    "COc1cc(N(C)CCN(C)C)c(NC(=O)C(O)C(O)C(N)O)cc1Nc1nccccc2c3c2nc-3ccn1",
                    0.9693539149417566
                ],
                [
                    "COc1cc(N(C)CCN(C)C)c(NC(=O)C(O)C(N)(N)O)cc1Nc1nccc2ncc-2cc2ccc(n1)o2",
                    0.9693539149417566
                ],
                [
                    "COc1cc(N(C)CCN(C)C)c(NC(=O)C(O)C(N)(N)N)cc1Nc1nccc2ncc-2cc2ccc(n1)o2",
                    0.9693539149417566
                ],
                [
                    "COc1cc(N(C)CCN(C)C)c(NC(=O)C(O)(O)C(O)O)cc1Nc1nccc2ncc-2cc2ccc(n1)o2",
                    0.9693539149417566
                ],
                [
                    "COc1cc(N(C)CCN(C)C)c(NC(=O)C(O)(O)C(O)CO)cc1Nc1nccccc2c3c2nc-3ccn1",
                    0.9693539149417566
                ],
                [
                    "COc1cc(N(C)CCN(C)C)c(NC(=O)C(O)(O)C(N)O)cc1Nc1nccc2ncc-2cc2ccc(n1)o2",
                    0.9693539149417566
                ],
                [
                    "COc1cc(N(C)CCN(C)C)c(NC(=O)C(O)(O)C(N)N)cc1Nc1nccc2ncc-2cc2ccc(n1)o2",
                    0.9693539149417566
                ],
                [
                    "COc1cc(N(C)CCN(C)C)c(NC(=O)C(O)(CO)C(O)O)cc1Nc1nccccc2c3c2nc-3ccn1",
                    0.9693539149417566
                ],
                [
                    "COc1cc(N(C)CCN(C)C)c(NC(=O)C(O)(CO)C(N)O)cc1Nc1nccccc2c3c2nc-3ccn1",
                    0.9693539149417566
                ],
                [
                    "COc1cc(N(C)CCN(C)C)c(NC(=O)C(N)C(O)(O)CO)cc1Nc1nccccc2c3c2nc-3ccn1",
                    0.9693539149417566
                ],
                [
                    "COc1cc(N(C)CCN(C)C)c(NC(=O)C(N)(O)C(O)O)cc1Nc1nccc2ncc-2cc2ccc(n1)o2",
                    0.9693539149417566
                ],
                [
                    "COc1cc(N(C)CCN(C)C)c(NC(=O)C(N)(O)C(O)CO)cc1Nc1nccccc2c3c2nc-3ccn1",
                    0.9693539149417566
                ],
                [
                    "COc1cc(N(C)CCN(C)C)c(NC(=O)C(N)(O)C(N)O)cc1Nc1nccc2ncc-2cc2ccc(n1)o2",
                    0.9693539149417566
                ],
                [
                    "COc1cc(N(C)CCN(C)C)c(NC(=O)C(N)(O)C(N)N)cc1Nc1nccc2ncc-2cc2ccc(n1)o2",
                    0.9693539149417566
                ],
                [
                    "COc1cc(N(C)CCN(C)C)c(NC(=O)C(N)(N)C(O)O)cc1Nc1nccc2ncc-2cc2ccc(n1)o2",
                    0.9693539149417566
                ],
                [
                    "COc1cc(N(C)CCN(C)C)c(NC(=O)C(N)(N)C(N)N)cc1Nc1nccc2ncc-2cc2ccc(n1)o2",
                    0.9693539149417566
                ],
                [
                    "COc1cc(N(P)CCN(C)C)c(NC(=O)C(N)(O)C(N)N)cc1Nc1nccc2ncc-2cc2ccc(n1)o2",
                    0.9692817783076441
                ],
                [
                    "COc1cc(N(C)CCN(C)C)c(NS(=O)C(O)(O)C(N)O)cc1Nc1nccc2ncc-2cc2ccc(n1)o2",
                    0.9692726368119804
                ],
                [
                    "CN(C)CCN(C)c1cc(OP)c(Nc2nccc3ncc-3cc3ccc(n2)o3)cc1NC(=O)C1(O)NC1(N)O",
                    0.9692434100478586
                ],
                [
                    "CNC(O)C(O)(O)C(=O)Nc1cc(Nc2nccccc3c4c3nc-4ccn2)c(OC)cc1N(C)CCN(C)C",
                    0.969189836599018
                ],
                [
                    "CN(C)CCN(C)c1cc(OP)c(Nc2nccc3ncc-3cc3ccc(n2)o3)cc1NC(=O)C(O)(O)C(N)N",
                    0.9689463873092133
                ],
                [
                    "CN(C)CCN(C)c1cc(OP)c(Nc2nccc3ncc-3cc3ccc(n2)o3)cc1NC(=O)C(N)(O)C(N)O",
                    0.9689463873092133
                ],
                [
                    "COc1cc(N(P)CCN(C)C)c(NC(=O)C(O)(O)C(N)N)cc1Nc1nccc2ncc-2cc2ccc(n1)o2",
                    0.9689463873092132
                ],
                [
                    "COc1cc(N(P)CCN(C)C)c(NC(=O)C(N)(O)C(O)(O)P)cc1Nc1nccccc2c3c2nc-3ccn1",
                    0.9689371459421323
                ],
                [
                    "COc1cc(N(C)CCN(C)C)c(NC(=O)C(O)(P)C(N)(N)O)cc1Nc1nccc2ncc-2cc2ccc(n1)o2",
                    0.9689221630054474
                ],
                [
                    "COc1cc(N(C)CCN(C)C)c(NC(=O)C(N)C(N)O)cc1Nc1nccc2ncc-2c(P)c2ccc(n1)o2",
                    0.9686151115242022
                ],
                [
                    "COc1cc(N(C)CCN(C)C)c(NC(=O)C(O)NC(N)O)cc1Nc1nccccc2c3c2nc-3ccn1",
                    0.9685469281169012
                ],
                [
                    "COc1cc(N(P)CCN(C)C)c(NC(=O)C(O)(O)C(N)O)cc1Nc1nccc2ncc-2cc2ccc(n1)o2",
                    0.9683377701383323
                ],
                [
                    "COc1cc(N(P)CCN(C)C)c(NC(=O)C(N)(O)C(O)O)cc1Nc1nccc2ncc-2cc2ccc(n1)o2",
                    0.9683377701383323
                ],
                [
                    "CN(C)CCN(C)c1cc(OP)c(Nc2nccc3ncc-3cc3ccc(n2)o3)cc1NC(=O)C(N)(O)C(O)O",
                    0.9683377701383323
                ],
                [
                    "COc1cc(N(C)CCN(C)C)c(NC(=O)C(O)C(N)(O)CN)cc1Nc1nccc2ncc-2cc2ccc(n1)o2",
                    0.9682458365518543
                ],
                [
                    "COc1cc(N(C)CCN(C)C)c(NC(=O)C(O)C(N)(N)CO)cc1Nc1nccc2ncc-2cc2ccc(n1)o2",
                    0.9682458365518543
                ],
                [
                    "COc1cc(N(C)CCN(C)C)c(NC(=O)C(O)(O)C(O)CN)cc1Nc1nccc2ncc-2cc2ccc(n1)o2",
                    0.9682458365518543
                ],
                [
                    "COc1cc(N(C)CCN(C)C)c(NC(=O)C(O)(O)C(N)CO)cc1Nc1nccc2ncc-2cc2ccc(n1)o2",
                    0.9682458365518543
                ],
                [
                    "COc1cc(N(C)CCN(C)C)c(NC(=O)C(O)(O)C(N)CN)cc1Nc1nccc2ncc-2cc2ccc(n1)o2",
                    0.9682458365518543
                ],
                [
                    "COc1cc(N(C)CCN(C)C)c(NC(=O)C(O)(CO)C(N)O)cc1Nc1nccc2ncc-2cc2ccc(n1)o2",
                    0.9682458365518543
                ],
                [
                    "COc1cc(N(C)CCN(C)C)c(NC(=O)C(O)(CO)C(N)N)cc1Nc1nccc2ncc-2cc2ccc(n1)o2",
                    0.9682458365518543
                ],
                [
                    "COc1cc(N(C)CCN(C)C)c(NC(=O)C(O)(CN)C(N)N)cc1Nc1nccc2ncc-2cc2ccc(n1)o2",
                    0.9682458365518543
                ],
                [
                    "COc1cc(N(C)CCN(C)C)c(NC(=O)C(N)(O)C(O)CN)cc1Nc1nccc2ncc-2cc2ccc(n1)o2",
                    0.9682458365518543
                ],
                [
                    "COc1cc(N(C)CCN(C)C)c(NC(=O)C(N)(O)C(N)CO)cc1Nc1nccc2ncc-2cc2ccc(n1)o2",
                    0.9682458365518543
                ],
                [
                    "COc1cc(N(C)CCN(C)C)c(NC(=O)C(N)(O)C(N)CN)cc1Nc1nccc2ncc-2cc2ccc(n1)o2",
                    0.9682458365518543
                ],
                [
                    "COc1cc(N(C)CCN(C)C)c(NC(=O)C(N)(N)C(N)CN)cc1Nc1nccc2ncc-2cc2ccc(n1)o2",
                    0.9682458365518543
                ],
                [
                    "COc1cc(N(C)CCN(C)C)c(NC(=O)C(N)(CO)C(O)O)cc1Nc1nccc2ncc-2cc2ccc(n1)o2",
                    0.9682458365518543
                ],
                [
                    "COc1cc(N(C)CCN(C)C)c(NC(=O)C(N)(CO)C(N)N)cc1Nc1nccc2ncc-2cc2ccc(n1)o2",
                    0.9682458365518543
                ],
                [
                    "COc1cc(N(C)CCN(C)C)c(NC(=O)C(N)(CN)C(N)N)cc1Nc1nccc2ncc-2cc2ccc(n1)o2",
                    0.9682458365518543
                ],
                [
                    "COc1cc(N(C)CCN(C)C)c(NS(=O)C(N)C(N)(O)CN)cc1Nc1nccc2ncc-2cc2ccc(n1)o2",
                    0.9682456622676193
                ],
                [
                    "COc1cc(N(C)CCN(C)C)c(NS(=O)C(CN)C(N)(N)O)cc1Nc1nccc2ncc-2cc2ccc(n1)o2",
                    0.9682456622676193
                ],
                [
                    "COc1cc(N(C)CCN(C)C)c(NC(=O)C(O)(O)C(O)CO)cc1Nc1nccc2ncc-2cc2ccc(n1)o2",
                    0.968239208931786
                ],
                [
                    "COc1cc(N(C)CCN(C)C)c(NC(=O)C(O)(CO)C(O)O)cc1Nc1nccc2ncc-2cc2ccc(n1)o2",
                    0.968239208931786
                ],
                [
                    "COc1cc(N(C)CCN(C)C)c(NS(=O)CC(O)(O)C(N)N)cc1Nc1nccc2ncc-2cc2ccc(n1)o2",
                    0.9680992745906717
                ],
                [
                    "COc1cc(N(C)CCN(C)C)c(NS(=O)C(O)(O)C(N)CN)cc1Nc1nccc2ncc-2cc2ccc(n1)o2",
                    0.9680992745906717
                ],
                [
                    "COc1cc(N(C)CCN(C)C)c(NS(=O)C(CO)C(N)(N)O)cc1Nc1nccc2ncc-2cc2ccc(n1)o2",
                    0.9680992745906717
                ],
                [
                    "COc1cc(N(C)CCN(C)C)c(NC(=O)C(O)(P)C(N)(O)O)cc1Nc1nccc2ncc-2cc2ccc(n1)o2",
                    0.9679679348070607
                ],
                [
                    "COc1cc(N(C)CCN(C)C)c(NC(=O)C(O)(O)C(N)(O)P)cc1Nc1nccc2ncc-2cc2ccc(n1)o2",
                    0.9679679348070606
                ],
                [
                    "COc1cc(N(P)CCN(C)C)c(NC(=O)C(O)(CN)C(N)N)cc1Nc1nccc2ncc-2cc2ccc(n1)o2",
                    0.9677043017035862
                ],
                [
                    "COc1cc(N(P)CCN(C)C)c(NC(=O)C(N)(O)C(N)CN)cc1Nc1nccc2ncc-2cc2ccc(n1)o2",
                    0.9677043017035862
                ],
                [
                    "COc1cc(N(P)CCN(C)C)c(NC(=O)C(N)(CO)C(N)N)cc1Nc1nccc2ncc-2cc2ccc(n1)o2",
                    0.9677043017035862
                ],
                [
                    "COc1cc(N(P)CCN(C)C)c(NS(=O)C(N)(O)C(N)N)cc1Nc1nccc2ncc-2cc2ccc(n1)o2",
                    0.9676395551063118
                ],
                [
                    "COc1cc(N(P)CCN(C)C)c(NC(=O)C(O)(O)C(O)O)cc1Nc1nccc2ncc-2cc2ccc(n1)o2",
                    0.9674564418104102
                ],
                [
                    "COc1cc(N(C)CCN(C)C)c(NC(=O)C(NN)C(N)N)cc1Nc1nccc2ncc-2cc2ccc(n1)o2",
                    0.967153311557222
                ],
                [
                    "COc1cc(N(C)CCN(C)C)c(NC(=O)C2(O)C(N)N2N)cc1Nc1nccc2ncc-2cc2ccc(n1)o2",
                    0.967115357460015
                ],
                [
                    "COc1cc(N(C)CCN(C)C)c(NC(=O)C(O)C2(N)NN2)cc1Nc1nccc2ncc-2cc2ccc(n1)o2",
                    0.9670809518534614
                ],
                [
                    "COc1cc(N(C)CCN(C)C)c(NC(=O)C(N)(O)C2NN2)cc1Nc1nccc2ncc-2cc2ccc(n1)o2",
                    0.9670809518534614
                ],
                [
                    "COc1cc(N(P)CCN(C)C)c(NC(=O)C(O)(O)C(N)CN)cc1Nc1nccc2ncc-2cc2ccc(n1)o2",
                    0.9670241672856149
                ],
                [
                    "COc1cc(N(P)CCN(C)C)c(NC(=O)C(O)(CO)C(N)N)cc1Nc1nccc2ncc-2cc2ccc(n1)o2",
                    0.9670241672856149
                ],
                [
                    "CN(C)CCN(C)c1cc(OP)c(Nc2nccc3ncc-3cc3ccc(n2)o3)cc1NC(=O)C(O)(CN)C(N)O",
                    0.9670241672856149
                ],
                [
                    "CN(C)CCN(C)c1cc(OP)c(Nc2nccc3ncc-3cc3ccc(n2)o3)cc1NC(=O)C(N)(CO)C(N)O",
                    0.9670241672856149
                ],
                [
                    "COc1cc(N(C)CCN(C)C)c(NC(=O)C(O)(O)C(N)=O)cc1Nc1nccc2ncc-2cc2ccc(n1)o2",
                    0.9669987968618245
                ],
                [
                    "COc1cc(N(C)CCN(C)C)c(NC(=O)C(CO)C(N)(N)N)cc1Nc1nccc2ncc-2cc2ccc(n1)o2",
                    0.9667369264148691
                ],
                [
                    "COc1cc(N(C)CCN(C)C)c(NC(=O)C(O)C(N)NN)cc1Nc1nccc2ncc-2cc2ccc(n1)o2",
                    0.9666213301667037
                ],
                [
                    "COc1cc(N(C)CCN(C)C)c(NC(=O)C2(O)NNC2O)cc1Nc1nccccc2c3c2nc-3ccn1",
                    0.9666194619923155
                ],
                [
                    "COc1cc(N(C)CCN(C)C)c(NC(=O)C(O)(O)C(N)(O)O)cc1Nc1nccccc2c3c2nc-3ccn1",
                    0.9666194619923155
                ],
                [
                    "COc1cc(N(C)CCN(C)C)c(NC(=O)C(N)(O)CNN)cc1Nc1nccc2ncc-2cc2ccc(n1)o2",
                    0.9665892002076919
                ],
                [
                    "COc1cc(N(C)CCN(C)C)c(NC(=O)C(O)(O)C2NN2)cc1Nc1nccc2ncc-2cc2ccc(n1)o2",
                    0.9665019211436222
                ],
                [
                    "COc1cc(N(C)CCN(C)C)c(NC(=O)C(O)(O)C(C)(O)O)cc1Nc1nccccc2c3c2nc-3ccn1",
                    0.9664521799902729
                ],
                [
                    "COc1cc(N(C)CCN(C)C)c(NC(=O)C2(O)NC2(O)CN)cc1Nc1nccc2ncc-2cc2ccc(n1)o2",
                    0.9663639115504239
                ],
                [
                    "COc1cc(N(C)CCN(C)C)c(NC(=O)C2(O)NC2(N)CO)cc1Nc1nccc2ncc-2cc2ccc(n1)o2",
                    0.9663639115504239
                ],
                [
                    "COc1cc(N(C)CCN(C)C)c(NC(=O)C2(O)C(O)NC2O)cc1Nc1nccc2ncc-2cc2ccc(n1)o2",
                    0.9663639115504239
                ],
                [
                    "CNC(N)C(N)(O)C(=O)Nc1cc(Nc2nccc3ncc-3cc3ccc(n2)o3)c(OC)cc1N(C)CCN(C)C",
                    0.9663626118986332
                ],
                [
                    "CN(C)CCN(C)c1cc(OP)c(Nc2nccc3ncc-3cc3ccc(n2)o3)cc1NC(=O)C(O)(CO)C(N)O",
                    0.9660718082993335
                ],
                [
                    "COc1cc(N(C)CCN(C)C)c(NC(=O)C(N)(O)CC(O)O)cc1Nc1nccccc2c3c2nc-3ccn1",
                    0.9660126965048003
                ],
                [
                    "COc1cc(N(C)CCN(C)C)c(NC(=O)C2(O)C(O)N2N)cc1Nc1nccc2ncc-2cc2ccc(n1)o2",
                    0.9658748418400168
                ],
                [
                    "COc1cc(N(C)CCN(C)C)c(NC(=O)C(O)NC(N)O)cc1Nc1nccc2ncc-2cc2ccc(n1)o2",
                    0.9658170107269035
                ],
                [
                    "COc1cc(N(C)CCN(C)C)c(NC(=O)C(O)C(O)NN)cc1Nc1nccc2ncc-2cc2ccc(n1)o2",
                    0.9658170107269035
                ],
                [
                    "COc1cc(N(C)CCN(C)C)c(NC(=O)C(NN)C(O)O)cc1Nc1nccc2ncc-2cc2ccc(n1)o2",
                    0.9658170107269035
                ]
            ],
            "execution_time": 26687.466532945633,
            "number_scoring_function_calls": 859207,
            "metadata": {
                "top_1": 0.9712868336416696,
                "top_10": 0.9705676041485416,
                "top_100": 0.9683160087006136,
                "internal_similarity_max": 0.9230769230769231,
                "internal_similarity_mean": 0.6326115446974518,
                "internal_similarity_histogram_density": [
                    [
                        0.1,
                        0.0,
                        0.0,
                        0.25400000000000006,
                        2.1580000000000004,
                        1.303999999999999,
                        1.9200000000000004,
                        3.142000000000001,
                        1.0680000000000003,
                        0.05400000000000001
                    ]
                ],
                "internal_similarity_histogram_bins": [
                    [
                        0.0,
                        0.1,
                        0.2,
                        0.30000000000000004,
                        0.4,
                        0.5,
                        0.6000000000000001,
                        0.7000000000000001,
                        0.8,
                        0.9,
                        1.0
                    ]
                ]
            }
        },
        {
            "benchmark_name": "Fexofenadine MPO",
            "score": 1.0,
            "optimized_molecules": [
                [
                    "O=CC(O)(CO)c1ccc(C(O)CCCN2CCC(C(O)(c3ccccc3)c3ccccc3)CC2)cc1",
                    1.0
                ],
                [
                    "O=C(S)C(O)(O)c1ccc(C(O)CCCN2CCC(C(O)(c3ccccc3)c3ccccc3)CC2)cc1",
                    1.0
                ],
                [
                    "O=C(OS)C(O)(O)c1ccc(C(O)CCCN2CCC(C(O)(c3ccccc3)c3ccccc3)CC2)cc1",
                    1.0
                ],
                [
                    "O=C(OP)C(O)(O)c1ccc(C(O)CCCN2CCC(C(O)(c3ccccc3)c3ccccc3)CC2)cc1",
                    1.0
                ],
                [
                    "O=C(OP)C(O)(CO)c1ccc(C(O)CCCN2CCC(C(O)(c3ccccc3)c3ccccc3)CC2)cc1",
                    1.0
                ],
                [
                    "O=C(OF)C(O)(CO)c1ccc(C(O)CCCN2CCC(C(O)(c3ccccc3)c3ccccc3)CC2)cc1",
                    1.0
                ],
                [
                    "O=C(OCl)C(O)(O)c1ccc(C(O)CCCN2CCC(C(O)(c3ccccc3)c3ccccc3)CC2)cc1",
                    1.0
                ],
                [
                    "O=C(OCl)C(O)(O)c1ccc(C(O)CCCN2CCC(C(O)(c3cc#ccc3)c3ccccc3)CC2)cc1",
                    1.0
                ],
                [
                    "O=C(O)C(O)(O)c1ccc(C(O)CCCN2CCC(C(O)(c3ccccc3)c3ccccc3)CC2)cc1",
                    1.0
                ],
                [
                    "O=C(O)C(O)(CO)c1ccc(C(O)CCCN2CCC(C(O)(c3ccccc3)c3ccccc3)CC2)cc1",
                    1.0
                ],
                [
                    "O=C(O)C(CO)(OO)c1ccc(C(O)CCCN2CCC(C(O)(c3ccccc3)c3ccccc3)CC2)cc1",
                    1.0
                ],
                [
                    "O=C(O)C(CO)(NO)c1ccc(C(O)CCCN2CCC(C(O)(c3ccccc3)c3ccccc3)CC2)cc1",
                    1.0
                ],
                [
                    "O=C(O)C(CO)(CO)c1ccc(C(O)CCCN2CCC(C(O)(c3ccccc3)c3ccccc3)CC2)cc1",
                    1.0
                ],
                [
                    "O=C(CO)C(O)(PO)c1ccc(C(O)CCCN2CCC(C(O)(c3ccccc3)c3ccccc3)CC2)cc1",
                    1.0
                ],
                [
                    "O=C(CO)C(O)(CO)c1ccc(C(O)CCCN2CCC(C(O)(c3ccccc3)c3ccccc3)CC2)cc1",
                    1.0
                ],
                [
                    "NOC(=O)C(O)(O)c1ccc(C(O)CCCN2CCC(C(O)(c3ccccc3)c3ccccc3)CC2)cc1",
                    1.0
                ],
                [
                    "NOC(=O)C(O)(O)c1ccc(C(O)CCCN2CCC(C(O)(c3c#cc#cc3)c3ccccc3)CC2)cc1",
                    1.0
                ],
                [
                    "NOC(=O)C(O)(Cl)c1ccc(C(O)CCCN2CCC(C(O)(c3ccccc3)c3ccccc3)CC2)cc1",
                    1.0
                ],
                [
                    "NOC(=O)C(O)(CO)c1ccc(C(O)CCCN2CCC(C(O)(c3ccccc3)c3ccccc3)CC2)cc1",
                    1.0
                ],
                [
                    "NOC(=O)C(N)(CO)c1ccc(C(O)CCCN2CCC(C(O)(c3ccccc3)c3ccccc3)CC2)cc1",
                    1.0
                ],
                [
                    "NNPC(S)(C(=O)O)c1c#cc(C(O)CCCN2CCC(C(O)(c3cc#ccc3)c3ccccc3)CC2)cc1",
                    1.0
                ],
                [
                    "NNCC(S)(C(=O)O)c1c#cc(C(O)CCCN2CCC(C(O)(c3ccccc3)c3ccccc3)CC2)cc1",
                    1.0
                ],
                [
                    "NNCC(S)(C(=O)O)c1c#cc(C(O)CCCN2CCC(C(O)(c3cc#ccc3)c3ccccc3)CC2)cc1",
                    1.0
                ],
                [
                    "NNCC(S)(C(=O)O)c1c#cc(C(O)CCCN2CCC(C(O)(c3cc#ccc3)c3cc#ccc3)CC2)cc1",
                    1.0
                ],
                [
                    "NNCC(N)(C(=O)O)c1c#cc(C(O)CCCN2CCC(C(O)(c3ccccc3)c3ccccc3)CC2)cc1",
                    1.0
                ],
                [
                    "NNC(N)(C(=O)O)c1c#cc(C(O)CCCN2CCC(C(O)(c3ccccc3)c3ccccc3)CC2)cc1",
                    1.0
                ],
                [
                    "NCCC(S)(C(=O)O)c1c#cc(C(O)CCCN2CCC(C(O)(c3cc#ccc3)c3ccccc3)CC2)cc1",
                    1.0
                ],
                [
                    "NCCC(N)(C(=O)O)c1c#cc(C(O)CCCN2CCC(C(O)(c3ccccc3)c3ccccc3)CC2)cc1",
                    1.0
                ],
                [
                    "NCC(S)(C(=O)O)c1c#cc(C(O)CCCN2CCC(C(O)(c3ccccc3)c3ccccc3)CC2)cc1",
                    1.0
                ],
                [
                    "NCC(O)(C(N)=O)c1c#cc(C(O)CCCN2CCC(C(O)(c3ccccc3)c3ccccc3)CC2)cc1",
                    1.0
                ],
                [
                    "NCC(N)(C(=O)O)c1c#cc(C(O)CCCN2CCC(C(O)(c3ccccc3)c3ccccc3)CC2)cc1",
                    1.0
                ],
                [
                    "NCC(CS)(C(=O)O)c1c#cc(C(O)CCCN2CCC(C(O)(c3ccccc3)c3ccccc3)CC2)cc1",
                    1.0
                ],
                [
                    "NC(P)(C(=O)O)c1c#cc(C(O)CCCN2CCC(C(O)(c3ccccc3)c3ccccc3)CC2)cc1",
                    1.0
                ],
                [
                    "NC(O)(C(=O)SS)c1c#cc(C(O)CCCN2CCC(C(O)(c3ccccc3)c3ccccc3)CC2)cc1",
                    1.0
                ],
                [
                    "NC(O)(C(=O)S)c1c#cc(C(O)CCCN2CCC(C(O)(c3ccccc3)c3ccccc3)CC2)cc1",
                    1.0
                ],
                [
                    "NC(O)(C(=O)P)c1ccc(C(O)CCCN2CCC(C(O)(c3ccccc3)c3ccccc3)CC2)cc1",
                    1.0
                ],
                [
                    "NC(O)(C(=O)OS)c1ccc(C(O)CCCN2CCC(C(O)(c3ccccc3)c3ccccc3)CC2)cc1",
                    1.0
                ],
                [
                    "NC(O)(C(=O)OS)c1c#cc(C(O)CCCN2CCC(C(O)(c3ccccc3)c3ccccc3)CC2)cc1",
                    1.0
                ],
                [
                    "NC(O)(C(=O)OCl)c1ccc(C(O)CCCN2CCC(C(O)(c3ccccc3)c3ccccc3)CC2)cc1",
                    1.0
                ],
                [
                    "NC(O)(C(=O)O)c1ccc(C(O)CCCN2CCC(C(O)(c3ccccc3)c3ccccc3)CC2)cc1",
                    1.0
                ],
                [
                    "NC(O)(C(=O)O)C1=CC=C(C(O)CCCN2CCC(C(O)(c3ccccc3)c3ccccc3)CC2)C=CP1",
                    1.0
                ],
                [
                    "NC(O)(C(=O)F)c1ccc(C(O)CCCN2CCC(C(O)(c3cc#ccc3)c3ccccc3)CC2)cc1",
                    1.0
                ],
                [
                    "NC(O)(C(=O)CS)c1c#cc(C(O)CCCN2CCC(C(O)(c3ccccc3)c3ccccc3)CC2)cc1",
                    1.0
                ],
                [
                    "NC(O)(C(=O)CF)c1c#cc(C(O)CCCN2CCC(C(O)(c3ccccc3)c3ccccc3)CC2)cc1",
                    1.0
                ],
                [
                    "NC(NO)(C(=O)S)c1c#cc(C(O)CCCN2CCC(C(O)(c3ccccc3)c3ccccc3)CC2)cc1",
                    1.0
                ],
                [
                    "NC(NO)(C(=O)OP)c1ccc(C(O)CCCN2CCC(C(O)(c3ccccc3)c3ccccc3)CC2)cc1",
                    1.0
                ],
                [
                    "NC(NO)(C(=O)O)c1c#cc(C(O)CCCN2CCC(C(O)(c3ccccc3)c3ccccc3)CC2)cc1",
                    1.0
                ],
                [
                    "NC(N)(C(=O)S)c1c#cc(C(O)CCCN2CCC(C(O)(c3ccccc3)c3ccccc3)CC2)cc1",
                    1.0
                ],
                [
                    "NC(N)(C(=O)P)c1ccc(C(O)CCCN2CCC(C(O)(c3ccccc3)c3ccccc3)CC2)cc1",
                    1.0
                ],
                [
                    "NC(N)(C(=O)P)c1ccc(C(O)CCCN2CCC(C(O)(c3cc#ccc3)c3ccccc3)CC2)cc1",
                    1.0
                ],
                [
                    "NC(N)(C(=O)P)c1ccc(C(O)CCCN2CCC(C(O)(c3c#cccc3)c3ccccc3)CC2)cc1",
                    1.0
                ],
                [
                    "NC(N)(C(=O)P)c1c#cc(C(O)CCCN2CCC(C(O)(c3ccccc3)c3ccccc3)CC2)cc1",
                    1.0
                ],
                [
                    "NC(N)(C(=O)O)c1ccc(C(O)CCCN2CCC(C(O)(c3ccccc3)c3ccccc3)CC2)cc1",
                    1.0
                ],
                [
                    "NC(N)(C(=O)O)c1c#cc(C(O)CCCN2CCCC(C(O)(c3ccccc3)c3ccccc3)CC2)cc1",
                    1.0
                ],
                [
                    "NC(N)(C(=O)O)c1c#cc(C(O)CCCN2CCC(C(O)(c3ccccc3)c3ccccc3)CC2)cc1",
                    1.0
                ],
                [
                    "NC(N)(C(=O)F)c1c#cc(C(O)CCCN2CCC(C(O)(c3ccccc3)c3ccccc3)CC2)cc1",
                    1.0
                ],
                [
                    "NC(N)(C(=O)F)c1c#cc(C(O)CCCN2CCC(C(O)(c3cc#ccc3)c3ccccc3)CC2)cc1",
                    1.0
                ],
                [
                    "NC(N)(C(=O)Cl)c1c#cc(C(O)CCCN2CCC(C(O)(c3ccccc3)c3ccccc3)CC2)cc1",
                    1.0
                ],
                [
                    "NC(CO)(C(=O)OS)c1ccc(C(O)CCCN2CCC(C(O)(c3ccccc3)c3ccccc3)CC2)cc1",
                    1.0
                ],
                [
                    "NC(CO)(C(=O)OF)c1ccc(C(O)CCCN2CCC(C(O)(c3ccccc3)c3ccccc3)CC2)cc1",
                    1.0
                ],
                [
                    "NC(CO)(C(=O)O)c1ccc(C(O)CCCN2CCC(C(O)(c3ccccc3)c3ccccc3)CC2)cc1",
                    1.0
                ],
                [
                    "NC(CO)(C(=O)Cl)c1ccc(C(O)CCCN2CCC(C(O)(c3cc#ccc3)c3ccccc3)CC2)cc1",
                    1.0
                ],
                [
                    "NC(CF)(C(=O)O)c1c#cc(C(O)CCCN2CCC(C(O)(c3ccccc3)c3ccccc3)CC2)cc1",
                    1.0
                ],
                [
                    "NC(C=O)(CO)c1ccc(C(O)CCCN2CCC(C(O)(c3ccccc3)c3ccccc3)CC2)cc1",
                    1.0
                ],
                [
                    "NC(C(=O)O)c1c#cc(C(O)CCCN2CCC(C(O)(c3ccccc3)c3ccccc3)CC2)cc1",
                    1.0
                ],
                [
                    "NC(=O)C(P)(CO)c1ccc(C(O)CCCN2CCC(C(O)(c3ccccc3)c3ccccc3)CC2)cc1",
                    1.0
                ],
                [
                    "NC(=O)C(O)(O)c1ccc(C(O)CCCN2CCC(C(O)(c3ccccc3)c3ccccc3)CC2)cc1",
                    1.0
                ],
                [
                    "NC(=O)C(O)(NCl)c1c#cc(C(O)CCCN2CCC(C(O)(c3ccccc3)c3ccccc3)CC2)cc1",
                    1.0
                ],
                [
                    "NC(=O)C(N)(S)c1c#cc(C(O)CCCN2CCC(C(O)(c3ccccc3)c3ccccc3)CC2)cc1",
                    1.0
                ],
                [
                    "NC(=O)C(N)(P)c1c#cc(C(O)CCCN2CCC(C(O)(c3ccccc3)c3ccccc3)CC2)cc1",
                    1.0
                ],
                [
                    "NC(=O)C(N)(O)c1ccc(C(O)CCCN2CCC(C(O)(c3ccccc3)c3ccccc3)CC2)cc1",
                    1.0
                ],
                [
                    "NC(=O)C(N)(O)c1c#cc(C(O)CCCN2CCC(C(O)(c3ccccc3)c3ccccc3)CC2)cc1",
                    1.0
                ],
                [
                    "NC(=O)C(N)(N)c1c#cc(C(O)CCCN2CCC(C(O)(c3ccccc3)c3ccccc3)CC2)cc1",
                    1.0
                ],
                [
                    "NC(=O)C(N)(F)c1c#cc(C(O)CCCN2CCC(C(O)(c3ccccc3)c3ccccc3)CC2)cc1",
                    1.0
                ],
                [
                    "NC(=O)C(N)(CO)c1ccc(C(O)CCCN2CCC(C(O)(c3ccccc3)c3ccccc3)CC2)cc1",
                    1.0
                ],
                [
                    "COC(=O)C(O)(O)c1ccc(C(O)CCCN2CCC(C(O)(c3c#cc#cc3)c3ccccc3)CC2)cc1",
                    1.0
                ],
                [
                    "COC(=O)C(O)(CO)c1ccc(C(O)CCCN2CCC(C(O)(c3ccccc3)c3ccccc3)CC2)cc1",
                    1.0
                ],
                [
                    "COC(=O)C(N)(O)c1ccc(C(O)CCCN2CCC(C(O)(c3ccccc3)c3ccccc3)CC2)cc1",
                    1.0
                ],
                [
                    "CNC(NO)(C(=O)S)c1c#cc(C(O)CCCN2CCC(C(O)(c3ccccc3)c3ccccc3)CC2)cc1",
                    1.0
                ],
                [
                    "CNC(N)(C(=O)S)c1c#cc(C(O)CCCN2CCC(C(O)(c3ccccc3)c3ccccc3)CC2)cc1",
                    1.0
                ],
                [
                    "CNC(N)(C(=O)S)c1c#cc(C(O)CCCN2CCC(C(O)(c3c#cccc3)c3ccccc3)CC2)cc1",
                    1.0
                ],
                [
                    "CC(O)(C(=O)O)c1ccc(C(O)CCCN2CCCC(C(O)(c3c#cccc3)c3ccccn3)CC2)cc1",
                    1.0
                ],
                [
                    "CC(O)(C(=O)O)c1ccc(C(O)CCCN2CCC(C(O)(c3ccccc3)c3ccccn3)CC2)cc1",
                    1.0
                ],
                [
                    "CC(O)(C(=O)O)c1ccc(C(O)CCCN2CCC(C(O)(c3ccccc3)c3ccc[nH]3)CC2)cc1",
                    1.0
                ],
                [
                    "CC(O)(C(=O)O)c1ccc(C(O)CCCN2CCC(C(O)(c3cc#ccc3)c3ccccn3)CC2)cc1",
                    1.0
                ],
                [
                    "CC(O)(C(=O)O)c1ccc(C(O)CCCN2CCC(C(O)(C3=CC=NNC=C3)c3ccccc3)CC2)cc1",
                    1.0
                ],
                [
                    "CC(O)(C(=O)O)c1ccc(C(O)CCCN2CCC(C(O)(C3=CC=NCC=C3)c3ccccc3)CC2)cc1",
                    1.0
                ],
                [
                    "CC(O)(C(=O)O)C1=CC=C(C(O)CCCN2CCC(C(O)(c3ccccc3)c3ccccc3)CC2)[SH]=C1",
                    1.0
                ],
                [
                    "CC(O)(C(=O)CO)c1ccc(C(O)CCCN2CCC(C(O)(c3ccccc3)c3ccccn3)CC2)cc1",
                    1.0
                ],
                [
                    "CC(N)(C(=O)O)c1c#cc(C(O)CCCN2CCC(C(O)(c3ccccc3)c3ccc(P)cc3)CC2)cc1",
                    1.0
                ],
                [
                    "CC(N)(C(=O)O)c1c#cc(C(O)CCCN2CCC(C(O)(C3=CC=CC3)c3ccccc3)CC2)cc1",
                    1.0
                ],
                [
                    "CC(CO)(C(N)=O)c1ccc(C(O)CCCN2CCC(C(O)(c3ccccc3)c3ccccc3)CC2)cc1",
                    1.0
                ],
                [
                    "CC(CO)(C(N)=O)S1=CC=C(C(O)CCCN2CCC(C(O)(c3ccccc3)c3ccccc3)CC2)C=C1",
                    1.0
                ],
                [
                    "CC(CO)(C(=O)ON)c1ccc(C(O)CCCN2CCC(C(O)(c3ccccc3)c3ccccc3)CC2)cc1",
                    1.0
                ],
                [
                    "CC(CO)(C(=O)CO)c1ccc(C(O)CCCN2CCC(C(O)(c3ccccc3)c3ccccc3)CC2)cc1",
                    1.0
                ],
                [
                    "CC(C(=O)O)(c1c#cc(C(O)CCCN2CCC(C(O)(c3ccccc3)c3ccccc3)CC2)cc1)N(N)N",
                    1.0
                ],
                [
                    "CC(=O)C(O)(O)c1ccc(C(O)CCCN2CCC(C(O)(c3ccccc3)c3ccccc3)CC2)cc1",
                    1.0
                ],
                [
                    "CC(=O)C(O)(NO)c1ccc(C(O)CCCN2CCC(C(O)(c3ccccc3)c3ccccc3)CC2)cc1",
                    1.0
                ],
                [
                    "CC(=O)C(O)(CO)c1ccc(C(O)CCCN2CCC(C(O)(c3ccccc3)c3ccccc3)CC2)cc1",
                    1.0
                ],
                [
                    "C=C(O)C(N)(N)c1c#cc(C(O)CCCN2CCC(C(O)(c3ccccc3)c3ccccc3)CC2)cc1",
                    1.0
                ]
            ],
            "execution_time": 1038.7027711868286,
            "number_scoring_function_calls": 34550,
            "metadata": {
                "top_1": 1.0,
                "top_10": 1.0,
                "top_100": 1.0,
                "internal_similarity_max": 0.9322033898305084,
                "internal_similarity_mean": 0.5726976718379563,
                "internal_similarity_histogram_density": [
                    [
                        0.1,
                        0.0,
                        0.0,
                        0.21400000000000005,
                        2.2860000000000005,
                        3.7339999999999964,
                        1.9440000000000004,
                        1.4220000000000004,
                        0.29600000000000004,
                        0.004000000000000001
                    ]
                ],
                "internal_similarity_histogram_bins": [
                    [
                        0.0,
                        0.1,
                        0.2,
                        0.30000000000000004,
                        0.4,
                        0.5,
                        0.6000000000000001,
                        0.7000000000000001,
                        0.8,
                        0.9,
                        1.0
                    ]
                ]
            }
        },
        {
            "benchmark_name": "Ranolazine MPO",
            "score": 0.9622501385485659,
            "optimized_molecules": [
                [
                    "COc1ccccc1OCC(O)CN(O)CCCCC(=O)NC(C(C)=CF)=C(C)C=CCCCCCCN(Br)Br",
                    0.9629129382899376
                ],
                [
                    "COc1ccccc1OCC(O)CN(O)CCCCC(=O)NC(C(C)=CBr)=C(C)C=CCCCCCCN(F)Br",
                    0.9629129382899376
                ],
                [
                    "COc1ccccc1OCC(O)CN(O)CCCCC(=O)NC(C(C)=CF)=C(C)C=CCCCCCCN(Br)CBr",
                    0.96275851237717
                ],
                [
                    "COc1ccccc1OCC(O)CN(O)CCCCC(=O)NC(C(C)=CBr)=C(C)C=CCCCCCCN(F)CBr",
                    0.96275851237717
                ],
                [
                    "COc1ccccc1OCC(O)CN(O)CCCCC(=O)NC(C(C)=CBr)=C(C)C=CCCCCCCN(Br)CF",
                    0.96275851237717
                ],
                [
                    "COc1ccccc1OCC(O)CN(O)CCCCC(=O)NC(C(C)=CBr)=C(C)C=CCCCCCN1CCCP1F",
                    0.9627460592367482
                ],
                [
                    "COc1ccccc1OCC(O)CN(O)CCCCC(=O)NC(C(C)=CBr)=C(C)C=CCCCCCCN1CP1F",
                    0.9626734022696233
                ],
                [
                    "COc1ccccc1OSC(O)CN(O)CCCCC(=O)NC(C(C)=CF)=C(C)C=CCCCCCN(Br)C1CC1",
                    0.9625971771385469
                ],
                [
                    "COc1ccccc1OPC(O)CN(O)CCCCC(=O)NC(C(C)=CF)=C(C)C=CCCCCCN(Br)C1CC1",
                    0.9625971771385469
                ],
                [
                    "COc1ccccc1OCC(O)CN(O)CCCCC(=O)NC(C(C)=CCl)=C(C)C=CCCCCCN1CCCP1F",
                    0.9622043769951966
                ],
                [
                    "COc1ccccc1OCC(O)CN(CBr)CCCCC(=O)NC(C(C)=CF)=C(C)C=CCCCCN(Br)SO",
                    0.9619261236464839
                ],
                [
                    "COc1ccccc1OSC(O)CN(O)CCCCC(=O)NC(C(C)=CF)=C(C)C=CCCCCCN(Cl)CCOBr",
                    0.9617243709269392
                ],
                [
                    "COc1ccccc1OSC(O)CN(O)CCCCC(=O)NC(C(C)=CF)=C(C)C=CCCCCCN(Br)CCOCl",
                    0.9617243709269392
                ],
                [
                    "COc1ccccc1OSC(O)CN(O)CCCCC(=O)NC(C(C)=CF)=C(C)C=CCCCCCN(Br)CCOBr",
                    0.9617243709269392
                ],
                [
                    "COc1ccccc1OPC(O)CN(O)CCCCC(=O)NC(C(C)=CF)=C(C)C=CCCCCCN(Cl)CCOBr",
                    0.9617243709269392
                ],
                [
                    "COc1ccccc1OPC(O)CN(O)CCCCC(=O)NC(C(C)=CF)=C(C)C=CCCCCCN(Br)CCOCl",
                    0.9617243709269392
                ],
                [
                    "COc1ccccc1OPC(O)CN(O)CCCCC(=O)NC(C(C)=CF)=C(C)C=CCCCCCN(Br)CCOBr",
                    0.9617243709269392
                ],
                [
                    "COc1ccccc1OCC(O)CN(CCBr)CCCCC(=O)NC(C(C)=CF)=C(C)C=CCCCCN(Br)SO",
                    0.9616582869386759
                ],
                [
                    "CCCN(CCCCC(=O)NC(C(C)=CF)=C(C)C=CCCCCN(Br)SO)CC(O)COc1ccccc1OC",
                    0.9616582869386759
                ],
                [
                    "COc1ccccc1OCC(O)CN(O)CCCCC(=O)NC(C(C)=CF)=C(C)C=CCCCCCN(Br)CCCBr",
                    0.961649239145334
                ],
                [
                    "COc1ccccc1OCC(O)CN(O)CCCCC(=O)NC(C(C)=CBr)=C(C)C=CCCCCCN(F)CCCBr",
                    0.961649239145334
                ],
                [
                    "COc1ccccc1OCC(O)CN(O)CCCCC(=O)NC(C(C)=CBr)=C(C)C=CCCCCCN(Br)CCCF",
                    0.961649239145334
                ],
                [
                    "COc1ccccc1OCC(O)CN(Br)CCCCC(=O)NC(C(C)=CF)=C(C)C=CCCCCCN(O)CCCBr",
                    0.961649239145334
                ],
                [
                    "CCCCN(O)CCCCCC=CC(C)=C(NC(=O)CCCCN(Br)CC(O)COc1ccccc1OC)C(C)=CF",
                    0.961649239145334
                ],
                [
                    "CCCCN(F)CCCCCC=CC(C)=C(NC(=O)CCCCN(O)CC(O)COc1ccccc1OC)C(C)=CBr",
                    0.961649239145334
                ],
                [
                    "CCCCN(Br)CCCCCC=CC(C)=C(NC(=O)CCCCN(O)CC(O)COc1ccccc1OC)C(C)=CF",
                    0.961649239145334
                ],
                [
                    "COc1ccccc1OCC(O)CN(O)CCCCC(=O)NC(C(C)=CF)=C(C)C=CCCCCCN(Br)CCCOBr",
                    0.9615756862425454
                ],
                [
                    "COc1ccccc1OSC(O)CN(O)CCCCC(=O)NC(C(C)=CF)=C(C)C=CCCCCCN(CBr)C1CC1",
                    0.9614945199868387
                ],
                [
                    "COc1ccccc1OPC(O)CN(O)CCCCC(=O)NC(C(C)=CF)=C(C)C=CCCCCCN(CBr)C1CC1",
                    0.9614945199868387
                ],
                [
                    "COc1ccccc1OCC(O)CN(O)CCCCC(=O)NC(C(C)=CF)=C(C)C=CCCCCCN(SBr)C1CC1",
                    0.9614945199868387
                ],
                [
                    "COc1ccccc1OCC(O)CN(O)CCCCC(=O)NC(C(C)=CF)=C(C)C=CCCCCCN(PBr)C1CC1",
                    0.9614945199868387
                ],
                [
                    "COc1ccccc1OCC(O)CN(O)CCCCC(=O)NC(C(C)=CBr)=C(C)C=CCCCCCN(SF)C1CC1",
                    0.9614945199868387
                ],
                [
                    "COc1ccccc1OSC(O)CN(O)CCCCC(=O)NC(C(C)=CF)=C(C)C=CCCCCCN(Cl)C1CC1",
                    0.961404277149729
                ],
                [
                    "COc1ccccc1OSC(O)CN(O)CCCCC(=O)NC(C(C)=CF)=C(C)C=CCCCCCC1CCN1Br",
                    0.9613254766332143
                ],
                [
                    "COc1ccccc1OPC(O)CN(O)CCCCC(=O)NC(C(C)=CF)=C(C)C=CCCCCCC1CCN1Br",
                    0.9613254766332143
                ],
                [
                    "COc1ccccc1OCC(O)CN(O)CCCCC(=O)NC(C(C)=CF)=C(C)C=CCCCCCCN(Br)COBr",
                    0.961239402872395
                ],
                [
                    "COc1ccccc1OCC(O)CN(O)CCCCC(=O)NC(C(C)=CBr)=C(C)C=CCCCCCCN(F)COBr",
                    0.961239402872395
                ],
                [
                    "COc1ccccc1OCC(O)CN(O)CCCCC(=O)NC(C(C)=CBr)=C(C)C=CCCCCCCN(Br)COF",
                    0.961239402872395
                ],
                [
                    "COc1ccccc1OCC(O)CN(O)CCCCC(=O)NC(C(C)=CCl)=C(C)C=CCCCCCCN1CP1F",
                    0.9612290135632848
                ],
                [
                    "COc1ccccc1OSC(O)CN(O)CCCCC(=O)NC(C(C)=CF)=C(C)C=CCCCCCN(CCl)C1CC1",
                    0.9611027415336719
                ],
                [
                    "COc1ccccc1OCC(O)CN(O)CCCCC(=O)NC(C(C)=CCl)=C(C)C=CCCCCCN(SF)C1CC1",
                    0.9611027415336719
                ],
                [
                    "CCCCN(O)CCCCCC=CC(C)=C(NC(=O)CCCCN(Cl)CC(O)COc1ccccc1OC)C(C)=CF",
                    0.9611000827264464
                ],
                [
                    "CCCCN(F)CCCCCC=CC(C)=C(NC(=O)CCCCN(O)CC(O)COc1ccccc1OC)C(C)=CCl",
                    0.9611000827264464
                ],
                [
                    "CCCCN(Cl)CCCCCC=CC(C)=C(NC(=O)CCCCN(O)CC(O)COc1ccccc1OC)C(C)=CF",
                    0.9611000827264464
                ],
                [
                    "COc1ccccc1OOC(O)CN(O)CCCCC(=O)NC(C(C)=CBr)=C(C)C=CCCCCCCN1CP1F",
                    0.9610588242824071
                ],
                [
                    "COc1ccccc1OCC(O)CN(O)CCCCC(=O)NC(C(C)=CF)=C(C)C=CCCCCCN(Br)C1CC=CC1",
                    0.9608867995251956
                ],
                [
                    "COc1ccccc1OCC(O)CN(O)CCCCC(=O)NC(C(C)=CBr)=C(C)C=CCCCCCCN1COP1F",
                    0.9608800759782375
                ],
                [
                    "COc1ccccc1OCC(O)CN(O)CCCCC(=O)NC(C(C)=CF)=C(C)C=CCCCCCCN(Cl)CBr",
                    0.9608739494935299
                ],
                [
                    "COc1ccccc1OCC(O)CN(O)CCCCC(=O)NC(C(C)=CF)=C(C)C=CCCCCCCN(Br)CCl",
                    0.9608739494935299
                ],
                [
                    "COc1ccccc1OCC(O)CN(O)CCCCC(=O)NC(C(C)=CCl)=C(C)C=CCCCCCCN(F)CBr",
                    0.9608739494935299
                ],
                [
                    "COc1ccccc1OCC(O)CN(O)CCCCC(=O)NC(C(C)=CCl)=C(C)C=CCCCCCCN(Br)CF",
                    0.9608739494935299
                ],
                [
                    "COc1ccccc1OCC(O)CN(O)CCCCC(=O)NC(C(C)=CBr)=C(C)C=CCCCCCCN(F)CCl",
                    0.9608739494935299
                ],
                [
                    "COc1ccccc1OCC(O)CN(O)CCCCC(=O)NC(C(C)=CBr)=C(C)C=CCCCCCCN(Cl)CF",
                    0.9608739494935299
                ],
                [
                    "COc1ccccc1OCC(O)CN(O)CCCCC(=O)NC(C(C)=CF)=C(C)C=CCCCCCCN(CBr)CBr",
                    0.960862613342638
                ],
                [
                    "COc1ccccc1OCC(O)CN(O)CCCCC(=O)NC(C(C)=CBr)=C(C)C=CCCCCCCN(CF)CBr",
                    0.960862613342638
                ],
                [
                    "COc1ccccc1OCC(O)CN(O)CCCCC(=O)NC(C(C)=CF)=C(C)C=CCCCCCN(Cl)CCCBr",
                    0.9608274657139616
                ],
                [
                    "COc1ccccc1OCC(O)CN(O)CCCCC(=O)NC(C(C)=CF)=C(C)C=CCCCCCN(Br)CCCCl",
                    0.9608274657139616
                ],
                [
                    "COc1ccccc1OCC(O)CN(O)CCCCC(=O)NC(C(C)=CCl)=C(C)C=CCCCCCN(F)CCCBr",
                    0.9608274657139616
                ],
                [
                    "COc1ccccc1OCC(O)CN(O)CCCCC(=O)NC(C(C)=CCl)=C(C)C=CCCCCCN(Br)CCCF",
                    0.9608274657139616
                ],
                [
                    "COc1ccccc1OCC(O)CN(O)CCCCC(=O)NC(C(C)=CBr)=C(C)C=CCCCCCN(F)CCCCl",
                    0.9608274657139616
                ],
                [
                    "COc1ccccc1OCC(O)CN(O)CCCCC(=O)NC(C(C)=CBr)=C(C)C=CCCCCCN(Cl)CCCF",
                    0.9608274657139616
                ],
                [
                    "COc1ccccc1OCC(O)CN(Cl)CCCCC(=O)NC(C(C)=CF)=C(C)C=CCCCCCN(O)CCCBr",
                    0.9608274657139616
                ],
                [
                    "COc1ccccc1OCC(O)CN(Br)CCCCC(=O)NC(C(C)=CF)=C(C)C=CCCCCCN(O)CCCCl",
                    0.9608274657139616
                ],
                [
                    "COc1ccccc1OOC(O)CN(O)CCCCC(=O)NC(C(C)=CF)=C(C)C=CCCCCCCN(Br)CBr",
                    0.9607882474349677
                ],
                [
                    "COc1ccccc1OOC(O)CN(O)CCCCC(=O)NC(C(C)=CBr)=C(C)C=CCCCCCCN(F)CBr",
                    0.9607882474349677
                ],
                [
                    "COc1ccccc1OOC(O)CN(O)CCCCC(=O)NC(C(C)=CBr)=C(C)C=CCCCCCCN(Br)CF",
                    0.9607882474349677
                ],
                [
                    "COc1ccccc1OSC(O)CN(O)CCCCC(=O)NC(C(C)=CF)=C(C)C=CCCCCCN(Cl)CCOCl",
                    0.960716223946997
                ],
                [
                    "COc1ccccc1OSC(O)CN(O)CCCCC(=O)NC(C(C)=CF)=C(C)C=CCCCCCN(Cl)CCBr",
                    0.9605286873232323
                ],
                [
                    "COc1ccccc1OSC(O)CN(O)CCCCC(=O)NC(C(C)=CF)=C(C)C=CCCCCCN(Br)CCCl",
                    0.9605286873232323
                ],
                [
                    "COc1ccccc1OSC(O)CN(O)CCCCC(=O)NC(C(C)=CF)=C(C)C=CCCCCCN(Br)CCBr",
                    0.9605286873232323
                ],
                [
                    "COc1ccccc1OSC(O)CN(O)CCCCC(=O)NC(C(C)=CCl)=C(C)C=CCCCCCN(F)CCBr",
                    0.9605286873232323
                ],
                [
                    "COc1ccccc1OSC(O)CN(O)CCCCC(=O)NC(C(C)=CBr)=C(C)C=CCCCCCN(Cl)CCF",
                    0.9605286873232323
                ],
                [
                    "COc1ccccc1OPC(O)CN(O)CCCCC(=O)NC(C(C)=CF)=C(C)C=CCCCCCN(Br)CCBr",
                    0.9605286873232323
                ],
                [
                    "COc1ccccc1OPC(O)CN(O)CCCCC(=O)NC(C(C)=CCl)=C(C)C=CCCCCCN(Br)CCF",
                    0.9605286873232323
                ],
                [
                    "COc1ccccc1OPC(O)CN(O)CCCCC(=O)NC(C(C)=CBr)=C(C)C=CCCCCCN(F)CCBr",
                    0.9605286873232323
                ],
                [
                    "COc1ccccc1OCC(O)CN(O)CCCCC(=O)NC(C(C)=CF)=C(C)C=CCCCCCN(Cl)SCBr",
                    0.9605286873232323
                ],
                [
                    "COc1ccccc1OCC(O)CN(O)CCCCC(=O)NC(C(C)=CF)=C(C)C=CCCCCCN(Cl)CSBr",
                    0.9605286873232323
                ],
                [
                    "COc1ccccc1OCC(O)CN(O)CCCCC(=O)NC(C(C)=CF)=C(C)C=CCCCCCN(Br)SCCl",
                    0.9605286873232323
                ],
                [
                    "COc1ccccc1OCC(O)CN(O)CCCCC(=O)NC(C(C)=CF)=C(C)C=CCCCCCN(Br)CSCl",
                    0.9605286873232323
                ],
                [
                    "COc1ccccc1OCC(O)CN(O)CCCCC(=O)NC(C(C)=CF)=C(C)C=CCCCCCN(Br)CSBr",
                    0.9605286873232323
                ],
                [
                    "COc1ccccc1OCC(O)CN(O)CCCCC(=O)NC(C(C)=CF)=C(C)C=CCCCCCN(Br)CPCl",
                    0.9605286873232323
                ],
                [
                    "COc1ccccc1OCC(O)CN(O)CCCCC(=O)NC(C(C)=CF)=C(C)C=CCCCCCN(Br)CPBr",
                    0.9605286873232323
                ],
                [
                    "COc1ccccc1OCC(O)CN(O)CCCCC(=O)NC(C(C)=CCl)=C(C)C=CCCCCCN(F)SCBr",
                    0.9605286873232323
                ],
                [
                    "COc1ccccc1OCC(O)CN(O)CCCCC(=O)NC(C(C)=CCl)=C(C)C=CCCCCCN(F)CPBr",
                    0.9605286873232323
                ],
                [
                    "COc1ccccc1OCC(O)CN(O)CCCCC(=O)NC(C(C)=CCl)=C(C)C=CCCCCCN(Br)PCF",
                    0.9605286873232323
                ],
                [
                    "COc1ccccc1OCC(O)CN(O)CCCCC(=O)NC(C(C)=CCl)=C(C)C=CCCCCCN(Br)CPF",
                    0.9605286873232323
                ],
                [
                    "COc1ccccc1OCC(O)CN(O)CCCCC(=O)NC(C(C)=CBr)=C(C)C=CCCCCCN(F)SCBr",
                    0.9605286873232323
                ],
                [
                    "COc1ccccc1OCC(O)CN(O)CCCCC(=O)NC(C(C)=CBr)=C(C)C=CCCCCCN(F)PCCl",
                    0.9605286873232323
                ],
                [
                    "COc1ccccc1OCC(O)CN(O)CCCCC(=O)NC(C(C)=CBr)=C(C)C=CCCCCCN(F)PCBr",
                    0.9605286873232323
                ],
                [
                    "COc1ccccc1OCC(O)CN(O)CCCCC(=O)NC(C(C)=CBr)=C(C)C=CCCCCCN(Cl)SCF",
                    0.9605286873232323
                ],
                [
                    "COc1ccccc1OCC(O)CN(O)CCCCC(=O)NC(C(C)=CBr)=C(C)C=CCCCCCN(Cl)PCF",
                    0.9605286873232323
                ],
                [
                    "COc1ccccc1OCC(O)CN(O)CCCCC(=O)NC(C(C)=CBr)=C(C)C=CCCCCCN(Br)SCF",
                    0.9605286873232323
                ],
                [
                    "COc1ccccc1OCC(O)CN(Cl)CCCCC(=O)NC(C(C)=CF)=C(C)C=CCCCCCN(Cl)CSO",
                    0.9605286873232323
                ],
                [
                    "COc1ccccc1OCC(O)CN(Cl)CCCCC(=O)NC(C(C)=CBr)=C(C)C=CCCCCCN(O)CPF",
                    0.9605286873232323
                ],
                [
                    "COc1ccccc1OCC(O)CN(Br)CCCCC(=O)NC(C(C)=CF)=C(C)C=CCCCCCN(O)CSCl",
                    0.9605286873232323
                ],
                [
                    "COc1ccccc1OCC(O)CN(Br)CCCCC(=O)NC(C(C)=CF)=C(C)C=CCCCCCN(Br)CSO",
                    0.9605286873232323
                ],
                [
                    "CCCN(F)CCCCCC=CC(C)=C(NC(=O)CCCCN(O)CC(O)POc1ccccc1OC)C(C)=CCl",
                    0.9605286873232323
                ],
                [
                    "CCCN(Cl)CCCCCC=CC(C)=C(NC(=O)CCCCN(O)CC(O)SOc1ccccc1OC)C(C)=CF",
                    0.9605286873232323
                ],
                [
                    "CCCN(Cl)CCCCCC=CC(C)=C(NC(=O)CCCCN(O)CC(O)POc1ccccc1OC)C(C)=CF",
                    0.9605286873232323
                ],
                [
                    "CCCN(Br)CCCCCC=CC(C)=C(NC(=O)CCCCN(O)CC(O)SOc1ccccc1OC)C(C)=CF",
                    0.9605286873232323
                ]
            ],
            "execution_time": 77928.78884935379,
            "number_scoring_function_calls": 2178197,
            "metadata": {
                "top_1": 0.9629129382899376,
                "top_10": 0.9626919606490046,
                "top_100": 0.9611455167067551,
                "internal_similarity_max": 0.9342105263157895,
                "internal_similarity_mean": 0.6598427863340763,
                "internal_similarity_histogram_density": [
                    [
                        0.1,
                        0.0,
                        0.0,
                        0.0,
                        0.014000000000000002,
                        2.8599999999999977,
                        3.4620000000000006,
                        2.7080000000000006,
                        0.8220000000000002,
                        0.034
                    ]
                ],
                "internal_similarity_histogram_bins": [
                    [
                        0.0,
                        0.1,
                        0.2,
                        0.30000000000000004,
                        0.4,
                        0.5,
                        0.6000000000000001,
                        0.7000000000000001,
                        0.8,
                        0.9,
                        1.0
                    ]
                ]
            }
        },
        {
            "benchmark_name": "Perindopril MPO",
            "score": 0.8388846294674718,
            "optimized_molecules": [
                [
                    "CCCC(NC(C)C(=O)N1C(C(=O)O)CC2C[SH](p3[pH][pH]3)C(n3[pH][pH]3)CCCCC21)C(=O)OCC",
                    0.8390957231764807
                ],
                [
                    "CCCC(NC(C)C(=O)N1C(C(=O)O)CC2C[SH](p3[pH][pH]3)C(n3[nH][pH]3)CCCCC21)C(=O)OCC",
                    0.8390957231764807
                ],
                [
                    "CCCC(NC(C)C(=O)N1C(C(=O)O)CC2C[SH](p3[nH][pH]3)C(p3[pH][pH]3)CCCCC21)C(=O)OCC",
                    0.8390957231764807
                ],
                [
                    "CCCC(NC(C)C(=O)N1C(C(=O)O)CC2C[SH](p3[nH][pH]3)C(p3[nH][pH]3)CCCCC21)C(=O)OCC",
                    0.8390957231764807
                ],
                [
                    "CCCC(NC(C)C(=O)N1C(C(=O)O)CC2C[SH](p3[nH][pH]3)C(n3[pH][pH]3)CCCCC21)C(=O)OCC",
                    0.8390957231764807
                ],
                [
                    "CCCC(NC(C)C(=O)N1C(C(=O)O)CC2C[SH](p3[nH][pH]3)C(n3[nH][pH]3)CCCCC21)C(=O)OCC",
                    0.8390957231764807
                ],
                [
                    "CCCC(NC(C)C(=O)N1C(C(=O)O)CC2C[SH](p3[nH][nH]3)C(p3[pH][pH]3)CCCCC21)C(=O)OCC",
                    0.8390957231764807
                ],
                [
                    "CCCC(NC(C)C(=O)N1C(C(=O)O)CC2C[SH](p3[nH][nH]3)C(p3[nH][pH]3)CCCCC21)C(=O)OCC",
                    0.8390957231764807
                ],
                [
                    "CCCC(NC(C)C(=O)N1C(C(=O)O)CC2C[SH](p3[nH][nH]3)C(n3[pH][pH]3)CCCCC21)C(=O)OCC",
                    0.8390957231764807
                ],
                [
                    "CCCC(NC(C)C(=O)N1C(C(=O)O)CC2C[SH](p3[nH][nH]3)C(n3[nH][pH]3)CCCCC21)C(=O)OCC",
                    0.8390957231764807
                ],
                [
                    "CCCC(NC(C)C(=O)N1C(C(=O)O)CC2C[SH](n3[nH][pH]3)C(p3[pH][pH]3)CCCCC21)C(=O)OCC",
                    0.8390957231764807
                ],
                [
                    "CCCC(NC(C)C(=O)N1C(C(=O)O)CC2C[SH](n3[nH][pH]3)C(p3[nH][pH]3)CCCCC21)C(=O)OCC",
                    0.8390957231764807
                ],
                [
                    "CCCC(NC(C)C(=O)N1C(C(=O)O)CC2C[SH](n3[nH][pH]3)C(p3[nH][nH]3)CCCCC21)C(=O)OCC",
                    0.8390957231764807
                ],
                [
                    "CCCC(NC(C)C(=O)N1C(C(=O)O)CC2C[SH](n3[nH][pH]3)C(n3[pH][pH]3)CCCCC21)C(=O)OCC",
                    0.8390957231764807
                ],
                [
                    "CCCC(NC(C)C(=O)N1C(C(=O)O)CC2C[SH](n3[nH][pH]3)C(n3[nH][pH]3)CCCCC21)C(=O)OCC",
                    0.8390957231764807
                ],
                [
                    "CCCC(NC(C)C(=O)N1C(C(=O)O)CC2C[SH](n3[nH][nH]3)C(p3[pH][pH]3)CCCCC21)C(=O)OCC",
                    0.8390957231764807
                ],
                [
                    "CCCC(NC(C)C(=O)N1C(C(=O)O)CC2C[SH](n3[nH][nH]3)C(p3[nH][pH]3)CCCCC21)C(=O)OCC",
                    0.8390957231764807
                ],
                [
                    "CCCC(NC(C)C(=O)N1C(C(=O)O)CC2C[SH](n3[nH][nH]3)C(p3[nH][nH]3)CCCCC21)C(=O)OCC",
                    0.8390957231764807
                ],
                [
                    "CCCC(NC(C)C(=O)N1C(C(=O)O)CC2C[SH](n3[nH][nH]3)C(n3[pH][pH]3)CCCCC21)C(=O)OCC",
                    0.8390957231764807
                ],
                [
                    "CCCC(NC(C)C(=O)N1C(C(=O)O)CC2C[SH](n3[nH][nH]3)C(n3[nH][pH]3)CCCCC21)C(=O)OCC",
                    0.8390957231764807
                ],
                [
                    "CCCC(NC(C)C(=O)N1C(C(=O)O)CC2CP(p3[pH][pH]3)C(n3[pH][pH]3)CCCCC21)C(=O)OCC",
                    0.8390957231764807
                ],
                [
                    "CCCC(NC(C)C(=O)N1C(C(=O)O)CC2CP(p3[pH][pH]3)C(n3[nH][pH]3)CCCCC21)C(=O)OCC",
                    0.8390957231764807
                ],
                [
                    "CCCC(NC(C)C(=O)N1C(C(=O)O)CC2CP(p3[nH][pH]3)C(p3[pH][pH]3)CCCCC21)C(=O)OCC",
                    0.8390957231764807
                ],
                [
                    "CCCC(NC(C)C(=O)N1C(C(=O)O)CC2CP(p3[nH][pH]3)C(p3[nH][pH]3)CCCCC21)C(=O)OCC",
                    0.8390957231764807
                ],
                [
                    "CCCC(NC(C)C(=O)N1C(C(=O)O)CC2CP(p3[nH][pH]3)C(n3[pH][pH]3)CCCCC21)C(=O)OCC",
                    0.8390957231764807
                ],
                [
                    "CCCC(NC(C)C(=O)N1C(C(=O)O)CC2CP(p3[nH][pH]3)C(n3[nH][pH]3)CCCCC21)C(=O)OCC",
                    0.8390957231764807
                ],
                [
                    "CCCC(NC(C)C(=O)N1C(C(=O)O)CC2CP(p3[nH][nH]3)C(p3[pH][pH]3)CCCCC21)C(=O)OCC",
                    0.8390957231764807
                ],
                [
                    "CCCC(NC(C)C(=O)N1C(C(=O)O)CC2CP(p3[nH][nH]3)C(n3[pH][pH]3)CCCCC21)C(=O)OCC",
                    0.8390957231764807
                ],
                [
                    "CCCC(NC(C)C(=O)N1C(C(=O)O)CC2CP(n3[pH][pH]3)C(p3[pH][pH]3)CCCCC21)C(=O)OCC",
                    0.8390957231764807
                ],
                [
                    "CCCC(NC(C)C(=O)N1C(C(=O)O)CC2CP(n3[pH][pH]3)C(p3[nH][pH]3)CCCCC21)C(=O)OCC",
                    0.8390957231764807
                ],
                [
                    "CCCC(NC(C)C(=O)N1C(C(=O)O)CC2CP(n3[nH][pH]3)C(p3[pH][pH]3)CCCCC21)C(=O)OCC",
                    0.8390957231764807
                ],
                [
                    "CCCC(NC(C)C(=O)N1C(C(=O)O)CC2CP(n3[nH][pH]3)C(p3[nH][pH]3)CCCCC21)C(=O)OCC",
                    0.8390957231764807
                ],
                [
                    "CCCC(NC(C)C(=O)N1C(C(=O)O)CC2CP(n3[nH][pH]3)C(p3[nH][nH]3)CCCCC21)C(=O)OCC",
                    0.8390957231764807
                ],
                [
                    "CCCC(NC(C)C(=O)N1C(C(=O)O)CC2CP(n3[nH][pH]3)C(n3[pH][pH]3)CCCCC21)C(=O)OCC",
                    0.8390957231764807
                ],
                [
                    "CCCC(NC(C)C(=O)N1C(C(=O)O)CC2CP(n3[nH][nH]3)C(n3[pH][pH]3)CCCCC21)C(=O)OCC",
                    0.8390957231764807
                ],
                [
                    "CCCC(NC(C)C(=O)N1C(C(=O)O)CC2CN(p3[pH][pH]3)C(p3[pH][pH]3)CCCCC21)C(=O)OCC",
                    0.8390957231764807
                ],
                [
                    "CCCC(NC(C)C(=O)N1C(C(=O)O)CC2CN(p3[pH][pH]3)C(p3[nH][pH]3)CCCCC21)C(=O)OCC",
                    0.8390957231764807
                ],
                [
                    "CCCC(NC(C)C(=O)N1C(C(=O)O)CC2CN(p3[pH][pH]3)C(n3[pH][pH]3)CCCCC21)C(=O)OCC",
                    0.8390957231764807
                ],
                [
                    "CCCC(NC(C)C(=O)N1C(C(=O)O)CC2CN(p3[pH][pH]3)C(n3[nH][pH]3)CCCCC21)C(=O)OCC",
                    0.8390957231764807
                ],
                [
                    "CCCC(NC(C)C(=O)N1C(C(=O)O)CC2CN(p3[nH][pH]3)C(p3[pH][pH]3)CCCCC21)C(=O)OCC",
                    0.8390957231764807
                ],
                [
                    "CCCC(NC(C)C(=O)N1C(C(=O)O)CC2CN(p3[nH][pH]3)C(p3[nH][pH]3)CCCCC21)C(=O)OCC",
                    0.8390957231764807
                ],
                [
                    "CCCC(NC(C)C(=O)N1C(C(=O)O)CC2CN(p3[nH][pH]3)C(n3[pH][pH]3)CCCCC21)C(=O)OCC",
                    0.8390957231764807
                ],
                [
                    "CCCC(NC(C)C(=O)N1C(C(=O)O)CC2CN(p3[nH][pH]3)C(n3[nH][pH]3)CCCCC21)C(=O)OCC",
                    0.8390957231764807
                ],
                [
                    "CCCC(NC(C)C(=O)N1C(C(=O)O)CC2CN(p3[nH][nH]3)C(p3[pH][pH]3)CCCCC21)C(=O)OCC",
                    0.8390957231764807
                ],
                [
                    "CCCC(NC(C)C(=O)N1C(C(=O)O)CC2CN(p3[nH][nH]3)C(n3[pH][pH]3)CCCCC21)C(=O)OCC",
                    0.8390957231764807
                ],
                [
                    "CCCC(NC(C)C(=O)N1C(C(=O)O)CC2CN(p3[nH][nH]3)C(n3[nH][pH]3)CCCCC21)C(=O)OCC",
                    0.8390957231764807
                ],
                [
                    "CCCC(NC(C)C(=O)N1C(C(=O)O)CC2CN(n3[pH][pH]3)C(p3[pH][pH]3)CCCCC21)C(=O)OCC",
                    0.8390957231764807
                ],
                [
                    "CCCC(NC(C)C(=O)N1C(C(=O)O)CC2CN(n3[pH][pH]3)C(p3[nH][pH]3)CCCCC21)C(=O)OCC",
                    0.8390957231764807
                ],
                [
                    "CCCC(NC(C)C(=O)N1C(C(=O)O)CC2CN(n3[nH][pH]3)C(p3[pH][pH]3)CCCCC21)C(=O)OCC",
                    0.8390957231764807
                ],
                [
                    "CCCC(NC(C)C(=O)N1C(C(=O)O)CC2CN(n3[nH][pH]3)C(p3[nH][pH]3)CCCCC21)C(=O)OCC",
                    0.8390957231764807
                ],
                [
                    "CCCC(NC(C)C(=O)N1C(C(=O)O)CC2CN(n3[nH][pH]3)C(n3[nH][pH]3)CCCCC21)C(=O)OCC",
                    0.8390957231764807
                ],
                [
                    "CCCC(NC(C)C(=O)N1C(C(=O)O)CC2CN(n3[nH][nH]3)C(p3[pH][pH]3)CCCCC21)C(=O)OCC",
                    0.8390957231764807
                ],
                [
                    "CCCC(NC(C)C(=O)N1C(C(=O)O)CC2CN(n3[nH][nH]3)C(n3[nH][pH]3)CCCCC21)C(=O)OCC",
                    0.8390957231764807
                ],
                [
                    "CCCC(NC(C)C(=O)N1C(C(=O)O)CC2CCCCC(p3[nH][pH]3)C(p3[pH][pH]3)CC21)C(=O)OCC",
                    0.8390957231764807
                ],
                [
                    "CCCC(NC(C)C(=O)N1C(C(=O)O)CC2CC(p3[pH][pH]3)C(n3[pH][pH]3)CCCCC21)C(=O)OCC",
                    0.8390957231764807
                ],
                [
                    "CCCC(NC(C)C(=O)N1C(C(=O)O)CC2CC(p3[nH][pH]3)C(p3[pH][pH]3)CCCCC21)C(=O)OCC",
                    0.8390957231764807
                ],
                [
                    "CCCC(NC(C)C(=O)N1C(C(=O)O)CC2CC(p3[nH][pH]3)C(p3[nH][pH]3)CCCCC21)C(=O)OCC",
                    0.8390957231764807
                ],
                [
                    "CCCC(NC(C)C(=O)N1C(C(=O)O)CC2CC(p3[nH][pH]3)C(n3[pH][pH]3)CCCCC21)C(=O)OCC",
                    0.8390957231764807
                ],
                [
                    "CCCC(NC(C)C(=O)N1C(C(=O)O)CC2CC(p3[nH][nH]3)C(p3[pH][pH]3)CCCCC21)C(=O)OCC",
                    0.8390957231764807
                ],
                [
                    "CCCC(NC(C)C(=O)N1C(C(=O)O)CC2CC(p3[nH][nH]3)C(p3[nH][pH]3)CCCCC21)C(=O)OCC",
                    0.8390957231764807
                ],
                [
                    "CCCC(NC(C)C(=O)N1C(C(=O)O)CC2CC(p3[nH][nH]3)C(p3[nH][nH]3)CCCCC21)C(=O)OCC",
                    0.8390957231764807
                ],
                [
                    "CCCC(NC(C)C(=O)N1C(C(=O)O)CC2CC(p3[nH][nH]3)C(n3[nH][pH]3)CCCCC21)C(=O)OCC",
                    0.8390957231764807
                ],
                [
                    "CCCC(NC(C)C(=O)N1C(C(=O)O)CC2CC(n3[pH][pH]3)C(p3[nH][pH]3)CCCCC21)C(=O)OCC",
                    0.8390957231764807
                ],
                [
                    "CCCC(NC(C)C(=O)N1C(C(=O)O)CC2CC(n3[pH][pH]3)C(n3[pH][pH]3)CCCCC21)C(=O)OCC",
                    0.8390957231764807
                ],
                [
                    "CCCC(NC(C)C(=O)N1C(C(=O)O)CC2CC(n3[nH][pH]3)C(p3[nH][pH]3)CCCCC21)C(=O)OCC",
                    0.8390957231764807
                ],
                [
                    "CCCC(NC(C)C(=O)N1C(C(=O)O)CC2CC(n3[nH][pH]3)C(p3[nH][nH]3)CCCCC21)C(=O)OCC",
                    0.8390957231764807
                ],
                [
                    "CCCC(NC(C)C(=O)N1C(C(=O)O)CC2CC(n3[nH][pH]3)C(n3[pH][pH]3)CCCCC21)C(=O)OCC",
                    0.8390957231764807
                ],
                [
                    "CCCC(NC(C)C(=O)N1C(C(=O)O)CC2CC(n3[nH][pH]3)C(n3[nH][pH]3)CCCCC21)C(=O)OCC",
                    0.8390957231764807
                ],
                [
                    "CCCC(NC(C)C(=O)N1C(C(=O)O)CC2CC(n3[nH][pH]3)C(n3[nH][nH]3)CCCCC21)C(=O)OCC",
                    0.8390957231764807
                ],
                [
                    "CCCC(NC(C)C(=O)N1C(C(=O)O)CC2CC(n3[nH][nH]3)C(p3[pH][pH]3)CCCCC21)C(=O)OCC",
                    0.8390957231764807
                ],
                [
                    "CCCC(NC(C)C(=O)N1C(C(=O)O)CC2CC(n3[nH][nH]3)C(p3[nH][pH]3)CCCCC21)C(=O)OCC",
                    0.8390957231764807
                ],
                [
                    "CCCC(NC(C)C(=O)N1C(C(=O)O)CC2CC(n3[nH][nH]3)C(p3[nH][nH]3)CCCCC21)C(=O)OCC",
                    0.8390957231764807
                ],
                [
                    "CCCC(NC(C)C(=O)N1C(C(=O)O)CC2CC(n3[nH][nH]3)C(n3[pH][pH]3)CCCCC21)C(=O)OCC",
                    0.8390957231764807
                ],
                [
                    "CCCC(NC(C)C(=O)N1C(C(=O)O)CC2CC(n3[nH][nH]3)C(n3[nH][pH]3)CCCCC21)C(=O)OCC",
                    0.8390957231764807
                ],
                [
                    "CCCC(NC(C)C(=O)N1C(C(=O)O)CC2CC[SH](p3[nH][pH]3)C(p3[pH][pH]3)CCCCC21)C(=O)OCC",
                    0.8366600265340756
                ],
                [
                    "CCCC(NC(C)C(=O)N1C(C(=O)O)CC2CC[SH](p3[nH][pH]3)C(n3[pH][pH]3)CCCCC21)C(=O)OCC",
                    0.8366600265340756
                ],
                [
                    "CCCC(NC(C)C(=O)N1C(C(=O)O)CC2CC[SH](p3[nH][pH]3)C(n3[nH][pH]3)CCCCC21)C(=O)OCC",
                    0.8366600265340756
                ],
                [
                    "CCCC(NC(C)C(=O)N1C(C(=O)O)CC2CC[SH](p3[nH][nH]3)C(n3[pH][pH]3)CCCCC21)C(=O)OCC",
                    0.8366600265340756
                ],
                [
                    "CCCC(NC(C)C(=O)N1C(C(=O)O)CC2CC[SH](n3[nH][pH]3)C(p3[pH][pH]3)CCCCC21)C(=O)OCC",
                    0.8366600265340756
                ],
                [
                    "CCCC(NC(C)C(=O)N1C(C(=O)O)CC2CC[SH](n3[nH][pH]3)C(p3[nH][pH]3)CCCCC21)C(=O)OCC",
                    0.8366600265340756
                ],
                [
                    "CCCC(NC(C)C(=O)N1C(C(=O)O)CC2CCP(p3[pH][pH]3)C(n3[pH][pH]3)CCCCC21)C(=O)OCC",
                    0.8366600265340756
                ],
                [
                    "CCCC(NC(C)C(=O)N1C(C(=O)O)CC2CCP(p3[pH][pH]3)C(n3[nH][pH]3)CCCCC21)C(=O)OCC",
                    0.8366600265340756
                ],
                [
                    "CCCC(NC(C)C(=O)N1C(C(=O)O)CC2CCP(p3[nH][nH]3)C(n3[pH][pH]3)CCCCC21)C(=O)OCC",
                    0.8366600265340756
                ],
                [
                    "CCCC(NC(C)C(=O)N1C(C(=O)O)CC2CCN(p3[pH][pH]3)C(n3[pH][pH]3)CCCCC21)C(=O)OCC",
                    0.8366600265340756
                ],
                [
                    "CCCC(NC(C)C(=O)N1C(C(=O)O)CC2CCN(p3[nH][nH]3)C(p3[pH][pH]3)CCCCC21)C(=O)OCC",
                    0.8366600265340756
                ],
                [
                    "CCCC(NC(C)C(=O)N1C(C(=O)O)CC2CCN(p3[nH][nH]3)C(n3[nH][pH]3)CCCCC21)C(=O)OCC",
                    0.8366600265340756
                ],
                [
                    "CCCC(NC(C)C(=O)N1C(C(=O)O)CC2CCN(n3[pH][pH]3)C(p3[pH][pH]3)CCCCC21)C(=O)OCC",
                    0.8366600265340756
                ],
                [
                    "CCCC(NC(C)C(=O)N1C(C(=O)O)CC2CCN(n3[nH][pH]3)C(p3[nH][pH]3)CCCCC21)C(=O)OCC",
                    0.8366600265340756
                ],
                [
                    "CCCC(NC(C)C(=O)N1C(C(=O)O)CC2CCN(n3[nH][pH]3)C(n3[nH][pH]3)CCCCC21)C(=O)OCC",
                    0.8366600265340756
                ],
                [
                    "CCCC(NC(C)C(=O)N1C(C(=O)O)CC2CCN(n3[nH][nH]3)C(p3[pH][pH]3)CCCCC21)C(=O)OCC",
                    0.8366600265340756
                ],
                [
                    "CCCC(NC(C)C(=O)N1C(C(=O)O)CC2CCN(n3[nH][nH]3)C(n3[nH][pH]3)CCCCC21)C(=O)OCC",
                    0.8366600265340756
                ],
                [
                    "CCCC(NC(C)C(=O)N1C(C(=O)O)CC2CCC(p3[nH][pH]3)C(p3[pH][pH]3)CCCCC21)C(=O)OCC",
                    0.8366600265340756
                ],
                [
                    "CCCC(NC(C)C(=O)N1C(C(=O)O)CC2CCC(p3[nH][pH]3)C(p3[nH][pH]3)CCCCC21)C(=O)OCC",
                    0.8366600265340756
                ],
                [
                    "CCCC(NC(C)C(=O)N1C(C(=O)O)CC2CCC(p3[nH][pH]3)C(n3[pH][pH]3)CCCCC21)C(=O)OCC",
                    0.8366600265340756
                ],
                [
                    "CCCC(NC(C)C(=O)N1C(C(=O)O)CC2CCC(n3[pH][pH]3)C(n3[pH][pH]3)CCCCC21)C(=O)OCC",
                    0.8366600265340756
                ],
                [
                    "CCCC(NC(C)C(=O)N1C(C(=O)O)CC2CCC(n3[nH][pH]3)C(p3[nH][nH]3)CCCCC21)C(=O)OCC",
                    0.8366600265340756
                ],
                [
                    "CCCC(NC(C)C(=O)N1C(C(=O)O)CC2CCC(n3[nH][nH]3)C(p3[pH][pH]3)CCCCC21)C(=O)OCC",
                    0.8366600265340756
                ],
                [
                    "CCCC(NC(C)C(=O)N1C(C(=O)O)CC2CCC(n3[nH][nH]3)C(p3[nH][pH]3)CCCCC21)C(=O)OCC",
                    0.8366600265340756
                ],
                [
                    "CCCC(NC(C)C(=O)N1C(C(=O)O)CC2CCC(n3[nH][nH]3)C(n3[pH][pH]3)CCCCC21)C(=O)OCC",
                    0.8366600265340756
                ],
                [
                    "CCCC(NC(C)C(=O)N1C(C(=O)O)CC2CCC(n3[nH][nH]3)C(n3[nH][pH]3)CCCCC21)C(=O)OCC",
                    0.8366600265340756
                ]
            ],
            "execution_time": 49019.18053984642,
            "number_scoring_function_calls": 2027111,
            "metadata": {
                "top_1": 0.8390957231764807,
                "top_10": 0.8390957231764806,
                "top_100": 0.8384624420494543,
                "internal_similarity_max": 0.9384615384615385,
                "internal_similarity_mean": 0.6524465655229866,
                "internal_similarity_histogram_density": [
                    [
                        0.1,
                        0.0,
                        0.0,
                        0.0,
                        0.0,
                        1.1779999999999988,
                        6.912000000000002,
                        1.4380000000000004,
                        0.3440000000000001,
                        0.028000000000000004
                    ]
                ],
                "internal_similarity_histogram_bins": [
                    [
                        0.0,
                        0.1,
                        0.2,
                        0.30000000000000004,
                        0.4,
                        0.5,
                        0.6000000000000001,
                        0.7000000000000001,
                        0.8,
                        0.9,
                        1.0
                    ]
                ]
            }
        },
        {
            "benchmark_name": "Amlodipine MPO",
            "score": 0.8578382476484583,
            "optimized_molecules": [
                [
                    "CCOC(C1=C(C)N1)=C1NC(COCCN)=C(C(=O)OC)C1c1ccccc1Cl",
                    0.8628119403696524
                ],
                [
                    "CCOC(=O)C1=C(COCCN)NC(=C(OC)C2=C(C)N2)C1c1ccccc1Cl",
                    0.8628119403696524
                ],
                [
                    "CCOC(CC1=C(C)N1)=C1NC(COCCN)=C(C(=O)OC)C1c1ccccc1Cl",
                    0.8597269536210951
                ],
                [
                    "CCOC(=O)C1=C(COCCN)NC(=C(CC2=C(C)N2)OC)C1c1ccccc1Cl",
                    0.8597269536210951
                ],
                [
                    "CCOC(C1=C(COCCN)N1)=C1NC(C)=C(C(=O)OC)C1c1ccccc1Cl",
                    0.8580581193973613
                ],
                [
                    "CCOC(=O)C1=C(C)NC(=C(OC)C2=C(COCCN)N2)C1c1ccccc1Cl",
                    0.8580581193973613
                ],
                [
                    "CCOC(C1=C(C)C1S)=C1NC(COCCN)=C(C(=O)OC)C1c1ccccc1Cl",
                    0.8533820185387183
                ],
                [
                    "CCOC(C1=C(C)C1P)=C1NC(COCCN)=C(C(=O)OC)C1c1ccccc1Cl",
                    0.8533820185387183
                ],
                [
                    "CCOC(C1=C(C)C1O)=C1NC(COCCN)=C(C(=O)OC)C1c1ccccc1Cl",
                    0.8533820185387183
                ],
                [
                    "CCOC(C1=C(C)C1N)=C1NC(COCCN)=C(C(=O)OC)C1c1ccccc1Cl",
                    0.8533820185387183
                ],
                [
                    "CCOC(C1=C(C)C1F)=C1NC(COCCN)=C(C(=O)OC)C1c1ccccc1Cl",
                    0.8533820185387183
                ],
                [
                    "CCOC(C1=C(C)C1Cl)=C1NC(COCCN)=C(C(=O)OC)C1c1ccccc1Cl",
                    0.8533820185387183
                ],
                [
                    "CCOC(C1=C(C)C1C)=C1NC(COCCN)=C(C(=O)OC)C1c1ccccc1Cl",
                    0.8533820185387183
                ],
                [
                    "CCOC(C1=C(C)C1Br)=C1NC(COCCN)=C(C(=O)OC)C1c1ccccc1Cl",
                    0.8533820185387183
                ],
                [
                    "CCOC(=O)C1=C(COCCN)NC(=C(OC)c2c(C)c2=O)C1c1ccccc1Cl",
                    0.8533820185387183
                ],
                [
                    "CCOC(=O)C1=C(COCCN)NC(=C(OC)[SH]2C(C)=[SH]2=O)C1c1ccccc1Cl",
                    0.8533820185387183
                ],
                [
                    "CCOC(=O)C1=C(COCCN)NC(=C(OC)[SH]2=C(C)[SH]=2=O)C1c1ccccc1Cl",
                    0.8533820185387183
                ],
                [
                    "CCOC(=O)C1=C(COCCN)NC(=C(OC)[SH]2(=O)[SH]=C2C)C1c1ccccc1Cl",
                    0.8533820185387183
                ],
                [
                    "CCOC(=O)C1=C(COCCN)NC(=C(OC)[SH]2(=O)P=C2C)C1c1ccccc1Cl",
                    0.8533820185387183
                ],
                [
                    "CCOC(=O)C1=C(COCCN)NC(=C(OC)[SH]2(=O)N=C2C)C1c1ccccc1Cl",
                    0.8533820185387183
                ],
                [
                    "CCOC(=O)C1=C(COCCN)NC(=C(OC)[SH]2(=O)C=C2C)C1c1ccccc1Cl",
                    0.8533820185387183
                ],
                [
                    "CCOC(=O)C1=C(COCCN)NC(=C(OC)S2=S(=O)=C2C)C1c1ccccc1Cl",
                    0.8533820185387183
                ],
                [
                    "CCOC(=O)C1=C(COCCN)NC(=C(OC)S2=C(C)S2=O)C1c1ccccc1Cl",
                    0.8533820185387183
                ],
                [
                    "CCOC(=O)C1=C(COCCN)NC(=C(OC)S2=C(C)C2=O)C1c1ccccc1Cl",
                    0.8533820185387183
                ],
                [
                    "CCOC(=O)C1=C(COCCN)NC(=C(OC)S2(=O)=S=C2C)C1c1ccccc1Cl",
                    0.8533820185387183
                ],
                [
                    "CCOC(=O)C1=C(COCCN)NC(=C(OC)S2(=O)=C=C2C)C1c1ccccc1Cl",
                    0.8533820185387183
                ],
                [
                    "CCOC(=O)C1=C(COCCN)NC(=C(OC)S2(=O)=C(C)S2)C1c1ccccc1Cl",
                    0.8533820185387183
                ],
                [
                    "CCOC(=O)C1=C(COCCN)NC(=C(OC)S2(=O)=C(C)P2)C1c1ccccc1Cl",
                    0.8533820185387183
                ],
                [
                    "CCOC(=O)C1=C(COCCN)NC(=C(OC)S2(=O)=C(C)O2)C1c1ccccc1Cl",
                    0.8533820185387183
                ],
                [
                    "CCOC(=O)C1=C(COCCN)NC(=C(OC)S2(=O)=C(C)N2)C1c1ccccc1Cl",
                    0.8533820185387183
                ],
                [
                    "CCOC(=O)C1=C(COCCN)NC(=C(OC)S2(=O)=C(C)C2)C1c1ccccc1Cl",
                    0.8533820185387183
                ],
                [
                    "CCOC(=O)C1=C(COCCN)NC(=C(OC)S2#S(=O)C=2C)C1c1ccccc1Cl",
                    0.8533820185387183
                ],
                [
                    "CCOC(=O)C1=C(COCCN)NC(=C(OC)P2C(C)=[SH]2=O)C1c1ccccc1Cl",
                    0.8533820185387183
                ],
                [
                    "CCOC(=O)C1=C(COCCN)NC(=C(OC)N2C(C)=[SH]2=O)C1c1ccccc1Cl",
                    0.8533820185387183
                ],
                [
                    "CCOC(=O)C1=C(COCCN)NC(=C(OC)C2C(C)=[SH]2=O)C1c1ccccc1Cl",
                    0.8533820185387183
                ],
                [
                    "CCOC(=O)C1=C(COCCN)NC(=C(OC)C2=S(=O)=C2C)C1c1ccccc1Cl",
                    0.8533820185387183
                ],
                [
                    "CCOC(=O)C1=C(COCCN)NC(=C(OC)C2=C(C)S2=O)C1c1ccccc1Cl",
                    0.8533820185387183
                ],
                [
                    "CCOC(=O)C1=C(COCCN)NC(=C(OC)C2=C(C)C2S)C1c1ccccc1Cl",
                    0.8533820185387183
                ],
                [
                    "CCOC(=O)C1=C(COCCN)NC(=C(OC)C2=C(C)C2P)C1c1ccccc1Cl",
                    0.8533820185387183
                ],
                [
                    "CCOC(=O)C1=C(COCCN)NC(=C(OC)C2=C(C)C2O)C1c1ccccc1Cl",
                    0.8533820185387183
                ],
                [
                    "CCOC(=O)C1=C(COCCN)NC(=C(OC)C2=C(C)C2N)C1c1ccccc1Cl",
                    0.8533820185387183
                ],
                [
                    "CCOC(=O)C1=C(COCCN)NC(=C(OC)C2=C(C)C2F)C1c1ccccc1Cl",
                    0.8533820185387183
                ],
                [
                    "CCOC(=O)C1=C(COCCN)NC(=C(OC)C2=C(C)C2Cl)C1c1ccccc1Cl",
                    0.8533820185387183
                ],
                [
                    "CCOC(=O)C1=C(COCCN)NC(=C(OC)C2=C(C)C2C)C1c1ccccc1Cl",
                    0.8533820185387183
                ],
                [
                    "CCOC(=O)C1=C(COCCN)NC(=C(OC)C2=C(C)C2Br)C1c1ccccc1Cl",
                    0.8533820185387183
                ],
                [
                    "CCOC(=C1NC(COCCN)=C(C(=O)OC)C1c1ccccc1Cl)c1c(C)c1=O",
                    0.8533820185387183
                ],
                [
                    "CCOC(=C1NC(COCCN)=C(C(=O)OC)C1c1ccccc1Cl)[SH]1C(C)=[SH]1=O",
                    0.8533820185387183
                ],
                [
                    "CCOC(=C1NC(COCCN)=C(C(=O)OC)C1c1ccccc1Cl)[SH]1=C(C)[SH]=1=O",
                    0.8533820185387183
                ],
                [
                    "CCOC(=C1NC(COCCN)=C(C(=O)OC)C1c1ccccc1Cl)[SH]1(=O)[SH]=C1C",
                    0.8533820185387183
                ],
                [
                    "CCOC(=C1NC(COCCN)=C(C(=O)OC)C1c1ccccc1Cl)[SH]1(=O)P=C1C",
                    0.8533820185387183
                ],
                [
                    "CCOC(=C1NC(COCCN)=C(C(=O)OC)C1c1ccccc1Cl)[SH]1(=O)N=C1C",
                    0.8533820185387183
                ],
                [
                    "CCOC(=C1NC(COCCN)=C(C(=O)OC)C1c1ccccc1Cl)[SH]1(=O)C=C1C",
                    0.8533820185387183
                ],
                [
                    "CCOC(=C1NC(COCCN)=C(C(=O)OC)C1c1ccccc1Cl)S1=S(=O)=C1C",
                    0.8533820185387183
                ],
                [
                    "CCOC(=C1NC(COCCN)=C(C(=O)OC)C1c1ccccc1Cl)S1=C(C)S1=O",
                    0.8533820185387183
                ],
                [
                    "CCOC(=C1NC(COCCN)=C(C(=O)OC)C1c1ccccc1Cl)S1=C(C)C1=O",
                    0.8533820185387183
                ],
                [
                    "CCOC(=C1NC(COCCN)=C(C(=O)OC)C1c1ccccc1Cl)S1(=O)=S=C1C",
                    0.8533820185387183
                ],
                [
                    "CCOC(=C1NC(COCCN)=C(C(=O)OC)C1c1ccccc1Cl)S1(=O)=C=C1C",
                    0.8533820185387183
                ],
                [
                    "CCOC(=C1NC(COCCN)=C(C(=O)OC)C1c1ccccc1Cl)S1(=O)=C(C)S1",
                    0.8533820185387183
                ],
                [
                    "CCOC(=C1NC(COCCN)=C(C(=O)OC)C1c1ccccc1Cl)S1(=O)=C(C)P1",
                    0.8533820185387183
                ],
                [
                    "CCOC(=C1NC(COCCN)=C(C(=O)OC)C1c1ccccc1Cl)S1(=O)=C(C)O1",
                    0.8533820185387183
                ],
                [
                    "CCOC(=C1NC(COCCN)=C(C(=O)OC)C1c1ccccc1Cl)S1(=O)=C(C)N1",
                    0.8533820185387183
                ],
                [
                    "CCOC(=C1NC(COCCN)=C(C(=O)OC)C1c1ccccc1Cl)S1(=O)=C(C)C1",
                    0.8533820185387183
                ],
                [
                    "CCOC(=C1NC(COCCN)=C(C(=O)OC)C1c1ccccc1Cl)S1#S(=O)C=1C",
                    0.8533820185387183
                ],
                [
                    "CCOC(=C1NC(COCCN)=C(C(=O)OC)C1c1ccccc1Cl)P1C(C)=[SH]1=O",
                    0.8533820185387183
                ],
                [
                    "CCOC(=C1NC(COCCN)=C(C(=O)OC)C1c1ccccc1Cl)N1C(C)=[SH]1=O",
                    0.8533820185387183
                ],
                [
                    "CCOC(=C1NC(COCCN)=C(C(=O)OC)C1c1ccccc1Cl)C1C(C)=[SH]1=O",
                    0.8533820185387183
                ],
                [
                    "CCOC(=C1NC(COCCN)=C(C(=O)OC)C1c1ccccc1Cl)C1=S(=O)=C1C",
                    0.8533820185387183
                ],
                [
                    "CCOC(=C1NC(COCCN)=C(C(=O)OC)C1c1ccccc1Cl)C1=C(C)S1=O",
                    0.8533820185387183
                ],
                [
                    "CCOC(C1=S=C1C)=C1NC(COCCN)=C(C(=O)OC)C1c1ccccc1Cl",
                    0.8516306272526402
                ],
                [
                    "CCOC(=O)C1=C(COCCN)NC(=C(OC)[SH]2[SH]=C2C)C1c1ccccc1Cl",
                    0.8516306272526402
                ],
                [
                    "CCOC(=O)C1=C(COCCN)NC(=C(OC)[SH]2P=C2C)C1c1ccccc1Cl",
                    0.8516306272526402
                ],
                [
                    "CCOC(=O)C1=C(COCCN)NC(=C(OC)[SH]2=NC=2C)C1c1ccccc1Cl",
                    0.8516306272526402
                ],
                [
                    "CCOC(=O)C1=C(COCCN)NC(=C(OC)S2=S=C2C)C1c1ccccc1Cl",
                    0.8516306272526402
                ],
                [
                    "CCOC(=O)C1=C(COCCN)NC(=C(OC)S2=C(C)S2)C1c1ccccc1Cl",
                    0.8516306272526402
                ],
                [
                    "CCOC(=O)C1=C(COCCN)NC(=C(OC)S2=C(C)P2)C1c1ccccc1Cl",
                    0.8516306272526402
                ],
                [
                    "CCOC(=O)C1=C(COCCN)NC(=C(OC)S2=C(C)O2)C1c1ccccc1Cl",
                    0.8516306272526402
                ],
                [
                    "CCOC(=O)C1=C(COCCN)NC(=C(OC)S2=C(C)C2)C1c1ccccc1Cl",
                    0.8516306272526402
                ],
                [
                    "CCOC(=O)C1=C(COCCN)NC(=C(OC)S2#SC=2C)C1c1ccccc1Cl",
                    0.8516306272526402
                ],
                [
                    "CCOC(=O)C1=C(COCCN)NC(=C(OC)S2#CC=2C)C1c1ccccc1Cl",
                    0.8516306272526402
                ],
                [
                    "CCOC(=O)C1=C(COCCN)NC(=C(OC)P2P=C2C)C1c1ccccc1Cl",
                    0.8516306272526402
                ],
                [
                    "CCOC(=O)C1=C(COCCN)NC(=C(OC)P2N=C2C)C1c1ccccc1Cl",
                    0.8516306272526402
                ],
                [
                    "CCOC(=O)C1=C(COCCN)NC(=C(OC)P2C=C2C)C1c1ccccc1Cl",
                    0.8516306272526402
                ],
                [
                    "CCOC(=O)C1=C(COCCN)NC(=C(OC)C2[SH]=C2C)C1c1ccccc1Cl",
                    0.8516306272526402
                ],
                [
                    "CCOC(=O)C1=C(COCCN)NC(=C(OC)C2=C(C)O2)C1c1ccccc1Cl",
                    0.8516306272526402
                ],
                [
                    "CCOC(=O)C1=C(COCCN)NC(=C(OC)C2=C(C)C2)C1c1ccccc1Cl",
                    0.8516306272526402
                ],
                [
                    "CCOC(=C1NC(COCCN)=C(C(=O)OC)C1c1ccccc1Cl)[SH]1[SH]=C1C",
                    0.8516306272526402
                ],
                [
                    "CCOC(=C1NC(COCCN)=C(C(=O)OC)C1c1ccccc1Cl)[SH]1P=C1C",
                    0.8516306272526402
                ],
                [
                    "CCOC(=C1NC(COCCN)=C(C(=O)OC)C1c1ccccc1Cl)S1=S=C1C",
                    0.8516306272526402
                ],
                [
                    "CCOC(=C1NC(COCCN)=C(C(=O)OC)C1c1ccccc1Cl)S1=C=C1C",
                    0.8516306272526402
                ],
                [
                    "CCOC(=C1NC(COCCN)=C(C(=O)OC)C1c1ccccc1Cl)S1=C(C)S1",
                    0.8516306272526402
                ],
                [
                    "CCOC(=C1NC(COCCN)=C(C(=O)OC)C1c1ccccc1Cl)S1=C(C)P1",
                    0.8516306272526402
                ],
                [
                    "CCOC(=C1NC(COCCN)=C(C(=O)OC)C1c1ccccc1Cl)S1=C(C)O1",
                    0.8516306272526402
                ],
                [
                    "CCOC(=C1NC(COCCN)=C(C(=O)OC)C1c1ccccc1Cl)S1=C(C)C1",
                    0.8516306272526402
                ],
                [
                    "CCOC(=C1NC(COCCN)=C(C(=O)OC)C1c1ccccc1Cl)S1#SC=1C",
                    0.8516306272526402
                ],
                [
                    "CCOC(=C1NC(COCCN)=C(C(=O)OC)C1c1ccccc1Cl)P1P=C1C",
                    0.8516306272526402
                ],
                [
                    "CCOC(=C1NC(COCCN)=C(C(=O)OC)C1c1ccccc1Cl)P1N=C1C",
                    0.8516306272526402
                ],
                [
                    "CCOC(=C1NC(COCCN)=C(C(=O)OC)C1c1ccccc1Cl)N1[SH]=C1C",
                    0.8516306272526402
                ],
                [
                    "CCOC(=C1NC(COCCN)=C(C(=O)OC)C1c1ccccc1Cl)N1P=C1C",
                    0.8516306272526402
                ],
                [
                    "CCOC(=C1NC(COCCN)=C(C(=O)OC)C1c1ccccc1Cl)N1N=C1C",
                    0.8516306272526402
                ],
                [
                    "CCOC(=C1NC(COCCN)=C(C(=O)OC)C1c1ccccc1Cl)C1C=C1C",
                    0.8516306272526402
                ]
            ],
            "execution_time": 40189.74947524071,
            "number_scoring_function_calls": 2240054,
            "metadata": {
                "top_1": 0.8628119403696524,
                "top_10": 0.857472210093109,
                "top_100": 0.8532305924826133,
                "internal_similarity_max": 0.8870967741935484,
                "internal_similarity_mean": 0.680584918948521,
                "internal_similarity_histogram_density": [
                    [
                        0.1,
                        0.0,
                        0.0,
                        0.0,
                        0.0,
                        0.1339999999999999,
                        6.612000000000002,
                        2.7720000000000007,
                        0.3820000000000001,
                        0.0
                    ]
                ],
                "internal_similarity_histogram_bins": [
                    [
                        0.0,
                        0.1,
                        0.2,
                        0.30000000000000004,
                        0.4,
                        0.5,
                        0.6000000000000001,
                        0.7000000000000001,
                        0.8,
                        0.9,
                        1.0
                    ]
                ]
            }
        },
        {
            "benchmark_name": "Sitagliptin MPO",
            "score": 0.9160116118883765,
            "optimized_molecules": [
                [
                    "CC1C=NC=CC2[SH](F)C3C4C(O)(F)C3(F)C4(F)C(F)(n3cncn3)C2(F)C=N1",
                    0.9160116118883758
                ],
                [
                    "CC1C=NC=CC2[SH](F)C3C4C(F)(n5cncn5)C3(O)C4(F)C(F)(F)C2(F)C=N1",
                    0.9160116118883758
                ],
                [
                    "CC1C=NC=CC2[SH](F)C34C(O)C(F)(n5cncn5)C3C(F)(F)C4(F)C2(F)C=N1",
                    0.9160116118883758
                ],
                [
                    "CC1C=NC=CC2[SH](F)C34C(F)C(O)(F)C3C(F)(F)C4(F)C2(n2cncn2)C=N1",
                    0.9160116118883758
                ],
                [
                    "CC1C=NC=CC2[SH](F)C34C(C2(F)C=N1)C(F)(F)C3(F)C(F)C4(O)n1cncn1",
                    0.9160116118883758
                ],
                [
                    "CC1C=NC=CC2[SH](F)C34C(C(F)C3(F)C2(F)C=N1)C(O)(F)C4(F)n1cncn1",
                    0.9160116118883758
                ],
                [
                    "CC1C=NC=CC2[SH](F)C3(O)C4C(F)(C(F)C2(F)C=N1)C3(F)C4(F)n1cncn1",
                    0.9160116118883758
                ],
                [
                    "CC1C=NC=CC2[SH](C=N1)C1(O)C(F)C3(F)C(F)(F)C(F)C13C2(F)n1cncn1",
                    0.9160116118883758
                ],
                [
                    "CC1C=NC=CC2[SH](C=N1)C1(O)C(F)(n3cncn3)C3(F)C(F)C(F)C31C2(F)F",
                    0.9160116118883758
                ],
                [
                    "CC1C=NC=CC2[SH](C=N1)C1(O)C(F)(F)C3(F)C(F)C(F)C31C2(F)n1cncn1",
                    0.9160116118883758
                ],
                [
                    "CC1C=NC=CC2(n3cncn3)[SH](F)C3C4C(F)C3(F)C4(F)C(F)(F)C2(O)C=N1",
                    0.9160116118883758
                ],
                [
                    "CC1C=NC=CC2(n3cncn3)[SH](F)C34C(C(O)C3(F)C(F)C4(F)F)C2(F)C=N1",
                    0.9160116118883758
                ],
                [
                    "CC1C=NC=CC2(n3cncn3)[SH](F)C34C(C(F)C3(O)F)C(F)C4(F)C2(F)C=N1",
                    0.9160116118883758
                ],
                [
                    "CC1C=NC=CC2(n3cncn3)C(F)C34C(O)(F)C(F)C3(F)C(F)C4(F)[SH]2C=N1",
                    0.9160116118883758
                ],
                [
                    "CC1C=NC=CC2([SH](F)C34C(C(O)C3(F)n3cncn3)C(F)C24F)C(F)(F)C=N1",
                    0.9160116118883758
                ],
                [
                    "CC1C=NC=CC2(O)[SH](C=N1)C1C(F)C3(F)C(F)C(F)(F)C13C2(F)n1cncn1",
                    0.9160116118883758
                ],
                [
                    "CC1C=NC=CC2(O)[SH](C=N1)C1C(F)(F)C3(F)C(F)C(F)C13C2(F)n1cncn1",
                    0.9160116118883758
                ],
                [
                    "CC1C=NC=CC2(F)[SH](F)C34C(F)C(O)C3C(F)(F)C4(F)C2(n2cncn2)C=N1",
                    0.9160116118883758
                ],
                [
                    "CC1C=NC=CC2(F)[SH](F)C34C(F)C(O)(F)C3C(F)C4(F)C2(n2cncn2)C=N1",
                    0.9160116118883758
                ],
                [
                    "CC1C=NC=CC2(F)[SH](F)C34C(C(O)C3(F)C(F)(n3cncn3)C4F)C2(F)C=N1",
                    0.9160116118883758
                ],
                [
                    "CC1C=NC=CC2(F)[SH](C=N1)C1C(F)C(O)(F)C13C(F)C(F)(n1cncn1)C23F",
                    0.9160116118883758
                ],
                [
                    "CC1C=NC=CC2(F)C(F)C34C([SH]2C=N1)C(F)(F)C3(F)C(F)C4(O)n1cncn1",
                    0.9160116118883758
                ],
                [
                    "CC1C=NC=CC2(F)C(F)C34C(O)C(F)(n5ccnn5)C3(F)C(F)C4(F)[SH]2C=N1",
                    0.9160116118883758
                ],
                [
                    "CC1C=NC=CC2(F)C(F)C34C(O)(F)C(F)C3(F)C(F)C4(n3cncn3)[SH]2C=N1",
                    0.9160116118883758
                ],
                [
                    "CC1C=NC=CC2(F)C(F)(n3cncn3)C34C(O)C5(F)C3(F)C(F)C4[SH]25(F)C=N1",
                    0.9160116118883758
                ],
                [
                    "CC1C=NC=CC2(C(F)C=N1)[SH](F)C13C(C(O)C1(F)F)C(F)(n1cncn1)C23F",
                    0.9160116118883758
                ],
                [
                    "CC1C=CC=NC2(F)[SH](C=N1)C1C(O)C3(F)C(F)C(F)(F)C13C2(F)n1cncn1",
                    0.9160116118883758
                ],
                [
                    "CC1C=CC=NC2(F)C(F)C34C(F)C(F)(F)C3(F)C(O)C4(n3cncn3)[SH]2C=N1",
                    0.9160116118883758
                ],
                [
                    "CC1C2(F)C=NC(F)C=NC=CC2(n2cncn2)[SH](F)C2C3(O)C(F)C2(F)C13F",
                    0.9160116118883758
                ],
                [
                    "CC1C2(F)C(F)C(O)C23[SH](F)C2(n4cncn4)C=CN=CC(F)N=CC2(F)C13F",
                    0.9160116118883758
                ],
                [
                    "CC1C(F)C23[SH](F)C4C=CN=CC(F)N=CC4(F)C2(O)C(F)(n2cncn2)C13F",
                    0.9160116118883758
                ],
                [
                    "CC12[SH]3C=NC(F)C=NC=CC3(F)C(O)C13C(F)C(F)C3(F)C2(F)n1cncn1",
                    0.9160116118883758
                ],
                [
                    "CC12[SH](F)C3C=CN=CC(F)N=CC3(F)C(F)(n3cncn3)C3C1(O)C(F)C32F",
                    0.9160116118883758
                ],
                [
                    "CC12C=NC=CC3[SH](F)C4C(F)C(F)(F)C4C(F)(n4cncn4)C1(F)C3(O)C=N2",
                    0.9160116118883758
                ],
                [
                    "CC12C=NC=CC3[SH](F)C4(F)C(F)C(F)C4C(F)(n4cncn4)C1(F)C3(O)C=N2",
                    0.9160116118883758
                ],
                [
                    "CC12C=NC=CC3(n4cncn4)[SH](F)C4(F)C(F)C(F)C4C(F)C1(F)C3(O)C=N2",
                    0.9160116118883758
                ],
                [
                    "CC12C=NC=CC3(F)[SH](F)C4C(F)C(F)C4C(F)(n4cncn4)C1(F)C3(O)C=N2",
                    0.9160116118883758
                ],
                [
                    "CC12C=NC(F)C=NC=CC1[SH](F)C1C3(O)C(F)C1(F)C3(F)C2(F)n1cncn1",
                    0.9160116118883758
                ],
                [
                    "CC12C=NC(F)C=NC=CC1(n1cncn1)[SH](F)C1C3(O)C(F)C1(F)C3(F)C2F",
                    0.9160116118883758
                ],
                [
                    "CC12C=CN=CC(O)N=C[SH]1C1C(F)C3(F)C(F)C(F)(n4cncn4)C13C2(F)F",
                    0.9160116118883758
                ],
                [
                    "CC12C=CN=CC(O)N=C[SH]1C1C(F)(F)C3(F)C(F)C(F)(n4cncn4)C13C2F",
                    0.9160116118883758
                ],
                [
                    "CC12C=CN=CC(O)(F)N=C[SH]1C1C(F)C3(F)C1(C2F)C(F)C3(F)n1cncn1",
                    0.9160116118883758
                ],
                [
                    "CC12C=CN=CC(F)N=C[SH]1C1C(F)C3(F)C(F)(F)C(O)C13C2(F)n1cncn1",
                    0.9160116118883758
                ],
                [
                    "CC12C=CN=CC(F)N=C[SH]1C1C(F)(F)C3(O)C(F)C(F)C13C2(F)n1cncn1",
                    0.9160116118883758
                ],
                [
                    "CC12C=CN=CC(F)N=C[SH]1C1C(F)(F)C3(O)C(F)C(F)(n4cncn4)C13C2F",
                    0.9160116118883758
                ],
                [
                    "CC12C=CN=CC(F)N=C[SH]1C1(n3cncn3)C(F)(F)C3(F)C(F)C(O)C31C2F",
                    0.9160116118883758
                ],
                [
                    "CC12C=CN=CC(F)N=C[SH]13(F)C1C(O)C4(C2F)C1(F)C(F)(n1cncn1)C43F",
                    0.9160116118883758
                ],
                [
                    "CC12C=CN=CC(F)N=C[SH]13(F)C1C(O)(F)C4(C2F)C3C(F)(n2cncn2)C14F",
                    0.9160116118883758
                ],
                [
                    "CC12C=CN=CC(F)N=C[SH]13(F)C1C(O)(F)C4(C2F)C1(F)C(F)C43n1cncn1",
                    0.9160116118883758
                ],
                [
                    "CC12C=CN=CC(F)(F)N=C[SH]1C1C(F)C3(F)C(F)C(O)C13C2(F)n1cncn1",
                    0.9160116118883758
                ],
                [
                    "CC12C(O)(F)C34C(F)C5C=CN=CC(F)N=C[SH]51(F)C3C(F)(n1cncn1)C42F",
                    0.9160116118883758
                ],
                [
                    "CC12C(F)C3(F)C(F)C(O)(n4cncn4)C31[SH](F)C1C=CN=CC(F)N=CC12F",
                    0.9160116118883758
                ],
                [
                    "CC12C(F)C(O)C13[SH](F)C1C=CN=CC(F)N=CC1(F)C3(F)C2(F)n1cncn1",
                    0.9160116118883758
                ],
                [
                    "CC1(n2cncn2)C=NC=CC2[SH](F)C34C(F)C(F)C3C(O)(F)C4(F)C2(F)C=N1",
                    0.9160116118883758
                ],
                [
                    "CC1(n2cncn2)C=NC=CC2[SH](F)C3(O)C4C(F)C3(F)C4(F)C(F)C2(F)C=N1",
                    0.9160116118883758
                ],
                [
                    "CC1(n2cncn2)C=NC=CC2(O)[SH](F)C34C(F)C(F)C3(F)C(F)C4C2(F)C=N1",
                    0.9160116118883758
                ],
                [
                    "CC1(n2cncn2)C=NC=CC2(F)[SH](F)C34C(F)C(O)C3(F)C(F)C4C2(F)C=N1",
                    0.9160116118883758
                ],
                [
                    "CC1(n2cncn2)C=NC=CC2(F)[SH](C=N1)C1C(F)C(O)(F)C13C(F)C(F)C23F",
                    0.9160116118883758
                ],
                [
                    "CC1(n2cncn2)C=NC=CC2(F)[SH](C=N1)C1C(F)C(F)C13C(O)(F)C(F)C23F",
                    0.9160116118883758
                ],
                [
                    "CC1(n2cncn2)C=NC=CC2(F)[SH](C=N1)C1(F)C(F)C(F)C13C(O)C(F)C23F",
                    0.9160116118883758
                ],
                [
                    "CC1(n2cncn2)C=NC=CC2(F)C(F)(F)C34C(O)C5C3(F)C(F)C4[SH]52(F)C=N1",
                    0.9160116118883758
                ],
                [
                    "CC1(n2cncn2)C=NC=CC([SH](F)C23C(O)C4(F)C2C4(F)C3(F)F)C(F)C=N1",
                    0.9160116118883758
                ],
                [
                    "CC1([SH](F)C23C(O)C4(F)C2C4(F)C3(F)n2cncn2)C=CN=CC(F)C(F)C=N1",
                    0.9160116118883758
                ],
                [
                    "CC1(O)C(F)C2(F)C(F)C3[SH]4C=NC(F)(F)C=NC=CC4C(F)(n4cncn4)C312",
                    0.9160116118883758
                ],
                [
                    "CC1(O)C(F)C2(F)C(F)C3(F)[SH]4C=NC(F)C=NC=CC4(n4cncn4)C(F)C123",
                    0.9160116118883758
                ],
                [
                    "CC1(O)C(F)C2(F)C(F)(F)C3[SH]4C=NC(F)C=NC=CC4C(F)(n4cncn4)C312",
                    0.9160116118883758
                ],
                [
                    "CC1(O)C(F)C2(F)C(F)(F)C3(n4cncn4)[SH]4C=NC(F)C=NC=CC4C(F)C123",
                    0.9160116118883758
                ],
                [
                    "CC1(O)C(F)(F)C2(F)C(F)C3[SH]4C=NC(F)C=NC=CC4(n4cncn4)C(F)C312",
                    0.9160116118883758
                ],
                [
                    "CC1(F)C=NC=CC2C(F)C34C(O)C(F)C3(F)C(F)(F)C4(n3cncn3)[SH]2C=N1",
                    0.9160116118883758
                ],
                [
                    "CC1(F)C=NC=CC2C(F)C34C(O)C(F)(F)C3(F)C(F)C4(n3cncn3)[SH]2C=N1",
                    0.9160116118883758
                ],
                [
                    "CC1(F)C=NC=CC2C(F)C34C(F)C(O)(F)C3(F)C(F)(n3cncn3)C4[SH]2C=N1",
                    0.9160116118883758
                ],
                [
                    "CC1(F)C=NC=CC2([SH](F)C3C4C(F)C3(F)C4(F)n3cncn3)C(F)C2(O)C=N1",
                    0.9160116118883758
                ],
                [
                    "CC1(F)C2C=NC(F)(n3cncn3)C=NC=CC2[SH](F)C2C3(O)C(F)C2(F)C13F",
                    0.9160116118883758
                ],
                [
                    "CC1(F)C2C=CN=CC(O)N=C[SH]2C2C(F)(n3cncn3)C3(F)C(F)(F)C(F)C213",
                    0.9160116118883758
                ],
                [
                    "CC1(F)C2C=CN=CC(F)N=C[SH]2C2C(F)(n3cncn3)C3(F)C(F)C(O)(F)C213",
                    0.9160116118883758
                ],
                [
                    "CC1(F)C2C=CN=CC(F)(F)N=C[SH]2C2C(F)(n3cncn3)C3(F)C(O)C(F)C213",
                    0.9160116118883758
                ],
                [
                    "CC1(F)C2C3(O)C(F)C2(F)C3[SH](F)C2(n3cncn3)C=CN=CC(F)N=CC12F",
                    0.9160116118883758
                ],
                [
                    "CC1(F)C2C3(O)C(F)C2(F)C3(n2cncn2)[SH](F)C2C=CN=CC(F)N=CC21F",
                    0.9160116118883758
                ],
                [
                    "CC1(F)C2C(F)(n3cncn3)C(F)C(F)(F)C(F)C23[SH]2C=NC(O)C=NC=CC213",
                    0.9160116118883758
                ],
                [
                    "CC1(F)C23C(C(F)C2(F)C1(F)n1cncn1)[SH]1C=NC(O)C=NC=CC1(F)C3F",
                    0.9160116118883758
                ],
                [
                    "CC1(F)C2(n3cncn3)C=CN=CC(F)(F)N=C[SH]2C2C(F)C3(F)C(O)C(F)C231",
                    0.9160116118883758
                ],
                [
                    "CC1(F)C2(F)C=NC(F)C=NC=CC2[SH](F)C2(n3cncn3)C3C(F)C2(F)C31O",
                    0.9160116118883758
                ],
                [
                    "CC1(F)C2(F)C=CN=CC(O)N=C[SH]2C2(n3cncn3)C(F)C3(F)C(F)C(F)C321",
                    0.9160116118883758
                ],
                [
                    "CC1(F)C2(F)C3C(F)C4(O)C=NC(F)(n5cncn5)C=NC=CC4[SH](F)C2C31F",
                    0.9160116118883758
                ],
                [
                    "CC1(F)C2(F)C(F)C(O)C23[SH](F)C2(n4cncn4)C=CN=CC(F)N=CC2C13F",
                    0.9160116118883758
                ],
                [
                    "CC1(F)C(O)C23C(F)C4C=CN=CC(F)(n5cncn5)N=C[SH]4C2C(F)(F)C13F",
                    0.9160116118883758
                ],
                [
                    "CC1(F)C(O)C23C(F)C4(n5cncn5)C=CN=CC(F)N=C[SH]4C2C(F)(F)C13F",
                    0.9160116118883758
                ],
                [
                    "CC1(F)C(O)C23C(F)C4(n5cncn5)C=CN=CC(F)N=C[SH]4C2(F)C(F)C13F",
                    0.9160116118883758
                ],
                [
                    "CC1(F)C(O)C2(F)C(F)(n3cncn3)C3(F)[SH]4C=NC(F)C=NC=CC4C(F)C123",
                    0.9160116118883758
                ],
                [
                    "CC1(F)C(F)C23C(F)C4C=CN=CC(O)(F)N=C[SH]4C2(n2cncn2)C(F)C13F",
                    0.9160116118883758
                ],
                [
                    "CC1(F)C(F)C23C(F)C4(F)C=CN=CC(O)N=C[SH]4C2C(F)(n2cncn2)C13F",
                    0.9160116118883758
                ],
                [
                    "CC1(F)C(F)C23C(F)C4(F)C=CN=CC(O)N=C[SH]4C2(n2cncn2)C(F)C13F",
                    0.9160116118883758
                ],
                [
                    "CC1(F)C(F)C23C(F)(F)C4C=CN=CC(O)N=C[SH]4C2(n2cncn2)C(F)C13F",
                    0.9160116118883758
                ],
                [
                    "CC1(F)C(F)C23C(C(F)C12F)[SH]1C=NC(O)(n2cncn2)C=NC=CC1(F)C3F",
                    0.9160116118883758
                ],
                [
                    "CC1(F)C(F)C2(F)C(F)C3[SH]4C=NC(O)C=NC=CC4(F)C(F)(n4cncn4)C312",
                    0.9160116118883758
                ],
                [
                    "CC1(F)C(F)C2(F)C(F)C3[SH]4C=NC(O)(n5cncn5)C=NC=CC4(F)C(F)C312",
                    0.9160116118883758
                ],
                [
                    "CC1(F)C(F)C2(F)C(F)(n3cncn3)C3[SH]4C=NC(F)C=NC=CC4(O)C(F)C312",
                    0.9160116118883758
                ],
                [
                    "CC1(F)C(F)C(F)(F)C23C(C(F)C24C=CN=CC(O)N=C[SH]43)C1(F)n1cncn1",
                    0.9160116118883758
                ],
                [
                    "CC1(F)C(F)(F)C2(F)C(F)C3[SH]4C=NC(O)C=NC=CC4C(F)(n4cncn4)C312",
                    0.9160116118883758
                ],
                [
                    "CC1(F)C(F)(F)C2(F)C(F)C3[SH]4C=NC(O)C=NC=CC4(n4cncn4)C(F)C312",
                    0.9160116118883758
                ]
            ],
            "execution_time": 93335.44181323051,
            "number_scoring_function_calls": 3842726,
            "metadata": {
                "top_1": 0.9160116118883758,
                "top_10": 0.9160116118883759,
                "top_100": 0.9160116118883779,
                "internal_similarity_max": 0.7704918032786885,
                "internal_similarity_mean": 0.3694699108812165,
                "internal_similarity_histogram_density": [
                    [
                        0.1,
                        0.02,
                        1.1079999999999997,
                        5.858000000000001,
                        2.2960000000000003,
                        0.5319999999999996,
                        0.06600000000000002,
                        0.020000000000000007,
                        0.0,
                        0.0
                    ]
                ],
                "internal_similarity_histogram_bins": [
                    [
                        0.0,
                        0.1,
                        0.2,
                        0.30000000000000004,
                        0.4,
                        0.5,
                        0.6000000000000001,
                        0.7000000000000001,
                        0.8,
                        0.9,
                        1.0
                    ]
                ]
            }
        },
        {
            "benchmark_name": "Zaleplon MPO",
            "score": 0.7928556196291708,
            "optimized_molecules": [
                [
                    "CCN(C(C)=O)c1cccc(-c2ccnc3c(C#CC=O)cnn23)c1",
                    0.803969143692053
                ],
                [
                    "CCN(C(C)=O)c1cccc(-c2ccnc3c(C#CPO)cnn23)c1",
                    0.793982078592347
                ],
                [
                    "CCN(C(C)=O)c1cccc(-c2ccnc3c(C#COP)cnn23)c1",
                    0.793982078592347
                ],
                [
                    "CCN(C(C)=O)c1cccc(-c2ccnc3c(C#CCF)cnn23)c1",
                    0.793982078592347
                ],
                [
                    "CCN(C(C)=O)c1cccc(-c2ccnc3c(C#CCCl)cnn23)c1",
                    0.793982078592347
                ],
                [
                    "CCN(C(C)=O)c1cccc(-c2ccnc3c(C#CCBr)cnn23)c1",
                    0.793982078592347
                ],
                [
                    "CCN(C(C)=O)c1cccc(-c2ccnc3c(C#CC=P)cnn23)c1",
                    0.793982078592347
                ],
                [
                    "C=PC#Cc1cnn2c(-c3cccc(N(CC)C(C)=O)c3)ccnc12",
                    0.793982078592347
                ],
                [
                    "CCN(C(C)=O)c1cccc(-c2ccnc3c(C#CC(O)F)cnn23)c1",
                    0.7935949136575051
                ],
                [
                    "CCN(C(C)=O)c1cccc(-c2ccnc3c(C#CC(O)Cl)cnn23)c1",
                    0.7935949136575051
                ],
                [
                    "CCN(C(C)=O)c1cccc(-c2ccnc3c(C#CC(O)Br)cnn23)c1",
                    0.7935949136575051
                ],
                [
                    "CCN(C(C)=O)c1cccc(-c2ccnc3c(C#CC(O)=P)cnn23)c1",
                    0.7935949136575051
                ],
                [
                    "CCN(C(C)=O)c1cccc(-c2ccnc3c(C#CC(=O)P)cnn23)c1",
                    0.7935949136575051
                ],
                [
                    "C#Cc1cnn2c(-c3cccc(N(CC)C(C)=O)c3)ccc(O)c12",
                    0.7934920476158722
                ],
                [
                    "C#Cc1cn2c(-c3cccc(N(CC)C(C)=O)c3)ccnc2c1O",
                    0.7934920476158722
                ],
                [
                    "C#Cc1cc(O)n2c(-c3cccc(N(CC)C(C)=O)c3)ccnc12",
                    0.7934920476158722
                ],
                [
                    "CCN(C(C)=O)c1cccc(-c2ccnc3c(C#CO)ccn23)c1",
                    0.7886388397182801
                ],
                [
                    "CCN(C(C)=O)c1cccc(-c2cccc3c(C#CO)cnn23)c1",
                    0.7886388397182801
                ],
                [
                    "CCN(C(C)=O)c1cccc(-c2ccnc3c(C#CPC=O)cnn23)c1",
                    0.7885561648497321
                ],
                [
                    "CCN(C(C)=O)c1cccc(-c2ccnc3c(C#CP=CO)cnn23)c1",
                    0.7885561648497321
                ],
                [
                    "CCN(C(C)=O)c1cccc(-c2ccnc3c(C#CP4CO4)cnn23)c1",
                    0.7885561648497321
                ],
                [
                    "CCN(C(C)=O)c1cccc(-c2ccnc3c(C#COCF)cnn23)c1",
                    0.7885561648497321
                ],
                [
                    "CCN(C(C)=O)c1cccc(-c2ccnc3c(C#COCCl)cnn23)c1",
                    0.7885561648497321
                ],
                [
                    "CCN(C(C)=O)c1cccc(-c2ccnc3c(C#COCBr)cnn23)c1",
                    0.7885561648497321
                ],
                [
                    "CCN(C(C)=O)c1cccc(-c2ccnc3c(C#COC=P)cnn23)c1",
                    0.7885561648497321
                ],
                [
                    "CCN(C(C)=O)c1cccc(-c2ccnc3c(C#CCP=O)cnn23)c1",
                    0.7885561648497321
                ],
                [
                    "CCN(C(C)=O)c1cccc(-c2ccnc3c(C#CCOF)cnn23)c1",
                    0.7885561648497321
                ],
                [
                    "CCN(C(C)=O)c1cccc(-c2ccnc3c(C#CCOCl)cnn23)c1",
                    0.7885561648497321
                ],
                [
                    "CCN(C(C)=O)c1cccc(-c2ccnc3c(C#CCOBr)cnn23)c1",
                    0.7885561648497321
                ],
                [
                    "CCN(C(C)=O)c1cccc(-c2ccnc3c(C#CC=PO)cnn23)c1",
                    0.7885561648497321
                ],
                [
                    "CCN(C(C)=O)c1cccc(-c2ccnc3c(C#CC4OP4)cnn23)c1",
                    0.7885561648497321
                ],
                [
                    "C=POC#Cc1cnn2c(-c3cccc(N(CC)C(C)=O)c3)ccnc12",
                    0.7885561648497321
                ],
                [
                    "CCN(C(C)=O)c1cccc(-c2ccnc3c(C#S4=CC4=O)cnn23)c1",
                    0.7837367193130107
                ],
                [
                    "CCN(C(C)=O)c1cccc(-c2ccnc3c(C#S4=C=C4O)cnn23)c1",
                    0.7837367193130107
                ],
                [
                    "CCN(C(C)=O)c1cccc(-c2ccnc3c(C#S4(O)C#C4)cnn23)c1",
                    0.7837367193130107
                ],
                [
                    "CCN(C(C)=O)c1cccc(-c2ccnc3c(C#CC(O)=S)cnn23)c1",
                    0.7837367193130107
                ],
                [
                    "CCN(C(C)=O)c1cccc(-c2ccnc3c(C#CC(=O)S)cnn23)c1",
                    0.7837367193130107
                ],
                [
                    "C#S(=O)C#Cc1cnn2c(-c3cccc(N(CC)C(C)=O)c3)ccnc12",
                    0.7837367193130107
                ],
                [
                    "C#CS(=O)#Cc1cnn2c(-c3cccc(N(CC)C(C)=O)c3)ccnc12",
                    0.7837367193130107
                ],
                [
                    "C#Cc1ccc(-c2cccc(N(CC)C(C)=O)c2)n2ncc(O)c12",
                    0.7808688094430303
                ],
                [
                    "C#Cc1cc(O)c2nccc(-c3cccc(N(CC)C(C)=O)c3)n12",
                    0.7808688094430303
                ],
                [
                    "C#Cc1cc(-c2cccc(N(CC)C(C)=O)c2)n2c(O)ccnc12",
                    0.7808688094430303
                ],
                [
                    "C#Cc1c(O)cn2c(-c3cccc(N(CC)C(C)=O)c3)ccnc12",
                    0.7808688094430303
                ],
                [
                    "CCN(C(C)=O)c1cccc(-c2ccnc3c(C#CP)cnn23)c1",
                    0.7803151211091254
                ],
                [
                    "CCN(C(C)=O)c1cccc(-c2ccnc3c(C#[SH]4C5=C4O5)cnn23)c1",
                    0.7787605628481891
                ],
                [
                    "CCN(C(C)=O)c1cccc(-c2ccnc3c(C#[SH]4C#CO4)cnn23)c1",
                    0.7787605628481891
                ],
                [
                    "CCN(C(C)=O)c1cccc(-c2ccnc3c(C#SC4=CO4)cnn23)c1",
                    0.7787605628481891
                ],
                [
                    "CCN(C(C)=O)c1cccc(-c2ccnc3c(C#SC#CO)cnn23)c1",
                    0.7787605628481891
                ],
                [
                    "CCN(C(C)=O)c1cccc(-c2ccnc3c(C#S4=C=CO4)cnn23)c1",
                    0.7787605628481891
                ],
                [
                    "CCN(C(C)=O)c1cccc(-c2ccnc3c(C#C[SH]=C=O)cnn23)c1",
                    0.7787605628481891
                ],
                [
                    "CCN(C(C)=O)c1cccc(-c2ccnc3c(C#C[SH]4#CO4)cnn23)c1",
                    0.7787605628481891
                ],
                [
                    "CCN(C(C)=O)c1cccc(-c2ccnc3c(C#CSC=O)cnn23)c1",
                    0.7787605628481891
                ],
                [
                    "CCN(C(C)=O)c1cccc(-c2ccnc3c(C#CS4=CO4)cnn23)c1",
                    0.7787605628481891
                ],
                [
                    "CCN(C(C)=O)c1cccc(-c2ccnc3c(C#CS#CO)cnn23)c1",
                    0.7787605628481891
                ],
                [
                    "CCN(C(C)=O)c1cccc(-c2ccnc3c(C#COC=S)cnn23)c1",
                    0.7787605628481891
                ],
                [
                    "CCN(C(C)=O)c1cccc(-c2ccnc3c(C#COC#[SH])cnn23)c1",
                    0.7787605628481891
                ],
                [
                    "CCN(C(C)=O)c1cccc(-c2ccnc3c(C#CC=S=O)cnn23)c1",
                    0.7787605628481891
                ],
                [
                    "CCN(C(C)=O)c1cccc(-c2ccnc3c(C#CC4OS4)cnn23)c1",
                    0.7787605628481891
                ],
                [
                    "CCN(C(C)=O)c1cccc(-c2ccnc3c(C#CC4=[SH]O4)cnn23)c1",
                    0.7787605628481891
                ],
                [
                    "CCN(C(C)=O)c1cccc(-c2ccnc3c(C#CC#[SH]=O)cnn23)c1",
                    0.7787605628481891
                ],
                [
                    "CCN(C(C)=O)c1cccc(-c2ccnc3c(C#CC#SO)cnn23)c1",
                    0.7787605628481891
                ],
                [
                    "C#SOC#Cc1cnn2c(-c3cccc(N(CC)C(C)=O)c3)ccnc12",
                    0.7787605628481891
                ],
                [
                    "C#COS#Cc1cnn2c(-c3cccc(N(CC)C(C)=O)c3)ccnc12",
                    0.7787605628481891
                ],
                [
                    "CCN(C(C)=O)c1cccc(-c2ccnc3c(C=C=O)ccn23)c1",
                    0.7761505257063329
                ],
                [
                    "C#COc1ccn2c(-c3cccc(N(CC)C(C)=O)c3)ccnc12",
                    0.7761505257063329
                ],
                [
                    "C#Cc1cnn2c(-c3cccc(N(CC)C(=O)C(C)=O)c3)ccnc12",
                    0.7735006416506128
                ],
                [
                    "C#CC(=O)c1cnn2c(-c3cccc(N(CC)C(C)=O)c3)ccnc12",
                    0.7735006416506128
                ],
                [
                    "CCN(C(C)=O)c1cccc(-c2ccnc3c(C#CO)cnn23)c1",
                    0.7706218909970667
                ],
                [
                    "CC#Cc1cnn2c(-c3cccc(N(CC)C(C)=O)c3)ccnc12",
                    0.7706218909970667
                ],
                [
                    "CCN(C(C)=O)c1cccc(-c2ccnc3c(S)c(C#CO)cn23)c1",
                    0.7695144225994927
                ],
                [
                    "CCN(C(C)=O)c1cccc(-c2ccnc3c(O)c(C#CS)cn23)c1",
                    0.7695144225994927
                ],
                [
                    "CCN(C(C)=O)c1cccc(-c2ccnc3c(C#[SH])cc(C=O)n23)c1",
                    0.7695144225994927
                ],
                [
                    "CCN(C(C)=O)c1cccc(-c2ccnc3c(C#CS)cc(O)n23)c1",
                    0.7695144225994927
                ],
                [
                    "CCN(C(C)=O)c1cccc(-c2ccnc3c(C#CO)cc(S)n23)c1",
                    0.7695144225994927
                ],
                [
                    "CCN(C(C)=O)c1cccc(-c2ccc(S)c3c(C#CO)cnn23)c1",
                    0.7695144225994927
                ],
                [
                    "CCN(C(C)=O)c1cccc(-c2ccc(O)c3c(C#CS)cnn23)c1",
                    0.7695144225994927
                ],
                [
                    "CCN(C(C)=O)c1cccc(-c2ccc(C=O)c3c(C#[SH])cnn23)c1",
                    0.7695144225994927
                ],
                [
                    "C#S#Cc1cnn2c(-c3cccc(N(CC)C(C)=O)c3)ccc(O)c12",
                    0.7695144225994927
                ],
                [
                    "C#S#Cc1cn2c(-c3cccc(N(CC)C(C)=O)c3)ccnc2c1O",
                    0.7695144225994927
                ],
                [
                    "C#S#Cc1cc(O)n2c(-c3cccc(N(CC)C(C)=O)c3)ccnc12",
                    0.7695144225994927
                ],
                [
                    "C#Cc1cnn2c(-c3cccc(N(CC)C(C)=O)c3)ccc([SH]=O)c12",
                    0.7695144225994927
                ],
                [
                    "C#Cc1cnn2c(-c3cccc(N(CC)C(C)=O)c3)ccc(SO)c12",
                    0.7695144225994927
                ],
                [
                    "C#Cc1cnn2c(-c3cccc(N(CC)C(C)=O)c3)ccc(OS)c12",
                    0.7695144225994927
                ],
                [
                    "C#Cc1cn2c(-c3cccc(N(CC)C(C)=O)c3)ccnc2c1[SH]=O",
                    0.7695144225994927
                ],
                [
                    "C#Cc1cn2c(-c3cccc(N(CC)C(C)=O)c3)ccnc2c1SO",
                    0.7695144225994927
                ],
                [
                    "C#Cc1cn2c(-c3cccc(N(CC)C(C)=O)c3)ccnc2c1OS",
                    0.7695144225994927
                ],
                [
                    "C#Cc1cc([SH]=O)n2c(-c3cccc(N(CC)C(C)=O)c3)ccnc12",
                    0.7695144225994927
                ],
                [
                    "C#Cc1cc(SO)n2c(-c3cccc(N(CC)C(C)=O)c3)ccnc12",
                    0.7695144225994927
                ],
                [
                    "C#Cc1cc(OS)n2c(-c3cccc(N(CC)C(C)=O)c3)ccnc12",
                    0.7695144225994927
                ],
                [
                    "C#Cc1cnn2c(-c3cccc(N(CC)C(C)=O)c3)cc(O)cc12",
                    0.7683498199278325
                ],
                [
                    "C#Cc1cnn2c(-c3cccc(C(O)(CC)C(C)=O)c3)ccnc12",
                    0.7683498199278325
                ],
                [
                    "C#Cc1cc2nccc(-c3cccc(N(CC)C(C)=O)c3)n2c1O",
                    0.7683498199278325
                ],
                [
                    "CCN(C(C)=O)c1cccc(-c2ccnc3c(C#SC=O)ccn23)c1",
                    0.7649744748793907
                ],
                [
                    "CCN(C(C)=O)c1cccc(-c2ccnc3c(C#S4=CO4)ccn23)c1",
                    0.7649744748793907
                ],
                [
                    "CCN(C(C)=O)c1cccc(-c2ccnc3c(C#C[SH]=O)ccn23)c1",
                    0.7649744748793907
                ],
                [
                    "CCN(C(C)=O)c1cccc(-c2ccnc3c(C#CSO)ccn23)c1",
                    0.7649744748793907
                ],
                [
                    "CCN(C(C)=O)c1cccc(-c2ccnc3c(C#COS)ccn23)c1",
                    0.7649744748793907
                ],
                [
                    "CCN(C(C)=O)c1cccc(-c2cccc3c(C#S#CO)cnn23)c1",
                    0.7649744748793907
                ],
                [
                    "CCN(C(C)=O)c1cccc(-c2cccc3c(C#CSO)cnn23)c1",
                    0.7649744748793907
                ],
                [
                    "CCN(C(C)=O)c1cccc(-c2cccc3c(C#COS)cnn23)c1",
                    0.7649744748793907
                ]
            ],
            "execution_time": 224048.70902347565,
            "number_scoring_function_calls": 10726095,
            "metadata": {
                "top_1": 0.803969143692053,
                "top_10": 0.7949033521153492,
                "top_100": 0.7796943630801101,
                "internal_similarity_max": 0.864406779661017,
                "internal_similarity_mean": 0.5882194702148718,
                "internal_similarity_histogram_density": [
                    [
                        0.1,
                        0.0,
                        0.0,
                        0.05000000000000001,
                        0.9020000000000001,
                        5.115999999999995,
                        1.6500000000000004,
                        2.0120000000000005,
                        0.17000000000000004,
                        0.0
                    ]
                ],
                "internal_similarity_histogram_bins": [
                    [
                        0.0,
                        0.1,
                        0.2,
                        0.30000000000000004,
                        0.4,
                        0.5,
                        0.6000000000000001,
                        0.7000000000000001,
                        0.8,
                        0.9,
                        1.0
                    ]
                ]
            }
        },
        {
            "benchmark_name": "Valsartan SMARTS",
            "score": 0.9990676311544142,
            "optimized_molecules": [
                [
                    "COc1ccc(-c2ccc3c(F)c2NCC2(CO)CN(N2)C(=O)N(C)C3)cc1",
                    0.9993687400971795
                ],
                [
                    "COc1ccc(-c2c(F)cc3cc2NCC2(CO)CN(N2)C(=O)N(C)C3)cc1",
                    0.9993687400971795
                ],
                [
                    "CNc1ccc(-c2ccc3c(F)c2OCC2(CO)CN(N2)C(=O)N(C)C3)cc1",
                    0.9993687400971795
                ],
                [
                    "CNc1ccc(-c2cc(F)c3cc2OCC2(CO)CN(N2)C(=O)N(C)C3)cc1",
                    0.9993687400971795
                ],
                [
                    "CNc1ccc(-c2c(F)cc3cc2OCC2(CO)CN(N2)C(=O)N(C)C3)cc1",
                    0.9993687400971795
                ],
                [
                    "COc1ccc(-c2cc(F)c3cc2NCC2(CO)CN(N2)C(=O)N(C)C3)cc1",
                    0.9993687400971794
                ],
                [
                    "COCC1C(O)C2CN1C(=O)N(C)Cc1ccc(-c3ccccc3)c(c1F)NN2",
                    0.9986946155984507
                ],
                [
                    "COCC1C(O)C2CN1C(=O)N(C)Cc1cc(c(-c3ccccc3)cc1F)NN2",
                    0.9986946155984507
                ],
                [
                    "COCC1C(O)C2CN1C(=O)N(C)Cc1cc(F)c(-c3ccccc3)c(c1)NN2",
                    0.9986946155984507
                ],
                [
                    "CNCC(O)C1OC2CN1C(=O)N(C)Cc1ccc(-c3ccccc3)c(c1F)N2",
                    0.9986946155984507
                ],
                [
                    "CNCC(O)C1OC2CN1C(=O)N(C)Cc1cc(c(-c3ccccc3)cc1F)N2",
                    0.9986946155984507
                ],
                [
                    "CNCC(O)C1OC2CN1C(=O)N(C)Cc1cc(F)c(-c3ccccc3)c(c1)N2",
                    0.9986946155984507
                ],
                [
                    "CNCC(O)C1C2CON1C(=O)N(C)Cc1ccc(-c3ccccc3)c(c1F)N2",
                    0.9986946155984507
                ],
                [
                    "CNCC(O)C1C2CON1C(=O)N(C)Cc1ccc(-c3ccccc3)c(F)c1N2",
                    0.9986946155984507
                ],
                [
                    "CNCC(O)C1C2CON1C(=O)N(C)Cc1cc(c(-c3ccccc3)cc1F)N2",
                    0.9986946155984507
                ],
                [
                    "CNCC(O)C1C2CON1C(=O)N(C)Cc1cc(F)c(-c3ccccc3)c(c1)N2",
                    0.9986946155984507
                ],
                [
                    "CNC1C2COC(O)CN1C(=O)N(C)Cc1ccc(-c3ccccc3)c(c1F)N2",
                    0.9986946155984507
                ],
                [
                    "CNC1C2COC(O)CN1C(=O)N(C)Cc1cc(c(-c3ccccc3)cc1F)N2",
                    0.9986946155984507
                ],
                [
                    "CNC1C2COC(O)CN1C(=O)N(C)Cc1cc(F)c(-c3ccccc3)c(c1)N2",
                    0.9986946155984507
                ],
                [
                    "CNC(O)C1OCC2CN1C(=O)N(C)Cc1ccc(-c3ccccc3)c(c1F)N2",
                    0.9986946155984507
                ],
                [
                    "CNC(O)C1OCC2CN1C(=O)N(C)Cc1ccc(-c3ccccc3)c(F)c1N2",
                    0.9986946155984507
                ],
                [
                    "CNC(O)C1OCC2CN1C(=O)N(C)Cc1cc(c(-c3ccccc3)cc1F)N2",
                    0.9986946155984507
                ],
                [
                    "CNC(O)C1OCC2CN1C(=O)N(C)Cc1cc(F)c(-c3ccccc3)cc1N2",
                    0.9986946155984507
                ],
                [
                    "CNC(O)C1OCC2CN1C(=O)N(C)Cc1cc(F)c(-c3ccccc3)c(c1)N2",
                    0.9986946155984507
                ],
                [
                    "CNC(O)C1OCC2CN1C(=O)N(C)Cc1c(F)cc(-c3ccccc3)cc1N2",
                    0.9986946155984507
                ],
                [
                    "CNC(O)C1COC2CN1C(=O)N(C)Cc1ccc(-c3ccccc3)c(c1F)N2",
                    0.9986946155984507
                ],
                [
                    "CNC(O)C1COC2CN1C(=O)N(C)Cc1ccc(-c3ccccc3)c(F)c1N2",
                    0.9986946155984507
                ],
                [
                    "CNC(O)C1COC2CN1C(=O)N(C)Cc1cc(c(-c3ccccc3)cc1F)N2",
                    0.9986946155984507
                ],
                [
                    "CNC(O)C1COC2CN1C(=O)N(C)Cc1cc(F)c(-c3ccccc3)cc1N2",
                    0.9986946155984507
                ],
                [
                    "CNC(O)C1COC2CN1C(=O)N(C)Cc1cc(F)c(-c3ccccc3)c(c1)N2",
                    0.9986946155984507
                ],
                [
                    "CNC(O)C1COC2CN1C(=O)N(C)Cc1c(F)cc(-c3ccccc3)cc1N2",
                    0.9986946155984507
                ],
                [
                    "CNC(O)C1C2COCN1C(=O)N(C)Cc1ccc(-c3ccccc3)c(c1F)N2",
                    0.9986946155984507
                ],
                [
                    "CNC(O)C1C2COCN1C(=O)N(C)Cc1ccc(-c3ccccc3)c(F)c1N2",
                    0.9986946155984507
                ],
                [
                    "CNC(O)C1C2COCN1C(=O)N(C)Cc1cc(c(-c3ccccc3)cc1F)N2",
                    0.9986946155984507
                ],
                [
                    "CNC(O)C1C2COCN1C(=O)N(C)Cc1cc(F)c(-c3ccccc3)cc1N2",
                    0.9986946155984507
                ],
                [
                    "CNC(O)C1C2COCN1C(=O)N(C)Cc1cc(F)c(-c3ccccc3)c(c1)N2",
                    0.9986946155984507
                ],
                [
                    "CNC(O)C1C2COCN1C(=O)N(C)Cc1c(F)cc(-c3ccccc3)cc1N2",
                    0.9986946155984507
                ],
                [
                    "COCC1NCN2C(=O)N(C)Cc3ccc(-c4ccccc4)c(F)c3NC(O)C12",
                    0.9986946155984506
                ],
                [
                    "COCC1NC(O)N2C(=O)N(C)Cc3c(F)cc(-c4ccccc4)cc3NCC12",
                    0.9986946155984506
                ],
                [
                    "COCC1NC(O)C2CN1C(=O)N(C)Cc1ccc(-c3ccccc3)c(c1F)N2",
                    0.9986946155984506
                ],
                [
                    "COCC1CN2C(=O)N(C)Cc3ccc(-c4ccccc4)c(F)c3NC(O)C2N1",
                    0.9986946155984506
                ],
                [
                    "COCC1CN2C(=O)N(C)Cc3cc(F)c(-c4ccccc4)cc3NC(O)C2N1",
                    0.9986946155984506
                ],
                [
                    "COCC1C2NCC(O)N1C(=O)N(C)Cc1ccc(-c3ccccc3)c(c1F)N2",
                    0.9986946155984506
                ],
                [
                    "COCC1C2NCC(O)N1C(=O)N(C)Cc1ccc(-c3ccccc3)c(F)c1N2",
                    0.9986946155984506
                ],
                [
                    "COCC1C2NCC(O)N1C(=O)N(C)Cc1cc(F)c(-c3ccccc3)c(c1)N2",
                    0.9986946155984506
                ],
                [
                    "COCC1C(O)C2NCN1C(=O)N(C)Cc1ccc(-c3ccccc3)c(c1F)N2",
                    0.9986946155984506
                ],
                [
                    "COCC1C(O)C2NCN1C(=O)N(C)Cc1cc(c(-c3ccccc3)cc1F)N2",
                    0.9986946155984506
                ],
                [
                    "COCC(O)C1NC2CNc3cc(-c4ccccc4)c(F)cc3CN(C)C(=O)N21",
                    0.9986946155984506
                ],
                [
                    "COCC(O)C1NC2CN1C(=O)N(C)Cc1ccc(-c3ccccc3)c(c1F)N2",
                    0.9986946155984506
                ],
                [
                    "COCC(O)C1CNC2Nc3cc(-c4ccccc4)cc(F)c3CN(C)C(=O)N21",
                    0.9986946155984506
                ],
                [
                    "COCC(O)C1C2NCN1C(=O)N(C)Cc1c(F)cc(-c3ccccc3)cc1N2",
                    0.9986946155984506
                ],
                [
                    "COC1NCN2C(=O)N(C)Cc3cc(c(-c4ccccc4)cc3F)NCC(O)C12",
                    0.9986946155984506
                ],
                [
                    "COC1NCCN2C(=O)N(C)Cc3c(F)cc(-c4ccccc4)cc3NC(O)C12",
                    0.9986946155984506
                ],
                [
                    "COC1NCC2C(CO)Nc3cc(-c4ccccc4)c(F)cc3CN(C)C(=O)N12",
                    0.9986946155984506
                ],
                [
                    "COC1NCC(O)C2CNc3cc(-c4ccccc4)c(F)cc3CN(C)C(=O)N12",
                    0.9986946155984506
                ],
                [
                    "COC1NC2CN(CC1O)C(=O)N(C)Cc1cc(F)c(-c3ccccc3)cc1N2",
                    0.9986946155984506
                ],
                [
                    "COC1NC(CO)C2CNc3cc(-c4ccccc4)cc(F)c3CN(C)C(=O)N12",
                    0.9986946155984506
                ],
                [
                    "COC1NC(CO)C2CN1C(=O)N(C)Cc1ccc(-c3ccccc3)c(c1F)N2",
                    0.9986946155984506
                ],
                [
                    "COC1CNN2C(=O)N(C)Cc3cc(c(-c4ccccc4)cc3F)NCC(O)C12",
                    0.9986946155984506
                ],
                [
                    "COC1CNC2C(O)CN2C(=O)N(C)Cc2ccc(-c3ccccc3)c(c2F)N1",
                    0.9986946155984506
                ],
                [
                    "COC1CNC2C(O)CN2C(=O)N(C)Cc2cc(c(-c3ccccc3)cc2F)N1",
                    0.9986946155984506
                ],
                [
                    "COC1CN2C(=O)N(C)Cc3ccc(-c4ccccc4)c(c3F)NC2CNC1O",
                    0.9986946155984506
                ],
                [
                    "COC1CN2C(=O)N(C)Cc3cc(c(-c4ccccc4)cc3F)NC(O)CNC12",
                    0.9986946155984506
                ],
                [
                    "COC1CN2C(=O)N(C)Cc3cc(c(-c4ccccc4)cc3F)NC(CO)NC12",
                    0.9986946155984506
                ],
                [
                    "COC1C2CNC(CO)N1C(=O)N(C)Cc1ccc(-c3ccccc3)c(F)c1N2",
                    0.9986946155984506
                ],
                [
                    "COC1C(O)NCC2CNc3cc(-c4ccccc4)c(F)cc3CN(C)C(=O)N21",
                    0.9986946155984506
                ],
                [
                    "COC1C(O)NCC2CN1C(=O)N(C)Cc1ccc(-c3ccccc3)c(F)c1N2",
                    0.9986946155984506
                ],
                [
                    "COC1C(O)NCC2CN1C(=O)N(C)Cc1c(F)cc(-c3ccccc3)cc1N2",
                    0.9986946155984506
                ],
                [
                    "COC1C(O)CNC2CN1C(=O)N(C)Cc1cc(F)c(-c3ccccc3)cc1N2",
                    0.9986946155984506
                ],
                [
                    "COC1C(O)C2CN1C(=O)N(C)Cc1cc(F)c(-c3ccccc3)c(c1)NCN2",
                    0.9986946155984506
                ],
                [
                    "COC1C(CO)NCC2Nc3cc(-c4ccccc4)c(F)cc3CN(C)C(=O)N21",
                    0.9986946155984506
                ],
                [
                    "COC1C(CO)N2C(=O)N(C)Cc3ccc(-c4ccccc4)c(c3F)NNCC12",
                    0.9986946155984506
                ],
                [
                    "COC1C(CO)N2C(=O)N(C)Cc3cc(c(-c4ccccc4)cc3F)NCNC12",
                    0.9986946155984506
                ],
                [
                    "COC1C(CO)N2C(=O)N(C)Cc3cc(F)c(-c4ccccc4)c(c3)NNCC12",
                    0.9986946155984506
                ],
                [
                    "COC(O)C1NCN2CC1Nc1cc(-c3ccccc3)c(F)cc1CN(C)C2=O",
                    0.9986946155984506
                ],
                [
                    "COC(O)C1NCC2CNc3cc(-c4ccccc4)c(F)cc3CN(C)C(=O)N21",
                    0.9986946155984506
                ],
                [
                    "COC(O)C1NCC2CN1C(=O)N(C)Cc1cc(c(-c3ccccc3)cc1F)N2",
                    0.9986946155984506
                ],
                [
                    "COC(O)C1NC2CNc3cc(-c4ccccc4)c(F)cc3CN(C)C(=O)N1C2",
                    0.9986946155984506
                ],
                [
                    "COC(O)C1CNC2CN1C(=O)N(C)Cc1c(F)cc(-c3ccccc3)cc1N2",
                    0.9986946155984506
                ],
                [
                    "COC(O)C1CN2C(=O)N(C)Cc3ccc(-c4ccccc4)c(F)c3NCC2N1",
                    0.9986946155984506
                ],
                [
                    "COC(O)C1CN2C(=O)N(C)Cc3ccc(-c4ccccc4)c(F)c3NC2CN1",
                    0.9986946155984506
                ],
                [
                    "COC(O)C1CN2C(=O)N(C)Cc3cc(c(-c4ccccc4)cc3F)NC2CN1",
                    0.9986946155984506
                ],
                [
                    "COC(O)C1C2CNCN1C(=O)N(C)Cc1cc(F)c(-c3ccccc3)cc1N2",
                    0.9986946155984506
                ],
                [
                    "CNCC1ON2C(=O)N(C)Cc3ccc(-c4ccccc4)c(c3F)NC(CO)C12",
                    0.9986946155984506
                ],
                [
                    "CNCC1ON2C(=O)N(C)Cc3cc(c(-c4ccccc4)cc3F)NC(CO)C12",
                    0.9986946155984506
                ],
                [
                    "CNCC1ON2C(=O)N(C)Cc3cc(F)c(-c4ccccc4)c(c3)NC(CO)C12",
                    0.9986946155984506
                ],
                [
                    "CNCC1OC(O)C2CN1C(=O)N(C)Cc1cc(F)c(-c3ccccc3)c(c1)N2",
                    0.9986946155984506
                ],
                [
                    "CNCC1C(O)OC2CNc3cc(-c4ccccc4)cc(F)c3CN(C)C(=O)N21",
                    0.9986946155984506
                ],
                [
                    "CNCC(O)C1CN2C(=O)N(C)Cc3cc(F)c(-c4ccccc4)c(c3)NC2O1",
                    0.9986946155984506
                ],
                [
                    "CNC1OCN2C(=O)N(C)Cc3cc(c(-c4ccccc4)cc3F)NC(CO)C12",
                    0.9986946155984506
                ],
                [
                    "CNC1Nc2cc(-c3ccccc3)cc(F)c2CN(C)C(=O)N2CC(CO)OC12",
                    0.9986946155984506
                ],
                [
                    "CNC1COC(CO)C2Nc3c(-c4ccccc4)ccc(c3F)CN(C)C(=O)N12",
                    0.9986946155984506
                ],
                [
                    "CNC1C2COCC(O)N1C(=O)N(C)Cc1ccc(-c3ccccc3)c(c1F)N2",
                    0.9986946155984506
                ],
                [
                    "CNC1C(O)OCC2CN1C(=O)N(C)Cc1ccc(-c3ccccc3)c(c1F)N2",
                    0.9986946155984506
                ],
                [
                    "CNC1C(CO)OC2CNc3cc(-c4ccccc4)cc(F)c3CN(C)C(=O)N21",
                    0.9986946155984506
                ],
                [
                    "CNC(O)C1OC2CNc3c(-c4ccccc4)ccc(c3F)CN(C)C(=O)N1C2",
                    0.9986946155984506
                ],
                [
                    "CNC(O)C1COC2CNc3cc(-c4ccccc4)cc(F)c3CN(C)C(=O)N21",
                    0.9986946155984506
                ],
                [
                    "CNC(O)C1COC2CNc3c(-c4ccccc4)ccc(c3F)CN(C)C(=O)N21",
                    0.9986946155984506
                ],
                [
                    "CNC(O)C1CN2CC(Nc3cc(c(F)cc3-c3ccccc3)CN(C)C2=O)O1",
                    0.9986946155984506
                ],
                [
                    "CN1Cc2cc(c(-c3ccccc3)cc2F)NC2OCCNC(O)C2N(C)C1=O",
                    0.9986946155984506
                ]
            ],
            "execution_time": 223678.41070961952,
            "number_scoring_function_calls": 7644851,
            "metadata": {
                "top_1": 0.9993687400971795,
                "top_10": 0.999099090297688,
                "top_100": 0.9987350630683755,
                "internal_similarity_max": 0.875,
                "internal_similarity_mean": 0.3834346448349659,
                "internal_similarity_histogram_density": [
                    [
                        0.1,
                        0.036,
                        1.6119999999999994,
                        4.638000000000001,
                        2.2340000000000004,
                        0.9759999999999991,
                        0.26000000000000006,
                        0.12800000000000003,
                        0.016000000000000004,
                        0.0
                    ]
                ],
                "internal_similarity_histogram_bins": [
                    [
                        0.0,
                        0.1,
                        0.2,
                        0.30000000000000004,
                        0.4,
                        0.5,
                        0.6000000000000001,
                        0.7000000000000001,
                        0.8,
                        0.9,
                        1.0
                    ]
                ]
            }
        },
        {
            "benchmark_name": "Scaffold Hop",
            "score": 0.9999976883957467,
            "optimized_molecules": [
                [
                    "COc1cc2ncnc(Nc3cccc(-c4ccsn4)c3)c2cc1S(F)(CCC(C)Cl)OCBr",
                    1.0
                ],
                [
                    "COc1cc2ncnc(Nc3cccc(-c4ccsn4)c3)c2cc1S(F)(CC(Br)C(C)Cl)C(C)Br",
                    1.0
                ],
                [
                    "COc1cc2ncnc(Nc3ccc4ccncc4c3)c2cc1S(F)(F)CCC(C)Cl",
                    1.0
                ],
                [
                    "COc1cc2ncnc(Nc3ccc4ccncc4c3)c2cc1S(F)(Br)CCC(C)Cl",
                    1.0
                ],
                [
                    "COc1cc2ncnc(Nc3ccc4ccncc4c3)c2cc1S(F)(Br)CC(Br)C(C)Br",
                    1.0
                ],
                [
                    "COc1cc2ncnc(Nc3ccc4ccncc4c3)c2cc1S(F)(Br)C(Cl)C(Br)C(C)Cl",
                    1.0
                ],
                [
                    "COc1cc2ncnc(Nc3ccc4ccnc(Br)c4c3)c2cc1S(F)(Br)CCC(C)Cl",
                    1.0
                ],
                [
                    "COc1cc2ncnc(Nc3ccc4c(c3)C=NOC=C4)c2cc1S(F)(Br)CCC(C)Cl",
                    1.0
                ],
                [
                    "COc1cc2ncnc(Nc3ccc4c(c3)C=NCC=CC4)c2cc1S(F)(Br)CC(Br)C(C)Br",
                    1.0
                ],
                [
                    "COc1cc2ncnc(Nc3ccc4c(c3)C=NC=CC4)c2cc1S(F)(Br)CCC(C)Cl",
                    1.0
                ],
                [
                    "COc1cc2ncnc(Nc3ccc4c(c3)C=NC=CC4)c2cc1S(F)(Br)CC(Br)C(C)Br",
                    1.0
                ],
                [
                    "COc1cc2ncnc(Nc3ccc4c(c3)C=NC4)c2cc1S(F)(F)C(Cl)CC(C)Cl",
                    1.0
                ],
                [
                    "COc1cc2ncnc(Nc3ccc4c(c3)C=NC4)c2cc1S(F)(Br)C(Cl)C(Br)C(C)Cl",
                    1.0
                ],
                [
                    "COc1cc2ncnc(Nc3cc(F)c4c(c3)C=NC=CC4)c2cc1S(F)(Br)CCC(C)Cl",
                    1.0
                ],
                [
                    "COS(Br)(CCC(C)Cl)c1cc2c(Nc3cccc(-c4ccsn4)c3)ncnc2cc1OBr",
                    1.0
                ],
                [
                    "CCS(F)(c1cc2c(Nc3cccc(-c4ccsn4)c3)ncnc2cc1OBr)C(Br)CC(C)Cl",
                    1.0
                ],
                [
                    "CCS(F)(CCC(C)Cl)c1cc2c(Nc3cccc(-c4ccsn4)c3)ncnc2cc1OBr",
                    1.0
                ],
                [
                    "CCS(F)(CC(Br)C(C)Cl)c1cc2c(Nc3cccc(-c4ccsn4)c3)ncnc2cc1OBr",
                    1.0
                ],
                [
                    "CCOc1cc2ncnc(Nc3ccc4ccncc4c3)c2cc1S(F)(CBr)C(Cl)C(Br)CC",
                    1.0
                ],
                [
                    "CCOc1cc2ncnc(Nc3ccc4ccncc4c3)c2cc1S(F)(Br)CC(Br)C(C)Cl",
                    1.0
                ],
                [
                    "CCOc1cc2ncnc(Nc3ccc4ccncc4c3)c2cc1S(F)(Br)CC(Br)C(C)Br",
                    1.0
                ],
                [
                    "CCOc1cc2ncnc(Nc3ccc4ccncc4c3)c2cc1S(F)(Br)C(Cl)CC(C)Cl",
                    1.0
                ],
                [
                    "CCOc1cc2ncnc(Nc3ccc4ccncc4c3)c2cc1S(F)(Br)C(Cl)C(Br)C(C)Cl",
                    1.0
                ],
                [
                    "CCOc1cc2ncnc(Nc3ccc4c(c3)C=NOC=C4)c2cc1S(F)(Br)CCC(C)Cl",
                    1.0
                ],
                [
                    "CCOc1cc2ncnc(Nc3ccc4c(c3)C=NOC=C4)c2cc1S(F)(Br)CC(Br)C(C)Cl",
                    1.0
                ],
                [
                    "CCOc1cc2ncnc(Nc3ccc4c(c3)C=NC=CC4)c2cc1S(F)(Br)CC(Br)C(C)Br",
                    1.0
                ],
                [
                    "CCOc1cc2ncnc(Nc3ccc4c(c3)C=NC4)c2cc1S(F)(Br)C(Cl)C(Br)C(C)Cl",
                    1.0
                ],
                [
                    "CCOc1cc2ncnc(Nc3ccc(C)c(C=NC)c3)c2cc1S(F)(Br)CC(Br)C(C)Br",
                    1.0
                ],
                [
                    "CCCS(F)(CCC(C)Cl)c1cc2c(Nc3cccc(-c4ccsn4)c3)ncnc2cc1OBr",
                    1.0
                ],
                [
                    "CCCS(F)(CCC(C)Br)c1cc2c(Nc3cc#cc(-c4ccsn4)c3)ncnc2cc1OC",
                    1.0
                ],
                [
                    "CCCS(F)(CC(Br)CC)c1cc2c(Nc3cccc(-c4ccsn4)c3)ncnc2cc1OCl",
                    1.0
                ],
                [
                    "CCCS(F)(CC(Br)CC)c1cc2c(Nc3cccc(-c4ccsn4)c3)ncnc2cc1OBr",
                    1.0
                ],
                [
                    "CCCS(F)(CC(Br)CC)c1cc2c(Nc3cc#cc(-c4ccsn4)c3)ncnc2cc1OBr",
                    1.0
                ],
                [
                    "CCCS(F)(CC(Br)CC)c1cc2c(Nc3cc#cc(-c4ccon4)c3)ncnc2cc1OBr",
                    1.0
                ],
                [
                    "CCCOc1cc2ncnc(Nc3ccc4ccncc4c3)c2cc1S(F)(Br)CC(Br)C(C)Cl",
                    1.0
                ],
                [
                    "CCCOc1cc2ncnc(Nc3ccc4c(c3)C=NCCC4)c2cc1S(F)(Br)CC(Br)C(C)Cl",
                    1.0
                ],
                [
                    "CCCOc1cc2ncnc(Nc3ccc4c(c3)C=NC4)c2cc1S(F)(Br)CC(Br)C(C)Cl",
                    1.0
                ],
                [
                    "CCCCS(F)(OCC)c1cc2c(Nc3cc#cc(-c4ccsn4)c3)ncnc2cc1OCBr",
                    1.0
                ],
                [
                    "CCCCS(F)(CCCC)c1cc2c(Nc3cc#cc(-c4nss4)c3)ncnc2cc1OBr",
                    1.0
                ],
                [
                    "CCCCS(F)(CCC)c1cc2c(Nc3cccc(-c4nss4)c3)ncnc2cc1OBr",
                    1.0
                ],
                [
                    "CCCCS(F)(CCC)c1cc2c(Nc3cccc(-c4ccsn4)c3)ncnc2cc1OCCBr",
                    1.0
                ],
                [
                    "CCCCS(F)(CCC)c1cc2c(Nc3cccc(-c4ccsn4)c3)ncnc2cc1OBr",
                    1.0
                ],
                [
                    "CCCCS(F)(CCC)c1cc2c(Nc3cc#cc(-c4nss4)c3)ncnc2cc1OBr",
                    1.0
                ],
                [
                    "CCCCS(F)(CCC)c1cc2c(Nc3cc#cc(-c4ccsn4)c3)ncnc2cc1OCBr",
                    1.0
                ],
                [
                    "CCCCS(F)(CCC)c1cc2c(Nc3cc#cc(-c4ccsn4)c3)ncnc2cc1OC(Cl)Br",
                    1.0
                ],
                [
                    "CCCCS(F)(CCC)c1cc2c(Nc3cc#cc(-c4ccsn4)c3)ncnc2cc1OBr",
                    1.0
                ],
                [
                    "CCCCS(F)(CCBr)c1cc2c(Nc3cccc4c3-c3cc-4ns3)ncnc2cc1OBr",
                    1.0
                ],
                [
                    "CCCCS(F)(CCBr)c1cc2c(Nc3cccc(-c4ccsn4)c3)ncnc2cc1OCBr",
                    1.0
                ],
                [
                    "CCCCS(F)(CCBr)c1cc2c(Nc3cccc(-c4ccsn4)c3)ncnc2cc1OBr",
                    1.0
                ],
                [
                    "CCCCS(F)(CCBr)c1cc2c(Nc3cc#cc(-c4ccsn4)c3)ncnc2cc1OCBr",
                    1.0
                ],
                [
                    "CCCCS(F)(CC)c1cc2c(Nc3cccc(-c4nss4)c3)ncnc2cc1OBr",
                    1.0
                ],
                [
                    "CCCCS(F)(CC)c1cc2c(Nc3cccc(-c4ccsn4)c3)ncnc2cc1OBr",
                    1.0
                ],
                [
                    "CCCCS(F)(CC)c1cc2c(Nc3cc#cc(-c4ccsn4)c3)ncnc2cc1OBr",
                    1.0
                ],
                [
                    "CCCCS(F)(Br)c1cc2c(Nc3ccc4c(c3)C=NOC=CC4)ncnc2cc1OC",
                    1.0
                ],
                [
                    "CCCCS(F)(Br)c1cc2c(Nc3ccc4c(c3)C=NOC=C4)ncnc2cc1OC",
                    1.0
                ],
                [
                    "CCCCS(F)(Br)c1cc2c(Nc3ccc4c(c3)C=NOC4)ncnc2cc1OCl",
                    1.0
                ],
                [
                    "CCCCS(F)(Br)c1cc2c(Nc3ccc4c(c3)C=NOC4)ncnc2cc1OC",
                    1.0
                ],
                [
                    "CCCCS(F)(Br)c1cc2c(Nc3ccc4c(c3)C=NC=CC4)ncnc2cc1OCC",
                    1.0
                ],
                [
                    "CCCCS(C)(F)c1cc2c(Nc3cccc(-c4nss4)c3)ncnc2cc1OBr",
                    1.0
                ],
                [
                    "CCCCS(C)(F)c1cc2c(Nc3cccc(-c4ccsn4)c3)ncnc2cc1OBr",
                    1.0
                ],
                [
                    "CCCCS(C)(F)c1cc2c(Nc3ccc4c(c3)C=NCOC4)ncnc2cc1OC",
                    1.0
                ],
                [
                    "CCCCS(C)(F)c1cc2c(Nc3cc#cc(-c4nss4)c3)ncnc2cc1OBr",
                    1.0
                ],
                [
                    "CCCC(Cl)S(F)(Br)c1cc2c(Nc3ccc4ccncc4c3)ncnc2cc1OC",
                    1.0
                ],
                [
                    "CCCC(Cl)S(F)(Br)c1cc2c(Nc3ccc4c(c3)C=NOCC4)ncnc2cc1OC",
                    1.0
                ],
                [
                    "CCCC(Cl)S(F)(Br)c1cc2c(Nc3ccc4c(c3)C=NOC=C4)ncnc2cc1OC",
                    1.0
                ],
                [
                    "CCCC(Cl)S(F)(Br)c1cc2c(Nc3ccc4c(c3)C=NOC4)ncnc2cc1OC",
                    1.0
                ],
                [
                    "CCCC(Br)S(F)(CCCl)c1cc2c(Nc3cccc(-c4ccsn4)c3)ncnc2cc1OBr",
                    1.0
                ],
                [
                    "CCCC(Br)S(F)(CCC)c1cc2c(Nc3cccc(-c4ccsn4)c3)ncnc2cc1OBr",
                    1.0
                ],
                [
                    "CCCC(Br)S(C)(F)c1cc2c(Nc3cccc(-c4ccsn4)c3)ncnc2cc1OBr",
                    1.0
                ],
                [
                    "CCC(Br)S(F)(CC(Br)C(C)Cl)c1cc2c(Nc3cccc(-c4ccon4)c3)ncnc2cc1OBr",
                    1.0
                ],
                [
                    "CCC(Br)CS1(F)(c2cc3c(Nc4cccc(-c5ccsn5)c4)ncnc3cc2OCBr)=CC1",
                    1.0
                ],
                [
                    "CCC(Br)CS1(F)(c2cc3c(Nc4cccc(-c5c#csn5)c4)ncnc3cc2OC(C)Br)=CC1",
                    1.0
                ],
                [
                    "CCC(Br)CS(F)(c1cc2c(Nc3cccc4c3-c3cc-4ns3)ncnc2cc1OBr)C(C)Br",
                    1.0
                ],
                [
                    "CCC(Br)CS(F)(c1cc2c(Nc3cccc(-c4ccsn4)c3)ncnc2cc1OBr)C(C)Br",
                    1.0
                ],
                [
                    "CCC(Br)CS(F)(CCCl)c1cc2c(Nc3cccc(-c4ccsn4)c3)ncnc2cc1OBr",
                    1.0
                ],
                [
                    "CCC(Br)CS(F)(CC)c1cc2c(Nc3cccc(-c4ccsn4)c3)ncnc2cc1OBr",
                    1.0
                ],
                [
                    "CCC(Br)CS(F)(CC)c1cc2c(Nc3cc#cc(-c4ccon4)c3)ncnc2cc1OBr",
                    1.0
                ],
                [
                    "CCC(Br)CS(F)(Br)c1cc2c(Nc3ccc4c(c3)C=NC=CC4)ncnc2cc1OC(C)Br",
                    1.0
                ],
                [
                    "CCC(Br)CS(C)(F)c1cc2c(Nc3cccc(-c4ccsn4)c3)ncnc2cc1OBr",
                    1.0
                ],
                [
                    "CC(Cl)CCS(F)(OCBr)c1cc2c(Nc3cccc(-c4ccsn4)c3)ncnc2cc1OBr",
                    1.0
                ],
                [
                    "CC(Cl)CCS(F)(CCl)c1cc2c(Nc3cccc(-c4nss4)c3)ncnc2cc1OBr",
                    1.0
                ],
                [
                    "CC(Cl)CCS(F)(CCl)c1cc2c(Nc3cccc(-c4ccsn4)c3)ncnc2cc1OBr",
                    1.0
                ],
                [
                    "CC(Cl)CCS(F)(CCBr)c1cc2c(Nc3cccc(-c4ccsn4)c3)ncnc2cc1OBr",
                    1.0
                ],
                [
                    "CC(Cl)CCS(Br)(OCBr)c1cc2c(Nc3cccc(-c4ccsn4)c3)ncnc2cc1OBr",
                    1.0
                ],
                [
                    "CC(Cl)C(Br)CS1(F)(Br)=CCCOc2cc3ncnc(Nc4ccc5ccncc5c4)c3cc21",
                    1.0
                ],
                [
                    "CC(Cl)C(Br)CS(F)(c1cc2c(Nc3cccc4c3-c3cc-4ns3)ncnc2cc1OBr)C(C)Br",
                    1.0
                ],
                [
                    "CC(Cl)C(Br)CS(F)(c1cc2c(Nc3cccc(-c4ccsn4)c3)ncnc2cc1OBr)C(C)Br",
                    1.0
                ],
                [
                    "CC(Cl)C(Br)CS(F)(c1cc2c(Nc3cccc(-c4ccon4)c3)ncnc2cc1OBr)N(C)Br",
                    1.0
                ],
                [
                    "CC(Cl)C(Br)CS(F)(c1cc2c(Nc3cccc(-c4ccon4)c3)ncnc2cc1OBr)C(C)Br",
                    1.0
                ],
                [
                    "CC(Cl)C(Br)CS(C)(c1cc2c(Nc3cccc(-c4ccon4)c3)ncnc2cc1OBr)N(C)Br",
                    1.0
                ],
                [
                    "CC(Cl)C(Br)CC(F)(c1cc2c(Nc3cccc(-c4ccsn4)c3)ncnc2cc1OBr)C(Cl)Br",
                    1.0
                ],
                [
                    "CC(Cl)C(Br)CC(F)(c1cc2c(Nc3cccc(-c4ccsn4)c3)ncnc2cc1OBr)C(C)Br",
                    1.0
                ],
                [
                    "CC(Cl)C(Br)C(Cl)S(F)(Br)c1cc2c(Nc3ccc4c(c3)C=NC4)ncnc2cc1OCBr",
                    1.0
                ],
                [
                    "CC(C)C(Cl)CS(F)(c1cc2c(Nc3cccc4c3-c3cc-4ns3)ncnc2cc1OBr)C(C)Br",
                    1.0
                ],
                [
                    "CC(C)C(C)CS(F)(c1cc2c(Nc3cccc4c3-c3cc-4ns3)ncnc2cc1OBr)C(C)C",
                    1.0
                ],
                [
                    "CC(C)C(Br)CS(F)(c1cc2c(Nc3cccc4c3-c3cc-4ns3)ncnc2cc1OBr)C(C)Br",
                    1.0
                ],
                [
                    "CC(C)C(Br)CS(F)(c1cc2c(Nc3cccc4c3-c3cc-4ns3)ncnc2cc1OBr)C(C)(C)Br",
                    1.0
                ],
                [
                    "C=S(F)(Br)(CC(Br)C(C)Cl)c1cc2c(Nc3ccc4ccncc4c3)ncnc2cc1OCC",
                    1.0
                ],
                [
                    "CCCS(F)(CCC(C)Cl)c1cc2c(Nc3ccc(Br)c(-c4ccsn4)c3)ncnc2cc1OBr",
                    0.9996532593619972
                ],
                [
                    "CCC(Br)CS(F)(c1cc2c(Nc3ccc(CBr)c(-c4ccsn4)c3)ncnc2cc1OBr)C(C)Br",
                    0.9996532593619972
                ]
            ],
            "execution_time": 2915.150009870529,
            "number_scoring_function_calls": 19597,
            "metadata": {
                "top_1": 1.0,
                "top_10": 1.0,
                "top_100": 0.9999930651872398,
                "internal_similarity_max": 0.9682539682539683,
                "internal_similarity_mean": 0.4310013718282633,
                "internal_similarity_histogram_density": [
                    [
                        0.1,
                        0.0,
                        0.40199999999999986,
                        4.958000000000001,
                        2.0460000000000003,
                        1.2099999999999989,
                        0.7260000000000002,
                        0.3800000000000001,
                        0.15000000000000002,
                        0.028000000000000004
                    ]
                ],
                "internal_similarity_histogram_bins": [
                    [
                        0.0,
                        0.1,
                        0.2,
                        0.30000000000000004,
                        0.4,
                        0.5,
                        0.6000000000000001,
                        0.7000000000000001,
                        0.8,
                        0.9,
                        1.0
                    ]
                ]
            }
        },
        {
            "benchmark_name": "Deco Hop",
            "score": 0.9999862166642121,
            "optimized_molecules": [
                [
                    "Cc1nc(Nc2ccc3ncsc3c2)c2c(Cl)c3c(cc2n1)OCCCC(C)(CN(SC(Cl)Br)C(C)Cl)C3",
                    1.0
                ],
                [
                    "Cc1nc(Nc2ccc3ncsc3c2)c2c(Cl)c3c(cc2n1)OCCCC(C)(CN(SC(C)Cl)C(C)Cl)C3",
                    1.0
                ],
                [
                    "Cc1nc(Nc2cc(Cl)c3ncsc3c2)c2cc3c(cc2n1)OCCCC(C)(CN(CC(C)Cl)SC(Cl)Br)C3",
                    1.0
                ],
                [
                    "Cc1nc(Nc2cc(Cl)c3ncsc3c2)c2cc3c(cc2n1)OCCC(C)(CN(OC(C)Cl)SC(Cl)Br)C3",
                    1.0
                ],
                [
                    "Cc1nc(Nc2cc(Cl)c3ncsc3c2)c2cc3c(cc2n1)OCCC(C)(CN(OC(C)(Cl)Cl)SC(Cl)Br)C3",
                    1.0
                ],
                [
                    "Cc1nc(Nc2cc(Cl)c3ncsc3c2)c2cc3c(cc2n1)OCCC(C)(CN(CC(C)Cl)SC(Cl)Br)C3",
                    1.0
                ],
                [
                    "Cc1nc(Nc2cc(Cl)c3ncsc3c2)c2cc3c(cc2n1)OCC(C)(CN(CC(C)Cl)SC(Cl)Br)C3",
                    1.0
                ],
                [
                    "Cc1nc(Nc2cc(CCl)c3ncsc3c2)c2cc3c(cc2n1)OCC(C)(CN(CC(C)Cl)SC(Cl)Br)C3",
                    1.0
                ],
                [
                    "Cc1c2c(cc3c(Nc4cc(Cl)c5ncsc5c4)ncnc13)CC(C)(CN(CN(C)Cl)SC(Cl)Br)CCCO2",
                    1.0
                ],
                [
                    "C[SH](CBr)CC1(C)COc2cc3nc(Br)nc(Nc4ccc5ncsc5c4)c3cc2C1",
                    1.0
                ],
                [
                    "C[SH](C)CCC1(Cl)COc2cc3nc(Br)nc(Nc4ccc5ncsc5c4)c3cc2C1",
                    1.0
                ],
                [
                    "C[SH](C)CC1(Cl)COc2cc3nc(Br)nc(Nc4ccc5ncsc5c4)c3cc2C1",
                    1.0
                ],
                [
                    "C[SH](C)CC1(C)COc2cc3nc(Br)nc(Nc4ccc5ncsc5c4)c3cc2C1",
                    1.0
                ],
                [
                    "CSCC1(C)COc2cc3nc(Br)nc(Nc4ccc5ncsc5c4CBr)c3cc2C1",
                    1.0
                ],
                [
                    "CSC(C)C1(C)COc2cc3nc(Br)nc(Nc4ccc5ncsc5c4)c3cc2C1",
                    1.0
                ],
                [
                    "CSC(C)(CCBr)C1(C)COc2cc3ncnc(Nc4ccc5ncsc5c4)c3c(Br)c2C1",
                    1.0
                ],
                [
                    "CSC(C)(CCBr)C1(C)COc2cc3nc(Br)nc(Nc4ccc5ncsc5c4)c3cc2C1",
                    1.0
                ],
                [
                    "CC[SH](CBr)CC1(C)COc2cc3ncnc(Nc4ccc5ncsc5c4)c3c(Br)c2C1",
                    1.0
                ],
                [
                    "CC[SH](CBr)CC1(C)COc2cc3nc(C)nc(Nc4ccc5ncsc5c4)c3cc2C1",
                    1.0
                ],
                [
                    "CC[SH](CBr)CC1(C)COc2cc3nc(Br)nc(Nc4ccc5ncsc5c4)c3cc2C1",
                    1.0
                ],
                [
                    "CCSN(C(Cl)=C(C)Cl)C1(C)CCCOc2cc3nc(C)nc(Nc4ccc5ncsc5c4)c3c(Cl)c2C1",
                    1.0
                ],
                [
                    "CCSN(C(C)Cl)C1(C)CCCOc2cc3nc(C)nc(Nc4ccc5ncsc5c4)c3c(C)c2C1",
                    1.0
                ],
                [
                    "CCSCC1(Cl)COc2cc3nc(Br)nc(Nc4ccc5ncsc5c4)c3cc2C1",
                    1.0
                ],
                [
                    "CCSC1(C)COc2cc3nc(Br)nc(Nc4ccc5ncsc5c4)c3cc2C1",
                    1.0
                ],
                [
                    "CCSC1(C)COc2cc3nc(Br)nc(Nc4cc(Cl)c5ncsc5c4)c3cc2C1",
                    1.0
                ],
                [
                    "CCC[SH](CBr)CC1(C)COc2cc3ncnc(Nc4ccc5ncsc5c4)c3c(Cl)c2C1",
                    1.0
                ],
                [
                    "CCC[SH](CBr)CC1(C)COc2cc3nc(C)nc(Nc4ccc5ncsc5c4)c3cc2C1",
                    1.0
                ],
                [
                    "CCCN(CC1(C)CCCOc2cc3nc(C)nc(Nc4cc(Cl)c5ncsc5c4)c3c(Cl)c2C1)SCBr",
                    1.0
                ],
                [
                    "CCC1(SC(=CCl)CBr)COc2c(cc3c(Nc4cc(Cl)c5ncsc5c4)nc(CBr)nc3c2Cl)C1",
                    1.0
                ],
                [
                    "CCC1(C[SH](C)CBr)COc2cc3nc(Br)nc(Nc4ccc5ncsc5c4)c3cc2C1",
                    1.0
                ],
                [
                    "CCC1(CN(CC(C)Cl)SC(Cl)Br)CCOc2cc3nc(C)nc(Nc4cc(Cl)c5ncsc5c4)c3cc2C1",
                    1.0
                ],
                [
                    "CCC1(CN(CC(C)(Cl)Cl)SC(Cl)Br)COc2cc3nc(C)nc(Nc4cc(CCl)c5ncsc5c4)c3cc2C1",
                    1.0
                ],
                [
                    "CCC1(C(C)[SH](C)CBr)COc2cc3nc(Br)nc(Nc4ccc5ncsc5c4)c3cc2C1",
                    1.0
                ],
                [
                    "CCC(SC)(C(C)CBr)C1(C)COc2cc3nc(Br)nc(Nc4ccc5ncsc5c4)c3cc2C1",
                    1.0
                ],
                [
                    "CCC(Cl)N(SCBr)C1(C)CCCOc2cc3nc(C)nc(Nc4ccc5ncsc5c4)c3cc2C1",
                    1.0
                ],
                [
                    "CC=C[SH](CBr)CC1(C)COc2cc3nc(CBr)nc(Nc4ccc5ncsc5c4)c3cc2C1",
                    1.0
                ],
                [
                    "CC=C(Cl)N(SCC)C1(C)CCCOc2cc3nc(CC)nc(Nc4ccc5ncsc5c4)c3c(Cl)c2C1",
                    1.0
                ],
                [
                    "CC=C(Cl)N(SCC)C1(C)CCCOc2cc3nc(C)nc(Nc4ccc5ncsc5c4)c3c(Cl)c2C1",
                    1.0
                ],
                [
                    "CC=C(Cl)N(SCC)C1(C)CCCOc2cc3nc(C)nc(Nc4ccc5ncsc5c4)c3c(C)c2C1",
                    1.0
                ],
                [
                    "CC=C(Cl)N(CCC1(C)CCCOc2cc3nc(CBr)nc(Nc4ccc5ncsc5c4)c3c(CCl)c2C1)SCCl",
                    1.0
                ],
                [
                    "CC=C(Cl)N(CC1(C)CCCOc2cc3nc(CBr)nc(Nc4ccc5ncsc5c4)c3c(Cl)c2C1)SCl",
                    1.0
                ],
                [
                    "CC=C(Cl)N(CC1(C)CCCOc2cc3nc(CBr)nc(Nc4ccc5ncsc5c4)c3c(Cl)c2C1)SCCl",
                    1.0
                ],
                [
                    "CC=C(Cl)N(CC1(C)CCCOc2cc3nc(CBr)nc(Nc4ccc5ncsc5c4)c3c(CCl)c2C1)SCCl",
                    1.0
                ],
                [
                    "CC=C(Cl)N(CC1(C)CCCOc2cc3nc(C)nc(Nc4ccc5ncsc5c4)c3c(Cl)c2C1)SC(Cl)Br",
                    1.0
                ],
                [
                    "CC=C(CCl)N(CC1(C)CCCOc2cc3nc(CBr)nc(Nc4ccc5ncsc5c4)c3c(Cl)c2C1)SCCl",
                    1.0
                ],
                [
                    "CC1(SCCCBr)COc2cc3nc(Br)nc(Nc4ccc5ncsc5c4)c3cc2C1",
                    1.0
                ],
                [
                    "CC1(SCCBr)COc2cc3nc(Br)nc(Nc4ccc5ncsc5c4)c3cc2C1",
                    1.0
                ],
                [
                    "CC1(SCBr)COc2cc3nc(Br)nc(Nc4ccc5ncsc5c4)c3cc2C1",
                    1.0
                ],
                [
                    "CC1(CCSBr)CCOc2cc3nc(Br)nc(Nc4ccc5ncsc5c4)c3cc2C1",
                    1.0
                ],
                [
                    "CC([SH](C)CBr)C1(C)COc2cc3nc(Br)nc(Nc4ccc5ncsc5c4)c3cc2C1",
                    1.0
                ],
                [
                    "CC(SBr)C1(C)COc2cc3nc(Br)nc(Nc4ccc5ncsc5c4)c3cc2C1",
                    1.0
                ],
                [
                    "CC(SBr)C1(C)CCOc2cc3nc(Br)nc(Nc4ccc5ncsc5c4)c3cc2C1",
                    1.0
                ],
                [
                    "CC(Cl)N(Cl)CC1(C)CCCOc2cc3nc(CBr)nc(Nc4ccc5ncsc5c4)c3c(Cl)c2C1",
                    1.0
                ],
                [
                    "C=S(Cl)N(SCC)C1(C)CCCOc2cc3nc(CBr)nc(Nc4ccc5ncsc5c4)c3c(Cl)c2C1",
                    1.0
                ],
                [
                    "C=S(CCBr)C1(CC)COc2cc3nc(CBr)nc(Nc4ccc5ncsc5c4Br)c3cc2C1",
                    1.0
                ],
                [
                    "C=S(CCBr)C1(C)COc2cc3nc(CBr)nc(Nc4ccc5ncsc5c4Br)c3cc2C1",
                    1.0
                ],
                [
                    "C=Cc1nc(Nc2ccc3ncsc3c2)c2c(Cl)c3c(cc2n1)OCCCC(C)(N(CCl)SCC)C3",
                    1.0
                ],
                [
                    "C=C[SH](CBr)CC1(C)COc2cc3nc(CBr)nc(Nc4ccc5ncsc5c4)c3cc2C1",
                    1.0
                ],
                [
                    "C=C[SH](CBr)CC1(C)COc2cc3nc(Br)nc(Nc4ccc5ncsc5c4)c3cc2C1",
                    1.0
                ],
                [
                    "C=C[SH](C)CC1(C)COc2cc3nc(Br)nc(Nc4ccc5ncsc5c4)c3cc2C1",
                    1.0
                ],
                [
                    "C=CS1(C)CC2(C)CCOc3cc4nc(Br)nc(Nc5ccc6ncsc6c5)c4c1c3C2",
                    1.0
                ],
                [
                    "C=CC[SH](CBr)CC1(C)COc2cc3nc(CBr)nc(Nc4ccc5ncsc5c4)c3cc2C1",
                    1.0
                ],
                [
                    "C=C(Cl)N(SCC)C1(C)CCCOc2cc3nc(C)nc(Nc4ccc5ncsc5c4)c3c(Cl)c2C1",
                    1.0
                ],
                [
                    "C=C(Cl)N(SCBr)C1(C)CCCOc2cc3nc(C)nc(Nc4ccc5ncsc5c4)c3cc2C1",
                    1.0
                ],
                [
                    "C=C(Cl)N(SCBr)C1(C)CCCOc2cc3nc(C)nc(Nc4ccc5ncsc5c4)c3c(Cl)c2C1",
                    1.0
                ],
                [
                    "C=C(Cl)N(SBr)C1(C)CCCOc2cc3nc(C)nc(Nc4ccc5ncsc5c4)c3c(Cl)c2C1",
                    1.0
                ],
                [
                    "C=C(Cl)N(CC1(C)CCCOc2cc3ncnc(Nc4ccc5ncsc5c4)c3c(Cl)c2C1)SC(Cl)Br",
                    1.0
                ],
                [
                    "C=C(Cl)N(CC1(C)CCCOc2cc3nc(CBr)nc(Nc4ccc5ncsc5c4)c3c(Cl)c2C1)SCCl",
                    1.0
                ],
                [
                    "C=C(Cl)N(CC1(C)CCCOc2cc3nc(C)nc(Nc4ccc5ncsc5c4)c3c(Cl)c2C1)SC(Cl)Br",
                    1.0
                ],
                [
                    "C=C(CCl)N(SCBr)C1(C)CCCOc2cc3nc(C)nc(Nc4ccc5ncsc5c4)c3c(Cl)c2C1",
                    1.0
                ],
                [
                    "C=C(CC)SC1(C)COc2cc3nc(CBr)nc(Nc4ccc5ncsc5c4)c3c(Cl)c2C1",
                    1.0
                ],
                [
                    "C=C(CBr)SCCC1(C)COc2c(c(C)c3c(Nc4ccc5ncsc5c4)nc(CBr)nc3c2Br)C1",
                    1.0
                ],
                [
                    "C=C(CBr)SCC1(C)COc2c(cc3c(Nc4ccc5ncsc5c4CBr)ncnc3c2Br)C1",
                    1.0
                ],
                [
                    "C=C(CBr)SCC1(C)COc2c(cc3c(Nc4ccc5ncsc5c4)nc(CBr)nc3c2Br)C1",
                    1.0
                ],
                [
                    "C=C(CBr)SC1(CC)COc2cc3nc(CBr)nc(Nc4cc(Cl)c5ncsc5c4)c3cc2C1",
                    1.0
                ],
                [
                    "C=C(CBr)SC1(CC)CCOc2cc3nc(CBr)nc(Nc4ccc5ncsc5c4)c3cc2C1",
                    1.0
                ],
                [
                    "C=C(CBr)SC1(C)COc2cc3nc(CBr)nc(Nc4ccc5ncsc5c4)c3cc2C1",
                    1.0
                ],
                [
                    "C=C(CBr)SC1(C)COc2cc3nc(Br)nc(Nc4ccc5ncsc5c4)c3cc2C1",
                    1.0
                ],
                [
                    "C=C(C)SC1(CC)CCOc2cc3ncnc(Nc4ccc5ncsc5c4)c3c(C(Br)Br)c2C1",
                    1.0
                ],
                [
                    "C=C(C)SC1(CC)CCOc2cc3nc(CC(Br)Br)nc(Nc4ccc5ncsc5c4)c3cc2C1",
                    1.0
                ],
                [
                    "C=C(C)SC1(CC)CCOc2cc3nc(CBr)nc(Nc4ccc5ncsc5c4)c3cc2C1",
                    1.0
                ],
                [
                    "C=C(C)SC1(CC)CCOc2cc3nc(CBr)nc(Nc4cc(Br)c5ncsc5c4)c3cc2C1",
                    1.0
                ],
                [
                    "C=C(C)SC1(CC)CCOc2cc3nc(C(Br)Br)nc(Nc4ccc5ncsc5c4)c3cc2C1",
                    1.0
                ],
                [
                    "C=C(C)SC1(C)COc2cc3nc(CBr)nc(Nc4ccc5ncsc5c4)c3c(Cl)c2C1",
                    1.0
                ],
                [
                    "C=C(C)SC1(C)COc2cc3nc(Br)nc(Nc4ccc5ncsc5c4)c3c(Cl)c2C1",
                    1.0
                ],
                [
                    "C=C(C(Cl)CBr)C1(C)COc2cc3nc(CBr)nc(Nc4ccc5ncsc5c4Br)c3cc2C1",
                    1.0
                ],
                [
                    "CC=C(Cl)N(CC1(C)CCOc2cc3nc(CBr)nc(Nc4ccc5ncsc5c4)c3c(Cl)c2C1)SCCl",
                    0.9998662922850649
                ],
                [
                    "CC=C(Cl)N(CC1(C)CCOc2cc3nc(C)nc(Nc4ccc5ncsc5c4)c3c(Cl)c2C1)SC(Cl)Br",
                    0.9998662922850649
                ],
                [
                    "CC=C(Cl)N(CC1(C)CCOc2cc3nc(C)nc(Nc4ccc5ncsc5c4)c3c(Cl)c2C1)OC(Cl)Br",
                    0.9998662922850649
                ],
                [
                    "C=C(Cl)N(SC)C(Cl)C1(C)CCOc2cc3nc(CBr)nc(Nc4ccc5ncsc5c4)c3c(Cl)c2C1",
                    0.9998662922850649
                ],
                [
                    "C=C(Cl)N(CC1(C)CCOc2cc3nc(C)nc(Nc4ccc5ncsc5c4)c3c(Cl)c2C1)SC(Cl)Br",
                    0.9998662922850649
                ],
                [
                    "C=C(CBr)SCC1(C)COc2c(cc3c(Nc4ccc5nc(Br)sc5c4)nc(CBr)nc3c2Br)C1",
                    0.9997348183505701
                ],
                [
                    "C[SH](C)C1(C)COc2cc3nc(Br)nc(Nc4ccc5ncsc5c4)c3cc2C1",
                    0.9995998399359743
                ],
                [
                    "CC[SH](CCl)C1(C)COc2cc3nc(Br)nc(Nc4ccc5ncsc5c4)c3cc2C1",
                    0.9995998399359743
                ],
                [
                    "CC[SH](C=CCl)C1(CC)COc2cc3nc(Br)nc(Nc4ccc5ncsc5c4)c3cc2C1",
                    0.9995998399359743
                ],
                [
                    "CC[SH](C=CCl)C1(C)COc2cc3nc(Br)nc(Nc4ccc5ncsc5c4)c3cc2C1",
                    0.9995998399359743
                ],
                [
                    "C=C[SH](CCl)C1(C)COc2cc3nc(Br)nc(Nc4ccc5ncsc5c4)c3cc2C1",
                    0.9995998399359743
                ],
                [
                    "C=C[SH](CCBr)C1(C)COc2cc3nc(Br)nc(Nc4ccc5ncsc5c4)c3cc2C1",
                    0.9995998399359743
                ],
                [
                    "C=C[SH](CBr)C1(C)COc2cc3nc(Br)nc(Nc4ccc5ncsc5c4)c3cc2C1",
                    0.9995998399359743
                ],
                [
                    "C=C(CBr)[SH](Cl)C1(C)COc2cc3nc(Br)nc(Nc4ccc5ncsc5c4)c3cc2C1",
                    0.9995998399359743
                ]
            ],
            "execution_time": 1201.5800235271454,
            "number_scoring_function_calls": 7027,
            "metadata": {
                "top_1": 1.0,
                "top_10": 1.0,
                "top_100": 0.9999586499926363,
                "internal_similarity_max": 0.9294117647058824,
                "internal_similarity_mean": 0.43233411022800355,
                "internal_similarity_histogram_density": [
                    [
                        0.1,
                        0.004,
                        1.1139999999999997,
                        3.920000000000001,
                        2.2,
                        1.1979999999999988,
                        1.0220000000000002,
                        0.28600000000000003,
                        0.14200000000000002,
                        0.014000000000000002
                    ]
                ],
                "internal_similarity_histogram_bins": [
                    [
                        0.0,
                        0.1,
                        0.2,
                        0.30000000000000004,
                        0.4,
                        0.5,
                        0.6000000000000001,
                        0.7000000000000001,
                        0.8,
                        0.9,
                        1.0
                    ]
                ]
            }
        }
    ]
}
