# Supplementary material for: EvoMol: a flexible and interpretable evolutionary algorithm for unbiased de novo molecular generation
Source: J Cheminform. 2020 Sep 16;12:55. doi: 10.1186/s13321-020-00458-z (PMC7494000; doi:10.1186/s13321-020-00458-z)
Supplement: Supplementary file 2 — Additional file 2. Archive of the GuacaMol benchmarks experiments. [file 13321_2020_458_MOESM2_ESM.xz › GuacaMol_JSON/All actions/output_v2_8.json]

{
    "guacamol_version": "0.5.0",
    "benchmark_suite_version": "v2",
    "timestamp": "20200406-0846",
    "results": [
        {
            "benchmark_name": "Celecoxib rediscovery",
            "score": 1.0,
            "optimized_molecules": [
                [
                    "Cc1ccc(-n2nc(C(F)(F)F)cc2-c2ccc(S(N)(=O)=O)cc2)cc1",
                    1.0
                ]
            ],
            "execution_time": 622.0503509044647,
            "number_scoring_function_calls": 37415,
            "metadata": {
                "top_1": 1.0,
                "internal_similarity_max": 0.0,
                "internal_similarity_mean": 0.0,
                "internal_similarity_histogram_density": [
                    [
                        10.0,
                        0.0,
                        0.0,
                        0.0,
                        0.0,
                        0.0,
                        0.0,
                        0.0,
                        0.0,
                        0.0
                    ]
                ],
                "internal_similarity_histogram_bins": [
                    [
                        0.0,
                        0.1,
                        0.2,
                        0.30000000000000004,
                        0.4,
                        0.5,
                        0.6000000000000001,
                        0.7000000000000001,
                        0.8,
                        0.9,
                        1.0
                    ]
                ]
            }
        },
        {
            "benchmark_name": "Troglitazone rediscovery",
            "score": 1.0,
            "optimized_molecules": [
                [
                    "Cc1c(C)c2c(c(C)c1O)CCC(C)(COc1ccc(CC3SC(=O)NC3=O)cc1)O2",
                    1.0
                ]
            ],
            "execution_time": 4118.380550146103,
            "number_scoring_function_calls": 149821,
            "metadata": {
                "top_1": 1.0,
                "internal_similarity_max": 0.0,
                "internal_similarity_mean": 0.0,
                "internal_similarity_histogram_density": [
                    [
                        10.0,
                        0.0,
                        0.0,
                        0.0,
                        0.0,
                        0.0,
                        0.0,
                        0.0,
                        0.0,
                        0.0
                    ]
                ],
                "internal_similarity_histogram_bins": [
                    [
                        0.0,
                        0.1,
                        0.2,
                        0.30000000000000004,
                        0.4,
                        0.5,
                        0.6000000000000001,
                        0.7000000000000001,
                        0.8,
                        0.9,
                        1.0
                    ]
                ]
            }
        },
        {
            "benchmark_name": "Thiothixene rediscovery",
            "score": 0.8279569892473119,
            "optimized_molecules": [
                [
                    "CN1CCN(CCC=C2c3ccccc3Sc3ccc(S(C)(O)N(C)C)cc32)CC1",
                    0.8279569892473119
                ]
            ],
            "execution_time": 17966.217072486877,
            "number_scoring_function_calls": 1122072,
            "metadata": {
                "top_1": 0.8279569892473119,
                "internal_similarity_max": 0.0,
                "internal_similarity_mean": 0.0,
                "internal_similarity_histogram_density": [
                    [
                        10.0,
                        0.0,
                        0.0,
                        0.0,
                        0.0,
                        0.0,
                        0.0,
                        0.0,
                        0.0,
                        0.0
                    ]
                ],
                "internal_similarity_histogram_bins": [
                    [
                        0.0,
                        0.1,
                        0.2,
                        0.30000000000000004,
                        0.4,
                        0.5,
                        0.6000000000000001,
                        0.7000000000000001,
                        0.8,
                        0.9,
                        1.0
                    ]
                ]
            }
        },
        {
            "benchmark_name": "Aripiprazole similarity",
            "score": 1.0,
            "optimized_molecules": [
                [
                    "OC1CCCc2ccc(OCCCCN3CCN(c4cccc(Cl)c4Cl)CC3)cc2N1",
                    1.0
                ],
                [
                    "O=C1CCc2ccc(OCOCCCN3CCN(c4cccc(S)c4Cl)CC3)cc2N1",
                    1.0
                ],
                [
                    "O=C1CCc2ccc(OCOCCCCN3CCN(c4cccc(S)c4Cl)CC3)cc2N1",
                    1.0
                ],
                [
                    "O=C1CCc2ccc(OCCOCCCCN3CCN(c4ccccc4Cl)CC3)cc2N1",
                    1.0
                ],
                [
                    "O=C1CCc2ccc(OCCN3CCN(c4c(Cl)cccc4Cl)CC3)cc2N1",
                    1.0
                ],
                [
                    "O=C1CCc2ccc(OCCCN3CCN(c4ccccc4Cl)CC3)cc2N1",
                    1.0
                ],
                [
                    "O=C1CCc2ccc(OCCCN3CCN(c4cccc(F)c4Cl)CC3)cc2N1",
                    1.0
                ],
                [
                    "O=C1CCc2ccc(OCCCN3CCN(c4cccc(Cl)c4F)CC3)cc2N1",
                    1.0
                ],
                [
                    "O=C1CCc2ccc(OCCCN3CCN(c4c(Cl)cccc4Cl)CC3)cc2N1",
                    1.0
                ],
                [
                    "O=C1CCc2ccc(OCCCN3CCN(c4c(Cl)cccc4CP)CC3)cc2N1",
                    1.0
                ],
                [
                    "O=C1CCc2ccc(OCCCN3CCN(c4c(Cl)cccc4CBr)CC3)cc2N1",
                    1.0
                ],
                [
                    "O=C1CCc2ccc(OCCCN3CCN(c4c(Cl)cccc4Br)CC3)cc2N1",
                    1.0
                ],
                [
                    "O=C1CCc2ccc(OCCCN3CCCN(c4cccc(F)c4Cl)CC3)cc2N1",
                    1.0
                ],
                [
                    "O=C1CCc2ccc(OCCCN3CCCN(c4cccc(Cl)c4F)CC3)cc2N1",
                    1.0
                ],
                [
                    "O=C1CCc2ccc(OCCCN3CCCN(c4cccc(Cl)c4Cl)CCC3)cc2N1",
                    1.0
                ],
                [
                    "O=C1CCc2ccc(OCCCN3CCCN(c4cccc(CF)c4Cl)CC3)cc2N1",
                    1.0
                ],
                [
                    "O=C1CCc2ccc(OCCCCN3CCN(c4ncccc4Cl)CC3)cc2N1",
                    1.0
                ],
                [
                    "O=C1CCc2ccc(OCCCCN3CCN(c4cnccc4Cl)CC3)cc2N1",
                    1.0
                ],
                [
                    "O=C1CCc2ccc(OCCCCN3CCN(c4ccnc(S)c4Cl)CC3)cc2N1",
                    1.0
                ],
                [
                    "O=C1CCc2ccc(OCCCCN3CCN(c4cccnc4P)CC3)cc2N1",
                    1.0
                ],
                [
                    "O=C1CCc2ccc(OCCCCN3CCN(c4cccnc4CCl)CC3)cc2N1",
                    1.0
                ],
                [
                    "O=C1CCc2ccc(OCCCCN3CCN(c4ccccc4PP)CC3)cc2N1",
                    1.0
                ],
                [
                    "O=C1CCc2ccc(OCCCCN3CCN(c4ccccc4PO)CC3)cc2N1",
                    1.0
                ],
                [
                    "O=C1CCc2ccc(OCCCCN3CCN(c4ccccc4PF)CC3)cc2N1",
                    1.0
                ],
                [
                    "O=C1CCc2ccc(OCCCCN3CCN(c4ccccc4P)CC3)cc2N1",
                    1.0
                ],
                [
                    "O=C1CCc2ccc(OCCCCN3CCN(c4ccccc4F)CC3)cc2N1",
                    1.0
                ],
                [
                    "O=C1CCc2ccc(OCCCCN3CCN(c4ccccc4Cl)CC3)cc2N1",
                    1.0
                ],
                [
                    "O=C1CCc2ccc(OCCCCN3CCN(c4ccccc4CCl)CC3)cc2N1",
                    1.0
                ],
                [
                    "O=C1CCc2ccc(OCCCCN3CCN(c4cccc(S)c4P)CC3)cc2N1",
                    1.0
                ],
                [
                    "O=C1CCc2ccc(OCCCCN3CCN(c4cccc(S)c4Cl)CC3)cc2N1",
                    1.0
                ],
                [
                    "O=C1CCc2ccc(OCCCCN3CCN(c4cccc(P)c4CCl)CC3)cc2N1",
                    1.0
                ],
                [
                    "O=C1CCc2ccc(OCCCCN3CCN(c4cccc(Cl)n4)CC3)cc2N1",
                    1.0
                ],
                [
                    "O=C1CCc2ccc(OCCCCN3CCN(c4cccc(Cl)c4F)C3)cc2N1",
                    1.0
                ],
                [
                    "O=C1CCc2ccc(OCCCCN3CCN(c4cccc(Cl)c4Br)CC3)cc2N1",
                    1.0
                ],
                [
                    "O=C1CCc2ccc(OCCCCN3CCN(c4cccc(Cl)c4)CC3)cc2N1",
                    1.0
                ],
                [
                    "O=C1CCc2ccc(OCCCCN3CCN(c4cc(OS)ccc4Cl)CC3)cc2N1",
                    1.0
                ],
                [
                    "O=C1CCc2ccc(OCCCCN3CCN(c4cc(O)ccc4Cl)CC3)cc2N1",
                    1.0
                ],
                [
                    "O=C1CCc2ccc(OCCCCN3CCN(c4c(Cl)cccc4CP)CC3)cc2N1",
                    1.0
                ],
                [
                    "O=C1CCc2ccc(OCCCCN3CCN(c4c(Cl)cccc4CBr)CC3)cc2N1",
                    1.0
                ],
                [
                    "O=C1CCc2ccc(OCCCCN3CCCN(c4ccccc4Cl)CC3)cc2N1",
                    1.0
                ],
                [
                    "O=C1CCc2ccc(OCCCCN3CCCN(c4cccc(F)c4Cl)CC3)cc2N1",
                    1.0
                ],
                [
                    "O=C1CCc2ccc(OCCCCN3CCCCN(c4ccccc4Cl)CC3)cc2N1",
                    1.0
                ],
                [
                    "O=C1CCc2ccc(OCCCCCN3CCN(c4ncccc4Cl)CC3)cc2N1",
                    1.0
                ],
                [
                    "O=C1CCc2ccc(OCCCCCN3CCN(c4cnccc4Cl)CC3)cc2N1",
                    1.0
                ],
                [
                    "O=C1CCc2ccc(OCCCCCN3CCN(c4cccnc4Cl)CC3)cc2N1",
                    1.0
                ],
                [
                    "O=C1CCc2ccc(OCCCCCN3CCN(c4ccccc4P)CC3)cc2N1",
                    1.0
                ],
                [
                    "O=C1CCc2ccc(OCCCCCN3CCN(c4ccccc4Cl)CC3)cc2N1",
                    1.0
                ],
                [
                    "O=C1CCc2ccc(OCCCCCN3CCN(c4cccc(S)c4P)CC3)cc2N1",
                    1.0
                ],
                [
                    "O=C1CCc2ccc(OCCCCCN3CCN(c4cccc(S)c4Cl)CC3)cc2N1",
                    1.0
                ],
                [
                    "O=C1CCc2ccc(OCCCCCN3CCN(c4cccc(P)c4CCl)CC3)cc2N1",
                    1.0
                ],
                [
                    "O=C1CCc2ccc(OCCCCCN3CCN(c4cccc(F)c4F)CC3)cc2N1",
                    1.0
                ],
                [
                    "O=C1CCc2ccc(OCCCCCN3CCN(c4cccc(Cl)c4F)CC3)cc2N1",
                    1.0
                ],
                [
                    "O=C1CCc2ccc(OCCCCCN3CCN(c4cccc(Cl)c4Br)CC3)cc2N1",
                    1.0
                ],
                [
                    "O=C1CCc2ccc(OCCCCCN3CCN(c4cc(O)ccc4Cl)CC3)cc2N1",
                    1.0
                ],
                [
                    "O=C1CCc2ccc(OCCCCCN3CCCN(c4ccccc4Cl)CC3)cc2N1",
                    1.0
                ],
                [
                    "O=C1CCc2ccc(OCCCCCN3CCCCN(c4cccc(Cl)c4Br)CC3)cc2N1",
                    1.0
                ],
                [
                    "O=C1CCc2ccc(OCCCCCCN3CCN(c4ccccc4Cl)CC3)cc2N1",
                    1.0
                ],
                [
                    "O=C1CCc2ccc(OCCCCCCN3CCN(c4cccc(S)c4Cl)CC3)cc2N1",
                    1.0
                ],
                [
                    "O=C1CCc2ccc(OCCCCCCN3CCN(c4ccc(Cl)cc4Cl)CC3)cc2N1",
                    1.0
                ],
                [
                    "O=C1CCc2ccc(OCCCCCCCN3CCN(c4ccccc4Cl)CC3)cc2N1",
                    1.0
                ],
                [
                    "O=C1CCc2ccc(OCCCCCCCN3CCN(c4cccc(S)c4Cl)CC3)cc2N1",
                    1.0
                ],
                [
                    "O=C1CCc2ccc(NCCCN3CCN(c4cccc(Cl)c4Cl)CC3)cc2N1",
                    1.0
                ],
                [
                    "O=C1CCc2ccc(NCCCCN3CCN(c4cccc(Cl)c4Cl)CC3)cc2N1",
                    1.0
                ],
                [
                    "O=C1CCc2ccc(CCCN3CCN(c4cccc(Cl)c4Cl)CC3)cc2N1",
                    1.0
                ],
                [
                    "O=C1CCc2ccc(CCCCN3CCN(c4cccc(Cl)c4Cl)CC3)cc2N1",
                    1.0
                ],
                [
                    "O=C1CCc2ccc(CCCCN3CCCN(c4cccc(Cl)c4Cl)CC3)cc2N1",
                    1.0
                ],
                [
                    "O=C1CCCc2ccc(OCCCN3CCN(c4cccc(S)c4Cl)CC3)cc2N1",
                    1.0
                ],
                [
                    "O=C1CCCc2ccc(OCCCN3CCN(c4cccc(F)c4Cl)CC3)cc2N1",
                    1.0
                ],
                [
                    "O=C1CCCc2ccc(OCCCCN3CCN(c4ccccc4Cl)CC3)cc2N1",
                    1.0
                ],
                [
                    "O=C1CCCc2ccc(OCCCCN3CCN(c4cccc(S)c4Cl)CC3)cc2N1",
                    1.0
                ],
                [
                    "O=C1CCCc2ccc(OCCCCN3CCN(c4cccc(Cl)c4Cl)CC3)cc2N1",
                    1.0
                ],
                [
                    "O=C1CCCc2ccc(OCCCCN3CCN(c4cccc(Cl)c4Br)CC3)cc2N1",
                    1.0
                ],
                [
                    "O=C1CCCc2ccc(OCCCCCN3CCN(c4ccccc4Cl)CC3)cc2N1",
                    1.0
                ],
                [
                    "O=C1CCCc2ccc(OCCCCCN3CCN(c4cccc(S)c4Cl)CC3)cc2N1",
                    1.0
                ],
                [
                    "O=C1CCCc2ccc(OCCCCCN3CCN(c4cccc(F)c4Cl)CC3)cc2N1",
                    1.0
                ],
                [
                    "O=C1CCCc2ccc(OCCCCCN3CCN(c4cccc(CBr)c4Cl)CC3)cc2N1",
                    1.0
                ],
                [
                    "O=C1CCCc2ccc(OCCCCCCN3CCN(c4cccc(Cl)c4Br)CC3)cc2N1",
                    1.0
                ],
                [
                    "O=C1CCCc2ccc(CCCCN3CCN(c4cccc(Cl)c4Cl)CC3)cc2N1",
                    1.0
                ],
                [
                    "O=C1CCCCc2ccc(OCCCCCN3CCN(c4cccc(F)c4Cl)CC3)cc2N1",
                    1.0
                ],
                [
                    "O=C1CCCCc2ccc(OCCCCCN3CCN(c4cccc(Cl)c4Br)CC3)cc2N1",
                    1.0
                ],
                [
                    "O=C1CCCCCc2ccc(OCCCCN3CCN(c4cccc(Cl)c4Cl)CC3)cc2N1",
                    1.0
                ],
                [
                    "Nc1cccc(N2CCN(CCCOc3ccc4c(c3)NC(=O)CCC4)CC2)c1Cl",
                    1.0
                ],
                [
                    "Nc1cccc(N2CCN(CCCCOc3ccc4c(c3)NC(=O)CC4)C2)c1Cl",
                    1.0
                ],
                [
                    "Nc1cccc(N2CCN(CCCCCOc3ccc4c(c3)NC(=O)CC4)CC2)c1Cl",
                    1.0
                ],
                [
                    "Nc1cccc(N2CCCN(CCCCCOc3ccc4c(c3)NC(=O)CC4)CC2)c1Cl",
                    1.0
                ],
                [
                    "Nc1cccc(Cl)c1N1CCN(CCCCCCOc2ccc3c(c2)NC(=O)CC3)CC1",
                    1.0
                ],
                [
                    "Nc1ccc(Cl)c(N2CCN(CCCCCOc3ccc4c(c3)NC(=O)CC4)CC2)c1Cl",
                    1.0
                ],
                [
                    "NSc1cccc(N2CCN(CCCCOc3ccc4c(c3)NC(=O)CCC4)CC2)c1Cl",
                    1.0
                ],
                [
                    "NCc1cccc(Cl)c1N1CCN(CCCCOc2ccc3c(c2)NC(=O)CC3)CC1",
                    1.0
                ],
                [
                    "Cc1ccccc1N1CCN(CCCCOc2ccc3c(c2)NC(=O)CC3)CC1",
                    1.0
                ],
                [
                    "Cc1cccc(N2CCN(CCCCOc3ccc4c(c3)NC(=O)CC4)CC2)c1P",
                    1.0
                ],
                [
                    "Cc1cccc(N2CCN(CCCCOc3ccc4c(c3)NC(=O)CC4)CC2)c1C",
                    1.0
                ],
                [
                    "Cc1cccc(N2CCN(CCCCCOc3ccc4c(c3)NC(=O)CC4)CC2)c1C",
                    1.0
                ],
                [
                    "Cc1cccc(N2CCCN(CCCCCOc3ccc4c(c3)NC(=O)CC4)CC2)c1Cl",
                    1.0
                ],
                [
                    "Cc1c(P)cccc1N1CCN(CCCCCOc2ccc3c(c2)NC(=O)CC3)CC1",
                    1.0
                ],
                [
                    "Cc1c(Cl)cccc1N1CCN(CCCOc2ccc3c(c2)NC(=O)CCC3)CC1",
                    1.0
                ],
                [
                    "Cc1c(Cl)cccc1N1CCN(CCCCOc2ccc3c(c2)NC(=O)CCC3)CC1",
                    1.0
                ],
                [
                    "Cc1c(Cl)cccc1N1CCN(CCCCOc2ccc3c(c2)NC(=O)CC3)CC1",
                    1.0
                ],
                [
                    "Cc1c(Cl)cccc1N1CCN(CCCCOc2ccc3c(c2)NC(=N)CC3)CC1",
                    1.0
                ],
                [
                    "CPc1ccccc1N1CCN(CCCCOc2ccc3c(c2)NC(=O)CC3)CC1",
                    1.0
                ]
            ],
            "execution_time": 260.32073426246643,
            "number_scoring_function_calls": 12981,
            "metadata": {
                "top_1": 1.0,
                "top_10": 1.0,
                "top_100": 1.0,
                "internal_similarity_max": 1.0,
                "internal_similarity_mean": 0.6556385488605166,
                "internal_similarity_histogram_density": [
                    [
                        0.1,
                        0.0,
                        0.0,
                        0.0,
                        0.3580000000000001,
                        1.7519999999999984,
                        4.7700000000000005,
                        2.438,
                        0.4360000000000001,
                        0.14600000000000002
                    ]
                ],
                "internal_similarity_histogram_bins": [
                    [
                        0.0,
                        0.1,
                        0.2,
                        0.30000000000000004,
                        0.4,
                        0.5,
                        0.6000000000000001,
                        0.7000000000000001,
                        0.8,
                        0.9,
                        1.0
                    ]
                ]
            }
        },
        {
            "benchmark_name": "Albuterol similarity",
            "score": 1.0,
            "optimized_molecules": [
                [
                    "Oc1pcc(P(O)CNCP)cc1PS",
                    1.0
                ],
                [
                    "Oc1cpc(P(S)CNCCP)cc1PS",
                    1.0
                ],
                [
                    "Oc1cpc(P(S)CNC(F)CP)cc1PS",
                    1.0
                ],
                [
                    "Oc1cpc(P(O)CNC#P)cc1PS",
                    1.0
                ],
                [
                    "Oc1ccc(P(O)CNCPP)cc1PS",
                    1.0
                ],
                [
                    "Oc1ccc(P(O)CNCP)cc1PS",
                    1.0
                ],
                [
                    "Oc1ccc(P(O)CNCCP)cc1PS",
                    1.0
                ],
                [
                    "Oc1ccc(P(O)CNCCCP)cc1PS",
                    1.0
                ],
                [
                    "Oc1ccc(P(O)CNCC(F)P)cc1PS",
                    1.0
                ],
                [
                    "Oc1ccc(P(O)CNC(P)P)cc1PS",
                    1.0
                ],
                [
                    "Oc1ccc(P(O)CNC#P)cc1PS",
                    1.0
                ],
                [
                    "Oc1ccc(C(O)CNC(P)P)cc1PS",
                    1.0
                ],
                [
                    "Oc1ccc(C(O)CNC(P)Br)cc1PS",
                    1.0
                ],
                [
                    "OP(c1ccc(S)c(PS)c1)C(P)NCP",
                    1.0
                ],
                [
                    "OP(CNCPP)c1ccc(S)c(PS)c1",
                    1.0
                ],
                [
                    "OP(CNCP)c1ccc(S)c(PS)c1",
                    1.0
                ],
                [
                    "OP(CNC(P)P)c1ccc(S)c(PS)c1",
                    1.0
                ],
                [
                    "OP(CCNC(P)P)c1ccc(S)c(PS)c1",
                    1.0
                ],
                [
                    "NPc1cc(P(S)CNC(F)CP)pcc1O",
                    1.0
                ],
                [
                    "NPc1cc(P(O)CNC#P)ccc1O",
                    1.0
                ],
                [
                    "NC(P)NCP(O)c1ccc(O)c(PS)c1",
                    1.0
                ],
                [
                    "CPCNCC(S)c1cpc(O)c(PS)c1",
                    1.0
                ],
                [
                    "CPCNCC(O)c1ccc(O)c(PS)c1",
                    1.0
                ],
                [
                    "CNCP(O)c1cpc(O)c(PS)c1",
                    1.0
                ],
                [
                    "CNCP(O)c1ccc(O)c(PS)p1",
                    1.0
                ],
                [
                    "CNCP(O)c1ccc(O)c(PS)c1",
                    1.0
                ],
                [
                    "CNCP(O)c1cc(PS)c(O)cp1",
                    1.0
                ],
                [
                    "CNCC(O)c1ccc(S)c(PS)c1",
                    1.0
                ],
                [
                    "CNCC(O)c1ccc(S)c(PO)c1",
                    1.0
                ],
                [
                    "CNCC(O)c1ccc(O)c(PS)c1",
                    1.0
                ],
                [
                    "CNC(C)(P)C(O)c1ccc(O)c(PS)c1",
                    1.0
                ],
                [
                    "CCNCP(S)c1ccc(O)c(PS)c1",
                    1.0
                ],
                [
                    "CCNCP(O)c1ccc(O)c(PS)p1",
                    1.0
                ],
                [
                    "CCNCP(O)c1ccc(O)c(PS)c1",
                    1.0
                ],
                [
                    "CCNCC(O)c1cpc(O)c(PS)c1",
                    1.0
                ],
                [
                    "CCNCC(O)c1ccc(S)c(PS)p1",
                    1.0
                ],
                [
                    "CCNCC(O)c1ccc(S)c(PS)c1",
                    1.0
                ],
                [
                    "CCNCC(O)c1ccc(O)c(PS)c1",
                    1.0
                ],
                [
                    "CCNCC(O)c1ccc(O)c(CS)c1",
                    1.0
                ],
                [
                    "CCNC(C)P(O)c1ccc(O)c(PN)c1",
                    1.0
                ],
                [
                    "CCNC(C)C(S)c1ccc(O)c(PS)c1",
                    1.0
                ],
                [
                    "CCNC(C)C(O)c1cpc(O)c(PS)c1",
                    1.0
                ],
                [
                    "CCNC(C)C(O)c1ccc(O)c(PS)c1",
                    1.0
                ],
                [
                    "CCCNCP(O)c1ccc(O)c(PS)c1",
                    1.0
                ],
                [
                    "CCCNCC(O)c1cpc(O)c(PS)c1",
                    1.0
                ],
                [
                    "CCCNCC(O)c1ccc(S)c(PS)c1",
                    1.0
                ],
                [
                    "CCCNCC(O)c1ccc(S)c(PN)c1",
                    1.0
                ],
                [
                    "CCCNCC(O)c1ccc(O)c(PS)c1",
                    1.0
                ],
                [
                    "CCCNCC(O)c1ccc(O)c(CS)c1",
                    1.0
                ],
                [
                    "CCCNC(C)C(S)c1ccc(O)c(PS)c1",
                    1.0
                ],
                [
                    "CCCNC(C)C(O)c1ccc(O)c(PS)c1",
                    1.0
                ],
                [
                    "CCCCNCC(O)c1ccc(O)c(PS)c1",
                    1.0
                ],
                [
                    "CCC(S)NCC(O)c1ccc(S)c(PS)c1",
                    1.0
                ],
                [
                    "CCC(P)NCP(O)c1ccc(O)c(PS)c1",
                    1.0
                ],
                [
                    "CCC(P)(NC)C(O)c1ccc(O)c(PS)c1",
                    1.0
                ],
                [
                    "CCC(O)NCC(O)c1ccc(O)c(PS)c1",
                    1.0
                ],
                [
                    "CCC(C)NCC(O)c1cpc(O)c(PS)c1",
                    1.0
                ],
                [
                    "CCC(C)NCC(O)c1ccc(O)c(PS)c1",
                    1.0
                ],
                [
                    "CCC(C)CNCC(O)c1cc(PS)c(S)cp1",
                    1.0
                ],
                [
                    "CCC(Br)NCP(O)c1ccc(S)c(PS)c1",
                    1.0
                ],
                [
                    "CCC(Br)NCC(O)c1ccc(S)c(PS)c1",
                    1.0
                ],
                [
                    "CC=C(S)NCC(O)c1ccc(O)c(PS)c1",
                    1.0
                ],
                [
                    "CC1(NCC(O)c2ccc(O)c(PS)c2)C#[SH](Cl)C1",
                    1.0
                ],
                [
                    "CC(S)NCP(O)c1ccc(S)c(PS)c1",
                    1.0
                ],
                [
                    "CC(S)NCP(O)c1ccc(O)c(PS)c1",
                    1.0
                ],
                [
                    "CC(S)NCP(O)c1ccc(O)c(PN)p1",
                    1.0
                ],
                [
                    "CC(S)NCP(O)c1ccc(O)c(PN)c1",
                    1.0
                ],
                [
                    "CC(S)NCP(O)c1cc(PN)c(O)cp1",
                    1.0
                ],
                [
                    "CC(S)NCC(O)c1ccc(S)c(PS)c1",
                    1.0
                ],
                [
                    "CC(S)NCC(O)c1ccc(O)c(PS)c1",
                    1.0
                ],
                [
                    "CC(S)CNCC(O)c1ccc(O)c(PS)c1",
                    1.0
                ],
                [
                    "CC(P)NCC(O)c1ccc(O)c(PS)p1",
                    1.0
                ],
                [
                    "CC(P)NCC(O)c1ccc(O)c(PS)c1",
                    1.0
                ],
                [
                    "CC(P)NCC(O)c1ccc(O)c(CS)c1",
                    1.0
                ],
                [
                    "CC(P)(P)C(O)c1ccc(O)c(PS)c1",
                    1.0
                ],
                [
                    "CC(P)(NF)NCC(O)c1ccc(O)c(PS)c1",
                    1.0
                ],
                [
                    "CC(NCC(O)c1ccc(O)c(PS)c1)SP",
                    1.0
                ],
                [
                    "CC(N)NCC(O)c1ccc(O)c(PS)p1",
                    1.0
                ],
                [
                    "CC(N)CNCC(O)c1ccc(O)c(PS)p1",
                    1.0
                ],
                [
                    "CC(N)(P)NCC(O)c1ccc(O)c(PS)c1",
                    1.0
                ],
                [
                    "CC(F)NCC(O)c1ccc(S)c(PS)c1",
                    1.0
                ],
                [
                    "CC(F)NCC(O)c1ccc(O)c(PS)c1",
                    1.0
                ],
                [
                    "CC(CS)NCP(O)c1ccc(O)c(PN)c1",
                    1.0
                ],
                [
                    "CC(CP)NCP(S)c1cc(PS)c(O)cp1",
                    1.0
                ],
                [
                    "CC(CP)NCP(O)c1ccc(O)c(PN)c1",
                    1.0
                ],
                [
                    "CC(CN)NCC(O)c1ccc(O)c(PS)p1",
                    1.0
                ],
                [
                    "CC(C)NCCC(O)c1ccc(O)c(PS)c1",
                    1.0
                ],
                [
                    "CC(C)NCC(O)c1cpc(O)c(PS)c1",
                    1.0
                ],
                [
                    "CC(C)NCC(O)c1ccc(O)c(PS)c1",
                    1.0
                ],
                [
                    "CC(C)NCC(O)c1cc(PS)c(O)cp1",
                    1.0
                ],
                [
                    "CC(C)CNCC(O)c1ccc(S)c(PS)c1",
                    1.0
                ],
                [
                    "CC(C)CCNCC(O)c1ccc(S)c(PS)c1",
                    1.0
                ],
                [
                    "CC(C)C(S)NCC(O)c1ccc(O)c(PO)c1",
                    1.0
                ],
                [
                    "CC(C)(S)NCC(O)c1ccc(O)c(PS)c1",
                    1.0
                ],
                [
                    "CC(C)(P)C(O)c1ccc(O)c(PS)c1",
                    1.0
                ],
                [
                    "CC(C)(NCC(O)c1ccc(O)c(PS)c1)SS",
                    1.0
                ],
                [
                    "CC(C)(NCC(O)c1ccc(O)c(PS)c1)SCl",
                    1.0
                ],
                [
                    "CC(C)(CSCl)NCC(O)c1ccc(O)c(PS)c1",
                    1.0
                ],
                [
                    "CC(Br)NCP(O)c1ccc(O)c(PS)p1",
                    1.0
                ],
                [
                    "CC(Br)NCP(O)c1ccc(O)c(PS)c1",
                    1.0
                ]
            ],
            "execution_time": 61.97330093383789,
            "number_scoring_function_calls": 7694,
            "metadata": {
                "top_1": 1.0,
                "top_10": 1.0,
                "top_100": 1.0,
                "internal_similarity_max": 0.85,
                "internal_similarity_mean": 0.35904756144621025,
                "internal_similarity_histogram_density": [
                    [
                        0.1,
                        0.534,
                        3.4439999999999986,
                        2.790000000000001,
                        1.4320000000000004,
                        0.9639999999999991,
                        0.4780000000000001,
                        0.23600000000000004,
                        0.022000000000000006,
                        0.0
                    ]
                ],
                "internal_similarity_histogram_bins": [
                    [
                        0.0,
                        0.1,
                        0.2,
                        0.30000000000000004,
                        0.4,
                        0.5,
                        0.6000000000000001,
                        0.7000000000000001,
                        0.8,
                        0.9,
                        1.0
                    ]
                ]
            }
        },
        {
            "benchmark_name": "Mestranol similarity",
            "score": 1.0,
            "optimized_molecules": [
                [
                    "COc1ccc2c(c1)CCC1CC3(C)C(CCC3(O)C#[SH])CC21",
                    1.0
                ],
                [
                    "C#CC1(O)PCCC2CC3c4ccc(OC)cc4CCCC3CC21C",
                    1.0
                ],
                [
                    "C#CC1(O)PCC2CC3c4ccc(OC)cc4CCCC3CC21C",
                    1.0
                ],
                [
                    "C#CC1(O)PCC2CC3c4ccc(OC)cc4CCC3CC21C",
                    1.0
                ],
                [
                    "C#CC1(O)OCC2CC3c4ccc(OC)cc4CCCC3CC21C",
                    1.0
                ],
                [
                    "C#CC1(O)CPC2CC3c4ccc(OC)cc4CCC3CC21C",
                    1.0
                ],
                [
                    "C#CC1(O)COC2CC3c4ccc(OC)cc4CCC3CC21C",
                    1.0
                ],
                [
                    "C#CC1(O)CC[SH]2CC3c4ccc(OC)cc4CCCC3CC21C",
                    1.0
                ],
                [
                    "C#CC1(O)CC[SH]2CC3c4ccc(OC)cc4CCC3CC21C",
                    1.0
                ],
                [
                    "C#CC1(O)CCPC2CC3c4ccc(OC)cc4CCCC3CC21C",
                    1.0
                ],
                [
                    "C#CC1(O)CCP2CC3c4ccc(OC)cc4CCC3CC21C",
                    1.0
                ],
                [
                    "C#CC1(O)CCN2CC3c4ccc(OC)cc4CCCC3CC21C",
                    1.0
                ],
                [
                    "C#CC1(O)CCCCC2CC3c4ccc(OC)cc4CCCC3CC21C",
                    1.0
                ],
                [
                    "C#CC1(O)CCCC2NC3c4ccc(OC)cc4CCCC3CC21C",
                    1.0
                ],
                [
                    "C#CC1(O)CCCC2NC3c4ccc(OC)cc4CCC3CC21C",
                    1.0
                ],
                [
                    "C#CC1(O)CCCC2CC3c4ccc(OCC)cc4CCC3CC21C",
                    1.0
                ],
                [
                    "C#CC1(O)CCCC2CC3c4ccc(OC)cc4CNC3CC21C",
                    1.0
                ],
                [
                    "C#CC1(O)CCCC2CC3c4ccc(OC)cc4CCNC3CC21C",
                    1.0
                ],
                [
                    "C#CC1(O)CCCC2CC3c4ccc(OC)cc4CCCCC3CC21C",
                    1.0
                ],
                [
                    "C#CC1(O)CCCC2CC3c4ccc(OC)cc4CCCC3CC21C",
                    1.0
                ],
                [
                    "C#CC1(O)CCCC2CC3c4ccc(OC)cc4CCC3CC21C",
                    1.0
                ],
                [
                    "C#CC1(O)CCCC2CC3c4ccc(OC)cc4CCC3CC1(C)C2",
                    1.0
                ],
                [
                    "C#CC1(O)CCCC23CCC4c5ccc(OC)cc5CCC4C2C13C",
                    1.0
                ],
                [
                    "C#CC1(O)CCCC23CC4c5ccc(OC)cc5CCC4C2C1(C)C3",
                    1.0
                ],
                [
                    "C#CC1(O)CCC2NC3c4ccc(OC)cc4CCCC3CC21C",
                    1.0
                ],
                [
                    "C#CC1(O)CCC2NC3c4ccc(OC)cc4CCC3CC21C",
                    1.0
                ],
                [
                    "C#CC1(O)CCC2CCC3c4ccc(OC)cc4CCC3CC21C",
                    1.0
                ],
                [
                    "C#CC1(O)CCC2CCC1(C)CC1CCc3cc(OC)ccc3C1C2",
                    1.0
                ],
                [
                    "C#CC1(O)CCC2CC3c4ccc(OP)cc4CCC3CC21C",
                    1.0
                ],
                [
                    "C#CC1(O)CCC2CC3c4ccc(OCl)cc4CCC3CC21C",
                    1.0
                ],
                [
                    "C#CC1(O)CCC2CC3c4ccc(OCC)cc4CCCC3CC21C",
                    1.0
                ],
                [
                    "C#CC1(O)CCC2CC3c4ccc(OCC)cc4CCC3CC21C",
                    1.0
                ],
                [
                    "C#CC1(O)CCC2CC3c4ccc(OC)cc4PCC3CC21C",
                    1.0
                ],
                [
                    "C#CC1(O)CCC2CC3c4ccc(OC)cc4OCCCC3CC21C",
                    1.0
                ],
                [
                    "C#CC1(O)CCC2CC3c4ccc(OC)cc4NCCC3CC21C",
                    1.0
                ],
                [
                    "C#CC1(O)CCC2CC3c4ccc(OC)cc4NCC3CC21C",
                    1.0
                ],
                [
                    "C#CC1(O)CCC2CC3c4ccc(OC)cc4CNC3CC21C",
                    1.0
                ],
                [
                    "C#CC1(O)CCC2CC3c4ccc(OC)cc4CCCCC3CC21C",
                    1.0
                ],
                [
                    "C#CC1(O)CCC2CC3c4ccc(OC)cc4CCCC3OC21C",
                    1.0
                ],
                [
                    "C#CC1(O)CCC2CC3c4ccc(OC)cc4CCCC3CCC21C",
                    1.0
                ],
                [
                    "C#CC1(O)CCC2CC3c4ccc(OC)cc4CCCC3CC21C",
                    1.0
                ],
                [
                    "C#CC1(O)CCC2CC3c4ccc(OC)cc4CCC3CCC21C",
                    1.0
                ],
                [
                    "C#CC1(O)CCC2CC3c4ccc(OC)cc4CCC3CC21S",
                    1.0
                ],
                [
                    "C#CC1(O)CCC2CC3c4ccc(OC)cc4CCC3CC21P",
                    1.0
                ],
                [
                    "C#CC1(O)CCC2CC3c4ccc(OC)cc4CCC3CC21O",
                    1.0
                ],
                [
                    "C#CC1(O)CCC2CC3c4ccc(OC)cc4CCC3CC21N",
                    1.0
                ],
                [
                    "C#CC1(O)CCC2CC3c4ccc(OC)cc4CCC3CC21F",
                    1.0
                ],
                [
                    "C#CC1(O)CCC2CC3c4ccc(OC)cc4CCC3CC21Cl",
                    1.0
                ],
                [
                    "C#CC1(O)CCC2CC3c4ccc(OC)cc4CCC3CC21CC",
                    1.0
                ],
                [
                    "C#CC1(O)CCC2CC3c4ccc(OC)cc4CCC3CC21C",
                    1.0
                ],
                [
                    "C#CC1(O)CCC2CC3c4ccc(OC)cc4CCC3CC21Br",
                    1.0
                ],
                [
                    "C#CC1(O)CCC2CC3c4ccc(OC)cc4CCC3CC1(C)C2F",
                    1.0
                ],
                [
                    "C#CC1(O)CCC2CC3c4ccc(OC)cc4CCC3CC1(C)C2",
                    1.0
                ],
                [
                    "C#CC1(O)CCC2CC3c4ccc(OC)cc4CCC3C(Br)C21C",
                    1.0
                ],
                [
                    "C#CC1(O)CCC2CC3c4ccc(CC)cc4CCC3CC21C",
                    1.0
                ],
                [
                    "C#CC1(O)CCC2CC3c4ccc(C)cc4CCC3CC21C",
                    1.0
                ],
                [
                    "C#CC1(O)CCC2CC3CCC(CCc4cc(OC)ccc43)CC21C",
                    1.0
                ],
                [
                    "C#CC1(O)CCC2CC3CC(CCc4cc(OC)ccc43)CC21C",
                    1.0
                ],
                [
                    "C#CC1(O)CCC2CC3C4=CC=C(OC)CC=C4CCC3CC21C",
                    1.0
                ],
                [
                    "C#CC1(O)CCC2CC3C4=CC=C(OC)C=C(CCC3CC21C)C4",
                    1.0
                ],
                [
                    "C#CC1(O)CCC2CC3C4=CC=C(OC)C=C(CC4)CCC3CC21C",
                    1.0
                ],
                [
                    "C#CC1(O)CCC2CC1(C)CC13CCc4cc(OC)ccc4C1C23",
                    1.0
                ],
                [
                    "C#CC1(O)CCC2C3Cc4cc(OC)ccc4C4CC3CC1(C)C2C4",
                    1.0
                ],
                [
                    "C#CC1(O)CCC2C3Cc4cc(OC)ccc4C4CC2C1(C)C[SH]43",
                    1.0
                ],
                [
                    "C#CC1(O)CCC2C3Cc4cc(OC)ccc4C4CC2C1(C)CP43",
                    1.0
                ],
                [
                    "C#CC1(O)CCC2C3Cc4cc(OC)ccc4C4CC2C1(C)CC43",
                    1.0
                ],
                [
                    "C#CC1(O)CCC2C3CC4c5ccc(OC)cc5CP2CC4CC31C",
                    1.0
                ],
                [
                    "C#CC1(O)CCC2C3CC4c5ccc(OC)cc5CP2C4CC31C",
                    1.0
                ],
                [
                    "C#CC1(O)CCC2C3C4c5ccc(OCC)cc5CCC43CC21C",
                    1.0
                ],
                [
                    "C#CC1(O)CCC2C3C4c5ccc(OC)cc5OCCC43CC21C",
                    1.0
                ],
                [
                    "C#CC1(O)CCC2C3C4c5ccc(OC)cc5CCCCC43CC21C",
                    1.0
                ],
                [
                    "C#CC1(O)CCC2C3C4c5ccc(OC)cc5CCCC43CC21C",
                    1.0
                ],
                [
                    "C#CC1(O)CCC2C3C4c5ccc(OC)cc5CCC43CC21C",
                    1.0
                ],
                [
                    "C#CC1(O)CCC2C(Cl)C3c4ccc(OC)cc4CCC3CC21C",
                    1.0
                ],
                [
                    "C#CC1(O)CCC23CCCC4c5ccc(OC)cc5CCC4C2C13C",
                    1.0
                ],
                [
                    "C#CC1(O)CCC23CCC4c5ccc(OC)cc5CCCC4C2C13C",
                    1.0
                ],
                [
                    "C#CC1(O)CCC23CCC4c5ccc(OC)cc5CCC4C2C13C",
                    1.0
                ],
                [
                    "C#CC1(O)CCC23CC4c5ccc(OC)cc5CCCC4C2C13C",
                    1.0
                ],
                [
                    "C#CC1(O)CCC23CC4c5ccc(OC)cc5CCCC4C2C1(C)C3",
                    1.0
                ],
                [
                    "C#CC1(O)CCC23CC4c5ccc(OC)cc5CCC4C2CC13C",
                    1.0
                ],
                [
                    "C#CC1(O)CCC23CC4c5ccc(OC)cc5CCC4C2C13C",
                    1.0
                ],
                [
                    "C#CC1(O)CCC23CC4c5ccc(OC)cc5CCC4C2C1(C)C3",
                    1.0
                ],
                [
                    "C#CC1(O)CCC23CC4c5ccc(OC)cc5CCC4C(C2)C13C",
                    1.0
                ],
                [
                    "C#CC1(O)CCC23CC4c5ccc(OC)cc5CC4C2CC13C",
                    1.0
                ],
                [
                    "C#CC1(O)CCC23CC1(C)C2C1CCc2cc(OC)ccc2C13",
                    1.0
                ],
                [
                    "C#CC1(O)CC2CC3c4ccc(OC)cc4NCCC3CC21C",
                    1.0
                ],
                [
                    "C#CC1(O)CC2CC3c4ccc(OC)cc4CCNC3CC21C",
                    1.0
                ],
                [
                    "C#CC1(O)CC2CC3c4ccc(OC)cc4CCCCC3CC21C",
                    1.0
                ],
                [
                    "C#CC1(O)CC2CC3c4ccc(OC)cc4CCCC3CC21C",
                    1.0
                ],
                [
                    "C#CC1(O)CC2CC3c4ccc(OC)cc4CCC3CC21CS",
                    1.0
                ],
                [
                    "C#CC1(O)CC2CC3c4ccc(OC)cc4CCC3CC21CC",
                    1.0
                ],
                [
                    "C#CC1(O)CC23CCCC4c5ccc(OC)cc5CCC4C2C13C",
                    1.0
                ],
                [
                    "C#CC1(O)CC23CCC4c5ccc(OC)cc5CCC4C2C13C",
                    1.0
                ],
                [
                    "C#CC1(O)CC23CC4c5ccc(OC)cc5CCCCC4C2C13C",
                    1.0
                ],
                [
                    "C#CC1(O)CC23CC4c5ccc(OC)cc5CCCC4C2C13C",
                    1.0
                ],
                [
                    "C#CC1(O)CC23CC4c5ccc(OC)cc5CCCC4C2C1(C)C3",
                    1.0
                ],
                [
                    "C#CC1(O)CC23CC4c5ccc(OC)cc5CCC4C2C1(C)C3",
                    1.0
                ],
                [
                    "C#CC1(O)C23CCC4c5ccc(OC)cc5CCC4C(C2)C13C",
                    1.0
                ],
                [
                    "C#CC1(O)C2(C)C3C4CCc5cc(OC)ccc5C4CCC312",
                    1.0
                ],
                [
                    "C#CC1(CO)CC2CC3c4ccc(OC)cc4CCC3CC21C",
                    1.0
                ]
            ],
            "execution_time": 820.6683082580566,
            "number_scoring_function_calls": 55480,
            "metadata": {
                "top_1": 1.0,
                "top_10": 1.0,
                "top_100": 1.0,
                "internal_similarity_max": 0.9454545454545454,
                "internal_similarity_mean": 0.512479065586702,
                "internal_similarity_histogram_density": [
                    [
                        0.1,
                        0.0,
                        0.15199999999999994,
                        0.7460000000000002,
                        3.6560000000000006,
                        3.553999999999997,
                        1.2540000000000004,
                        0.3540000000000001,
                        0.16000000000000006,
                        0.024000000000000004
                    ]
                ],
                "internal_similarity_histogram_bins": [
                    [
                        0.0,
                        0.1,
                        0.2,
                        0.30000000000000004,
                        0.4,
                        0.5,
                        0.6000000000000001,
                        0.7000000000000001,
                        0.8,
                        0.9,
                        1.0
                    ]
                ]
            }
        },
        {
            "benchmark_name": "C11H24",
            "score": 1.0,
            "optimized_molecules": [
                [
                    "CCCCCCCCCCC",
                    1.0
                ],
                [
                    "CCCCCCCCC(C)C",
                    1.0
                ],
                [
                    "CCCCCCCC(C)CC",
                    1.0
                ],
                [
                    "CCCCCCCC(C)(C)C",
                    1.0
                ],
                [
                    "CCCCCCC(CC)CC",
                    1.0
                ],
                [
                    "CCCCCCC(C)CCC",
                    1.0
                ],
                [
                    "CCCCCCC(C)C(C)C",
                    1.0
                ],
                [
                    "CCCCCCC(C)(C)CC",
                    1.0
                ],
                [
                    "CCCCCC(CC)CCC",
                    1.0
                ],
                [
                    "CCCCCC(CC)C(C)C",
                    1.0
                ],
                [
                    "CCCCCC(C)CCCC",
                    1.0
                ],
                [
                    "CCCCCC(C)CC(C)C",
                    1.0
                ],
                [
                    "CCCCCC(C)C(C)CC",
                    1.0
                ],
                [
                    "CCCCCC(C)C(C)(C)C",
                    1.0
                ],
                [
                    "CCCCCC(C)(CC)CC",
                    1.0
                ],
                [
                    "CCCCCC(C)(C)CCC",
                    1.0
                ],
                [
                    "CCCCCC(C)(C)C(C)C",
                    1.0
                ],
                [
                    "CCCCC(CCC)CCC",
                    1.0
                ],
                [
                    "CCCCC(CCC)C(C)C",
                    1.0
                ],
                [
                    "CCCCC(CC)CCCC",
                    1.0
                ],
                [
                    "CCCCC(CC)CC(C)C",
                    1.0
                ],
                [
                    "CCCCC(CC)C(C)CC",
                    1.0
                ],
                [
                    "CCCCC(CC)C(C)(C)C",
                    1.0
                ],
                [
                    "CCCCC(CC)(CC)CC",
                    1.0
                ],
                [
                    "CCCCC(C)CCC(C)C",
                    1.0
                ],
                [
                    "CCCCC(C)CC(C)CC",
                    1.0
                ],
                [
                    "CCCCC(C)CC(C)(C)C",
                    1.0
                ],
                [
                    "CCCCC(C)C(CC)CC",
                    1.0
                ],
                [
                    "CCCCC(C)C(C)CCC",
                    1.0
                ],
                [
                    "CCCCC(C)C(C)C(C)C",
                    1.0
                ],
                [
                    "CCCCC(C)C(C)(C)CC",
                    1.0
                ],
                [
                    "CCCCC(C)(CC)CCC",
                    1.0
                ],
                [
                    "CCCCC(C)(CC)C(C)C",
                    1.0
                ],
                [
                    "CCCCC(C)(C)CCCC",
                    1.0
                ],
                [
                    "CCCCC(C)(C)CC(C)C",
                    1.0
                ],
                [
                    "CCCCC(C)(C)C(C)CC",
                    1.0
                ],
                [
                    "CCCCC(C)(C)C(C)(C)C",
                    1.0
                ],
                [
                    "CCCCC(C(C)C)C(C)C",
                    1.0
                ],
                [
                    "CCCC(CCC)CC(C)C",
                    1.0
                ],
                [
                    "CCCC(CCC)C(C)CC",
                    1.0
                ],
                [
                    "CCCC(CCC)C(C)(C)C",
                    1.0
                ],
                [
                    "CCCC(CC)CCC(C)C",
                    1.0
                ],
                [
                    "CCCC(CC)CC(C)CC",
                    1.0
                ],
                [
                    "CCCC(CC)CC(C)(C)C",
                    1.0
                ],
                [
                    "CCCC(CC)C(CC)CC",
                    1.0
                ],
                [
                    "CCCC(CC)C(C)C(C)C",
                    1.0
                ],
                [
                    "CCCC(CC)C(C)(C)CC",
                    1.0
                ],
                [
                    "CCCC(CC)(CC)CCC",
                    1.0
                ],
                [
                    "CCCC(CC)(CC)C(C)C",
                    1.0
                ],
                [
                    "CCCC(CC(C)C)C(C)C",
                    1.0
                ],
                [
                    "CCCC(C)CCCC(C)C",
                    1.0
                ],
                [
                    "CCCC(C)CCC(C)CC",
                    1.0
                ],
                [
                    "CCCC(C)CCC(C)(C)C",
                    1.0
                ],
                [
                    "CCCC(C)CC(CC)CC",
                    1.0
                ],
                [
                    "CCCC(C)CC(C)CCC",
                    1.0
                ],
                [
                    "CCCC(C)CC(C)C(C)C",
                    1.0
                ],
                [
                    "CCCC(C)CC(C)(C)CC",
                    1.0
                ],
                [
                    "CCCC(C)C(CC)CCC",
                    1.0
                ],
                [
                    "CCCC(C)C(CC)C(C)C",
                    1.0
                ],
                [
                    "CCCC(C)C(C)CC(C)C",
                    1.0
                ],
                [
                    "CCCC(C)C(C)C(C)CC",
                    1.0
                ],
                [
                    "CCCC(C)C(C)C(C)(C)C",
                    1.0
                ],
                [
                    "CCCC(C)C(C)(CC)CC",
                    1.0
                ],
                [
                    "CCCC(C)C(C)(C)CCC",
                    1.0
                ],
                [
                    "CCCC(C)C(C)(C)C(C)C",
                    1.0
                ],
                [
                    "CCCC(C)(CCC)CCC",
                    1.0
                ],
                [
                    "CCCC(C)(CCC)C(C)C",
                    1.0
                ],
                [
                    "CCCC(C)(CC)CC(C)C",
                    1.0
                ],
                [
                    "CCCC(C)(CC)C(C)CC",
                    1.0
                ],
                [
                    "CCCC(C)(CC)C(C)(C)C",
                    1.0
                ],
                [
                    "CCCC(C)(C)CCC(C)C",
                    1.0
                ],
                [
                    "CCCC(C)(C)CC(C)CC",
                    1.0
                ],
                [
                    "CCCC(C)(C)CC(C)(C)C",
                    1.0
                ],
                [
                    "CCCC(C)(C)C(CC)CC",
                    1.0
                ],
                [
                    "CCCC(C)(C)C(C)C(C)C",
                    1.0
                ],
                [
                    "CCCC(C)(C)C(C)(C)CC",
                    1.0
                ],
                [
                    "CCCC(C)(C(C)C)C(C)C",
                    1.0
                ],
                [
                    "CCCC(C(C)C)C(C)CC",
                    1.0
                ],
                [
                    "CCCC(C(C)C)C(C)(C)C",
                    1.0
                ],
                [
                    "CCC(CCC(C)C)C(C)C",
                    1.0
                ],
                [
                    "CCC(CC)CCCC(C)C",
                    1.0
                ],
                [
                    "CCC(CC)CCC(C)(C)C",
                    1.0
                ],
                [
                    "CCC(CC)CC(CC)CC",
                    1.0
                ],
                [
                    "CCC(CC)CC(C)C(C)C",
                    1.0
                ],
                [
                    "CCC(CC)CC(C)(C)CC",
                    1.0
                ],
                [
                    "CCC(CC)C(CC)C(C)C",
                    1.0
                ],
                [
                    "CCC(CC)C(C)CC(C)C",
                    1.0
                ],
                [
                    "CCC(CC)C(C)C(C)(C)C",
                    1.0
                ],
                [
                    "CCC(CC)C(C)(CC)CC",
                    1.0
                ],
                [
                    "CCC(CC)C(C)(C)C(C)C",
                    1.0
                ],
                [
                    "CCC(CC)(CC)CC(C)C",
                    1.0
                ],
                [
                    "CCC(CC)(CC)C(C)(C)C",
                    1.0
                ],
                [
                    "CCC(CC)(C(C)C)C(C)C",
                    1.0
                ],
                [
                    "CCC(CC(C)C)CC(C)C",
                    1.0
                ],
                [
                    "CCC(CC(C)C)C(C)(C)C",
                    1.0
                ],
                [
                    "CCC(CC(C)(C)C)C(C)C",
                    1.0
                ],
                [
                    "CCC(C)CCCCC(C)C",
                    1.0
                ],
                [
                    "CCC(C)CCCC(C)CC",
                    1.0
                ],
                [
                    "CCC(C)CCCC(C)(C)C",
                    1.0
                ],
                [
                    "CCC(C)CCC(CC)CC",
                    1.0
                ],
                [
                    "CCC(C)CCC(C)C(C)C",
                    1.0
                ],
                [
                    "CCC(C)CCC(C)(C)CC",
                    1.0
                ],
                [
                    "CCC(C)CC(CC)C(C)C",
                    1.0
                ],
                [
                    "CCC(C)CC(C)CC(C)C",
                    1.0
                ],
                [
                    "CCC(C)CC(C)C(C)CC",
                    1.0
                ],
                [
                    "CCC(C)CC(C)C(C)(C)C",
                    1.0
                ],
                [
                    "CCC(C)CC(C)(CC)CC",
                    1.0
                ],
                [
                    "CCC(C)CC(C)(C)C(C)C",
                    1.0
                ],
                [
                    "CCC(C)C(CC)CC(C)C",
                    1.0
                ],
                [
                    "CCC(C)C(CC)C(C)CC",
                    1.0
                ],
                [
                    "CCC(C)C(CC)C(C)(C)C",
                    1.0
                ],
                [
                    "CCC(C)C(CC)(CC)CC",
                    1.0
                ],
                [
                    "CCC(C)C(C)CCC(C)C",
                    1.0
                ],
                [
                    "CCC(C)C(C)CC(C)(C)C",
                    1.0
                ],
                [
                    "CCC(C)C(C)C(CC)CC",
                    1.0
                ],
                [
                    "CCC(C)C(C)C(C)C(C)C",
                    1.0
                ],
                [
                    "CCC(C)C(C)C(C)(C)CC",
                    1.0
                ],
                [
                    "CCC(C)C(C)(CC)C(C)C",
                    1.0
                ],
                [
                    "CCC(C)C(C)(C)CC(C)C",
                    1.0
                ],
                [
                    "CCC(C)C(C)(C)C(C)CC",
                    1.0
                ],
                [
                    "CCC(C)C(C)(C)C(C)(C)C",
                    1.0
                ],
                [
                    "CCC(C)C(C(C)C)C(C)C",
                    1.0
                ],
                [
                    "CCC(C)(CC)CCC(C)C",
                    1.0
                ],
                [
                    "CCC(C)(CC)CC(C)(C)C",
                    1.0
                ],
                [
                    "CCC(C)(CC)C(C)C(C)C",
                    1.0
                ],
                [
                    "CCC(C)(CC(C)C)C(C)C",
                    1.0
                ],
                [
                    "CCC(C)(C)CCCC(C)C",
                    1.0
                ],
                [
                    "CCC(C)(C)CCC(C)(C)C",
                    1.0
                ],
                [
                    "CCC(C)(C)CC(C)C(C)C",
                    1.0
                ],
                [
                    "CCC(C)(C)CC(C)(C)CC",
                    1.0
                ],
                [
                    "CCC(C)(C)C(C)CC(C)C",
                    1.0
                ],
                [
                    "CCC(C)(C)C(C)C(C)(C)C",
                    1.0
                ],
                [
                    "CCC(C)(C)C(C)(CC)CC",
                    1.0
                ],
                [
                    "CCC(C)(C)C(C)(C)C(C)C",
                    1.0
                ],
                [
                    "CCC(C)(C(C)C)C(C)(C)C",
                    1.0
                ],
                [
                    "CCC(C(C)C)C(C)C(C)C",
                    1.0
                ],
                [
                    "CCC(C(C)C)C(C)(C)CC",
                    1.0
                ],
                [
                    "CCC(C(C)(C)C)C(C)(C)C",
                    1.0
                ],
                [
                    "CC(CC(C)(C)C)C(C)(C)C",
                    1.0
                ],
                [
                    "CC(C)CCCCCC(C)C",
                    1.0
                ],
                [
                    "CC(C)CCCCC(C)(C)C",
                    1.0
                ],
                [
                    "CC(C)CCCC(C)C(C)C",
                    1.0
                ],
                [
                    "CC(C)CCC(C)CC(C)C",
                    1.0
                ],
                [
                    "CC(C)CCC(C)C(C)(C)C",
                    1.0
                ],
                [
                    "CC(C)CCC(C)(C)C(C)C",
                    1.0
                ],
                [
                    "CC(C)CC(C)CC(C)(C)C",
                    1.0
                ],
                [
                    "CC(C)CC(C)C(C)C(C)C",
                    1.0
                ],
                [
                    "CC(C)CC(C)(C)CC(C)C",
                    1.0
                ],
                [
                    "CC(C)CC(C)(C)C(C)(C)C",
                    1.0
                ],
                [
                    "CC(C)CC(C(C)C)C(C)C",
                    1.0
                ],
                [
                    "CC(C)C(C)CCC(C)(C)C",
                    1.0
                ],
                [
                    "CC(C)C(C)CC(C)C(C)C",
                    1.0
                ],
                [
                    "CC(C)C(C)C(C)C(C)(C)C",
                    1.0
                ],
                [
                    "CC(C)C(C)C(C)(C)C(C)C",
                    1.0
                ],
                [
                    "CC(C)C(C)(C)CC(C)(C)C",
                    1.0
                ],
                [
                    "CC(C)C(C)(C(C)C)C(C)C",
                    1.0
                ],
                [
                    "CC(C)C(C(C)C)C(C)(C)C",
                    1.0
                ],
                [
                    "CC(C)(C)CCCC(C)(C)C",
                    1.0
                ],
                [
                    "CC(C)(C)C(C)(C)C(C)(C)C",
                    1.0
                ]
            ],
            "execution_time": 286.1126880645752,
            "number_scoring_function_calls": 41470,
            "metadata": {
                "top_159": 1.0,
                "internal_similarity_max": 0.7777777777777778,
                "internal_similarity_mean": 0.24693232087435196,
                "internal_similarity_histogram_density": [
                    [
                        0.23772793797713698,
                        2.7910288358846564,
                        4.548870693406114,
                        1.7032554092005856,
                        0.5371622957952614,
                        0.15822158933586475,
                        0.01740437482694514,
                        0.006328863573434596,
                        0.0,
                        0.0
                    ]
                ],
                "internal_similarity_histogram_bins": [
                    [
                        0.0,
                        0.1,
                        0.2,
                        0.30000000000000004,
                        0.4,
                        0.5,
                        0.6000000000000001,
                        0.7000000000000001,
                        0.8,
                        0.9,
                        1.0
                    ]
                ]
            }
        },
        {
            "benchmark_name": "C9H10N2O2PF2Cl",
            "score": 1.0,
            "optimized_molecules": [
                [
                    "Oc1c2c(F)c(c(F)c1CNCl)P(O)NCC2",
                    1.0
                ],
                [
                    "Oc1c(F)c2cc(c1Cl)[PH]1(NCF)NCC2O1",
                    1.0
                ],
                [
                    "O[PH]12NC(F)C(CF)(O1)c1cc2ccc1NCl",
                    1.0
                ],
                [
                    "ONc1ccc2c(F)c1C(O)(Cl)CNP2CF",
                    1.0
                ],
                [
                    "ONOc1ccc2c(F)c1C(Cl)CNP2CF",
                    1.0
                ],
                [
                    "ONON1CC(CCl)c2cc(F)cc(c2F)P1",
                    1.0
                ],
                [
                    "ONC1NP(F)C2=C(F)C(=CCC=C2)C1(O)Cl",
                    1.0
                ],
                [
                    "ONC1NP(CF)c2cccc(c2F)C1(O)Cl",
                    1.0
                ],
                [
                    "ONC12OPN(Cl)C1C(F)C1=C2C(F)=CCC1",
                    1.0
                ],
                [
                    "ONC1(c2ccc(CF)cc2F)CN(Cl)PO1",
                    1.0
                ],
                [
                    "ONC1(CF)NPc2cccc(c2F)C1(O)Cl",
                    1.0
                ],
                [
                    "ON1CC(O)(CCl)c2ccc(F)c(c2NF)P1",
                    1.0
                ],
                [
                    "ON(Cl)c1ccc2cc1C1O[PH]2(CF)NC1F",
                    1.0
                ],
                [
                    "ON(CF)[PH]12NCC(O1)c1ccc(Cl)c2c1F",
                    1.0
                ],
                [
                    "ON(CF)[PH]12NCC(O1)c1cc2c(Cl)cc1F",
                    1.0
                ],
                [
                    "OCNOP1C2=C(F)C(=CC=C(F)C2)CN1Cl",
                    1.0
                ],
                [
                    "OCNN1CC(OCl)c2c(F)ccc(c2F)P1",
                    1.0
                ],
                [
                    "OC=C1C(Cl)=C2C(F)=CC3O[PH]1(NCF)NC23",
                    1.0
                ],
                [
                    "OC1CNP(OCNCl)c2c(F)ccc1c2F",
                    1.0
                ],
                [
                    "OC1CNP(O)c2c(F)c(CNCl)cc1c2F",
                    1.0
                ],
                [
                    "OC1CN(O)P(C(F)F)c2cc(NCl)cc1c2",
                    1.0
                ],
                [
                    "OC(F)OP1Cc2c(NCNCl)ccc1c2F",
                    1.0
                ],
                [
                    "OC(Cl)NOP1NCC2=CC=C(F)CC1=C2F",
                    1.0
                ],
                [
                    "OC(CCl)Cn1o[nH]c2cc(F)c(F)cc2[pH]1",
                    1.0
                ],
                [
                    "Nc1ccc2cc1[PH]1(OCF)OC2(F)CN1Cl",
                    1.0
                ],
                [
                    "Nc1ccc2cc1C1O[PH]2(OCF)N(Cl)C1F",
                    1.0
                ],
                [
                    "Nc1ccc2cc1C1O[PH]2(OCCl)N(F)C1F",
                    1.0
                ],
                [
                    "Nc1ccc2cc1C1CO[PH]2(OCl)N(F)C1F",
                    1.0
                ],
                [
                    "Nc1ccc2c(F)c1C1CN(Cl)[PH]2(OCF)O1",
                    1.0
                ],
                [
                    "Nc1ccc2c(F)c1C1CN(Cl)[PH]2(C(O)F)O1",
                    1.0
                ],
                [
                    "Nc1ccc2c(F)c1C1CN(Cl)[PH](OF)(C2)O1",
                    1.0
                ],
                [
                    "Nc1ccc2c(F)c1C(CNCl)OP2OCF",
                    1.0
                ],
                [
                    "Nc1ccc(C2OPNC2OCF)c(F)c1Cl",
                    1.0
                ],
                [
                    "Nc1ccc(C2CNP(OCF)O2)c(F)c1Cl",
                    1.0
                ],
                [
                    "Nc1ccc(C2CN(Cl)P(OCF)O2)c(F)c1",
                    1.0
                ],
                [
                    "Nc1cc2cc(c1)C(Cl)(OF)CN(O)P2CF",
                    1.0
                ],
                [
                    "Nc1cc2c(F)c(c1)C(O)(Cl)CN(O)P2CF",
                    1.0
                ],
                [
                    "Nc1cc(F)c(C2CNP(OCF)O2)cc1Cl",
                    1.0
                ],
                [
                    "Nc1cc(F)c(C2CNP(OCF)O2)c(Cl)c1",
                    1.0
                ],
                [
                    "Nc1cc(F)c(C2CN(OCF)PO2)c(Cl)c1",
                    1.0
                ],
                [
                    "Nc1cc(F)c(C2CN(O)PO2)c(Cl)c1CF",
                    1.0
                ],
                [
                    "Nc1cc(F)c(C2CN(CF)P(O)O2)c(Cl)c1",
                    1.0
                ],
                [
                    "Nc1cc(F)c(C2(O)CN(CF)PO2)c(Cl)c1",
                    1.0
                ],
                [
                    "Nc1cc(Cl)c(C2CN(O)PO2)c(F)c1CF",
                    1.0
                ],
                [
                    "Nc1c2ccc(F)c1C(O)(CCl)C(F)N(O)P2",
                    1.0
                ],
                [
                    "Nc1c2cc3cc1C2O[PH]3(OCF)N(Cl)CF",
                    1.0
                ],
                [
                    "Nc1c2cc3cc1C2O[PH]3(NCF)OC(F)Cl",
                    1.0
                ],
                [
                    "Nc1c2cc(F)c(Cl)c1[PH]1(OCF)NCC2O1",
                    1.0
                ],
                [
                    "Nc1c2cc(F)c(Cl)c1[PH]1(OC(N)F)CC2O1",
                    1.0
                ],
                [
                    "Nc1c(OCF)cc(C2CNPO2)c(F)c1Cl",
                    1.0
                ],
                [
                    "Nc1c(Cl)ccc(C2CNP(OCF)O2)c1F",
                    1.0
                ],
                [
                    "Nc1c(Cl)cc2cc1C1CN(F)[PH]2(OCF)O1",
                    1.0
                ],
                [
                    "Nc1c(Cl)cc2cc1C(O)CN(F)P2OCF",
                    1.0
                ],
                [
                    "N[PH]12NCC(CO)(O1)c1cc(F)c(Cl)c2c1F",
                    1.0
                ],
                [
                    "NP1c2cc(c(F)cc2F)C(O)(CCl)CN1O",
                    1.0
                ],
                [
                    "NP1c2cc(F)c(F)c(c2)C(O)(CCl)CN1O",
                    1.0
                ],
                [
                    "NP1c2c(F)ccc(c2F)CC(O)(Cl)CN1O",
                    1.0
                ],
                [
                    "NP1C2=CCC(F)=C(F)C(=C2)C(O)(CCl)N1O",
                    1.0
                ],
                [
                    "NOc1ccc2cc1C(O)(Cl)CN(F)P2CF",
                    1.0
                ],
                [
                    "NOc1ccc2cc1C(O)(Cl)C(F)NP2CF",
                    1.0
                ],
                [
                    "NOc1ccc2c(F)c1C(O)(Cl)CNP2CF",
                    1.0
                ],
                [
                    "NOc1ccc2c(F)c1C(O)(Cl)CN(CF)P2",
                    1.0
                ],
                [
                    "NOc1ccc2c(F)c1C(Cl)C(O)NP2CF",
                    1.0
                ],
                [
                    "NOc1cc2cc(c1F)C(O)(C(F)Cl)CNP2",
                    1.0
                ],
                [
                    "NOc1cc(O)c2cc1C(Cl)C(F)NP2CF",
                    1.0
                ],
                [
                    "NOc1cc(O)c2c(F)c1C(Cl)CN(CF)P2",
                    1.0
                ],
                [
                    "NOc1c2cc(c(O)c1CF)PNC(F)C2Cl",
                    1.0
                ],
                [
                    "NOc1c2c(F)cc(F)c1C(O)C(CCl)NP2",
                    1.0
                ],
                [
                    "NOc1c2c(F)cc(F)c1C(O)(CCl)CNP2",
                    1.0
                ],
                [
                    "NOP1c2cccc(c2F)C(O)(Cl)CN1CF",
                    1.0
                ],
                [
                    "NOOC1(CCl)CNPc2cc1c(F)cc2F",
                    1.0
                ],
                [
                    "NON1Pc2ccc(F)c(c2CCl)C(O)C1F",
                    1.0
                ],
                [
                    "NON1Pc2ccc(F)c(c2)C1(O)C(F)CCl",
                    1.0
                ],
                [
                    "NON1Pc2ccc(F)c(c2)C(O)(CCl)C1F",
                    1.0
                ],
                [
                    "NON1Pc2cc(ccc2F)C(O)(CCl)C1F",
                    1.0
                ],
                [
                    "NON1Pc2cc(c(F)cc2O)C(CCl)C1F",
                    1.0
                ],
                [
                    "NON1Pc2cc(c(F)cc2F)C(O)C1CCl",
                    1.0
                ],
                [
                    "NON1PC2C(F)=C3C(F)=C(C(O)C1CCl)C32",
                    1.0
                ],
                [
                    "NON1CC(O)(Cl)c2cccc(c2F)P1CF",
                    1.0
                ],
                [
                    "NON1CC(O)(CCl)c2cc(cc(F)c2F)P1",
                    1.0
                ],
                [
                    "NON1CC(O)(CCl)c2cc(c(F)cc2F)P1",
                    1.0
                ],
                [
                    "NON1CC(O)(C(F)Cl)c2cc(ccc2F)P1",
                    1.0
                ],
                [
                    "NON1CC(Cl)(OF)c2cccc(c2)P1CF",
                    1.0
                ],
                [
                    "NON1CC(CCl)c2c(F)cc(F)c(c2O)P1",
                    1.0
                ],
                [
                    "NON1C(Cl)C(OF)c2cccc(c2)P1CF",
                    1.0
                ],
                [
                    "NOCOP1c2c(F)ccc(c2F)CCN1Cl",
                    1.0
                ],
                [
                    "NOC(F)P1c2cccc(c2)C(O)(Cl)CN1F",
                    1.0
                ],
                [
                    "NOC(F)P1NCC(O)(Cl)c2cccc1c2F",
                    1.0
                ],
                [
                    "NN1PC2C(F)=C3C(F)=C(C32)C(O)(O)C1CCl",
                    1.0
                ],
                [
                    "NN1CC(c2cccc(Cl)c2F)OP1OCF",
                    1.0
                ],
                [
                    "NN1CC(O)(O)C2=C(CCl)C3=C(F)C(P1)C32F",
                    1.0
                ],
                [
                    "NCc1cc2c(F)c(c1F)P(OCl)NCC2O",
                    1.0
                ],
                [
                    "NCc1cc2c(F)c(c1F)P(O)NCC2OCl",
                    1.0
                ],
                [
                    "NCc1cc2c(F)c(c1F)P(O)N(Cl)CC2O",
                    1.0
                ],
                [
                    "NCc1cc2c(F)c(c1F)C(OCl)CN(O)P2",
                    1.0
                ],
                [
                    "NCc1cc(F)c2c(F)c1PN(O)CC2OCl",
                    1.0
                ],
                [
                    "NCc1cc(F)c2c(F)c1C1CN(Cl)[PH]2(O)O1",
                    1.0
                ],
                [
                    "NCc1c2c(F)cc(F)c1[PH]1(O)OC2CN1Cl",
                    1.0
                ],
                [
                    "NCc1c(F)c2cc(c1F)P(O)NCC2OCl",
                    1.0
                ],
                [
                    "NCP1c2ccc(F)c(c2F)C(OCl)CN1O",
                    1.0
                ],
                [
                    "NCP1c2c(F)ccc(c2F)C(O)(Cl)CN1O",
                    1.0
                ],
                [
                    "NCOc1cc(F)c2c(F)c1PNCC2OCl",
                    1.0
                ],
                [
                    "NCOc1cc(C2CNPO2)c(F)c(F)c1Cl",
                    1.0
                ],
                [
                    "NCOc1cc(C2CN(F)PO2)cc(F)c1Cl",
                    1.0
                ],
                [
                    "NCOc1cc(C2CN(F)PO2)c(F)cc1Cl",
                    1.0
                ],
                [
                    "NCO[PH]12OC(F)(CN1Cl)c1cc2ccc1F",
                    1.0
                ],
                [
                    "NCO[PH]12OC(CN1Cl)c1ccc(F)c2c1F",
                    1.0
                ],
                [
                    "NCO[PH]12OC(CN1Cl)c1cc2c(F)cc1F",
                    1.0
                ],
                [
                    "NCOP1c2cc(F)c(F)c(c2O)C1CNCl",
                    1.0
                ],
                [
                    "NCOP1c2c(F)ccc(c2F)C(O)CN1Cl",
                    1.0
                ],
                [
                    "NCOP1c2c(F)cc(F)c(c2O)C1CNCl",
                    1.0
                ],
                [
                    "NCOP1OC(CNCl)c2cc1c(F)cc2F",
                    1.0
                ],
                [
                    "NCOP1NCC(OCl)c2c(F)ccc1c2F",
                    1.0
                ],
                [
                    "NCOP1NCC(O)c2c(F)cc(Cl)c1c2F",
                    1.0
                ],
                [
                    "NCOP1NCC(O)(Cl)c2ccc(F)c1c2F",
                    1.0
                ],
                [
                    "NCOOP1c2cccc(c2F)C(F)CN1Cl",
                    1.0
                ],
                [
                    "NCON1Pc2ccc(F)c(c2F)C(O)C1Cl",
                    1.0
                ],
                [
                    "NCON1CCc2c(F)c(OCl)cc(c2F)P1",
                    1.0
                ],
                [
                    "NCON1CC(OCl)c2c(F)ccc(c2F)P1",
                    1.0
                ],
                [
                    "NCON1CC(O)c2c(F)c(Cl)cc(c2F)P1",
                    1.0
                ],
                [
                    "NCON1CC(O)(Cl)c2ccc(F)c(c2F)P1",
                    1.0
                ],
                [
                    "NCON1CC(O)(Cl)c2cc(c(F)cc2F)P1",
                    1.0
                ],
                [
                    "NCON1CC(O)(Cl)c2c(F)ccc(c2F)P1",
                    1.0
                ],
                [
                    "NCON1CC(F)(OCl)c2cc(ccc2F)P1",
                    1.0
                ],
                [
                    "NCN(Cl)CC1c2c(O)c(cc(F)c2F)P1O",
                    1.0
                ],
                [
                    "NCCP1c2c(F)ccc(c2F)C(O)(Cl)N1O",
                    1.0
                ],
                [
                    "NCC1OP(OC(F)Cl)c2ccc(N)c1c2F",
                    1.0
                ],
                [
                    "NCC1OP(N(O)CF)c2cc1c(F)cc2Cl",
                    1.0
                ],
                [
                    "NCC1OP(N(O)CF)c2c(Cl)ccc1c2F",
                    1.0
                ],
                [
                    "NCC1C2O[PH](O)(c3c(F)ccc2c3F)N1Cl",
                    1.0
                ],
                [
                    "NCC1(OCl)CNPc2cc(O)c(F)c1c2F",
                    1.0
                ],
                [
                    "NCC1(OCl)CN(O)Pc2ccc(F)c1c2F",
                    1.0
                ],
                [
                    "NC1OP(O)NC1C(F)c1ccc(Cl)c(F)c1",
                    1.0
                ],
                [
                    "NC1OC2(Cl)C=CC=C(F)C(=CF)P1N(O)C2",
                    1.0
                ],
                [
                    "NC1NP(CF)c2cc(O)cc(c2F)C1(O)Cl",
                    1.0
                ],
                [
                    "NC1C=CC2=CC1C1COP2N(F)C1(F)OCl",
                    1.0
                ],
                [
                    "NC1C=CC2=CC1C1(Cl)COP2N(F)C1(O)F",
                    1.0
                ],
                [
                    "NC1C(OCl)=CC2=CC1C1COP2N(F)C1F",
                    1.0
                ],
                [
                    "NC12OP(O)N(Cl)C1C(F)C1=C2C(F)=CCC1",
                    1.0
                ],
                [
                    "NC12OP(O)N(Cl)C1(F)C(F)C1=C2C=CCC1",
                    1.0
                ],
                [
                    "NC12CN(F)[PH](OCF)(O1)c1cc(Cl)cc2c1",
                    1.0
                ],
                [
                    "NC1(c2ccccc2F)CN(Cl)P(OCF)O1",
                    1.0
                ],
                [
                    "NC1(c2ccccc2CF)CN(Cl)P(OF)O1",
                    1.0
                ],
                [
                    "NC1(c2ccc(OCF)cc2F)CN(Cl)PO1",
                    1.0
                ],
                [
                    "NC1(c2ccc(F)cc2OCF)CN(Cl)PO1",
                    1.0
                ],
                [
                    "NC1(c2ccc(F)cc2)CN(Cl)P(OCF)O1",
                    1.0
                ],
                [
                    "NC1(c2ccc(Cl)cc2F)CNP(OCF)O1",
                    1.0
                ],
                [
                    "NC1(c2cc(F)ccc2CF)CN(Cl)P(O)O1",
                    1.0
                ],
                [
                    "NC1(c2c(F)cccc2CF)CN(Cl)P(O)O1",
                    1.0
                ],
                [
                    "NC(O)OP1c2c(F)ccc(c2F)CCN1Cl",
                    1.0
                ],
                [
                    "NC(O)OP1NC(Cl)C2=CC=C(F)CC1=C2F",
                    1.0
                ],
                [
                    "NC(O)OP1C2=C(F)C(=CC=C(F)C2)CN1Cl",
                    1.0
                ],
                [
                    "NC(O)OCP1c2c(F)ccc(c2F)CN1Cl",
                    1.0
                ],
                [
                    "NC(O)(F)[PH]12OC(CN1Cl)c1cccc2c1F",
                    1.0
                ],
                [
                    "NC(O)(F)[PH]12OC(CN1Cl)c1cc(F)cc2c1",
                    1.0
                ],
                [
                    "NC(F)Oc1cc(C2CNPO2)c(F)cc1Cl",
                    1.0
                ],
                [
                    "NC(F)O[PH]12OC(F)(CN1Cl)c1cccc2c1",
                    1.0
                ],
                [
                    "NC(F)O[PH]12OC(F)(CN1Cl)C1=CC3=CC32C1",
                    1.0
                ],
                [
                    "NC(F)O[PH]12OC(CN1Cl)c1cccc2c1F",
                    1.0
                ],
                [
                    "NC(F)O[PH]12OC(CN1Cl)c1cc2ccc1F",
                    1.0
                ],
                [
                    "NC(F)O[PH]12NCC(O1)c1ccc(Cl)c2c1F",
                    1.0
                ],
                [
                    "NC(F)O[PH]12NCC(O1)c1cc2cc(Cl)c1F",
                    1.0
                ],
                [
                    "NC(F)OP1c2c(O)ccc(c2F)CCN1Cl",
                    1.0
                ],
                [
                    "NC(F)OP1NCC(c2ccc(Cl)cc2F)O1",
                    1.0
                ],
                [
                    "NC(F)OP1NCC(c2ccc(Cl)c(F)c2)O1",
                    1.0
                ],
                [
                    "NC(F)OP1NCC(c2c(F)cccc2Cl)O1",
                    1.0
                ],
                [
                    "NC(F)OP1NC(c2ccc(Cl)c(F)c2)CO1",
                    1.0
                ],
                [
                    "NC(F)OC1NPOC1c1ccc(Cl)cc1F",
                    1.0
                ],
                [
                    "NC(F)C1OP(N(O)CF)c2cc1ccc2Cl",
                    1.0
                ],
                [
                    "NC(F)(OP1NCCO1)c1ccc(Cl)c(F)c1",
                    1.0
                ],
                [
                    "NC(Cl)c1cc2c(F)c(c1F)PN(O)CC2O",
                    1.0
                ],
                [
                    "NC(Cl)c1c(O)cc(F)c(F)c1C1CNPO1",
                    1.0
                ],
                [
                    "NC(=O)OPN(Cl)CCc1ccc(F)cc1F",
                    1.0
                ],
                [
                    "Fc1ccccc1N(OC(F)Cl)C1CNPO1",
                    1.0
                ],
                [
                    "Fc1ccc2c(F)c1CCN(OCNOCl)P2",
                    1.0
                ],
                [
                    "Fc1ccc2c(F)c1C(OCl)CN2OCNP",
                    1.0
                ],
                [
                    "FNCON1CC(OCl)c2cc(ccc2F)P1",
                    1.0
                ],
                [
                    "FNC(F)OP1NCC(c2ccc(Cl)cc2)O1",
                    1.0
                ],
                [
                    "FCO[PH]12OC(CN1Cl)c1cc2ccc1NF",
                    1.0
                ],
                [
                    "FCO[PH]12NC(F)Cc3cc1ccc3N(Cl)O2",
                    1.0
                ],
                [
                    "FCO[PH]12NC(F)C(O1)c1cc2ccc1NCl",
                    1.0
                ],
                [
                    "FCOP1OCc2c(NCNCl)ccc1c2F",
                    1.0
                ],
                [
                    "FCOP1OCCN1Nc1cccc(F)c1Cl",
                    1.0
                ],
                [
                    "FCOP1NCC(c2cc(NF)ccc2Cl)O1",
                    1.0
                ],
                [
                    "FCOP1NC(c2ccc(NCl)cc2F)CO1",
                    1.0
                ],
                [
                    "FCONC1CN(Cl)P(c2ccccc2F)O1",
                    1.0
                ],
                [
                    "FCONC1(c2ccccc2F)OPCN1Cl",
                    1.0
                ],
                [
                    "FCONC1(c2ccccc2F)CN(Cl)PO1",
                    1.0
                ],
                [
                    "FCONC1(c2ccc(Cl)cc2F)CNPO1",
                    1.0
                ],
                [
                    "FCON(c1ccccc1F)C1CN(Cl)PO1",
                    1.0
                ],
                [
                    "FCON(c1ccccc1F)C1(Cl)CNPO1",
                    1.0
                ],
                [
                    "FCNO[PH]12NCC(O1)c1ccc(Cl)c2c1F",
                    1.0
                ],
                [
                    "FCN1OC=C2C(Cl)=CC(F)=CC3CN[PH]21O3",
                    1.0
                ],
                [
                    "FCC1N[PH]23NOC=C2C(Cl)=CC(F)=CC1O3",
                    1.0
                ],
                [
                    "FCC1=CC(=C(Cl)CF)OCN=C2NPOC12",
                    1.0
                ],
                [
                    "FC1=CC=C2CNP(ONCOCl)C(=C2F)C1",
                    1.0
                ],
                [
                    "FC(F)O[PH]12NCC(O1)c1cc2ccc1NCl",
                    1.0
                ],
                [
                    "Cc1cccc(F)c1C1(NF)CN(Cl)P(O)O1",
                    1.0
                ],
                [
                    "Cc1cc2c(c(F)c1F)P2CN(CCl)ONO",
                    1.0
                ],
                [
                    "Cc1cc2c(F)c(c1F)P(OO)N(NCl)CC2",
                    1.0
                ],
                [
                    "Cc1cc2c(F)c(c1F)P(OCl)NCC2(N)O",
                    1.0
                ],
                [
                    "Cc1cc2c(F)c(c1F)P(O)NC(NCl)C2O",
                    1.0
                ],
                [
                    "Cc1c2cc(N)cc1P(O)OC2C(F)(Cl)NF",
                    1.0
                ],
                [
                    "Cc1c2c(F)c(N)c(F)c1P(O)NCC2OCl",
                    1.0
                ],
                [
                    "Cc1c(F)c(Cl)c2c(F)c1C1CN[PH]2(NO)O1",
                    1.0
                ],
                [
                    "Cc1c(F)c(Cl)c2c(F)c1C1(O)CN[PH]2(N)O1",
                    1.0
                ],
                [
                    "CP1c2ccc(F)c(c2F)C(OCl)N1OCN",
                    1.0
                ],
                [
                    "CP1c2c(F)ccc(c2F)C(O)(Cl)CN1ON",
                    1.0
                ],
                [
                    "CP1NCC(O)(Cl)c2c(ON)cc(F)c1c2F",
                    1.0
                ],
                [
                    "CP1NCC(Cl)(OF)c2c(ON)ccc1c2F",
                    1.0
                ],
                [
                    "CP1NC(F)C(O)(Cl)c2cc1c(F)cc2ON",
                    1.0
                ],
                [
                    "CO[PH]12OC3C(=C(NF)C(Cl)=C3N1F)C=C2C",
                    1.0
                ],
                [
                    "CO[PH]12OC(c3cc1c(F)cc3F)C(N)N2Cl",
                    1.0
                ],
                [
                    "CO[PH]12OC(N)(CN1Cl)c1cc2c(F)cc1F",
                    1.0
                ],
                [
                    "CO[PH]12OC(CN1F)c1cc2cc(Cl)c1NF",
                    1.0
                ],
                [
                    "CO[PH]12OC(CN1Cl)c1ccc(NF)c2c1F",
                    1.0
                ],
                [
                    "CO[PH]1(NCl)OC2c3cc2c(N(C)F)c1c3F",
                    1.0
                ],
                [
                    "CO[PH]1(N(C)Cl)OC2c3cc2c(NF)c1c3F",
                    1.0
                ],
                [
                    "CO[PH]1(N(C)Cl)OC2c3cc1c(F)c2c3NF",
                    1.0
                ],
                [
                    "COP1c2c(F)cc(F)c(c2O)C1C(N)NCl",
                    1.0
                ],
                [
                    "COP1OC(N)(CNCl)c2cc1c(F)cc2F",
                    1.0
                ],
                [
                    "COP1OC(N)(CN)c2cc1c(F)c(Cl)c2F",
                    1.0
                ],
                [
                    "COP1OC(C)(N)c2c(F)cc(F)c1c2NCl",
                    1.0
                ],
                [
                    "COP1C=C(F)C2=CC(=CNF)C2(N(C)Cl)O1",
                    1.0
                ],
                [
                    "CONC1NPc2ccc(F)c(c2F)C1OCl",
                    1.0
                ],
                [
                    "CONC1(c2cccc(F)c2F)CN(Cl)PO1",
                    1.0
                ],
                [
                    "CON1Pc2ccc(F)c(c2F)C(OCl)C1N",
                    1.0
                ],
                [
                    "CON1CC(OCl)c2cc(c(F)c(N)c2F)P1",
                    1.0
                ],
                [
                    "CON1CC(OCl)c2c(F)c(N)cc(c2F)P1",
                    1.0
                ],
                [
                    "CON1CC(F)(OCl)c2cc(ccc2F)P1N",
                    1.0
                ],
                [
                    "CNc1ccc2cc1C1O[PH]2(OCl)N(F)C1F",
                    1.0
                ],
                [
                    "CNc1ccc2cc1C1O[PH]2(O)N(F)C1(F)Cl",
                    1.0
                ],
                [
                    "CNc1ccc2cc1C(C(O)(F)Cl)OP2NF",
                    1.0
                ],
                [
                    "CNc1cc2cc(c1)P(O)OC2C(F)(Cl)NF",
                    1.0
                ],
                [
                    "CN1CC(O)(Cl)c2c(ON)ccc(c2F)P1F",
                    1.0
                ],
                [
                    "CN1CC(O)(Cl)c2c(NO)ccc(c2F)P1F",
                    1.0
                ],
                [
                    "CN(ON)P1c2cc(C(O)CCl)c(F)c(F)c21",
                    1.0
                ],
                [
                    "CN(OF)[PH]12NCC(O1)c1cc2c(Cl)cc1F",
                    1.0
                ],
                [
                    "CN(O)[PH]12NCC(O1)c1c(F)cc(Cl)c2c1F",
                    1.0
                ],
                [
                    "CN(F)c1c(Cl)cc2cc1C1CN(F)[PH]2(O)O1",
                    1.0
                ],
                [
                    "CN(Cl)N1CC(O)c2cc(F)cc(c2F)P1O",
                    1.0
                ],
                [
                    "CN(Cl)C1NP(O)c2c(F)ccc(c2F)C1O",
                    1.0
                ],
                [
                    "CN(CP1c2cc(F)c(C(O)Cl)c(F)c21)ON",
                    1.0
                ],
                [
                    "CN(CP1c2cc(C(O)Cl)c(F)c(F)c21)ON",
                    1.0
                ],
                [
                    "CC1CN(ONCl)Pc2c(F)cc(F)c1c2O",
                    1.0
                ],
                [
                    "CC1(O)c2cc(ccc2F)P(Cl)N(ON)C1F",
                    1.0
                ],
                [
                    "CC1(O)CN(O)P(Cl)c2c(F)ccc1c2NF",
                    1.0
                ],
                [
                    "CC1(NO)N(F)Pc2cccc(c2F)C1(O)Cl",
                    1.0
                ],
                [
                    "CC(F)=C1C(F)=CC=CC2(Cl)OC(N)P1N2O",
                    1.0
                ],
                [
                    "C=C(F)C1=CC(=C)P2OC(CN2Cl)N1OCF",
                    1.0
                ]
            ],
            "execution_time": 120.67501783370972,
            "number_scoring_function_calls": 8284,
            "metadata": {
                "top_250": 1.0,
                "internal_similarity_max": 0.7446808510638298,
                "internal_similarity_mean": 0.16379451150313754,
                "internal_similarity_histogram_density": [
                    [
                        0.73184,
                        7.31136,
                        1.6479999999999995,
                        0.20640000000000006,
                        0.07296000000000001,
                        0.015999999999999986,
                        0.012480000000000003,
                        0.0009600000000000002,
                        0.0,
                        0.0
                    ]
                ],
                "internal_similarity_histogram_bins": [
                    [
                        0.0,
                        0.1,
                        0.2,
                        0.30000000000000004,
                        0.4,
                        0.5,
                        0.6000000000000001,
                        0.7000000000000001,
                        0.8,
                        0.9,
                        1.0
                    ]
                ]
            }
        },
        {
            "benchmark_name": "Median molecules 1",
            "score": 0.4546897198052908,
            "optimized_molecules": [
                [
                    "CC1CCC2CC(=O)C(C)(CCC(C(C)C)C(O)C1)C2(C)C",
                    0.4745762711864407
                ],
                [
                    "CC1CCC2(C)C(=O)CC(CCC(C(C)C)C(O)C1)C2(C)C",
                    0.4745762711864407
                ],
                [
                    "CC(C)C1CCC2(C)C(=O)CC(CC1O)C2(C)C",
                    0.4738035414793428
                ],
                [
                    "CC(C)C1CCC2CC(=O)C(C)(CCC1O)C2(C)C",
                    0.46032847487588874
                ],
                [
                    "CC(C)C1CC(=O)C2(C)CCC(CC1O)C2(C)C",
                    0.458682472293863
                ],
                [
                    "CC1CCC2CCC(C)(C(=O)CC(C(C)C)C(O)C1)C2(C)C",
                    0.45
                ],
                [
                    "CC1CCC(C(C)C)C(O)CCC2(C)C(=O)CC(C1)C2(C)C",
                    0.45
                ],
                [
                    "CC1CCC(C(C)C)C(O)CC2CCC(C)(C(=O)C1)C2(C)C",
                    0.45
                ],
                [
                    "CC1CCC(C(C)C)C(O)CC2CC(=O)C(C)(CC1)C2(C)C",
                    0.45
                ],
                [
                    "CC1CCC(C(C)C)C(O)CC(=O)C2(C)CCC(C1)C2(C)C",
                    0.45
                ],
                [
                    "CC1CC(=O)C2(C)CCC(CCC(C(C)C)C(O)C1)C2(C)C",
                    0.45
                ],
                [
                    "CC1CCC2CC(=O)C(C)(CC(C(C)C)C(O)C1)C2(C)C",
                    0.44801076831712416
                ],
                [
                    "CC1CCC2(C)C(=O)CC(CC(C(C)C)C(O)C1)C2(C)C",
                    0.44801076831712416
                ],
                [
                    "CC1CC(O)C(C(C)C)CCC2CC(=O)C(C)(C1)C2(C)C",
                    0.44801076831712416
                ],
                [
                    "CC1CC(O)C(C(C)C)CCC2(C)C(=O)CC(C1)C2(C)C",
                    0.44801076831712416
                ],
                [
                    "CC(C)C1CCC2CCC(C)(C(=O)CC1O)C2(C)C",
                    0.4476660119995655
                ],
                [
                    "CC(C)C1CCC2CC(=O)C(C)(CC1O)C2(C)C",
                    0.4468887036332465
                ],
                [
                    "CC(C)C1CCC2(C)C(=O)CC(CCC1O)C2(C)C",
                    0.44585082870893744
                ],
                [
                    "CC(C)C1CC2CCC(C)(C(=O)CC1O)C2(C)C",
                    0.443613573862942
                ],
                [
                    "CC(C)C1CC2CC(=O)C(C)(CCC1O)C2(C)C",
                    0.443613573862942
                ],
                [
                    "CC1CCCC2CC(=O)C(C)(CCC(C(C)C)C(O)C1)C2(C)C",
                    0.43994134506405985
                ],
                [
                    "CC1CCCC2(C)C(=O)CC(CCC(C(C)C)C(O)C1)C2(C)C",
                    0.43994134506405985
                ],
                [
                    "CC1CCC2CC(=O)C(C)(CCCC(C(C)C)C(O)C1)C2(C)C",
                    0.43994134506405985
                ],
                [
                    "CC1CCC2(C)C(=O)CC(CCCC(C(C)C)C(O)C1)C2(C)C",
                    0.43994134506405985
                ],
                [
                    "CC1CCC(O)C(C(C)C)CCC2(C)C(=O)CC(C1)C2(C)C",
                    0.4379535120175709
                ],
                [
                    "CC1CCC2CC(=O)C(C)(CCC(O)C(C(C)C)C1)C2(C)C",
                    0.4374487394792124
                ],
                [
                    "CC(C)C1CCC(=O)C2(C)CCC(CC1O)C2(C)C",
                    0.43605676539356963
                ],
                [
                    "CC1CCC2(C)C(=O)CC(CC(O)C(C(C)C)C1)C2(C)C",
                    0.435285750066007
                ],
                [
                    "CC1CCC(C(C)C)C(O)CC2CC(=O)C(C)(C1)C2(C)C",
                    0.435285750066007
                ],
                [
                    "CC1CCC(C(C)C)C(O)CC2(C)C(=O)CC(C1)C2(C)C",
                    0.435285750066007
                ],
                [
                    "CC1CC(O)C(C(C)C)CC(=O)C2(C)CCC(C1)C2(C)C",
                    0.435285750066007
                ],
                [
                    "CC1CC(=O)C2(C)CCC(CC(C(C)C)C(O)C1)C2(C)C",
                    0.435285750066007
                ],
                [
                    "CC(C)C1CCCC2(C)C(=O)CC(CC1O)C2(C)C",
                    0.43513363202883826
                ],
                [
                    "CC1CCC2CC(O)C(C(C)C)CCC(C)(C(=O)C1)C2(C)C",
                    0.4262295081967213
                ],
                [
                    "CC1CCC2(C)C(=O)CC(O)C(C(C)C)CCC(C1)C2(C)C",
                    0.4262295081967213
                ],
                [
                    "CC1CCC2CCC(C)(C(=O)CC(O)C(C(C)C)C1)C2(C)C",
                    0.42597137568529864
                ],
                [
                    "CC1CCC(O)C(C(C)C)CC(=O)C2(C)CCC(C1)C2(C)C",
                    0.42597137568529864
                ],
                [
                    "CC1CCC2CC(=O)C(C)(CCC(C(C)S)C(O)C1)C2(C)C",
                    0.4251952027621871
                ],
                [
                    "CC1CCC2CC(=O)C(C)(CCC(C(C)P)C(O)C1)C2(C)C",
                    0.4251952027621871
                ],
                [
                    "CC1CCC2CC(=O)C(C)(CCC(C(C)O)C(O)C1)C2(C)C",
                    0.4251952027621871
                ],
                [
                    "CC1CCC2CC(=O)C(C)(CCC(C(C)N)C(O)C1)C2(C)C",
                    0.4251952027621871
                ],
                [
                    "CC1CCC2CC(=O)C(C)(CCC(C(C)F)C(O)C1)C2(C)C",
                    0.4251952027621871
                ],
                [
                    "CC1CCC2CC(=O)C(C)(CCC(C(C)Cl)C(O)C1)C2(C)C",
                    0.4251952027621871
                ],
                [
                    "CC1CCC2CC(=O)C(C)(CCC(C(C)Br)C(O)C1)C2(C)C",
                    0.4251952027621871
                ],
                [
                    "CC1CCC2(C)C(=O)CC(CCC(O)C(C(C)C)C1)C2(C)C",
                    0.4251952027621871
                ],
                [
                    "CC1CCC2(C)C(=O)CC(CCC(C(C)S)C(O)C1)C2(C)C",
                    0.4251952027621871
                ],
                [
                    "CC1CCC2(C)C(=O)CC(CCC(C(C)P)C(O)C1)C2(C)C",
                    0.4251952027621871
                ],
                [
                    "CC1CCC2(C)C(=O)CC(CCC(C(C)O)C(O)C1)C2(C)C",
                    0.4251952027621871
                ],
                [
                    "CC1CCC2(C)C(=O)CC(CCC(C(C)N)C(O)C1)C2(C)C",
                    0.4251952027621871
                ],
                [
                    "CC1CCC2(C)C(=O)CC(CCC(C(C)F)C(O)C1)C2(C)C",
                    0.4251952027621871
                ],
                [
                    "CC1CCC2(C)C(=O)CC(CCC(C(C)Cl)C(O)C1)C2(C)C",
                    0.4251952027621871
                ],
                [
                    "CC1CCC2(C)C(=O)CC(CCC(C(C)Br)C(O)C1)C2(C)C",
                    0.4251952027621871
                ],
                [
                    "CC(C)C1CCC2CC(=O)C(C)(CCC(S)CC1O)C2(C)C",
                    0.4251952027621871
                ],
                [
                    "CC(C)C1CCC2CC(=O)C(C)(CCC(P)CC1O)C2(C)C",
                    0.4251952027621871
                ],
                [
                    "CC(C)C1CCC2CC(=O)C(C)(CCC(O)CC1O)C2(C)C",
                    0.4251952027621871
                ],
                [
                    "CC(C)C1CCC2CC(=O)C(C)(CCC(N)CC1O)C2(C)C",
                    0.4251952027621871
                ],
                [
                    "CC(C)C1CCC2CC(=O)C(C)(CCC(F)CC1O)C2(C)C",
                    0.4251952027621871
                ],
                [
                    "CC(C)C1CCC2CC(=O)C(C)(CCC(Cl)CC1O)C2(C)C",
                    0.4251952027621871
                ],
                [
                    "CC(C)C1CCC2CC(=O)C(C)(CCC(Br)CC1O)C2(C)C",
                    0.4251952027621871
                ],
                [
                    "CC(C)C1CCC2CC(=O)C(C)(CCCC1O)C2(C)C",
                    0.4242640687119285
                ],
                [
                    "CC1CCC2CC(=O)C(C)(CC(O)C(C(C)C)C1)C2(C)C",
                    0.423728813559322
                ],
                [
                    "CC1CCC2(C)C(=O)CC(C(C)C)C(O)CC(C1)C2(C)C",
                    0.4234505222898966
                ],
                [
                    "CC1CC(=O)C2(C)CCC(C(C)C)C(O)CC(C1)C2(C)C",
                    0.4234505222898966
                ],
                [
                    "CC(C)C1CCC2(C)C(=O)CCC(CC1O)C2(C)C",
                    0.42334475220649564
                ],
                [
                    "CC1CCC2CC(C)(C(=O)CC(C(C)C)C(O)C1)C2(C)C",
                    0.4226135862856293
                ],
                [
                    "CC1CCC(C(C)C)C(O)CC2CC(C)(C(=O)C1)C2(C)C",
                    0.4226135862856293
                ],
                [
                    "CC1CCC(C(C)C)C(O)CC(=O)C2(C)CC(C1)C2(C)C",
                    0.4226135862856293
                ],
                [
                    "CC1CC(=O)C2(C)CCC(CC(O)C(C(C)C)C1)C2(C)C",
                    0.4226135862856293
                ],
                [
                    "CC1CC(=O)C2(C)CC(CCC(C(C)C)C(O)C1)C2(C)C",
                    0.4226135862856293
                ],
                [
                    "CC(C)C1CCCC2CC(=O)C(C)(CCC1O)C2(C)C",
                    0.4225001481984198
                ],
                [
                    "CC(C)C1CCC2(C)C(=O)CC(CCCC1O)C2(C)C",
                    0.4225001481984198
                ],
                [
                    "CC(C)C1CCC2CC(=O)C(C)(CCC(O)C1C)C2(C)C",
                    0.421211769587116
                ],
                [
                    "CC(C)C1CCC2CC(C)(C(=O)CC1O)C2(C)C",
                    0.42047525605008473
                ],
                [
                    "CC(C)C1CCC2(C)C(=O)CC(CC1O)C2(C)S",
                    0.42047525605008473
                ],
                [
                    "CC(C)C1CCC2(C)C(=O)CC(CC1O)C2(C)P",
                    0.42047525605008473
                ],
                [
                    "CC(C)C1CCC2(C)C(=O)CC(CC1O)C2(C)O",
                    0.42047525605008473
                ],
                [
                    "CC(C)C1CCC2(C)C(=O)CC(CC1O)C2(C)N",
                    0.42047525605008473
                ],
                [
                    "CC(C)C1CCC2(C)C(=O)CC(CC1O)C2(C)F",
                    0.42047525605008473
                ],
                [
                    "CC(C)C1CCC2(C)C(=O)CC(CC1O)C2(C)Cl",
                    0.42047525605008473
                ],
                [
                    "CC(C)C1CCC2(C)C(=O)CC(CC1O)C2(C)Br",
                    0.42047525605008473
                ],
                [
                    "CC1CCCCC2CC(=O)C(C)(CCC(C(C)C)C(O)C1)C2(C)C",
                    0.41979015736886477
                ],
                [
                    "CC1CCCCC2(C)C(=O)CC(CCC(C(C)C)C(O)C1)C2(C)C",
                    0.41979015736886477
                ],
                [
                    "CC1CCC2CC(=O)C(C)(CCCCC(C(C)C)C(O)C1)C2(C)C",
                    0.41979015736886477
                ],
                [
                    "CC1CCC2(C)C(=O)CC(CCCCC(C(C)C)C(O)C1)C2(C)C",
                    0.41979015736886477
                ],
                [
                    "CC(C)C1CC(=O)C2(C)CCC(CCC1O)C2(C)C",
                    0.41953597014763633
                ],
                [
                    "CC(C)C1CC2(C)C(=O)CC(CCC1O)C2(C)C",
                    0.4184137043778615
                ],
                [
                    "CC(C)C1CCC2(C)C(=O)CC(CC(O)C1C)C2(C)C",
                    0.4183300132670378
                ],
                [
                    "CC(C)C1CC2CCC(C)(C(=O)CC(O)C1C)C2(C)C",
                    0.4183300132670378
                ],
                [
                    "CC(C)C1CC2CC(=O)C(C)(CCC(O)C1C)C2(C)C",
                    0.4183300132670378
                ],
                [
                    "CC(C)C1CC(=O)C2(C)CCC(CC(O)C1C)C2(C)C",
                    0.4183300132670378
                ],
                [
                    "CC1CCC2CC(=O)C(C)(CCC(C(C)C)C(O)CC(C)C1)C2(C)C",
                    0.417910447761194
                ],
                [
                    "CC1CCC2(C)C(=O)CC(CCC(C(C)C)C(O)CC(C)C1)C2(C)C",
                    0.417910447761194
                ],
                [
                    "CC1CCC2(C)C(=O)CC(CC(C)CCC(C(C)C)C(O)C1)C2(C)C",
                    0.417690364554548
                ],
                [
                    "CC1CC(=O)C2(C)CCC(CC(C)CCC(C(C)C)C(O)C1)C2(C)C",
                    0.417690364554548
                ],
                [
                    "CC1CCC2CC(=O)C(C)(CCC(O)C1)C2(C)C",
                    0.41753340038353265
                ],
                [
                    "CC1CCCC2CCC(C)(C(=O)CC(C(C)C)C(O)C1)C2(C)C",
                    0.4172614801981401
                ],
                [
                    "CC1CCCC2(C)C(=O)CC(CC(O)C(C(C)C)CC1)C2(C)C",
                    0.4172614801981401
                ],
                [
                    "CC1CCC(C(C)C)C(O)CCCC2(C)C(=O)CC(C1)C2(C)C",
                    0.4172614801981401
                ],
                [
                    "CC1CC(=O)C2(C)CCC(CCCC(C(C)C)C(O)C1)C2(C)C",
                    0.4172614801981401
                ],
                [
                    "CC(C)C1CCC2CC(=O)C(C)(CCC1C)C2(C)C",
                    0.4169606805807075
                ]
            ],
            "execution_time": 223900.834939003,
            "number_scoring_function_calls": 17214704,
            "metadata": {
                "top_1": 0.4745762711864407,
                "top_10": 0.4591967031021976,
                "top_100": 0.43029618512723417,
                "internal_similarity_max": 0.9523809523809523,
                "internal_similarity_mean": 0.6270140431307778,
                "internal_similarity_histogram_density": [
                    [
                        0.1,
                        0.0,
                        0.0,
                        0.0,
                        0.30000000000000004,
                        3.585999999999997,
                        3.8560000000000008,
                        1.7500000000000004,
                        0.3580000000000001,
                        0.05000000000000001
                    ]
                ],
                "internal_similarity_histogram_bins": [
                    [
                        0.0,
                        0.1,
                        0.2,
                        0.30000000000000004,
                        0.4,
                        0.5,
                        0.6000000000000001,
                        0.7000000000000001,
                        0.8,
                        0.9,
                        1.0
                    ]
                ]
            }
        },
        {
            "benchmark_name": "Median molecules 2",
            "score": 0.4170527724968083,
            "optimized_molecules": [
                [
                    "CCCc1nn(C)c2c(=O)[nH]c(-c3cc(S(=O)(=O)N4CCN(C)C(=O)C(c5ccc6c(c5)OCO6)N(S)CC4)ccc3OCC)nc12",
                    0.4189303587741589
                ],
                [
                    "CCCc1nn(C)c2c(=O)[nH]c(-c3cc(S(=O)(=O)N4CCN(C)C(=O)C(c5ccc6c(c5)OCO6)N(P)CC4)ccc3OCC)nc12",
                    0.4189303587741589
                ],
                [
                    "CCCc1nn(C)c2c(=O)[nH]c(-c3cc(S(=O)(=O)N4CCN(C)C(=O)C(c5ccc6c(c5)OCO6)N(O)CC4)ccc3OCC)nc12",
                    0.4189303587741589
                ],
                [
                    "CCCc1nn(C)c2c(=O)[nH]c(-c3cc(S(=O)(=O)N4CCN(C)C(=O)C(c5ccc6c(c5)OCO6)N(N)CC4)ccc3OCC)nc12",
                    0.4189303587741589
                ],
                [
                    "CCCc1nn(C)c2c(=O)[nH]c(-c3cc(S(=O)(=O)N4CCN(C)C(=O)C(c5ccc6c(c5)OCO6)N(F)CC4)ccc3OCC)nc12",
                    0.4189303587741589
                ],
                [
                    "CCCc1nn(C)c2c(=O)[nH]c(-c3cc(S(=O)(=O)N4CCN(C)C(=O)C(c5ccc6c(c5)OCO6)N(Cl)CC4)ccc3OCC)nc12",
                    0.4189303587741589
                ],
                [
                    "CCCc1nn(C)c2c(=O)[nH]c(-c3cc(S(=O)(=O)N4CCN(C)C(=O)C(c5ccc6c(c5)OCO6)N(C)CC4)ccc3OCC)nc12",
                    0.4189303587741589
                ],
                [
                    "CCCc1nn(C)c2c(=O)[nH]c(-c3cc(S(=O)(=O)N4CCN(C)C(=O)C(c5ccc6c(c5)OCO6)N(Br)CC4)ccc3OCC)nc12",
                    0.4189303587741589
                ],
                [
                    "CCCc1nn(C)c2c(=O)[nH]c(-c3cc(S(=O)(=O)N4CCN(C)C(c5ccc6c(c5)OCO6)C(=O)C4)ccc3OCC)nc12",
                    0.41719815242504243
                ],
                [
                    "CCCc1nn(C)c2c(=O)[nH]c(-c3cc(S(=O)(=O)N4CCN5C(=O)C(c6ccc7c(c6)OCO7)N5CC4)ccc3OCC)nc12",
                    0.41691422535312855
                ],
                [
                    "CCCc1nn(C)c2c(=O)[nH]c(-c3cc(S(=O)(=O)N4CCN(C)CC5C(=O)C(c6ccc7c(c6)OCO7)N5CC4)ccc3OCC)nc12",
                    0.41543750270736796
                ],
                [
                    "CCCc1nn(C)c2c(=O)[nH]c(-c3cc(S(=O)(=O)N4CCN(C)CC5=CN(CC4)C5c4ccc5c(c4)OCO5)ccc3OCC)nc12",
                    0.41534481123181805
                ],
                [
                    "CCCc1nn(C)c2c(=O)[nH]c(-c3cc(S(=O)(=O)N4CCN(C)CC(=O)C(c5ccc6c(c5)OCO6)N(S)CC4)ccc3OCC)nc12",
                    0.41534481123181805
                ],
                [
                    "CCCc1nn(C)c2c(=O)[nH]c(-c3cc(S(=O)(=O)N4CCN(C)CC(=O)C(c5ccc6c(c5)OCO6)N(P)CC4)ccc3OCC)nc12",
                    0.41534481123181805
                ],
                [
                    "CCCc1nn(C)c2c(=O)[nH]c(-c3cc(S(=O)(=O)N4CCN(C)CC(=O)C(c5ccc6c(c5)OCO6)N(O)CC4)ccc3OCC)nc12",
                    0.41534481123181805
                ],
                [
                    "CCCc1nn(C)c2c(=O)[nH]c(-c3cc(S(=O)(=O)N4CCN(C)CC(=O)C(c5ccc6c(c5)OCO6)N(N)CC4)ccc3OCC)nc12",
                    0.41534481123181805
                ],
                [
                    "CCCc1nn(C)c2c(=O)[nH]c(-c3cc(S(=O)(=O)N4CCN(C)CC(=O)C(c5ccc6c(c5)OCO6)N(F)CC4)ccc3OCC)nc12",
                    0.41534481123181805
                ],
                [
                    "CCCc1nn(C)c2c(=O)[nH]c(-c3cc(S(=O)(=O)N4CCN(C)CC(=O)C(c5ccc6c(c5)OCO6)N(Cl)CC4)ccc3OCC)nc12",
                    0.41534481123181805
                ],
                [
                    "CCCc1nn(C)c2c(=O)[nH]c(-c3cc(S(=O)(=O)N4CCN(C)CC(=O)C(c5ccc6c(c5)OCO6)N(C)CC4)ccc3OCC)nc12",
                    0.41534481123181805
                ],
                [
                    "CCCc1nn(C)c2c(=O)[nH]c(-c3cc(S(=O)(=O)N4CCN(C)CC(=O)C(c5ccc6c(c5)OCO6)N(Br)CC4)ccc3OCC)nc12",
                    0.41534481123181805
                ],
                [
                    "CCCc1nn(C)c2c(=O)[nH]c(-c3cc(S(=O)(=O)N4CC(=O)C(c5ccc6c(c5)OCO6)N(C)C4)ccc3OCC)nc12",
                    0.41509799840746886
                ],
                [
                    "CCCc1nn(C)c2c(=O)[nH]c(-c3cc(S(=O)(=O)N4CCN(C)CCN5C(=O)C(c6ccc7c(c6)OCO7)N5CC4)ccc3OCC)nc12",
                    0.4148531704074101
                ],
                [
                    "CCCc1nn(C)c2c(=O)[nH]c(-c3cc(S(=O)(=O)N4CCN(S)C(=O)C(c5ccc6c(c5)OCO6)N(C)CC4)ccc3OCC)nc12",
                    0.41457958749161017
                ],
                [
                    "CCCc1nn(C)c2c(=O)[nH]c(-c3cc(S(=O)(=O)N4CCN(P)C(=O)C(c5ccc6c(c5)OCO6)N(C)CC4)ccc3OCC)nc12",
                    0.41457958749161017
                ],
                [
                    "CCCc1nn(C)c2c(=O)[nH]c(-c3cc(S(=O)(=O)N4CCN(O)C(=O)C(c5ccc6c(c5)OCO6)N(C)CC4)ccc3OCC)nc12",
                    0.41457958749161017
                ],
                [
                    "CCCc1nn(C)c2c(=O)[nH]c(-c3cc(S(=O)(=O)N4CCN(N)C(=O)C(c5ccc6c(c5)OCO6)N(C)CC4)ccc3OCC)nc12",
                    0.41457958749161017
                ],
                [
                    "CCCc1nn(C)c2c(=O)[nH]c(-c3cc(S(=O)(=O)N4CCN(F)C(=O)C(c5ccc6c(c5)OCO6)N(C)CC4)ccc3OCC)nc12",
                    0.41457958749161017
                ],
                [
                    "CCCc1nn(C)c2c(=O)[nH]c(-c3cc(S(=O)(=O)N4CCN(Cl)C(=O)C(c5ccc6c(c5)OCO6)N(C)CC4)ccc3OCC)nc12",
                    0.41457958749161017
                ],
                [
                    "CCCc1nn(C)c2c(=O)[nH]c(-c3cc(S(=O)(=O)N4CCN(C)C5=CN(CC4)C5c4ccc5c(c4)OCO5)ccc3OCC)nc12",
                    0.41457958749161017
                ],
                [
                    "CCCc1nn(C)c2c(=O)[nH]c(-c3cc(S(=O)(=O)N4CCN(Br)C(=O)C(c5ccc6c(c5)OCO6)N(C)CC4)ccc3OCC)nc12",
                    0.41457958749161017
                ],
                [
                    "CCCc1nn(C)c2c(=O)[nH]c(-c3cc(S(=O)(=O)N4CCN(C)C(=O)C4c4ccc5c(c4)OCO5)ccc3OCC)nc12",
                    0.4138963085982298
                ],
                [
                    "CCCc1nn(C)c2c(=O)[nH]c(-c3cc(S(=O)(=O)N4CCC(=O)C(c5ccc6c(c5)OCO6)N(C)CC4)ccc3OCC)nc12",
                    0.41367582426614313
                ],
                [
                    "CCCc1nn(C)c2c(=O)[nH]c(-c3cc(S(=O)(=O)N4CCN(C)CCC5C(=O)C(c6ccc7c(c6)OCO7)N5CC4)ccc3OCC)nc12",
                    0.4131563042724613
                ],
                [
                    "CCCc1nn(C)c2c(=O)[nH]c(-c3cc(S(=O)(=O)N4CCN(C)C(c5ccc6c(c5)OCO6)C(=S)C4)ccc3OCC)nc12",
                    0.41276854016057085
                ],
                [
                    "CCCc1nn(C)c2c(=O)[nH]c(-c3cc(S(=O)(=O)N4CCN(C)C(c5ccc6c(c5)OCO6)C(=P)C4)ccc3OCC)nc12",
                    0.41276854016057085
                ],
                [
                    "CCCc1nn(C)c2c(=O)[nH]c(-c3cc(S(=O)(=O)N4CCN(C)C(c5ccc6c(c5)OCO6)C(=N)C4)ccc3OCC)nc12",
                    0.41276854016057085
                ],
                [
                    "C=C1CN(S(=O)(=O)c2ccc(OCC)c(-c3nc4c(CCC)nn(C)c4c(=O)[nH]3)c2)CCN(C)C1c1ccc2c(c1)OCO2",
                    0.41276854016057085
                ],
                [
                    "CCCc1nn(C)c2c(=O)[nH]c(-c3cc(S(=O)(=O)N4CCN(C)C(=O)C(c5ccc6c(c5)OCO6)N(C5C=[SH]5)CC4)ccc3OCC)nc12",
                    0.4126197817388711
                ],
                [
                    "CCCc1nn(C)c2c(=O)[nH]c(-c3cc(S(=O)(=O)N4CCN(C)C(=O)C(c5ccc6c(c5)OCO6)N(C5C=P5)CC4)ccc3OCC)nc12",
                    0.4126197817388711
                ],
                [
                    "CCCc1nn(C)c2c(=O)[nH]c(-c3cc(S(=O)(=O)N4CCN(C)C(=O)C(c5ccc6c(c5)OCO6)N(C5C=N5)CC4)ccc3OCC)nc12",
                    0.4126197817388711
                ],
                [
                    "CCCc1nn(C)c2c(=O)[nH]c(-c3cc(S(=O)(=O)N4CCN(C)C(=O)C(c5ccc6c(c5)OCO6)N(C5C=C5)CC4)ccc3OCC)nc12",
                    0.4126197817388711
                ],
                [
                    "CCCc1nn(C)c2c(=O)[nH]c(-c3cc(S(=O)(=O)N4CCN(C)C(=O)C(c5ccc6c(c5)OCO6)N([SH]=S)CC4)ccc3OCC)nc12",
                    0.41253013129940097
                ],
                [
                    "CCCc1nn(C)c2c(=O)[nH]c(-c3cc(S(=O)(=O)N4CCN(C)C(=O)C(c5ccc6c(c5)OCO6)N([SH]=P)CC4)ccc3OCC)nc12",
                    0.41253013129940097
                ],
                [
                    "CCCc1nn(C)c2c(=O)[nH]c(-c3cc(S(=O)(=O)N4CCN(C)C(=O)C(c5ccc6c(c5)OCO6)N([SH]=O)CC4)ccc3OCC)nc12",
                    0.41253013129940097
                ],
                [
                    "CCCc1nn(C)c2c(=O)[nH]c(-c3cc(S(=O)(=O)N4CCN(C)C(=O)C(c5ccc6c(c5)OCO6)N([SH]=N)CC4)ccc3OCC)nc12",
                    0.41253013129940097
                ],
                [
                    "CCCc1nn(C)c2c(=O)[nH]c(-c3cc(S(=O)(=O)N4CCN(C)C(=O)C(c5ccc6c(c5)OCO6)N(SS)CC4)ccc3OCC)nc12",
                    0.41253013129940097
                ],
                [
                    "CCCc1nn(C)c2c(=O)[nH]c(-c3cc(S(=O)(=O)N4CCN(C)C(=O)C(c5ccc6c(c5)OCO6)N(SP)CC4)ccc3OCC)nc12",
                    0.41253013129940097
                ],
                [
                    "CCCc1nn(C)c2c(=O)[nH]c(-c3cc(S(=O)(=O)N4CCN(C)C(=O)C(c5ccc6c(c5)OCO6)N(SO)CC4)ccc3OCC)nc12",
                    0.41253013129940097
                ],
                [
                    "CCCc1nn(C)c2c(=O)[nH]c(-c3cc(S(=O)(=O)N4CCN(C)C(=O)C(c5ccc6c(c5)OCO6)N(SN)CC4)ccc3OCC)nc12",
                    0.41253013129940097
                ],
                [
                    "CCCc1nn(C)c2c(=O)[nH]c(-c3cc(S(=O)(=O)N4CCN(C)C(=O)C(c5ccc6c(c5)OCO6)N(SF)CC4)ccc3OCC)nc12",
                    0.41253013129940097
                ],
                [
                    "CCCc1nn(C)c2c(=O)[nH]c(-c3cc(S(=O)(=O)N4CCN(C)C(=O)C(c5ccc6c(c5)OCO6)N(SCl)CC4)ccc3OCC)nc12",
                    0.41253013129940097
                ],
                [
                    "CCCc1nn(C)c2c(=O)[nH]c(-c3cc(S(=O)(=O)N4CCN(C)C(=O)C(c5ccc6c(c5)OCO6)N(SC)CC4)ccc3OCC)nc12",
                    0.41253013129940097
                ],
                [
                    "CCCc1nn(C)c2c(=O)[nH]c(-c3cc(S(=O)(=O)N4CCN(C)C(=O)C(c5ccc6c(c5)OCO6)N(SBr)CC4)ccc3OCC)nc12",
                    0.41253013129940097
                ],
                [
                    "CCCc1nn(C)c2c(=O)[nH]c(-c3cc(S(=O)(=O)N4CCN(C)C(=O)C(c5ccc6c(c5)OCO6)N(S#[SH])CC4)ccc3OCC)nc12",
                    0.41253013129940097
                ],
                [
                    "CCCc1nn(C)c2c(=O)[nH]c(-c3cc(S(=O)(=O)N4CCN(C)C(=O)C(c5ccc6c(c5)OCO6)N(S#P)CC4)ccc3OCC)nc12",
                    0.41253013129940097
                ],
                [
                    "CCCc1nn(C)c2c(=O)[nH]c(-c3cc(S(=O)(=O)N4CCN(C)C(=O)C(c5ccc6c(c5)OCO6)N(S#N)CC4)ccc3OCC)nc12",
                    0.41253013129940097
                ],
                [
                    "CCCc1nn(C)c2c(=O)[nH]c(-c3cc(S(=O)(=O)N4CCN(C)C(=O)C(c5ccc6c(c5)OCO6)N(PS)CC4)ccc3OCC)nc12",
                    0.41253013129940097
                ],
                [
                    "CCCc1nn(C)c2c(=O)[nH]c(-c3cc(S(=O)(=O)N4CCN(C)C(=O)C(c5ccc6c(c5)OCO6)N(PP)CC4)ccc3OCC)nc12",
                    0.41253013129940097
                ],
                [
                    "CCCc1nn(C)c2c(=O)[nH]c(-c3cc(S(=O)(=O)N4CCN(C)C(=O)C(c5ccc6c(c5)OCO6)N(PO)CC4)ccc3OCC)nc12",
                    0.41253013129940097
                ],
                [
                    "CCCc1nn(C)c2c(=O)[nH]c(-c3cc(S(=O)(=O)N4CCN(C)C(=O)C(c5ccc6c(c5)OCO6)N(PN)CC4)ccc3OCC)nc12",
                    0.41253013129940097
                ],
                [
                    "CCCc1nn(C)c2c(=O)[nH]c(-c3cc(S(=O)(=O)N4CCN(C)C(=O)C(c5ccc6c(c5)OCO6)N(PC)CC4)ccc3OCC)nc12",
                    0.41253013129940097
                ],
                [
                    "CCCc1nn(C)c2c(=O)[nH]c(-c3cc(S(=O)(=O)N4CCN(C)C(=O)C(c5ccc6c(c5)OCO6)N(PBr)CC4)ccc3OCC)nc12",
                    0.41253013129940097
                ],
                [
                    "CCCc1nn(C)c2c(=O)[nH]c(-c3cc(S(=O)(=O)N4CCN(C)C(=O)C(c5ccc6c(c5)OCO6)N(P=P)CC4)ccc3OCC)nc12",
                    0.41253013129940097
                ],
                [
                    "CCCc1nn(C)c2c(=O)[nH]c(-c3cc(S(=O)(=O)N4CCN(C)C(=O)C(c5ccc6c(c5)OCO6)N(P=O)CC4)ccc3OCC)nc12",
                    0.41253013129940097
                ],
                [
                    "CCCc1nn(C)c2c(=O)[nH]c(-c3cc(S(=O)(=O)N4CCN(C)C(=O)C(c5ccc6c(c5)OCO6)N(P=N)CC4)ccc3OCC)nc12",
                    0.41253013129940097
                ],
                [
                    "CCCc1nn(C)c2c(=O)[nH]c(-c3cc(S(=O)(=O)N4CCN(C)C(=O)C(c5ccc6c(c5)OCO6)N(OS)CC4)ccc3OCC)nc12",
                    0.41253013129940097
                ],
                [
                    "CCCc1nn(C)c2c(=O)[nH]c(-c3cc(S(=O)(=O)N4CCN(C)C(=O)C(c5ccc6c(c5)OCO6)N(OO)CC4)ccc3OCC)nc12",
                    0.41253013129940097
                ],
                [
                    "CCCc1nn(C)c2c(=O)[nH]c(-c3cc(S(=O)(=O)N4CCN(C)C(=O)C(c5ccc6c(c5)OCO6)N(ON)CC4)ccc3OCC)nc12",
                    0.41253013129940097
                ],
                [
                    "CCCc1nn(C)c2c(=O)[nH]c(-c3cc(S(=O)(=O)N4CCN(C)C(=O)C(c5ccc6c(c5)OCO6)N(OF)CC4)ccc3OCC)nc12",
                    0.41253013129940097
                ],
                [
                    "CCCc1nn(C)c2c(=O)[nH]c(-c3cc(S(=O)(=O)N4CCN(C)C(=O)C(c5ccc6c(c5)OCO6)N(OCl)CC4)ccc3OCC)nc12",
                    0.41253013129940097
                ],
                [
                    "CCCc1nn(C)c2c(=O)[nH]c(-c3cc(S(=O)(=O)N4CCN(C)C(=O)C(c5ccc6c(c5)OCO6)N(OC)CC4)ccc3OCC)nc12",
                    0.41253013129940097
                ],
                [
                    "CCCc1nn(C)c2c(=O)[nH]c(-c3cc(S(=O)(=O)N4CCN(C)C(=O)C(c5ccc6c(c5)OCO6)N(OBr)CC4)ccc3OCC)nc12",
                    0.41253013129940097
                ],
                [
                    "CCCc1nn(C)c2c(=O)[nH]c(-c3cc(S(=O)(=O)N4CCN(C)C(=O)C(c5ccc6c(c5)OCO6)N(NS)CC4)ccc3OCC)nc12",
                    0.41253013129940097
                ],
                [
                    "CCCc1nn(C)c2c(=O)[nH]c(-c3cc(S(=O)(=O)N4CCN(C)C(=O)C(c5ccc6c(c5)OCO6)N(NP)CC4)ccc3OCC)nc12",
                    0.41253013129940097
                ],
                [
                    "CCCc1nn(C)c2c(=O)[nH]c(-c3cc(S(=O)(=O)N4CCN(C)C(=O)C(c5ccc6c(c5)OCO6)N(NN)CC4)ccc3OCC)nc12",
                    0.41253013129940097
                ],
                [
                    "CCCc1nn(C)c2c(=O)[nH]c(-c3cc(S(=O)(=O)N4CCN(C)C(=O)C(c5ccc6c(c5)OCO6)N(NCl)CC4)ccc3OCC)nc12",
                    0.41253013129940097
                ],
                [
                    "CCCc1nn(C)c2c(=O)[nH]c(-c3cc(S(=O)(=O)N4CCN(C)C(=O)C(c5ccc6c(c5)OCO6)N(NC)CC4)ccc3OCC)nc12",
                    0.41253013129940097
                ],
                [
                    "CCCc1nn(C)c2c(=O)[nH]c(-c3cc(S(=O)(=O)N4CCN(C)C(=O)C(c5ccc6c(c5)OCO6)N(NBr)CC4)ccc3OCC)nc12",
                    0.41253013129940097
                ],
                [
                    "CCCc1nn(C)c2c(=O)[nH]c(-c3cc(S(=O)(=O)N4CCN(C)C(=O)C(c5ccc6c(c5)OCO6)N(N=S)CC4)ccc3OCC)nc12",
                    0.41253013129940097
                ],
                [
                    "CCCc1nn(C)c2c(=O)[nH]c(-c3cc(S(=O)(=O)N4CCN(C)C(=O)C(c5ccc6c(c5)OCO6)N(N=P)CC4)ccc3OCC)nc12",
                    0.41253013129940097
                ],
                [
                    "CCCc1nn(C)c2c(=O)[nH]c(-c3cc(S(=O)(=O)N4CCN(C)C(=O)C(c5ccc6c(c5)OCO6)N(N=O)CC4)ccc3OCC)nc12",
                    0.41253013129940097
                ],
                [
                    "CCCc1nn(C)c2c(=O)[nH]c(-c3cc(S(=O)(=O)N4CCN(C)C(=O)C(c5ccc6c(c5)OCO6)N(CS)CC4)ccc3OCC)nc12",
                    0.41253013129940097
                ],
                [
                    "CCCc1nn(C)c2c(=O)[nH]c(-c3cc(S(=O)(=O)N4CCN(C)C(=O)C(c5ccc6c(c5)OCO6)N(CP)CC4)ccc3OCC)nc12",
                    0.41253013129940097
                ],
                [
                    "CCCc1nn(C)c2c(=O)[nH]c(-c3cc(S(=O)(=O)N4CCN(C)C(=O)C(c5ccc6c(c5)OCO6)N(CO)CC4)ccc3OCC)nc12",
                    0.41253013129940097
                ],
                [
                    "CCCc1nn(C)c2c(=O)[nH]c(-c3cc(S(=O)(=O)N4CCN(C)C(=O)C(c5ccc6c(c5)OCO6)N(CN)CC4)ccc3OCC)nc12",
                    0.41253013129940097
                ],
                [
                    "CCCc1nn(C)c2c(=O)[nH]c(-c3cc(S(=O)(=O)N4CCN(C)C(=O)C(c5ccc6c(c5)OCO6)N(CF)CC4)ccc3OCC)nc12",
                    0.41253013129940097
                ],
                [
                    "CCCc1nn(C)c2c(=O)[nH]c(-c3cc(S(=O)(=O)N4CCN(C)C(=O)C(c5ccc6c(c5)OCO6)N(CCl)CC4)ccc3OCC)nc12",
                    0.41253013129940097
                ],
                [
                    "CCCc1nn(C)c2c(=O)[nH]c(-c3cc(S(=O)(=O)N4CCN(C)C(=O)C(c5ccc6c(c5)OCO6)N(CC)CC4)ccc3OCC)nc12",
                    0.41253013129940097
                ],
                [
                    "CCCc1nn(C)c2c(=O)[nH]c(-c3cc(S(=O)(=O)N4CCN(C)C(=O)C(c5ccc6c(c5)OCO6)N(CBr)CC4)ccc3OCC)nc12",
                    0.41253013129940097
                ],
                [
                    "CCCc1nn(C)c2c(=O)[nH]c(-c3cc(S(=O)(=O)N4CCN(C)C(=O)C(c5ccc6c(c5)OCO6)N(C=S)CC4)ccc3OCC)nc12",
                    0.41253013129940097
                ],
                [
                    "CCCc1nn(C)c2c(=O)[nH]c(-c3cc(S(=O)(=O)N4CCN(C)C(=O)C(c5ccc6c(c5)OCO6)N(C=P)CC4)ccc3OCC)nc12",
                    0.41253013129940097
                ],
                [
                    "CCCc1nn(C)c2c(=O)[nH]c(-c3cc(S(=O)(=O)N4CCN(C)C(=O)C(c5ccc6c(c5)OCO6)N(C=O)CC4)ccc3OCC)nc12",
                    0.41253013129940097
                ],
                [
                    "CCCc1nn(C)c2c(=O)[nH]c(-c3cc(S(=O)(=O)N4CCN(C)C(=O)C(c5ccc6c(c5)OCO6)N(C=N)CC4)ccc3OCC)nc12",
                    0.41253013129940097
                ],
                [
                    "CCCc1nn(C)c2c(=O)[nH]c(-c3cc(S(=O)(=O)N4CCN(C)C(=O)C(c5ccc6c(c5)OCO6)N(C#[SH])CC4)ccc3OCC)nc12",
                    0.41253013129940097
                ],
                [
                    "CCCc1nn(C)c2c(=O)[nH]c(-c3cc(S(=O)(=O)N4CCN(C)C(=O)C(c5ccc6c(c5)OCO6)N(C#P)CC4)ccc3OCC)nc12",
                    0.41253013129940097
                ],
                [
                    "C=[SH]N1CCN(S(=O)(=O)c2ccc(OCC)c(-c3nc4c(CCC)nn(C)c4c(=O)[nH]3)c2)CCN(C)C(=O)C1c1ccc2c(c1)OCO2",
                    0.41253013129940097
                ],
                [
                    "C=PN1CCN(S(=O)(=O)c2ccc(OCC)c(-c3nc4c(CCC)nn(C)c4c(=O)[nH]3)c2)CCN(C)C(=O)C1c1ccc2c(c1)OCO2",
                    0.41253013129940097
                ],
                [
                    "C=NN1CCN(S(=O)(=O)c2ccc(OCC)c(-c3nc4c(CCC)nn(C)c4c(=O)[nH]3)c2)CCN(C)C(=O)C1c1ccc2c(c1)OCO2",
                    0.41253013129940097
                ],
                [
                    "C=CN1CCN(S(=O)(=O)c2ccc(OCC)c(-c3nc4c(CCC)nn(C)c4c(=O)[nH]3)c2)CCN(C)C(=O)C1c1ccc2c(c1)OCO2",
                    0.41253013129940097
                ],
                [
                    "C#SN1CCN(S(=O)(=O)c2ccc(OCC)c(-c3nc4c(CCC)nn(C)c4c(=O)[nH]3)c2)CCN(C)C(=O)C1c1ccc2c(c1)OCO2",
                    0.41253013129940097
                ]
            ],
            "execution_time": 224153.64574337006,
            "number_scoring_function_calls": 5176093,
            "metadata": {
                "top_1": 0.4189303587741589,
                "top_10": 0.41855552479714425,
                "top_100": 0.4136724339191216,
                "internal_similarity_max": 0.9647058823529412,
                "internal_similarity_mean": 0.7952073948760581,
                "internal_similarity_histogram_density": [
                    [
                        0.1,
                        0.0,
                        0.0,
                        0.0,
                        0.0,
                        0.0,
                        0.0,
                        4.362000000000001,
                        5.404000000000002,
                        0.13400000000000004
                    ]
                ],
                "internal_similarity_histogram_bins": [
                    [
                        0.0,
                        0.1,
                        0.2,
                        0.30000000000000004,
                        0.4,
                        0.5,
                        0.6000000000000001,
                        0.7000000000000001,
                        0.8,
                        0.9,
                        1.0
                    ]
                ]
            }
        },
        {
            "benchmark_name": "Osimertinib MPO",
            "score": 0.946363005122241,
            "optimized_molecules": [
                [
                    "C=NS(=O)Nc1cc(Nc2nn3c(=O)c4ccccc4n2c3=O)c(OC)cc1N(C)CCN(C)C",
                    0.9493305662359623
                ],
                [
                    "C=NS(=O)Nc1cc(Nc2nn3c(=NN)c4ccccc4n2c3=O)c(OC)cc1N(C)CCN(C)C",
                    0.9476426067531337
                ],
                [
                    "C=NS(=O)Nc1cc(Nc2nn3c(=NCN)c4ccccc4n2c3=O)c(OC)cc1N(C)CCN(C)C",
                    0.9467953617338835
                ],
                [
                    "C=CC(=O)Nc1cc(Nc2nn3c(=NCN)c4ccccc4n2c3=O)c(OC)cc1N(C)CCN(C)C",
                    0.946104812851827
                ],
                [
                    "COc1cc(N(C)CCN(C)C)c(NS(=O)C=P)cc1Nn1c(=O)c2ccccc2n(C)c1=NN",
                    0.9454992664825769
                ],
                [
                    "COc1cc(N(C)CCN(C)C)c(NS(=O)C=P)cc1Nn1c(=NN)c2ccccc2n(C)c1=O",
                    0.9454992664825769
                ],
                [
                    "COc1cc(N(C)CCN(C)C)c(NC(=O)C=P)cc1Nn1c(=O)c2ccccc2n(C)c1=NN",
                    0.9454992664825769
                ],
                [
                    "COc1cc(N(C)CCN(C)C)c(NC(=O)C=P)cc1Nn1c(=NN)c2ccccc2n(C)c1=O",
                    0.9454992664825769
                ],
                [
                    "COc1cc(N(C)CCN(C)C)c(NC(=O)C=P)cc1Nn1c(=N)c2ccccc2n(C)c1=NN",
                    0.9454992664825769
                ],
                [
                    "C=NS(=O)Nc1cc(Nn2c(=O)c3ccccc3n(P)c2=NN)c(OP)cc1N(C)CCN(C)C",
                    0.9454992664825769
                ],
                [
                    "C=NS(=O)Nc1cc(Nn2c(=O)c3ccccc3n(P)c2=NN)c(OC)cc1N(P)CCN(C)C",
                    0.9454992664825769
                ],
                [
                    "C=NS(=O)Nc1cc(Nn2c(=O)c3ccccc3n(P)c2=NN)c(OC)cc1N(C)CCN(C)C",
                    0.9454992664825769
                ],
                [
                    "C=NS(=O)Nc1cc(Nn2c(=O)c3ccccc3n(C)c2=NN)c(OP)cc1N(C)CCN(C)C",
                    0.9454992664825769
                ],
                [
                    "C=NS(=O)Nc1cc(Nn2c(=O)c3ccccc3n(C)c2=NN)c(OC)cc1N(P)CCN(C)C",
                    0.9454992664825769
                ],
                [
                    "C=NS(=O)Nc1cc(Nn2c(=O)c3ccccc3n(C)c2=NN)c(OC)cc1N(C)CCN(C)C",
                    0.9454992664825769
                ],
                [
                    "C=NS(=O)Nc1cc(Nn2c(=NN)c3ccccc3n(P)c2=O)c(OP)cc1N(C)CCN(C)C",
                    0.9454992664825769
                ],
                [
                    "C=NS(=O)Nc1cc(Nn2c(=NN)c3ccccc3n(P)c2=O)c(OC)cc1N(P)CCN(C)C",
                    0.9454992664825769
                ],
                [
                    "C=NS(=O)Nc1cc(Nn2c(=NN)c3ccccc3n(P)c2=O)c(OC)cc1N(C)CCN(C)C",
                    0.9454992664825769
                ],
                [
                    "C=NS(=O)Nc1cc(Nn2c(=NN)c3ccccc3n(P)c2=N)c(OC)cc1N(C)CCN(C)C",
                    0.9454992664825769
                ],
                [
                    "C=NS(=O)Nc1cc(Nn2c(=NN)c3ccccc3n(C)c2=O)c(OP)cc1N(C)CCN(C)C",
                    0.9454992664825769
                ],
                [
                    "C=NS(=O)Nc1cc(Nn2c(=NN)c3ccccc3n(C)c2=O)c(OC)cc1N(P)CCN(C)C",
                    0.9454992664825769
                ],
                [
                    "C=NS(=O)Nc1cc(Nn2c(=NN)c3ccccc3n(C)c2=O)c(OC)cc1N(C)CCN(C)C",
                    0.9454992664825769
                ],
                [
                    "C=NS(=O)Nc1cc(Nn2c(=NN)c3ccccc3n(C)c2=N)c(OP)cc1N(C)CCN(C)C",
                    0.9454992664825769
                ],
                [
                    "C=NS(=O)Nc1cc(Nn2c(=NN)c3ccccc3n(C)c2=N)c(OC)cc1N(P)CCN(C)C",
                    0.9454992664825769
                ],
                [
                    "C=NS(=O)Nc1cc(Nn2c(=NN)c3ccccc3n(C)c2=N)c(OC)cc1N(C)CCN(C)C",
                    0.9454992664825769
                ],
                [
                    "C=NS(=O)Nc1cc(Nn2c(=N)c3ccccc3n(P)c2=NN)c(OC)cc1N(C)CCN(C)C",
                    0.9454992664825769
                ],
                [
                    "C=NS(=O)Nc1cc(Nn2c(=N)c3ccccc3n(C)c2=NN)c(OP)cc1N(C)CCN(C)C",
                    0.9454992664825769
                ],
                [
                    "C=NS(=O)Nc1cc(Nn2c(=N)c3ccccc3n(C)c2=NN)c(OC)cc1N(P)CCN(C)C",
                    0.9454992664825769
                ],
                [
                    "C=NS(=O)Nc1cc(Nn2c(=N)c3ccccc3n(C)c2=NN)c(OC)cc1N(C)CCN(C)C",
                    0.9454992664825769
                ],
                [
                    "C=NS(=O)Nc1cc(Nn2c(=O)c3ccccc3n(C)c2=NN)c(OP)cc1N(P)CCN(C)C",
                    0.9454920759879972
                ],
                [
                    "C=NS(=O)Nc1cc(Nn2c(=NN)c3ccccc3n(C)c2=O)c(OP)cc1N(P)CCN(C)C",
                    0.9454920759879972
                ],
                [
                    "C=NS(=S)Nc1cc(Nn2c(=O)c3ccccc3n(C)c2=NN)c(OC)cc1N(C)CCN(C)C",
                    0.9454579384310219
                ],
                [
                    "C=NS(=S)Nc1cc(Nn2c(=NN)c3ccccc3n(C)c2=O)c(OC)cc1N(C)CCN(C)C",
                    0.9454579384310219
                ],
                [
                    "COc1cc(N(P)CCN(C)C)c(NC(=O)C=P)cc1Nn1c(=O)c2ccccc2n(C)c1=NN",
                    0.9453120714337064
                ],
                [
                    "CN(C)CCN(C)c1cc(OP)c(Nn2c(=NN)c3ccccc3n(C)c2=O)cc1NC(=O)C=P",
                    0.9453120714337064
                ],
                [
                    "C=NC(=O)Nc1cc(Nc2nn3c(=NN)c4ccccc4n2c3=O)c(OC)cc1N(C)CCN(C)C",
                    0.9452604356713505
                ],
                [
                    "C=NS(=O)Nc1cc(Nn2c(=NN)c3ccccc3n(P)c2=N)c(OP)cc1N(C)CCN(C)C",
                    0.9449534076340212
                ],
                [
                    "C=NS(=O)Nc1cc(Nn2c(=NN)c3ccccc3n(P)c2=N)c(OC)cc1N(P)CCN(C)C",
                    0.9449534076340212
                ],
                [
                    "C=NS(=O)Nc1cc(Nn2c(=N)c3ccccc3n(P)c2=NN)c(OP)cc1N(C)CCN(C)C",
                    0.9449534076340212
                ],
                [
                    "C=NS(=O)Nc1cc(Nn2c(=N)c3ccccc3n(P)c2=NN)c(OC)cc1N(P)CCN(C)C",
                    0.9449534076340212
                ],
                [
                    "COc1cc(N(C)CCN(C)C)c(NS(=O)C=P)cc1Nn1c(=NN)c2ccccc2n(P)c1=O",
                    0.9448293706667317
                ],
                [
                    "COc1cc(N(C)CCN(C)C)c(NS(=O)C=P)cc1Nn1c(=N)c2ccccc2n(C)c1=NN",
                    0.9444694749575981
                ],
                [
                    "C=NS(=O)Nc1cc(Nn2c(=O)c3ccccc3n(P)c2=NN)c(OP)cc1N(P)CCN(C)C",
                    0.9440961240632818
                ],
                [
                    "C=NS(=O)Nc1cc(Nn2c(=NN)c3ccccc3n(P)c2=O)c(OP)cc1N(P)CCN(C)C",
                    0.9440961240632818
                ],
                [
                    "C=NS(=S)Nc1cc(Nn2c(=O)c3ccccc3n(P)c2=NN)c(OC)cc1N(C)CCN(C)C",
                    0.9438017288142988
                ],
                [
                    "C=NS(=S)Nc1cc(Nn2c(=NN)c3ccccc3n(P)c2=O)c(OC)cc1N(C)CCN(C)C",
                    0.9438017288142988
                ],
                [
                    "C=CC(=O)Nc1cc(Nn2c(=O)c3ccccc3n(C)c2=NN)c(OC)cc1N(C)CCN(C)C",
                    0.9437847122225334
                ],
                [
                    "C=NS(=O)Nc1cc(Nn2c(=NN)c3ccccc3n(C)c2=N)c(OP)cc1N(P)CCN(C)C",
                    0.9435928443816135
                ],
                [
                    "C=NS(=O)Nc1cc(Nn2c(=N)c3ccccc3n(C)c2=NN)c(OP)cc1N(P)CCN(C)C",
                    0.9435928443816135
                ],
                [
                    "COc1cc(N(P)CCN(C)C)c(NS(=O)C=P)cc1Nn1c(=O)c2ccccc2n(C)c1=NN",
                    0.9433668131393003
                ],
                [
                    "COc1cc(N(P)CCN(C)C)c(NS(=O)C=P)cc1Nn1c(=NN)c2ccccc2n(C)c1=O",
                    0.9433668131393003
                ],
                [
                    "CN(C)CCN(C)c1cc(OP)c(Nn2c(=NN)c3ccccc3n(C)c2=O)cc1NS(=O)C=P",
                    0.9433668131393003
                ],
                [
                    "C=NS(=S)Nc1cc(Nn2c(=NN)c3ccccc3n(C)c2=N)c(OC)cc1N(C)CCN(C)C",
                    0.9432521584818662
                ],
                [
                    "C=NS(=S)Nc1cc(Nn2c(=N)c3ccccc3n(C)c2=NN)c(OC)cc1N(C)CCN(C)C",
                    0.9432521584818662
                ],
                [
                    "C=NC(=O)Nc1cc(Nc2nn3c(=NCN)c4ccccc4n2c3=O)c(OC)cc1N(C)CCN(C)C",
                    0.9427796241239033
                ],
                [
                    "C=NS(=O)Nc1cc(Nn2c(=O)c3ccccc3n(C)c2=O)c(OC)cc1N(C)CCN(C)C",
                    0.9425805456112636
                ],
                [
                    "COc1cc(N(P)CCN(C)C)c(NC(=O)C=P)cc1Nn1c(=N)c2ccccc2n(C)c1=NN",
                    0.9425134635815263
                ],
                [
                    "C=NS(=O)Nc1cc(Nc2cccc3c2c(=O)n(N)c(=O)n3P)c(OC)cc1N(C)CCN(C)C",
                    0.9424541407326588
                ],
                [
                    "C=NS(=O)Nc1cc(Nc2cccc3c2c(=O)n(N)c(=O)n3C)c(OC)cc1N(C)CCN(C)C",
                    0.9424541407326588
                ],
                [
                    "C=NS(=O)Nc1cc(Nc2cccc3c2c(=O)n(N)c(=N)n3C)c(OC)cc1N(C)CCN(C)C",
                    0.9424541407326588
                ],
                [
                    "C=NS(=O)Nc1cc(Nc2cccc3c2c(=N)n(N)c(=O)n3C)c(OC)cc1N(C)CCN(C)C",
                    0.9424541407326588
                ],
                [
                    "C=NS(=O)Nc1cc(Nc2cccc3c2c(=O)n(N)c(=O)n3C)c(OP)cc1N(C)CCN(C)C",
                    0.942425838081729
                ],
                [
                    "C=NS(=O)Nc1cc(Nc2nn3c(=O)c4ccccc4n2c3=N)c(OC)cc1N(C)CCN(C)C",
                    0.9423916198113718
                ],
                [
                    "C=NS(=O)Nc1cc(Nc2nn3c(=N)c4ccccc4n2c3=O)c(OC)cc1N(C)CCN(C)C",
                    0.9423916198113718
                ],
                [
                    "C=NS(=O)Nc1cc(Nc2nn3c(=NNO)c4ccccc4n2c3=O)c(OC)cc1N(C)CCN(C)C",
                    0.9419960240978269
                ],
                [
                    "C=NS(=O)Nc1cc(Nc2cccc3c2c(=O)n(N)c(=N)n3P)c(OC)cc1N(C)CCN(C)C",
                    0.9417798265481773
                ],
                [
                    "C=NS(=O)Nc1cc(Nc2cccc3c2c(=N)n(N)c(=O)n3P)c(OC)cc1N(C)CCN(C)C",
                    0.9417798265481773
                ],
                [
                    "C=NS(=S)Nc1cc(Nn2c(=O)c3ccccc3n(C)c2=NN)c(OP)cc1N(C)CCN(C)C",
                    0.9417199970081781
                ],
                [
                    "C=NS(=S)Nc1cc(Nn2c(=O)c3ccccc3n(C)c2=NN)c(OC)cc1N(P)CCN(C)C",
                    0.9417199970081781
                ],
                [
                    "C=NS(=S)Nc1cc(Nn2c(=NN)c3ccccc3n(C)c2=O)c(OP)cc1N(C)CCN(C)C",
                    0.9417199970081781
                ],
                [
                    "C=NS(=S)Nc1cc(Nn2c(=NN)c3ccccc3n(C)c2=O)c(OC)cc1N(P)CCN(C)C",
                    0.9417199970081781
                ],
                [
                    "C=NS(=O)Nc1cc(Nc2cccc3c2c(=N)n(N)c(=N)n3C)c(OC)cc1N(C)CCN(C)C",
                    0.9414195188828208
                ],
                [
                    "COc1cc(N(C)CCN(C)C)c(NS(=O)N=Cn2c(=O)n(P)c(=O)c3ccccc32)cc1N",
                    0.941314088476557
                ],
                [
                    "COc1cc(N(C)CCN(C)C)c(NS(=O)N=Cn2c(=O)n(C)c(=O)c3ccccc32)cc1N",
                    0.941314088476557
                ],
                [
                    "COc1cc(N(C)CCN(C)C)c(NS(=O)N=Cn2c(=O)n(C)c(=N)c3ccccc32)cc1N",
                    0.941314088476557
                ],
                [
                    "COc1cc(N(C)CCN(C)C)c(NS(=O)N=Cn2c(=O)c3ccccc3n(P)c2=O)cc1N",
                    0.941314088476557
                ],
                [
                    "COc1cc(N(C)CCN(C)C)c(NS(=O)N=Cn2c(=O)c3ccccc3n(C)c2=O)cc1N",
                    0.941314088476557
                ],
                [
                    "COc1cc(N(C)CCN(C)C)c(NS(=O)N=Cn2c(=O)c3ccccc3n(C)c2=N)cc1N",
                    0.941314088476557
                ],
                [
                    "COc1cc(N(C)CCN(C)C)c(NS(=O)N=Cn2c(=N)n(C)c(=O)c3ccccc32)cc1N",
                    0.941314088476557
                ],
                [
                    "COc1cc(N(C)CCN(C)C)c(NS(=O)N=Cn2c(=N)c3ccccc3n(C)c2=O)cc1N",
                    0.941314088476557
                ],
                [
                    "C=NS(=O)Nc1cc(N)c(OCn2c(=O)n(C)c(=O)c3ccccc32)cc1N(C)CCN(C)C",
                    0.9413067450786681
                ],
                [
                    "C=NS(=O)Nc1cc(N)c(OCn2c(=O)c3ccccc3n(C)c2=O)cc1N(C)CCN(C)C",
                    0.9413067450786681
                ],
                [
                    "C=NS(=O)Nc1cc(N)c(OC)cc1N(CCN(C)C)Cn1c(=O)n(C)c(=O)c2ccccc21",
                    0.9413067450786681
                ],
                [
                    "C=NS(=O)Nc1cc(N)c(OC)cc1N(CCN(C)C)Cn1c(=O)c2ccccc2n(C)c1=O",
                    0.9413067450786681
                ],
                [
                    "C=NS(=O)Nc1cc(N)c(OC)cc1N(C)CCN(C)Cn1c(=O)n(C)c(=O)c2ccccc21",
                    0.9413067450786681
                ],
                [
                    "C=NS(=O)Nc1cc(N)c(OC)cc1N(C)CCN(C)Cn1c(=O)c2ccccc2n(C)c1=O",
                    0.9413067450786681
                ],
                [
                    "COc1cc(N(P)CCN(C)C)c(NS(=O)N=Cn2c(=O)n(C)c(=O)c3ccccc32)cc1N",
                    0.9412828267781589
                ],
                [
                    "COc1cc(N(P)CCN(C)C)c(NS(=O)N=Cn2c(=O)c3ccccc3n(C)c2=O)cc1N",
                    0.9412828267781589
                ],
                [
                    "CN(C)CCN(C)c1cc(OP)c(N)cc1NS(=O)N=Cn1c(=O)n(C)c(=O)c2ccccc21",
                    0.9412828267781589
                ],
                [
                    "CN(C)CCN(C)c1cc(OP)c(N)cc1NS(=O)N=Cn1c(=O)c2ccccc2n(C)c1=O",
                    0.9412828267781589
                ],
                [
                    "C=NS(=O)Nc1cc(Nc2nn3c(=NCCN)c4ccccc4n2c3=O)c(OC)cc1N(C)CCN(C)C",
                    0.941242070260317
                ],
                [
                    "C=NS(=O)Nc1cc(Nc2cccc3c2c(=O)n(N)c(=O)n3P)c(OP)cc1N(C)CCN(C)C",
                    0.9408511081809595
                ],
                [
                    "C=NS(=O)Nc1cc(Nc2cccc3c2c(=O)n(N)c(=O)n3P)c(OC)cc1N(P)CCN(C)C",
                    0.9408511081809595
                ],
                [
                    "C=NS(=O)Nc1cc(Nn2c(=O)c3ccccc3n(C)c2=NO)c(OC)cc1N(C)CCN(C)C",
                    0.9406557148354409
                ],
                [
                    "C=NS(=O)Nc1cc(Nn2c(=NO)c3ccccc3n(C)c2=O)c(OC)cc1N(C)CCN(C)C",
                    0.9406557148354409
                ],
                [
                    "COc1cc(N(C)CCN(C)C)c(NS(=O)N=Cn2c(=O)n(P)c(=N)c3ccccc32)cc1N",
                    0.9406262791881738
                ],
                [
                    "COc1cc(N(C)CCN(C)C)c(NS(=O)N=Cn2c(=O)c3ccccc3n(P)c2=N)cc1N",
                    0.9406262791881738
                ],
                [
                    "COc1cc(N(C)CCN(C)C)c(NS(=O)N=Cn2c(=N)n(P)c(=O)c3ccccc32)cc1N",
                    0.9406262791881738
                ],
                [
                    "COc1cc(N(C)CCN(C)C)c(NS(=O)N=Cn2c(=N)c3ccccc3n(P)c2=O)cc1N",
                    0.9406262791881738
                ],
                [
                    "C=NS(=O)Nc1cc(Nn2c(=O)c3ccccc3n(CO)c2=N)c(OP)cc1N(C)CCN(C)C",
                    0.9405327155698678
                ]
            ],
            "execution_time": 47676.51196098328,
            "number_scoring_function_calls": 1915154,
            "metadata": {
                "top_1": 0.9493305662359623,
                "top_10": 0.9462868946470268,
                "top_100": 0.9434715544837338,
                "internal_similarity_max": 0.8961038961038961,
                "internal_similarity_mean": 0.5167649532071324,
                "internal_similarity_histogram_density": [
                    [
                        0.1,
                        0.0,
                        0.02999999999999999,
                        1.2040000000000002,
                        3.8380000000000005,
                        2.5779999999999976,
                        1.1980000000000002,
                        0.7140000000000002,
                        0.3380000000000001,
                        0.0
                    ]
                ],
                "internal_similarity_histogram_bins": [
                    [
                        0.0,
                        0.1,
                        0.2,
                        0.30000000000000004,
                        0.4,
                        0.5,
                        0.6000000000000001,
                        0.7000000000000001,
                        0.8,
                        0.9,
                        1.0
                    ]
                ]
            }
        },
        {
            "benchmark_name": "Fexofenadine MPO",
            "score": 1.0,
            "optimized_molecules": [
                [
                    "CC(C)(Op1ccc(C(O)CCCN2CCC(C(O)(c3c#cc#cc3)c3c#cc#cc3)CC2)c1)C(=O)O",
                    1.0
                ],
                [
                    "CC(C)(Op1c#cc(C(O)CCCN2CCC(C(O)(c3c#cc#cc3)c3cc#ccc3)CC2)c1)C(=O)O",
                    1.0
                ],
                [
                    "CC(C)(Op1c#cc(C(O)CCCN2CCC(C(O)(c3c#cc#cc3)c3c#cccc3)CC2)c1)C(=O)O",
                    1.0
                ],
                [
                    "CC(C)(Op1c#cc(C(O)CCCN2CCC(C(O)(c3c#cc#cc3)c3c#cc#cc3)CC2)c1)C(=O)O",
                    1.0
                ],
                [
                    "CC(C)(On1ccc(C(O)CCCN2CCC(C(O)(c3cc#ccc3)c3ccccc3)CC2)c1)C(=O)O",
                    1.0
                ],
                [
                    "CC(C)(On1ccc(C(O)CCCN2CCC(C(O)(c3cc#ccc3)c3cc#ccc3)CC2)c1)C(=O)O",
                    1.0
                ],
                [
                    "CC(C)(On1ccc(C(O)CCCN2CCC(C(O)(c3c#cccc3)c3ccccc3)CC2)c1)C(=O)O",
                    1.0
                ],
                [
                    "CC(C)(On1ccc(C(O)CCCN2CCC(C(O)(c3c#cccc3)c3cc#ccc3)CC2)c1)C(=O)O",
                    1.0
                ],
                [
                    "CC(C)(On1ccc(C(O)CCCN2CCC(C(O)(c3c#cccc3)c3c#cccc3)CC2)c1)C(=O)O",
                    1.0
                ],
                [
                    "CC(C)(On1ccc(C(O)CCCN2CCC(C(O)(c3c#cc#cc3)c3ccccc3)CC2)c1)C(=O)O",
                    1.0
                ],
                [
                    "CC(C)(On1ccc(C(O)CCCN2CCC(C(O)(c3c#cc#cc3)c3cc#ccc3)CC2)c1)C(=O)O",
                    1.0
                ],
                [
                    "CC(C)(On1ccc(C(O)CCCN2CCC(C(O)(c3c#cc#cc3)c3c#cccc3)CC2)c1)C(=O)O",
                    1.0
                ],
                [
                    "CC(C)(On1ccc(C(O)CCCN2CCC(C(O)(c3c#cc#cc3)c3c#cc#cc3)CC2)c1)C(=O)O",
                    1.0
                ],
                [
                    "CC(C)(On1c#cc(C(O)CCCN2CCC(C(O)(c3cc#ccc3)c3ccccc3)CC2)c1)C(=O)O",
                    1.0
                ],
                [
                    "CC(C)(On1c#cc(C(O)CCCN2CCC(C(O)(c3cc#ccc3)c3cc#ccc3)CC2)c1)C(=O)O",
                    1.0
                ],
                [
                    "CC(C)(On1c#cc(C(O)CCCN2CCC(C(O)(c3c#cccc3)c3ccccc3)CC2)c1)C(=O)O",
                    1.0
                ],
                [
                    "CC(C)(On1c#cc(C(O)CCCN2CCC(C(O)(c3c#cccc3)c3cc#ccc3)CC2)c1)C(=O)O",
                    1.0
                ],
                [
                    "CC(C)(On1c#cc(C(O)CCCN2CCC(C(O)(c3c#cccc3)c3c#cccc3)CC2)c1)C(=O)O",
                    1.0
                ],
                [
                    "CC(C)(On1c#cc(C(O)CCCN2CCC(C(O)(c3c#cc#cc3)c3ccccc3)CC2)c1)C(=O)O",
                    1.0
                ],
                [
                    "CC(C)(On1c#cc(C(O)CCCN2CCC(C(O)(c3c#cc#cc3)c3cc#ccc3)CC2)c1)C(=O)O",
                    1.0
                ],
                [
                    "CC(C)(On1c#cc(C(O)CCCN2CCC(C(O)(c3c#cc#cc3)c3c#cccc3)CC2)c1)C(=O)O",
                    1.0
                ],
                [
                    "CC(C)(O[SH]1C=CC(C(O)CCCN2CCC(C(O)(c3c#cc#cc3)c3cc#ccc3)CC2)=C1)C(=O)O",
                    1.0
                ],
                [
                    "CC(C)(O[SH]1C=CC(C(O)CCCN2CCC(C(O)(c3c#cc#cc3)c3c#cccc3)CC2)=C1)C(=O)O",
                    1.0
                ],
                [
                    "CC(C)(O[SH]1C=CC(C(O)CCCN2CCC(C(O)(c3c#cc#cc3)c3c#cc#cc3)CC2)=C1)C(=O)O",
                    1.0
                ],
                [
                    "CC(C)(OO)C(=O)n1ccc(C(O)CCCN2CCC(C(O)(c3c#cc#cc3)c3cc#ccc3)CC2)c1",
                    1.0
                ],
                [
                    "CC(C)(OO)C(=O)n1ccc(C(O)CCCN2CCC(C(O)(c3c#cc#cc3)c3c#cccc3)CC2)c1",
                    1.0
                ],
                [
                    "CC(C)(OO)C(=O)[SH]1C=CC(C(O)CCCN2CCC(C(O)(c3c#cc#cc3)c3cc#ccc3)CC2)=C1",
                    1.0
                ],
                [
                    "CC(C)(OO)C(=O)[SH]1C=CC(C(O)CCCN2CCC(C(O)(c3c#cc#cc3)c3c#cccc3)CC2)=C1",
                    1.0
                ],
                [
                    "CC(C)(OO)C(=O)[SH]1C=CC(C(O)CCCN2CCC(C(O)(c3c#cc#cc3)c3c#cc#cc3)CC2)=C1",
                    1.0
                ],
                [
                    "CC(C)(OO)C(=O)C1C=CC(C(O)CCCN2CCC(C(O)(c3cc#ccc3)c3cc#ccc3)CC2)=C1",
                    1.0
                ],
                [
                    "CC(C)(OO)C(=O)C1C=CC(C(O)CCCN2CCC(C(O)(c3c#cccc3)c3cc#ccc3)CC2)=C1",
                    1.0
                ],
                [
                    "CC(C)(OO)C(=O)C1C=CC(C(O)CCCN2CCC(C(O)(c3c#cccc3)c3c#cccc3)CC2)=C1",
                    1.0
                ],
                [
                    "CC(C)(OO)C(=O)C1C=CC(C(O)CCCN2CCC(C(O)(c3c#cc#cc3)c3cc#ccc3)CC2)=C1",
                    1.0
                ],
                [
                    "CC(C)(OO)C(=O)C1C=CC(C(O)CCCN2CCC(C(O)(c3c#cc#cc3)c3c#cccc3)CC2)=C1",
                    1.0
                ],
                [
                    "CC(C)(OO)C(=O)C1C=CC(C(O)CCCN2CCC(C(O)(c3c#cc#cc3)c3c#cc#cc3)CC2)=C1",
                    1.0
                ],
                [
                    "CC(C)(OC1C=CC(C(O)CCCN2CCC(C(O)(c3cc#ccc3)c3cc#ccc3)CC2)=C1)C(=O)O",
                    1.0
                ],
                [
                    "CC(C)(OC1C=CC(C(O)CCCN2CCC(C(O)(c3c#cccc3)c3cc#ccc3)CC2)=C1)C(=O)O",
                    1.0
                ],
                [
                    "CC(C)(OC1C=CC(C(O)CCCN2CCC(C(O)(c3c#cccc3)c3c#cccc3)CC2)=C1)C(=O)O",
                    1.0
                ],
                [
                    "CC(C)(OC1C=CC(C(O)CCCN2CCC(C(O)(c3c#cc#cc3)c3ccccc3)CC2)=C1)C(=O)O",
                    1.0
                ],
                [
                    "CC(C)(OC1C=CC(C(O)CCCN2CCC(C(O)(c3c#cc#cc3)c3cc#ccc3)CC2)=C1)C(=O)O",
                    1.0
                ],
                [
                    "CC(C)(OC1C=CC(C(O)CCCN2CCC(C(O)(c3c#cc#cc3)c3c#cccc3)CC2)=C1)C(=O)O",
                    1.0
                ],
                [
                    "CC(C)(OC1C=CC(C(O)CCCN2CCC(C(O)(c3c#cc#cc3)c3c#cc#cc3)CC2)=C1)C(=O)O",
                    1.0
                ],
                [
                    "CC(C)(Np1ccc(C(O)CCCN2CCC(C(O)(c3c#cc#cc3)c3c#cc#cc3)CC2)c1)C(=O)O",
                    1.0
                ],
                [
                    "CC(C)(Np1c#cc(C(O)CCCN2CCC(C(O)(c3c#cc#cc3)c3cc#ccc3)CC2)c1)C(=O)O",
                    1.0
                ],
                [
                    "CC(C)(Np1c#cc(C(O)CCCN2CCC(C(O)(c3c#cc#cc3)c3c#cccc3)CC2)c1)C(=O)O",
                    1.0
                ],
                [
                    "CC(C)(Np1c#cc(C(O)CCCN2CCC(C(O)(c3c#cc#cc3)c3c#cc#cc3)CC2)c1)C(=O)O",
                    1.0
                ],
                [
                    "CC(C)(Nn1ccc(C(O)CCCN2CCC(C(O)(c3cc#ccc3)c3ccccc3)CC2)c1)C(=O)O",
                    1.0
                ],
                [
                    "CC(C)(Nn1ccc(C(O)CCCN2CCC(C(O)(c3cc#ccc3)c3cc#ccc3)CC2)c1)C(=O)O",
                    1.0
                ],
                [
                    "CC(C)(Nn1ccc(C(O)CCCN2CCC(C(O)(c3c#cccc3)c3cc#ccc3)CC2)c1)C(=O)O",
                    1.0
                ],
                [
                    "CC(C)(Nn1ccc(C(O)CCCN2CCC(C(O)(c3c#cccc3)c3c#cccc3)CC2)c1)C(=O)O",
                    1.0
                ],
                [
                    "CC(C)(Nn1ccc(C(O)CCCN2CCC(C(O)(c3c#cc#cc3)c3ccccc3)CC2)c1)C(=O)O",
                    1.0
                ],
                [
                    "CC(C)(Nn1ccc(C(O)CCCN2CCC(C(O)(c3c#cc#cc3)c3cc#ccc3)CC2)c1)C(=O)O",
                    1.0
                ],
                [
                    "CC(C)(Nn1ccc(C(O)CCCN2CCC(C(O)(c3c#cc#cc3)c3c#cc#cc3)CC2)c1)C(=O)O",
                    1.0
                ],
                [
                    "CC(C)(Nn1c#cc(C(O)CCCN2CCC(C(O)(c3cc#ccc3)c3ccccc3)CC2)c1)C(=O)O",
                    1.0
                ],
                [
                    "CC(C)(Nn1c#cc(C(O)CCCN2CCC(C(O)(c3cc#ccc3)c3cc#ccc3)CC2)c1)C(=O)O",
                    1.0
                ],
                [
                    "CC(C)(Nn1c#cc(C(O)CCCN2CCC(C(O)(c3c#cccc3)c3ccccc3)CC2)c1)C(=O)O",
                    1.0
                ],
                [
                    "CC(C)(Nn1c#cc(C(O)CCCN2CCC(C(O)(c3c#cccc3)c3cc#ccc3)CC2)c1)C(=O)O",
                    1.0
                ],
                [
                    "CC(C)(Nn1c#cc(C(O)CCCN2CCC(C(O)(c3c#cccc3)c3c#cccc3)CC2)c1)C(=O)O",
                    1.0
                ],
                [
                    "CC(C)(Nn1c#cc(C(O)CCCN2CCC(C(O)(c3c#cc#cc3)c3ccccc3)CC2)c1)C(=O)O",
                    1.0
                ],
                [
                    "CC(C)(Nn1c#cc(C(O)CCCN2CCC(C(O)(c3c#cc#cc3)c3cc#ccc3)CC2)c1)C(=O)O",
                    1.0
                ],
                [
                    "CC(C)(Nn1c#cc(C(O)CCCN2CCC(C(O)(c3c#cc#cc3)c3c#cccc3)CC2)c1)C(=O)O",
                    1.0
                ],
                [
                    "CC(C)(N[SH]1C=CC(C(O)CCCN2CCC(C(O)(c3c#cccc3)c3cc#ccc3)CC2)=C1)C(=O)O",
                    1.0
                ],
                [
                    "CC(C)(N[SH]1C=CC(C(O)CCCN2CCC(C(O)(c3c#cccc3)c3c#cccc3)CC2)=C1)C(=O)O",
                    1.0
                ],
                [
                    "CC(C)(N[SH]1C=CC(C(O)CCCN2CCC(C(O)(c3c#cc#cc3)c3ccccc3)CC2)=C1)C(=O)O",
                    1.0
                ],
                [
                    "CC(C)(N[SH]1C=CC(C(O)CCCN2CCC(C(O)(c3c#cc#cc3)c3cc#ccc3)CC2)=C1)C(=O)O",
                    1.0
                ],
                [
                    "CC(C)(N[SH]1C=CC(C(O)CCCN2CCC(C(O)(c3c#cc#cc3)c3c#cc#cc3)CC2)=C1)C(=O)O",
                    1.0
                ],
                [
                    "CC(C)(NO)C(=O)n1ccc(C(O)CCCN2CCC(C(O)(c3cc#ccc3)c3ccccc3)CC2)c1",
                    1.0
                ],
                [
                    "CC(C)(NO)C(=O)n1ccc(C(O)CCCN2CCC(C(O)(c3cc#ccc3)c3cc#ccc3)CC2)c1",
                    1.0
                ],
                [
                    "CC(C)(NO)C(=O)n1ccc(C(O)CCCN2CCC(C(O)(c3c#cccc3)c3ccccc3)CC2)c1",
                    1.0
                ],
                [
                    "CC(C)(NO)C(=O)n1ccc(C(O)CCCN2CCC(C(O)(c3c#cccc3)c3cc#ccc3)CC2)c1",
                    1.0
                ],
                [
                    "CC(C)(NO)C(=O)n1ccc(C(O)CCCN2CCC(C(O)(c3c#cccc3)c3c#cccc3)CC2)c1",
                    1.0
                ],
                [
                    "CC(C)(NO)C(=O)n1ccc(C(O)CCCN2CCC(C(O)(c3c#cc#cc3)c3cc#ccc3)CC2)c1",
                    1.0
                ],
                [
                    "CC(C)(NO)C(=O)n1ccc(C(O)CCCN2CCC(C(O)(c3c#cc#cc3)c3c#cccc3)CC2)c1",
                    1.0
                ],
                [
                    "CC(C)(NO)C(=O)n1c#cc(C(O)CCCN2CCC(C(O)(c3c#cccc3)c3ccccc3)CC2)c1",
                    1.0
                ],
                [
                    "CC(C)(NO)C(=O)n1c#cc(C(O)CCCN2CCC(C(O)(c3c#cccc3)c3c#cccc3)CC2)c1",
                    1.0
                ],
                [
                    "CC(C)(NO)C(=O)n1c#cc(C(O)CCCN2CCC(C(O)(c3c#cc#cc3)c3cc#ccc3)CC2)c1",
                    1.0
                ],
                [
                    "CC(C)(NO)C(=O)[SH]1C=CC(C(O)CCCN2CCC(C(O)(c3cc#ccc3)c3cc#ccc3)CC2)=C1",
                    1.0
                ],
                [
                    "CC(C)(NO)C(=O)[SH]1C=CC(C(O)CCCN2CCC(C(O)(c3c#cccc3)c3cc#ccc3)CC2)=C1",
                    1.0
                ],
                [
                    "CC(C)(NO)C(=O)[SH]1C=CC(C(O)CCCN2CCC(C(O)(c3c#cccc3)c3c#cccc3)CC2)=C1",
                    1.0
                ],
                [
                    "CC(C)(NO)C(=O)[SH]1C=CC(C(O)CCCN2CCC(C(O)(c3c#cc#cc3)c3ccccc3)CC2)=C1",
                    1.0
                ],
                [
                    "CC(C)(NO)C(=O)[SH]1C=CC(C(O)CCCN2CCC(C(O)(c3c#cc#cc3)c3cc#ccc3)CC2)=C1",
                    1.0
                ],
                [
                    "CC(C)(NO)C(=O)[SH]1C=CC(C(O)CCCN2CCC(C(O)(c3c#cc#cc3)c3c#cccc3)CC2)=C1",
                    1.0
                ],
                [
                    "CC(C)(NO)C(=O)C1C=CC(C(O)CCCN2CCC(C(O)(c3cc#ccc3)c3ccccc3)CC2)=C1",
                    1.0
                ],
                [
                    "CC(C)(NO)C(=O)C1C=CC(C(O)CCCN2CCC(C(O)(c3cc#ccc3)c3cc#ccc3)CC2)=C1",
                    1.0
                ],
                [
                    "CC(C)(NO)C(=O)C1C=CC(C(O)CCCN2CCC(C(O)(c3c#cccc3)c3ccccc3)CC2)=C1",
                    1.0
                ],
                [
                    "CC(C)(NO)C(=O)C1C=CC(C(O)CCCN2CCC(C(O)(c3c#cccc3)c3cc#ccc3)CC2)=C1",
                    1.0
                ],
                [
                    "CC(C)(NO)C(=O)C1C=CC(C(O)CCCN2CCC(C(O)(c3c#cccc3)c3c#cccc3)CC2)=C1",
                    1.0
                ],
                [
                    "CC(C)(NO)C(=O)C1C=CC(C(O)CCCN2CCC(C(O)(c3c#cc#cc3)c3cc#ccc3)CC2)=C1",
                    1.0
                ],
                [
                    "CC(C)(NO)C(=O)C1C=CC(C(O)CCCN2CCC(C(O)(c3c#cc#cc3)c3c#cccc3)CC2)=C1",
                    1.0
                ],
                [
                    "CC(C)(NC1C=CC(C(O)CCCN2CCC(C(O)(c3cc#ccc3)c3ccccc3)CC2)=C1)C(=O)O",
                    1.0
                ],
                [
                    "CC(C)(NC1C=CC(C(O)CCCN2CCC(C(O)(c3cc#ccc3)c3cc#ccc3)CC2)=C1)C(=O)O",
                    1.0
                ],
                [
                    "CC(C)(NC1C=CC(C(O)CCCN2CCC(C(O)(c3c#cccc3)c3ccccc3)CC2)=C1)C(=O)O",
                    1.0
                ],
                [
                    "CC(C)(NC1C=CC(C(O)CCCN2CCC(C(O)(c3c#cccc3)c3cc#ccc3)CC2)=C1)C(=O)O",
                    1.0
                ],
                [
                    "CC(C)(NC1C=CC(C(O)CCCN2CCC(C(O)(c3c#cccc3)c3c#cccc3)CC2)=C1)C(=O)O",
                    1.0
                ],
                [
                    "CC(C)(NC1C=CC(C(O)CCCN2CCC(C(O)(c3c#cc#cc3)c3ccccc3)CC2)=C1)C(=O)O",
                    1.0
                ],
                [
                    "CC(C)(NC1C=CC(C(O)CCCN2CCC(C(O)(c3c#cc#cc3)c3cc#ccc3)CC2)=C1)C(=O)O",
                    1.0
                ],
                [
                    "CC(C)(NC1C=CC(C(O)CCCN2CCC(C(O)(c3c#cc#cc3)c3c#cccc3)CC2)=C1)C(=O)O",
                    1.0
                ],
                [
                    "CC(C)(NC1C=CC(C(O)CCCN2CCC(C(O)(c3c#cc#cc3)c3c#cc#cc3)CC2)=C1)C(=O)O",
                    1.0
                ],
                [
                    "CC(C)(N=C1C=CC(C(O)CCCN2CCCC(C(O)(c3c#cc#cc3)c3cc#ccc3)CC2)=C1)C(=O)O",
                    1.0
                ],
                [
                    "CC(C)(N=C1C=CC(C(O)CCCN2CCC(C(O)(c3cc#ccc3)c3cc#ccc3)CC2)=C1)C(=O)O",
                    1.0
                ]
            ],
            "execution_time": 9377.665913581848,
            "number_scoring_function_calls": 288684,
            "metadata": {
                "top_1": 1.0,
                "top_10": 1.0,
                "top_100": 1.0,
                "internal_similarity_max": 0.9264705882352942,
                "internal_similarity_mean": 0.5261961505281465,
                "internal_similarity_histogram_density": [
                    [
                        0.1,
                        0.0,
                        0.0,
                        0.7400000000000002,
                        3.3040000000000007,
                        3.743999999999996,
                        1.4080000000000004,
                        0.4020000000000001,
                        0.28400000000000003,
                        0.018000000000000002
                    ]
                ],
                "internal_similarity_histogram_bins": [
                    [
                        0.0,
                        0.1,
                        0.2,
                        0.30000000000000004,
                        0.4,
                        0.5,
                        0.6000000000000001,
                        0.7000000000000001,
                        0.8,
                        0.9,
                        1.0
                    ]
                ]
            }
        },
        {
            "benchmark_name": "Ranolazine MPO",
            "score": 0.9747940349278249,
            "optimized_molecules": [
                [
                    "COc1ccccc1OCC(O)CN(F)CCN(Br)CC(=O)NC(C(C)=CBr)=C(C)C=CCCCCCCCCCOO",
                    0.97563890536515
                ],
                [
                    "COc1ccccc1OCC(O)CN(F)CCN(Br)CC(=O)NC(C(C)=CCl)=C(C)C=CCCCCCCCCCOO",
                    0.9750866927583803
                ],
                [
                    "COc1ccccc1OCC(O)CN(F)CCN(O)CC(=O)NC(C(C)=CBr)=C(C)C=CCCCCCCCSBr",
                    0.9748459521684473
                ],
                [
                    "COc1ccccc1OCC(O)CN(Br)CCN(O)CC(=O)NC(C(C)=CBr)=C(C)C=CCCCCCCCSF",
                    0.9748459521684473
                ],
                [
                    "CCCN(CCN(O)CC(=O)NC(C(C)=CBr)=C(C)C=CCCCCP(F)Br)CC(O)COc1ccccc1OC",
                    0.9746374328966072
                ],
                [
                    "COc1ccccc1OCC(O)CN(F)CCN(S)CC(=O)NC(C(C)=CBr)=C(C)C=CCCCCCCCCC=COO",
                    0.9745744773246288
                ],
                [
                    "COc1ccccc1OCC(O)CN(F)CCN(P)CC(=O)NC(C(C)=CBr)=C(C)C=CCCCCCCCCC=COO",
                    0.9745744773246288
                ],
                [
                    "COc1ccccc1OCC(O)CN(F)CCN(Cl)CC(=O)NC(C(C)=CCl)=C(C)C=CCCCCCCCCC=COO",
                    0.9745744773246288
                ],
                [
                    "COc1ccccc1OCC(O)CN(F)CCN(Cl)CC(=O)NC(C(C)=CBr)=C(C)C=CCCCCCCCCC=COO",
                    0.9745744773246288
                ],
                [
                    "COc1ccccc1OCC(O)CN(F)CCN(Br)CC(=O)NC(C(C)=CS)=C(C)C=CCCCCCCCCC=COO",
                    0.9745744773246288
                ],
                [
                    "COc1ccccc1OCC(O)CN(F)CCN(Br)CC(=O)NC(C(C)=CP)=C(C)C=CCCCCCCCCC=COO",
                    0.9745744773246288
                ],
                [
                    "COc1ccccc1OCC(O)CN(F)CCN(Br)CC(=O)NC(C(C)=CCl)=C(C)C=CCCCCCCCCC=COO",
                    0.9745744773246288
                ],
                [
                    "COc1ccccc1OCC(O)CN(F)CCN(Br)CC(=O)NC(C(C)=CBr)=C(C)C=CCCCCCCCCC=COO",
                    0.9745744773246288
                ],
                [
                    "COc1c#cccc1OCC(O)CN(F)CCN(Br)CC(=O)NC(C(C)=CCl)=C(C)C=CCCCCCCCCC=COO",
                    0.9745744773246288
                ],
                [
                    "CC=C(C)C(NC(=O)CN(Cl)CCN(F)CC(O)COc1ccccc1OC)=C(C)C=CCCCCCCCCC=COO",
                    0.9745744773246288
                ],
                [
                    "CC=C(C)C(NC(=O)CN(Br)CCN(F)CC(O)COc1ccccc1OC)=C(C)C=CCCCCCCCCC=COO",
                    0.9745744773246288
                ],
                [
                    "COc1ccccc1OCC(O)CN(F)CCN(S)CC(=O)NC(C(C)=CCl)=C(C)C=CCCCCCCCCC=COO",
                    0.97453187838704
                ],
                [
                    "COc1ccccc1OCC(O)CN(F)CCN(O)CC(=O)NC(C(C)=CBr)=C(C)C=CCCCCCCCCCOBr",
                    0.9744162613396268
                ],
                [
                    "COc1ccccc1OCC(O)CN(F)CCN(Cl)CC(=O)NC(C(C)=CBr)=C(C)C=CCCCCCCCC=COO",
                    0.9744162613396268
                ],
                [
                    "COc1ccccc1OCC(O)CN(F)CCN(Br)CC(=O)NC(C(C)=CCl)=C(C)C=CCCCCCCCCPOO",
                    0.9744162613396268
                ],
                [
                    "COc1ccccc1OCC(O)CN(F)CCN(Br)CC(=O)NC(C(C)=CCl)=C(C)C=CCCCCCCCC=COO",
                    0.9744162613396268
                ],
                [
                    "COc1ccccc1OCC(O)CN(F)CCN(Br)CC(=O)NC(C(C)=CBr)=C(C)C=CCCCCCCCC=COO",
                    0.9744162613396268
                ],
                [
                    "COc1ccccc1OCC(O)CN(Cl)CCN(Br)CC(=O)NC(C(C)=CF)=C(C)C=CCCCCCCCC=COO",
                    0.9744162613396268
                ],
                [
                    "COc1ccccc1OCC(O)CN(CCBr)CCN(O)CC(=O)NC(C(C)=CBr)=C(C)C=CCCCCP(F)Br",
                    0.9743514126949798
                ],
                [
                    "COc1ccccc1OCC(O)CN(F)CCN(S)CC(=O)NC(C(C)=CCl)=C(C)C=CCCCCCCCCC=CO",
                    0.9743401380428146
                ],
                [
                    "COc1ccccc1OCC(O)CN(F)CCN(S)CC(=O)NC(C(C)=CBr)=C(C)C=CCCCCCCCCC=CO",
                    0.9743401380428146
                ],
                [
                    "COc1ccccc1OCC(O)CN(F)CCN(P)CC(=O)NC(C(C)=CBr)=C(C)C=CCCCCCCCCC=CO",
                    0.9743401380428146
                ],
                [
                    "COc1ccccc1OCC(O)CN(F)CCN(Cl)CC(=O)NC(C(C)=CS)=C(C)C=CCCCCCCCCC=CO",
                    0.9743401380428146
                ],
                [
                    "COc1ccccc1OCC(O)CN(F)CCN(Cl)CC(=O)NC(C(C)=CCl)=C(C)C=CCCCCCCCCC=CO",
                    0.9743401380428146
                ],
                [
                    "COc1ccccc1OCC(O)CN(F)CCN(Cl)CC(=O)NC(C(C)=CBr)=C(C)C=CCCCCCCCCC=CO",
                    0.9743401380428146
                ],
                [
                    "COc1ccccc1OCC(O)CN(F)CCN(Br)CC(=O)NC(C(C)=CS)=C(C)C=CCCCCCCCCC=CO",
                    0.9743401380428146
                ],
                [
                    "COc1ccccc1OCC(O)CN(F)CCN(Br)CC(=O)NC(C(C)=CP)=C(C)C=CCCCCCCCCC=CO",
                    0.9743401380428146
                ],
                [
                    "COc1ccccc1OCC(O)CN(F)CCN(Br)CC(=O)NC(C(C)=CCl)=C(C)C=CCCCCCCCCC=CO",
                    0.9743401380428146
                ],
                [
                    "COc1ccccc1OCC(O)CN(F)CCN(Br)CC(=O)NC(C(C)=CBr)=C(C)C=CCCCCCCCCC=CO",
                    0.9743401380428146
                ],
                [
                    "COc1ccccc1OCC(O)CN(Cl)CCN(Br)CC(=O)NC(C(C)=CF)=C(C)C=CCCCCCCCCC=CO",
                    0.9743401380428146
                ],
                [
                    "COc1ccc#cc1OCC(O)CN(F)CCN(Br)CC(=O)NC(C(C)=CCl)=C(C)C=CCCCCCCCCC=CO",
                    0.9743401380428146
                ],
                [
                    "COc1c#cccc1OCC(O)CN(F)CCN(Cl)CC(=O)NC(C(C)=CBr)=C(C)C=CCCCCCCCCC=CO",
                    0.9743401380428146
                ],
                [
                    "COc1c#cccc1OCC(O)CN(F)CCN(Br)CC(=O)NC(C(C)=CCl)=C(C)C=CCCCCCCCCC=CO",
                    0.9743401380428146
                ],
                [
                    "COc1c#cccc1OCC(O)CN(F)CCN(Br)CC(=O)NC(C(C)=CBr)=C(C)C=CCCCCCCCCC=CO",
                    0.9743401380428146
                ],
                [
                    "CC=C(C)C(NC(=O)CN(Cl)CCN(F)CC(O)COc1ccccc1OC)=C(C)C=CCCCCCCCCC=CO",
                    0.9743401380428146
                ],
                [
                    "CC=C(C)C(NC(=O)CN(Br)CCN(F)CC(O)COc1ccccc1OC)=C(C)C=CCCCCCCCCC=CO",
                    0.9743401380428146
                ],
                [
                    "COc1ccccc1OCC(O)CN(F)CCN(P)CC(=O)NC(C(C)=CCl)=C(C)C=CCCCCCCCCC=CO",
                    0.9743370932346408
                ],
                [
                    "COc1ccccc1OCC(O)CN(F)CCN(Cl)CC(=O)NC(C(C)=CP)=C(C)C=CCCCCCCCCC=CO",
                    0.9743370932346408
                ],
                [
                    "COc1ccccc1OCC(O)CN(F)CCN(C)CC(=O)NC(C(C)=CBr)=C(C)C=CCCCCCCCCC=CO",
                    0.9743298295786861
                ],
                [
                    "COc1ccccc1OCC(O)CN(F)CCN(O)CC(=O)NC(C(C)=CBr)=C(C)C=CCCCCCCCCCBr",
                    0.9741781248176804
                ],
                [
                    "COc1ccccc1OCC(O)CN(F)CCN(Cl)CC(=O)NC(C(C)=CBr)=C(C)C=CCCCCCCCC=CO",
                    0.9741781248176804
                ],
                [
                    "COc1ccccc1OCC(O)CN(F)CCN(Br)CC(=O)NC(C(C)=CCl)=C(C)C=CCCCCCCCC=CO",
                    0.9741781248176804
                ],
                [
                    "COc1ccccc1OCC(O)CN(F)CCN(Br)CC(=O)NC(C(C)=CBr)=C(C)C=CCCCCCCCC=CO",
                    0.9741781248176804
                ],
                [
                    "COc1ccccc1OCC(O)CN(Cl)CCN(Br)CC(=O)NC(C(C)=CF)=C(C)C=CCCCCCCCC=CO",
                    0.9741781248176804
                ],
                [
                    "COc1ccccc1OCC(O)CN(Br)CCN(O)CC(=O)NC(C(C)=CBr)=C(C)C=CCCCCCCCCCF",
                    0.9741781248176804
                ],
                [
                    "CCCCCCCCCCC=CC(C)=C(NC(=O)CN(O)CCN(F)CC(O)COc1ccccc1OC)C(C)=CBr",
                    0.9741781248176804
                ],
                [
                    "COc1ccc#cc1OCC(O)CN(F)CCN(Cl)CC(=O)NC(C(C)=CCl)=C(C)C=CCCCCCCCCC=CO",
                    0.9741362243416541
                ],
                [
                    "COc1c#cccc1OCC(O)CN(F)CCN(Cl)CC(=O)NC(C(C)=CCl)=C(C)C=CCCCCCCCCC=CO",
                    0.9741362243416541
                ],
                [
                    "COc1ccccc1OCC(O)CN(F)CCN(Cl)CC(=O)NC(C(C)=CCl)=C(C)C=CCCCCCCCC=CO",
                    0.9740580696329398
                ],
                [
                    "COc1ccccc1OCC(O)CN(F)CCN(Cl)CC(=O)NC(C(C)=CP)=C(C)C=CCCCCCCCCC=COO",
                    0.9739183759646339
                ],
                [
                    "CC=C(C)C(NC(=O)CN(Br)CCN(F)CC(O)COc1ccc#cc1OC)=C(C)C=CCCCCCCCCC=CO",
                    0.973883780187178
                ],
                [
                    "CC=C(C)C(NC(=O)CN(Br)CCN(F)CC(O)COc1c#cccc1OC)=C(C)C=CCCCCCCCCC=CO",
                    0.973883780187178
                ],
                [
                    "CC=C(C)C(NC(=O)CN(Br)CCN(F)CC(O)COc1ccccc1OC)=C(C)C=CCCCCCCCC=CO",
                    0.9738526953145313
                ],
                [
                    "COc1ccccc1OCC(O)CN(F)CCN(C)CC(=O)NC(C(C)=CBr)=C(C)C=CCCCCCCCCC=COO",
                    0.973841171645606
                ],
                [
                    "COc1ccccc1OCC(O)CN(F)CCN(Br)CC(=O)NC(C(C)=CBr)=C(C)C=CCCCCCCC=CO",
                    0.9738092031744233
                ],
                [
                    "COc1ccccc1OCC(O)CN(F)CCN(O)CC(=O)NC(C(C)=CBr)=C(C)C=CCCCCCCCPBr",
                    0.9737008242415096
                ],
                [
                    "COc1ccccc1OCC(O)CN(Br)CCN(O)CC(=O)NC(C(C)=CBr)=C(C)C=CCCCCCCCPF",
                    0.9737008242415096
                ],
                [
                    "CCCCCCCCCCC=CC(C)=C(NC(=O)CN(O)CCN(F)CC(O)COc1ccccc1OC)C(C)=CCl",
                    0.9736218136923693
                ],
                [
                    "COc1ccccc1OCC(O)CN(F)CCN(O)CC(=O)NC(C(C)=CBr)=C(C)C=CCCCCCCC(Br)Br",
                    0.9735286618254066
                ],
                [
                    "COc1ccccc1OCC(O)CN(Br)CCN(O)CC(=O)NC(C(C)=CBr)=C(C)C=CCCCCCCC(F)Br",
                    0.9735286618254066
                ],
                [
                    "COc1ccccc1OCC(O)CN(F)CCN(O)CC(=O)NC(C(C)=CS)=C(C)C=CCCCCCCCCC=COBr",
                    0.9733663430310999
                ],
                [
                    "COc1ccccc1OCC(O)CN(F)CCN(O)CC(=O)NC(C(C)=CCl)=C(C)C=CCCCCCCCCOC=CBr",
                    0.9733663430310999
                ],
                [
                    "COc1ccccc1OCC(O)CN(F)CCN(O)CC(=O)NC(C(C)=CCl)=C(C)C=CCCCCCCCCC=COCl",
                    0.9733663430310999
                ],
                [
                    "COc1ccccc1OCC(O)CN(F)CCN(O)CC(=O)NC(C(C)=CCl)=C(C)C=CCCCCCCCCC=COBr",
                    0.9733663430310999
                ],
                [
                    "COc1ccccc1OCC(O)CN(F)CCN(O)CC(=O)NC(C(C)=CBr)=C(C)C=CCCCCCCCCOC=CCl",
                    0.9733663430310999
                ],
                [
                    "COc1ccccc1OCC(O)CN(F)CCN(O)CC(=O)NC(C(C)=CBr)=C(C)C=CCCCCCCCCOC=CBr",
                    0.9733663430310999
                ],
                [
                    "COc1ccccc1OCC(O)CN(F)CCN(O)CC(=O)NC(C(C)=CBr)=C(C)C=CCCCCCCCCC=COS",
                    0.9733663430310999
                ],
                [
                    "COc1ccccc1OCC(O)CN(F)CCN(O)CC(=O)NC(C(C)=CBr)=C(C)C=CCCCCCCCCC=COCl",
                    0.9733663430310999
                ],
                [
                    "COc1ccccc1OCC(O)CN(F)CCN(O)CC(=O)NC(C(C)=CBr)=C(C)C=CCCCCCCCCC=COBr",
                    0.9733663430310999
                ],
                [
                    "COc1ccccc1OCC(O)CN(F)CCN(Br)CC(=O)NC(C(C)=CCl)=C(C)C=CCCCCCSCCC=COO",
                    0.9733663430310999
                ],
                [
                    "COc1ccccc1OCC(O)CN(F)CCN(Br)CC(=O)NC(C(C)=CBr)=C(C)C=CCCCCCPCCC=COO",
                    0.9733663430310999
                ],
                [
                    "COc1ccc#cc1OCC(O)CN(F)CCN(O)CC(=O)NC(C(C)=CBr)=C(C)C=CCCCCCCCCC=COBr",
                    0.9733663430310999
                ],
                [
                    "CC=C(C)C(NC(=O)CN(O)CCN(F)CC(O)COc1ccccc1OC)=C(C)C=CCCCCCCCCC=COCl",
                    0.9733663430310999
                ],
                [
                    "CC=C(C)C(NC(=O)CN(O)CCN(F)CC(O)COc1ccccc1OC)=C(C)C=CCCCCCCCCC=COBr",
                    0.9733663430310999
                ],
                [
                    "COc1ccccc1OCC(O)CN(F)CCN(O)CC(=O)NC(C(C)=CP)=C(C)C=CCCCCCCCCC=COBr",
                    0.9733661958094516
                ],
                [
                    "COc1ccccc1OCC(O)CN(F)CCN(O)CC(=O)NC(C(C)=CCl)=C(C)C=CCCCCCCCCCBr",
                    0.973345644878206
                ],
                [
                    "COc1ccccc1OCC(O)CN(F)CCN(O)CC(=O)NC(C(C)=CBr)=C(C)C=CCCCCCCCCCCl",
                    0.973345644878206
                ],
                [
                    "COc1ccccc1OCC(O)CN(Cl)CCN(O)CC(=O)NC(C(C)=CBr)=C(C)C=CCCCCCCCCCF",
                    0.973345644878206
                ],
                [
                    "COc1ccccc1OCC(O)CN(Br)CCN(O)CC(=O)NC(C(C)=CCl)=C(C)C=CCCCCCCCCCF",
                    0.973345644878206
                ],
                [
                    "COc1ccccc1OCC(O)CN(F)CCN(Cl)CC(=O)NC(C(C)=CCl)=C(C)C=CCCCCCCCC=COO",
                    0.9732038630997184
                ],
                [
                    "COc1ccc#cc1OCC(O)CN(F)CCN(O)CC(=O)NC(C(C)=CBr)=C(C)C=CCCCCCCCCC=COCl",
                    0.9731996098761473
                ],
                [
                    "COc1c#cccc1OCC(O)CN(F)CCN(O)CC(=O)NC(C(C)=CCl)=C(C)C=CCCCCCCCCC=COBr",
                    0.9731996098761473
                ],
                [
                    "COc1c#cccc1OCC(O)CN(F)CCN(O)CC(=O)NC(C(C)=CBr)=C(C)C=CCCCCCCCCC=COCl",
                    0.9731996098761473
                ],
                [
                    "COc1ccccc1OCC(O)CN(F)CCN(O)CC(=O)NC(C(C)=CCl)=C(C)C=CCCCCCCCCSOBr",
                    0.9731937633993056
                ],
                [
                    "COc1ccccc1OCC(O)CN(F)CCN(O)CC(=O)NC(C(C)=CCl)=C(C)C=CCCCCCCCCPOBr",
                    0.9731937633993056
                ],
                [
                    "COc1ccccc1OCC(O)CN(F)CCN(O)CC(=O)NC(C(C)=CBr)=C(C)C=CCCCCCCCCSOCl",
                    0.9731937633993056
                ],
                [
                    "COc1ccccc1OCC(O)CN(F)CCN(O)CC(=O)NC(C(C)=CBr)=C(C)C=CCCCCCCCCSOBr",
                    0.9731937633993056
                ],
                [
                    "COc1ccccc1OCC(O)CN(F)CCN(O)CC(=O)NC(C(C)=CBr)=C(C)C=CCCCCCCCCPOCl",
                    0.9731937633993056
                ],
                [
                    "COc1ccccc1OCC(O)CN(F)CCN(O)CC(=O)NC(C(C)=CBr)=C(C)C=CCCCCCCCCPOBr",
                    0.9731937633993056
                ],
                [
                    "COc1ccccc1OCC(O)CN(F)CCN(O)CC(=O)NC(C(C)=CBr)=C(C)C=CCCCCCCCC=COBr",
                    0.9731937633993056
                ],
                [
                    "COc1ccccc1OCC(O)CN(CBr)CCN(O)CC(=O)NC(C(C)=CBr)=C(C)C=CCCCCP(F)Br",
                    0.9731486202328476
                ],
                [
                    "COc1c#cccc1OCC(O)CN(F)CCN(Cl)CC(=O)NC(C(C)=CCl)=C(C)C=CCCCCCCCCC=COO",
                    0.9731196885343311
                ],
                [
                    "COc1ccccc1OCC(O)CN(F)CCN(O)CC(=O)NC(C(C)=CCl)=C(C)C=CCCCCCCCCC=CCl",
                    0.9731177356064143
                ],
                [
                    "COc1ccccc1OCC(O)CN(F)CCN(Cl)CC(=O)NC(C(C)=CBr)=C(C)C=CCCCCCSCCC=CO",
                    0.9731177356064143
                ],
                [
                    "COc1ccc#cc1OCC(O)CN(F)CCN(O)CC(=O)NC(C(C)=CBr)=C(C)C=CCCCCCCCCC=CCl",
                    0.9731177356064143
                ]
            ],
            "execution_time": 43979.863303899765,
            "number_scoring_function_calls": 1375708,
            "metadata": {
                "top_1": 0.97563890536515,
                "top_10": 0.9747927321980174,
                "top_100": 0.9739504672203074,
                "internal_similarity_max": 1.0,
                "internal_similarity_mean": 0.6688516726906284,
                "internal_similarity_histogram_density": [
                    [
                        0.1,
                        0.0,
                        0.0,
                        0.0,
                        0.15800000000000006,
                        2.073999999999998,
                        4.026000000000001,
                        2.746000000000001,
                        0.8380000000000002,
                        0.05800000000000001
                    ]
                ],
                "internal_similarity_histogram_bins": [
                    [
                        0.0,
                        0.1,
                        0.2,
                        0.30000000000000004,
                        0.4,
                        0.5,
                        0.6000000000000001,
                        0.7000000000000001,
                        0.8,
                        0.9,
                        1.0
                    ]
                ]
            }
        },
        {
            "benchmark_name": "Perindopril MPO",
            "score": 0.8843752295188786,
            "optimized_molecules": [
                [
                    "CCCC(NC(C)C(=O)N1C(C(=O)O)CC(p2p3sp23)CC2CCCCC21)C(=O)OCC",
                    0.886857854412185
                ],
                [
                    "CCCC(NC(C)C(=O)N1C(C(=O)O)CC(p2p3op23)CC2CCCCC21)C(=O)OCC",
                    0.886857854412185
                ],
                [
                    "CCCC(NC(C)C(=O)N1C(C(=O)O)CC(p2p3[pH]p23)CC2CCCCC21)C(=O)OCC",
                    0.886857854412185
                ],
                [
                    "CCCC(NC(C)C(=O)N1C(C(=O)O)CC(p2p3[nH]p23)CC2CCCCC21)C(=O)OCC",
                    0.886857854412185
                ],
                [
                    "CCCC(NC(C)C(=O)N1C(C(=O)O)CC(p2n3sp32)CC2CCCCC21)C(=O)OCC",
                    0.886857854412185
                ],
                [
                    "CCCC(NC(C)C(=O)N1C(C(=O)O)CC(p2n3sn32)CC2CCCCC21)C(=O)OCC",
                    0.886857854412185
                ],
                [
                    "CCCC(NC(C)C(=O)N1C(C(=O)O)CC(p2n3op32)CC2CCCCC21)C(=O)OCC",
                    0.886857854412185
                ],
                [
                    "CCCC(NC(C)C(=O)N1C(C(=O)O)CC(p2n3on32)CC2CCCCC21)C(=O)OCC",
                    0.886857854412185
                ],
                [
                    "CCCC(NC(C)C(=O)N1C(C(=O)O)CC(p2n3[pH]p32)CC2CCCCC21)C(=O)OCC",
                    0.886857854412185
                ],
                [
                    "CCCC(NC(C)C(=O)N1C(C(=O)O)CC(p2n3[pH]n32)CC2CCCCC21)C(=O)OCC",
                    0.886857854412185
                ],
                [
                    "CCCC(NC(C)C(=O)N1C(C(=O)O)CC(p2n3[nH]p32)CC2CCCCC21)C(=O)OCC",
                    0.886857854412185
                ],
                [
                    "CCCC(NC(C)C(=O)N1C(C(=O)O)CC(p2n3[nH]n32)CC2CCCCC21)C(=O)OCC",
                    0.886857854412185
                ],
                [
                    "CCCC(NC(C)C(=O)N1C(C(=O)O)CC(n2p3sp23)CC2CCCCC21)C(=O)OCC",
                    0.886857854412185
                ],
                [
                    "CCCC(NC(C)C(=O)N1C(C(=O)O)CC(n2p3op23)CC2CCCCC21)C(=O)OCC",
                    0.886857854412185
                ],
                [
                    "CCCC(NC(C)C(=O)N1C(C(=O)O)CC(n2p3[pH]p23)CC2CCCCC21)C(=O)OCC",
                    0.886857854412185
                ],
                [
                    "CCCC(NC(C)C(=O)N1C(C(=O)O)CC(n2p3[nH]p23)CC2CCCCC21)C(=O)OCC",
                    0.886857854412185
                ],
                [
                    "CCCC(NC(C)C(=O)N1C(C(=O)O)CC(n2n3sp23)CC2CCCCC21)C(=O)OCC",
                    0.886857854412185
                ],
                [
                    "CCCC(NC(C)C(=O)N1C(C(=O)O)CC(n2n3sn23)CC2CCCCC21)C(=O)OCC",
                    0.886857854412185
                ],
                [
                    "CCCC(NC(C)C(=O)N1C(C(=O)O)CC(n2n3op23)CC2CCCCC21)C(=O)OCC",
                    0.886857854412185
                ],
                [
                    "CCCC(NC(C)C(=O)N1C(C(=O)O)CC(n2n3on23)CC2CCCCC21)C(=O)OCC",
                    0.886857854412185
                ],
                [
                    "CCCC(NC(C)C(=O)N1C(C(=O)O)CC(n2n3[pH]p23)CC2CCCCC21)C(=O)OCC",
                    0.886857854412185
                ],
                [
                    "CCCC(NC(C)C(=O)N1C(C(=O)O)CC(n2n3[pH]n23)CC2CCCCC21)C(=O)OCC",
                    0.886857854412185
                ],
                [
                    "CCCC(NC(C)C(=O)N1C(C(=O)O)CC(n2n3[nH]p23)CC2CCCCC21)C(=O)OCC",
                    0.886857854412185
                ],
                [
                    "CCCC(NC(C)C(=O)N1C(C(=O)O)CC(n2n3[nH]n23)CC2CCCCC21)C(=O)OCC",
                    0.886857854412185
                ],
                [
                    "CCCC(NC(C)C(=O)N1C(C(=O)O)CC(p2p3p(S)p23)CC2CCCCC21)C(=O)OCC",
                    0.8770580193070292
                ],
                [
                    "CCCC(NC(C)C(=O)N1C(C(=O)O)CC(p2p3p(P)p23)CC2CCCCC21)C(=O)OCC",
                    0.8770580193070292
                ],
                [
                    "CCCC(NC(C)C(=O)N1C(C(=O)O)CC(p2p3p(O)p23)CC2CCCCC21)C(=O)OCC",
                    0.8770580193070292
                ],
                [
                    "CCCC(NC(C)C(=O)N1C(C(=O)O)CC(p2p3p(N)p23)CC2CCCCC21)C(=O)OCC",
                    0.8770580193070292
                ],
                [
                    "CCCC(NC(C)C(=O)N1C(C(=O)O)CC(p2p3p(F)p23)CC2CCCCC21)C(=O)OCC",
                    0.8770580193070292
                ],
                [
                    "CCCC(NC(C)C(=O)N1C(C(=O)O)CC(p2p3p(Cl)p23)CC2CCCCC21)C(=O)OCC",
                    0.8770580193070292
                ],
                [
                    "CCCC(NC(C)C(=O)N1C(C(=O)O)CC(p2p3p(C)p23)CC2CCCCC21)C(=O)OCC",
                    0.8770580193070292
                ],
                [
                    "CCCC(NC(C)C(=O)N1C(C(=O)O)CC(p2p3n(S)p23)CC2CCCCC21)C(=O)OCC",
                    0.8770580193070292
                ],
                [
                    "CCCC(NC(C)C(=O)N1C(C(=O)O)CC(p2p3n(P)p23)CC2CCCCC21)C(=O)OCC",
                    0.8770580193070292
                ],
                [
                    "CCCC(NC(C)C(=O)N1C(C(=O)O)CC(p2p3n(O)p23)CC2CCCCC21)C(=O)OCC",
                    0.8770580193070292
                ],
                [
                    "CCCC(NC(C)C(=O)N1C(C(=O)O)CC(p2p3n(N)p23)CC2CCCCC21)C(=O)OCC",
                    0.8770580193070292
                ],
                [
                    "CCCC(NC(C)C(=O)N1C(C(=O)O)CC(p2p3n(F)p23)CC2CCCCC21)C(=O)OCC",
                    0.8770580193070292
                ],
                [
                    "CCCC(NC(C)C(=O)N1C(C(=O)O)CC(p2p3n(C)p23)CC2CCCCC21)C(=O)OCC",
                    0.8770580193070292
                ],
                [
                    "CCCC(NC(C)C(=O)N1C(C(=O)O)CC(p2p3n(Br)p23)CC2CCCCC21)C(=O)OCC",
                    0.8770580193070292
                ],
                [
                    "CCCC(NC(C)C(=O)N1C(C(=O)O)CC(p2n3p(S)p32)CC2CCCCC21)C(=O)OCC",
                    0.8770580193070292
                ],
                [
                    "CCCC(NC(C)C(=O)N1C(C(=O)O)CC(p2n3p(P)p32)CC2CCCCC21)C(=O)OCC",
                    0.8770580193070292
                ],
                [
                    "CCCC(NC(C)C(=O)N1C(C(=O)O)CC(p2n3p(O)p32)CC2CCCCC21)C(=O)OCC",
                    0.8770580193070292
                ],
                [
                    "CCCC(NC(C)C(=O)N1C(C(=O)O)CC(p2n3p(N)p32)CC2CCCCC21)C(=O)OCC",
                    0.8770580193070292
                ],
                [
                    "CCCC(NC(C)C(=O)N1C(C(=O)O)CC(p2n3p(Cl)p32)CC2CCCCC21)C(=O)OCC",
                    0.8770580193070292
                ],
                [
                    "CCCC(NC(C)C(=O)N1C(C(=O)O)CC(p2n3p(C)p32)CC2CCCCC21)C(=O)OCC",
                    0.8770580193070292
                ],
                [
                    "CCCC(NC(C)C(=O)N1C(C(=O)O)CC(p2n3p(Br)p32)CC2CCCCC21)C(=O)OCC",
                    0.8770580193070292
                ],
                [
                    "CCCC(NC(C)C(=O)N1C(C(=O)O)CC(p2n3n2p3S)CC2CCCCC21)C(=O)OCC",
                    0.8770580193070292
                ],
                [
                    "CCCC(NC(C)C(=O)N1C(C(=O)O)CC(p2n3n2p3O)CC2CCCCC21)C(=O)OCC",
                    0.8770580193070292
                ],
                [
                    "CCCC(NC(C)C(=O)N1C(C(=O)O)CC(p2n3n2p3N)CC2CCCCC21)C(=O)OCC",
                    0.8770580193070292
                ],
                [
                    "CCCC(NC(C)C(=O)N1C(C(=O)O)CC(p2n3n2p3F)CC2CCCCC21)C(=O)OCC",
                    0.8770580193070292
                ],
                [
                    "CCCC(NC(C)C(=O)N1C(C(=O)O)CC(p2n3n2p3Cl)CC2CCCCC21)C(=O)OCC",
                    0.8770580193070292
                ],
                [
                    "CCCC(NC(C)C(=O)N1C(C(=O)O)CC(p2n3n2p3C)CC2CCCCC21)C(=O)OCC",
                    0.8770580193070292
                ],
                [
                    "CCCC(NC(C)C(=O)N1C(C(=O)O)CC(p2n3n(S)n32)CC2CCCCC21)C(=O)OCC",
                    0.8770580193070292
                ],
                [
                    "CCCC(NC(C)C(=O)N1C(C(=O)O)CC(p2n3n(P)p32)CC2CCCCC21)C(=O)OCC",
                    0.8770580193070292
                ],
                [
                    "CCCC(NC(C)C(=O)N1C(C(=O)O)CC(p2n3n(P)n32)CC2CCCCC21)C(=O)OCC",
                    0.8770580193070292
                ],
                [
                    "CCCC(NC(C)C(=O)N1C(C(=O)O)CC(p2n3n(O)p32)CC2CCCCC21)C(=O)OCC",
                    0.8770580193070292
                ],
                [
                    "CCCC(NC(C)C(=O)N1C(C(=O)O)CC(p2n3n(O)n32)CC2CCCCC21)C(=O)OCC",
                    0.8770580193070292
                ],
                [
                    "CCCC(NC(C)C(=O)N1C(C(=O)O)CC(p2n3n(N)p32)CC2CCCCC21)C(=O)OCC",
                    0.8770580193070292
                ],
                [
                    "CCCC(NC(C)C(=O)N1C(C(=O)O)CC(p2n3n(N)n32)CC2CCCCC21)C(=O)OCC",
                    0.8770580193070292
                ],
                [
                    "CCCC(NC(C)C(=O)N1C(C(=O)O)CC(p2n3n(F)p32)CC2CCCCC21)C(=O)OCC",
                    0.8770580193070292
                ],
                [
                    "CCCC(NC(C)C(=O)N1C(C(=O)O)CC(p2n3n(Cl)n32)CC2CCCCC21)C(=O)OCC",
                    0.8770580193070292
                ],
                [
                    "CCCC(NC(C)C(=O)N1C(C(=O)O)CC(p2n3n(C)p32)CC2CCCCC21)C(=O)OCC",
                    0.8770580193070292
                ],
                [
                    "CCCC(NC(C)C(=O)N1C(C(=O)O)CC(p2n3n(C)n32)CC2CCCCC21)C(=O)OCC",
                    0.8770580193070292
                ],
                [
                    "CCCC(NC(C)C(=O)N1C(C(=O)O)CC(p2n3n(Br)p32)CC2CCCCC21)C(=O)OCC",
                    0.8770580193070292
                ],
                [
                    "CCCC(NC(C)C(=O)N1C(C(=O)O)CC(p2n3n(Br)n32)CC2CCCCC21)C(=O)OCC",
                    0.8770580193070292
                ],
                [
                    "CCCC(NC(C)C(=O)N1C(C(=O)O)CC(n2p3p(S)p23)CC2CCCCC21)C(=O)OCC",
                    0.8770580193070292
                ],
                [
                    "CCCC(NC(C)C(=O)N1C(C(=O)O)CC(n2p3p(O)p23)CC2CCCCC21)C(=O)OCC",
                    0.8770580193070292
                ],
                [
                    "CCCC(NC(C)C(=O)N1C(C(=O)O)CC(n2p3p(N)p23)CC2CCCCC21)C(=O)OCC",
                    0.8770580193070292
                ],
                [
                    "CCCC(NC(C)C(=O)N1C(C(=O)O)CC(n2p3p(F)p23)CC2CCCCC21)C(=O)OCC",
                    0.8770580193070292
                ],
                [
                    "CCCC(NC(C)C(=O)N1C(C(=O)O)CC(n2p3p(Br)p23)CC2CCCCC21)C(=O)OCC",
                    0.8770580193070292
                ],
                [
                    "CCCC(NC(C)C(=O)N1C(C(=O)O)CC(n2p3n(P)p23)CC2CCCCC21)C(=O)OCC",
                    0.8770580193070292
                ],
                [
                    "CCCC(NC(C)C(=O)N1C(C(=O)O)CC(n2p3n(O)p23)CC2CCCCC21)C(=O)OCC",
                    0.8770580193070292
                ],
                [
                    "CCCC(NC(C)C(=O)N1C(C(=O)O)CC(n2p3n(Cl)p23)CC2CCCCC21)C(=O)OCC",
                    0.8770580193070292
                ],
                [
                    "CCCC(NC(C)C(=O)N1C(C(=O)O)CC(n2p3n(C)p23)CC2CCCCC21)C(=O)OCC",
                    0.8770580193070292
                ],
                [
                    "CCCC(NC(C)C(=O)N1C(C(=O)O)CC(n2p3n(Br)p23)CC2CCCCC21)C(=O)OCC",
                    0.8770580193070292
                ],
                [
                    "CCCC(NC(C)C(=O)N1C(C(=O)O)CC(n2n3p(S)p23)CC2CCCCC21)C(=O)OCC",
                    0.8770580193070292
                ],
                [
                    "CCCC(NC(C)C(=O)N1C(C(=O)O)CC(n2n3p(P)p23)CC2CCCCC21)C(=O)OCC",
                    0.8770580193070292
                ],
                [
                    "CCCC(NC(C)C(=O)N1C(C(=O)O)CC(n2n3p(O)p23)CC2CCCCC21)C(=O)OCC",
                    0.8770580193070292
                ],
                [
                    "CCCC(NC(C)C(=O)N1C(C(=O)O)CC(n2n3p(C)p23)CC2CCCCC21)C(=O)OCC",
                    0.8770580193070292
                ],
                [
                    "CCCC(NC(C)C(=O)N1C(C(=O)O)CC(n2n3n2p3S)CC2CCCCC21)C(=O)OCC",
                    0.8770580193070292
                ],
                [
                    "CCCC(NC(C)C(=O)N1C(C(=O)O)CC(n2n3n2p3P)CC2CCCCC21)C(=O)OCC",
                    0.8770580193070292
                ],
                [
                    "CCCC(NC(C)C(=O)N1C(C(=O)O)CC(n2n3n2p3O)CC2CCCCC21)C(=O)OCC",
                    0.8770580193070292
                ],
                [
                    "CCCC(NC(C)C(=O)N1C(C(=O)O)CC(n2n3n2p3N)CC2CCCCC21)C(=O)OCC",
                    0.8770580193070292
                ],
                [
                    "CCCC(NC(C)C(=O)N1C(C(=O)O)CC(n2n3n2p3F)CC2CCCCC21)C(=O)OCC",
                    0.8770580193070292
                ],
                [
                    "CCCC(NC(C)C(=O)N1C(C(=O)O)CC(n2n3n2p3Cl)CC2CCCCC21)C(=O)OCC",
                    0.8770580193070292
                ],
                [
                    "CCCC(NC(C)C(=O)N1C(C(=O)O)CC(n2n3n2p3C)CC2CCCCC21)C(=O)OCC",
                    0.8770580193070292
                ],
                [
                    "CCCC(NC(C)C(=O)N1C(C(=O)O)CC(n2n3n2p3Br)CC2CCCCC21)C(=O)OCC",
                    0.8770580193070292
                ],
                [
                    "CCCC(NC(C)C(=O)N1C(C(=O)O)CC(n2n3n(S)n23)CC2CCCCC21)C(=O)OCC",
                    0.8770580193070292
                ],
                [
                    "CCCC(NC(C)C(=O)N1C(C(=O)O)CC(n2n3n(P)p23)CC2CCCCC21)C(=O)OCC",
                    0.8770580193070292
                ],
                [
                    "CCCC(NC(C)C(=O)N1C(C(=O)O)CC(n2n3n(P)n23)CC2CCCCC21)C(=O)OCC",
                    0.8770580193070292
                ],
                [
                    "CCCC(NC(C)C(=O)N1C(C(=O)O)CC(n2n3n(O)p23)CC2CCCCC21)C(=O)OCC",
                    0.8770580193070292
                ],
                [
                    "CCCC(NC(C)C(=O)N1C(C(=O)O)CC(n2n3n(O)n23)CC2CCCCC21)C(=O)OCC",
                    0.8770580193070292
                ],
                [
                    "CCCC(NC(C)C(=O)N1C(C(=O)O)CC(n2n3n(N)p23)CC2CCCCC21)C(=O)OCC",
                    0.8770580193070292
                ],
                [
                    "CCCC(NC(C)C(=O)N1C(C(=O)O)CC(n2n3n(N)n23)CC2CCCCC21)C(=O)OCC",
                    0.8770580193070292
                ],
                [
                    "CCCC(NC(C)C(=O)N1C(C(=O)O)CC(n2n3n(F)p23)CC2CCCCC21)C(=O)OCC",
                    0.8770580193070292
                ],
                [
                    "CCCC(NC(C)C(=O)N1C(C(=O)O)CC(n2n3n(F)n23)CC2CCCCC21)C(=O)OCC",
                    0.8770580193070292
                ],
                [
                    "CCCC(NC(C)C(=O)N1C(C(=O)O)CC(n2n3n(Cl)p23)CC2CCCCC21)C(=O)OCC",
                    0.8770580193070292
                ],
                [
                    "CCCC(NC(C)C(=O)N1C(C(=O)O)CC(n2n3n(Cl)n23)CC2CCCCC21)C(=O)OCC",
                    0.8770580193070292
                ],
                [
                    "CCCC(NC(C)C(=O)N1C(C(=O)O)CC(n2n3n(C)p23)CC2CCCCC21)C(=O)OCC",
                    0.8770580193070292
                ],
                [
                    "CCCC(NC(C)C(=O)N1C(C(=O)O)CC(n2n3n(C)n23)CC2CCCCC21)C(=O)OCC",
                    0.8770580193070292
                ],
                [
                    "CCCC(NC(C)C(=O)N1C(C(=O)O)CC(n2n3n(Br)p23)CC2CCCCC21)C(=O)OCC",
                    0.8770580193070292
                ]
            ],
            "execution_time": 39810.85650253296,
            "number_scoring_function_calls": 2174640,
            "metadata": {
                "top_1": 0.886857854412185,
                "top_10": 0.8868578544121848,
                "top_100": 0.8794099797322663,
                "internal_similarity_max": 0.8923076923076924,
                "internal_similarity_mean": 0.7231632242406626,
                "internal_similarity_histogram_density": [
                    [
                        0.1,
                        0.0,
                        0.0,
                        0.0,
                        0.0,
                        0.0,
                        4.2540000000000004,
                        4.57,
                        1.0760000000000003,
                        0.0
                    ]
                ],
                "internal_similarity_histogram_bins": [
                    [
                        0.0,
                        0.1,
                        0.2,
                        0.30000000000000004,
                        0.4,
                        0.5,
                        0.6000000000000001,
                        0.7000000000000001,
                        0.8,
                        0.9,
                        1.0
                    ]
                ]
            }
        },
        {
            "benchmark_name": "Amlodipine MPO",
            "score": 0.8578382476484583,
            "optimized_molecules": [
                [
                    "CCOC(C1=C(C)N1)=C1NC(COCCN)=C(C(=O)OC)C1c1ccccc1Cl",
                    0.8628119403696524
                ],
                [
                    "CCOC(=O)C1=C(COCCN)NC(=C(OC)C2=C(C)N2)C1c1ccccc1Cl",
                    0.8628119403696524
                ],
                [
                    "CCOC(CC1=C(C)N1)=C1NC(COCCN)=C(C(=O)OC)C1c1ccccc1Cl",
                    0.8597269536210951
                ],
                [
                    "CCOC(=O)C1=C(COCCN)NC(=C(CC2=C(C)N2)OC)C1c1ccccc1Cl",
                    0.8597269536210951
                ],
                [
                    "CCOC(C1=C(COCCN)N1)=C1NC(C)=C(C(=O)OC)C1c1ccccc1Cl",
                    0.8580581193973613
                ],
                [
                    "CCOC(=O)C1=C(C)NC(=C(OC)C2=C(COCCN)N2)C1c1ccccc1Cl",
                    0.8580581193973613
                ],
                [
                    "CCOC(C1=C(C)C1S)=C1NC(COCCN)=C(C(=O)OC)C1c1ccccc1Cl",
                    0.8533820185387183
                ],
                [
                    "CCOC(C1=C(C)C1P)=C1NC(COCCN)=C(C(=O)OC)C1c1ccccc1Cl",
                    0.8533820185387183
                ],
                [
                    "CCOC(C1=C(C)C1O)=C1NC(COCCN)=C(C(=O)OC)C1c1ccccc1Cl",
                    0.8533820185387183
                ],
                [
                    "CCOC(C1=C(C)C1N)=C1NC(COCCN)=C(C(=O)OC)C1c1ccccc1Cl",
                    0.8533820185387183
                ],
                [
                    "CCOC(C1=C(C)C1F)=C1NC(COCCN)=C(C(=O)OC)C1c1ccccc1Cl",
                    0.8533820185387183
                ],
                [
                    "CCOC(C1=C(C)C1Cl)=C1NC(COCCN)=C(C(=O)OC)C1c1ccccc1Cl",
                    0.8533820185387183
                ],
                [
                    "CCOC(C1=C(C)C1C)=C1NC(COCCN)=C(C(=O)OC)C1c1ccccc1Cl",
                    0.8533820185387183
                ],
                [
                    "CCOC(C1=C(C)C1Br)=C1NC(COCCN)=C(C(=O)OC)C1c1ccccc1Cl",
                    0.8533820185387183
                ],
                [
                    "CCOC(=O)C1=C(COCCN)NC(=C(OC)c2c(C)c2=O)C1c1ccccc1Cl",
                    0.8533820185387183
                ],
                [
                    "CCOC(=O)C1=C(COCCN)NC(=C(OC)[SH]2C(C)=[SH]2=O)C1c1ccccc1Cl",
                    0.8533820185387183
                ],
                [
                    "CCOC(=O)C1=C(COCCN)NC(=C(OC)[SH]2=C(C)[SH]=2=O)C1c1ccccc1Cl",
                    0.8533820185387183
                ],
                [
                    "CCOC(=O)C1=C(COCCN)NC(=C(OC)[SH]2(=O)[SH]=C2C)C1c1ccccc1Cl",
                    0.8533820185387183
                ],
                [
                    "CCOC(=O)C1=C(COCCN)NC(=C(OC)[SH]2(=O)P=C2C)C1c1ccccc1Cl",
                    0.8533820185387183
                ],
                [
                    "CCOC(=O)C1=C(COCCN)NC(=C(OC)[SH]2(=O)N=C2C)C1c1ccccc1Cl",
                    0.8533820185387183
                ],
                [
                    "CCOC(=O)C1=C(COCCN)NC(=C(OC)[SH]2(=O)C=C2C)C1c1ccccc1Cl",
                    0.8533820185387183
                ],
                [
                    "CCOC(=O)C1=C(COCCN)NC(=C(OC)S2=S(=O)=C2C)C1c1ccccc1Cl",
                    0.8533820185387183
                ],
                [
                    "CCOC(=O)C1=C(COCCN)NC(=C(OC)S2=C(C)S2=O)C1c1ccccc1Cl",
                    0.8533820185387183
                ],
                [
                    "CCOC(=O)C1=C(COCCN)NC(=C(OC)S2=C(C)C2=O)C1c1ccccc1Cl",
                    0.8533820185387183
                ],
                [
                    "CCOC(=O)C1=C(COCCN)NC(=C(OC)S2(=O)=S=C2C)C1c1ccccc1Cl",
                    0.8533820185387183
                ],
                [
                    "CCOC(=O)C1=C(COCCN)NC(=C(OC)S2(=O)=C=C2C)C1c1ccccc1Cl",
                    0.8533820185387183
                ],
                [
                    "CCOC(=O)C1=C(COCCN)NC(=C(OC)S2(=O)=C(C)S2)C1c1ccccc1Cl",
                    0.8533820185387183
                ],
                [
                    "CCOC(=O)C1=C(COCCN)NC(=C(OC)S2(=O)=C(C)P2)C1c1ccccc1Cl",
                    0.8533820185387183
                ],
                [
                    "CCOC(=O)C1=C(COCCN)NC(=C(OC)S2(=O)=C(C)O2)C1c1ccccc1Cl",
                    0.8533820185387183
                ],
                [
                    "CCOC(=O)C1=C(COCCN)NC(=C(OC)S2(=O)=C(C)N2)C1c1ccccc1Cl",
                    0.8533820185387183
                ],
                [
                    "CCOC(=O)C1=C(COCCN)NC(=C(OC)S2(=O)=C(C)C2)C1c1ccccc1Cl",
                    0.8533820185387183
                ],
                [
                    "CCOC(=O)C1=C(COCCN)NC(=C(OC)S2#S(=O)C=2C)C1c1ccccc1Cl",
                    0.8533820185387183
                ],
                [
                    "CCOC(=O)C1=C(COCCN)NC(=C(OC)P2C(C)=[SH]2=O)C1c1ccccc1Cl",
                    0.8533820185387183
                ],
                [
                    "CCOC(=O)C1=C(COCCN)NC(=C(OC)N2C(C)=[SH]2=O)C1c1ccccc1Cl",
                    0.8533820185387183
                ],
                [
                    "CCOC(=O)C1=C(COCCN)NC(=C(OC)C2C(C)=[SH]2=O)C1c1ccccc1Cl",
                    0.8533820185387183
                ],
                [
                    "CCOC(=O)C1=C(COCCN)NC(=C(OC)C2=S(=O)=C2C)C1c1ccccc1Cl",
                    0.8533820185387183
                ],
                [
                    "CCOC(=O)C1=C(COCCN)NC(=C(OC)C2=C(C)S2=O)C1c1ccccc1Cl",
                    0.8533820185387183
                ],
                [
                    "CCOC(=O)C1=C(COCCN)NC(=C(OC)C2=C(C)C2S)C1c1ccccc1Cl",
                    0.8533820185387183
                ],
                [
                    "CCOC(=O)C1=C(COCCN)NC(=C(OC)C2=C(C)C2P)C1c1ccccc1Cl",
                    0.8533820185387183
                ],
                [
                    "CCOC(=O)C1=C(COCCN)NC(=C(OC)C2=C(C)C2O)C1c1ccccc1Cl",
                    0.8533820185387183
                ],
                [
                    "CCOC(=O)C1=C(COCCN)NC(=C(OC)C2=C(C)C2N)C1c1ccccc1Cl",
                    0.8533820185387183
                ],
                [
                    "CCOC(=O)C1=C(COCCN)NC(=C(OC)C2=C(C)C2F)C1c1ccccc1Cl",
                    0.8533820185387183
                ],
                [
                    "CCOC(=O)C1=C(COCCN)NC(=C(OC)C2=C(C)C2Cl)C1c1ccccc1Cl",
                    0.8533820185387183
                ],
                [
                    "CCOC(=O)C1=C(COCCN)NC(=C(OC)C2=C(C)C2C)C1c1ccccc1Cl",
                    0.8533820185387183
                ],
                [
                    "CCOC(=O)C1=C(COCCN)NC(=C(OC)C2=C(C)C2Br)C1c1ccccc1Cl",
                    0.8533820185387183
                ],
                [
                    "CCOC(=C1NC(COCCN)=C(C(=O)OC)C1c1ccccc1Cl)c1c(C)c1=O",
                    0.8533820185387183
                ],
                [
                    "CCOC(=C1NC(COCCN)=C(C(=O)OC)C1c1ccccc1Cl)[SH]1C(C)=[SH]1=O",
                    0.8533820185387183
                ],
                [
                    "CCOC(=C1NC(COCCN)=C(C(=O)OC)C1c1ccccc1Cl)[SH]1=C(C)[SH]=1=O",
                    0.8533820185387183
                ],
                [
                    "CCOC(=C1NC(COCCN)=C(C(=O)OC)C1c1ccccc1Cl)[SH]1(=O)[SH]=C1C",
                    0.8533820185387183
                ],
                [
                    "CCOC(=C1NC(COCCN)=C(C(=O)OC)C1c1ccccc1Cl)[SH]1(=O)P=C1C",
                    0.8533820185387183
                ],
                [
                    "CCOC(=C1NC(COCCN)=C(C(=O)OC)C1c1ccccc1Cl)[SH]1(=O)N=C1C",
                    0.8533820185387183
                ],
                [
                    "CCOC(=C1NC(COCCN)=C(C(=O)OC)C1c1ccccc1Cl)[SH]1(=O)C=C1C",
                    0.8533820185387183
                ],
                [
                    "CCOC(=C1NC(COCCN)=C(C(=O)OC)C1c1ccccc1Cl)S1=S(=O)=C1C",
                    0.8533820185387183
                ],
                [
                    "CCOC(=C1NC(COCCN)=C(C(=O)OC)C1c1ccccc1Cl)S1=C(C)S1=O",
                    0.8533820185387183
                ],
                [
                    "CCOC(=C1NC(COCCN)=C(C(=O)OC)C1c1ccccc1Cl)S1=C(C)C1=O",
                    0.8533820185387183
                ],
                [
                    "CCOC(=C1NC(COCCN)=C(C(=O)OC)C1c1ccccc1Cl)S1(=O)=S=C1C",
                    0.8533820185387183
                ],
                [
                    "CCOC(=C1NC(COCCN)=C(C(=O)OC)C1c1ccccc1Cl)S1(=O)=C=C1C",
                    0.8533820185387183
                ],
                [
                    "CCOC(=C1NC(COCCN)=C(C(=O)OC)C1c1ccccc1Cl)S1(=O)=C(C)S1",
                    0.8533820185387183
                ],
                [
                    "CCOC(=C1NC(COCCN)=C(C(=O)OC)C1c1ccccc1Cl)S1(=O)=C(C)P1",
                    0.8533820185387183
                ],
                [
                    "CCOC(=C1NC(COCCN)=C(C(=O)OC)C1c1ccccc1Cl)S1(=O)=C(C)O1",
                    0.8533820185387183
                ],
                [
                    "CCOC(=C1NC(COCCN)=C(C(=O)OC)C1c1ccccc1Cl)S1(=O)=C(C)N1",
                    0.8533820185387183
                ],
                [
                    "CCOC(=C1NC(COCCN)=C(C(=O)OC)C1c1ccccc1Cl)S1(=O)=C(C)C1",
                    0.8533820185387183
                ],
                [
                    "CCOC(=C1NC(COCCN)=C(C(=O)OC)C1c1ccccc1Cl)S1#S(=O)C=1C",
                    0.8533820185387183
                ],
                [
                    "CCOC(=C1NC(COCCN)=C(C(=O)OC)C1c1ccccc1Cl)P1C(C)=[SH]1=O",
                    0.8533820185387183
                ],
                [
                    "CCOC(=C1NC(COCCN)=C(C(=O)OC)C1c1ccccc1Cl)N1C(C)=[SH]1=O",
                    0.8533820185387183
                ],
                [
                    "CCOC(=C1NC(COCCN)=C(C(=O)OC)C1c1ccccc1Cl)C1C(C)=[SH]1=O",
                    0.8533820185387183
                ],
                [
                    "CCOC(=C1NC(COCCN)=C(C(=O)OC)C1c1ccccc1Cl)C1=S(=O)=C1C",
                    0.8533820185387183
                ],
                [
                    "CCOC(=C1NC(COCCN)=C(C(=O)OC)C1c1ccccc1Cl)C1=C(C)S1=O",
                    0.8533820185387183
                ],
                [
                    "CCOC(C1=C(C)[SH2]1)=C1NC(COCCN)=C(C(=O)OC)C1c1ccccc1Cl",
                    0.8516306272526402
                ],
                [
                    "CCOC(C1=C(C)P1)=C1NC(COCCN)=C(C(=O)OC)C1c1ccccc1Cl",
                    0.8516306272526402
                ],
                [
                    "CCOC(C1=C(C)O1)=C1NC(COCCN)=C(C(=O)OC)C1c1ccccc1Cl",
                    0.8516306272526402
                ],
                [
                    "CCOC(=O)C1=C(COCCN)NC(=C(OC)[SH]2P=C2C)C1c1ccccc1Cl",
                    0.8516306272526402
                ],
                [
                    "CCOC(=O)C1=C(COCCN)NC(=C(OC)[SH]2=CC=2C)C1c1ccccc1Cl",
                    0.8516306272526402
                ],
                [
                    "CCOC(=O)C1=C(COCCN)NC(=C(OC)[SH2]2=C=C2C)C1c1ccccc1Cl",
                    0.8516306272526402
                ],
                [
                    "CCOC(=O)C1=C(COCCN)NC(=C(OC)S2=[SH2]=C2C)C1c1ccccc1Cl",
                    0.8516306272526402
                ],
                [
                    "CCOC(=O)C1=C(COCCN)NC(=C(OC)S2=C(C)O2)C1c1ccccc1Cl",
                    0.8516306272526402
                ],
                [
                    "CCOC(=O)C1=C(COCCN)NC(=C(OC)S2=C(C)N2)C1c1ccccc1Cl",
                    0.8516306272526402
                ],
                [
                    "CCOC(=O)C1=C(COCCN)NC(=C(OC)S2=C(C)C2)C1c1ccccc1Cl",
                    0.8516306272526402
                ],
                [
                    "CCOC(=O)C1=C(COCCN)NC(=C(OC)N2[SH]=C2C)C1c1ccccc1Cl",
                    0.8516306272526402
                ],
                [
                    "CCOC(=O)C1=C(COCCN)NC(=C(OC)N2P=C2C)C1c1ccccc1Cl",
                    0.8516306272526402
                ],
                [
                    "CCOC(=O)C1=C(COCCN)NC(=C(OC)N2C=C2C)C1c1ccccc1Cl",
                    0.8516306272526402
                ],
                [
                    "CCOC(=O)C1=C(COCCN)NC(=C(OC)C2=[SH2]=C2C)C1c1ccccc1Cl",
                    0.8516306272526402
                ],
                [
                    "CCOC(=O)C1=C(COCCN)NC(=C(OC)C2=S=C2C)C1c1ccccc1Cl",
                    0.8516306272526402
                ],
                [
                    "CCOC(=O)C1=C(COCCN)NC(=C(OC)C2=C(C)[SH2]2)C1c1ccccc1Cl",
                    0.8516306272526402
                ],
                [
                    "CCOC(=O)C1=C(COCCN)NC(=C(OC)C2=C(C)S2)C1c1ccccc1Cl",
                    0.8516306272526402
                ],
                [
                    "CCOC(=O)C1=C(COCCN)NC(=C(OC)C2=C(C)P2)C1c1ccccc1Cl",
                    0.8516306272526402
                ],
                [
                    "CCOC(=O)C1=C(COCCN)NC(=C(OC)C2=C(C)C2)C1c1ccccc1Cl",
                    0.8516306272526402
                ],
                [
                    "CCOC(=C1NC(COCCN)=C(C(=O)OC)C1c1ccccc1Cl)[SH]1N=C1C",
                    0.8516306272526402
                ],
                [
                    "CCOC(=C1NC(COCCN)=C(C(=O)OC)C1c1ccccc1Cl)[SH]1=NC=1C",
                    0.8516306272526402
                ],
                [
                    "CCOC(=C1NC(COCCN)=C(C(=O)OC)C1c1ccccc1Cl)[SH]1=CC=1C",
                    0.8516306272526402
                ],
                [
                    "CCOC(=C1NC(COCCN)=C(C(=O)OC)C1c1ccccc1Cl)[SH]1#[SH]=C1C",
                    0.8516306272526402
                ],
                [
                    "CCOC(=C1NC(COCCN)=C(C(=O)OC)C1c1ccccc1Cl)[SH2]1=S=C1C",
                    0.8516306272526402
                ],
                [
                    "CCOC(=C1NC(COCCN)=C(C(=O)OC)C1c1ccccc1Cl)[SH2]1=C=C1C",
                    0.8516306272526402
                ],
                [
                    "CCOC(=C1NC(COCCN)=C(C(=O)OC)C1c1ccccc1Cl)S1=[SH2]=C1C",
                    0.8516306272526402
                ],
                [
                    "CCOC(=C1NC(COCCN)=C(C(=O)OC)C1c1ccccc1Cl)S1=C(C)[SH2]1",
                    0.8516306272526402
                ],
                [
                    "CCOC(=C1NC(COCCN)=C(C(=O)OC)C1c1ccccc1Cl)S1=C(C)P1",
                    0.8516306272526402
                ],
                [
                    "CCOC(=C1NC(COCCN)=C(C(=O)OC)C1c1ccccc1Cl)P1[SH]=C1C",
                    0.8516306272526402
                ],
                [
                    "CCOC(=C1NC(COCCN)=C(C(=O)OC)C1c1ccccc1Cl)P1P=C1C",
                    0.8516306272526402
                ],
                [
                    "CCOC(=C1NC(COCCN)=C(C(=O)OC)C1c1ccccc1Cl)N1[SH]=C1C",
                    0.8516306272526402
                ],
                [
                    "CCOC(=C1NC(COCCN)=C(C(=O)OC)C1c1ccccc1Cl)C1[SH]=C1C",
                    0.8516306272526402
                ]
            ],
            "execution_time": 43657.20630073547,
            "number_scoring_function_calls": 2874080,
            "metadata": {
                "top_1": 0.8628119403696524,
                "top_10": 0.857472210093109,
                "top_100": 0.8532305924826133,
                "internal_similarity_max": 0.8870967741935484,
                "internal_similarity_mean": 0.6811485813832964,
                "internal_similarity_histogram_density": [
                    [
                        0.1,
                        0.0,
                        0.0,
                        0.0,
                        0.0,
                        0.12399999999999989,
                        6.608000000000001,
                        2.782000000000001,
                        0.38600000000000007,
                        0.0
                    ]
                ],
                "internal_similarity_histogram_bins": [
                    [
                        0.0,
                        0.1,
                        0.2,
                        0.30000000000000004,
                        0.4,
                        0.5,
                        0.6000000000000001,
                        0.7000000000000001,
                        0.8,
                        0.9,
                        1.0
                    ]
                ]
            }
        },
        {
            "benchmark_name": "Sitagliptin MPO",
            "score": 0.9071456500203497,
            "optimized_molecules": [
                [
                    "N=C[SH]=CN(F)N(C=O)C1C(NC#CC(C=CC#CF)C(F)C=CF)[SH]1(F)=C=O",
                    0.9072125926742721
                ],
                [
                    "N=CC(C=C[SH](=C=O)=CNN(C#CC#CF)C1C(N(F)C=O)[SH]1F)C(F)C=CF",
                    0.9072125926742721
                ],
                [
                    "N=CC(C=C[SH](=C=O)=CN(F)N(C=O)C1C(NC#CC#CF)[SH]1F)C(F)C=CF",
                    0.9072125926742721
                ],
                [
                    "N=CC(C=C[SH](=C=O)=CN(F)N(C#CC#CF)C1C(NC=O)[SH]1F)C(F)C=CF",
                    0.9072125926742721
                ],
                [
                    "N=CC(C(F)C=CNN(F)C=[SH]C=CF)C1C(N(C#CC#CF)C=O)[SH]1(F)=C=O",
                    0.9072125926742721
                ],
                [
                    "N=CC(C(F)C=CNN(F)C=[SH](=C=O)C=CF)C1C(N(C#CC#CF)C=O)[SH]1F",
                    0.9072125926742721
                ],
                [
                    "N=CC(C(F)C=CNC#CC#CF)C1C(N(C=O)N(F)C=[SH](=C=O)C=CF)[SH]1F",
                    0.9072125926742721
                ],
                [
                    "N=CC(C(F)C=CN(F)NC=C[SH]=C=O)C1C(F)[SH]1(F)=CN(C#CC#CF)C=O",
                    0.9072125926742721
                ],
                [
                    "N=CC(C(F)C=CN(C=O)N(F)C=[SH]C=CF)C1C(NC#CC#CF)[SH]1(F)=C=O",
                    0.9072125926742721
                ],
                [
                    "N=CC(C(F)C=CN(C=O)N(F)C=[SH](=C=O)C=CF)C1C(NC#CC#CF)[SH]1F",
                    0.9072125926742721
                ],
                [
                    "N=CC(C(F)C=CN(C#CC#CF)N(F)C=[SH](=C=O)C=CF)C1C(NC=O)[SH]1F",
                    0.9072125926742721
                ],
                [
                    "N=CC(C(F)C=CF)C1C(NN(F)C=C[SH](=C=O)=CN(C#CC#CF)C=O)[SH]1F",
                    0.9072125926742721
                ],
                [
                    "N=CC(C(F)C=CF)C1C(NN(C#CN(F)C=O)C=[SH](=C=O)C=CC#CF)[SH]1F",
                    0.9072125926742721
                ],
                [
                    "N=CC(C(F)C=CF)C1C(NC#CN(C=O)N(F)C=[SH](=C=O)C=CC#CF)[SH]1F",
                    0.9072125926742721
                ],
                [
                    "N=CC(C(F)C=CF)C1C(N(F)NC=C[SH]=C=O)[SH]1(F)=CN(C#CC#CF)C=O",
                    0.9072125926742721
                ],
                [
                    "N=CC(C(F)C=CF)C1C(N(F)NC=C[SH](=C=O)=CN(C#CC#CF)C=O)[SH]1F",
                    0.9072125926742721
                ],
                [
                    "N=CC(C(F)C=CF)C1C(N(F)N(C=O)C=C[SH](=C=O)=CNC#CC#CF)[SH]1F",
                    0.9072125926742721
                ],
                [
                    "N=CC(C(F)C=CF)C1C(N(C=O)N(F)C#CNC=[SH](=C=O)C=CC#CF)[SH]1F",
                    0.9072125926742721
                ],
                [
                    "N=CC(C(F)C=CF)C1C(N(C=O)N(C#CNF)C=[SH](=C=O)C=CC#CF)[SH]1F",
                    0.9072125926742721
                ],
                [
                    "N=CC(C(F)C=CF)C1C(N(C#CNN(F)C=C[SH](=C=O)=CC#CF)C=O)[SH]1F",
                    0.9072125926742721
                ],
                [
                    "N=CC(C(F)C=CF)C1C(N(C#CNC=O)N(F)C=[SH](=C=O)C=CC#CF)[SH]1F",
                    0.9072125926742721
                ],
                [
                    "N=CC(C(F)C=CF)C1C(N(C#CN(F)NC=C[SH](=C=O)=CC#CF)C=O)[SH]1F",
                    0.9072125926742721
                ],
                [
                    "N=CC(C(F)C=CF)C1C(N(C#CN(F)C=O)NC=[SH](=C=O)C=CC#CF)[SH]1F",
                    0.9072125926742721
                ],
                [
                    "N=CC(C(F)C=CF)C1C(N(C#CN(C=C[SH](=C=O)=CC#CF)NF)C=O)[SH]1F",
                    0.9072125926742721
                ],
                [
                    "N=CC(C(F)C=CF)C1C(N(C#CC#CF)N(F)C=C[SH]=C=O)[SH]1(F)=CNC=O",
                    0.9072125926742721
                ],
                [
                    "N=CC(C#CNC1C(N(C=[SH]C=CC#CF)N(F)C=O)[SH]1(F)=C=O)C(F)C=CF",
                    0.9072125926742721
                ],
                [
                    "N=CC(C#CNC1C(N(C=[SH](=C=O)C=CC#CF)N(F)C=O)[SH]1F)C(F)C=CF",
                    0.9072125926742721
                ],
                [
                    "N=CC(C#CNC1C(N(C=O)N(F)C=[SH]C=CC#CF)[SH]1(F)=C=O)C(F)C=CF",
                    0.9072125926742721
                ],
                [
                    "N=CC(C#CN(NF)C1C(N(C=O)C=[SH]C=CC#CF)[SH]1(F)=C=O)C(F)C=CF",
                    0.9072125926742721
                ],
                [
                    "N=CC(C#CN(F)C1C(N(C=[SH](=C=O)C=CC#CF)NC=O)[SH]1F)C(F)C=CF",
                    0.9072125926742721
                ],
                [
                    "N=CC(C#CN(F)C1C(N(C=O)NC=[SH]C=CC#CF)[SH]1(F)=C=O)C(F)C=CF",
                    0.9072125926742721
                ],
                [
                    "N=CC(C#CN(C=O)C1C(NN(F)C=[SH]C=CC#CF)[SH]1(F)=C=O)C(F)C=CF",
                    0.9072125926742721
                ],
                [
                    "N=CC(C#CN(C1C(NC=O)[SH]1F)N(F)C=[SH](=C=O)C=CC#CF)C(F)C=CF",
                    0.9072125926742721
                ],
                [
                    "N=CC(C#CN(C1C(NC=O)[SH]1(F)=C=O)N(F)C=[SH]C=CC#CF)C(F)C=CF",
                    0.9072125926742721
                ],
                [
                    "N=CC(C=C[SH](=C=O)=CN(C=O)C1C(NN(F)C#CC#CF)[SH]1F)C(F)C=CF",
                    0.907212592674272
                ],
                [
                    "N=CC(C=C[SH](=C=O)=CN(C=O)C1C(N(F)NC#CC#CF)[SH]1F)C(F)C=CF",
                    0.907212592674272
                ],
                [
                    "N=CC(C#CN(NF)C1C(N(C=O)C=[SH](=C=O)C=CC#CF)[SH]1F)C(F)C=CF",
                    0.907212592674272
                ],
                [
                    "N=CC(C#CN(NC=[SH](=C=O)C=CC#CF)C1C(N(F)C=O)[SH]1F)C(F)C=CF",
                    0.907212592674272
                ],
                [
                    "N=CC(C#CN(F)C1C(N(C=O)NC=[SH](=C=O)C=CC#CF)[SH]1F)C(F)C=CF",
                    0.907212592674272
                ],
                [
                    "N=CC(C#CN(C=[SH](=C=O)C=CC#CF)NC1C(N(F)C=O)[SH]1F)C(F)C=CF",
                    0.907212592674272
                ],
                [
                    "N=CC(C#CN(C=O)C1C(NN(F)C=[SH](=C=O)C=CC#CF)[SH]1F)C(F)C=CF",
                    0.907212592674272
                ],
                [
                    "N=CC(C#CN(C=O)C1C(N(C=[SH](=C=O)C=CC#CF)NF)[SH]1F)C(F)C=CF",
                    0.907212592674272
                ],
                [
                    "C=[SH]1(F)C(N(C#CC#CF)C=O)C1(C(C=N)C(F)C=CF)N(C=C[SH]=C=O)NF",
                    0.9068663375677781
                ],
                [
                    "C=[SH]1(F)C(C(C=N)C(F)C=CF)C1(N(C#CC#CF)C=O)N(F)NC=C[SH]=C=O",
                    0.9068663375677781
                ],
                [
                    "C=[SH]1(F)C(C(C=N)C(F)C=CF)C1(N(C#CC#CF)C=O)N(C=C[SH]=C=O)NF",
                    0.9068663375677781
                ],
                [
                    "C=[SH](=C=O)C=CN(NF)C1(N(C#CC#CF)C=O)C(C(C=N)C(F)C=CF)[SH]1F",
                    0.9068663375677781
                ],
                [
                    "C=[SH](=C=O)C=CN(F)NC1[SH](F)C1(C(C=N)C(F)C=CF)N(C#CC#CF)C=O",
                    0.9068663375677781
                ],
                [
                    "C=[SH](=C=O)C=CN(F)NC1(C(C=N)C(F)C=CF)C(N(C#CC#CF)C=O)[SH]1F",
                    0.9068663375677781
                ],
                [
                    "C=[SH](=C=O)C=CN(F)N(C#CC#CF)C1(NC=O)C(C(C=N)C(F)C=CF)[SH]1F",
                    0.9068663375677781
                ],
                [
                    "C=[SH](=C=O)C=CN(C=O)N(F)C1[SH](F)C1(NC#CC#CF)C(C=N)C(F)C=CF",
                    0.9068663375677781
                ],
                [
                    "C=C[SH]=CN(F)N(C=O)C1C(C#CF)(NC#CC(C=N)C(F)C=CF)[SH]1(F)=C=O",
                    0.9068663375677781
                ],
                [
                    "C=C[SH]=CN(F)N(C#CC(C=N)C(F)C=CF)C1(C#CF)C(NC=O)[SH]1(F)=C=O",
                    0.9068663375677781
                ],
                [
                    "C=C[SH]=CC(C(F)C=CF)C1(N(C=N)C=O)C(N(C#CC#CF)NF)[SH]1(F)=C=O",
                    0.9068663375677781
                ],
                [
                    "C=C[SH](=C=O)=CNN(C=O)C1[SH](F)C1(C(C=N)C(F)C=CF)N(F)C#CC#CF",
                    0.9068663375677781
                ],
                [
                    "C=C[SH](=C=O)=CNN(C=O)C1(N(F)C#CC#CF)C(C(C=N)C(F)C=CF)[SH]1F",
                    0.9068663375677781
                ],
                [
                    "C=C[SH](=C=O)=CNN(C#CC#CF)C1[SH](F)C1(C(C=N)C(F)C=CF)N(F)C=O",
                    0.9068663375677781
                ],
                [
                    "C=C[SH](=C=O)=CN(NC=O)C1(C#CF)C(N(F)C#CC(C=N)C(F)C=CF)[SH]1F",
                    0.9068663375677781
                ],
                [
                    "C=C[SH](=C=O)=CN(F)NC1(C(C=N)C(F)C=CF)C(N(C#CC#CF)C=O)[SH]1F",
                    0.9068663375677781
                ],
                [
                    "C=C[SH](=C=O)=CN(F)N(C=O)C=CC(F)C(C=N)C1[SH](F)C1(F)NC#CC#CF",
                    0.9068663375677781
                ],
                [
                    "C=C[SH](=C=O)=CN(F)N(C=O)C=CC(F)C(C=N)C1(F)C(NC#CC#CF)[SH]1F",
                    0.9068663375677781
                ],
                [
                    "C=C[SH](=C=O)=CN(F)N(C=O)C1[SH](F)C1(NC#CC#CF)C(C=N)C(F)C=CF",
                    0.9068663375677781
                ],
                [
                    "C=C[SH](=C=O)=CN(F)N(C=O)C1(C(C=N)C(F)C=CF)C(NC#CC#CF)[SH]1F",
                    0.9068663375677781
                ],
                [
                    "C=C[SH](=C=O)=CN(F)N(C#CNC=O)C1[SH](F)C1(C#CF)C(C=N)C(F)C=CF",
                    0.9068663375677781
                ],
                [
                    "C=C[SH](=C=O)=CN(F)N(C#CC#CF)C1(NC=O)C(C(C=N)C(F)C=CF)[SH]1F",
                    0.9068663375677781
                ],
                [
                    "C=C[SH](=C=O)=CN(F)N(C#CC#CF)C1(C(C=N)C(F)C=CF)C(NC=O)[SH]1F",
                    0.9068663375677781
                ],
                [
                    "C=C[SH](=C=O)=CN(C#CC#CF)C1(C(C=N)C(F)C=CF)C(N(C=O)NF)[SH]1F",
                    0.9068663375677781
                ],
                [
                    "C=CC(F)C(C=N)C=C[SH](=C=O)=CN(F)N(C#CC#CF)C1(F)C(NC=O)[SH]1F",
                    0.9068663375677781
                ],
                [
                    "C=CC(F)C(C=N)C1[SH](F)C1(NN(F)C=[SH](=C=O)C=CF)N(C#CC#CF)C=O",
                    0.9068663375677781
                ],
                [
                    "C=CC(F)C(C=N)C1[SH](F)C1(N(F)C=O)N(C=[SH](=C=O)C=CF)NC#CC#CF",
                    0.9068663375677781
                ],
                [
                    "C=CC(F)C(C=N)C1[SH](F)C1(F)NN(F)C=C[SH](=C=O)=CN(C#CC#CF)C=O",
                    0.9068663375677781
                ],
                [
                    "C=CC(F)C(C=N)C1(NF)C(N(C=[SH](=C=O)C=CF)N(C#CC#CF)C=O)[SH]1F",
                    0.9068663375677781
                ],
                [
                    "C=CC(F)C(C=N)C1(NC=O)C(N(C=[SH](=C=O)C=CF)N(F)C#CC#CF)[SH]1F",
                    0.9068663375677781
                ],
                [
                    "C=CC(F)C(C=N)C1(N(F)C=O)C(N(C#CC#CF)NC=[SH](=C=O)C=CF)[SH]1F",
                    0.9068663375677781
                ],
                [
                    "C=CC(F)C(C=N)C1(N(C=O)C=[SH]C=CF)C(N(C#CC#CF)NF)[SH]1(F)=C=O",
                    0.9068663375677781
                ],
                [
                    "C=CC(F)C(C=N)C1(N(C=O)C=[SH](=C=O)C=CF)C(NN(F)C#CC#CF)[SH]1F",
                    0.9068663375677781
                ],
                [
                    "C=CC(F)C(C=N)C1(F)C(NN(F)C=C[SH]=C=O)[SH]1(F)=CN(C#CC#CF)C=O",
                    0.9068663375677781
                ],
                [
                    "C=CC(F)C(C=N)C1(F)C(NN(F)C=C[SH](=C=O)=CN(C#CC#CF)C=O)[SH]1F",
                    0.9068663375677781
                ],
                [
                    "C=CC(F)C(C=N)C1(F)C(N(C#CNN(F)C=C[SH](=C=O)=CC#CF)C=O)[SH]1F",
                    0.9068663375677781
                ],
                [
                    "C=CC(F)C(C=N)C1(F)C(N(C#CC#CF)N(F)C=C[SH]=C=O)[SH]1(F)=CNC=O",
                    0.9068663375677781
                ],
                [
                    "C=CC(F)C(C#CN(NF)C1[SH](F)C1(F)N(C=O)C=[SH](=C=O)C=CC#CF)C=N",
                    0.9068663375677781
                ],
                [
                    "C=CC(F)C(C#CN(C=O)C1C(F)(NN(F)C=[SH]C=CC#CF)[SH]1(F)=C=O)C=N",
                    0.9068663375677781
                ],
                [
                    "C#CNN(F)C1(C#CF)C(N(C=O)C=[SH](=C=O)C=CC(C=N)C(F)C=CF)[SH]1F",
                    0.9068663375677781
                ],
                [
                    "C#CNC1C(C(C=N)C(F)C=CF)(N(C=O)N(F)C=[SH]C=CC#CF)[SH]1(F)=C=O",
                    0.9068663375677781
                ],
                [
                    "C#CN(NC=[SH](=C=O)C=CC#CF)C1[SH](F)C1(C(C=N)C(F)C=CF)N(F)C=O",
                    0.9068663375677781
                ],
                [
                    "C#CN(N(F)C=[SH]C=CC#CF)C1(C(C=N)C(F)C=CF)C(NC=O)[SH]1(F)=C=O",
                    0.9068663375677781
                ],
                [
                    "C#CN(N(F)C=[SH](=C=O)C=CC#CF)C1(C(C=N)C(F)C=CF)C(NC=O)[SH]1F",
                    0.9068663375677781
                ],
                [
                    "C#CN(F)C1(C(C=N)C(F)C=CF)C(N(C=O)NC=[SH]C=CC#CF)[SH]1(F)=C=O",
                    0.9068663375677781
                ],
                [
                    "C#CN(C=O)C=[SH]1(F)C(N(F)NC=C[SH]=C=O)C1(C#CF)C(C=N)C(F)C=CF",
                    0.9068663375677781
                ],
                [
                    "C#CN(C=O)C=[SH](=C=O)C=CNN(F)C1(C#CF)C(C(C=N)C(F)C=CF)[SH]1F",
                    0.9068663375677781
                ],
                [
                    "C#CN(C1[SH](F)C1(NC=O)C(C=N)C(F)C=CF)N(F)C=[SH](=C=O)C=CC#CF",
                    0.9068663375677781
                ],
                [
                    "C#CN(C1C(NC=O)(C(C=N)C(F)C=CF)[SH]1(F)=C=O)N(F)C=[SH]C=CC#CF",
                    0.9068663375677781
                ],
                [
                    "C#CC=[SH](=C=O)C=CN(C#CN(C=O)C1[SH](F)C1(F)C(C=N)C(F)C=CF)NF",
                    0.9068663375677781
                ],
                [
                    "C#CC=C[SH]=CN(F)N(C#CF)C1C(NC=O)(C(C=N)C(F)C=CF)[SH]1(F)=C=O",
                    0.9068663375677781
                ],
                [
                    "C#CC=C[SH](=C=O)=CN(F)NC1(F)C(N(C#CC(C=N)C(F)C=CF)C=O)[SH]1F",
                    0.9068663375677781
                ],
                [
                    "C#CC=C[SH](=C=O)=CN(F)NC#CC1(C(C=N)C(F)C=CF)C(N(F)C=O)[SH]1F",
                    0.9068663375677781
                ],
                [
                    "C#CC=C[SH](=C=O)=CN(F)N(C#CC(C=N)C(F)C=CF)C1[SH](F)C1(F)NC=O",
                    0.9068663375677781
                ],
                [
                    "C#CC=C[SH](=C=O)=CN(C#CN(F)C=O)NC1[SH](F)C1(F)C(C=N)C(F)C=CF",
                    0.9068663375677781
                ],
                [
                    "C#CC#CN(C=O)C=[SH](=C=O)C=CN(F)NC1(F)C(C(C=N)C(F)C=CF)[SH]1F",
                    0.9068663375677781
                ],
                [
                    "C#CC#CN(C=O)C1[SH](F)C1(NN(F)C=[SH](=C=O)C=CF)C(C=N)C(F)C=CF",
                    0.9068663375677781
                ],
                [
                    "C#CC#CN(C=O)C1(NN(F)C=C[SH](=C=O)=CF)C(C(C=N)C(F)C=CF)[SH]1F",
                    0.9068663375677781
                ]
            ],
            "execution_time": 60685.98551821709,
            "number_scoring_function_calls": 2762662,
            "metadata": {
                "top_1": 0.9072125926742721,
                "top_10": 0.907212592674272,
                "top_100": 0.9070117647125052,
                "internal_similarity_max": 0.8769230769230769,
                "internal_similarity_mean": 0.34743054157161707,
                "internal_similarity_histogram_density": [
                    [
                        0.1,
                        0.15,
                        3.077999999999999,
                        4.112000000000001,
                        1.7400000000000004,
                        0.5919999999999994,
                        0.18400000000000005,
                        0.038000000000000006,
                        0.006000000000000001,
                        0.0
                    ]
                ],
                "internal_similarity_histogram_bins": [
                    [
                        0.0,
                        0.1,
                        0.2,
                        0.30000000000000004,
                        0.4,
                        0.5,
                        0.6000000000000001,
                        0.7000000000000001,
                        0.8,
                        0.9,
                        1.0
                    ]
                ]
            }
        },
        {
            "benchmark_name": "Zaleplon MPO",
            "score": 0.7927283547267763,
            "optimized_molecules": [
                [
                    "CCN(C(C)=O)c1cccc(-c2ccnc3c(C#CC=O)cnn23)c1",
                    0.803969143692053
                ],
                [
                    "CCN(C(C)=O)c1cccc(-c2ccnc3c(C#CPO)cnn23)c1",
                    0.793982078592347
                ],
                [
                    "CCN(C(C)=O)c1cccc(-c2ccnc3c(C#COP)cnn23)c1",
                    0.793982078592347
                ],
                [
                    "CCN(C(C)=O)c1cccc(-c2ccnc3c(C#CCF)cnn23)c1",
                    0.793982078592347
                ],
                [
                    "CCN(C(C)=O)c1cccc(-c2ccnc3c(C#CCCl)cnn23)c1",
                    0.793982078592347
                ],
                [
                    "CCN(C(C)=O)c1cccc(-c2ccnc3c(C#CCBr)cnn23)c1",
                    0.793982078592347
                ],
                [
                    "CCN(C(C)=O)c1cccc(-c2ccnc3c(C#CC=P)cnn23)c1",
                    0.793982078592347
                ],
                [
                    "C=PC#Cc1cnn2c(-c3cccc(N(CC)C(C)=O)c3)ccnc12",
                    0.793982078592347
                ],
                [
                    "CCN(C(C)=O)c1cccc(-c2ccnc3c(C#CC(O)F)cnn23)c1",
                    0.7935949136575051
                ],
                [
                    "CCN(C(C)=O)c1cccc(-c2ccnc3c(C#CC(O)Cl)cnn23)c1",
                    0.7935949136575051
                ],
                [
                    "CCN(C(C)=O)c1cccc(-c2ccnc3c(C#CC(O)Br)cnn23)c1",
                    0.7935949136575051
                ],
                [
                    "CCN(C(C)=O)c1cccc(-c2ccnc3c(C#CC(O)=P)cnn23)c1",
                    0.7935949136575051
                ],
                [
                    "CCN(C(C)=O)c1cccc(-c2ccnc3c(C#CC(=O)P)cnn23)c1",
                    0.7935949136575051
                ],
                [
                    "C#Cc1cnn2c(-c3cccc(N(CC)C(C)=O)c3)ccc(O)c12",
                    0.7934920476158722
                ],
                [
                    "C#Cc1cn2c(-c3cccc(N(CC)C(C)=O)c3)ccnc2c1O",
                    0.7934920476158722
                ],
                [
                    "C#Cc1cc(O)n2c(-c3cccc(N(CC)C(C)=O)c3)ccnc12",
                    0.7934920476158722
                ],
                [
                    "CCN(C(C)=O)c1cccc(-c2ccnc3c(C#CO)ccn23)c1",
                    0.7886388397182801
                ],
                [
                    "CCN(C(C)=O)c1cccc(-c2cccc3c(C#CO)cnn23)c1",
                    0.7886388397182801
                ],
                [
                    "CCN(C(C)=O)c1cccc(-c2ccnc3c(C#CPC=O)cnn23)c1",
                    0.7885561648497321
                ],
                [
                    "CCN(C(C)=O)c1cccc(-c2ccnc3c(C#CP=CO)cnn23)c1",
                    0.7885561648497321
                ],
                [
                    "CCN(C(C)=O)c1cccc(-c2ccnc3c(C#CP4CO4)cnn23)c1",
                    0.7885561648497321
                ],
                [
                    "CCN(C(C)=O)c1cccc(-c2ccnc3c(C#COCF)cnn23)c1",
                    0.7885561648497321
                ],
                [
                    "CCN(C(C)=O)c1cccc(-c2ccnc3c(C#COCCl)cnn23)c1",
                    0.7885561648497321
                ],
                [
                    "CCN(C(C)=O)c1cccc(-c2ccnc3c(C#COCBr)cnn23)c1",
                    0.7885561648497321
                ],
                [
                    "CCN(C(C)=O)c1cccc(-c2ccnc3c(C#COC=P)cnn23)c1",
                    0.7885561648497321
                ],
                [
                    "CCN(C(C)=O)c1cccc(-c2ccnc3c(C#CCP=O)cnn23)c1",
                    0.7885561648497321
                ],
                [
                    "CCN(C(C)=O)c1cccc(-c2ccnc3c(C#CCOF)cnn23)c1",
                    0.7885561648497321
                ],
                [
                    "CCN(C(C)=O)c1cccc(-c2ccnc3c(C#CCOCl)cnn23)c1",
                    0.7885561648497321
                ],
                [
                    "CCN(C(C)=O)c1cccc(-c2ccnc3c(C#CCOBr)cnn23)c1",
                    0.7885561648497321
                ],
                [
                    "CCN(C(C)=O)c1cccc(-c2ccnc3c(C#CC=PO)cnn23)c1",
                    0.7885561648497321
                ],
                [
                    "CCN(C(C)=O)c1cccc(-c2ccnc3c(C#CC4OP4)cnn23)c1",
                    0.7885561648497321
                ],
                [
                    "C=POC#Cc1cnn2c(-c3cccc(N(CC)C(C)=O)c3)ccnc12",
                    0.7885561648497321
                ],
                [
                    "CCN(C(C)=O)c1cccc(-c2ccnc3c(C#S4=C=C4O)cnn23)c1",
                    0.7837367193130107
                ],
                [
                    "CCN(C(C)=O)c1cccc(-c2ccnc3c(C#S4(O)C#C4)cnn23)c1",
                    0.7837367193130107
                ],
                [
                    "CCN(C(C)=O)c1cccc(-c2ccnc3c(C#CC(O)=S)cnn23)c1",
                    0.7837367193130107
                ],
                [
                    "CCN(C(C)=O)c1cccc(-c2ccnc3c(C#CC(=O)S)cnn23)c1",
                    0.7837367193130107
                ],
                [
                    "C#S(=O)C#Cc1cnn2c(-c3cccc(N(CC)C(C)=O)c3)ccnc12",
                    0.7837367193130107
                ],
                [
                    "C#CS(=O)#Cc1cnn2c(-c3cccc(N(CC)C(C)=O)c3)ccnc12",
                    0.7837367193130107
                ],
                [
                    "C#Cc1ccc(-c2cccc(N(CC)C(C)=O)c2)n2ncc(O)c12",
                    0.7808688094430303
                ],
                [
                    "C#Cc1cc(O)c2nccc(-c3cccc(N(CC)C(C)=O)c3)n12",
                    0.7808688094430303
                ],
                [
                    "C#Cc1cc(-c2cccc(N(CC)C(C)=O)c2)n2c(O)ccnc12",
                    0.7808688094430303
                ],
                [
                    "C#Cc1c(O)cn2c(-c3cccc(N(CC)C(C)=O)c3)ccnc12",
                    0.7808688094430303
                ],
                [
                    "CCN(C(C)=O)c1cccc(-c2ccnc3c(C#CP)cnn23)c1",
                    0.7803151211091254
                ],
                [
                    "CCN(C(C)=O)c1cccc(-c2ccnc3c(C#[SH]4C#CO4)cnn23)c1",
                    0.7787605628481891
                ],
                [
                    "CCN(C(C)=O)c1cccc(-c2ccnc3c(C#SC#CO)cnn23)c1",
                    0.7787605628481891
                ],
                [
                    "CCN(C(C)=O)c1cccc(-c2ccnc3c(C#S#CC=O)cnn23)c1",
                    0.7787605628481891
                ],
                [
                    "CCN(C(C)=O)c1cccc(-c2ccnc3c(C#C[SH]=C=O)cnn23)c1",
                    0.7787605628481891
                ],
                [
                    "CCN(C(C)=O)c1cccc(-c2ccnc3c(C#C[SH]4#CO4)cnn23)c1",
                    0.7787605628481891
                ],
                [
                    "CCN(C(C)=O)c1cccc(-c2ccnc3c(C#CSC=O)cnn23)c1",
                    0.7787605628481891
                ],
                [
                    "CCN(C(C)=O)c1cccc(-c2ccnc3c(C#CS4=CO4)cnn23)c1",
                    0.7787605628481891
                ],
                [
                    "CCN(C(C)=O)c1cccc(-c2ccnc3c(C#CS#CO)cnn23)c1",
                    0.7787605628481891
                ],
                [
                    "CCN(C(C)=O)c1cccc(-c2ccnc3c(C#COC=S)cnn23)c1",
                    0.7787605628481891
                ],
                [
                    "CCN(C(C)=O)c1cccc(-c2ccnc3c(C#COC#[SH])cnn23)c1",
                    0.7787605628481891
                ],
                [
                    "CCN(C(C)=O)c1cccc(-c2ccnc3c(C#CC=S=O)cnn23)c1",
                    0.7787605628481891
                ],
                [
                    "CCN(C(C)=O)c1cccc(-c2ccnc3c(C#CC4OS4)cnn23)c1",
                    0.7787605628481891
                ],
                [
                    "CCN(C(C)=O)c1cccc(-c2ccnc3c(C#CC4=[SH]O4)cnn23)c1",
                    0.7787605628481891
                ],
                [
                    "CCN(C(C)=O)c1cccc(-c2ccnc3c(C#CC#[SH]=O)cnn23)c1",
                    0.7787605628481891
                ],
                [
                    "CCN(C(C)=O)c1cccc(-c2ccnc3c(C#CC#SO)cnn23)c1",
                    0.7787605628481891
                ],
                [
                    "C#SOC#Cc1cnn2c(-c3cccc(N(CC)C(C)=O)c3)ccnc12",
                    0.7787605628481891
                ],
                [
                    "C#COS#Cc1cnn2c(-c3cccc(N(CC)C(C)=O)c3)ccnc12",
                    0.7787605628481891
                ],
                [
                    "CCN(C(C)=O)c1cccc(-c2ccnc3c(C=C=O)ccn23)c1",
                    0.7761505257063329
                ],
                [
                    "C#COc1ccn2c(-c3cccc(N(CC)C(C)=O)c3)ccnc12",
                    0.7761505257063329
                ],
                [
                    "C#Cc1cnn2c(-c3cccc(N(CC)C(=O)C(C)=O)c3)ccnc12",
                    0.7735006416506128
                ],
                [
                    "C#CC(=O)c1cnn2c(-c3cccc(N(CC)C(C)=O)c3)ccnc12",
                    0.7735006416506128
                ],
                [
                    "CCN(C(C)=O)c1cccc(-c2ccnc3c(C#CO)cnn23)c1",
                    0.7706218909970667
                ],
                [
                    "CC#Cc1cnn2c(-c3cccc(N(CC)C(C)=O)c3)ccnc12",
                    0.7706218909970667
                ],
                [
                    "CCN(C(C)=O)c1cccc(-c2ccnc3c(S)c(C#CO)cn23)c1",
                    0.7695144225994927
                ],
                [
                    "CCN(C(C)=O)c1cccc(-c2ccnc3c(O)c(C#CS)cn23)c1",
                    0.7695144225994927
                ],
                [
                    "CCN(C(C)=O)c1cccc(-c2ccnc3c(C=O)c(C#[SH])cn23)c1",
                    0.7695144225994927
                ],
                [
                    "CCN(C(C)=O)c1cccc(-c2ccnc3c(C#[SH])cc(C=O)n23)c1",
                    0.7695144225994927
                ],
                [
                    "CCN(C(C)=O)c1cccc(-c2ccnc3c(C#CS)cc(O)n23)c1",
                    0.7695144225994927
                ],
                [
                    "CCN(C(C)=O)c1cccc(-c2ccnc3c(C#CO)cc(S)n23)c1",
                    0.7695144225994927
                ],
                [
                    "CCN(C(C)=O)c1cccc(-c2ccc(S)c3c(C#CO)cnn23)c1",
                    0.7695144225994927
                ],
                [
                    "CCN(C(C)=O)c1cccc(-c2ccc(O)c3c(C#CS)cnn23)c1",
                    0.7695144225994927
                ],
                [
                    "CCN(C(C)=O)c1cccc(-c2ccc(C=O)c3c(C#[SH])cnn23)c1",
                    0.7695144225994927
                ],
                [
                    "C#S#Cc1cnn2c(-c3cccc(N(CC)C(C)=O)c3)ccc(O)c12",
                    0.7695144225994927
                ],
                [
                    "C#S#Cc1cn2c(-c3cccc(N(CC)C(C)=O)c3)ccnc2c1O",
                    0.7695144225994927
                ],
                [
                    "C#S#Cc1cc(O)n2c(-c3cccc(N(CC)C(C)=O)c3)ccnc12",
                    0.7695144225994927
                ],
                [
                    "C#Cc1cnn2c(-c3cccc(N(CC)C(C)=O)c3)ccc([SH]=O)c12",
                    0.7695144225994927
                ],
                [
                    "C#Cc1cnn2c(-c3cccc(N(CC)C(C)=O)c3)ccc(SO)c12",
                    0.7695144225994927
                ],
                [
                    "C#Cc1cnn2c(-c3cccc(N(CC)C(C)=O)c3)ccc(OS)c12",
                    0.7695144225994927
                ],
                [
                    "C#Cc1cn2c(-c3cccc(N(CC)C(C)=O)c3)ccnc2c1[SH]=O",
                    0.7695144225994927
                ],
                [
                    "C#Cc1cn2c(-c3cccc(N(CC)C(C)=O)c3)ccnc2c1SO",
                    0.7695144225994927
                ],
                [
                    "C#Cc1cn2c(-c3cccc(N(CC)C(C)=O)c3)ccnc2c1OS",
                    0.7695144225994927
                ],
                [
                    "C#Cc1cc([SH]=O)n2c(-c3cccc(N(CC)C(C)=O)c3)ccnc12",
                    0.7695144225994927
                ],
                [
                    "C#Cc1cc(SO)n2c(-c3cccc(N(CC)C(C)=O)c3)ccnc12",
                    0.7695144225994927
                ],
                [
                    "C#Cc1cc(OS)n2c(-c3cccc(N(CC)C(C)=O)c3)ccnc12",
                    0.7695144225994927
                ],
                [
                    "CCN(C(C)=O)c1cccc(-c2ccnc3c(C=C=C=O)cnn23)c1",
                    0.7685894768121614
                ],
                [
                    "C#Cc1cnn2c(-c3cccc(N(CC)C(C)=O)c3)cc(O)cc12",
                    0.7683498199278325
                ],
                [
                    "C#Cc1cnn2c(-c3cccc(C(O)(CC)C(C)=O)c3)ccnc12",
                    0.7683498199278325
                ],
                [
                    "C#Cc1cc2nccc(-c3cccc(N(CC)C(C)=O)c3)n2c1O",
                    0.7683498199278325
                ],
                [
                    "CCN(C(C)=O)c1cccc(-c2ccnc3c(C#[SH]=C=O)ccn23)c1",
                    0.7649744748793907
                ],
                [
                    "CCN(C(C)=O)c1cccc(-c2ccnc3c(C#S#CO)ccn23)c1",
                    0.7649744748793907
                ],
                [
                    "CCN(C(C)=O)c1cccc(-c2ccnc3c(C#C[SH]=O)ccn23)c1",
                    0.7649744748793907
                ],
                [
                    "CCN(C(C)=O)c1cccc(-c2cccc3c(C#[SH]=C=O)cnn23)c1",
                    0.7649744748793907
                ],
                [
                    "CCN(C(C)=O)c1cccc(-c2cccc3c(C#SC=O)cnn23)c1",
                    0.7649744748793907
                ],
                [
                    "CCN(C(C)=O)c1cccc(-c2cccc3c(C#S#CO)cnn23)c1",
                    0.7649744748793907
                ],
                [
                    "CCN(C(C)=O)c1cccc(-c2cccc3c(C#C[SH]=O)cnn23)c1",
                    0.7649744748793907
                ],
                [
                    "CCN(C(C)=O)c1cccc(-c2cccc3c(C#CSO)cnn23)c1",
                    0.7649744748793907
                ],
                [
                    "CCN(C(C)=O)c1cccc(-c2cccc3c(C#COS)cnn23)c1",
                    0.7649744748793907
                ]
            ],
            "execution_time": 223801.8059940338,
            "number_scoring_function_calls": 10728399,
            "metadata": {
                "top_1": 0.803969143692053,
                "top_10": 0.7949033521153492,
                "top_100": 0.7793125683729266,
                "internal_similarity_max": 0.864406779661017,
                "internal_similarity_mean": 0.5839049118947205,
                "internal_similarity_histogram_density": [
                    [
                        0.1,
                        0.0,
                        0.0,
                        0.05400000000000001,
                        1.0260000000000002,
                        5.189999999999996,
                        1.4840000000000004,
                        1.9780000000000004,
                        0.16800000000000004,
                        0.0
                    ]
                ],
                "internal_similarity_histogram_bins": [
                    [
                        0.0,
                        0.1,
                        0.2,
                        0.30000000000000004,
                        0.4,
                        0.5,
                        0.6000000000000001,
                        0.7000000000000001,
                        0.8,
                        0.9,
                        1.0
                    ]
                ]
            }
        },
        {
            "benchmark_name": "Valsartan SMARTS",
            "score": 0.9978548776961587,
            "optimized_molecules": [
                [
                    "CN(F)c1cccc(CC(=O)F)c1-c1ccc(C(=O)N2C(=O)C2O)cc1",
                    0.9978606067571983
                ],
                [
                    "CN(F)c1cccc(C(=O)C(=O)F)c1-c1ccc(CN2C(=O)C2O)cc1",
                    0.9978606067571983
                ],
                [
                    "CN(F)c1cccc(-c2ccc(CN3C(=O)C3O)cc2)c1C(=O)C(=O)F",
                    0.9978606067571983
                ],
                [
                    "CN(F)c1cccc(-c2ccc(C(=O)N3C(=O)C3O)cc2)c1CC(=O)F",
                    0.9978606067571983
                ],
                [
                    "CN(F)c1ccc(CC(=O)F)cc1-c1ccc(C(=O)N2C(=O)C2O)cc1",
                    0.9978606067571983
                ],
                [
                    "CN(F)c1ccc(CC(=O)F)c(-c2ccc(C(=O)N3C(=O)C3O)cc2)c1",
                    0.9978606067571983
                ],
                [
                    "CN(F)c1ccc(C(=O)C(=O)F)cc1-c1ccc(CN2C(=O)C2O)cc1",
                    0.9978606067571983
                ],
                [
                    "CN(F)c1ccc(C(=O)C(=O)F)c(-c2ccc(CN3C(=O)C3O)cc2)c1",
                    0.9978606067571983
                ],
                [
                    "CN(F)c1ccc(-c2ccc(CN3C(=O)C3O)cc2C(=O)C(=O)F)cc1",
                    0.9978606067571983
                ],
                [
                    "CN(F)c1ccc(-c2ccc(CN3C(=O)C3O)cc2)cc1C(=O)C(=O)F",
                    0.9978606067571983
                ],
                [
                    "CN(F)c1ccc(-c2ccc(CN3C(=O)C3O)cc2)c(C(=O)C(=O)F)c1",
                    0.9978606067571983
                ],
                [
                    "CN(F)c1ccc(-c2ccc(CN3C(=O)C3O)c(C(=O)C(=O)F)c2)cc1",
                    0.9978606067571983
                ],
                [
                    "CN(F)c1ccc(-c2ccc(C(=O)N3C(=O)C3O)cc2CC(=O)F)cc1",
                    0.9978606067571983
                ],
                [
                    "CN(F)c1ccc(-c2ccc(C(=O)N3C(=O)C3O)cc2)cc1CC(=O)F",
                    0.9978606067571983
                ],
                [
                    "CN(F)c1ccc(-c2ccc(C(=O)N3C(=O)C3O)cc2)c(CC(=O)F)c1",
                    0.9978606067571983
                ],
                [
                    "CN(F)c1ccc(-c2ccc(C(=O)N3C(=O)C3O)c(CC(=O)F)c2)cc1",
                    0.9978606067571983
                ],
                [
                    "CN(F)c1cc(CN2C(=O)C2O)ccc1-c1ccc(C(=O)C(=O)F)cc1",
                    0.9978606067571983
                ],
                [
                    "CN(F)c1cc(CC(=O)F)ccc1-c1ccc(C(=O)N2C(=O)C2O)cc1",
                    0.9978606067571983
                ],
                [
                    "CN(F)c1cc(CC(=O)F)cc(-c2ccc(C(=O)N3C(=O)C3O)cc2)c1",
                    0.9978606067571983
                ],
                [
                    "CN(F)c1cc(C(=O)N2C(=O)C2O)ccc1-c1ccc(CC(=O)F)cc1",
                    0.9978606067571983
                ],
                [
                    "CN(F)c1cc(C(=O)C(=O)F)ccc1-c1ccc(CN2C(=O)C2O)cc1",
                    0.9978606067571983
                ],
                [
                    "CN(F)c1cc(C(=O)C(=O)F)cc(-c2ccc(CN3C(=O)C3O)cc2)c1",
                    0.9978606067571983
                ],
                [
                    "CN(F)c1cc(-c2ccc(CN3C(=O)C3O)cc2)ccc1C(=O)C(=O)F",
                    0.9978606067571983
                ],
                [
                    "CN(F)c1cc(-c2ccc(CC(=O)F)cc2)ccc1C(=O)N1C(=O)C1O",
                    0.9978606067571983
                ],
                [
                    "CN(F)c1cc(-c2ccc(C(=O)N3C(=O)C3O)cc2)ccc1CC(=O)F",
                    0.9978606067571983
                ],
                [
                    "CN(F)c1cc(-c2ccc(C(=O)C(=O)F)cc2)ccc1CN1C(=O)C1O",
                    0.9978606067571983
                ],
                [
                    "CN(F)c1c(CC(=O)F)cccc1-c1ccc(C(=O)N2C(=O)C2O)cc1",
                    0.9978606067571983
                ],
                [
                    "CN(F)c1c(C(=O)C(=O)F)cccc1-c1ccc(CN2C(=O)C2O)cc1",
                    0.9978606067571983
                ],
                [
                    "Cc1ccccc1-c1ccc(C(C=O)N2C(=O)C2O)cc1C(=O)N(C)F",
                    0.9978367356695304
                ],
                [
                    "Cc1ccccc1-c1ccc(C(C=O)N2C(=O)C2O)c(C(=O)N(C)F)c1",
                    0.9978367356695304
                ],
                [
                    "Cc1cccc(-c2ccc(C(C=O)N3C(=O)C3O)cc2C(=O)N(C)F)c1",
                    0.9978367356695304
                ],
                [
                    "Cc1cccc(-c2ccc(C(C=O)N3C(=O)C3O)c(C(=O)N(C)F)c2)c1",
                    0.9978367356695304
                ],
                [
                    "Cc1cc(-c2ccccc2C=O)ccc1C1C(O)N1C(=O)C(=O)N(C)F",
                    0.9978367356695304
                ],
                [
                    "Cc1cc(-c2ccccc2C=O)ccc1C1C(=O)N1C(O)C(=O)N(C)F",
                    0.9978367356695304
                ],
                [
                    "Cc1cc(-c2ccccc2C=O)ccc1C(O)N1C(=O)C1C(=O)N(C)F",
                    0.9978367356695304
                ],
                [
                    "Cc1cc(-c2ccccc2C(O)C=O)ccc1C(=O)N1C(=O)C1N(C)F",
                    0.9978367356695304
                ],
                [
                    "Cc1cc(-c2cccc(C=O)c2)ccc1C1C(O)N1C(=O)C(=O)N(C)F",
                    0.9978367356695304
                ],
                [
                    "Cc1cc(-c2cccc(C=O)c2)ccc1C1C(=O)N1C(O)C(=O)N(C)F",
                    0.9978367356695304
                ],
                [
                    "Cc1cc(-c2cccc(C=O)c2)ccc1C(O)N1C(=O)C1C(=O)N(C)F",
                    0.9978367356695304
                ],
                [
                    "Cc1cc(-c2cccc(C(O)C=O)c2)ccc1C(=O)N1C(=O)C1N(C)F",
                    0.9978367356695304
                ],
                [
                    "Cc1ccccc1-c1ccc(C2C(O)N2C=O)cc1C(=O)C(=O)N(C)F",
                    0.9978367356695302
                ],
                [
                    "Cc1ccccc1-c1ccc(C2C(O)N2C(=O)C=O)c(C(=O)N(C)F)c1",
                    0.9978367356695302
                ],
                [
                    "Cc1ccccc1-c1ccc(C2C(=O)N2C=O)cc1C(=O)C(O)N(C)F",
                    0.9978367356695302
                ],
                [
                    "Cc1ccccc1-c1ccc(C2C(=O)N2C=O)c(C(=O)C(O)N(C)F)c1",
                    0.9978367356695302
                ],
                [
                    "Cc1ccccc1-c1ccc(C2C(=O)N2C(O)N(C)F)c(C(=O)C=O)c1",
                    0.9978367356695302
                ],
                [
                    "Cc1ccccc1-c1ccc(C2C(=O)N2C(O)C=O)cc1C(=O)N(C)F",
                    0.9978367356695302
                ],
                [
                    "Cc1ccccc1-c1ccc(C2C(=O)N2C(O)C=O)c(C(=O)N(C)F)c1",
                    0.9978367356695302
                ],
                [
                    "Cc1ccccc1-c1ccc(C2C(=O)N2C(O)C(=O)N(C)F)cc1C=O",
                    0.9978367356695302
                ],
                [
                    "Cc1ccccc1-c1ccc(C2C(=O)N2C(=O)C(O)N(C)F)cc1C=O",
                    0.9978367356695302
                ],
                [
                    "Cc1ccccc1-c1ccc(C(O)N2C(=O)C2N(C)F)cc1C(=O)C=O",
                    0.9978367356695302
                ],
                [
                    "Cc1ccccc1-c1ccc(C(O)N2C(=O)C2N(C)F)c(C(=O)C=O)c1",
                    0.9978367356695302
                ],
                [
                    "Cc1ccccc1-c1ccc(C(O)N2C(=O)C2C(=O)N(C)F)cc1C=O",
                    0.9978367356695302
                ],
                [
                    "Cc1ccccc1-c1ccc(C(O)N2C(=O)C2C(=O)N(C)F)c(C=O)c1",
                    0.9978367356695302
                ],
                [
                    "Cc1ccccc1-c1ccc(C(C(=O)N(C)F)N2C(=O)C2O)c(C=O)c1",
                    0.9978367356695302
                ],
                [
                    "Cc1ccccc1-c1ccc(C(=O)N2C(=O)C2N(C)F)cc1C(O)C=O",
                    0.9978367356695302
                ],
                [
                    "Cc1ccccc1-c1ccc(C(=O)N2C(=O)C2N(C)F)c(C(O)C=O)c1",
                    0.9978367356695302
                ],
                [
                    "Cc1ccccc1-c1ccc(C(=O)N2C(=O)C2C=O)cc1C(O)N(C)F",
                    0.9978367356695302
                ],
                [
                    "Cc1ccccc1-c1ccc(C(=O)N2C(=O)C2C=O)c(C(O)N(C)F)c1",
                    0.9978367356695302
                ],
                [
                    "Cc1cccc(-c2ccc(C3C(O)N3C=O)cc2C(=O)C(=O)N(C)F)c1",
                    0.9978367356695302
                ],
                [
                    "Cc1cccc(-c2ccc(C3C(O)N3C=O)c(C(=O)C(=O)N(C)F)c2)c1",
                    0.9978367356695302
                ],
                [
                    "Cc1cccc(-c2ccc(C3C(O)N3C(=O)C=O)cc2C(=O)N(C)F)c1",
                    0.9978367356695302
                ],
                [
                    "Cc1cccc(-c2ccc(C3C(O)N3C(=O)C=O)c(C(=O)N(C)F)c2)c1",
                    0.9978367356695302
                ],
                [
                    "Cc1cccc(-c2ccc(C3C(O)N3C(=O)C(=O)N(C)F)cc2C=O)c1",
                    0.9978367356695302
                ],
                [
                    "Cc1cccc(-c2ccc(C3C(O)N3C(=O)C(=O)N(C)F)c(C=O)c2)c1",
                    0.9978367356695302
                ],
                [
                    "Cc1cccc(-c2ccc(C3C(=O)N3C(O)N(C)F)cc2C(=O)C=O)c1",
                    0.9978367356695302
                ],
                [
                    "Cc1cccc(-c2ccc(C3C(=O)N3C(O)N(C)F)c(C(=O)C=O)c2)c1",
                    0.9978367356695302
                ],
                [
                    "Cc1cccc(-c2ccc(C3C(=O)N3C(O)C=O)cc2C(=O)N(C)F)c1",
                    0.9978367356695302
                ],
                [
                    "Cc1cccc(-c2ccc(C3C(=O)N3C(O)C=O)c(C(=O)N(C)F)c2)c1",
                    0.9978367356695302
                ],
                [
                    "Cc1cccc(-c2ccc(C3C(=O)N3C(O)C(=O)N(C)F)cc2C=O)c1",
                    0.9978367356695302
                ],
                [
                    "Cc1cccc(-c2ccc(C3C(=O)N3C(O)C(=O)N(C)F)c(C=O)c2)c1",
                    0.9978367356695302
                ],
                [
                    "Cc1cccc(-c2ccc(C3C(=O)N3C(=O)C(O)N(C)F)cc2C=O)c1",
                    0.9978367356695302
                ],
                [
                    "Cc1cccc(-c2ccc(C3C(=O)N3C(=O)C(O)N(C)F)c(C=O)c2)c1",
                    0.9978367356695302
                ],
                [
                    "Cc1cccc(-c2ccc(C(O)N3C(=O)C3N(C)F)cc2C(=O)C=O)c1",
                    0.9978367356695302
                ],
                [
                    "Cc1cccc(-c2ccc(C(O)N3C(=O)C3N(C)F)c(C(=O)C=O)c2)c1",
                    0.9978367356695302
                ],
                [
                    "Cc1cccc(-c2ccc(C(O)N3C(=O)C3C=O)cc2C(=O)N(C)F)c1",
                    0.9978367356695302
                ],
                [
                    "Cc1cccc(-c2ccc(C(O)N3C(=O)C3C(=O)N(C)F)cc2C=O)c1",
                    0.9978367356695302
                ],
                [
                    "Cc1cccc(-c2ccc(C(C(=O)N(C)F)N3C(=O)C3O)cc2C=O)c1",
                    0.9978367356695302
                ],
                [
                    "Cc1cccc(-c2ccc(C(=O)N3C(=O)C3N(C)F)cc2C(O)C=O)c1",
                    0.9978367356695302
                ],
                [
                    "Cc1cccc(-c2ccc(C(=O)N3C(=O)C3N(C)F)c(C(O)C=O)c2)c1",
                    0.9978367356695302
                ],
                [
                    "Cc1cccc(-c2ccc(C(=O)N3C(=O)C3C=O)cc2C(O)N(C)F)c1",
                    0.9978367356695302
                ],
                [
                    "Cc1cccc(-c2ccc(C(=O)N3C(=O)C3C=O)c(C(O)N(C)F)c2)c1",
                    0.9978367356695302
                ],
                [
                    "Cc1cc(C(C=O)N2C(=O)C2O)ccc1-c1ccccc1C(=O)N(C)F",
                    0.9978367356695302
                ],
                [
                    "Cc1cc(C(C=O)N2C(=O)C2O)ccc1-c1cccc(C(=O)N(C)F)c1",
                    0.9978367356695302
                ],
                [
                    "Cc1cc(-c2ccccc2C=O)ccc1C1C(=O)N1C(=O)C(O)N(C)F",
                    0.9978367356695302
                ],
                [
                    "Cc1cc(-c2ccccc2C(O)N(C)F)ccc1C(=O)N1C(=O)C1C=O",
                    0.9978367356695302
                ],
                [
                    "Cc1cc(-c2ccccc2C(=O)N(C)F)ccc1C1C(O)N1C(=O)C=O",
                    0.9978367356695302
                ],
                [
                    "Cc1cc(-c2ccccc2C(=O)N(C)F)ccc1C1C(=O)N1C(O)C=O",
                    0.9978367356695302
                ],
                [
                    "Cc1cc(-c2ccccc2C(=O)N(C)F)ccc1C(C=O)N1C(=O)C1O",
                    0.9978367356695302
                ],
                [
                    "Cc1cc(-c2ccccc2C(=O)C=O)ccc1C(O)N1C(=O)C1N(C)F",
                    0.9978367356695302
                ],
                [
                    "Cc1cc(-c2ccccc2C(=O)C(O)N(C)F)ccc1C1C(=O)N1C=O",
                    0.9978367356695302
                ],
                [
                    "Cc1cc(-c2ccccc2C(=O)C(=O)N(C)F)ccc1C1C(O)N1C=O",
                    0.9978367356695302
                ],
                [
                    "Cc1cc(-c2cccc(C=O)c2)ccc1C1C(=O)N1C(=O)C(O)N(C)F",
                    0.9978367356695302
                ],
                [
                    "Cc1cc(-c2cccc(C=O)c2)ccc1C(C(=O)N(C)F)N1C(=O)C1O",
                    0.9978367356695302
                ],
                [
                    "Cc1cc(-c2cccc(C(O)N(C)F)c2)ccc1C(=O)N1C(=O)C1C=O",
                    0.9978367356695302
                ],
                [
                    "Cc1cc(-c2cccc(C(=O)N(C)F)c2)ccc1C1C(=O)N1C(O)C=O",
                    0.9978367356695302
                ],
                [
                    "Cc1cc(-c2cccc(C(=O)N(C)F)c2)ccc1C(O)N1C(=O)C1C=O",
                    0.9978367356695302
                ],
                [
                    "Cc1cc(-c2cccc(C(=O)N(C)F)c2)ccc1C(C=O)N1C(=O)C1O",
                    0.9978367356695302
                ],
                [
                    "Cc1cc(-c2cccc(C(=O)C=O)c2)ccc1C1C(=O)N1C(O)N(C)F",
                    0.9978367356695302
                ],
                [
                    "Cc1cc(-c2cccc(C(=O)C=O)c2)ccc1C(O)N1C(=O)C1N(C)F",
                    0.9978367356695302
                ],
                [
                    "Cc1cc(-c2cccc(C(=O)C(O)N(C)F)c2)ccc1C1C(=O)N1C=O",
                    0.9978367356695302
                ]
            ],
            "execution_time": 223663.650503397,
            "number_scoring_function_calls": 9873287,
            "metadata": {
                "top_1": 0.9978606067571983,
                "top_10": 0.9978606067571982,
                "top_100": 0.9978434195740796,
                "internal_similarity_max": 0.88,
                "internal_similarity_mean": 0.3545465007280889,
                "internal_similarity_histogram_density": [
                    [
                        0.1,
                        0.0,
                        4.121999999999998,
                        2.9380000000000006,
                        1.7020000000000004,
                        0.49799999999999955,
                        0.4900000000000001,
                        0.12800000000000003,
                        0.022000000000000006,
                        0.0
                    ]
                ],
                "internal_similarity_histogram_bins": [
                    [
                        0.0,
                        0.1,
                        0.2,
                        0.30000000000000004,
                        0.4,
                        0.5,
                        0.6000000000000001,
                        0.7000000000000001,
                        0.8,
                        0.9,
                        1.0
                    ]
                ]
            }
        },
        {
            "benchmark_name": "Scaffold Hop",
            "score": 1.0,
            "optimized_molecules": [
                [
                    "COc1cc2ncnc(NCCc3scnc3Br)c2cc1S(C)(F)CC(Br)C(C)C",
                    1.0
                ],
                [
                    "CCOc1cc2ncnc(NCCc3scnc3Br)c2cc1S(F)(CCl)CCC(C)Br",
                    1.0
                ],
                [
                    "CCCOc1cc2ncnc(NC(C)=Cc3scnc3Br)c2cc1C(F)(CC(Cl)CC)C(C)=C(C)C",
                    1.0
                ],
                [
                    "CCCCS1(F)(c2cc3c(NC(=CCl)Cc4sc(Br)nc4CBr)ncnc3cc2OC)=C=C1",
                    1.0
                ],
                [
                    "CCCCS(F)(CCl)c1cc2c(NCCc3scnc3Br)ncnc2cc1OCC",
                    1.0
                ],
                [
                    "CCCCS(F)(CCC)c1cc2c(NC(Cc3scnc3Br)=C(C)CC)ncnc2cc1OC",
                    1.0
                ],
                [
                    "CCCCS(F)(CC)c1cc2c(NC(Cc3scnc3Cl)=C(C)CC)ncnc2cc1OC",
                    1.0
                ],
                [
                    "CCCCS(F)(CC)c1cc2c(NC(Cc3scnc3Br)=C(C)CC)ncnc2cc1OC",
                    1.0
                ],
                [
                    "CCCCS(F)(CC)c1cc2c(NC(Cc3scnc3Br)=C(C)CBr)ncnc2cc1OC",
                    1.0
                ],
                [
                    "CCCCS(F)(CC)c1cc2c(NC(C)=Cc3scnc3Br)ncnc2cc1OC",
                    1.0
                ],
                [
                    "CCCCS(C)(F)c1cc2c(NCCc3scnc3CBr)ncnc2cc1OC",
                    1.0
                ],
                [
                    "CCCCS(C)(F)c1cc2c(NC(Cc3scnc3F)=C(CC)CBr)ncnc2cc1OC",
                    1.0
                ],
                [
                    "CCCCS(C)(F)c1cc2c(NC(Cc3scnc3F)=C(C)CC)ncnc2cc1OC",
                    1.0
                ],
                [
                    "CCCCS(C)(F)c1cc2c(NC(Cc3scnc3F)=C(Br)CCC)ncnc2cc1OC",
                    1.0
                ],
                [
                    "CCCCS(C)(F)c1cc2c(NC(C)Cc3scnc3Cl)ncnc2cc1OCl",
                    1.0
                ],
                [
                    "CCCCS(C)(Br)c1cc2c(NC(Cc3scnc3Br)=C(C)CBr)ncnc2cc1OC",
                    1.0
                ],
                [
                    "CCCCS(Br)(c1cc2c(NC(C)=Cc3scnc3Cl)ncnc2cc1OC)C(C)Br",
                    1.0
                ],
                [
                    "CCCCS(Br)(CC)c1cc2c(NC(C)=Cc3scnc3Cl)ncnc2cc1OCBr",
                    1.0
                ],
                [
                    "CCCCS(Br)(CC)c1cc2c(NC(C)=Cc3scnc3Br)ncnc2cc1OC",
                    1.0
                ],
                [
                    "CCCCC(F)(CC)c1cc2c(NC(C)=Cc3scnc3Br)ncnc2cc1OCC",
                    1.0
                ],
                [
                    "CCCCC(F)(CC)c1cc2c(NC(=Cc3scnc3Br)CCl)ncnc2cc1OC",
                    1.0
                ],
                [
                    "CCC=C(Nc1ncnc2cc(OC)c(S(F)(CC)CCCC)cc12)C(C)c1scnc1Br",
                    1.0
                ],
                [
                    "CCC=C(Nc1ncnc2cc(OC)c(S(F)(CC)CC(Br)CC)cc12)C(C)c1scnc1Br",
                    1.0
                ],
                [
                    "CCC=C(Nc1ncnc2cc(OC)c(S(F)(CC(Br)CC)C(C)C)cc12)C(C)c1scnc1CBr",
                    1.0
                ],
                [
                    "CCC=C(Nc1ncnc2cc(OC)c(S(C)(F)CC(Br)CC)cc12)C(C)c1scnc1Br",
                    1.0
                ],
                [
                    "CCC=C(Cc1scnc1Cl)Nc1ncnc2cc(OC)c(S(F)(CC)CCCC)cc12",
                    1.0
                ],
                [
                    "CCC=C(Cc1scnc1Br)Nc1ncnc2cc(OCCl)c(S(F)(CC)CC(Br)CC)cc12",
                    1.0
                ],
                [
                    "CCC=C(Cc1scnc1Br)Nc1ncnc2cc(OC)c(S(F)(CC)CC(Br)CC)cc12",
                    1.0
                ],
                [
                    "CCC=C(Cc1sc(Br)nc1Br)Nc1ncnc2cc(OC)c(S(F)(CC)CCCC)cc12",
                    1.0
                ],
                [
                    "CCC=C(Cc1ocnc1Br)Nc1ncnc2cc(OC)c(S(C)(F)CC(Br)CC)cc12",
                    1.0
                ],
                [
                    "CCC(C)=C(Nc1ncnc2cc(OC)c(S(C)(F)CC(Br)CC)cc12)C(C)c1scnc1Br",
                    1.0
                ],
                [
                    "CCC(Br)CS(C)(F)c1cc2c(NCCc3scnc3CBr)ncnc2cc1OC",
                    1.0
                ],
                [
                    "CCC(Br)CS(C)(F)c1cc2c(NC(=C(C)C)C(C)c3scnc3Br)ncnc2cc1OC",
                    1.0
                ],
                [
                    "CCC(Br)C(Cl)S(C)(F)c1cc2c(NCCc3sc(Cl)nc3CBr)ncnc2cc1OC",
                    1.0
                ],
                [
                    "CC=C(Nc1ncnc2cc(OC)c(S(F)(CCl)CC(Br)CC)cc12)C(C)c1scnc1Br",
                    1.0
                ],
                [
                    "CC=C(Nc1ncnc2cc(OC)c(S(F)(CCC)C(Cl)C(Br)CC)cc12)C(C)c1sc(Br)nc1Br",
                    1.0
                ],
                [
                    "CC=C(Nc1ncnc2cc(OC)c(S(F)(CC)CCCC)cc12)C(C)c1scnc1Br",
                    1.0
                ],
                [
                    "CC=C(Nc1ncnc2cc(OC)c(S(F)(CC)CC(Br)CC)cc12)C(C)c1scnc1Br",
                    1.0
                ],
                [
                    "CC=C(Nc1ncnc2cc(OC)c(S(F)(CC)CC(Br)CC)cc12)C(C)c1sc(Br)nc1Br",
                    1.0
                ],
                [
                    "CC=C(Nc1ncnc2cc(OC)c(S(F)(CBr)CC(Br)CC)cc12)C(C)c1sc(Br)nc1Br",
                    1.0
                ],
                [
                    "CC=C(Nc1ncnc2cc(OC)c(S(C)(F)CC(Br)CC)cc12)C(C)c1scnc1Br",
                    1.0
                ],
                [
                    "CC=C(Cc1scnc1Br)Nc1ncnc2cc(OC)c(S(F)(CCC)CC(Br)CC)cc12",
                    1.0
                ],
                [
                    "CC=C(Cc1sc(Br)nc1Br)Nc1ncnc2cc(OC)c(S(F)(CCC)CC(Br)CC)cc12",
                    1.0
                ],
                [
                    "CC=C(Cc1sc(Br)nc1Br)Nc1ncnc2cc(OC)c(S(F)(CC)CC(Br)CC)cc12",
                    1.0
                ],
                [
                    "CC=C(Cc1oc(Br)nc1Br)Nc1ncnc2cc(OC)c(S(F)(CCC)CC(Br)CC)cc12",
                    1.0
                ],
                [
                    "CC=C(Cc1oc(Br)nc1Br)Nc1ncnc2cc(OC)c(S(F)(CBr)CC(Br)CC)cc12",
                    1.0
                ],
                [
                    "CC=C(C)C(F)(CC(Cl)CC)c1cc2c(NC(C)=Cc3scnc3Br)ncnc2cc1OCCC",
                    1.0
                ],
                [
                    "CC#CSS(F)(CCCC)c1cc2c(NCCc3scnc3Br)ncnc2cc1OC",
                    1.0
                ],
                [
                    "CC#CCS(F)(CCCC)c1cc2c(NCCc3scnc3Br)ncnc2cc1OC",
                    1.0
                ],
                [
                    "C=CS(F)(CCCC)c1cc2c(NCCc3scnc3Br)ncnc2cc1OC",
                    1.0
                ],
                [
                    "C=CS(F)(CCCC)c1cc2c(NCCc3sc(C)nc3Br)ncnc2cc1OC",
                    1.0
                ],
                [
                    "C=CS(F)(CCCC)c1cc2c(NC(=CC)Cc3snnc3Br)ncnc2cc1OCBr",
                    1.0
                ],
                [
                    "C=CS(F)(CCCC)c1cc2c(NC(=C)Cc3snnc3Br)ncnc2cc1OCBr",
                    1.0
                ],
                [
                    "C=CS(F)(CCCC)c1cc2c(NC(=C)Cc3scnc3Cl)ncnc2cc1OCC",
                    1.0
                ],
                [
                    "C=CS(F)(CCCC)c1cc2c(NC(=C)Cc3scnc3Br)ncnc2cc1OC",
                    1.0
                ],
                [
                    "C=CS(F)(CCCC)c1cc2c(NC(=C)C(Cl)c3scnc3Cl)ncnc2cc1OCC",
                    1.0
                ],
                [
                    "C=CS(F)(CC(Br)CC)c1cc2c(NC(=C)Cc3scnc3Br)ncnc2cc1OC",
                    1.0
                ],
                [
                    "C=CS(Cl)(CCCC)c1cc2c(NC(=C)Cc3scnc3Br)ncnc2cc1OC",
                    1.0
                ],
                [
                    "C=C(Nc1ncnc2cc(OC)c(S(C)(F)CC(Br)CC)cc12)C(C)c1scnc1Br",
                    1.0
                ],
                [
                    "C=C(Cl)S(F)(CCCC)c1cc2c(NCCc3scnc3Cl)ncnc2cc1OCC",
                    1.0
                ],
                [
                    "C=C(Cl)S(F)(CCCC)c1cc2c(NC(C)Cc3scnc3Br)ncnc2cc1OC",
                    1.0
                ],
                [
                    "C=C(Cl)CS(F)(CCCC)c1cc2c(NC(=C)Cc3scnc3Br)ncnc2cc1OC",
                    1.0
                ],
                [
                    "C=C(Cc1scnc1OBr)Nc1ncnc2cc(OCCl)c(S3(F)(CC(Br)C(C)Br)=C=C3)cc12",
                    1.0
                ],
                [
                    "C=C(Cc1scnc1OBr)Nc1ncnc2cc(OC)c(S3(F)(CC(Br)CC)=C=C3)cc12",
                    1.0
                ],
                [
                    "C=C(Cc1scnc1OBr)Nc1ncnc2cc(OC)c(S3(F)(CC(Br)C(C)Br)=C=C3)cc12",
                    1.0
                ],
                [
                    "C=C(Cc1scnc1OBr)Nc1ncnc2cc(OC)c(S(C)(F)CC(Br)C(C)Br)cc12",
                    1.0
                ],
                [
                    "C=C(Cc1scnc1F)Nc1ncnc2cc(OC)c(S(F)(CC=CC)CCCC)cc12",
                    1.0
                ],
                [
                    "C=C(Cc1scnc1Cl)Nc1ncnc2cc(OCl)c(S(C)(F)CCCC)cc12",
                    1.0
                ],
                [
                    "C=C(Cc1scnc1Cl)Nc1ncnc2cc(OCCC)c(S(F)(CCCC)C(=C)Cl)cc12",
                    1.0
                ],
                [
                    "C=C(Cc1scnc1Cl)Nc1ncnc2cc(OCC)c(S(F)(CCCC)C(=C)Cl)cc12",
                    1.0
                ],
                [
                    "C=C(Cc1scnc1Cl)Nc1ncnc2cc(OC)c(S(F)(F)CCCC)cc12",
                    1.0
                ],
                [
                    "C=C(Cc1scnc1Cl)Nc1ncnc2cc(OC)c(S(C)(F)CCCC)cc12",
                    1.0
                ],
                [
                    "C=C(Cc1scnc1CBr)Nc1ncnc2cc(OC)c(S3(F)(CC(Br)CC)=C=C3)cc12",
                    1.0
                ],
                [
                    "C=C(Cc1scnc1CBr)Nc1ncnc2cc(OC)c(S(F)(CCC)CCCC)cc12",
                    1.0
                ],
                [
                    "C=C(Cc1scnc1Br)Nc1ncnc2cc(OCC)c(S(F)(CCCC)C(=C)Cl)cc12",
                    1.0
                ],
                [
                    "C=C(Cc1scnc1Br)Nc1ncnc2cc(OC)c(S3(F)(CCCC)=C=C3)cc12",
                    1.0
                ],
                [
                    "C=C(Cc1scnc1Br)Nc1ncnc2cc(OC)c(S(F)(CCCC)SC#CC)cc12",
                    1.0
                ],
                [
                    "C=C(Cc1scnc1Br)Nc1ncnc2cc(OC)c(S(F)(CCCC)C(Cl)CC)cc12",
                    1.0
                ],
                [
                    "C=C(Cc1scnc1Br)Nc1ncnc2cc(OC)c(S(F)(CCCC)C(=C)Cl)cc12",
                    1.0
                ],
                [
                    "C=C(Cc1scnc1Br)Nc1ncnc2cc(OC)c(S(F)(CCCC)C(=C)C)cc12",
                    1.0
                ],
                [
                    "C=C(Cc1scnc1Br)Nc1ncnc2cc(OC)c(S(F)(CC=CC)CCCC)cc12",
                    1.0
                ],
                [
                    "C=C(Cc1scnc1Br)Nc1ncnc2cc(OC)c(S(F)(CC)CC(Br)C(C)C)cc12",
                    1.0
                ],
                [
                    "C=C(Cc1scnc1Br)Nc1ncnc2cc(OC)c(S(F)(CC#CC)CCCC)cc12",
                    1.0
                ],
                [
                    "C=C(Cc1scnc1Br)Nc1ncnc2cc(OC)c(S(C)(F)CCCC)cc12",
                    1.0
                ],
                [
                    "C=C(Cc1scnc1Br)Nc1ncnc2cc(OC)c(S(C)(F)CC(Br)CC)cc12",
                    1.0
                ],
                [
                    "C=C(Cc1scnc1Br)Nc1ncnc2cc(OC)c(S(C)(F)CC(Br)C(C)C)cc12",
                    1.0
                ],
                [
                    "C=C(Cc1sc(Cl)nc1Br)Nc1ncnc2cc(OC)c(S(F)(CCCC)C(=C)Cl)cc12",
                    1.0
                ],
                [
                    "C=C(Cc1sc(C)nc1Br)Nc1ncnc2cc(OC)c(S(F)(CCCC)CCCC)cc12",
                    1.0
                ],
                [
                    "C=C(Cc1sc(C)nc1Br)Nc1ncnc2cc(OC)c(S(F)(CCC)CCCC)cc12",
                    1.0
                ],
                [
                    "C=C(Cc1sc(C)nc1Br)Nc1ncnc2cc(OC)c(S(F)(CC=CC)CCCC)cc12",
                    1.0
                ],
                [
                    "C=C(Cc1sc(Br)nc1CBr)Nc1ncnc2cc(OC)c(S3(F)(CCCC)=C=C3)cc12",
                    1.0
                ],
                [
                    "C=C(C)S(F)(CCCC)c1cc2c(NC(C)=Cc3scnc3Br)ncnc2cc1OC",
                    1.0
                ],
                [
                    "C=C(C)C(F)(CCCC)c1cc2c(NC=Cc3scnc3Br)ncnc2cc1OCC",
                    1.0
                ],
                [
                    "C=C(C)C(F)(CCCC)c1cc2c(NC(C)=Cc3scnc3Br)ncnc2cc1OCCC",
                    1.0
                ],
                [
                    "C=C(C)C(F)(CCCC)c1cc2c(NC(C)=Cc3scnc3Br)ncnc2cc1OCC",
                    1.0
                ],
                [
                    "C=C(C)C(F)(CCCC)c1cc2c(NC(C)=Cc3scnc3Br)ncnc2cc1OC",
                    1.0
                ],
                [
                    "C=C(C)C(F)(CC(Br)CC)c1cc2c(NC(C)=Cc3scnc3Br)ncnc2cc1OCC",
                    1.0
                ],
                [
                    "C=C(Br)S(F)(CCCC)c1cc2c(NC(C)=Cc3scnc3C)ncnc2cc1OC",
                    1.0
                ],
                [
                    "C=C(Br)S(F)(CCCC)c1cc2c(NC(C)=Cc3sc4nc3C4)ncnc2cc1OCBr",
                    1.0
                ],
                [
                    "C=C(Br)CS(F)(CCCC)c1cc2c(NC(C)=Cc3scnc3C)ncnc2cc1OC",
                    1.0
                ]
            ],
            "execution_time": 2032.7763578891754,
            "number_scoring_function_calls": 16702,
            "metadata": {
                "top_1": 1.0,
                "top_10": 1.0,
                "top_100": 1.0,
                "internal_similarity_max": 0.9692307692307692,
                "internal_similarity_mean": 0.4464006217357505,
                "internal_similarity_histogram_density": [
                    [
                        0.1,
                        0.0,
                        0.5179999999999998,
                        3.3420000000000005,
                        3.146000000000001,
                        1.7859999999999985,
                        0.7100000000000002,
                        0.28,
                        0.11000000000000003,
                        0.008000000000000002
                    ]
                ],
                "internal_similarity_histogram_bins": [
                    [
                        0.0,
                        0.1,
                        0.2,
                        0.30000000000000004,
                        0.4,
                        0.5,
                        0.6000000000000001,
                        0.7000000000000001,
                        0.8,
                        0.9,
                        1.0
                    ]
                ]
            }
        },
        {
            "benchmark_name": "Deco Hop",
            "score": 1.0,
            "optimized_molecules": [
                [
                    "Cc1nc(Nc2ccc3ncsc3c2)c2c(C(C)C(CBr)SC(CBr)C(Br)C(C)(Cl)Br)cc3c(c2n1)CCO3",
                    1.0
                ],
                [
                    "Cc1c2c(c3ncnc(Nc4ccc5ncsc5c4)c3c1C(C)C(CCl)SCN(Br)C(Cl)CBr)CCCO2",
                    1.0
                ],
                [
                    "Cc1c2c(c3ncnc(Nc4ccc5ncsc5c4)c3c1C(C)C(CCl)SCN(Br)C(Cl)Br)CCCO2",
                    1.0
                ],
                [
                    "Cc1c2c(c3ncnc(Nc4ccc5ncsc5c4)c3c1C(C)C(CCl)SCN(Br)C(C)Br)CCCO2",
                    1.0
                ],
                [
                    "Cc1c2c(c3ncnc(Nc4ccc5ncsc5c4)c3c1C(C)C(CCl)SCC(Br)C(Cl)Br)CCCO2",
                    1.0
                ],
                [
                    "Cc1c2c(c3ncnc(Nc4ccc5ncsc5c4)c3c1C(C)C(CBr)SCN(Cl)Br)CCCO2",
                    1.0
                ],
                [
                    "Cc1c2c(c3ncnc(Nc4ccc5ncsc5c4)c3c1C(C)C(CBr)SCN(Br)CCl)CCCO2",
                    1.0
                ],
                [
                    "Cc1c2c(c3ncnc(Nc4ccc5ncsc5c4)c3c1C(C)C(CBr)SCN(Br)C(Cl)Br)CCCO2",
                    1.0
                ],
                [
                    "Cc1c2c(c3ncnc(Nc4ccc5ncsc5c4)c3c1C(C)C(CBr)OCN(Br)CCCl)CCO2",
                    1.0
                ],
                [
                    "Cc1c2c(c3ncnc(Nc4cc(Cl)c5ncsc5c4)c3c1C(C)C(CCl)SCN(Br)CBr)CCCO2",
                    1.0
                ],
                [
                    "Cc1c2c(c3ncnc(Nc4cc(Br)c5ncsc5c4)c3c1C(C)C(CBr)SCN(Br)CCCl)CCO2",
                    1.0
                ],
                [
                    "CSC(CBr)C(C)c1cc2c(c3ncnc(Nc4ccc5ncsc5c4)c13)C(C)(N(Br)CCl)CO2",
                    1.0
                ],
                [
                    "CSC(CBr)C(C)c1cc2c(c3ncnc(Nc4ccc5ncsc5c4)c13)C(C)(N(Br)CCl)CCO2",
                    1.0
                ],
                [
                    "CSC(CBr)C(C)c1c(C#N)c2c(c3ncnc(Nc4ccc5nc(N(Br)CCl)sc5c4)c13)CCCO2",
                    1.0
                ],
                [
                    "CSC(CBr)C(C)c1c(C#N)c2c(c3nc(N(Cl)Br)nc(Nc4ccc5ncsc5c4)c13)CCO2",
                    1.0
                ],
                [
                    "CCc1c2c(c3ncnc(Nc4ccc5ncsc5c4)c3c1C(C)C(CCl)SCN(Br)C(Cl)Br)CCCO2",
                    1.0
                ],
                [
                    "CCSC(CBr)C(C)c1cc2c(c3ncnc(Nc4ccc5ncsc5c4)c13)C(C)(N(Br)CCl)CO2",
                    1.0
                ],
                [
                    "CCN(Br)CSC(CBr)C(C)c1c(C#N)c2c(c3ncnc(Nc4cc(Br)c5ncsc5c4)c13)CCO2",
                    1.0
                ],
                [
                    "CCCOc1cc2ncnc(Nc3ccc4ncsc4c3)c2c(C(C)C(CCl)SCN(Br)C(Cl)Br)c1C",
                    1.0
                ],
                [
                    "CCCOc1c(C#N)c(C(C)CC(OBr)N(C)Br)c2c(Nc3ccc4ncsc4c3)ncnc2c1Cl",
                    1.0
                ],
                [
                    "CC(c1cc2c(c3ncnc(Nc4ccc5ncsc5c4)c13)CCO2)C(CBr)SCN(Br)CCl",
                    1.0
                ],
                [
                    "CC(c1cc2c(c3ncnc(Nc4ccc5ncsc5c4)c13)CCO2)C(CBr)SCN(Br)CCCl",
                    1.0
                ],
                [
                    "CC(c1cc2c(c3ncnc(Nc4ccc5ncsc5c4)c13)CCO2)C(CBr)SC(CBr)N(Br)C(C)(C)Cl",
                    1.0
                ],
                [
                    "CC(c1cc2c(c3ncnc(Nc4ccc5ncsc5c4)c13)CCO2)C(CBr)SC(Br)N(Br)C(C)(Cl)CBr",
                    1.0
                ],
                [
                    "CC(c1cc2c(c3ncnc(Nc4ccc5ncsc5c4)c13)CCO2)C(CBr)SC(Br)N(Br)C(C)(Cl)Br",
                    1.0
                ],
                [
                    "CC(c1cc2c(c3ncnc(Nc4ccc5ncsc5c4)c13)CCO2)C(CBr)SC(Br)C(Br)CC(C)(Cl)Br",
                    1.0
                ],
                [
                    "CC(c1cc2c(c3ncnc(Nc4ccc5ncsc5c4)c13)CCO2)C(CBr)SC(Br)C(Br)C(C)(Cl)Br",
                    1.0
                ],
                [
                    "CC(c1cc2c(c3ncnc(Nc4ccc5ncsc5c4)c13)CCCO2)C(CBr)SCN(Br)CCl",
                    1.0
                ],
                [
                    "CC(c1cc2c(c3ncnc(Nc4ccc5ncsc5c4)c13)CCCO2)C(CBr)SCN(Br)CCCl",
                    1.0
                ],
                [
                    "CC(c1cc2c(c3ncnc(Nc4ccc5ncsc5c4)c13)CCCO2)C(CBr)SC(Br)N(Br)C(C)(Cl)CBr",
                    1.0
                ],
                [
                    "CC(c1cc2c(c3ncnc(Nc4ccc5ncsc5c4)c13)CCCO2)C(CBr)SC(Br)C(Br)CC(C)(Cl)Br",
                    1.0
                ],
                [
                    "CC(c1cc2c(c3ncnc(Nc4ccc5nc(Br)sc5c4)c13)CCO2)C(CBr)SCC(Br)C(C)(Cl)Br",
                    1.0
                ],
                [
                    "CC(c1cc2c(c3ncnc(Nc4ccc5nc(Br)sc5c4)c13)CCO2)C(CBr)SC(Br)C(CBr)CC(C)(Cl)Br",
                    1.0
                ],
                [
                    "CC(c1c(S#N)c2c(c3ncnc(Nc4ccc5ncsc5c4)c13)CCO2)C(CBr)SCN(Br)C(Cl)Br",
                    1.0
                ],
                [
                    "CC(c1c(S#N)c2c(c3ncnc(Nc4ccc5ncsc5c4)c13)CCCO2)C(CBr)SCN(Br)CCl",
                    1.0
                ],
                [
                    "CC(c1c(S#N)c2c(c3ncnc(Nc4ccc5ncsc5c4)c13)CCCO2)C(CBr)SCN(Br)C(Cl)Br",
                    1.0
                ],
                [
                    "CC(c1c(S#N)c2c(c3ncnc(Nc4ccc5ncsc5c4)c13)CCCO2)C(CBr)SCCN(Br)C(Cl)Br",
                    1.0
                ],
                [
                    "CC(c1c(S#N)c2c(c3ncnc(Nc4cc(Br)c5ncsc5c4)c13)CCO2)C(CBr)SCN(Br)CCl",
                    1.0
                ],
                [
                    "CC(c1c(CCl)c2c(c3ncnc(Nc4ccc5ncsc5c4)c13)CCCO2)C(CCl)SCN(Br)C(Cl)Br",
                    1.0
                ],
                [
                    "CC(c1c(C#N)c2c(c3ncnc(Nc4ccc5ncsc5c4)c13)CCO2)C(CBr)SCN(Cl)CBr",
                    1.0
                ],
                [
                    "CC(c1c(C#N)c2c(c3ncnc(Nc4ccc5ncsc5c4)c13)CCO2)C(CBr)SCN(Cl)Br",
                    1.0
                ],
                [
                    "CC(c1c(C#N)c2c(c3ncnc(Nc4ccc5ncsc5c4)c13)CCO2)C(CBr)SCN(Br)CCCl",
                    1.0
                ],
                [
                    "CC(c1c(C#N)c2c(c3ncnc(Nc4ccc5ncsc5c4)c13)CCO2)C(CBr)SCN(Br)CCCCl",
                    1.0
                ],
                [
                    "CC(c1c(C#N)c2c(c3ncnc(Nc4ccc5ncsc5c4)c13)CCO2)C(CBr)SCN(Br)C(Cl)Br",
                    1.0
                ],
                [
                    "CC(c1c(C#N)c2c(c3ncnc(Nc4ccc5ncsc5c4)c13)CCO2)C(CBr)SCCN(Br)CCl",
                    1.0
                ],
                [
                    "CC(c1c(C#N)c2c(c3ncnc(Nc4ccc5ncsc5c4)c13)CCO2)C(CBr)SCCN(Br)C(Cl)Br",
                    1.0
                ],
                [
                    "CC(c1c(C#N)c2c(c3ncnc(Nc4ccc5ncsc5c4)c13)CCO2)C(CBr)SCCCN(Br)C(F)(Cl)Br",
                    1.0
                ],
                [
                    "CC(c1c(C#N)c2c(c3ncnc(Nc4ccc5ncsc5c4)c13)CCO2)C(CBr)SCC(F)N(Br)C(Cl)Br",
                    1.0
                ],
                [
                    "CC(c1c(C#N)c2c(c3ncnc(Nc4ccc5ncsc5c4)c13)CCO2)C(CBr)SC(F)N(Br)C(Cl)Br",
                    1.0
                ],
                [
                    "CC(c1c(C#N)c2c(c3ncnc(Nc4ccc5ncsc5c4)c13)CCO2)C(CBr)SC(Br)N(Br)C(Cl)CBr",
                    1.0
                ],
                [
                    "CC(c1c(C#N)c2c(c3ncnc(Nc4ccc5ncsc5c4)c13)CCO2)C(CBr)SC(Br)N(Br)C(Cl)Br",
                    1.0
                ],
                [
                    "CC(c1c(C#N)c2c(c3ncnc(Nc4ccc5ncsc5c4)c13)CCCO2)C(CBr)SCN(Cl)Br",
                    1.0
                ],
                [
                    "CC(c1c(C#N)c2c(c3ncnc(Nc4ccc5ncsc5c4)c13)CCCO2)C(CBr)SCN(Br)CCl",
                    1.0
                ],
                [
                    "CC(c1c(C#N)c2c(c3ncnc(Nc4ccc5ncsc5c4)c13)CCCO2)C(CBr)SCN(Br)CCCl",
                    1.0
                ],
                [
                    "CC(c1c(C#N)c2c(c3ncnc(Nc4ccc5ncsc5c4)c13)CCCO2)C(CBr)SCN(Br)C(Cl)Br",
                    1.0
                ],
                [
                    "CC(c1c(C#N)c2c(c3ncnc(Nc4ccc5ncsc5c4)c13)CCCO2)C(CBr)SCN(Br)C(Cl)(Br)Br",
                    1.0
                ],
                [
                    "CC(c1c(C#N)c2c(c3ncnc(Nc4ccc5ncsc5c4)c13)CCCO2)C(CBr)SCN(Br)C(C)Cl",
                    1.0
                ],
                [
                    "CC(c1c(C#N)c2c(c3ncnc(Nc4ccc5ncsc5c4)c13)CCCO2)C(CBr)SCN(Br)C(Br)CCl",
                    1.0
                ],
                [
                    "CC(c1c(C#N)c2c(c3ncnc(Nc4ccc5ncsc5c4)c13)CCCO2)C(CBr)SCCN(Br)CCl",
                    1.0
                ],
                [
                    "CC(c1c(C#N)c2c(c3ncnc(Nc4ccc5ncsc5c4)c13)CCCO2)C(CBr)SCCN(Br)C(Cl)Br",
                    1.0
                ],
                [
                    "CC(c1c(C#N)c2c(c3ncnc(Nc4ccc5ncsc5c4)c13)CCCO2)C(CBr)SCCN(Br)C(C)Cl",
                    1.0
                ],
                [
                    "CC(c1c(C#N)c2c(c3ncnc(Nc4ccc5ncsc5c4)c13)CCCO2)C(CBr)SC(CBr)CN(Br)CCl",
                    1.0
                ],
                [
                    "CC(c1c(C#N)c2c(c3ncnc(Nc4ccc5ncsc5c4)c13)CCCO2)C(CBr)N(Br)CCl",
                    1.0
                ],
                [
                    "CC(c1c(C#N)c2c(c3ncnc(Nc4cc(Cl)c5ncsc5c4)c13)CCCO2)C(CBr)SCN(Cl)Br",
                    1.0
                ],
                [
                    "CC(c1c(C#N)c2c(c3ncnc(Nc4cc(CBr)c5ncsc5c4)c13)CCCO2)C(CBr)SCN(Cl)Br",
                    1.0
                ],
                [
                    "CC(c1c(C#N)c2c(c3ncnc(Nc4cc(CBr)c5ncsc5c4)c13)CCCO2)C(CBr)SC(Br)N(Cl)Br",
                    1.0
                ],
                [
                    "CC(c1c(C#N)c2c(c3ncnc(Nc4cc(C(Br)Br)c5ncsc5c4)c13)CCCO2)C(CBr)SCN(Cl)Br",
                    1.0
                ],
                [
                    "CC(c1c(C#N)c2c(c3ncnc(Nc4cc(Br)c5ncsc5c4)c13)CCO2)C(CBr)SCN(Br)CCCl",
                    1.0
                ],
                [
                    "CC(c1c(C#N)c2c(c3ncnc(Nc4cc(Br)c5ncsc5c4)c13)CCO2)C(CBr)SCN(Br)C(Cl)Br",
                    1.0
                ],
                [
                    "CC(c1c(C#N)c2c(c3ncnc(Nc4cc(Br)c5ncsc5c4)c13)CCO2)C(CBr)SC(Cl)N(Br)CCCl",
                    1.0
                ],
                [
                    "CC(c1c(C#N)c2c(c3ncnc(Nc4cc(Br)c5ncsc5c4)c13)CCO2)C(CBr)SC(Br)N(Br)C(Cl)Br",
                    1.0
                ],
                [
                    "CC(c1c(C#N)c2c(c3ncnc(Nc4cc(Br)c5ncsc5c4)c13)CCCO2)C(CBr)SCN(Cl)Br",
                    1.0
                ],
                [
                    "CC(CN(C)Br)SC(CBr)C(C)c1c(C#N)c2c(c3ncnc(Nc4ccc5ncsc5c4)c13)CCCO2",
                    1.0
                ],
                [
                    "CC(CN(Br)CCl)SC(CBr)C(C)c1c(C#N)c2c(c3ncnc(Nc4ccc5ncsc5c4)c13)CCCO2",
                    1.0
                ],
                [
                    "CC(CCBr)c1c(CSCN(Cl)Br)c2c(c3ncnc(Nc4ccc5ncsc5c4)c13)CCCO2",
                    1.0
                ],
                [
                    "CC(Br)COc1cc2ncnc(Nc3ccc4ncsc4c3)c2c(C(C)C(CN(C)Br)OBr)c1C#N",
                    1.0
                ],
                [
                    "C#SN(F)CCC(C)c1c(C#N)c(OCC(C)Br)cc2ncnc(Nc3ccc4ncsc4c3)c12",
                    1.0
                ],
                [
                    "C#SN(Cl)CC(OBr)C(C)c1c(CCC)c(OCCC)cc2ncnc(Nc3ccc4ncsc4c3)c12",
                    1.0
                ],
                [
                    "C#SN(Br)CC(OBr)C(C)c1c(CCC)c(OCCC)cc2ncnc(Nc3ccc4ncsc4c3)c12",
                    1.0
                ],
                [
                    "C#SN(Br)CC(OBr)C(C)c1c(CC)c(OCCC)cc2ncnc(Nc3ccc4ncsc4c3)c12",
                    1.0
                ],
                [
                    "C#SN(Br)CC(OBr)C(C)c1c(C)c(OCCC)cc2ncnc(Nc3ccc4ncsc4c3)c12",
                    1.0
                ],
                [
                    "C#SN(Br)CC(OBr)C(C)c1c(C#N)c(OCCC)cc2ncnc(Nc3ccc4ncsc4c3)c12",
                    1.0
                ],
                [
                    "C#SN(Br)CC(OBr)C(C)c1c(C#N)c(OCC(C)Br)cc2ncnc(Nc3ccc4ncsc4c3)c12",
                    1.0
                ],
                [
                    "C#SN(Br)CC(Cl)C(C)c1c(C#N)c(OCC(C)Br)cc2ncnc(Nc3ccc4ncsc4c3)c12",
                    1.0
                ],
                [
                    "C#SN(Br)CC(COBr)C(C)c1c(C#N)c(OCC(C)Br)cc2ncnc(Nc3ccc4ncsc4c3)c12",
                    1.0
                ],
                [
                    "C#SN(Br)CC(Br)C(C)c1c(C)c(OCC(C)Br)cc2ncnc(Nc3ccc4ncsc4c3)c12",
                    1.0
                ],
                [
                    "C#SN(Br)CC(Br)C(C)c1c(C#N)c(OCC(C)Br)cc2ncnc(Nc3ccc4ncsc4c3)c12",
                    1.0
                ],
                [
                    "C#SN(Br)C(CC(C)c1c(C#N)c(OCCCBr)cc2ncnc(Nc3ccc4ncsc4c3)c12)OBr",
                    1.0
                ],
                [
                    "C#SN(Br)C(CC(C)c1c(C#N)c(OCCC)cc2ncnc(Nc3ccc4ncsc4c3)c12)OBr",
                    1.0
                ],
                [
                    "C#SN(Br)C(CC(C)c1c(C#N)c(OCCC)cc2ncnc(Nc3cc(C)c4ncsc4c3)c12)OBr",
                    1.0
                ],
                [
                    "C#SN(Br)C(CC(C)c1c(C#N)c(OCCC)c(Cl)c2ncnc(Nc3ccc4ncsc4c3)c12)OBr",
                    1.0
                ],
                [
                    "C#Cc1c2c(c3ncnc(Nc4ccc5ncsc5c4)c3c1C(C)C(CBr)SCN(Br)CCCl)CCO2",
                    1.0
                ],
                [
                    "C#Cc1c2c(c3ncnc(Nc4ccc5ncsc5c4)c3c1C(C)C(CBr)OCN(Br)CCl)CCCO2",
                    1.0
                ],
                [
                    "C#Cc1c2c(c3ncnc(Nc4ccc5ncsc5c4)c3c1C(C)C(CBr)OCN(Br)CCCl)CCO2",
                    1.0
                ],
                [
                    "C#Cc1c2c(c3ncnc(Nc4ccc5ncsc5c4)c3c1C(C)C(CBr)OCN(Br)CCCl)CCCO2",
                    1.0
                ],
                [
                    "C#Cc1c2c(c3ncnc(Nc4cc(Cl)c5ncsc5c4)c3c1C(C)C(CBr)SCN(Br)CC(Cl)Br)CCO2",
                    1.0
                ],
                [
                    "C#Cc1c2c(c3ncnc(Nc4cc(CN(Br)CCCl)c5ncsc5c4)c3c1C(C)CCBr)CCO2",
                    1.0
                ],
                [
                    "C#CCc1c2c(c3ncnc(Nc4ccc5ncsc5c4)c3c1C(C)C(CBr)OCN(Br)CCCl)CCO2",
                    1.0
                ],
                [
                    "C#CCc1c2c(c3ncnc(Nc4ccc5ncsc5c4)c3c1C(C)C(CBr)OCN(Br)CCCCl)CCO2",
                    1.0
                ],
                [
                    "C#CC(Br)C(OC)C(C)c1c(CN(Br)CCCl)c2c(c3ncnc(Nc4ccc5ncsc5c4)c13)CCO2",
                    1.0
                ]
            ],
            "execution_time": 4013.13134765625,
            "number_scoring_function_calls": 20005,
            "metadata": {
                "top_1": 1.0,
                "top_10": 1.0,
                "top_100": 1.0,
                "internal_similarity_max": 0.9318181818181818,
                "internal_similarity_mean": 0.5076063051043856,
                "internal_similarity_histogram_density": [
                    [
                        0.1,
                        0.002,
                        0.40199999999999986,
                        2.2780000000000005,
                        2.2920000000000003,
                        2.205999999999998,
                        1.4800000000000004,
                        0.8320000000000002,
                        0.3600000000000001,
                        0.04800000000000001
                    ]
                ],
                "internal_similarity_histogram_bins": [
                    [
                        0.0,
                        0.1,
                        0.2,
                        0.30000000000000004,
                        0.4,
                        0.5,
                        0.6000000000000001,
                        0.7000000000000001,
                        0.8,
                        0.9,
                        1.0
                    ]
                ]
            }
        }
    ]
}
