# Supplementary material for: EvoMol: a flexible and interpretable evolutionary algorithm for unbiased de novo molecular generation
Source: J Cheminform. 2020 Sep 16;12:55. doi: 10.1186/s13321-020-00458-z (PMC7494000; doi:10.1186/s13321-020-00458-z)
Supplement: Supplementary file 2 — Additional file 2. Archive of the GuacaMol benchmarks experiments. [file 13321_2020_458_MOESM2_ESM.xz › GuacaMol_JSON/All actions/output_v2_9.json]

{
    "guacamol_version": "0.5.0",
    "benchmark_suite_version": "v2",
    "timestamp": "20200406-0908",
    "results": [
        {
            "benchmark_name": "Celecoxib rediscovery",
            "score": 1.0,
            "optimized_molecules": [
                [
                    "Cc1ccc(-c2cc(C(F)(F)F)nn2-c2ccc(S(N)(=O)=O)cc2)cc1",
                    1.0
                ]
            ],
            "execution_time": 569.6188287734985,
            "number_scoring_function_calls": 33136,
            "metadata": {
                "top_1": 1.0,
                "internal_similarity_max": 0.0,
                "internal_similarity_mean": 0.0,
                "internal_similarity_histogram_density": [
                    [
                        10.0,
                        0.0,
                        0.0,
                        0.0,
                        0.0,
                        0.0,
                        0.0,
                        0.0,
                        0.0,
                        0.0
                    ]
                ],
                "internal_similarity_histogram_bins": [
                    [
                        0.0,
                        0.1,
                        0.2,
                        0.30000000000000004,
                        0.4,
                        0.5,
                        0.6000000000000001,
                        0.7000000000000001,
                        0.8,
                        0.9,
                        1.0
                    ]
                ]
            }
        },
        {
            "benchmark_name": "Troglitazone rediscovery",
            "score": 1.0,
            "optimized_molecules": [
                [
                    "Cc1c(C)c2c(c(C)c1O)CCC(C)(COc1ccc(CC3SC(=O)NC3=O)cc1)O2",
                    1.0
                ]
            ],
            "execution_time": 1344.5048928260803,
            "number_scoring_function_calls": 63449,
            "metadata": {
                "top_1": 1.0,
                "internal_similarity_max": 0.0,
                "internal_similarity_mean": 0.0,
                "internal_similarity_histogram_density": [
                    [
                        10.0,
                        0.0,
                        0.0,
                        0.0,
                        0.0,
                        0.0,
                        0.0,
                        0.0,
                        0.0,
                        0.0
                    ]
                ],
                "internal_similarity_histogram_bins": [
                    [
                        0.0,
                        0.1,
                        0.2,
                        0.30000000000000004,
                        0.4,
                        0.5,
                        0.6000000000000001,
                        0.7000000000000001,
                        0.8,
                        0.9,
                        1.0
                    ]
                ]
            }
        },
        {
            "benchmark_name": "Thiothixene rediscovery",
            "score": 0.8494623655913979,
            "optimized_molecules": [
                [
                    "CN1CCN(CCC=C2c3cc(S(=O)(=O)N(C)C)ccc3Sc3cccc2c3Cl)CC1",
                    0.8494623655913979
                ]
            ],
            "execution_time": 17602.51411986351,
            "number_scoring_function_calls": 902022,
            "metadata": {
                "top_1": 0.8494623655913979,
                "internal_similarity_max": 0.0,
                "internal_similarity_mean": 0.0,
                "internal_similarity_histogram_density": [
                    [
                        10.0,
                        0.0,
                        0.0,
                        0.0,
                        0.0,
                        0.0,
                        0.0,
                        0.0,
                        0.0,
                        0.0
                    ]
                ],
                "internal_similarity_histogram_bins": [
                    [
                        0.0,
                        0.1,
                        0.2,
                        0.30000000000000004,
                        0.4,
                        0.5,
                        0.6000000000000001,
                        0.7000000000000001,
                        0.8,
                        0.9,
                        1.0
                    ]
                ]
            }
        },
        {
            "benchmark_name": "Aripiprazole similarity",
            "score": 1.0,
            "optimized_molecules": [
                [
                    "Pc1c(Cl)cccc1N1CCN(CCCCOc2ccc3c(c2)NC(=S)CC3)CC1",
                    1.0
                ],
                [
                    "O=C1NCCc2ccc(OCCCN3CCN(c4cccc(Cl)c4Cl)CC3)cc2N1",
                    1.0
                ],
                [
                    "O=C1CCc2ccc(OCCN3CCN(c4cccc(Cl)c4F)CC3)cc2N1",
                    1.0
                ],
                [
                    "O=C1CCc2ccc(OCCN3CCN(c4cccc(Cl)c4Br)CC3)cc2N1",
                    1.0
                ],
                [
                    "O=C1CCc2ccc(OCCCN3CCN(c4cccc(Cl)c4PCBr)CC3)cc2N1",
                    1.0
                ],
                [
                    "O=C1CCc2ccc(OCCCN3CCN(c4cccc(Cl)c4P)CC3)cc2N1",
                    1.0
                ],
                [
                    "O=C1CCc2ccc(OCCCN3CCN(c4cccc(Cl)c4F)CC3)cc2N1",
                    1.0
                ],
                [
                    "O=C1CCc2ccc(OCCCN3CCN(c4cccc(Cl)c4CPCl)CC3)cc2N1",
                    1.0
                ],
                [
                    "O=C1CCc2ccc(OCCCN3CCN(c4cccc(Cl)c4CP)CC3)cc2N1",
                    1.0
                ],
                [
                    "O=C1CCc2ccc(OCCCN3CCN(c4cccc(Cl)c4CP(Cl)Br)CC3)cc2N1",
                    1.0
                ],
                [
                    "O=C1CCc2ccc(OCCCN3CCN(c4cccc(Cl)c4CP(Br)CCl)CC3)cc2N1",
                    1.0
                ],
                [
                    "O=C1CCc2ccc(OCCCN3CCN(c4cccc(Cl)c4CCPCl)CC3)cc2N1",
                    1.0
                ],
                [
                    "O=C1CCc2ccc(OCCCN3CCN(c4cccc(Cl)c4CCP)CC3)cc2N1",
                    1.0
                ],
                [
                    "O=C1CCc2ccc(OCCCN3CCN(c4cccc(Cl)c4CCCP)CC3)cc2N1",
                    1.0
                ],
                [
                    "O=C1CCc2ccc(OCCCN3CCCN(c4cccc(Cl)c4P)CC3)cc2N1",
                    1.0
                ],
                [
                    "O=C1CCc2ccc(OCCCN3CCCN(c4cccc(Cl)c4F)CC3)cc2N1",
                    1.0
                ],
                [
                    "O=C1CCc2ccc(OCCCN3CCCN(c4cccc(Cl)c4Br)CC3)cc2N1",
                    1.0
                ],
                [
                    "O=C1CCc2ccc(OCCCCN3CCN(c4ccccc4CP)CC3)cc2N1",
                    1.0
                ],
                [
                    "O=C1CCc2ccc(OCCCCN3CCN(c4cccc(Cl)c4PP(O)Cl)CC3)cc2N1",
                    1.0
                ],
                [
                    "O=C1CCc2ccc(OCCCCN3CCN(c4cccc(Cl)c4PCBr)CC3)cc2N1",
                    1.0
                ],
                [
                    "O=C1CCc2ccc(OCCCCN3CCN(c4cccc(Cl)c4P)CC3)cc2N1",
                    1.0
                ],
                [
                    "O=C1CCc2ccc(OCCCCN3CCN(c4cccc(Cl)c4P)C3)cc2N1",
                    1.0
                ],
                [
                    "O=C1CCc2ccc(OCCCCN3CCN(c4cccc(Cl)c4F)CC3)cc2N1",
                    1.0
                ],
                [
                    "O=C1CCc2ccc(OCCCCN3CCN(c4cccc(Cl)c4Cl)C3)cc2N1",
                    1.0
                ],
                [
                    "O=C1CCc2ccc(OCCCCN3CCN(c4cccc(Cl)c4CPCl)CC3)cc2N1",
                    1.0
                ],
                [
                    "O=C1CCc2ccc(OCCCCN3CCN(c4cccc(Cl)c4CP)CC3)cc2N1",
                    1.0
                ],
                [
                    "O=C1CCc2ccc(OCCCCN3CCN(c4cccc(Cl)c4CP(Cl)Br)CC3)cc2N1",
                    1.0
                ],
                [
                    "O=C1CCc2ccc(OCCCCN3CCN(c4cccc(Cl)c4CCP)CC3)cc2N1",
                    1.0
                ],
                [
                    "O=C1CCc2ccc(OCCCCN3CCN(c4cccc(Cl)c4Br)C3)cc2N1",
                    1.0
                ],
                [
                    "O=C1CCc2ccc(OCCCCN3CCN(c4cccc(Cl)c4)CC3)cc2N1",
                    1.0
                ],
                [
                    "O=C1CCc2ccc(OCCCCN3CCN(c4ccc(Cl)c(Cl)c4CPP)CC3)cc2N1",
                    1.0
                ],
                [
                    "O=C1CCc2ccc(OCCCCN3CCN(c4ccc(Cl)c(Cl)c4CPCl)CC3)cc2N1",
                    1.0
                ],
                [
                    "O=C1CCc2ccc(OCCCCN3CCN(c4ccc(Cl)c(Cl)c4CCPCl)CC3)cc2N1",
                    1.0
                ],
                [
                    "O=C1CCc2ccc(OCCCCN3CCN(c4cc(Cl)ccc4P)CC3)cc2N1",
                    1.0
                ],
                [
                    "O=C1CCc2ccc(OCCCCN3CCN(C(PCl)c4cccc(Cl)c4Cl)CC3)cc2N1",
                    1.0
                ],
                [
                    "O=C1CCc2ccc(OCCCCN3CCCN(c4cccc(Cl)c4P)CC3)cc2N1",
                    1.0
                ],
                [
                    "O=C1CCc2ccc(OCCCCN3CCCN(c4cccc(Cl)c4F)CC3)cc2N1",
                    1.0
                ],
                [
                    "O=C1CCc2ccc(OCCCCN3CCCN(c4cccc(Cl)c4CPCl)CC3)cc2N1",
                    1.0
                ],
                [
                    "O=C1CCc2ccc(OCCCCN3CCCN(c4cccc(Cl)c4CP)CC3)cc2N1",
                    1.0
                ],
                [
                    "O=C1CCc2ccc(OCCCCN3CCCN(c4cccc(Cl)c4CCP)CC3)cc2N1",
                    1.0
                ],
                [
                    "O=C1CCc2ccc(OCCCCN3CCCN(c4cccc(Cl)c4CBr)CC3)cc2N1",
                    1.0
                ],
                [
                    "O=C1CCc2ccc(OCCCCN3CCCCN(c4cccc(Cl)c4F)CC3)cc2N1",
                    1.0
                ],
                [
                    "O=C1CCc2ccc(OCCCCN3CCCCN(c4cccc(Cl)c4CP)CC3)cc2N1",
                    1.0
                ],
                [
                    "O=C1CCc2ccc(OCCCCN3CCCCCN(c4cccc(Cl)c4P)CC3)cc2N1",
                    1.0
                ],
                [
                    "O=C1CCc2ccc(OCCCCN3CCC(Cl)CN(c4cccc(Cl)c4F)CC3)cc2N1",
                    1.0
                ],
                [
                    "O=C1CCc2ccc(OCCCCCN3CCN(c4cccc(Cl)c4P)CC3)cc2N1",
                    1.0
                ],
                [
                    "O=C1CCc2ccc(OCCCCCN3CCN(c4cccc(Cl)c4OP)CC3)cc2N1",
                    1.0
                ],
                [
                    "O=C1CCc2ccc(OCCCCCN3CCN(c4cccc(Cl)c4F)CC3)cc2N1",
                    1.0
                ],
                [
                    "O=C1CCc2ccc(OCCCCCN3CCN(c4cccc(Cl)c4CPCl)CC3)cc2N1",
                    1.0
                ],
                [
                    "O=C1CCc2ccc(OCCCCCN3CCN(c4cccc(Cl)c4CP)CC3)cc2N1",
                    1.0
                ],
                [
                    "O=C1CCc2ccc(OCCCCCN3CCN(c4cccc(Cl)c4CP(Cl)Br)CC3)cc2N1",
                    1.0
                ],
                [
                    "O=C1CCc2ccc(OCCCCCN3CCN(c4ccc(Cl)c(Cl)c4PP)CC3)cc2N1",
                    1.0
                ],
                [
                    "O=C1CCc2ccc(OCCCCCN3CCN(c4ccc(Cl)c(Cl)c4CPCl)CC3)cc2N1",
                    1.0
                ],
                [
                    "O=C1CCc2ccc(OCCCCCN3CCN(c4cc(Cl)ccc4P)CC3)cc2N1",
                    1.0
                ],
                [
                    "O=C1CCc2ccc(OCCCCCN3CCCN(c4cccc(Cl)c4P)CC3)cc2N1",
                    1.0
                ],
                [
                    "O=C1CCc2ccc(OCCCCCN3CCCN(c4cccc(Cl)c4CP)CC3)cc2N1",
                    1.0
                ],
                [
                    "O=C1CCc2ccc(OCCCCCCN3CCN(c4cccc(Cl)c4CP)CC3)cc2N1",
                    1.0
                ],
                [
                    "O=C1CCc2ccc(NCCCCCN3CCN(c4cccc(Cl)c4Cl)CC3)cc2N1",
                    1.0
                ],
                [
                    "O=C1CCCc2ccc(OCCCN3CCN(c4cccc(Cl)c4P)CC3)cc2N1",
                    1.0
                ],
                [
                    "O=C1CCCc2ccc(OCCCN3CCN(c4cccc(Cl)c4F)CC3)cc2N1",
                    1.0
                ],
                [
                    "O=C1CCCc2ccc(OCCCN3CCN(c4cccc(Cl)c4CO)CC3)cc2N1",
                    1.0
                ],
                [
                    "O=C1CCCc2ccc(OCCCCN3CCN(c4cccc(Cl)c4PCBr)CC3)cc2N1",
                    1.0
                ],
                [
                    "O=C1CCCc2ccc(OCCCCN3CCN(c4cccc(Cl)c4P)CC3)cc2N1",
                    1.0
                ],
                [
                    "O=C1CCCc2ccc(OCCCCN3CCN(c4cccc(Cl)c4CO)CC3)cc2N1",
                    1.0
                ],
                [
                    "Nc1ccccc1N1CCN(CCCCOc2ccc3c(c2)NC(=O)CC3)CC1",
                    1.0
                ],
                [
                    "Nc1cccc(N2CCN(CCCCOc3ccc4c(c3)NC(=O)CC4)CC2)c1N",
                    1.0
                ],
                [
                    "Nc1c(Cl)cccc1N1CCN(CCOc2ccc3c(c2)NC(=O)CC3)CC1",
                    1.0
                ],
                [
                    "Nc1c(Cl)cccc1N1CCN(CCCOc2ccc3c(c2)NC(=O)CC3)CC1",
                    1.0
                ],
                [
                    "Nc1c(Cl)cccc1N1CCN(CCCCOc2ccc3c(c2)NC(=P)CC3)CC1",
                    1.0
                ],
                [
                    "Nc1c(Cl)cccc1N1CCN(CCCCOc2ccc3c(c2)NC(=O)CCC3)CC1",
                    1.0
                ],
                [
                    "Nc1c(Cl)cccc1N1CCN(CCCCOc2ccc3c(c2)NC(=O)CC3)CC1",
                    1.0
                ],
                [
                    "Nc1c(Cl)cccc1N1CCN(CCCCOc2ccc3c(c2)NC(=O)C3)CC1",
                    1.0
                ],
                [
                    "Nc1c(Cl)cccc1N1CCN(CCCCCOc2ccc3c(c2)NC(=O)CC3)CC1",
                    1.0
                ],
                [
                    "Nc1c(Cl)cccc1N1CCN(CCCCCCOc2ccc3c(c2)NC(=O)CCC3)CC1",
                    1.0
                ],
                [
                    "Nc1c(Cl)cccc1N1CCN(CCCCCCOc2ccc3c(c2)NC(=O)CC3)CC1",
                    1.0
                ],
                [
                    "Nc1c(Cl)cccc1N1CCN(CCCCCCCOc2ccc3c(c2)NC(=O)CC3)CC1",
                    1.0
                ],
                [
                    "Nc1c(Cl)cccc1N1CCCN(CCCOc2ccc3c(c2)NC(=O)CC3)CC1",
                    1.0
                ],
                [
                    "Nc1c(Cl)cccc1N1CCCN(CCCCOc2ccc3c(c2)NC(=O)CC3)CC1",
                    1.0
                ],
                [
                    "Nc1c(Cl)ccc(N2CCN(CCCCOc3ccc4c(c3)NC(=O)CC4)CC2)c1N",
                    1.0
                ],
                [
                    "NCc1c(Cl)cccc1N1CCCN(CCCCOc2ccc3c(c2)NC(=O)CC3)CC1",
                    1.0
                ],
                [
                    "Cc1cccc(Cl)c1N1CCN(CCCCOc2ccc3c(c2)NC(=O)CC3)CC1",
                    1.0
                ],
                [
                    "Cc1c(Cl)cccc1N1CCN(CCCOc2ccc3c(c2)NC(=O)CC3)CC1",
                    1.0
                ],
                [
                    "Cc1c(Cl)cccc1N1CCN(CCCCOc2ccc3c(c2)NC(=O)CCC3)CC1",
                    1.0
                ],
                [
                    "Cc1c(Cl)cccc1N1CCN(CCCCOc2ccc3c(c2)NC(=O)CC3)CC1",
                    1.0
                ],
                [
                    "Cc1c(Cl)cccc1N1CCN(CCCCCOc2ccc3c(c2)NC(=O)CCCC3)CC1",
                    1.0
                ],
                [
                    "Cc1c(Cl)cccc1N1CCN(CCCCCOc2ccc3c(c2)NC(=O)CCC3)CC1",
                    1.0
                ],
                [
                    "Cc1c(Cl)cccc1N1CCCN(CCCOc2ccc3c(c2)NC(=O)CC3)CC1",
                    1.0
                ],
                [
                    "Cc1c(Cl)cccc1N1CCCN(CCCCOc2ccc3c(c2)NC(=O)CC3)CC1",
                    1.0
                ],
                [
                    "Cc1c(Cl)cccc1N1CCCN(CCCCCOc2ccc3c(c2)NC(=O)CC3)CC1",
                    1.0
                ],
                [
                    "CPc1c(Cl)cccc1N1CCN(CCCCOc2ccc3c(c2)NC(=O)CCC3)CC1",
                    1.0
                ],
                [
                    "CPc1c(Cl)cccc1N1CCN(CCCCCOc2ccc3c(c2)NC(=O)CC3)CC1",
                    1.0
                ],
                [
                    "CPCc1c(Cl)cccc1N1CCN(CCCCOc2ccc3c(c2)NC(=O)CCC3)CC1",
                    1.0
                ],
                [
                    "CNc1c(Cl)cccc1N1CCN(CCCCOc2ccc3c(c2)NC(=O)CCC3)CC1",
                    1.0
                ],
                [
                    "CNc1c(Cl)cccc1N1CCN(CCCCOc2ccc3c(c2)NC(=O)CC3)CC1",
                    1.0
                ],
                [
                    "CNc1c(Cl)cccc1N1CCN(CCCCCOc2ccc3c(c2)NC(=O)CCC3)CC1",
                    1.0
                ],
                [
                    "CCc1cc(Cl)ccc1N1CCN(CCCCOc2ccc3c(c2)NC(=O)CC3)CC1",
                    1.0
                ],
                [
                    "CCc1c(Cl)cccc1N1CCN(CCCCOc2ccc3c(c2)NC(=O)CCC3)CC1",
                    1.0
                ],
                [
                    "CCc1c(Cl)cccc1N1CCN(CCCCOc2ccc3c(c2)NC(=O)CC3)CC1",
                    1.0
                ],
                [
                    "CCc1c(Cl)cccc1N1CCN(CCCCCOc2ccc3c(c2)NC(=O)CCC3)CC1",
                    1.0
                ],
                [
                    "CCc1c(Cl)cccc1N1CCCN(CCCCOc2ccc3c(c2)NC(=O)CC3)CC1",
                    1.0
                ]
            ],
            "execution_time": 249.41622805595398,
            "number_scoring_function_calls": 13329,
            "metadata": {
                "top_1": 1.0,
                "top_10": 1.0,
                "top_100": 1.0,
                "internal_similarity_max": 1.0,
                "internal_similarity_mean": 0.683227434295048,
                "internal_similarity_histogram_density": [
                    [
                        0.1,
                        0.0,
                        0.0,
                        0.0,
                        0.034,
                        1.0399999999999991,
                        4.904000000000001,
                        3.126000000000001,
                        0.5900000000000001,
                        0.20600000000000004
                    ]
                ],
                "internal_similarity_histogram_bins": [
                    [
                        0.0,
                        0.1,
                        0.2,
                        0.30000000000000004,
                        0.4,
                        0.5,
                        0.6000000000000001,
                        0.7000000000000001,
                        0.8,
                        0.9,
                        1.0
                    ]
                ]
            }
        },
        {
            "benchmark_name": "Albuterol similarity",
            "score": 1.0,
            "optimized_molecules": [
                [
                    "OPc1cc(C(O)CNC(P)S)ccc1S",
                    1.0
                ],
                [
                    "OPc1cc(C(O)CNC(P)PS)ccc1S",
                    1.0
                ],
                [
                    "OPc1cc(C(O)CNC(P)P)ccc1S",
                    1.0
                ],
                [
                    "OCc1ccc(S)c(C(O)CNCC(P)P)c1",
                    1.0
                ],
                [
                    "OCc1ccc(S)c(C(O)CNC(P)P)c1",
                    1.0
                ],
                [
                    "OCc1ccc(P(O)CNC(P)CP)cc1S",
                    1.0
                ],
                [
                    "OCc1ccc(C(O)CNC(P)CP)pc1S",
                    1.0
                ],
                [
                    "OCc1cc(P(O)CNCP)cpc1S",
                    1.0
                ],
                [
                    "OCc1cc(P(O)CNCCP)cpc1O",
                    1.0
                ],
                [
                    "OCc1cc(P(O)CNC(P)CO)ccc1S",
                    1.0
                ],
                [
                    "OCc1cc(P(O)CNC(O)P)cpc1S",
                    1.0
                ],
                [
                    "NCC(P)NCP(O)c1ccc(S)c(CO)c1",
                    1.0
                ],
                [
                    "Cc1ccc(C(O)CNC(C)(C)P)cc1S",
                    1.0
                ],
                [
                    "Cc1ccc(C(O)CNC(C)(C)C)pc1O",
                    1.0
                ],
                [
                    "CPC(C)NCC(O)c1ccc(CO)c(S)c1",
                    1.0
                ],
                [
                    "CPC(C)NCC(O)c1ccc(CO)c(O)c1",
                    1.0
                ],
                [
                    "CCCC(P)NCP(O)c1ccc(S)c(CO)c1",
                    1.0
                ],
                [
                    "CCC(P)NCP(O)c1ccc(S)c(CO)c1",
                    1.0
                ],
                [
                    "CCC(P)NCP(O)c1ccc(CO)c(S)c1",
                    1.0
                ],
                [
                    "CCC(P)NCC(O)c1pc(CO)ccc1S",
                    1.0
                ],
                [
                    "CCC(P)NCC(O)c1ccc(CO)c(S)c1",
                    1.0
                ],
                [
                    "CCC(P)NCC(O)c1cc(CO)pcc1S",
                    1.0
                ],
                [
                    "CCC(P)NCC(O)c1cc(CO)ccc1S",
                    1.0
                ],
                [
                    "CCC(C)NCC(S)c1cc(CO)ccc1S",
                    1.0
                ],
                [
                    "CCC(C)NCC(O)c1pc(PO)ccc1S",
                    1.0
                ],
                [
                    "CCC(C)NCC(O)c1pc(CO)ccc1S",
                    1.0
                ],
                [
                    "CCC(C)NCC(O)c1ccc(CO)c(S)c1",
                    1.0
                ],
                [
                    "CCC(C)NCC(O)c1cc(CO)ccc1S",
                    1.0
                ],
                [
                    "CC1(P)NCC(O)c2cc(pcc2S)C(O)P1",
                    1.0
                ],
                [
                    "CC1(P)CC(O)c2cc(c(S)cp2)C(O)CN1",
                    1.0
                ],
                [
                    "CC1(NCC(O)c2cc(CO)ccc2S)CC1",
                    1.0
                ],
                [
                    "CC(P)NCP(O)c1ccc(S)c(CO)c1",
                    1.0
                ],
                [
                    "CC(P)NCP(O)c1ccc(CO)c(S)c1",
                    1.0
                ],
                [
                    "CC(P)NCC(S)c1pc(CO)ccc1S",
                    1.0
                ],
                [
                    "CC(P)NCC(O)c1pc(CO)ccc1S",
                    1.0
                ],
                [
                    "CC(P)NCC(O)c1ccc(CS)c(S)c1",
                    1.0
                ],
                [
                    "CC(P)NCC(O)c1ccc(CO)c(S)c1",
                    1.0
                ],
                [
                    "CC(P)NCC(O)c1ccc(CO)c(O)c1",
                    1.0
                ],
                [
                    "CC(P)NCC(O)c1cc(CO)pcc1S",
                    1.0
                ],
                [
                    "CC(P)NCC(O)c1cc(C(O)P)pcc1S",
                    1.0
                ],
                [
                    "CC(P)CNCP(O)c1ccc(CO)c(S)c1",
                    1.0
                ],
                [
                    "CC(P)CNCC(S)c1cc(CO)ccc1S",
                    1.0
                ],
                [
                    "CC(P)CNCC(O)c1ccc(O)c(CO)c1",
                    1.0
                ],
                [
                    "CC(P)CNCC(O)c1ccc(CO)c(S)c1",
                    1.0
                ],
                [
                    "CC(P)CNCC(O)c1cc(CO)ccc1S",
                    1.0
                ],
                [
                    "CC(P)C1(C)NCC(O)c2pc(ccc2S)C1O",
                    1.0
                ],
                [
                    "CC(P)C(C)NCC(S)c1cc(CS)ccc1S",
                    1.0
                ],
                [
                    "CC(P)C(C)NCC(S)c1cc(CO)ccc1S",
                    1.0
                ],
                [
                    "CC(P)C(C)NCC(O)c1pc(CO)ccc1S",
                    1.0
                ],
                [
                    "CC(P)C(C)NCC(O)c1cc(CO)ccc1S",
                    1.0
                ],
                [
                    "CC(P)C(C)(C)NCC(S)c1cc(CO)ccc1S",
                    1.0
                ],
                [
                    "CC(P)(P)NCP(O)c1ccc(CO)c(O)c1",
                    1.0
                ],
                [
                    "CC(P)(P)CNCP(O)c1ccc(CO)c(S)c1",
                    1.0
                ],
                [
                    "CC(O)c1ccc(S)c(C(O)CNC(P)P)c1",
                    1.0
                ],
                [
                    "CC(NCC(O)c1ccc(CO)c(S)c1)PP",
                    1.0
                ],
                [
                    "CC(NCC(O)c1cc(CO)ccc1S)PP",
                    1.0
                ],
                [
                    "CC(CP)NCP(O)c1ccc(S)c(CO)c1",
                    1.0
                ],
                [
                    "CC(CP)NCC(O)c1pc(CO)ccc1S",
                    1.0
                ],
                [
                    "CC(CP)NCC(O)c1ccc(CS)c(S)c1",
                    1.0
                ],
                [
                    "CC(CP)NCC(O)c1ccc(CS)c(O)p1",
                    1.0
                ],
                [
                    "CC(CP)NCC(O)c1ccc(CO)c(S)p1",
                    1.0
                ],
                [
                    "CC(CP)NCC(O)c1ccc(CO)c(S)c1",
                    1.0
                ],
                [
                    "CC(CP)NCC(O)c1ccc(CO)c(O)p1",
                    1.0
                ],
                [
                    "CC(CP)NCC(O)c1ccc(CO)c(O)c1",
                    1.0
                ],
                [
                    "CC(CP)NCC(O)c1cc(CO)ccc1S",
                    1.0
                ],
                [
                    "CC(CNC(C)(C)P)C(O)c1ccc(CO)c(S)c1",
                    1.0
                ],
                [
                    "CC(C)NCC(O)c1pc(PO)ccc1S",
                    1.0
                ],
                [
                    "CC(C)NCC(O)c1pc(CO)ccc1S",
                    1.0
                ],
                [
                    "CC(C)NCC(O)c1pc(C(O)P)ccc1S",
                    1.0
                ],
                [
                    "CC(C)NCC(O)c1ccc(CO)c(S)p1",
                    1.0
                ],
                [
                    "CC(C)NCC(O)c1ccc(CO)c(S)c1",
                    1.0
                ],
                [
                    "CC(C)NCC(O)c1ccc(CO)c(O)p1",
                    1.0
                ],
                [
                    "CC(C)NCC(O)c1cc(CO)ccc1S",
                    1.0
                ],
                [
                    "CC(C)NCC(O)c1cc(CO)ccc1O",
                    1.0
                ],
                [
                    "CC(C)NCC(O)c1cc(C(O)P)pcc1S",
                    1.0
                ],
                [
                    "CC(C)CNCC(S)c1cc(CO)cpc1S",
                    1.0
                ],
                [
                    "CC(C)CNCC(S)c1cc(CO)ccc1S",
                    1.0
                ],
                [
                    "CC(C)CNCC(O)c1ccc(CO)c(S)p1",
                    1.0
                ],
                [
                    "CC(C)CNCC(O)c1ccc(CO)c(O)p1",
                    1.0
                ],
                [
                    "CC(C)CNCC(O)c1ccc(CO)c(O)c1",
                    1.0
                ],
                [
                    "CC(C)CNCC(O)c1cc(CO)ccc1S",
                    1.0
                ],
                [
                    "CC(C)C(C)NCC(S)c1cc(CO)ccc1S",
                    1.0
                ],
                [
                    "CC(C)=CNCC(O)c1cc(CO)ccc1S",
                    1.0
                ],
                [
                    "CC(C)(P)NCCC(O)c1ccc(CO)c(S)c1",
                    1.0
                ],
                [
                    "CC(C)(P)NCC(O)c1pc(CO)ccc1S",
                    1.0
                ],
                [
                    "CC(C)(P)NCC(O)c1pc(CO)c(O)cc1CS",
                    1.0
                ],
                [
                    "CC(C)(P)NCC(O)c1pc(CO)c(Br)cc1S",
                    1.0
                ],
                [
                    "CC(C)(P)NCC(O)c1ccc(CS)cc1",
                    1.0
                ],
                [
                    "CC(C)(P)NCC(O)c1ccc(CO)c(S)c1",
                    1.0
                ],
                [
                    "CC(C)(P)NCC(O)c1ccc(CCO)c(S)c1",
                    1.0
                ],
                [
                    "CC(C)(P)CNCC(O)c1pc(CO)ccc1S",
                    1.0
                ],
                [
                    "CC(C)(NCC(O)c1cc(CO)ccc1S)PP",
                    1.0
                ],
                [
                    "CC(C)(CP)NCC(O)c1ccc(CO)c(S)c1",
                    1.0
                ],
                [
                    "CC(C)(CO)NCC(O)c1ccc(CO)c(S)c1",
                    1.0
                ],
                [
                    "CC(C)(CCl)NCC(O)c1pc(CO)ccc1S",
                    1.0
                ],
                [
                    "CC(C)(C)NCCC(O)c1ccc(CO)c(O)p1",
                    1.0
                ],
                [
                    "CC(C)(C)NCC(O)c1ccc(CO)c(S)p1",
                    1.0
                ],
                [
                    "CC(C)(C)NCC(O)c1ccc(CO)c(O)p1",
                    1.0
                ],
                [
                    "CC(C)(C)NCC(O)c1cc(C(O)P)pcc1S",
                    1.0
                ],
                [
                    "CC(C)(C)CNCC(O)c1ccc(CO)c(O)p1",
                    1.0
                ]
            ],
            "execution_time": 112.90508079528809,
            "number_scoring_function_calls": 10072,
            "metadata": {
                "top_1": 1.0,
                "top_10": 1.0,
                "top_100": 1.0,
                "internal_similarity_max": 0.8461538461538461,
                "internal_similarity_mean": 0.3147528665384191,
                "internal_similarity_histogram_density": [
                    [
                        0.172,
                        1.214,
                        4.143999999999998,
                        2.5780000000000007,
                        0.8420000000000002,
                        0.5379999999999996,
                        0.28400000000000003,
                        0.20400000000000004,
                        0.024000000000000004,
                        0.0
                    ]
                ],
                "internal_similarity_histogram_bins": [
                    [
                        0.0,
                        0.1,
                        0.2,
                        0.30000000000000004,
                        0.4,
                        0.5,
                        0.6000000000000001,
                        0.7000000000000001,
                        0.8,
                        0.9,
                        1.0
                    ]
                ]
            }
        },
        {
            "benchmark_name": "Mestranol similarity",
            "score": 1.0,
            "optimized_molecules": [
                [
                    "C#CCC1(O)CCC2C3CCc4cc(OC)c#cc4C3CCC21C",
                    1.0
                ],
                [
                    "C#CC1(O)SCC2C3CCc4cc(OC)ccc4C3CCC21C",
                    1.0
                ],
                [
                    "C#CC1(O)CN(S)C2C3CCc4cc(OC)ccc4C3CCCC21C",
                    1.0
                ],
                [
                    "C#CC1(O)CN(S)C2C3CCc4cc(OC)ccc4C3CCC21C",
                    1.0
                ],
                [
                    "C#CC1(O)CCN(S)C2C3CCc4cc(OC)ccc4C3CCC21C",
                    1.0
                ],
                [
                    "C#CC1(O)CCCC2C3COCc4cc(OC)ccc4C3CCC21C",
                    1.0
                ],
                [
                    "C#CC1(O)CCCC2C3CNCc4cc(OC)c#cc4C3CCC21C",
                    1.0
                ],
                [
                    "C#CC1(O)CCC2C3OCNc4cc(OC)ccc4C3CCCC21C",
                    1.0
                ],
                [
                    "C#CC1(O)CCC2C3CPc4cc(OC)ccc4C3CCC21C",
                    1.0
                ],
                [
                    "C#CC1(O)CCC2C3CPNc4cc(OC)ccc4C3CCC21C",
                    1.0
                ],
                [
                    "C#CC1(O)CCC2C3CPNCc4cc(OC)c#cc4C3CCC21C",
                    1.0
                ],
                [
                    "C#CC1(O)CCC2C3COc4cc(OC)ccc4C3CCCC21C",
                    1.0
                ],
                [
                    "C#CC1(O)CCC2C3COc4cc(OC)ccc4C3CCC21C",
                    1.0
                ],
                [
                    "C#CC1(O)CCC2C3COOc4cc(OC)ccc4C3CCCC21C",
                    1.0
                ],
                [
                    "C#CC1(O)CCC2C3COOc4cc(OC)ccc4C3CCC21C",
                    1.0
                ],
                [
                    "C#CC1(O)CCC2C3CONc4cc(OC)ccc4C3CCCC21C",
                    1.0
                ],
                [
                    "C#CC1(O)CCC2C3CONc4cc(OC)ccc4C3CCC21C",
                    1.0
                ],
                [
                    "C#CC1(O)CCC2C3CONCc4cc(OC)ccc4C3CCC21C",
                    1.0
                ],
                [
                    "C#CC1(O)CCC2C3CONCc4cc(OC)c#cc4C3CCC21C",
                    1.0
                ],
                [
                    "C#CC1(O)CCC2C3COCc4cc(OC)ccc4C3CCCCC21C",
                    1.0
                ],
                [
                    "C#CC1(O)CCC2C3COCc4cc(OC)ccc4C3CCCC21C",
                    1.0
                ],
                [
                    "C#CC1(O)CCC2C3COCc4cc(OC)ccc4C3CCC21C",
                    1.0
                ],
                [
                    "C#CC1(O)CCC2C3COCCc4cc(OC)ccc4C3CCC21C",
                    1.0
                ],
                [
                    "C#CC1(O)CCC2C3CNc4cc(OC)ccc4C3CCC21C",
                    1.0
                ],
                [
                    "C#CC1(O)CCC2C3CNOc4cc(OC)ccc4C3CCC21C",
                    1.0
                ],
                [
                    "C#CC1(O)CCC2C3CNOCc4cc(OC)ccc4C3CCC21C",
                    1.0
                ],
                [
                    "C#CC1(O)CCC2C3CNCc4cc(OC)c#cc4C3CCC21C",
                    1.0
                ],
                [
                    "C#CC1(O)CCC2C3CN(CO)c4cc(OC)ccc4C3CCC21C",
                    1.0
                ],
                [
                    "C#CC1(O)CCC2C3CN(C)c4cc(OC)ccc4C3CCC21C",
                    1.0
                ],
                [
                    "C#CC1(O)CCC2C3CN(C)Cc4cc(OC)ccc4C3CCC21C",
                    1.0
                ],
                [
                    "C#CC1(O)CCC2C3CCc4cc(OC)ccc4C3CCC21CCl",
                    1.0
                ],
                [
                    "C#CC1(O)CCC2C3CCc4cc(OC)ccc4C3C(S)CC21C",
                    1.0
                ],
                [
                    "C#CC1(O)CCC2C3CCc4cc(OC)ccc4C3C(O)CC21C",
                    1.0
                ],
                [
                    "C#CC1(O)CCC2C3CCOCc4cc(OC)ccc4C3CCC21C",
                    1.0
                ],
                [
                    "C#CC1(O)CCC2C3CCN(CS)c4cc(OC)ccc4C3CCC21C",
                    1.0
                ],
                [
                    "C#CC1(O)CCC2C3CCN(C)c4cc(OC)ccc4C3CCC21C",
                    1.0
                ],
                [
                    "C#CC1(O)CCC2C3CCCc4cc(OC)c#cc4C3CCC21C",
                    1.0
                ],
                [
                    "C#CC1(O)CCC2C3C(S)Cc4cc(OC)ccc4C3CCCC21C",
                    1.0
                ],
                [
                    "C#CC1(O)CCC2C3C(S)Cc4cc(OC)ccc4C3CCC21C",
                    1.0
                ],
                [
                    "C#CC1(O)CCC2C3C(S)CCc4cc(OC)ccc4C3CCC21C",
                    1.0
                ],
                [
                    "C#CC1(O)CCC2C(CS)C(c3ccc(OC)cc3C)CCC21C",
                    1.0
                ],
                [
                    "C#CC1(O)CCC2C(CP)C(c3ccc(OC)cc3CO)CCC21C",
                    1.0
                ],
                [
                    "C#CC1(O)CCC2C(CP)C(c3ccc(OC)cc3CCl)CCC21C",
                    1.0
                ],
                [
                    "C#CC1(O)CCC2C(CP)C(c3ccc(OC)cc3CBr)CCC21C",
                    1.0
                ],
                [
                    "C#CC1(O)CCC2C(CO)C(c3ccc(OC)cc3O)CCC21C",
                    1.0
                ],
                [
                    "C#CC1(O)CCC2C(CO)C(c3ccc(OC)cc3CS)CCC21C",
                    1.0
                ],
                [
                    "C#CC1(O)CCC2C(CO)C(c3ccc(OC)cc3CP)CCC21C",
                    1.0
                ],
                [
                    "C#CC1(O)CCC2C(CO)C(c3ccc(OC)cc3CN)CCC21C",
                    1.0
                ],
                [
                    "C#CC1(O)CCC2C(CO)C(c3ccc(OC)cc3CF)CCC21C",
                    1.0
                ],
                [
                    "C#CC1(O)CCC2C(CO)C(c3ccc(OC)cc3CCl)CCC21C",
                    1.0
                ],
                [
                    "C#CC1(O)CCC2C(CO)C(c3ccc(OC)cc3CC)CCC21C",
                    1.0
                ],
                [
                    "C#CC1(O)CCC2C(CO)C(c3ccc(OC)cc3C)CCC21C",
                    1.0
                ],
                [
                    "C#CC1(O)CCC2C(CN)C(c3ccc(OC)cc3O)CCC21C",
                    1.0
                ],
                [
                    "C#CC1(O)CCC2C(CN)C(c3ccc(OC)cc3CO)CCC21C",
                    1.0
                ],
                [
                    "C#CC1(O)CCC2C(CN)C(c3ccc(OC)cc3CCl)CCC21C",
                    1.0
                ],
                [
                    "C#CC1(O)CCC2C(CN)C(c3ccc(OC)cc3C)CCC21C",
                    1.0
                ],
                [
                    "C#CC1(O)CCC2C(CF)C(c3ccc(OC)cc3O)CCC21C",
                    1.0
                ],
                [
                    "C#CC1(O)CCC2C(CF)C(c3ccc(OC)cc3CO)CCC21C",
                    1.0
                ],
                [
                    "C#CC1(O)CCC2C(CF)C(c3ccc(OC)cc3CN)CCC21C",
                    1.0
                ],
                [
                    "C#CC1(O)CCC2C(CF)C(c3ccc(OC)cc3C)CCC21C",
                    1.0
                ],
                [
                    "C#CC1(O)CCC2C(CCl)C(c3ccc(OC)cc3C)CCC21C",
                    1.0
                ],
                [
                    "C#CC1(O)CCC2C(CCS)C(c3ccc(OC)cc3Br)CCC21C",
                    1.0
                ],
                [
                    "C#CC1(O)CCC2C(CCP)C(c3ccc(OC)cc3Br)CCC21C",
                    1.0
                ],
                [
                    "C#CC1(O)CCC2C(CCO)C(c3ccc(OC)cc3O)CCC21C",
                    1.0
                ],
                [
                    "C#CC1(O)CCC2C(CCO)C(c3ccc(OC)cc3F)CCC21C",
                    1.0
                ],
                [
                    "C#CC1(O)CCC2C(CCO)C(c3ccc(OC)cc3CP)CCC21C",
                    1.0
                ],
                [
                    "C#CC1(O)CCC2C(CCO)C(c3ccc(OC)cc3CN)CCC21C",
                    1.0
                ],
                [
                    "C#CC1(O)CCC2C(CCO)C(c3ccc(OC)cc3CC)CCC21C",
                    1.0
                ],
                [
                    "C#CC1(O)CCC2C(CCO)C(c3ccc(OC)cc3C)CCC21C",
                    1.0
                ],
                [
                    "C#CC1(O)CCC2C(CCF)C(c3ccc(OC)cc3CO)CCC21C",
                    1.0
                ],
                [
                    "C#CC1(O)CCC2C(CCF)C(c3ccc(OC)cc3CN)CCC21C",
                    1.0
                ],
                [
                    "C#CC1(O)CCC2C(CCBr)C(c3ccc(OC)cc3C)CCC21C",
                    1.0
                ],
                [
                    "C#CC1(O)CCC2C(CC)C(c3ccc(OC)cc3O)CCC21C",
                    1.0
                ],
                [
                    "C#CC1(O)CCC2C(CC)C(c3ccc(OC)cc3CC)CCC21C",
                    1.0
                ],
                [
                    "C#CC1(O)CCC2C(CC)C(c3ccc(OC)cc3C)CCC21C",
                    1.0
                ],
                [
                    "C#CC1(O)CCC2C(CC)C(c3ccc(OC)cc3Br)CCC21C",
                    1.0
                ],
                [
                    "C#CC1(O)CCC2C(CBr)C(c3ccc(OC)cc3O)CCC21C",
                    1.0
                ],
                [
                    "C#CC1(O)CCC2C(CBr)C(c3ccc(OC)cc3CN)CCC21C",
                    1.0
                ],
                [
                    "C#CC1(O)CCC2C(CBr)C(c3ccc(OC)cc3CCl)CCC21C",
                    1.0
                ],
                [
                    "C#CC1(O)CCC2C(CBr)C(c3ccc(OC)cc3C)CCC21C",
                    1.0
                ],
                [
                    "C#CC1(O)CCC2(F)C3CCc4cc(OC)ccc4C3CCC12C",
                    1.0
                ],
                [
                    "C#CC1(O)CC2C3OCc4cc(OC)ccc4C3CCCC21C",
                    1.0
                ],
                [
                    "C#CC1(O)CC2C3COc4cc(OC)ccc4C3CCC21C",
                    1.0
                ],
                [
                    "C#CC1(O)CC2C3COCc4cc(OC)ccc4C3CCCC21C",
                    1.0
                ],
                [
                    "C#CC1(O)CC2C3COC4=CC(OC)=CC=C(C4)C3CCC21C",
                    1.0
                ],
                [
                    "C#CC1(O)CC2C3CCc4cc(OCC)ccc4C3CCCC21C",
                    1.0
                ],
                [
                    "C#CC1(O)CC2C3CCc4cc(OC)ccc4C3CCOC21C",
                    1.0
                ],
                [
                    "C#CC1(O)CC2C3CCc4cc(OC)ccc4C3CCCC21CF",
                    1.0
                ],
                [
                    "C#CC1(O)CC2C3CCc4cc(OC)ccc4C3CCCC21CCl",
                    1.0
                ],
                [
                    "C#CC1(O)CC2C3CCc4cc(OC)ccc4C3CCCC21C",
                    1.0
                ],
                [
                    "C#CC1(O)CC2C3CCc4cc(OC)ccc4C3CCC21CF",
                    1.0
                ],
                [
                    "C#CC1(O)CC2C3CCc4cc(OC)ccc4C3CCC21C",
                    1.0
                ],
                [
                    "C#CC1(O)CC2C3CCc4cc(OC)ccc4C3C(O)CCC21C",
                    1.0
                ],
                [
                    "C#CC1(O)CC2C3CCOCc4cc(OC)ccc4C3CCC21C",
                    1.0
                ],
                [
                    "C#CC1(O)CC2C3CCCc4cc(OC)ccc4C3COCC21C",
                    1.0
                ],
                [
                    "C#CC1(O)CC2C3CCCc4cc(OC)ccc4C3CCPC21C",
                    1.0
                ],
                [
                    "C#CC1(O)CC2C3CCCc4cc(OC)ccc4C3CCCC21C",
                    1.0
                ],
                [
                    "C#CC1(O)CC(S)C2C3CCc4cc(OC)ccc4C3CCC21C",
                    1.0
                ],
                [
                    "C#CC1(O)CC(Br)C2C3CCc4cc(OC)ccc4C3CCCC21C",
                    1.0
                ],
                [
                    "C#CC1(O)C(CS)C2C3CCc4cc(OC)ccc4C3CCC21C",
                    1.0
                ]
            ],
            "execution_time": 272.0631992816925,
            "number_scoring_function_calls": 15931,
            "metadata": {
                "top_1": 1.0,
                "top_10": 1.0,
                "top_100": 1.0,
                "internal_similarity_max": 0.9464285714285714,
                "internal_similarity_mean": 0.5194626331420588,
                "internal_similarity_histogram_density": [
                    [
                        0.1,
                        0.0,
                        0.04799999999999998,
                        1.2780000000000005,
                        2.964000000000001,
                        3.347999999999997,
                        1.5660000000000003,
                        0.3960000000000001,
                        0.28600000000000003,
                        0.014000000000000002
                    ]
                ],
                "internal_similarity_histogram_bins": [
                    [
                        0.0,
                        0.1,
                        0.2,
                        0.30000000000000004,
                        0.4,
                        0.5,
                        0.6000000000000001,
                        0.7000000000000001,
                        0.8,
                        0.9,
                        1.0
                    ]
                ]
            }
        },
        {
            "benchmark_name": "C11H24",
            "score": 1.0,
            "optimized_molecules": [
                [
                    "CCCCCCCCCCC",
                    1.0
                ],
                [
                    "CCCCCCCCC(C)C",
                    1.0
                ],
                [
                    "CCCCCCCC(C)CC",
                    1.0
                ],
                [
                    "CCCCCCCC(C)(C)C",
                    1.0
                ],
                [
                    "CCCCCCC(CC)CC",
                    1.0
                ],
                [
                    "CCCCCCC(C)CCC",
                    1.0
                ],
                [
                    "CCCCCCC(C)C(C)C",
                    1.0
                ],
                [
                    "CCCCCCC(C)(C)CC",
                    1.0
                ],
                [
                    "CCCCCC(CC)CCC",
                    1.0
                ],
                [
                    "CCCCCC(CC)C(C)C",
                    1.0
                ],
                [
                    "CCCCCC(C)CCCC",
                    1.0
                ],
                [
                    "CCCCCC(C)CC(C)C",
                    1.0
                ],
                [
                    "CCCCCC(C)C(C)CC",
                    1.0
                ],
                [
                    "CCCCCC(C)C(C)(C)C",
                    1.0
                ],
                [
                    "CCCCCC(C)(CC)CC",
                    1.0
                ],
                [
                    "CCCCCC(C)(C)CCC",
                    1.0
                ],
                [
                    "CCCCCC(C)(C)C(C)C",
                    1.0
                ],
                [
                    "CCCCC(CCC)CCC",
                    1.0
                ],
                [
                    "CCCCC(CCC)C(C)C",
                    1.0
                ],
                [
                    "CCCCC(CC)CCCC",
                    1.0
                ],
                [
                    "CCCCC(CC)CC(C)C",
                    1.0
                ],
                [
                    "CCCCC(CC)C(C)CC",
                    1.0
                ],
                [
                    "CCCCC(CC)C(C)(C)C",
                    1.0
                ],
                [
                    "CCCCC(CC)(CC)CC",
                    1.0
                ],
                [
                    "CCCCC(C)CCC(C)C",
                    1.0
                ],
                [
                    "CCCCC(C)CC(C)CC",
                    1.0
                ],
                [
                    "CCCCC(C)CC(C)(C)C",
                    1.0
                ],
                [
                    "CCCCC(C)C(CC)CC",
                    1.0
                ],
                [
                    "CCCCC(C)C(C)CCC",
                    1.0
                ],
                [
                    "CCCCC(C)C(C)C(C)C",
                    1.0
                ],
                [
                    "CCCCC(C)C(C)(C)CC",
                    1.0
                ],
                [
                    "CCCCC(C)(CC)CCC",
                    1.0
                ],
                [
                    "CCCCC(C)(CC)C(C)C",
                    1.0
                ],
                [
                    "CCCCC(C)(C)CCCC",
                    1.0
                ],
                [
                    "CCCCC(C)(C)CC(C)C",
                    1.0
                ],
                [
                    "CCCCC(C)(C)C(C)CC",
                    1.0
                ],
                [
                    "CCCCC(C)(C)C(C)(C)C",
                    1.0
                ],
                [
                    "CCCCC(C(C)C)C(C)C",
                    1.0
                ],
                [
                    "CCCC(CCC)CC(C)C",
                    1.0
                ],
                [
                    "CCCC(CCC)C(C)CC",
                    1.0
                ],
                [
                    "CCCC(CCC)C(C)(C)C",
                    1.0
                ],
                [
                    "CCCC(CC)CCC(C)C",
                    1.0
                ],
                [
                    "CCCC(CC)CC(C)CC",
                    1.0
                ],
                [
                    "CCCC(CC)CC(C)(C)C",
                    1.0
                ],
                [
                    "CCCC(CC)C(CC)CC",
                    1.0
                ],
                [
                    "CCCC(CC)C(C)C(C)C",
                    1.0
                ],
                [
                    "CCCC(CC)C(C)(C)CC",
                    1.0
                ],
                [
                    "CCCC(CC)(CC)CCC",
                    1.0
                ],
                [
                    "CCCC(CC)(CC)C(C)C",
                    1.0
                ],
                [
                    "CCCC(CC(C)C)C(C)C",
                    1.0
                ],
                [
                    "CCCC(C)CCCC(C)C",
                    1.0
                ],
                [
                    "CCCC(C)CCC(C)CC",
                    1.0
                ],
                [
                    "CCCC(C)CCC(C)(C)C",
                    1.0
                ],
                [
                    "CCCC(C)CC(CC)CC",
                    1.0
                ],
                [
                    "CCCC(C)CC(C)CCC",
                    1.0
                ],
                [
                    "CCCC(C)CC(C)C(C)C",
                    1.0
                ],
                [
                    "CCCC(C)CC(C)(C)CC",
                    1.0
                ],
                [
                    "CCCC(C)C(CC)CCC",
                    1.0
                ],
                [
                    "CCCC(C)C(CC)C(C)C",
                    1.0
                ],
                [
                    "CCCC(C)C(C)CC(C)C",
                    1.0
                ],
                [
                    "CCCC(C)C(C)C(C)CC",
                    1.0
                ],
                [
                    "CCCC(C)C(C)C(C)(C)C",
                    1.0
                ],
                [
                    "CCCC(C)C(C)(CC)CC",
                    1.0
                ],
                [
                    "CCCC(C)C(C)(C)CCC",
                    1.0
                ],
                [
                    "CCCC(C)C(C)(C)C(C)C",
                    1.0
                ],
                [
                    "CCCC(C)(CCC)CCC",
                    1.0
                ],
                [
                    "CCCC(C)(CCC)C(C)C",
                    1.0
                ],
                [
                    "CCCC(C)(CC)CC(C)C",
                    1.0
                ],
                [
                    "CCCC(C)(CC)C(C)CC",
                    1.0
                ],
                [
                    "CCCC(C)(CC)C(C)(C)C",
                    1.0
                ],
                [
                    "CCCC(C)(C)CCC(C)C",
                    1.0
                ],
                [
                    "CCCC(C)(C)CC(C)CC",
                    1.0
                ],
                [
                    "CCCC(C)(C)CC(C)(C)C",
                    1.0
                ],
                [
                    "CCCC(C)(C)C(CC)CC",
                    1.0
                ],
                [
                    "CCCC(C)(C)C(C)C(C)C",
                    1.0
                ],
                [
                    "CCCC(C)(C)C(C)(C)CC",
                    1.0
                ],
                [
                    "CCCC(C)(C(C)C)C(C)C",
                    1.0
                ],
                [
                    "CCCC(C(C)C)C(C)CC",
                    1.0
                ],
                [
                    "CCCC(C(C)C)C(C)(C)C",
                    1.0
                ],
                [
                    "CCC(CCC(C)C)C(C)C",
                    1.0
                ],
                [
                    "CCC(CC)CCCC(C)C",
                    1.0
                ],
                [
                    "CCC(CC)CCC(C)(C)C",
                    1.0
                ],
                [
                    "CCC(CC)CC(CC)CC",
                    1.0
                ],
                [
                    "CCC(CC)CC(C)C(C)C",
                    1.0
                ],
                [
                    "CCC(CC)CC(C)(C)CC",
                    1.0
                ],
                [
                    "CCC(CC)C(CC)C(C)C",
                    1.0
                ],
                [
                    "CCC(CC)C(C)CC(C)C",
                    1.0
                ],
                [
                    "CCC(CC)C(C)C(C)(C)C",
                    1.0
                ],
                [
                    "CCC(CC)C(C)(CC)CC",
                    1.0
                ],
                [
                    "CCC(CC)C(C)(C)C(C)C",
                    1.0
                ],
                [
                    "CCC(CC)(CC)CC(C)C",
                    1.0
                ],
                [
                    "CCC(CC)(CC)C(C)(C)C",
                    1.0
                ],
                [
                    "CCC(CC)(C(C)C)C(C)C",
                    1.0
                ],
                [
                    "CCC(CC(C)C)CC(C)C",
                    1.0
                ],
                [
                    "CCC(CC(C)C)C(C)(C)C",
                    1.0
                ],
                [
                    "CCC(CC(C)(C)C)C(C)C",
                    1.0
                ],
                [
                    "CCC(C)CCCCC(C)C",
                    1.0
                ],
                [
                    "CCC(C)CCCC(C)CC",
                    1.0
                ],
                [
                    "CCC(C)CCCC(C)(C)C",
                    1.0
                ],
                [
                    "CCC(C)CCC(CC)CC",
                    1.0
                ],
                [
                    "CCC(C)CCC(C)C(C)C",
                    1.0
                ],
                [
                    "CCC(C)CCC(C)(C)CC",
                    1.0
                ],
                [
                    "CCC(C)CC(CC)C(C)C",
                    1.0
                ],
                [
                    "CCC(C)CC(C)CC(C)C",
                    1.0
                ],
                [
                    "CCC(C)CC(C)C(C)CC",
                    1.0
                ],
                [
                    "CCC(C)CC(C)C(C)(C)C",
                    1.0
                ],
                [
                    "CCC(C)CC(C)(CC)CC",
                    1.0
                ],
                [
                    "CCC(C)CC(C)(C)C(C)C",
                    1.0
                ],
                [
                    "CCC(C)C(CC)CC(C)C",
                    1.0
                ],
                [
                    "CCC(C)C(CC)C(C)CC",
                    1.0
                ],
                [
                    "CCC(C)C(CC)C(C)(C)C",
                    1.0
                ],
                [
                    "CCC(C)C(CC)(CC)CC",
                    1.0
                ],
                [
                    "CCC(C)C(C)CCC(C)C",
                    1.0
                ],
                [
                    "CCC(C)C(C)CC(C)(C)C",
                    1.0
                ],
                [
                    "CCC(C)C(C)C(CC)CC",
                    1.0
                ],
                [
                    "CCC(C)C(C)C(C)C(C)C",
                    1.0
                ],
                [
                    "CCC(C)C(C)C(C)(C)CC",
                    1.0
                ],
                [
                    "CCC(C)C(C)(CC)C(C)C",
                    1.0
                ],
                [
                    "CCC(C)C(C)(C)CC(C)C",
                    1.0
                ],
                [
                    "CCC(C)C(C)(C)C(C)CC",
                    1.0
                ],
                [
                    "CCC(C)C(C)(C)C(C)(C)C",
                    1.0
                ],
                [
                    "CCC(C)C(C(C)C)C(C)C",
                    1.0
                ],
                [
                    "CCC(C)(CC)CCC(C)C",
                    1.0
                ],
                [
                    "CCC(C)(CC)CC(C)(C)C",
                    1.0
                ],
                [
                    "CCC(C)(CC)C(C)C(C)C",
                    1.0
                ],
                [
                    "CCC(C)(CC(C)C)C(C)C",
                    1.0
                ],
                [
                    "CCC(C)(C)CCCC(C)C",
                    1.0
                ],
                [
                    "CCC(C)(C)CCC(C)(C)C",
                    1.0
                ],
                [
                    "CCC(C)(C)CC(C)C(C)C",
                    1.0
                ],
                [
                    "CCC(C)(C)CC(C)(C)CC",
                    1.0
                ],
                [
                    "CCC(C)(C)C(C)CC(C)C",
                    1.0
                ],
                [
                    "CCC(C)(C)C(C)C(C)(C)C",
                    1.0
                ],
                [
                    "CCC(C)(C)C(C)(CC)CC",
                    1.0
                ],
                [
                    "CCC(C)(C)C(C)(C)C(C)C",
                    1.0
                ],
                [
                    "CCC(C)(C(C)C)C(C)(C)C",
                    1.0
                ],
                [
                    "CCC(C(C)C)C(C)C(C)C",
                    1.0
                ],
                [
                    "CCC(C(C)C)C(C)(C)CC",
                    1.0
                ],
                [
                    "CCC(C(C)(C)C)C(C)(C)C",
                    1.0
                ],
                [
                    "CC(CC(C)(C)C)C(C)(C)C",
                    1.0
                ],
                [
                    "CC(C)CCCCCC(C)C",
                    1.0
                ],
                [
                    "CC(C)CCCCC(C)(C)C",
                    1.0
                ],
                [
                    "CC(C)CCCC(C)C(C)C",
                    1.0
                ],
                [
                    "CC(C)CCC(C)CC(C)C",
                    1.0
                ],
                [
                    "CC(C)CCC(C)C(C)(C)C",
                    1.0
                ],
                [
                    "CC(C)CCC(C)(C)C(C)C",
                    1.0
                ],
                [
                    "CC(C)CC(C)CC(C)(C)C",
                    1.0
                ],
                [
                    "CC(C)CC(C)C(C)C(C)C",
                    1.0
                ],
                [
                    "CC(C)CC(C)(C)CC(C)C",
                    1.0
                ],
                [
                    "CC(C)CC(C)(C)C(C)(C)C",
                    1.0
                ],
                [
                    "CC(C)CC(C(C)C)C(C)C",
                    1.0
                ],
                [
                    "CC(C)C(C)CCC(C)(C)C",
                    1.0
                ],
                [
                    "CC(C)C(C)CC(C)C(C)C",
                    1.0
                ],
                [
                    "CC(C)C(C)C(C)C(C)(C)C",
                    1.0
                ],
                [
                    "CC(C)C(C)C(C)(C)C(C)C",
                    1.0
                ],
                [
                    "CC(C)C(C)(C)CC(C)(C)C",
                    1.0
                ],
                [
                    "CC(C)C(C)(C(C)C)C(C)C",
                    1.0
                ],
                [
                    "CC(C)C(C(C)C)C(C)(C)C",
                    1.0
                ],
                [
                    "CC(C)(C)CCCC(C)(C)C",
                    1.0
                ],
                [
                    "CC(C)(C)C(C)(C)C(C)(C)C",
                    1.0
                ]
            ],
            "execution_time": 419.4984858036041,
            "number_scoring_function_calls": 38418,
            "metadata": {
                "top_159": 1.0,
                "internal_similarity_max": 0.7777777777777778,
                "internal_similarity_mean": 0.24693232087435196,
                "internal_similarity_histogram_density": [
                    [
                        0.23772793797713698,
                        2.7910288358846564,
                        4.548870693406114,
                        1.7032554092005856,
                        0.5371622957952614,
                        0.15822158933586475,
                        0.01740437482694514,
                        0.006328863573434596,
                        0.0,
                        0.0
                    ]
                ],
                "internal_similarity_histogram_bins": [
                    [
                        0.0,
                        0.1,
                        0.2,
                        0.30000000000000004,
                        0.4,
                        0.5,
                        0.6000000000000001,
                        0.7000000000000001,
                        0.8,
                        0.9,
                        1.0
                    ]
                ]
            }
        },
        {
            "benchmark_name": "C9H10N2O2PF2Cl",
            "score": 1.0,
            "optimized_molecules": [
                [
                    "Oc1cccc(NC2(C(F)C(F)P)NO2)c1Cl",
                    1.0
                ],
                [
                    "Oc1cccc(N(CP)C2ON2C(F)F)c1Cl",
                    1.0
                ],
                [
                    "Oc1cccc(F)c1N(F)C1(CC(P)Cl)NO1",
                    1.0
                ],
                [
                    "Oc1ccc(PF)c(NCC2(CF)NO2)c1Cl",
                    1.0
                ],
                [
                    "Oc1ccc(P)c(NC2(C(F)CF)NO2)c1Cl",
                    1.0
                ],
                [
                    "Oc1ccc(P(F)NCC2(CF)NO2)cc1Cl",
                    1.0
                ],
                [
                    "Oc1ccc(N(CF)C2(CPF)NO2)cc1Cl",
                    1.0
                ],
                [
                    "Oc1ccc(F)c(C2(NCP)ON2CF)c1Cl",
                    1.0
                ],
                [
                    "Oc1cc(NC2(CF)NO2)c(P)c(C(F)Cl)c1",
                    1.0
                ],
                [
                    "Oc1cc(N(CF)C2(CP)NO2)cc(F)c1Cl",
                    1.0
                ],
                [
                    "Oc1cc(N(CCCl)N2CO2)c(P)c(F)c1F",
                    1.0
                ],
                [
                    "Oc1cc(F)cc(NC2ON2C(F)CPCl)c1",
                    1.0
                ],
                [
                    "Oc1cc(F)cc(NC2(CCF)ON2P)c1Cl",
                    1.0
                ],
                [
                    "Oc1cc(F)cc(NC2(CC(F)P)NO2)c1Cl",
                    1.0
                ],
                [
                    "Oc1cc(F)cc(NC2(C(F)P)CON2)c1Cl",
                    1.0
                ],
                [
                    "Oc1cc(F)cc(N(P)C2CON2CF)c1Cl",
                    1.0
                ],
                [
                    "Oc1cc(F)cc(N(CP)C2ON2CF)c1Cl",
                    1.0
                ],
                [
                    "Oc1cc(F)cc(N(CP)C2(CF)ON2Cl)c1",
                    1.0
                ],
                [
                    "Oc1cc(F)cc(N(CP)C2(CF)NO2)c1Cl",
                    1.0
                ],
                [
                    "Oc1cc(F)cc(CNC2(C(F)P)NO2)c1Cl",
                    1.0
                ],
                [
                    "Oc1cc(F)c(CF)c(N(CP)C2NO2)c1Cl",
                    1.0
                ],
                [
                    "Oc1cc(Cl)c(F)cc1N(CF)C1(CP)NO1",
                    1.0
                ],
                [
                    "Oc1cc(CF)c(P)c(NC2(CF)NO2)c1Cl",
                    1.0
                ],
                [
                    "Oc1c(C(P)C2(NCF)NO2)ccc(Cl)c1F",
                    1.0
                ],
                [
                    "OPc1ccccc1NN1OC1(F)CC(F)Cl",
                    1.0
                ],
                [
                    "OPc1cccc(F)c1NC1(CC(F)Cl)NO1",
                    1.0
                ],
                [
                    "OPc1cccc(F)c1NC(F)(Cl)CC1NO1",
                    1.0
                ],
                [
                    "OPc1cccc(F)c1N(F)N1OC1CCCl",
                    1.0
                ],
                [
                    "OPc1cccc(F)c1N(F)C1(CCCl)NO1",
                    1.0
                ],
                [
                    "OPc1ccc(F)c(F)c1NC1(CCCl)NO1",
                    1.0
                ],
                [
                    "OPc1ccc(F)c(Cl)c1N(CF)C1CNO1",
                    1.0
                ],
                [
                    "OPc1ccc(Cl)c(C2(NCCF)ON2F)c1",
                    1.0
                ],
                [
                    "OPc1ccc(C2(NCCF)ON2F)c(Cl)c1",
                    1.0
                ],
                [
                    "OPc1cc(F)ccc1NC1(CC(F)Cl)NO1",
                    1.0
                ],
                [
                    "OPc1cc(F)cc(NCC2ON2Cl)c1CF",
                    1.0
                ],
                [
                    "OPc1cc(F)cc(NC2(CC(F)Cl)NO2)c1",
                    1.0
                ],
                [
                    "OPc1cc(Cl)c(C2NCN2O)c(CF)c1F",
                    1.0
                ],
                [
                    "OPc1cc(CF)cc(NCC2ON2Cl)c1F",
                    1.0
                ],
                [
                    "OPc1c(NC2(CCF)NO2)ccc(Cl)c1F",
                    1.0
                ],
                [
                    "OPc1c(N(CCCl)N2CO2)ccc(F)c1F",
                    1.0
                ],
                [
                    "OPc1c(F)cccc1NN1OC1CC(F)Cl",
                    1.0
                ],
                [
                    "OPc1c(F)cccc1NN1OC1C(Cl)CF",
                    1.0
                ],
                [
                    "OPc1c(F)cccc1NCC1(CF)ON1Cl",
                    1.0
                ],
                [
                    "OPc1c(F)cccc1NC1(CCF)ON1Cl",
                    1.0
                ],
                [
                    "OPc1c(F)cccc1NC1(CC(F)Cl)NO1",
                    1.0
                ],
                [
                    "OPc1c(F)cccc1NC1(C(Cl)CF)NO1",
                    1.0
                ],
                [
                    "OPc1c(F)cccc1NC(CF)C1ON1Cl",
                    1.0
                ],
                [
                    "OPc1c(F)cccc1C(F)C1(NCCl)NO1",
                    1.0
                ],
                [
                    "OPc1c(F)ccc2c1N2C(O)(CCF)NCl",
                    1.0
                ],
                [
                    "OPc1c(F)ccc(Cl)c1NC1(CCF)NO1",
                    1.0
                ],
                [
                    "OPc1c(F)ccc(CF)c1NCC1ON1Cl",
                    1.0
                ],
                [
                    "OPc1c(F)cc(F)cc1NC1(CCCl)NO1",
                    1.0
                ],
                [
                    "OPc1c(F)cc(C2NCN2O)c(Cl)c1CF",
                    1.0
                ],
                [
                    "OPNC(O)(F)N1Cc2cc(F)c(Cl)c(c2)C1",
                    1.0
                ],
                [
                    "OPNC(O)(F)CN1Cc2cc1cc(F)c2Cl",
                    1.0
                ],
                [
                    "OPCc1c(N(CF)C2NO2)ccc(Cl)c1F",
                    1.0
                ],
                [
                    "OPCN1OC1N(CF)c1ccc(Cl)c(F)c1",
                    1.0
                ],
                [
                    "OPCC1(Nc2cc(F)c(Cl)cc2CF)NO1",
                    1.0
                ],
                [
                    "OPCC1(NCF)ON1c1ccc(Cl)c(F)c1",
                    1.0
                ],
                [
                    "OPCC1(N(F)c2ccc(Cl)c(F)c2)CNO1",
                    1.0
                ],
                [
                    "OPCC1(N(CF)c2cccc(F)c2Cl)NO1",
                    1.0
                ],
                [
                    "OPCC1(N(CF)c2cccc(F)c2)ON1Cl",
                    1.0
                ],
                [
                    "OPCC1(N(CF)c2ccc(Cl)c(F)c2)NO1",
                    1.0
                ],
                [
                    "OPCC1(N(C=C2C=CC(Cl)=C2F)CF)NO1",
                    1.0
                ],
                [
                    "OPCC1(C(F)Nc2ccc(Cl)c(F)c2)NO1",
                    1.0
                ],
                [
                    "OPC1NOC1N(CF)c1cccc(F)c1Cl",
                    1.0
                ],
                [
                    "OPC1C(CF)=C(Cl)C2=C(C1F)C21NCN1O",
                    1.0
                ],
                [
                    "OPC1=C(F)C2=CCC1N(F)N1OC1C(Cl)C2",
                    1.0
                ],
                [
                    "OPC1(N(CF)c2cccc(F)c2Cl)CNO1",
                    1.0
                ],
                [
                    "OPC1(N(CF)C2=CC=C(Cl)C(F)=CC2)NO1",
                    1.0
                ],
                [
                    "OPC1(N(CCF)c2ccc(Cl)c(F)c2)NO1",
                    1.0
                ],
                [
                    "OPC(c1ccc(F)c(Cl)c1)C1(NCF)NO1",
                    1.0
                ],
                [
                    "OPC(F)C1(N(CF)c2ccc(Cl)cc2)NO1",
                    1.0
                ],
                [
                    "OPC(Cl)C1(N(CF)c2cccc(F)c2)NO1",
                    1.0
                ],
                [
                    "OPC(C1NO1)N(CF)c1ccc(Cl)c(F)c1",
                    1.0
                ],
                [
                    "OPC(C(F)Cl)C1ON1Nc1ccc(F)cc1",
                    1.0
                ],
                [
                    "OPC(C(F)Cl)C1(Nc2ccccc2F)NO1",
                    1.0
                ],
                [
                    "OP1c2ccccc2C1(F)C(NCCl)NOF",
                    1.0
                ],
                [
                    "OP1CC2(N(CF)C3C=C(F)C(Cl)=CC3)ON12",
                    1.0
                ],
                [
                    "OP(F)c1ccccc1NC1(CC(F)Cl)NO1",
                    1.0
                ],
                [
                    "OP(F)c1cc(F)ccc1N(CCCl)N1CO1",
                    1.0
                ],
                [
                    "OP(F)C1(CNc2ccccc2CF)ON1Cl",
                    1.0
                ],
                [
                    "OP(Cl)c1c(F)cccc1NC1(CCF)NO1",
                    1.0
                ],
                [
                    "ONC(O)NCC1(F)Pc2c(F)ccc(Cl)c21",
                    1.0
                ],
                [
                    "OCc1c(F)c(CF)c(P)c(NC2NO2)c1Cl",
                    1.0
                ],
                [
                    "OCPNC(O)(F)N1Cc2cc1cc(F)c2Cl",
                    1.0
                ],
                [
                    "OCN(c1c(CF)ccc(F)c1P)C1ON1Cl",
                    1.0
                ],
                [
                    "OCC1(Nc2cc(F)ccc2C(F)P)ON1Cl",
                    1.0
                ],
                [
                    "OCC1(Nc2c(P)c(F)cc(Cl)c2CF)NO1",
                    1.0
                ],
                [
                    "OCC1(Nc2c(CF)cccc2PF)ON1Cl",
                    1.0
                ],
                [
                    "OCC1(Nc2c(CF)ccc(F)c2PCl)NO1",
                    1.0
                ],
                [
                    "OCC1(Nc2c(CF)ccc(F)c2P)ON1Cl",
                    1.0
                ],
                [
                    "OCC(F)c1ccc(F)c(P)c1NC1ON1Cl",
                    1.0
                ],
                [
                    "OC=CCC1=C(P)C(=CCl)N1C1(C(F)F)NO1",
                    1.0
                ],
                [
                    "OC1c2cc(cc(F)c2Cl)N1CC(O)(F)NP",
                    1.0
                ],
                [
                    "OC1C(Cl)=C2C=CC1CN2C1(CP(F)F)NO1",
                    1.0
                ],
                [
                    "OC1=CCC=C(P)C(NC2(C(F)F)NO2)=C1Cl",
                    1.0
                ],
                [
                    "OC1=CC=CCC(NCC2(P(F)F)NO2)=C1Cl",
                    1.0
                ],
                [
                    "OC1=CC=C(PF)C(NC2(CF)NO2)=CC1Cl",
                    1.0
                ],
                [
                    "OC1=CC=C(PF)C(NC2(CF)NO2)=C(Cl)C1",
                    1.0
                ],
                [
                    "OC1=CC=C(P)C(NC2(C(F)F)NO2)=C(Cl)C1",
                    1.0
                ],
                [
                    "OC1=CC=C(P(F)C2(CF)NO2)C(NCl)=CC1",
                    1.0
                ],
                [
                    "OC1=CC(PF)=CC(NC2(CF)NO2)=C(Cl)C1",
                    1.0
                ],
                [
                    "OC1=CC(NC2(C(F)F)NO2)C=C(P)C=C1Cl",
                    1.0
                ],
                [
                    "OC1=CC(F)=CC(NC2(CF)NO2)=C(Cl)C1P",
                    1.0
                ],
                [
                    "OC1=CC(F)=C(P)C(NC2(CF)ON2Cl)=CC1",
                    1.0
                ],
                [
                    "OC1=CC(F)=C(P)C(NC2(CF)NO2)=C(Cl)C1",
                    1.0
                ],
                [
                    "OC1=CC(F)=C(CF)C(NC2NO2)=C(Cl)C1P",
                    1.0
                ],
                [
                    "OC1(Nc2c(CCF)ccc(F)c2P)ON1Cl",
                    1.0
                ],
                [
                    "OC(F)C(F)c1ccc(Cl)c(NC2NO2)c1P",
                    1.0
                ],
                [
                    "Nc1ccccc1PON1OC1(F)CC(F)Cl",
                    1.0
                ],
                [
                    "Nc1cc(OCl)cc(F)c1PC1(CCF)NO1",
                    1.0
                ],
                [
                    "Nc1cc(OCl)cc(CF)c1PC1(CF)NO1",
                    1.0
                ],
                [
                    "Nc1cc(O)c(F)c(CF)c1PC1(CCl)NO1",
                    1.0
                ],
                [
                    "Nc1c(N2OC2CCF)ccc(F)c1P(O)Cl",
                    1.0
                ],
                [
                    "NOC1(CPO)c2cc(cc(F)c2Cl)N1CF",
                    1.0
                ],
                [
                    "NC1ON1CC(F)c1c(O)c(Cl)cc(P)c1F",
                    1.0
                ],
                [
                    "NC1C(O)N(CF)c2c(ccc(F)c2Cl)P1O",
                    1.0
                ],
                [
                    "NC1=C(Cl)CC(O)=CC=C1P(F)C1(CF)NO1",
                    1.0
                ],
                [
                    "NC1(CC(F)c2c(F)ccc(Cl)c2PO)NO1",
                    1.0
                ],
                [
                    "NC1(C(Cl)(CF)c2cccc(F)c2PO)NO1",
                    1.0
                ],
                [
                    "NC(O)(NCc1cc(F)c2c(c1Cl)O2)C(F)P",
                    1.0
                ],
                [
                    "NC(NCO)(OF)C1(F)Pc2cccc(Cl)c21",
                    1.0
                ],
                [
                    "Fc1ccc(Cl)c(ONC2(C(F)P)CON2)c1",
                    1.0
                ],
                [
                    "Fc1cc2cc(c1)N(OPNC(F)COCl)C2",
                    1.0
                ],
                [
                    "Fc1cc(F)c(OP)c(NN2OC2CCCl)c1",
                    1.0
                ],
                [
                    "FOc1cc(F)cc(CNC2(CP)ON2Cl)c1",
                    1.0
                ],
                [
                    "FOPc1ccccc1N(F)C1(CCCl)NO1",
                    1.0
                ],
                [
                    "FOPc1ccc(N(F)C2(CCCl)NO2)cc1",
                    1.0
                ],
                [
                    "FOPCC(F)N(c1ccc(Cl)cc1)C1NO1",
                    1.0
                ],
                [
                    "FOC1CC=C(N2CC(PF)C23NO3)C=C1Cl",
                    1.0
                ],
                [
                    "FNC(CC1NO1)c1ccc(Cl)cc1POF",
                    1.0
                ],
                [
                    "FCc1cc(OCl)ccc1PNC1(CF)NO1",
                    1.0
                ],
                [
                    "FCc1cc(OCl)cc(NC2(CF)NO2)c1P",
                    1.0
                ],
                [
                    "FCC(Cl)OPc1c(F)cccc1NC1NO1",
                    1.0
                ],
                [
                    "FC1=CPOC(=CN(CCCl)N2CO2)C=C1F",
                    1.0
                ],
                [
                    "FC1=CC2OC3ONC3(C(F)P)NC(=C1)C2Cl",
                    1.0
                ],
                [
                    "FC(Cl)CC1(F)ON1NC1CC=C2C=C1PO2",
                    1.0
                ],
                [
                    "Cc1ccc(F)c(P(O)Cl)c1NC1(CF)NO1",
                    1.0
                ],
                [
                    "Cc1cc(N(F)C2(C)NO2)c(PO)c(F)c1Cl",
                    1.0
                ],
                [
                    "Cc1cc(Cl)c(O)c(P(F)CC2(N)NO2)c1F",
                    1.0
                ],
                [
                    "Cc1cc(C2ON2Cl)c(F)c(PO)c1NCF",
                    1.0
                ],
                [
                    "Cc1c(F)cc(O)c(Cl)c1P(F)CC1(N)NO1",
                    1.0
                ],
                [
                    "COc1cccc(NC2(CP(F)F)NO2)c1Cl",
                    1.0
                ],
                [
                    "COc1c(N(F)C2(C)ON2Cl)ccc(P)c1F",
                    1.0
                ],
                [
                    "COPc1c(F)ccc(Cl)c1C(F)C1(N)NO1",
                    1.0
                ],
                [
                    "COPc1c(F)c(F)cc(Cl)c1N(C)C1NO1",
                    1.0
                ],
                [
                    "COC1(N(Cl)c2c(CF)ccc(F)c2P)NO1",
                    1.0
                ],
                [
                    "CNC1NOc2cc(Cl)cc(c2F)P(O)C1F",
                    1.0
                ],
                [
                    "CNC1NC2C(Cl)=C3C(=C(F)C2O)P(O)C31F",
                    1.0
                ],
                [
                    "CNC1N(OF)C2CC=C3C(=C2Cl)C1(F)P3O",
                    1.0
                ],
                [
                    "CNC1N(O)C2CC(F)=C3C(=C2Cl)C1(F)P3O",
                    1.0
                ],
                [
                    "CNC1N(O)C2C(F)=C3CC(=C2Cl)C1(F)P3O",
                    1.0
                ],
                [
                    "CNC1(c2cc(F)c(PO)c(CF)c2Cl)NO1",
                    1.0
                ],
                [
                    "CNC1(c2c(Cl)cc(PO)c(F)c2CF)NO1",
                    1.0
                ],
                [
                    "CNC1(C(F)c2cc(F)cc(PO)c2Cl)NO1",
                    1.0
                ],
                [
                    "CNC1(C(F)c2c(Cl)ccc(F)c2PO)NO1",
                    1.0
                ],
                [
                    "CNC(NOF)C1(F)c2cc(Cl)ccc2P1O",
                    1.0
                ],
                [
                    "CNC(NOF)C1(F)c2c(Cl)cccc2P1O",
                    1.0
                ],
                [
                    "CNC(NO)C1(F)c2c(Cl)ccc(F)c2P1O",
                    1.0
                ],
                [
                    "CN1c2cccc(c2Cl)ON(O)C1CP(F)F",
                    1.0
                ],
                [
                    "CN1OP(N2OC2(C)F)C2=C(Cl)C(F)=CC1C2",
                    1.0
                ],
                [
                    "CN1OC1(N)c1c(Cl)cc(CF)c(F)c1PO",
                    1.0
                ],
                [
                    "CN1OC1(N)Cc1c(Cl)ccc(F)c1POF",
                    1.0
                ],
                [
                    "CN1OC1(N)C(F)c1cccc(F)c1P(O)Cl",
                    1.0
                ],
                [
                    "CN1OC1(N)C(F)c1cc(Cl)cc(PO)c1F",
                    1.0
                ],
                [
                    "CN1OC1(N)C(F)c1c(PO)ccc(F)c1Cl",
                    1.0
                ],
                [
                    "CN1OC1(N)C(F)c1c(Cl)cccc1P(O)F",
                    1.0
                ],
                [
                    "CN1OC1(N)C(F)c1c(Cl)ccc(F)c1PO",
                    1.0
                ],
                [
                    "CN1OC1(C)N(F)c1cccc(Cl)c1POF",
                    1.0
                ],
                [
                    "CN1CC(O)(F)N(PO)c2c1ccc(Cl)c2F",
                    1.0
                ],
                [
                    "CN1C(=CCl)C=CC(=CO)N2OC12CP(F)F",
                    1.0
                ],
                [
                    "CN(c1cccc(O)c1Cl)C1(P(F)F)NCO1",
                    1.0
                ],
                [
                    "CN(c1cccc(O)c1Cl)C1(CP(F)F)NO1",
                    1.0
                ],
                [
                    "CN(c1cccc(Cl)c1)C1(C(OF)PF)NO1",
                    1.0
                ],
                [
                    "CN(c1ccc(OF)cc1Cl)C1(CPF)NO1",
                    1.0
                ],
                [
                    "CN(c1ccc(OF)c(Cl)c1)C1(CPF)NO1",
                    1.0
                ],
                [
                    "CN(c1ccc(OF)c(Cl)c1)C(PF)C1NO1",
                    1.0
                ],
                [
                    "CN(c1ccc(Cl)c(F)c1)C1(CPOF)NO1",
                    1.0
                ],
                [
                    "CN(c1ccc(Cl)c(F)c1)C1(CF)ON1PO",
                    1.0
                ],
                [
                    "CN(c1cc(F)cc(O)c1Cl)C1(CPF)NO1",
                    1.0
                ],
                [
                    "CN(c1cc(F)c(CP)c(OF)c1Cl)C1NO1",
                    1.0
                ],
                [
                    "CN(c1cc(Cl)c(OF)cc1F)C1(CP)NO1",
                    1.0
                ],
                [
                    "CN(c1c(PF)ccc(O)c1Cl)C1(CF)NO1",
                    1.0
                ],
                [
                    "CN(c1c(P)c(F)cc(O)c1Cl)C1(CF)NO1",
                    1.0
                ],
                [
                    "CN(c1c(P)c(F)cc(O)c1CCl)C1(F)NO1",
                    1.0
                ],
                [
                    "CN(c1c(Cl)ccc(F)c1PO)C1(F)NCO1",
                    1.0
                ],
                [
                    "CN(c1c(Cl)ccc(F)c1PO)C1(CF)NO1",
                    1.0
                ],
                [
                    "CN(c1c(Cl)ccc(F)c1P(C)O)C1(F)NO1",
                    1.0
                ],
                [
                    "CN(c1c(Cl)cc(F)c(F)c1PO)C1(C)NO1",
                    1.0
                ],
                [
                    "CN(P(O)c1cc(F)cc(Cl)c1)C1(C)ON1F",
                    1.0
                ],
                [
                    "CN(OPN1OC1CF)c1ccc(Cl)c(F)c1",
                    1.0
                ],
                [
                    "CN(OPN1OC1(C)F)c1cccc(F)c1Cl",
                    1.0
                ],
                [
                    "CN(OPN1OC1(C)F)c1ccc(Cl)c(F)c1",
                    1.0
                ],
                [
                    "CN(OPN1CC1(O)F)c1ccc(Cl)c(F)c1",
                    1.0
                ],
                [
                    "CN(OP)c1cc(F)c(Cl)cc1N1OC1(C)F",
                    1.0
                ],
                [
                    "CN(O)C1N(O)C2CC(F)=C3PC1(F)C3=C2Cl",
                    1.0
                ],
                [
                    "CN(Cl)C1(c2cc(F)c(PO)c(CF)c2)NO1",
                    1.0
                ],
                [
                    "CN(CF)C1(c2cccc(F)c2P(O)Cl)NO1",
                    1.0
                ],
                [
                    "CN(CF)C1(c2cc(F)c(PO)cc2Cl)NO1",
                    1.0
                ],
                [
                    "CN(C1=C(Cl)C(O)=CC=CC1)C1(P(F)F)NO1",
                    1.0
                ],
                [
                    "CN(C1=C(Cl)C(O)=CC(P(F)F)=CC1)C1NO1",
                    1.0
                ],
                [
                    "CN(C)C1(c2c(Cl)cc(F)c(F)c2PO)NO1",
                    1.0
                ],
                [
                    "CCC1(Nc2cc(Cl)cc(P(F)OF)c2)NO1",
                    1.0
                ],
                [
                    "CCC1(Nc2c(F)cc(Cl)cc2POF)NO1",
                    1.0
                ],
                [
                    "CCC1(N(F)c2ccc(Cl)cc2POF)NO1",
                    1.0
                ],
                [
                    "CCC1(N(F)c2ccc(Cl)c(O)c2PF)NO1",
                    1.0
                ],
                [
                    "CCC1(N(F)C2=CC3=C(Cl)CC2P3OF)NO1",
                    1.0
                ],
                [
                    "CC=C(C1=C(Cl)C(F)=CC2(NO2)N1)P(O)CF",
                    1.0
                ],
                [
                    "CC1ON1Nc1cc(CCl)cc(F)c1POF",
                    1.0
                ],
                [
                    "CC1NOOPc2c(F)c(F)cc(Cl)c2N1C",
                    1.0
                ],
                [
                    "CC1N(OP(F)F)Oc2cccc(c2Cl)N1C",
                    1.0
                ],
                [
                    "CC1C2=C(Cl)C=C(POF)C(C2)N(F)C12NO2",
                    1.0
                ],
                [
                    "CC1=C(O)C(Cl)=C(NC2(P(F)F)NO2)CC=C1",
                    1.0
                ],
                [
                    "CC12NC(C(P)=C(CF)C(F)=CO)=C(Cl)N1O2",
                    1.0
                ],
                [
                    "CC1(Nc2cc(F)c(PO)cc2CF)ON1Cl",
                    1.0
                ],
                [
                    "CC1(Nc2cc(F)c(P)c(O)c2CF)ON1Cl",
                    1.0
                ],
                [
                    "CC1(Nc2c(P)c(CF)c(F)c(O)c2Cl)NO1",
                    1.0
                ],
                [
                    "CC1(Nc2c(P(O)CF)ccc(F)c2Cl)NO1",
                    1.0
                ],
                [
                    "CC1(Nc2c(CF)ccc(F)c2PO)ON1Cl",
                    1.0
                ],
                [
                    "CC1(Nc2c(CF)cc(P)c(F)c2O)ON1Cl",
                    1.0
                ],
                [
                    "CC1(Nc2c(CCl)cc(F)c(F)c2PO)NO1",
                    1.0
                ],
                [
                    "CC1(NC(F)c2c(P)cc(Cl)c(O)c2F)NO1",
                    1.0
                ],
                [
                    "CC1(N(O)c2cc(F)c(P)cc2CF)ON1Cl",
                    1.0
                ],
                [
                    "CC1(N(F)c2cc(OCl)cc(CF)c2P)NO1",
                    1.0
                ],
                [
                    "CC1(N(F)c2cc(O)cc(CF)c2P)ON1Cl",
                    1.0
                ],
                [
                    "CC1(N(F)c2cc(CF)cc(OPCl)c2)NO1",
                    1.0
                ],
                [
                    "CC1(N(F)c2c(P)c(CF)cc(O)c2Cl)NO1",
                    1.0
                ],
                [
                    "CC1(N(F)C2=C(O)CC(Cl)=CC(P)=C2F)NO1",
                    1.0
                ],
                [
                    "CC1(N(F)C2=C(Cl)C3=CC(CF)C2PO3)NO1",
                    1.0
                ],
                [
                    "CC1(N(F)C2=C(Cl)C(O)=CC(CF)=PC2)NO1",
                    1.0
                ],
                [
                    "CC1(N(CPO)c2cc(F)c(F)cc2Cl)NO1",
                    1.0
                ],
                [
                    "CC1(N(CF)c2ccc(Cl)c(F)c2)ON1PO",
                    1.0
                ],
                [
                    "CC1(N(CF)c2cc(F)ccc2P(O)Cl)NO1",
                    1.0
                ],
                [
                    "CC1(N(CF)c2c(PO)ccc(F)c2Cl)NO1",
                    1.0
                ],
                [
                    "CC1(N(CF)c2c(P)cc(F)c(O)c2Cl)NO1",
                    1.0
                ],
                [
                    "CC1(F)NPC2=CC(=CC(F)=CCl)N(C2)OO1",
                    1.0
                ],
                [
                    "CC1(CNc2c(Cl)cc(F)c(F)c2PO)NO1",
                    1.0
                ],
                [
                    "CC(O)(F)Nc1c2cc(c(Cl)c1F)CN2OP",
                    1.0
                ],
                [
                    "CC(O)(F)NPON1Cc2cc1cc(F)c2Cl",
                    1.0
                ],
                [
                    "CC(O)(F)N(PO)N1Cc2cc1cc(F)c2Cl",
                    1.0
                ],
                [
                    "CC(F)Oc1c(F)c(Cl)c2c(NP)c1N(O)C2",
                    1.0
                ],
                [
                    "CC(F)NPON1Cc2c(O)c1cc(F)c2Cl",
                    1.0
                ],
                [
                    "CC(F)(OON1Cc2cc1cc(F)c2Cl)PN",
                    1.0
                ],
                [
                    "CC(F)(NP)OON1Cc2cc1cc(F)c2Cl",
                    1.0
                ],
                [
                    "CC(F)(Cl)C1(Nc2cccc(F)c2PO)NO1",
                    1.0
                ],
                [
                    "CC(Cl)C1ON1N(F)c1cccc(F)c1PO",
                    1.0
                ],
                [
                    "CC(Cl)C1ON1N(F)c1cc(O)cc(F)c1P",
                    1.0
                ],
                [
                    "CC(Cl)C1(N(F)c2ccccc2POF)NO1",
                    1.0
                ],
                [
                    "CC(Cl)C1(N(F)c2c(F)cccc2PO)NO1",
                    1.0
                ]
            ],
            "execution_time": 3122.245712995529,
            "number_scoring_function_calls": 199436,
            "metadata": {
                "top_250": 1.0,
                "internal_similarity_max": 0.813953488372093,
                "internal_similarity_mean": 0.1787087211312721,
                "internal_similarity_histogram_density": [
                    [
                        0.57984,
                        6.32064,
                        2.596799999999999,
                        0.37440000000000007,
                        0.09312000000000001,
                        0.030719999999999973,
                        0.0041600000000000005,
                        0.0,
                        0.0003200000000000001,
                        0.0
                    ]
                ],
                "internal_similarity_histogram_bins": [
                    [
                        0.0,
                        0.1,
                        0.2,
                        0.30000000000000004,
                        0.4,
                        0.5,
                        0.6000000000000001,
                        0.7000000000000001,
                        0.8,
                        0.9,
                        1.0
                    ]
                ]
            }
        },
        {
            "benchmark_name": "Median molecules 1",
            "score": 0.4546897198052908,
            "optimized_molecules": [
                [
                    "CC1CCC2CC(=O)C(C)(CCC(C(C)C)C(O)C1)C2(C)C",
                    0.4745762711864407
                ],
                [
                    "CC1CCC2(C)C(=O)CC(CCC(C(C)C)C(O)C1)C2(C)C",
                    0.4745762711864407
                ],
                [
                    "CC(C)C1CCC2(C)C(=O)CC(CC1O)C2(C)C",
                    0.4738035414793428
                ],
                [
                    "CC(C)C1CCC2CC(=O)C(C)(CCC1O)C2(C)C",
                    0.46032847487588874
                ],
                [
                    "CC(C)C1CC(=O)C2(C)CCC(CC1O)C2(C)C",
                    0.458682472293863
                ],
                [
                    "CC1CCC2CCC(C)(C(=O)CC(C(C)C)C(O)C1)C2(C)C",
                    0.45
                ],
                [
                    "CC1CCC(C(C)C)C(O)CCC2(C)C(=O)CC(C1)C2(C)C",
                    0.45
                ],
                [
                    "CC1CCC(C(C)C)C(O)CC2CCC(C)(C(=O)C1)C2(C)C",
                    0.45
                ],
                [
                    "CC1CCC(C(C)C)C(O)CC2CC(=O)C(C)(CC1)C2(C)C",
                    0.45
                ],
                [
                    "CC1CCC(C(C)C)C(O)CC(=O)C2(C)CCC(C1)C2(C)C",
                    0.45
                ],
                [
                    "CC1CC(=O)C2(C)CCC(CCC(C(C)C)C(O)C1)C2(C)C",
                    0.45
                ],
                [
                    "CC1CCC2CC(=O)C(C)(CC(C(C)C)C(O)C1)C2(C)C",
                    0.44801076831712416
                ],
                [
                    "CC1CCC2(C)C(=O)CC(CC(C(C)C)C(O)C1)C2(C)C",
                    0.44801076831712416
                ],
                [
                    "CC1CC(O)C(C(C)C)CCC2CC(=O)C(C)(C1)C2(C)C",
                    0.44801076831712416
                ],
                [
                    "CC1CC(O)C(C(C)C)CCC2(C)C(=O)CC(C1)C2(C)C",
                    0.44801076831712416
                ],
                [
                    "CC(C)C1CCC2CCC(C)(C(=O)CC1O)C2(C)C",
                    0.4476660119995655
                ],
                [
                    "CC(C)C1CCC2CC(=O)C(C)(CC1O)C2(C)C",
                    0.4468887036332465
                ],
                [
                    "CC(C)C1CCC2(C)C(=O)CC(CCC1O)C2(C)C",
                    0.44585082870893744
                ],
                [
                    "CC(C)C1CC2CCC(C)(C(=O)CC1O)C2(C)C",
                    0.443613573862942
                ],
                [
                    "CC(C)C1CC2CC(=O)C(C)(CCC1O)C2(C)C",
                    0.443613573862942
                ],
                [
                    "CC1CCCC2CC(=O)C(C)(CCC(C(C)C)C(O)C1)C2(C)C",
                    0.43994134506405985
                ],
                [
                    "CC1CCCC2(C)C(=O)CC(CCC(C(C)C)C(O)C1)C2(C)C",
                    0.43994134506405985
                ],
                [
                    "CC1CCC2CC(=O)C(C)(CCCC(C(C)C)C(O)C1)C2(C)C",
                    0.43994134506405985
                ],
                [
                    "CC1CCC2(C)C(=O)CC(CCCC(C(C)C)C(O)C1)C2(C)C",
                    0.43994134506405985
                ],
                [
                    "CC1CCC(O)C(C(C)C)CCC2(C)C(=O)CC(C1)C2(C)C",
                    0.4379535120175709
                ],
                [
                    "CC1CCC2CC(=O)C(C)(CCC(O)C(C(C)C)C1)C2(C)C",
                    0.4374487394792124
                ],
                [
                    "CC(C)C1CCC(=O)C2(C)CCC(CC1O)C2(C)C",
                    0.43605676539356963
                ],
                [
                    "CC1CCC2(C)C(=O)CC(CC(O)C(C(C)C)C1)C2(C)C",
                    0.435285750066007
                ],
                [
                    "CC1CCC(C(C)C)C(O)CC2CC(=O)C(C)(C1)C2(C)C",
                    0.435285750066007
                ],
                [
                    "CC1CCC(C(C)C)C(O)CC2(C)C(=O)CC(C1)C2(C)C",
                    0.435285750066007
                ],
                [
                    "CC1CC(O)C(C(C)C)CC(=O)C2(C)CCC(C1)C2(C)C",
                    0.435285750066007
                ],
                [
                    "CC1CC(=O)C2(C)CCC(CC(C(C)C)C(O)C1)C2(C)C",
                    0.435285750066007
                ],
                [
                    "CC(C)C1CCCC2(C)C(=O)CC(CC1O)C2(C)C",
                    0.43513363202883826
                ],
                [
                    "CC1CCC2CC(O)C(C(C)C)CCC(C)(C(=O)C1)C2(C)C",
                    0.4262295081967213
                ],
                [
                    "CC1CCC2(C)C(=O)CC(O)C(C(C)C)CCC(C1)C2(C)C",
                    0.4262295081967213
                ],
                [
                    "CC1CCC2CCC(C)(C(=O)CC(O)C(C(C)C)C1)C2(C)C",
                    0.42597137568529864
                ],
                [
                    "CC1CCC(O)C(C(C)C)CC(=O)C2(C)CCC(C1)C2(C)C",
                    0.42597137568529864
                ],
                [
                    "CC1CCC2CC(=O)C(C)(CCC(C(C)S)C(O)C1)C2(C)C",
                    0.4251952027621871
                ],
                [
                    "CC1CCC2CC(=O)C(C)(CCC(C(C)P)C(O)C1)C2(C)C",
                    0.4251952027621871
                ],
                [
                    "CC1CCC2CC(=O)C(C)(CCC(C(C)O)C(O)C1)C2(C)C",
                    0.4251952027621871
                ],
                [
                    "CC1CCC2CC(=O)C(C)(CCC(C(C)N)C(O)C1)C2(C)C",
                    0.4251952027621871
                ],
                [
                    "CC1CCC2CC(=O)C(C)(CCC(C(C)F)C(O)C1)C2(C)C",
                    0.4251952027621871
                ],
                [
                    "CC1CCC2CC(=O)C(C)(CCC(C(C)Cl)C(O)C1)C2(C)C",
                    0.4251952027621871
                ],
                [
                    "CC1CCC2CC(=O)C(C)(CCC(C(C)Br)C(O)C1)C2(C)C",
                    0.4251952027621871
                ],
                [
                    "CC1CCC2(C)C(=O)CC(CCC(O)C(C(C)C)C1)C2(C)C",
                    0.4251952027621871
                ],
                [
                    "CC1CCC2(C)C(=O)CC(CCC(C(C)S)C(O)C1)C2(C)C",
                    0.4251952027621871
                ],
                [
                    "CC1CCC2(C)C(=O)CC(CCC(C(C)P)C(O)C1)C2(C)C",
                    0.4251952027621871
                ],
                [
                    "CC1CCC2(C)C(=O)CC(CCC(C(C)O)C(O)C1)C2(C)C",
                    0.4251952027621871
                ],
                [
                    "CC1CCC2(C)C(=O)CC(CCC(C(C)N)C(O)C1)C2(C)C",
                    0.4251952027621871
                ],
                [
                    "CC1CCC2(C)C(=O)CC(CCC(C(C)F)C(O)C1)C2(C)C",
                    0.4251952027621871
                ],
                [
                    "CC1CCC2(C)C(=O)CC(CCC(C(C)Cl)C(O)C1)C2(C)C",
                    0.4251952027621871
                ],
                [
                    "CC1CCC2(C)C(=O)CC(CCC(C(C)Br)C(O)C1)C2(C)C",
                    0.4251952027621871
                ],
                [
                    "CC(C)C1CCC2CC(=O)C(C)(CCC(S)CC1O)C2(C)C",
                    0.4251952027621871
                ],
                [
                    "CC(C)C1CCC2CC(=O)C(C)(CCC(P)CC1O)C2(C)C",
                    0.4251952027621871
                ],
                [
                    "CC(C)C1CCC2CC(=O)C(C)(CCC(O)CC1O)C2(C)C",
                    0.4251952027621871
                ],
                [
                    "CC(C)C1CCC2CC(=O)C(C)(CCC(N)CC1O)C2(C)C",
                    0.4251952027621871
                ],
                [
                    "CC(C)C1CCC2CC(=O)C(C)(CCC(F)CC1O)C2(C)C",
                    0.4251952027621871
                ],
                [
                    "CC(C)C1CCC2CC(=O)C(C)(CCC(Cl)CC1O)C2(C)C",
                    0.4251952027621871
                ],
                [
                    "CC(C)C1CCC2CC(=O)C(C)(CCC(Br)CC1O)C2(C)C",
                    0.4251952027621871
                ],
                [
                    "CC(C)C1CCC2CC(=O)C(C)(CCCC1O)C2(C)C",
                    0.4242640687119285
                ],
                [
                    "CC1CCC2CC(=O)C(C)(CC(O)C(C(C)C)C1)C2(C)C",
                    0.423728813559322
                ],
                [
                    "CC1CCC2(C)C(=O)CC(C(C)C)C(O)CC(C1)C2(C)C",
                    0.4234505222898966
                ],
                [
                    "CC1CC(=O)C2(C)CCC(C(C)C)C(O)CC(C1)C2(C)C",
                    0.4234505222898966
                ],
                [
                    "CC(C)C1CCC2(C)C(=O)CCC(CC1O)C2(C)C",
                    0.42334475220649564
                ],
                [
                    "CC1CCC2CC(C)(C(=O)CC(C(C)C)C(O)C1)C2(C)C",
                    0.4226135862856293
                ],
                [
                    "CC1CCC(C(C)C)C(O)CC2CC(C)(C(=O)C1)C2(C)C",
                    0.4226135862856293
                ],
                [
                    "CC1CCC(C(C)C)C(O)CC(=O)C2(C)CC(C1)C2(C)C",
                    0.4226135862856293
                ],
                [
                    "CC1CC(=O)C2(C)CCC(CC(O)C(C(C)C)C1)C2(C)C",
                    0.4226135862856293
                ],
                [
                    "CC1CC(=O)C2(C)CC(CCC(C(C)C)C(O)C1)C2(C)C",
                    0.4226135862856293
                ],
                [
                    "CC(C)C1CCCC2CC(=O)C(C)(CCC1O)C2(C)C",
                    0.4225001481984198
                ],
                [
                    "CC(C)C1CCC2(C)C(=O)CC(CCCC1O)C2(C)C",
                    0.4225001481984198
                ],
                [
                    "CC(C)C1CCC2CC(=O)C(C)(CCC(O)C1C)C2(C)C",
                    0.421211769587116
                ],
                [
                    "CC(C)C1CCC2CC(C)(C(=O)CC1O)C2(C)C",
                    0.42047525605008473
                ],
                [
                    "CC(C)C1CCC2(C)C(=O)CC(CC1O)C2(C)S",
                    0.42047525605008473
                ],
                [
                    "CC(C)C1CCC2(C)C(=O)CC(CC1O)C2(C)P",
                    0.42047525605008473
                ],
                [
                    "CC(C)C1CCC2(C)C(=O)CC(CC1O)C2(C)O",
                    0.42047525605008473
                ],
                [
                    "CC(C)C1CCC2(C)C(=O)CC(CC1O)C2(C)N",
                    0.42047525605008473
                ],
                [
                    "CC(C)C1CCC2(C)C(=O)CC(CC1O)C2(C)F",
                    0.42047525605008473
                ],
                [
                    "CC(C)C1CCC2(C)C(=O)CC(CC1O)C2(C)Cl",
                    0.42047525605008473
                ],
                [
                    "CC(C)C1CCC2(C)C(=O)CC(CC1O)C2(C)Br",
                    0.42047525605008473
                ],
                [
                    "CC1CCCCC2CC(=O)C(C)(CCC(C(C)C)C(O)C1)C2(C)C",
                    0.41979015736886477
                ],
                [
                    "CC1CCCCC2(C)C(=O)CC(CCC(C(C)C)C(O)C1)C2(C)C",
                    0.41979015736886477
                ],
                [
                    "CC1CCC2CC(=O)C(C)(CCCCC(C(C)C)C(O)C1)C2(C)C",
                    0.41979015736886477
                ],
                [
                    "CC1CCC2(C)C(=O)CC(CCCCC(C(C)C)C(O)C1)C2(C)C",
                    0.41979015736886477
                ],
                [
                    "CC(C)C1CC(=O)C2(C)CCC(CCC1O)C2(C)C",
                    0.41953597014763633
                ],
                [
                    "CC(C)C1CC2(C)C(=O)CC(CCC1O)C2(C)C",
                    0.4184137043778615
                ],
                [
                    "CC(C)C1CCC2(C)C(=O)CC(CC(O)C1C)C2(C)C",
                    0.4183300132670378
                ],
                [
                    "CC(C)C1CC2CCC(C)(C(=O)CC(O)C1C)C2(C)C",
                    0.4183300132670378
                ],
                [
                    "CC(C)C1CC2CC(=O)C(C)(CCC(O)C1C)C2(C)C",
                    0.4183300132670378
                ],
                [
                    "CC(C)C1CC(=O)C2(C)CCC(CC(O)C1C)C2(C)C",
                    0.4183300132670378
                ],
                [
                    "CC1CCC2CC(=O)C(C)(CCC(C(C)C)C(O)CC(C)C1)C2(C)C",
                    0.417910447761194
                ],
                [
                    "CC1CCC2(C)C(=O)CC(CCC(C(C)C)C(O)CC(C)C1)C2(C)C",
                    0.417910447761194
                ],
                [
                    "CC1CCC2(C)C(=O)CC(CC(C)CCC(C(C)C)C(O)C1)C2(C)C",
                    0.417690364554548
                ],
                [
                    "CC1CC(=O)C2(C)CCC(CC(C)CCC(C(C)C)C(O)C1)C2(C)C",
                    0.417690364554548
                ],
                [
                    "CC1CCC2CC(=O)C(C)(CCC(O)C1)C2(C)C",
                    0.41753340038353265
                ],
                [
                    "CC1CCCC2CCC(C)(C(=O)CC(C(C)C)C(O)C1)C2(C)C",
                    0.4172614801981401
                ],
                [
                    "CC1CCCC2(C)C(=O)CC(CC(O)C(C(C)C)CC1)C2(C)C",
                    0.4172614801981401
                ],
                [
                    "CC1CCC(C(C)C)C(O)CCCC2(C)C(=O)CC(C1)C2(C)C",
                    0.4172614801981401
                ],
                [
                    "CC1CC(=O)C2(C)CCC(CCCC(C(C)C)C(O)C1)C2(C)C",
                    0.4172614801981401
                ],
                [
                    "CC(C)C1CCC2CC(=O)C(C)(CCC1C)C2(C)C",
                    0.4169606805807075
                ]
            ],
            "execution_time": 224144.23026323318,
            "number_scoring_function_calls": 17297409,
            "metadata": {
                "top_1": 0.4745762711864407,
                "top_10": 0.4591967031021976,
                "top_100": 0.43029618512723417,
                "internal_similarity_max": 0.9523809523809523,
                "internal_similarity_mean": 0.6270140431307778,
                "internal_similarity_histogram_density": [
                    [
                        0.1,
                        0.0,
                        0.0,
                        0.0,
                        0.30000000000000004,
                        3.585999999999997,
                        3.8560000000000008,
                        1.7500000000000004,
                        0.3580000000000001,
                        0.05000000000000001
                    ]
                ],
                "internal_similarity_histogram_bins": [
                    [
                        0.0,
                        0.1,
                        0.2,
                        0.30000000000000004,
                        0.4,
                        0.5,
                        0.6000000000000001,
                        0.7000000000000001,
                        0.8,
                        0.9,
                        1.0
                    ]
                ]
            }
        },
        {
            "benchmark_name": "Median molecules 2",
            "score": 0.4170527724968083,
            "optimized_molecules": [
                [
                    "CCCc1nn(C)c2c(=O)[nH]c(-c3cc(S(=O)(=O)N4CCN(C)C(=O)C(c5ccc6c(c5)OCO6)N(S)CC4)ccc3OCC)nc12",
                    0.4189303587741589
                ],
                [
                    "CCCc1nn(C)c2c(=O)[nH]c(-c3cc(S(=O)(=O)N4CCN(C)C(=O)C(c5ccc6c(c5)OCO6)N(P)CC4)ccc3OCC)nc12",
                    0.4189303587741589
                ],
                [
                    "CCCc1nn(C)c2c(=O)[nH]c(-c3cc(S(=O)(=O)N4CCN(C)C(=O)C(c5ccc6c(c5)OCO6)N(O)CC4)ccc3OCC)nc12",
                    0.4189303587741589
                ],
                [
                    "CCCc1nn(C)c2c(=O)[nH]c(-c3cc(S(=O)(=O)N4CCN(C)C(=O)C(c5ccc6c(c5)OCO6)N(N)CC4)ccc3OCC)nc12",
                    0.4189303587741589
                ],
                [
                    "CCCc1nn(C)c2c(=O)[nH]c(-c3cc(S(=O)(=O)N4CCN(C)C(=O)C(c5ccc6c(c5)OCO6)N(F)CC4)ccc3OCC)nc12",
                    0.4189303587741589
                ],
                [
                    "CCCc1nn(C)c2c(=O)[nH]c(-c3cc(S(=O)(=O)N4CCN(C)C(=O)C(c5ccc6c(c5)OCO6)N(Cl)CC4)ccc3OCC)nc12",
                    0.4189303587741589
                ],
                [
                    "CCCc1nn(C)c2c(=O)[nH]c(-c3cc(S(=O)(=O)N4CCN(C)C(=O)C(c5ccc6c(c5)OCO6)N(C)CC4)ccc3OCC)nc12",
                    0.4189303587741589
                ],
                [
                    "CCCc1nn(C)c2c(=O)[nH]c(-c3cc(S(=O)(=O)N4CCN(C)C(=O)C(c5ccc6c(c5)OCO6)N(Br)CC4)ccc3OCC)nc12",
                    0.4189303587741589
                ],
                [
                    "CCCc1nn(C)c2c(=O)[nH]c(-c3cc(S(=O)(=O)N4CCN(C)C(c5ccc6c(c5)OCO6)C(=O)C4)ccc3OCC)nc12",
                    0.41719815242504243
                ],
                [
                    "CCCc1nn(C)c2c(=O)[nH]c(-c3cc(S(=O)(=O)N4CCN5C(=O)C(c6ccc7c(c6)OCO7)N5CC4)ccc3OCC)nc12",
                    0.41691422535312855
                ],
                [
                    "CCCc1nn(C)c2c(=O)[nH]c(-c3cc(S(=O)(=O)N4CCN(C)CC5C(=O)C(c6ccc7c(c6)OCO7)N5CC4)ccc3OCC)nc12",
                    0.41543750270736796
                ],
                [
                    "CCCc1nn(C)c2c(=O)[nH]c(-c3cc(S(=O)(=O)N4CCN(C)CC5=CN(CC4)C5c4ccc5c(c4)OCO5)ccc3OCC)nc12",
                    0.41534481123181805
                ],
                [
                    "CCCc1nn(C)c2c(=O)[nH]c(-c3cc(S(=O)(=O)N4CCN(C)CC(=O)C(c5ccc6c(c5)OCO6)N(S)CC4)ccc3OCC)nc12",
                    0.41534481123181805
                ],
                [
                    "CCCc1nn(C)c2c(=O)[nH]c(-c3cc(S(=O)(=O)N4CCN(C)CC(=O)C(c5ccc6c(c5)OCO6)N(P)CC4)ccc3OCC)nc12",
                    0.41534481123181805
                ],
                [
                    "CCCc1nn(C)c2c(=O)[nH]c(-c3cc(S(=O)(=O)N4CCN(C)CC(=O)C(c5ccc6c(c5)OCO6)N(O)CC4)ccc3OCC)nc12",
                    0.41534481123181805
                ],
                [
                    "CCCc1nn(C)c2c(=O)[nH]c(-c3cc(S(=O)(=O)N4CCN(C)CC(=O)C(c5ccc6c(c5)OCO6)N(N)CC4)ccc3OCC)nc12",
                    0.41534481123181805
                ],
                [
                    "CCCc1nn(C)c2c(=O)[nH]c(-c3cc(S(=O)(=O)N4CCN(C)CC(=O)C(c5ccc6c(c5)OCO6)N(F)CC4)ccc3OCC)nc12",
                    0.41534481123181805
                ],
                [
                    "CCCc1nn(C)c2c(=O)[nH]c(-c3cc(S(=O)(=O)N4CCN(C)CC(=O)C(c5ccc6c(c5)OCO6)N(Cl)CC4)ccc3OCC)nc12",
                    0.41534481123181805
                ],
                [
                    "CCCc1nn(C)c2c(=O)[nH]c(-c3cc(S(=O)(=O)N4CCN(C)CC(=O)C(c5ccc6c(c5)OCO6)N(C)CC4)ccc3OCC)nc12",
                    0.41534481123181805
                ],
                [
                    "CCCc1nn(C)c2c(=O)[nH]c(-c3cc(S(=O)(=O)N4CCN(C)CC(=O)C(c5ccc6c(c5)OCO6)N(Br)CC4)ccc3OCC)nc12",
                    0.41534481123181805
                ],
                [
                    "CCCc1nn(C)c2c(=O)[nH]c(-c3cc(S(=O)(=O)N4CC(=O)C(c5ccc6c(c5)OCO6)N(C)C4)ccc3OCC)nc12",
                    0.41509799840746886
                ],
                [
                    "CCCc1nn(C)c2c(=O)[nH]c(-c3cc(S(=O)(=O)N4CCN(C)CCN5C(=O)C(c6ccc7c(c6)OCO7)N5CC4)ccc3OCC)nc12",
                    0.4148531704074101
                ],
                [
                    "CCCc1nn(C)c2c(=O)[nH]c(-c3cc(S(=O)(=O)N4CCN(S)C(=O)C(c5ccc6c(c5)OCO6)N(C)CC4)ccc3OCC)nc12",
                    0.41457958749161017
                ],
                [
                    "CCCc1nn(C)c2c(=O)[nH]c(-c3cc(S(=O)(=O)N4CCN(P)C(=O)C(c5ccc6c(c5)OCO6)N(C)CC4)ccc3OCC)nc12",
                    0.41457958749161017
                ],
                [
                    "CCCc1nn(C)c2c(=O)[nH]c(-c3cc(S(=O)(=O)N4CCN(O)C(=O)C(c5ccc6c(c5)OCO6)N(C)CC4)ccc3OCC)nc12",
                    0.41457958749161017
                ],
                [
                    "CCCc1nn(C)c2c(=O)[nH]c(-c3cc(S(=O)(=O)N4CCN(N)C(=O)C(c5ccc6c(c5)OCO6)N(C)CC4)ccc3OCC)nc12",
                    0.41457958749161017
                ],
                [
                    "CCCc1nn(C)c2c(=O)[nH]c(-c3cc(S(=O)(=O)N4CCN(F)C(=O)C(c5ccc6c(c5)OCO6)N(C)CC4)ccc3OCC)nc12",
                    0.41457958749161017
                ],
                [
                    "CCCc1nn(C)c2c(=O)[nH]c(-c3cc(S(=O)(=O)N4CCN(Cl)C(=O)C(c5ccc6c(c5)OCO6)N(C)CC4)ccc3OCC)nc12",
                    0.41457958749161017
                ],
                [
                    "CCCc1nn(C)c2c(=O)[nH]c(-c3cc(S(=O)(=O)N4CCN(C)C5=CN(CC4)C5c4ccc5c(c4)OCO5)ccc3OCC)nc12",
                    0.41457958749161017
                ],
                [
                    "CCCc1nn(C)c2c(=O)[nH]c(-c3cc(S(=O)(=O)N4CCN(Br)C(=O)C(c5ccc6c(c5)OCO6)N(C)CC4)ccc3OCC)nc12",
                    0.41457958749161017
                ],
                [
                    "CCCc1nn(C)c2c(=O)[nH]c(-c3cc(S(=O)(=O)N4CCN(C)C(=O)C4c4ccc5c(c4)OCO5)ccc3OCC)nc12",
                    0.4138963085982298
                ],
                [
                    "CCCc1nn(C)c2c(=O)[nH]c(-c3cc(S(=O)(=O)N4CCC(=O)C(c5ccc6c(c5)OCO6)N(C)CC4)ccc3OCC)nc12",
                    0.41367582426614313
                ],
                [
                    "CCCc1nn(C)c2c(=O)[nH]c(-c3cc(S(=O)(=O)N4CCN(C)CCC5C(=O)C(c6ccc7c(c6)OCO7)N5CC4)ccc3OCC)nc12",
                    0.4131563042724613
                ],
                [
                    "CCCc1nn(C)c2c(=O)[nH]c(-c3cc(S(=O)(=O)N4CCN(C)C(c5ccc6c(c5)OCO6)C(=S)C4)ccc3OCC)nc12",
                    0.41276854016057085
                ],
                [
                    "CCCc1nn(C)c2c(=O)[nH]c(-c3cc(S(=O)(=O)N4CCN(C)C(c5ccc6c(c5)OCO6)C(=P)C4)ccc3OCC)nc12",
                    0.41276854016057085
                ],
                [
                    "CCCc1nn(C)c2c(=O)[nH]c(-c3cc(S(=O)(=O)N4CCN(C)C(c5ccc6c(c5)OCO6)C(=N)C4)ccc3OCC)nc12",
                    0.41276854016057085
                ],
                [
                    "C=C1CN(S(=O)(=O)c2ccc(OCC)c(-c3nc4c(CCC)nn(C)c4c(=O)[nH]3)c2)CCN(C)C1c1ccc2c(c1)OCO2",
                    0.41276854016057085
                ],
                [
                    "CCCc1nn(C)c2c(=O)[nH]c(-c3cc(S(=O)(=O)N4CCN(C)C(=O)C(c5ccc6c(c5)OCO6)N(C5C=[SH]5)CC4)ccc3OCC)nc12",
                    0.4126197817388711
                ],
                [
                    "CCCc1nn(C)c2c(=O)[nH]c(-c3cc(S(=O)(=O)N4CCN(C)C(=O)C(c5ccc6c(c5)OCO6)N(C5C=P5)CC4)ccc3OCC)nc12",
                    0.4126197817388711
                ],
                [
                    "CCCc1nn(C)c2c(=O)[nH]c(-c3cc(S(=O)(=O)N4CCN(C)C(=O)C(c5ccc6c(c5)OCO6)N(C5C=N5)CC4)ccc3OCC)nc12",
                    0.4126197817388711
                ],
                [
                    "CCCc1nn(C)c2c(=O)[nH]c(-c3cc(S(=O)(=O)N4CCN(C)C(=O)C(c5ccc6c(c5)OCO6)N(C5C=C5)CC4)ccc3OCC)nc12",
                    0.4126197817388711
                ],
                [
                    "CCCc1nn(C)c2c(=O)[nH]c(-c3cc(S(=O)(=O)N4CCN(C)C(=O)C(c5ccc6c(c5)OCO6)N([SH]=P)CC4)ccc3OCC)nc12",
                    0.41253013129940097
                ],
                [
                    "CCCc1nn(C)c2c(=O)[nH]c(-c3cc(S(=O)(=O)N4CCN(C)C(=O)C(c5ccc6c(c5)OCO6)N([SH]=O)CC4)ccc3OCC)nc12",
                    0.41253013129940097
                ],
                [
                    "CCCc1nn(C)c2c(=O)[nH]c(-c3cc(S(=O)(=O)N4CCN(C)C(=O)C(c5ccc6c(c5)OCO6)N([SH]=N)CC4)ccc3OCC)nc12",
                    0.41253013129940097
                ],
                [
                    "CCCc1nn(C)c2c(=O)[nH]c(-c3cc(S(=O)(=O)N4CCN(C)C(=O)C(c5ccc6c(c5)OCO6)N(SS)CC4)ccc3OCC)nc12",
                    0.41253013129940097
                ],
                [
                    "CCCc1nn(C)c2c(=O)[nH]c(-c3cc(S(=O)(=O)N4CCN(C)C(=O)C(c5ccc6c(c5)OCO6)N(SP)CC4)ccc3OCC)nc12",
                    0.41253013129940097
                ],
                [
                    "CCCc1nn(C)c2c(=O)[nH]c(-c3cc(S(=O)(=O)N4CCN(C)C(=O)C(c5ccc6c(c5)OCO6)N(SO)CC4)ccc3OCC)nc12",
                    0.41253013129940097
                ],
                [
                    "CCCc1nn(C)c2c(=O)[nH]c(-c3cc(S(=O)(=O)N4CCN(C)C(=O)C(c5ccc6c(c5)OCO6)N(SN)CC4)ccc3OCC)nc12",
                    0.41253013129940097
                ],
                [
                    "CCCc1nn(C)c2c(=O)[nH]c(-c3cc(S(=O)(=O)N4CCN(C)C(=O)C(c5ccc6c(c5)OCO6)N(SCl)CC4)ccc3OCC)nc12",
                    0.41253013129940097
                ],
                [
                    "CCCc1nn(C)c2c(=O)[nH]c(-c3cc(S(=O)(=O)N4CCN(C)C(=O)C(c5ccc6c(c5)OCO6)N(SC)CC4)ccc3OCC)nc12",
                    0.41253013129940097
                ],
                [
                    "CCCc1nn(C)c2c(=O)[nH]c(-c3cc(S(=O)(=O)N4CCN(C)C(=O)C(c5ccc6c(c5)OCO6)N(SBr)CC4)ccc3OCC)nc12",
                    0.41253013129940097
                ],
                [
                    "CCCc1nn(C)c2c(=O)[nH]c(-c3cc(S(=O)(=O)N4CCN(C)C(=O)C(c5ccc6c(c5)OCO6)N(S#[SH])CC4)ccc3OCC)nc12",
                    0.41253013129940097
                ],
                [
                    "CCCc1nn(C)c2c(=O)[nH]c(-c3cc(S(=O)(=O)N4CCN(C)C(=O)C(c5ccc6c(c5)OCO6)N(S#P)CC4)ccc3OCC)nc12",
                    0.41253013129940097
                ],
                [
                    "CCCc1nn(C)c2c(=O)[nH]c(-c3cc(S(=O)(=O)N4CCN(C)C(=O)C(c5ccc6c(c5)OCO6)N(S#N)CC4)ccc3OCC)nc12",
                    0.41253013129940097
                ],
                [
                    "CCCc1nn(C)c2c(=O)[nH]c(-c3cc(S(=O)(=O)N4CCN(C)C(=O)C(c5ccc6c(c5)OCO6)N(PS)CC4)ccc3OCC)nc12",
                    0.41253013129940097
                ],
                [
                    "CCCc1nn(C)c2c(=O)[nH]c(-c3cc(S(=O)(=O)N4CCN(C)C(=O)C(c5ccc6c(c5)OCO6)N(PO)CC4)ccc3OCC)nc12",
                    0.41253013129940097
                ],
                [
                    "CCCc1nn(C)c2c(=O)[nH]c(-c3cc(S(=O)(=O)N4CCN(C)C(=O)C(c5ccc6c(c5)OCO6)N(PN)CC4)ccc3OCC)nc12",
                    0.41253013129940097
                ],
                [
                    "CCCc1nn(C)c2c(=O)[nH]c(-c3cc(S(=O)(=O)N4CCN(C)C(=O)C(c5ccc6c(c5)OCO6)N(PF)CC4)ccc3OCC)nc12",
                    0.41253013129940097
                ],
                [
                    "CCCc1nn(C)c2c(=O)[nH]c(-c3cc(S(=O)(=O)N4CCN(C)C(=O)C(c5ccc6c(c5)OCO6)N(PCl)CC4)ccc3OCC)nc12",
                    0.41253013129940097
                ],
                [
                    "CCCc1nn(C)c2c(=O)[nH]c(-c3cc(S(=O)(=O)N4CCN(C)C(=O)C(c5ccc6c(c5)OCO6)N(PBr)CC4)ccc3OCC)nc12",
                    0.41253013129940097
                ],
                [
                    "CCCc1nn(C)c2c(=O)[nH]c(-c3cc(S(=O)(=O)N4CCN(C)C(=O)C(c5ccc6c(c5)OCO6)N(P=P)CC4)ccc3OCC)nc12",
                    0.41253013129940097
                ],
                [
                    "CCCc1nn(C)c2c(=O)[nH]c(-c3cc(S(=O)(=O)N4CCN(C)C(=O)C(c5ccc6c(c5)OCO6)N(P=O)CC4)ccc3OCC)nc12",
                    0.41253013129940097
                ],
                [
                    "CCCc1nn(C)c2c(=O)[nH]c(-c3cc(S(=O)(=O)N4CCN(C)C(=O)C(c5ccc6c(c5)OCO6)N(P=N)CC4)ccc3OCC)nc12",
                    0.41253013129940097
                ],
                [
                    "CCCc1nn(C)c2c(=O)[nH]c(-c3cc(S(=O)(=O)N4CCN(C)C(=O)C(c5ccc6c(c5)OCO6)N(OS)CC4)ccc3OCC)nc12",
                    0.41253013129940097
                ],
                [
                    "CCCc1nn(C)c2c(=O)[nH]c(-c3cc(S(=O)(=O)N4CCN(C)C(=O)C(c5ccc6c(c5)OCO6)N(OP)CC4)ccc3OCC)nc12",
                    0.41253013129940097
                ],
                [
                    "CCCc1nn(C)c2c(=O)[nH]c(-c3cc(S(=O)(=O)N4CCN(C)C(=O)C(c5ccc6c(c5)OCO6)N(OO)CC4)ccc3OCC)nc12",
                    0.41253013129940097
                ],
                [
                    "CCCc1nn(C)c2c(=O)[nH]c(-c3cc(S(=O)(=O)N4CCN(C)C(=O)C(c5ccc6c(c5)OCO6)N(ON)CC4)ccc3OCC)nc12",
                    0.41253013129940097
                ],
                [
                    "CCCc1nn(C)c2c(=O)[nH]c(-c3cc(S(=O)(=O)N4CCN(C)C(=O)C(c5ccc6c(c5)OCO6)N(OF)CC4)ccc3OCC)nc12",
                    0.41253013129940097
                ],
                [
                    "CCCc1nn(C)c2c(=O)[nH]c(-c3cc(S(=O)(=O)N4CCN(C)C(=O)C(c5ccc6c(c5)OCO6)N(OCl)CC4)ccc3OCC)nc12",
                    0.41253013129940097
                ],
                [
                    "CCCc1nn(C)c2c(=O)[nH]c(-c3cc(S(=O)(=O)N4CCN(C)C(=O)C(c5ccc6c(c5)OCO6)N(OC)CC4)ccc3OCC)nc12",
                    0.41253013129940097
                ],
                [
                    "CCCc1nn(C)c2c(=O)[nH]c(-c3cc(S(=O)(=O)N4CCN(C)C(=O)C(c5ccc6c(c5)OCO6)N(OBr)CC4)ccc3OCC)nc12",
                    0.41253013129940097
                ],
                [
                    "CCCc1nn(C)c2c(=O)[nH]c(-c3cc(S(=O)(=O)N4CCN(C)C(=O)C(c5ccc6c(c5)OCO6)N(NS)CC4)ccc3OCC)nc12",
                    0.41253013129940097
                ],
                [
                    "CCCc1nn(C)c2c(=O)[nH]c(-c3cc(S(=O)(=O)N4CCN(C)C(=O)C(c5ccc6c(c5)OCO6)N(NP)CC4)ccc3OCC)nc12",
                    0.41253013129940097
                ],
                [
                    "CCCc1nn(C)c2c(=O)[nH]c(-c3cc(S(=O)(=O)N4CCN(C)C(=O)C(c5ccc6c(c5)OCO6)N(NO)CC4)ccc3OCC)nc12",
                    0.41253013129940097
                ],
                [
                    "CCCc1nn(C)c2c(=O)[nH]c(-c3cc(S(=O)(=O)N4CCN(C)C(=O)C(c5ccc6c(c5)OCO6)N(NN)CC4)ccc3OCC)nc12",
                    0.41253013129940097
                ],
                [
                    "CCCc1nn(C)c2c(=O)[nH]c(-c3cc(S(=O)(=O)N4CCN(C)C(=O)C(c5ccc6c(c5)OCO6)N(NF)CC4)ccc3OCC)nc12",
                    0.41253013129940097
                ],
                [
                    "CCCc1nn(C)c2c(=O)[nH]c(-c3cc(S(=O)(=O)N4CCN(C)C(=O)C(c5ccc6c(c5)OCO6)N(NCl)CC4)ccc3OCC)nc12",
                    0.41253013129940097
                ],
                [
                    "CCCc1nn(C)c2c(=O)[nH]c(-c3cc(S(=O)(=O)N4CCN(C)C(=O)C(c5ccc6c(c5)OCO6)N(NC)CC4)ccc3OCC)nc12",
                    0.41253013129940097
                ],
                [
                    "CCCc1nn(C)c2c(=O)[nH]c(-c3cc(S(=O)(=O)N4CCN(C)C(=O)C(c5ccc6c(c5)OCO6)N(NBr)CC4)ccc3OCC)nc12",
                    0.41253013129940097
                ],
                [
                    "CCCc1nn(C)c2c(=O)[nH]c(-c3cc(S(=O)(=O)N4CCN(C)C(=O)C(c5ccc6c(c5)OCO6)N(N=S)CC4)ccc3OCC)nc12",
                    0.41253013129940097
                ],
                [
                    "CCCc1nn(C)c2c(=O)[nH]c(-c3cc(S(=O)(=O)N4CCN(C)C(=O)C(c5ccc6c(c5)OCO6)N(N=P)CC4)ccc3OCC)nc12",
                    0.41253013129940097
                ],
                [
                    "CCCc1nn(C)c2c(=O)[nH]c(-c3cc(S(=O)(=O)N4CCN(C)C(=O)C(c5ccc6c(c5)OCO6)N(N=O)CC4)ccc3OCC)nc12",
                    0.41253013129940097
                ],
                [
                    "CCCc1nn(C)c2c(=O)[nH]c(-c3cc(S(=O)(=O)N4CCN(C)C(=O)C(c5ccc6c(c5)OCO6)N(CS)CC4)ccc3OCC)nc12",
                    0.41253013129940097
                ],
                [
                    "CCCc1nn(C)c2c(=O)[nH]c(-c3cc(S(=O)(=O)N4CCN(C)C(=O)C(c5ccc6c(c5)OCO6)N(CP)CC4)ccc3OCC)nc12",
                    0.41253013129940097
                ],
                [
                    "CCCc1nn(C)c2c(=O)[nH]c(-c3cc(S(=O)(=O)N4CCN(C)C(=O)C(c5ccc6c(c5)OCO6)N(CN)CC4)ccc3OCC)nc12",
                    0.41253013129940097
                ],
                [
                    "CCCc1nn(C)c2c(=O)[nH]c(-c3cc(S(=O)(=O)N4CCN(C)C(=O)C(c5ccc6c(c5)OCO6)N(CF)CC4)ccc3OCC)nc12",
                    0.41253013129940097
                ],
                [
                    "CCCc1nn(C)c2c(=O)[nH]c(-c3cc(S(=O)(=O)N4CCN(C)C(=O)C(c5ccc6c(c5)OCO6)N(CCl)CC4)ccc3OCC)nc12",
                    0.41253013129940097
                ],
                [
                    "CCCc1nn(C)c2c(=O)[nH]c(-c3cc(S(=O)(=O)N4CCN(C)C(=O)C(c5ccc6c(c5)OCO6)N(CC)CC4)ccc3OCC)nc12",
                    0.41253013129940097
                ],
                [
                    "CCCc1nn(C)c2c(=O)[nH]c(-c3cc(S(=O)(=O)N4CCN(C)C(=O)C(c5ccc6c(c5)OCO6)N(CBr)CC4)ccc3OCC)nc12",
                    0.41253013129940097
                ],
                [
                    "CCCc1nn(C)c2c(=O)[nH]c(-c3cc(S(=O)(=O)N4CCN(C)C(=O)C(c5ccc6c(c5)OCO6)N(C=S)CC4)ccc3OCC)nc12",
                    0.41253013129940097
                ],
                [
                    "CCCc1nn(C)c2c(=O)[nH]c(-c3cc(S(=O)(=O)N4CCN(C)C(=O)C(c5ccc6c(c5)OCO6)N(C=O)CC4)ccc3OCC)nc12",
                    0.41253013129940097
                ],
                [
                    "CCCc1nn(C)c2c(=O)[nH]c(-c3cc(S(=O)(=O)N4CCN(C)C(=O)C(c5ccc6c(c5)OCO6)N(C#[SH])CC4)ccc3OCC)nc12",
                    0.41253013129940097
                ],
                [
                    "CCCc1nn(C)c2c(=O)[nH]c(-c3cc(S(=O)(=O)N4CCN(C)C(=O)C(c5ccc6c(c5)OCO6)N(C#P)CC4)ccc3OCC)nc12",
                    0.41253013129940097
                ],
                [
                    "CCCc1nn(C)c2c(=O)[nH]c(-c3cc(S(=O)(=O)N4CCN(C)C(=O)C(c5ccc6c(c5)OCO6)N(C#N)CC4)ccc3OCC)nc12",
                    0.41253013129940097
                ],
                [
                    "C=[SH]N1CCN(S(=O)(=O)c2ccc(OCC)c(-c3nc4c(CCC)nn(C)c4c(=O)[nH]3)c2)CCN(C)C(=O)C1c1ccc2c(c1)OCO2",
                    0.41253013129940097
                ],
                [
                    "C=PN1CCN(S(=O)(=O)c2ccc(OCC)c(-c3nc4c(CCC)nn(C)c4c(=O)[nH]3)c2)CCN(C)C(=O)C1c1ccc2c(c1)OCO2",
                    0.41253013129940097
                ],
                [
                    "C=NN1CCN(S(=O)(=O)c2ccc(OCC)c(-c3nc4c(CCC)nn(C)c4c(=O)[nH]3)c2)CCN(C)C(=O)C1c1ccc2c(c1)OCO2",
                    0.41253013129940097
                ],
                [
                    "C=CN1CCN(S(=O)(=O)c2ccc(OCC)c(-c3nc4c(CCC)nn(C)c4c(=O)[nH]3)c2)CCN(C)C(=O)C1c1ccc2c(c1)OCO2",
                    0.41253013129940097
                ],
                [
                    "C#SN1CCN(S(=O)(=O)c2ccc(OCC)c(-c3nc4c(CCC)nn(C)c4c(=O)[nH]3)c2)CCN(C)C(=O)C1c1ccc2c(c1)OCO2",
                    0.41253013129940097
                ],
                [
                    "C#CN1CCN(S(=O)(=O)c2ccc(OCC)c(-c3nc4c(CCC)nn(C)c4c(=O)[nH]3)c2)CCN(C)C(=O)C1c1ccc2c(c1)OCO2",
                    0.41253013129940097
                ]
            ],
            "execution_time": 225392.56500983238,
            "number_scoring_function_calls": 5187270,
            "metadata": {
                "top_1": 0.4189303587741589,
                "top_10": 0.41855552479714425,
                "top_100": 0.4136724339191216,
                "internal_similarity_max": 0.9647058823529412,
                "internal_similarity_mean": 0.7946982861479319,
                "internal_similarity_histogram_density": [
                    [
                        0.1,
                        0.0,
                        0.0,
                        0.0,
                        0.0,
                        0.0,
                        0.0,
                        4.362000000000001,
                        5.418000000000001,
                        0.12000000000000002
                    ]
                ],
                "internal_similarity_histogram_bins": [
                    [
                        0.0,
                        0.1,
                        0.2,
                        0.30000000000000004,
                        0.4,
                        0.5,
                        0.6000000000000001,
                        0.7000000000000001,
                        0.8,
                        0.9,
                        1.0
                    ]
                ]
            }
        },
        {
            "benchmark_name": "Osimertinib MPO",
            "score": 0.9468821806083265,
            "optimized_molecules": [
                [
                    "COc1cc(C(O)(O)C(O)(O)S(=O)Nc2ccccc2N(C)CCN(C)C)c2cc1Nc1n[pH]ncoc-2n1",
                    0.9469991708860885
                ],
                [
                    "COc1cc(C(O)(O)C(O)(O)C(=O)Nc2ccccc2N(P)CCN(C)C)c2cc1Nc1n[pH]ncoc-2n1",
                    0.9469991708860885
                ],
                [
                    "COc1cc(C(O)(O)C(O)(O)C(=O)Nc2ccccc2N(C)CCN(C)C)c2cc1Nc1n[pH]ncoc-2n1",
                    0.9469991708860885
                ],
                [
                    "COc1cc(C(O)(O)C(N)(O)S(=O)Nc2ccccc2N(C)CCN(C)C)c2cc1Nc1n[pH]ncoc-2n1",
                    0.9469991708860885
                ],
                [
                    "COc1cc(C(O)(O)C(N)(O)C(=O)Nc2ccccc2N(P)CCN(C)C)c2cc1Nc1n[pH]ncoc-2n1",
                    0.9469991708860885
                ],
                [
                    "COc1cc(C(O)(O)C(N)(O)C(=O)Nc2ccccc2N(C)CCN(C)C)c2cc1Nc1n[pH]ncoc-2n1",
                    0.9469991708860885
                ],
                [
                    "COc1cc(C(O)(O)C(N)(N)S(=O)Nc2ccccc2N(P)CCN(C)C)c2cc1Nc1n[pH]ncoc-2n1",
                    0.9469991708860885
                ],
                [
                    "COc1cc(C(O)(O)C(N)(N)S(=O)Nc2ccccc2N(C)CCN(C)C)c2cc1Nc1n[pH]ncoc-2n1",
                    0.9469991708860885
                ],
                [
                    "COc1cc(C(O)(O)C(N)(N)C(=O)Nc2ccccc2N(P)CCN(C)C)c2cc1Nc1n[pH]ncoc-2n1",
                    0.9469991708860885
                ],
                [
                    "COc1cc(C(O)(O)C(N)(N)C(=O)Nc2ccccc2N(C)CCN(C)C)c2cc1Nc1n[pH]ncoc-2n1",
                    0.9469991708860885
                ],
                [
                    "COc1cc(C(N)(O)C(O)(O)S(=O)Nc2ccccc2N(C)CCN(C)C)c2cc1Nc1n[pH]ncoc-2n1",
                    0.9469991708860885
                ],
                [
                    "COc1cc(C(N)(O)C(O)(O)C(=O)Nc2ccccc2N(P)CCN(C)C)c2cc1Nc1n[pH]ncoc-2n1",
                    0.9469991708860885
                ],
                [
                    "COc1cc(C(N)(O)C(O)(O)C(=O)Nc2ccccc2N(C)CCN(C)C)c2cc1Nc1n[pH]ncoc-2n1",
                    0.9469991708860885
                ],
                [
                    "COc1cc(C(N)(O)C(N)(O)S(=O)Nc2ccccc2N(P)CCN(C)C)c2cc1Nc1n[pH]ncoc-2n1",
                    0.9469991708860885
                ],
                [
                    "COc1cc(C(N)(O)C(N)(O)S(=O)Nc2ccccc2N(C)CCN(C)C)c2cc1Nc1n[pH]ncoc-2n1",
                    0.9469991708860885
                ],
                [
                    "COc1cc(C(N)(O)C(N)(O)C(=O)Nc2ccccc2N(P)CCN(C)C)c2cc1Nc1n[pH]ncoc-2n1",
                    0.9469991708860885
                ],
                [
                    "COc1cc(C(N)(O)C(N)(O)C(=O)Nc2ccccc2N(C)CCN(C)C)c2cc1Nc1n[pH]ncoc-2n1",
                    0.9469991708860885
                ],
                [
                    "COc1cc(C(N)(O)C(N)(N)S(=O)Nc2ccccc2N(P)CCN(C)C)c2cc1Nc1n[pH]ncoc-2n1",
                    0.9469991708860885
                ],
                [
                    "COc1cc(C(N)(O)C(N)(N)S(=O)Nc2ccccc2N(C)CCN(C)C)c2cc1Nc1n[pH]ncoc-2n1",
                    0.9469991708860885
                ],
                [
                    "COc1cc(C(N)(O)C(N)(N)C(=O)Nc2ccccc2N(P)CCN(C)C)c2cc1Nc1n[pH]ncoc-2n1",
                    0.9469991708860885
                ],
                [
                    "COc1cc(C(N)(O)C(N)(N)C(=O)Nc2ccccc2N(C)CCN(C)C)c2cc1Nc1n[pH]ncoc-2n1",
                    0.9469991708860885
                ],
                [
                    "COc1cc(C(N)(N)C(O)(O)S(=O)Nc2ccccc2N(P)CCN(C)C)c2cc1Nc1n[pH]ncoc-2n1",
                    0.9469991708860885
                ],
                [
                    "COc1cc(C(N)(N)C(O)(O)S(=O)Nc2ccccc2N(C)CCN(C)C)c2cc1Nc1n[pH]ncoc-2n1",
                    0.9469991708860885
                ],
                [
                    "COc1cc(C(N)(N)C(O)(O)C(=O)Nc2ccccc2N(P)CCN(C)C)c2cc1Nc1n[pH]ncoc-2n1",
                    0.9469991708860885
                ],
                [
                    "COc1cc(C(N)(N)C(O)(O)C(=O)Nc2ccccc2N(C)CCN(C)C)c2cc1Nc1n[pH]ncoc-2n1",
                    0.9469991708860885
                ],
                [
                    "COc1cc(C(N)(N)C(N)(O)S(=O)Nc2ccccc2N(P)CCN(C)C)c2cc1Nc1n[pH]ncoc-2n1",
                    0.9469991708860885
                ],
                [
                    "COc1cc(C(N)(N)C(N)(O)S(=O)Nc2ccccc2N(C)CCN(C)C)c2cc1Nc1n[pH]ncoc-2n1",
                    0.9469991708860885
                ],
                [
                    "COc1cc(C(N)(N)C(N)(O)C(=O)Nc2ccccc2N(P)CCN(C)C)c2cc1Nc1n[pH]ncoc-2n1",
                    0.9469991708860885
                ],
                [
                    "COc1cc(C(N)(N)C(N)(O)C(=O)Nc2ccccc2N(C)CCN(C)C)c2cc1Nc1n[pH]ncoc-2n1",
                    0.9469991708860885
                ],
                [
                    "COc1cc(C(N)(N)C(N)(N)S(=O)Nc2ccccc2N(P)CCN(C)C)c2cc1Nc1n[pH]ncoc-2n1",
                    0.9469991708860885
                ],
                [
                    "COc1cc(C(N)(N)C(N)(N)S(=O)Nc2ccccc2N(C)CCN(C)C)c2cc1Nc1n[pH]ncoc-2n1",
                    0.9469991708860885
                ],
                [
                    "COc1cc(C(N)(N)C(N)(N)C(=O)Nc2ccccc2N(P)CCN(C)C)c2cc1Nc1n[pH]ncoc-2n1",
                    0.9469991708860885
                ],
                [
                    "COc1cc(C(N)(N)C(N)(N)C(=O)Nc2ccccc2N(C)CCN(C)C)c2cc1Nc1n[pH]ncoc-2n1",
                    0.9469991708860885
                ],
                [
                    "CN(C)CCN(P)c1ccccc1NC(=O)C(N)(N)C(N)(N)c1cc(OP)c2cc1-c1nc(n[pH]nco1)N2",
                    0.9469991708860885
                ],
                [
                    "CN(C)CCN(C)c1ccccc1NS(=O)C(O)(O)C(N)(N)c1cc(OP)c2cc1-c1nc(n[pH]nco1)N2",
                    0.9469991708860885
                ],
                [
                    "CN(C)CCN(C)c1ccccc1NS(=O)C(N)(O)C(N)(O)c1cc(OP)c2cc1-c1nc(n[pH]nco1)N2",
                    0.9469991708860885
                ],
                [
                    "CN(C)CCN(C)c1ccccc1NS(=O)C(N)(O)C(N)(N)c1cc(OP)c2cc1-c1nc(n[pH]nco1)N2",
                    0.9469991708860885
                ],
                [
                    "CN(C)CCN(C)c1ccccc1NS(=O)C(N)(N)C(O)(O)c1cc(OP)c2cc1-c1nc(n[pH]nco1)N2",
                    0.9469991708860885
                ],
                [
                    "CN(C)CCN(C)c1ccccc1NS(=O)C(N)(N)C(N)(O)c1cc(OP)c2cc1-c1nc(n[pH]nco1)N2",
                    0.9469991708860885
                ],
                [
                    "CN(C)CCN(C)c1ccccc1NS(=O)C(N)(N)C(N)(N)c1cc(OP)c2cc1-c1nc(n[pH]nco1)N2",
                    0.9469991708860885
                ],
                [
                    "CN(C)CCN(C)c1ccccc1NC(=O)C(O)(O)C(O)(O)c1cc(OP)c2cc1-c1nc(n[pH]nco1)N2",
                    0.9469991708860885
                ],
                [
                    "CN(C)CCN(C)c1ccccc1NC(=O)C(O)(O)C(N)(O)c1cc(OP)c2cc1-c1nc(n[pH]nco1)N2",
                    0.9469991708860885
                ],
                [
                    "CN(C)CCN(C)c1ccccc1NC(=O)C(O)(O)C(N)(N)c1cc(OP)c2cc1-c1nc(n[pH]nco1)N2",
                    0.9469991708860885
                ],
                [
                    "CN(C)CCN(C)c1ccccc1NC(=O)C(N)(O)C(O)(O)c1cc(OP)c2cc1-c1nc(n[pH]nco1)N2",
                    0.9469991708860885
                ],
                [
                    "CN(C)CCN(C)c1ccccc1NC(=O)C(N)(O)C(N)(O)c1cc(OP)c2cc1-c1nc(n[pH]nco1)N2",
                    0.9469991708860885
                ],
                [
                    "CN(C)CCN(C)c1ccccc1NC(=O)C(N)(O)C(N)(N)c1cc(OP)c2cc1-c1nc(n[pH]nco1)N2",
                    0.9469991708860885
                ],
                [
                    "CN(C)CCN(C)c1ccccc1NC(=O)C(N)(N)C(O)(O)c1cc(OP)c2cc1-c1nc(n[pH]nco1)N2",
                    0.9469991708860885
                ],
                [
                    "CN(C)CCN(C)c1ccccc1NC(=O)C(N)(N)C(N)(O)c1cc(OP)c2cc1-c1nc(n[pH]nco1)N2",
                    0.9469991708860885
                ],
                [
                    "CN(C)CCN(C)c1ccccc1NC(=O)C(N)(N)C(N)(N)c1cc(OP)c2cc1-c1nc(n[pH]nco1)N2",
                    0.9469991708860885
                ],
                [
                    "CN(C)CCN(P)c1ccccc1NC(=O)C(N)(O)C(N)(N)c1cc(OP)c2cc1-c1nc(n[pH]nco1)N2",
                    0.9469096541018491
                ],
                [
                    "CN(C)CCN(P)c1ccccc1NC(=O)C(N)(N)C(N)(O)c1cc(OP)c2cc1-c1nc(n[pH]nco1)N2",
                    0.9469096541018491
                ],
                [
                    "COc1cc(C(O)(O)C(N)(O)S(=O)Nc2ccccc2N(P)CCN(C)C)c2cc1Nc1n[pH]ncoc-2n1",
                    0.9468996228308355
                ],
                [
                    "COc1cc(C(N)(O)C(O)(O)S(=O)Nc2ccccc2N(P)CCN(C)C)c2cc1Nc1n[pH]ncoc-2n1",
                    0.9468996228308355
                ],
                [
                    "CN(C)CCN(C)c1ccccc1NS(=O)C(O)(O)C(N)(O)c1cc(OP)c2cc1-c1nc(n[pH]nco1)N2",
                    0.9468996228308355
                ],
                [
                    "CN(C)CCN(C)c1ccccc1NS(=O)C(N)(O)C(O)(O)c1cc(OP)c2cc1-c1nc(n[pH]nco1)N2",
                    0.9468996228308355
                ],
                [
                    "CN(C)CCN(P)c1ccccc1NC(=O)C(O)(O)C(N)(N)c1cc(OP)c2cc1-c1nc(n[pH]nco1)N2",
                    0.9465573556340829
                ],
                [
                    "CN(C)CCN(P)c1ccccc1NC(=O)C(N)(O)C(N)(O)c1cc(OP)c2cc1-c1nc(n[pH]nco1)N2",
                    0.9465573556340829
                ],
                [
                    "CN(C)CCN(P)c1ccccc1NC(=O)C(N)(N)C(O)(O)c1cc(OP)c2cc1-c1nc(n[pH]nco1)N2",
                    0.9465573556340829
                ],
                [
                    "COc1cc(C(O)(O)C(O)(O)S(=O)Nc2ccccc2N(P)CCN(C)C)c2cc1Nc1n[pH]ncoc-2n1",
                    0.9465354016740141
                ],
                [
                    "CN(C)CCN(C)c1ccccc1NS(=O)C(O)(O)C(O)(O)c1cc(OP)c2cc1-c1nc(n[pH]nco1)N2",
                    0.9465354016740141
                ],
                [
                    "COc1cc(PC(N)(O)C(O)(O)S(=O)Nc2ccccc2N(C)CCN(C)C)c2cc1Nc1n[pH]ncoc-2n1",
                    0.9461924990521131
                ],
                [
                    "COc1cc(PC(N)(O)C(N)(O)S(=O)Nc2ccccc2N(P)CCN(C)C)c2cc1Nc1n[pH]ncoc-2n1",
                    0.9461924990521131
                ],
                [
                    "COc1cc(PC(N)(O)C(N)(O)C(=O)Nc2ccccc2N(C)CCN(C)C)c2cc1Nc1n[pH]ncoc-2n1",
                    0.9461924990521131
                ],
                [
                    "COc1cc(OC(N)(O)C(O)(O)S(=O)Nc2ccccc2N(C)CCN(C)C)c2cc1Nc1n[pH]ncoc-2n1",
                    0.9461924990521131
                ],
                [
                    "COc1cc(CC(O)(O)C(N)(O)S(=O)Nc2ccccc2N(C)CCN(C)C)c2cc1Nc1n[pH]ncoc-2n1",
                    0.9461924990521131
                ],
                [
                    "COc1cc(CC(O)(O)C(N)(O)C(=O)Nc2ccccc2N(C)CCN(C)C)c2cc1Nc1n[pH]ncoc-2n1",
                    0.9461924990521131
                ],
                [
                    "COc1cc(CC(N)(O)C(O)(O)C(=O)Nc2ccccc2N(C)CCN(C)C)c2cc1Nc1n[pH]ncoc-2n1",
                    0.9461924990521131
                ],
                [
                    "COc1cc(CC(N)(O)C(N)(O)C(=O)Nc2ccccc2N(P)CCN(C)C)c2cc1Nc1n[pH]ncoc-2n1",
                    0.9461924990521131
                ],
                [
                    "COc1cc(CC(N)(O)C(N)(N)C(=O)Nc2ccccc2N(P)CCN(C)C)c2cc1Nc1n[pH]ncoc-2n1",
                    0.9461924990521131
                ],
                [
                    "COc1cc(CC(N)(N)C(N)(N)C(=O)Nc2ccccc2N(C)CCN(C)C)c2cc1Nc1n[pH]ncoc-2n1",
                    0.9461924990521131
                ],
                [
                    "COc1cc(C(O)(O)C(O)C(N)S(=O)Nc2ccccc2N(C)CCN(C)C)c2cc1Nc1n[pH]ncoc-2n1",
                    0.9461924990521131
                ],
                [
                    "COc1cc(C(O)(O)C(O)(CN)C(=O)Nc2ccccc2N(P)CCN(C)C)c2cc1Nc1n[pH]ncoc-2n1",
                    0.9461924990521131
                ],
                [
                    "COc1cc(C(O)(O)C(O)(CN)C(=O)Nc2ccccc2N(C)CCN(C)C)c2cc1Nc1n[pH]ncoc-2n1",
                    0.9461924990521131
                ],
                [
                    "COc1cc(C(O)(O)C(N)(O)CS(=O)Nc2ccccc2N(C)CCN(C)C)c2cc1Nc1n[pH]ncoc-2n1",
                    0.9461924990521131
                ],
                [
                    "COc1cc(C(O)(CO)C(N)(O)S(=O)Nc2ccccc2N(C)CCN(C)C)c2cc1Nc1n[pH]ncoc-2n1",
                    0.9461924990521131
                ],
                [
                    "COc1cc(C(O)(CO)C(N)(O)C(=O)Nc2ccccc2N(C)CCN(C)C)c2cc1Nc1n[pH]ncoc-2n1",
                    0.9461924990521131
                ],
                [
                    "COc1cc(C(O)(CN)C(O)(O)S(=O)Nc2ccccc2N(C)CCN(C)C)c2cc1Nc1n[pH]ncoc-2n1",
                    0.9461924990521131
                ],
                [
                    "COc1cc(C(O)(CN)C(O)(O)C(=O)Nc2ccccc2N(P)CCN(C)C)c2cc1Nc1n[pH]ncoc-2n1",
                    0.9461924990521131
                ],
                [
                    "COc1cc(C(O)(CN)C(N)(O)S(=O)Nc2ccccc2N(C)CCN(C)C)c2cc1Nc1n[pH]ncoc-2n1",
                    0.9461924990521131
                ],
                [
                    "COc1cc(C(N)C(O)(C(=O)Nc2ccccc2N(C)CCN(C)C)C(N)N)c2cc1Nc1n[pH]ncoc-2n1",
                    0.9461924990521131
                ],
                [
                    "COc1cc(C(N)(O)C(O)(CN)S(=O)Nc2ccccc2N(C)CCN(C)C)c2cc1Nc1n[pH]ncoc-2n1",
                    0.9461924990521131
                ],
                [
                    "COc1cc(C(N)(O)C(N)(CO)C(=O)Nc2ccccc2N(P)CCN(C)C)c2cc1Nc1n[pH]ncoc-2n1",
                    0.9461924990521131
                ],
                [
                    "COc1cc(C(N)(N)C(O)(CN)S(=O)Nc2ccccc2N(C)CCN(C)C)c2cc1Nc1n[pH]ncoc-2n1",
                    0.9461924990521131
                ],
                [
                    "COc1cc(C(N)(N)C(O)(CN)C(=O)Nc2ccccc2N(C)CCN(C)C)c2cc1Nc1n[pH]ncoc-2n1",
                    0.9461924990521131
                ],
                [
                    "COc1cc(C(N)(CO)C(O)(O)S(=O)Nc2ccccc2N(C)CCN(C)C)c2cc1Nc1n[pH]ncoc-2n1",
                    0.9461924990521131
                ],
                [
                    "COc1cc(C(N)(CO)C(O)(O)C(=O)Nc2ccccc2N(C)CCN(C)C)c2cc1Nc1n[pH]ncoc-2n1",
                    0.9461924990521131
                ],
                [
                    "COc1cc(C(N)(CO)C(N)(O)S(=O)Nc2ccccc2N(C)CCN(C)C)c2cc1Nc1n[pH]ncoc-2n1",
                    0.9461924990521131
                ],
                [
                    "COc1cc(C(N)(CO)C(N)(N)C(=O)Nc2ccccc2N(P)CCN(C)C)c2cc1Nc1n[pH]ncoc-2n1",
                    0.9461924990521131
                ],
                [
                    "COc1cc(C(N)(CN)C(N)(O)S(=O)Nc2ccccc2N(C)CCN(C)C)c2cc1Nc1n[pH]ncoc-2n1",
                    0.9461924990521131
                ],
                [
                    "COc1cc(C(N)(CN)C(N)(O)C(=O)Nc2ccccc2N(P)CCN(C)C)c2cc1Nc1n[pH]ncoc-2n1",
                    0.9461924990521131
                ],
                [
                    "COc1cc(C(N)(CN)C(N)(N)C(=O)Nc2ccccc2N(P)CCN(C)C)c2cc1Nc1n[pH]ncoc-2n1",
                    0.9461924990521131
                ],
                [
                    "COc1cc(C(N)(C(N)O)C(N)C(=O)Nc2ccccc2N(P)CCN(C)C)c2cc1Nc1n[pH]ncoc-2n1",
                    0.9461924990521131
                ],
                [
                    "COc1cc(C(N)(C(N)O)C(N)C(=O)Nc2ccccc2N(C)CCN(C)C)c2cc1Nc1n[pH]ncoc-2n1",
                    0.9461924990521131
                ],
                [
                    "CNC(N)(c1cc(OC)c2cc1-c1nc(n[pH]nco1)N2)C(N)(O)C(=O)Nc1ccccc1N(C)CCN(C)C",
                    0.9461924990521131
                ],
                [
                    "CN(C)CCN(P)c1ccccc1NS(=O)C(N)(O)C(N)(O)Pc1cc(OP)c2cc1-c1nc(n[pH]nco1)N2",
                    0.9461924990521131
                ],
                [
                    "CN(C)CCN(C)c1ccccc1NS(=O)C(O)(O)C(N)(O)Pc1cc(OP)c2cc1-c1nc(n[pH]nco1)N2",
                    0.9461924990521131
                ],
                [
                    "CN(C)CCN(C)c1ccccc1NC(=O)C(O)(CN)C(N)(N)c1cc(OP)c2cc1-c1nc(n[pH]nco1)N2",
                    0.9461924990521131
                ],
                [
                    "CN(C)CCN(C)c1ccccc1NC(=O)C(N)(O)C(N)(CN)c1cc(OP)c2cc1-c1nc(n[pH]nco1)N2",
                    0.9461924990521131
                ],
                [
                    "CN(C)CCN(C)c1ccccc1NC(=O)C(N)(N)C(N)(CO)c1cc(OP)c2cc1-c1nc(n[pH]nco1)N2",
                    0.9461924990521131
                ],
                [
                    "CN(C)CCN(C)c1ccccc1NC(=O)C(N)(CN)C(O)(O)c1cc(OP)c2cc1-c1nc(n[pH]nco1)N2",
                    0.9461924990521131
                ]
            ],
            "execution_time": 28383.94158053398,
            "number_scoring_function_calls": 819583,
            "metadata": {
                "top_1": 0.9469991708860885,
                "top_10": 0.9469991708860885,
                "top_100": 0.9466482000528025,
                "internal_similarity_max": 0.9113924050632911,
                "internal_similarity_mean": 0.6888564472874981,
                "internal_similarity_histogram_density": [
                    [
                        0.1,
                        0.0,
                        0.0,
                        0.0,
                        0.012000000000000002,
                        1.4839999999999987,
                        3.8780000000000006,
                        3.1960000000000006,
                        1.1840000000000002,
                        0.14600000000000002
                    ]
                ],
                "internal_similarity_histogram_bins": [
                    [
                        0.0,
                        0.1,
                        0.2,
                        0.30000000000000004,
                        0.4,
                        0.5,
                        0.6000000000000001,
                        0.7000000000000001,
                        0.8,
                        0.9,
                        1.0
                    ]
                ]
            }
        },
        {
            "benchmark_name": "Fexofenadine MPO",
            "score": 0.9999870128782967,
            "optimized_molecules": [
                [
                    "COC(C)(C(=O)O)c1ccc(C(O)CCCN2CCC(C(O)(c3cc#ccc3)c3cc#ccc3)CC2)cn1",
                    1.0
                ],
                [
                    "COC(C)(C(=O)O)C1=[SH]C=C(C(O)CCCN2CCC(C(O)(c3cc#ccc3)c3cc#ccc3)CC2)C=C1",
                    1.0
                ],
                [
                    "CNC(C)(C(=O)O)c1ccc(C(O)CCCN2CCC(C(O)(c3cc#ccc3)c3cc#ccc3)CC2)cn1",
                    1.0
                ],
                [
                    "CNC(C)(C(=O)O)C1=[SH]C=C(C(O)CCCN2CCC(C(O)(c3cc#ccc3)c3cc#ccc3)CC2)C=C1",
                    1.0
                ],
                [
                    "CN(C(=O)O)c1ccc(C(O)CCCN2CCC(C(O)(c3cc#ccc3)c3cc#ccc3)CC2)cn1",
                    1.0
                ],
                [
                    "CCOC(C)(C(=O)O)C1=[SH]C=C(C(O)CCCN2CCC(C(O)(c3cc#ccc3)c3cc#ccc3)CC2)C=C1",
                    1.0
                ],
                [
                    "CCNC(C)(C(=O)O)c1ccc(C(O)CCCN2CCC(C(O)(c3cc#ccc3)c3cc#ccc3)CC2)cn1",
                    1.0
                ],
                [
                    "CC1(C(=O)O)O[SH]2(C)=C1C=CC(C(O)CCCN1CCC(C(O)(c3cc#ccc3)c3cc#ccc3)CC1)=C2",
                    1.0
                ],
                [
                    "CC1(C(=O)O)OS2=C1C=CC(C(O)CCCN1CCC(C(O)(c3cc#ccc3)c3cc#ccc3)CC1)=C2",
                    1.0
                ],
                [
                    "CC1(C(=O)O)OOS2=C1C=CC(C(O)CCCN1CCC(C(O)(c3cc#ccc3)c3cc#ccc3)CC1)=C2",
                    1.0
                ],
                [
                    "CC1(C(=O)O)OCS2=C1C=CC(C(O)CCCN1CCC(C(O)(c3cc#ccc3)c3cc#ccc3)CC1)=C2",
                    1.0
                ],
                [
                    "CC1(C(=O)O)OC#S2=C1C=CC(C(O)CCCN1CCC(C(O)(c3cc#ccc3)c3cc#ccc3)CC1)=C2",
                    1.0
                ],
                [
                    "CC(OS)(C(=O)O)c1ccc(C(O)CCCN2CCC(C(O)(c3cc#ccc3)c3cc#ccc3)CC2)cn1",
                    1.0
                ],
                [
                    "CC(OS)(C(=O)O)C1=[SH]C=C(C(O)CCCN2CCC(C(O)(c3cc#ccc3)c3cc#ccc3)CC2)C=C1",
                    1.0
                ],
                [
                    "CC(OP)(C(=O)O)c1ccc(C(O)CCCN2CCC(C(O)(c3cc#ccc3)c3cc#ccc3)CC2)cn1",
                    1.0
                ],
                [
                    "CC(OP)(C(=O)O)C1=[SH]C=C(C(O)CCCN2CCC(C(O)(c3cc#ccc3)c3cc#ccc3)CC2)C=C1",
                    1.0
                ],
                [
                    "CC(OO)(C(=O)S)c1ccc(C(O)CCCN2CCC(C(O)(c3cc#ccc3)c3cc#ccc3)CC2)cn1",
                    1.0
                ],
                [
                    "CC(OO)(C(=O)P)c1ccc(C(O)CCCN2CCC(C(O)(c3cc#ccc3)c3cc#ccc3)CC2)cn1",
                    1.0
                ],
                [
                    "CC(OO)(C(=O)O)c1ccc(C(O)CCCN2CCC(C(O)(c3cc#ccc3)c3cc#ccc3)CC2)cn1",
                    1.0
                ],
                [
                    "CC(OO)(C(=O)O)c1ccc(C(O)CCCN2CCC(C(O)(c3c#cc#cc3)c3cc#ccc3)CC2)cn1",
                    1.0
                ],
                [
                    "CC(ON)(C(=O)O)c1ccc(C(O)CCCN2CCCC(C(O)(c3cc#ccc3)c3cc#ccc3)CC2)cc1",
                    1.0
                ],
                [
                    "CC(O)C(C)(C(=O)O)c1ccc(C(O)CCCN2CCC(C(O)(c3cc#ccc3)c3cc#ccc3)CC2)cn1",
                    1.0
                ],
                [
                    "CC(O)C(C)(C(=O)O)C1=[SH]C=C(C(O)CCCN2CCC(C(O)(c3cc#ccc3)c3cc#ccc3)CC2)C=C1",
                    1.0
                ],
                [
                    "CC(O)(c1c#cc(C(O)CCCN2CCC(C(O)(c3cc#ccc3)c3cc#ccc3)CC2)cc1)N(N)O",
                    1.0
                ],
                [
                    "CC(O)(C(=O)S)c1ccc(C(O)CCCN2CCC(C(O)(c3cc#ccc3)c3cc#ccc3)CC2)cn1",
                    1.0
                ],
                [
                    "CC(O)(C(=O)P)c1ccc(C(O)CCCN2CCC(C(O)(c3cc#ccc3)c3cc#ccc3)CC2)cn1",
                    1.0
                ],
                [
                    "CC(O)(C(=O)O)c1ccc(C(O)CCCN2CCPC(C(O)(c3cc#ccc3)c3cc#ccc3)CC2)cc1",
                    1.0
                ],
                [
                    "CC(O)(C(=O)O)c1ccc(C(O)CCCN2CCCC(C(O)(c3cc#ccc3)c3ccccc3)CC2)cn1",
                    1.0
                ],
                [
                    "CC(O)(C(=O)O)c1ccc(C(O)CCCN2CCCC(C(O)(c3cc#ccc3)c3cc#ccc3)CC2)cn1",
                    1.0
                ],
                [
                    "CC(O)(C(=O)O)c1ccc(C(O)CCCN2CCC(C(O)(c3cc#ccc3)c3ccccc3)CC2)cn1",
                    1.0
                ],
                [
                    "CC(O)(C(=O)O)c1ccc(C(O)CCCN2CCC(C(O)(c3cc#ccc3)c3cc#ccc3)PC2)cc1",
                    1.0
                ],
                [
                    "CC(O)(C(=O)O)c1ccc(C(O)CCCN2CCC(C(O)(c3cc#ccc3)c3cc#ccc3)CC2)cn1",
                    1.0
                ],
                [
                    "CC(O)(C(=O)O)c1ccc(C(O)CCCN2CCC(C(O)(c3cc#ccc3)c3cc#ccc3)CC2)cc1",
                    1.0
                ],
                [
                    "CC(O)(C(=O)O)c1ccc(C(O)CCCN2CCC(C(O)(C3=CC=[SH]OC=C3)c3cc#ccc3)CC2)cc1",
                    1.0
                ],
                [
                    "CC(O)(C(=O)O)c1ccc(C(O)CCCN2CCC(C(O)(C3=CC=[SH]C=C3)c3cc#ccc3)CC2)cc1",
                    1.0
                ],
                [
                    "CC(O)(C(=O)O)c1ccc(C(O)CCCN2CCC(C(O)(C3=CC=COC=C3)c3cc#ccc3)CC2)cn1",
                    1.0
                ],
                [
                    "CC(O)(C(=O)O)c1ccc(C(O)CCCN2CCC(C(O)(C3=CC=COC=C3)c3cc#ccc3)CC2)cc1",
                    1.0
                ],
                [
                    "CC(O)(C(=O)O)c1ccc(C(O)CCCN2CCC(C(O)(C3=CC=CCC=C3)c3cc#ccc3)CC2)cn1",
                    1.0
                ],
                [
                    "CC(O)(C(=O)O)c1ccc(C(N)CCCN2CCC(C(O)(C3=CC=COC=C3)c3cc#ccc3)CC2)cc1",
                    1.0
                ],
                [
                    "CC(O)(C(=O)O)C1=[SH]C=C(C(O)CCCN2CCCC(C(O)(c3cc#ccc3)c3cc#ccc3)CC2)C=C1",
                    1.0
                ],
                [
                    "CC(O)(C(=O)O)C1=[SH]C=C(C(O)CCCN2CCC(C(O)(c3cc#ccc3)c3cc#ccc3)CC2)C=C1",
                    1.0
                ],
                [
                    "CC(O)(C(=O)O)C1=S(O)C=C(C(O)CCCN2CCC(C(O)(c3cc#ccc3)c3cc#ccc3)CC2)C=C1",
                    1.0
                ],
                [
                    "CC(O)(C(=O)O)C1=S(O)C=C(C(O)CCCN2CCC(C(O)(c3c#cccc3)c3cc#ccc3)CC2)C=C1",
                    1.0
                ],
                [
                    "CC(O)(C(=O)F)c1ccc(C(O)CCCN2CCC(C(O)(c3cc#ccc3)c3cc#ccc3)CC2)cn1",
                    1.0
                ],
                [
                    "CC(O)(C(=N)O)c1ccc(C(O)CCCN2CCC(C(O)(c3cc#ccc3)c3ccccc3)CC2)cn1",
                    1.0
                ],
                [
                    "CC(O)(C(=N)O)C1=[SH]C=C(C(O)CCCN2CCC(C(O)(c3cc#ccc3)c3cc#ccc3)CC2)C=C1",
                    1.0
                ],
                [
                    "CC(O)(C(=N)O)C1=[SH]C=C(C(O)CCCN2CCC(C(O)(c3c#cccc3)c3cc#ccc3)CC2)C=C1",
                    1.0
                ],
                [
                    "CC(NO)(C(=O)P)c1ccc(C(O)CCCN2CCC(C(O)(c3cc#ccc3)c3cc#ccc3)CC2)cn1",
                    1.0
                ],
                [
                    "CC(NO)(C(=O)O)c1c#cc(C(O)CCCN2CCC(C(O)(c3cc#ccc3)c3cc#ccc3)CC2)cn1",
                    1.0
                ],
                [
                    "CC(NN)(C(=O)O)C1=[SH]C=C(C(O)CCCN2CCC(C(O)(c3cc#ccc3)c3cc#ccc3)CC2)C=C1",
                    1.0
                ],
                [
                    "CC(N)(c1c#cc(C(O)CCCN2CCC(C(O)(c3cc#ccc3)c3cc#ccc3)CC2)cc1)N(O)S",
                    1.0
                ],
                [
                    "CC(N)(c1c#cc(C(O)CCCN2CCC(C(O)(c3cc#ccc3)c3cc#ccc3)CC2)cc1)N(O)P",
                    1.0
                ],
                [
                    "CC(N)(c1c#cc(C(O)CCCN2CCC(C(O)(c3cc#ccc3)c3cc#ccc3)CC2)cc1)N(O)O",
                    1.0
                ],
                [
                    "CC(N)(c1c#cc(C(O)CCCN2CCC(C(O)(c3cc#ccc3)c3cc#ccc3)CC2)cc1)N(O)Cl",
                    1.0
                ],
                [
                    "CC(N)(c1c#cc(C(O)CCCN2CCC(C(O)(c3cc#ccc3)c3cc#ccc3)CC2)cc1)N(N)O",
                    1.0
                ],
                [
                    "CC(N)(NO)c1c#cc(C(O)CCCN2CCC(C(O)(c3cc#ccc3)c3cc#ccc3)CC2)cc1",
                    1.0
                ],
                [
                    "CC(N)(N)c1ccc(C(O)CCCN2CCC(C(O)(c3cc#ccc3)c3cc#ccc3)CC2)cc1",
                    1.0
                ],
                [
                    "CC(N)(C(=O)O)c1ccc(C(O)CCCN2CCCC(C(O)(c3cc#ccc3)c3ccccc3)CC2)cn1",
                    1.0
                ],
                [
                    "CC(N)(C(=O)O)c1ccc(C(O)CCCN2CCCC(C(O)(c3cc#ccc3)c3cc#ccc3)CC2)cn1",
                    1.0
                ],
                [
                    "CC(N)(C(=O)O)c1ccc(C(O)CCCN2CCC(C(O)(c3cc#ccc3)c3cc#ccc3)CC2)cn1",
                    1.0
                ],
                [
                    "CC(N)(C(=O)O)c1ccc(C(O)CCCN2CCC(C(O)(c3cc#ccc3)c3cc#ccc3)CC2)cc1",
                    1.0
                ],
                [
                    "CC(N)(C(=O)O)c1ccc(C(O)CCCN2CCC(C(O)(C3=CC=COC=C3)c3cc#ccc3)CC2)cn1",
                    1.0
                ],
                [
                    "CC(N)(C(=O)O)C1=[SH]C=C(C(O)CCCN2CCC(C(O)(c3cc#ccc3)c3cc#ccc3)CC2)C=C1",
                    1.0
                ],
                [
                    "CC(N)(C(=O)O)C1=S(N)C=C(C(O)CCCN2CCC(C(O)(c3cc#ccc3)c3cc#ccc3)CC2)C=C1",
                    1.0
                ],
                [
                    "CC(CO)(C(=O)P)c1ccc(C(O)CCCN2CCC(C(O)(c3cc#ccc3)c3cc#ccc3)CC2)cn1",
                    1.0
                ],
                [
                    "CC(CO)(C(=O)O)c1ccc(C(O)CCCN2CCC(C(O)(c3cc#ccc3)c3cc#ccc3)CC2)cn1",
                    1.0
                ],
                [
                    "CC(CO)(C(=O)O)c1ccc(C(O)CCCN2CCC(C(O)(C3=CC=[SH]C=C3)c3cc#ccc3)CC2)cc1",
                    1.0
                ],
                [
                    "CC(CO)(C(=O)O)C1=[SH]C=C(C(O)CCCN2CCC(C(O)(c3cc#ccc3)c3cc#ccc3)CC2)C=C1",
                    1.0
                ],
                [
                    "CC(CN)(NO)c1c#cc(C(O)CCCN2CCC(C(O)(c3cc#ccc3)c3cc#ccc3)CC2)cc1",
                    1.0
                ],
                [
                    "CC(CN)(C(=O)O)c1ccc(C(O)CCCN2CCC(C(O)(C3=CC=COC=C3)c3cc#ccc3)CC2)cc1",
                    1.0
                ],
                [
                    "CC(C=O)(OO)c1ccc(C(O)CCCN2CCC(C(O)(c3cc#ccc3)c3cc#ccc3)CC2)cn1",
                    1.0
                ],
                [
                    "CC(C=O)(NO)c1ccc(C(O)CCCN2CCC(C(O)(c3cc#ccc3)c3cc#ccc3)CC2)cn1",
                    1.0
                ],
                [
                    "CC(C(=O)O)c1ccc(C(O)CCCN2CCC(C(O)(c3cc#ccc3)c3cc#ccc3)CC2)cn1",
                    1.0
                ],
                [
                    "CC(C(=O)O)(C1=[SH]C=C(C(O)CCCN2CCC(C(O)(c3cc#ccc3)c3cc#ccc3)CC2)C=C1)C(O)O",
                    1.0
                ],
                [
                    "CC(C(=O)O)(C1=[SH]C=C(C(O)CCCN2CCC(C(O)(c3cc#ccc3)c3cc#ccc3)CC2)C=C1)C(O)Cl",
                    1.0
                ],
                [
                    "CC(C(=O)O)(C1=[SH]C=C(C(O)CCCN2CCC(C(O)(c3c#cc#cc3)c3cc#ccc3)CC2)C=C1)C(O)Cl",
                    1.0
                ],
                [
                    "CC(=O)C(C)(NO)c1ccc(C(O)CCCN2CCC(C(O)(c3cc#ccc3)c3cc#ccc3)CC2)cn1",
                    1.0
                ],
                [
                    "CC(N)(c1ccc(C(O)CCCN2CCC(C(O)(c3cc#ccc3)c3cc#ccc3)CC2)cc1)C(O)S",
                    0.9999958333420139
                ],
                [
                    "CC(N)(c1ccc(C(O)CCCN2CCC(C(O)(c3cc#ccc3)c3cc#ccc3)CC2)cc1)C(O)P",
                    0.9999958333420139
                ],
                [
                    "CC(N)(c1c#cc(C(O)CCCN2CCC(C(O)(c3cc#ccc3)c3cc#ccc3)CC2)cc1)C(O)S",
                    0.9999958333420139
                ],
                [
                    "CC(N)(c1c#cc(C(O)CCCN2CCC(C(O)(c3cc#ccc3)c3cc#ccc3)CC2)cc1)C(O)P",
                    0.9999958333420139
                ],
                [
                    "CC(N)(c1c#cc(C(O)CCCN2CCC(C(O)(c3c#cccc3)c3cc#ccc3)CC2)cc1)C(O)S",
                    0.9999958333420139
                ],
                [
                    "CC(N)(c1c#cc(C(O)CCCN2CCC(C(O)(c3c#cccc3)c3cc#ccc3)CC2)cc1)C(O)P",
                    0.9999958333420139
                ],
                [
                    "CC(N)(c1c#cc(C(O)CCCN2CCC(C(O)(c3c#cccc3)c3cc#ccc3)CC2)cc1)C(O)Cl",
                    0.9999958333420139
                ],
                [
                    "CC(N)(O)c1ccc(C(O)CCCN2CCC(C(O)(c3cc#ccc3)c3cc#ccc3)CC2)cc1",
                    0.9999958333420139
                ],
                [
                    "CC(N)(O)c1c#cc(C(O)CCCN2CCC(C(O)(c3cc#ccc3)c3cc#ccc3)CC2)cc1",
                    0.9999958333420139
                ],
                [
                    "CC(N)(CO)c1ccc(C(O)CCCN2CCC(C(O)(c3cc#ccc3)c3cc#ccc3)CC2)cc1",
                    0.9999958333420139
                ],
                [
                    "CC(O)(C(=O)O)c1ccc(C(N)CCCN2CCC(C(O)(c3cc#ccc3)c3ccccc3)CC2)cc1",
                    0.999991407970245
                ],
                [
                    "CC(CS)(C(=O)O)c1ccc(C(O)CCCN2CCC(C(O)(c3cc#ccc3)c3cc#ccc3)CC2)cn1",
                    0.9999564766805005
                ],
                [
                    "CC(O)(C(=O)O)c1ccc(C(O)CCCN2CCC(C(O)(C3=CC=CCOC=C3)c3cc#ccc3)CC2)cc1",
                    0.999939961735702
                ],
                [
                    "CC1(C(=O)O)OS2(C)(C)=C1C=CC(C(O)CCCN1CCC(C(O)(c3cc#ccc3)c3cc#ccc3)CC1)=C2",
                    0.9996872067359285
                ],
                [
                    "CS1=C(C(C)(NP)C(=O)O)C=CC(C(O)CCCN2CCC(C(O)(c3cc#ccc3)c3cc#ccc3)CC2)=C1",
                    0.9996842437428233
                ],
                [
                    "CC(O)(C(=O)O)C1=[SH]C=C(C(O)CCCN2CCC(C(O)(c3cc#ccc3)c3cc#ccc3)CC2)C=CC1",
                    0.99967814609943
                ],
                [
                    "CC(O)(C(=O)O)C1=NCC=C(C(O)CCCN2CCC(C(O)(c3cc#ccc3)c3cc#ccc3)CC2)C=C1",
                    0.99967814609943
                ],
                [
                    "CC(O)(C(=O)O)C1=NC=C(C(O)CCCN2CCC(C(O)(c3cc#ccc3)c3ccccc3)CC2)C=CC1",
                    0.99967814609943
                ],
                [
                    "CC(O)(C(=O)O)C1=NC=C(C(O)CCCN2CCC(C(O)(c3cc#ccc3)c3cc#ccc3)CC2)C=CC1",
                    0.99967814609943
                ],
                [
                    "CC1(C(=O)O)OS2=C1C=CC(C(O)CCCN1CCCC(C(O)(c3cc#ccc3)c3cc#ccc3)CC1)=C2",
                    0.9995840862494468
                ],
                [
                    "COC(C)(C(=O)O)C1=[SH]C=C(C(O)CCCN2CCCC(C(O)(c3cc#ccc3)c3cc#ccc3)CC2)C=C1",
                    0.999529854185523
                ],
                [
                    "CNC(C)(C(=O)O)C1=[SH]C=C(C(O)CCCN2CCCC(C(O)(c3cc#ccc3)c3cc#ccc3)CC2)C=C1",
                    0.999529854185523
                ],
                [
                    "CC(CO)(C(=O)O)C1=[SH]C=C(C(O)CCCN2CCCC(C(O)(c3cc#ccc3)c3cc#ccc3)CC2)C=C1",
                    0.999529854185523
                ]
            ],
            "execution_time": 3537.3197016716003,
            "number_scoring_function_calls": 86134,
            "metadata": {
                "top_1": 1.0,
                "top_10": 1.0,
                "top_100": 0.9999610386348904,
                "internal_similarity_max": 0.9428571428571428,
                "internal_similarity_mean": 0.558053740796084,
                "internal_similarity_histogram_density": [
                    [
                        0.1,
                        0.0,
                        0.0,
                        0.012000000000000002,
                        2.964000000000001,
                        4.2819999999999965,
                        1.3420000000000003,
                        0.9280000000000002,
                        0.3480000000000001,
                        0.024000000000000004
                    ]
                ],
                "internal_similarity_histogram_bins": [
                    [
                        0.0,
                        0.1,
                        0.2,
                        0.30000000000000004,
                        0.4,
                        0.5,
                        0.6000000000000001,
                        0.7000000000000001,
                        0.8,
                        0.9,
                        1.0
                    ]
                ]
            }
        },
        {
            "benchmark_name": "Ranolazine MPO",
            "score": 0.9338507913259644,
            "optimized_molecules": [
                [
                    "CC=CC(C)=C1NC2CN(CCCCN(O)C=Cc3cccc(C)c3OC(=O)CCCCCCC(F)COO)P12",
                    0.9367060452027095
                ],
                [
                    "CC=CNOCC(F)CCCCCCC(=O)Oc1c(C)cccc1C=CN(O)CCCCN(O)NC(C)=C(C)C=CC",
                    0.9358174884971542
                ],
                [
                    "CC=CC(C)=C(C)NN(O)CCCCN(O)C=Cc1cccc(C)c1OC(=O)CCCCCCC(F)COC=COC",
                    0.9332846798374667
                ],
                [
                    "CC=CC=CC(C)=C1CN(CCCCN(O)C=Cc2cccc(C)c2OC(=O)CC(C)CCCCC(F)COO)N1",
                    0.9331793153320017
                ],
                [
                    "CC=CC(C)=C1NN(CCCCN(O)C=Cc2cccc(C)c2OC(=O)CCCCCCC(F)COO)CC1C",
                    0.9329869876053474
                ],
                [
                    "CC=CC(C)=CC(C)=C1CN(CCCCN(O)C=Cc2cccc(C)c2OC(=O)CCCCCCC(F)COO)N1",
                    0.9329748526878355
                ],
                [
                    "CC(C=CC=CCl)=C1CN(CCCCN(O)CC(C)c2cccc(C)c2OC(=O)C=CCCCCC(F)COO)N1",
                    0.9328866309880895
                ],
                [
                    "CC=CC=CC(C)=C1CN(CCCCN(O)CC(C)c2cccc(C)c2OC(=O)C=CCCCCC(CF)COO)N1",
                    0.9328848697388047
                ],
                [
                    "CC=CC(C)=C1CC(C)CN(CCCCN(O)C=Cc2cccc(C)c2OC(=O)C=CCCCCC(F)COO)N1",
                    0.9322547831956278
                ],
                [
                    "CC=CNOCC(F)CCCCCCC(=O)Oc1c(C)cccc1C=CN(O)CCCCN(O)Nc1c(C)cccc1C",
                    0.9321257088543347
                ],
                [
                    "CC=CC(C)=C1CN(CCCCN(O)C=Cc2cccc(C)c2OC(=O)CC(C)CCCCC(COO)SF)N1",
                    0.9320867271190766
                ],
                [
                    "CC=CC(C)=C1CN(CCCCN(O)C=Cc2cccc(C)c2OC(=O)CC(C)CCCCC(COO)PF)N1",
                    0.9320867271190766
                ],
                [
                    "CC=CNOCC(F)CCCCCCC(=O)Oc1c(C)cccc1C=CN(O)CCCCN(O)CC1=CC(=C(C)C=CC)N1",
                    0.9320798494483508
                ],
                [
                    "CC=CNOCC(F)CCCCCCC(=O)Oc1c(C)cccc1C=CC(O)CCCCN(O)CC1=CC(=C(C)C=CC)N1",
                    0.9320798494483508
                ],
                [
                    "CC=CC(C)=C1NN(CCCCN(O)C=Cc2cccc(C)c2OC(=O)CC(C)CCCCC(F)COO)CS1",
                    0.9320390980429967
                ],
                [
                    "CC=CC(C)=C1NN(CCCCN(O)C=Cc2cccc(C)c2OC(=O)CC(C)CCCCC(F)COO)CP1",
                    0.9320390980429967
                ],
                [
                    "CC=COOCC(F)CCCCCCC(=O)Oc1c(C)cccc1C=CN(O)CCCCN(O)NC(C)=C(C)C=CC",
                    0.9320177037684085
                ],
                [
                    "CC=CC(C)=C1CCN(CCCCN(O)C=Cc2cccc(C)c2OC(=O)CC(C)CCCCC(F)COO)N1",
                    0.9319666455450973
                ],
                [
                    "CCC=CC(C)=C1NN(CCCCN(O)C=Cc2cccc(C)c2OC(=O)CCCCCCC(F)COO)CC1C",
                    0.9319448927295199
                ],
                [
                    "CC=CNOCC(F)CCCCCCC(=O)Oc1c(C)cccc1C=CN(O)CCCCN(O)CC(C)=C(C)C=CC",
                    0.9319448927295199
                ],
                [
                    "CC=CCOCC(F)CCCCCCC(=O)Oc1c(C)cccc1C=CN(O)CCCCN(O)NC(C)=C(C)C=CC",
                    0.9319448927295199
                ],
                [
                    "CCC=CC(C)=C1NN(CCCCN(O)C=Cc2cccc(C)c2OC(=O)C=CCCCCC(F)COO)CC1C",
                    0.9319124823000144
                ],
                [
                    "CC=CNOCC(F)CCCCCCC(=O)Oc1c(C)cccc1C=CCN(O)CCCCN(O)NC(C)=C(C)C=CC",
                    0.9318789594965243
                ],
                [
                    "CC=CC(C)=C(C)NN(O)CCCCN(O)CC=Cc1cccc(C)c1OC(=O)CCCCCCC(F)COC=COC",
                    0.9318789594965243
                ],
                [
                    "CC=CC(C)=C1NN(CCCCN(O)C=Cc2cccc(C)c2OC(=O)CC(C)CCCCC(F)COO)CC1C",
                    0.9317605864033465
                ],
                [
                    "CC=CC(C)=C1NN(CCCCN(O)C=Cc2cccc(C)c2OC(=O)CCCCCCC(F)COO)CP1C",
                    0.9317371438213042
                ],
                [
                    "CC=CC(C)=C(C)NN(CC)CCCCN(O)C=Cc1cccc(C)c1OC(=O)CCCCCCC(F)COO",
                    0.9317371438213042
                ],
                [
                    "CC(C=CC=CCl)=C1CN(CCCCN(O)CC(C)c2cccc(C)c2OC(=O)C=CCCCCC(CF)COO)N1",
                    0.931715343227297
                ],
                [
                    "CC=CC(=CC)C(C)=C1CN(CCCCN(O)C=Cc2cccc(C)c2OC(=O)CCCCCCC(F)COO)N1",
                    0.9316442457567454
                ],
                [
                    "CC=CC(C)=C(C)CC1=C2CN(CCCCC(O)C=C(C)c3ccccc3OC(=O)NCCCCCC(F)COO)N2C1",
                    0.9315815565965626
                ],
                [
                    "CC=CC(C)=C(C)CC1CN(CCCCN(O)C=Cc2cccc(C)c2OC(=O)NCCCCCC(F)COO)C1",
                    0.9312922942584627
                ],
                [
                    "CC=CC(C)=C(C)NN(S)CCCCN(O)C=Cc1cccc(C)c1OC(=O)CCCCCCC(F)COO",
                    0.9311602016783342
                ],
                [
                    "CC=CC(C)=C(C)NN(O)CCCCN(O)C=Cc1cccc(C)c1OC(=O)CCCCCCC(F)COCl",
                    0.9311602016783342
                ],
                [
                    "CC=CC(C)=C(C)NN(O)CCCCN(O)C=Cc1cccc(C)c1OC(=O)CCCCCCC(F)COBr",
                    0.9311602016783342
                ],
                [
                    "CC=CC(C)=C(C)NN(O)CCCCN(O)C=Cc1cc#cc(C)c1OC(=O)CCCCCCC(F)COBr",
                    0.9311602016783342
                ],
                [
                    "CC=CC(C)=C(C)NN(F)CCCCN(O)C=Cc1cccc(C)c1OC(=O)CCCCCCC(S)COO",
                    0.9311602016783342
                ],
                [
                    "CC=CC(C)=C(C)NN(F)CCCCN(O)C=Cc1cccc(C)c1OC(=O)CCCCCCC(Cl)COO",
                    0.9311602016783342
                ],
                [
                    "CC=CC(C)=C(C)NN(F)CCCCN(O)C=Cc1cccc(C)c1OC(=O)CCCCCCC(C)COO",
                    0.9311602016783342
                ],
                [
                    "CC=CC(C)=C(C)NN(F)CCCCN(O)C=Cc1cccc(C)c1OC(=O)CCCCCCC(Br)COO",
                    0.9311602016783342
                ],
                [
                    "CC=CC(C)=C(C)NN(F)CCCCN(O)C=Cc1cc#cc(C)c1OC(=O)CCCCCCC(Br)COO",
                    0.9311602016783342
                ],
                [
                    "CC=CC(C)=C(C)NN(F)CCCCN(O)C=Cc1c#ccc(C)c1OC(=O)CCCCCCC(Br)COO",
                    0.9311602016783342
                ],
                [
                    "CC=CC(C)=C(C)NN(Cl)CCCCN(O)C=Cc1cccc(C)c1OC(=O)CCCCCCC(F)COO",
                    0.9311602016783342
                ],
                [
                    "CC=CC(C)=C(C)NN(Br)CCCCN(O)C=Cc1cccc(C)c1OC(=O)CCCCCCC(F)COO",
                    0.9311602016783342
                ],
                [
                    "CC=CC(C)=C(C)NN(Br)CCCCN(O)C=Cc1cc#cc(C)c1OC(=O)CCCCCCC(F)COO",
                    0.9311602016783342
                ],
                [
                    "CC=CC(C)=C1CC(C)N(CCCCN(O)C=Cc2cccc(C)c2OC(=O)CCCCCCC(F)COO)N1",
                    0.9311034382060992
                ],
                [
                    "CC=CC(C)=C(C)NN(P)CCCCN(O)C=Cc1cccc(C)c1OC(=O)CCCCCCC(F)COO",
                    0.9311013832635504
                ],
                [
                    "CC=CC(C)=C(C)NN(F)CCCCN(O)C=Cc1cccc(C)c1OC(=O)CCCCCCC(P)COO",
                    0.9311013832635504
                ],
                [
                    "CC=CC(C)=C(C)NN(F)CCCCN(O)C=Cc1cc#cc(C)c1OC(=O)CCCCCCC(C)COO",
                    0.9310575364506491
                ],
                [
                    "CC=CC(C)=C(C)NN(F)CCCCN(O)C=Cc1c#ccc(C)c1OC(=O)CCCCCCC(C)COO",
                    0.9310575364506491
                ],
                [
                    "CC=CC(C)=C1NC(C)CN(CCCCN(O)C=Cc2cccc(C)c2OC(=O)CCCCCCC(F)COO)S1",
                    0.9310277816002784
                ],
                [
                    "CC=CC(C)=C1NC(C)CN(CCCCN(O)C=Cc2cccc(C)c2OC(=O)CCCCCCC(F)COO)P1",
                    0.9310277816002784
                ],
                [
                    "CC=CCNOCC(F)CCCCCCC(=O)Oc1c(C)cccc1C=CN(O)CCCCN(O)NC(C)=C(C)C=CC",
                    0.9310149076083344
                ],
                [
                    "CC=CC(C)=C1CN(CCCCN(O)C=Cc2cccc(C)c2OC(=O)CCCCCCC(F)COO)CC(Br)N1",
                    0.9310084752635535
                ],
                [
                    "CC=CC=C(C)CC1=C2CN(CCCCC(O)C=C(C)c3ccccc3OC(=O)NSCCCCC(F)COO)N2C1",
                    0.930984822086691
                ],
                [
                    "CC=CC=C(C)CC1=C2CN(CCCCC(O)C=C(C)c3ccccc3OC(=O)NPCCCCC(F)COO)N2C1",
                    0.930984822086691
                ],
                [
                    "CC=CNOCC(F)CCCCCCC(=O)Oc1c(C)cccc1C=CN(O)CCCCN(O)NC1=C(C=CC)C=C1C",
                    0.9309305301437586
                ],
                [
                    "CC=CNOCC(CF)CCCCCCC(=O)Oc1c(C)cccc1C=CN(O)CCCCN(O)NC(C)=C(C)C=CC",
                    0.9309305301437586
                ],
                [
                    "CC=CC=CC(C)=C1NN(CCCCN(O)C=Cc2cccc(C)c2OC(=O)CCCCCCC(F)COO)CC1C",
                    0.9308998366751239
                ],
                [
                    "COC=COCC(F)CCCCCCC(=O)Oc1c(C)cccc1C=CN(O)CCCCN(O)Nc1c(C)cccc1C",
                    0.9308887965444721
                ],
                [
                    "CC=CC(C)=C(C)NN(O)CCCCN(O)C=Cc1cccc(C)c1OC(=O)CCCCCCC(F)COS",
                    0.9308505846190813
                ],
                [
                    "CC=CC(C)=C1NSCN(CCCCN(O)C=Cc2cccc(C)c2OC(=O)CCCCCCC(O)COF)S1",
                    0.9308319687835191
                ],
                [
                    "CC=CC=CC(C)=C1NN(CCCCN(O)C=Cc2cc#cc(C)c2OC(=O)CCCCCCC(F)COO)CC1C",
                    0.9308199642414141
                ],
                [
                    "CC=CC=CC(C)=C1NN(CCCCN(O)C=Cc2c#ccc(C)c2OC(=O)CCCCCCC(F)COO)CC1C",
                    0.9308199642414141
                ],
                [
                    "CC=CC(C)=C(C)NN(F)CCCCN(O)C=Cc1cc#cc(C)c1OC(=O)CCCCCCC(Cl)COO",
                    0.930763314067729
                ],
                [
                    "CC=CC(C)=C(C)NN(F)CCCCN(O)C=Cc1c#ccc(C)c1OC(=O)CCCCCCC(Cl)COO",
                    0.930763314067729
                ],
                [
                    "CC=CC(C)=C(C)NN(Cl)CCCCN(O)C=Cc1cc#cc(C)c1OC(=O)CCCCCCC(F)COO",
                    0.930763314067729
                ],
                [
                    "CC=CNOCC(F)CCCCCCC(=O)Oc1c(C)cccc1C=CN(O)CCCCN(O)NC(S)=C(C)C=CC",
                    0.9307503229375856
                ],
                [
                    "CC=CNOCC(F)CCCCCCC(=O)Oc1c(C)cccc1C=CN(O)CCCCN(O)NC(Cl)=C(C)C=CC",
                    0.9307503229375856
                ],
                [
                    "CC=CNOCC(F)CCCCCCC(=O)Oc1c(C)cccc1C=CN(O)CCCCN(O)NC(Br)=C(C)C=CC",
                    0.9307503229375856
                ],
                [
                    "CC=CCONC(F)CCCCCCC(=O)Oc1c(C)cccc1C=CN(O)CCCCN(O)NC(C)=C(C)C=CC",
                    0.9307503229375856
                ],
                [
                    "CC=CCOCC(F)CCCCCNC(=O)Oc1c(C)cccc1C=CN(O)CCCCN(O)NC(C)=C(C)C=CC",
                    0.9307503229375856
                ],
                [
                    "CC=CC(C)=C(C)NN(O)CCCCN(O)C=Cc1cccc(C)c1OC(=O)CCCCCCC(F)COOC=CO",
                    0.9307503229375856
                ],
                [
                    "CC=CC(C)=C(C)NN(O)CCCCN(O)C=Cc1cccc(C)c1OC(=O)CCCCCCC(F)CONCCC",
                    0.9307503229375856
                ],
                [
                    "CC=CC(C)=C(C)NN(O)CCCCN(O)C=Cc1cccc(C)c1OC(=O)CCCCCCC(F)CONC=CS",
                    0.9307503229375856
                ],
                [
                    "CC=CC(C)=C(C)NN(O)CCCCN(O)C=Cc1cccc(C)c1OC(=O)CCCCCCC(F)CONC=CCl",
                    0.9307503229375856
                ],
                [
                    "CC=CC(C)=C(C)NN(O)CCCCN(O)C=Cc1cccc(C)c1OC(=O)CCCCCCC(F)CONC=CBr",
                    0.9307503229375856
                ],
                [
                    "CC=CC(C)=C(C)NN(O)CCCCN(O)C=Cc1cc#cc(C)c1OC(=O)CCCCCCC(F)CONC=CBr",
                    0.9307503229375856
                ],
                [
                    "CC=CC(C)=C(C)NN(O)CCCCN(O)C=Cc1cccc(C)c1OC(=O)CCCCCCC(F)CONBr",
                    0.9307215182249644
                ],
                [
                    "CCC=C(C)C(C=C1CN(CCCCC(O)C=Cc2ccccc2OC(=O)NCCCCCN(F)COO)C1)=C(C)C",
                    0.9307198603447536
                ],
                [
                    "CSC=CC(C)=C1NN(CCCCN(O)C=Cc2cccc(C)c2OC(=O)CCCCCCC(F)COO)CC1C",
                    0.9306776109089567
                ],
                [
                    "CPC=CC(C)=C1NN(CCCCN(O)C=Cc2cccc(C)c2OC(=O)CCCCCCC(F)COO)CC1C",
                    0.9306776109089567
                ],
                [
                    "CC=CNOCC(F)CCCCSCC(=O)Oc1c(C)cccc1C=CN(O)CCCCN(O)CC(C)=C(C)C=CC",
                    0.9306776109089567
                ],
                [
                    "CC=CNOCC(F)CCCCPCC(=O)Oc1c(C)cccc1C=CN(O)CCCCN(O)CC(C)=C(C)C=CC",
                    0.9306776109089567
                ],
                [
                    "CC=CC(C)=C1NN(CCCCN(O)C=Cc2cccc(C)c2OC(=O)CCCCCCC(COO)SF)CC1C",
                    0.9306776109089567
                ],
                [
                    "CC=CC(C)=C1NN(CCCCN(O)C=Cc2cccc(C)c2OC(=O)CCCCCCC(COO)PF)CC1C",
                    0.9306776109089567
                ],
                [
                    "CC=CC(C)=C1NN(CCCCN(O)C=Cc2cccc(C)c2OC(=O)CCCCCCC(CF)COO)CC1C",
                    0.9306776109089567
                ],
                [
                    "CC=CC(C)=C1NC2CN(CCCCN(O)C=Cc3cccc(C)c3OC(=O)CCCCCCC(COO)SF)[SH]12",
                    0.9306776109089567
                ],
                [
                    "CC=CC(C)=C1NC2CN(CCCCN(O)C=Cc3cccc(C)c3OC(=O)CCCCCCC(COO)SF)P12",
                    0.9306776109089567
                ],
                [
                    "CC=CC(C)=C1NC2CN(CCCCN(O)C=Cc3cccc(C)c3OC(=O)CCCCCCC(COO)PF)P12",
                    0.9306776109089567
                ],
                [
                    "CC=CC(C)=C1NC2CN(CCCCN(O)C=Cc3cccc(C)c3OC(=O)CCCCCCC(CF)COO)P12",
                    0.9306776109089567
                ],
                [
                    "CC=CC(C)=C1NC2CN(CCCCN(O)C=Cc3cccc(C)c3OC(=O)CCCCCCC(COO)OF)P12",
                    0.9306552853350373
                ],
                [
                    "CCNOCC(F)CCCCCCC(=O)Oc1c(C)cccc1C=CN(O)CCCCN(O)Nc1c(C)cccc1C",
                    0.9306549894814723
                ],
                [
                    "C=CC=CC(C)=C1NN(CCCCN(O)C=Cc2cccc(C)c2OC(=O)CCCCCCC(F)COO)CC1C",
                    0.9306452445519587
                ],
                [
                    "CC=COOCC(F)CCCCCCC(=O)Oc1c(C)cccc1C=CCN(O)CCCCN(O)NC(C)=C(C)C=CC",
                    0.9306254124643584
                ],
                [
                    "CC=CC(C)=C(C)CC1CN(CCCCC(O)C=Cc2cccc(C)c2OC(=O)NSCCCCN(F)COO)C1",
                    0.9306240282675432
                ],
                [
                    "CSC=C(C)C(C=C1CN(CCCCC(O)C=Cc2ccccc2OC(=O)NCCCCCN(F)COO)C1)=C(C)C",
                    0.9306044291557606
                ],
                [
                    "CC=CC(C)=C1NC2CN(CCCCN(O)C=Cc3cccc(C)c3OC(=O)CCCCCCC(F)COO)P1C2",
                    0.930594039213022
                ],
                [
                    "CC=CC(C)=C1NC2CCN(CCCCN(O)C=Cc3cccc(C)c3OC(=O)CCCCCCC(F)COO)P12",
                    0.930594039213022
                ],
                [
                    "CC=CC(C)=C1NC2CCN(CCCCN(O)C=Cc3cccc(C)c3OC(=O)C=CCCCCC(F)COO)P12",
                    0.930594039213022
                ],
                [
                    "CC=CC(C)=C1NC2CC2N(CCCCN(O)C=Cc2cccc(C)c2OC(=O)CCCCCCC(F)COO)S1",
                    0.930594039213022
                ]
            ],
            "execution_time": 74749.26462650299,
            "number_scoring_function_calls": 2461521,
            "metadata": {
                "top_1": 0.9367060452027095,
                "top_10": 0.9335101361939371,
                "top_100": 0.9313361925812467,
                "internal_similarity_max": 0.9240506329113924,
                "internal_similarity_mean": 0.4968583050407157,
                "internal_similarity_histogram_density": [
                    [
                        0.1,
                        0.054,
                        1.1459999999999997,
                        1.1540000000000001,
                        2.516000000000001,
                        2.615999999999998,
                        1.3800000000000003,
                        0.6800000000000002,
                        0.3440000000000001,
                        0.010000000000000004
                    ]
                ],
                "internal_similarity_histogram_bins": [
                    [
                        0.0,
                        0.1,
                        0.2,
                        0.30000000000000004,
                        0.4,
                        0.5,
                        0.6000000000000001,
                        0.7000000000000001,
                        0.8,
                        0.9,
                        1.0
                    ]
                ]
            }
        },
        {
            "benchmark_name": "Perindopril MPO",
            "score": 0.8439494862817516,
            "optimized_molecules": [
                [
                    "CCOC(=O)C(CCS(C)(p1[nH][nH]1)p1[nH][pH]1)NC(C)C(=O)N1C(C(=O)O)CC2CCCCC21",
                    0.8442546757032551
                ],
                [
                    "CCOC(=O)C(CCS(C)(n1[pH][pH]1)p1[pH][pH]1)NC(C)C(=O)N1C(C(=O)O)CC2CCCCC21",
                    0.8442546757032551
                ],
                [
                    "CCOC(=O)C(CCS(C)(n1[pH][pH]1)p1[nH][nH]1)NC(C)C(=O)N1C(C(=O)O)CC2CCCCC21",
                    0.8442546757032551
                ],
                [
                    "CCOC(=O)C(CCS(C)(n1[pH][pH]1)n1[pH][pH]1)NC(C)C(=O)N1C(C(=O)O)CC2CCCCC21",
                    0.8442546757032551
                ],
                [
                    "CCOC(=O)C(CCS(C)(n1[nH][pH]1)p1[pH][pH]1)NC(C)C(=O)N1C(C(=O)O)CC2CCCCC21",
                    0.8442546757032551
                ],
                [
                    "CCOC(=O)C(CCS(C)(n1[nH][pH]1)p1[nH][pH]1)NC(C)C(=O)N1C(C(=O)O)CC2CCCCC21",
                    0.8442546757032551
                ],
                [
                    "CCOC(=O)C(CCS(C)(n1[nH][pH]1)p1[nH][nH]1)NC(C)C(=O)N1C(C(=O)O)CC2CCCCC21",
                    0.8442546757032551
                ],
                [
                    "CCOC(=O)C(CCS(C)(n1[nH][pH]1)n1[pH][pH]1)NC(C)C(=O)N1C(C(=O)O)CC2CCCCC21",
                    0.8442546757032551
                ],
                [
                    "CCOC(=O)C(CCS(C)(n1[nH][nH]1)p1[nH][pH]1)NC(C)C(=O)N1C(C(=O)O)CC2CCCCC21",
                    0.8442546757032551
                ],
                [
                    "CCOC(=O)C(CCS(C)(n1[nH][nH]1)p1[nH][nH]1)NC(C)C(=O)N1C(C(=O)O)CC2CCCCC21",
                    0.8442546757032551
                ],
                [
                    "CCOC(=O)C(CCS(C)(n1[nH][nH]1)n1[nH][pH]1)NC(C)C(=O)N1C(C(=O)O)CC2CCCCC21",
                    0.8442546757032551
                ],
                [
                    "CCOC(=O)C(CCC(C)(p1[pH][pH]1)p1[pH][pH]1)NC(C)C(=O)N1C(C(=O)O)CC2CCCCC21",
                    0.8442546757032551
                ],
                [
                    "CCOC(=O)C(CCC(C)(p1[nH][nH]1)p1[pH][pH]1)NC(C)C(=O)N1C(C(=O)O)CC2CCCCC21",
                    0.8442546757032551
                ],
                [
                    "CCOC(=O)C(CCC(C)(p1[nH][nH]1)p1[nH][pH]1)NC(C)C(=O)N1C(C(=O)O)CC2CCCCC21",
                    0.8442546757032551
                ],
                [
                    "CCOC(=O)C(CCC(C)(n1[pH][pH]1)p1[pH][pH]1)NC(C)C(=O)N1C(C(=O)O)CC2CCCCC21",
                    0.8442546757032551
                ],
                [
                    "CCOC(=O)C(CCC(C)(n1[pH][pH]1)p1[nH][pH]1)NC(C)C(=O)N1C(C(=O)O)CC2CCCCC21",
                    0.8442546757032551
                ],
                [
                    "CCOC(=O)C(CCC(C)(n1[pH][pH]1)p1[nH][nH]1)NC(C)C(=O)N1C(C(=O)O)CC2CCCCC21",
                    0.8442546757032551
                ],
                [
                    "CCOC(=O)C(CCC(C)(n1[pH][pH]1)n1[pH][pH]1)NC(C)C(=O)N1C(C(=O)O)CC2CCCCC21",
                    0.8442546757032551
                ],
                [
                    "CCOC(=O)C(CCC(C)(n1[nH][pH]1)p1[pH][pH]1)NC(C)C(=O)N1C(C(=O)O)CC2CCCCC21",
                    0.8442546757032551
                ],
                [
                    "CCOC(=O)C(CCC(C)(n1[nH][pH]1)p1[nH][pH]1)NC(C)C(=O)N1C(C(=O)O)CC2CCCCC21",
                    0.8442546757032551
                ],
                [
                    "CCOC(=O)C(CCC(C)(n1[nH][pH]1)p1[nH][nH]1)NC(C)C(=O)N1C(C(=O)O)CC2CCCCC21",
                    0.8442546757032551
                ],
                [
                    "CCOC(=O)C(CCC(C)(n1[nH][pH]1)n1[pH][pH]1)NC(C)C(=O)N1C(C(=O)O)CC2CCCCC21",
                    0.8442546757032551
                ],
                [
                    "CCOC(=O)C(CCC(C)(n1[nH][nH]1)p1[pH][pH]1)NC(C)C(=O)N1C(C(=O)O)CC2CCCCC21",
                    0.8442546757032551
                ],
                [
                    "CCOC(=O)C(CCC(C)(n1[nH][nH]1)p1[nH][pH]1)NC(C)C(=O)N1C(C(=O)O)CC2CCCCC21",
                    0.8442546757032551
                ],
                [
                    "CCOC(=O)C(CCC(C)(n1[nH][nH]1)p1[nH][nH]1)NC(C)C(=O)N1C(C(=O)O)CC2CCCCC21",
                    0.8442546757032551
                ],
                [
                    "CCOC(=O)C(CCC(C)(n1[nH][nH]1)n1[pH][pH]1)NC(C)C(=O)N1C(C(=O)O)CC2CCCCC21",
                    0.8442546757032551
                ],
                [
                    "CCOC(=O)C(CCC(C)(n1[nH][nH]1)n1[nH][pH]1)NC(C)C(=O)N1C(C(=O)O)CC2CCCCC21",
                    0.8442546757032551
                ],
                [
                    "CCCC(NC(C)C(=O)N1C(C(=O)O)CC2CCCCC21)C(=O)OCS(C)(p1[nH][pH]1)p1[pH][pH]1",
                    0.8442546757032551
                ],
                [
                    "CCCC(NC(C)C(=O)N1C(C(=O)O)CC2CCCCC21)C(=O)OCS(C)(p1[nH][pH]1)p1[nH][pH]1",
                    0.8442546757032551
                ],
                [
                    "CCCC(NC(C)C(=O)N1C(C(=O)O)CC2CCCCC21)C(=O)OCS(C)(p1[nH][nH]1)p1[pH][pH]1",
                    0.8442546757032551
                ],
                [
                    "CCCC(NC(C)C(=O)N1C(C(=O)O)CC2CCCCC21)C(=O)OCS(C)(p1[nH][nH]1)p1[nH][pH]1",
                    0.8442546757032551
                ],
                [
                    "CCCC(NC(C)C(=O)N1C(C(=O)O)CC2CCCCC21)C(=O)OCS(C)(n1[pH][pH]1)p1[nH][pH]1",
                    0.8442546757032551
                ],
                [
                    "CCCC(NC(C)C(=O)N1C(C(=O)O)CC2CCCCC21)C(=O)OCS(C)(n1[pH][pH]1)p1[nH][nH]1",
                    0.8442546757032551
                ],
                [
                    "CCCC(NC(C)C(=O)N1C(C(=O)O)CC2CCCCC21)C(=O)OCS(C)(n1[nH][pH]1)p1[pH][pH]1",
                    0.8442546757032551
                ],
                [
                    "CCCC(NC(C)C(=O)N1C(C(=O)O)CC2CCCCC21)C(=O)OCS(C)(n1[nH][pH]1)p1[nH][pH]1",
                    0.8442546757032551
                ],
                [
                    "CCCC(NC(C)C(=O)N1C(C(=O)O)CC2CCCCC21)C(=O)OCS(C)(n1[nH][pH]1)p1[nH][nH]1",
                    0.8442546757032551
                ],
                [
                    "CCCC(NC(C)C(=O)N1C(C(=O)O)CC2CCCCC21)C(=O)OCS(C)(n1[nH][pH]1)n1[nH][pH]1",
                    0.8442546757032551
                ],
                [
                    "CCCC(NC(C)C(=O)N1C(C(=O)O)CC2CCCCC21)C(=O)OCS(C)(n1[nH][nH]1)p1[pH][pH]1",
                    0.8442546757032551
                ],
                [
                    "CCCC(NC(C)C(=O)N1C(C(=O)O)CC2CCCCC21)C(=O)OCS(C)(n1[nH][nH]1)p1[nH][pH]1",
                    0.8442546757032551
                ],
                [
                    "CCCC(NC(C)C(=O)N1C(C(=O)O)CC2CCCCC21)C(=O)OCS(C)(n1[nH][nH]1)p1[nH][nH]1",
                    0.8442546757032551
                ],
                [
                    "CCCC(NC(C)C(=O)N1C(C(=O)O)CC2CCCCC21)C(=O)OCS(C)(n1[nH][nH]1)n1[pH][pH]1",
                    0.8442546757032551
                ],
                [
                    "CCCC(NC(C)C(=O)N1C(C(=O)O)CC2CCCCC21)C(=O)OCS(C)(n1[nH][nH]1)n1[nH][pH]1",
                    0.8442546757032551
                ],
                [
                    "CCCC(NC(C)C(=O)N1C(C(=O)O)CC2CCCCC21)C(=O)OCC(C)(p1[nH][pH]1)p1[pH][pH]1",
                    0.8442546757032551
                ],
                [
                    "CCCC(NC(C)C(=O)N1C(C(=O)O)CC2CCCCC21)C(=O)OCC(C)(p1[nH][pH]1)p1[nH][pH]1",
                    0.8442546757032551
                ],
                [
                    "CCCC(NC(C)C(=O)N1C(C(=O)O)CC2CCCCC21)C(=O)OCC(C)(p1[nH][nH]1)p1[pH][pH]1",
                    0.8442546757032551
                ],
                [
                    "CCCC(NC(C)C(=O)N1C(C(=O)O)CC2CCCCC21)C(=O)OCC(C)(p1[nH][nH]1)p1[nH][pH]1",
                    0.8442546757032551
                ],
                [
                    "CCCC(NC(C)C(=O)N1C(C(=O)O)CC2CCCCC21)C(=O)OCC(C)(n1[nH][pH]1)p1[pH][pH]1",
                    0.8442546757032551
                ],
                [
                    "CCCC(NC(C)C(=O)N1C(C(=O)O)CC2CCCCC21)C(=O)OCC(C)(n1[nH][pH]1)p1[nH][pH]1",
                    0.8442546757032551
                ],
                [
                    "CCCC(NC(C)C(=O)N1C(C(=O)O)CC2CCCCC21)C(=O)OCC(C)(n1[nH][nH]1)p1[pH][pH]1",
                    0.8442546757032551
                ],
                [
                    "CCCC(NC(C)C(=O)N1C(C(=O)O)CC2CCCCC21)C(=O)OCC(C)(n1[nH][nH]1)p1[nH][pH]1",
                    0.8442546757032551
                ],
                [
                    "CCOC(=O)C(CC[SH](p1[nH][nH]1)p1[nH][nH]1)NC(C)C(=O)N1C(C(=O)O)CC2CCCCC21",
                    0.842423539174232
                ],
                [
                    "CCOC(=O)C(CC[SH](n1[nH][pH]1)p1[pH][pH]1)NC(C)C(=O)N1C(C(=O)O)CC2CCCCC21",
                    0.842423539174232
                ],
                [
                    "CCOC(=O)C(CC[SH](n1[nH][pH]1)p1[nH][pH]1)NC(C)C(=O)N1C(C(=O)O)CC2CCCCC21",
                    0.842423539174232
                ],
                [
                    "CCOC(=O)C(CC[SH](n1[nH][pH]1)p1[nH][nH]1)NC(C)C(=O)N1C(C(=O)O)CC2CCCCC21",
                    0.842423539174232
                ],
                [
                    "CCOC(=O)C(CC[SH](n1[nH][nH]1)p1[nH][pH]1)NC(C)C(=O)N1C(C(=O)O)CC2CCCCC21",
                    0.842423539174232
                ],
                [
                    "CCOC(=O)C(CC[SH](n1[nH][nH]1)p1[nH][nH]1)NC(C)C(=O)N1C(C(=O)O)CC2CCCCC21",
                    0.842423539174232
                ],
                [
                    "CCOC(=O)C(CC[SH](n1[nH][nH]1)n1[nH][pH]1)NC(C)C(=O)N1C(C(=O)O)CC2CCCCC21",
                    0.842423539174232
                ],
                [
                    "CCOC(=O)C(CCP(n1[nH][nH]1)p1[nH][nH]1)NC(C)C(=O)N1C(C(=O)O)CC2CCCCC21",
                    0.842423539174232
                ],
                [
                    "CCOC(=O)C(CCN(n1[pH][pH]1)p1[nH][nH]1)NC(C)C(=O)N1C(C(=O)O)CC2CCCCC21",
                    0.842423539174232
                ],
                [
                    "CCOC(=O)C(CCN(n1[nH][pH]1)p1[nH][nH]1)NC(C)C(=O)N1C(C(=O)O)CC2CCCCC21",
                    0.842423539174232
                ],
                [
                    "CCOC(=O)C(CCN(n1[nH][nH]1)n1[nH][pH]1)NC(C)C(=O)N1C(C(=O)O)CC2CCCCC21",
                    0.842423539174232
                ],
                [
                    "CCOC(=O)C(CCN(n1[nH][nH]1)n1[nH][nH]1)NC(C)C(=O)N1C(C(=O)O)CC2CCCCC21",
                    0.842423539174232
                ],
                [
                    "CCOC(=O)C(CCC(p1[pH][pH]1)p1[pH][pH]1)NC(C)C(=O)N1C(C(=O)O)CC2CCCCC21",
                    0.842423539174232
                ],
                [
                    "CCOC(=O)C(CCC(p1[nH][nH]1)p1[pH][pH]1)NC(C)C(=O)N1C(C(=O)O)CC2CCCCC21",
                    0.842423539174232
                ],
                [
                    "CCOC(=O)C(CCC(n1[pH][pH]1)p1[nH][nH]1)NC(C)C(=O)N1C(C(=O)O)CC2CCCCC21",
                    0.842423539174232
                ],
                [
                    "CCOC(=O)C(CCC(n1[nH][pH]1)p1[pH][pH]1)NC(C)C(=O)N1C(C(=O)O)CC2CCCCC21",
                    0.842423539174232
                ],
                [
                    "CCOC(=O)C(CCC(n1[nH][nH]1)p1[pH][pH]1)NC(C)C(=O)N1C(C(=O)O)CC2CCCCC21",
                    0.842423539174232
                ],
                [
                    "CCOC(=O)C(CCC(n1[nH][nH]1)p1[nH][pH]1)NC(C)C(=O)N1C(C(=O)O)CC2CCCCC21",
                    0.842423539174232
                ],
                [
                    "CCCC(NC(C)C(=O)N1C(C(=O)O)CC2CCCCC21)C(=O)OC[SH](p1[pH][pH]1)p1[pH][pH]1",
                    0.842423539174232
                ],
                [
                    "CCCC(NC(C)C(=O)N1C(C(=O)O)CC2CCCCC21)C(=O)OC[SH](p1[nH][pH]1)p1[nH][pH]1",
                    0.842423539174232
                ],
                [
                    "CCCC(NC(C)C(=O)N1C(C(=O)O)CC2CCCCC21)C(=O)OC[SH](p1[nH][nH]1)p1[pH][pH]1",
                    0.842423539174232
                ],
                [
                    "CCCC(NC(C)C(=O)N1C(C(=O)O)CC2CCCCC21)C(=O)OC[SH](p1[nH][nH]1)p1[nH][pH]1",
                    0.842423539174232
                ],
                [
                    "CCCC(NC(C)C(=O)N1C(C(=O)O)CC2CCCCC21)C(=O)OC[SH](n1[nH][pH]1)p1[nH][pH]1",
                    0.842423539174232
                ],
                [
                    "CCCC(NC(C)C(=O)N1C(C(=O)O)CC2CCCCC21)C(=O)OC[SH](n1[nH][nH]1)p1[pH][pH]1",
                    0.842423539174232
                ],
                [
                    "CCCC(NC(C)C(=O)N1C(C(=O)O)CC2CCCCC21)C(=O)OC[SH](n1[nH][nH]1)p1[nH][pH]1",
                    0.842423539174232
                ],
                [
                    "CCCC(NC(C)C(=O)N1C(C(=O)O)CC2CCCCC21)C(=O)OC[SH](n1[nH][nH]1)p1[nH][nH]1",
                    0.842423539174232
                ],
                [
                    "CCCC(NC(C)C(=O)N1C(C(=O)O)CC2CCCCC21)C(=O)OC[SH](n1[nH][nH]1)n1[pH][pH]1",
                    0.842423539174232
                ],
                [
                    "CCCC(NC(C)C(=O)N1C(C(=O)O)CC2CCCCC21)C(=O)OC[SH](n1[nH][nH]1)n1[nH][nH]1",
                    0.842423539174232
                ],
                [
                    "CCCC(NC(C)C(=O)N1C(C(=O)O)CC2CCCCC21)C(=O)OCP(p1[nH][pH]1)p1[pH][pH]1",
                    0.842423539174232
                ],
                [
                    "CCCC(NC(C)C(=O)N1C(C(=O)O)CC2CCCCC21)C(=O)OCP(p1[nH][pH]1)p1[nH][pH]1",
                    0.842423539174232
                ],
                [
                    "CCCC(NC(C)C(=O)N1C(C(=O)O)CC2CCCCC21)C(=O)OCP(p1[nH][nH]1)p1[pH][pH]1",
                    0.842423539174232
                ],
                [
                    "CCCC(NC(C)C(=O)N1C(C(=O)O)CC2CCCCC21)C(=O)OCP(p1[nH][nH]1)p1[nH][nH]1",
                    0.842423539174232
                ],
                [
                    "CCCC(NC(C)C(=O)N1C(C(=O)O)CC2CCCCC21)C(=O)OCP(n1[nH][pH]1)p1[nH][pH]1",
                    0.842423539174232
                ],
                [
                    "CCCC(NC(C)C(=O)N1C(C(=O)O)CC2CCCCC21)C(=O)OCP(n1[nH][pH]1)n1[pH][pH]1",
                    0.842423539174232
                ],
                [
                    "CCCC(NC(C)C(=O)N1C(C(=O)O)CC2CCCCC21)C(=O)OCP(n1[nH][nH]1)p1[pH][pH]1",
                    0.842423539174232
                ],
                [
                    "CCCC(NC(C)C(=O)N1C(C(=O)O)CC2CCCCC21)C(=O)OCP(n1[nH][nH]1)p1[nH][pH]1",
                    0.842423539174232
                ],
                [
                    "CCCC(NC(C)C(=O)N1C(C(=O)O)CC2CCCCC21)C(=O)OCP(n1[nH][nH]1)p1[nH][nH]1",
                    0.842423539174232
                ],
                [
                    "CCCC(NC(C)C(=O)N1C(C(=O)O)CC2CCCCC21)C(=O)OCN(p1[nH][pH]1)p1[pH][pH]1",
                    0.842423539174232
                ],
                [
                    "CCCC(NC(C)C(=O)N1C(C(=O)O)CC2CCCCC21)C(=O)OCN(p1[nH][nH]1)p1[pH][pH]1",
                    0.842423539174232
                ],
                [
                    "CCCC(NC(C)C(=O)N1C(C(=O)O)CC2CCCCC21)C(=O)OCN(p1[nH][nH]1)p1[nH][pH]1",
                    0.842423539174232
                ],
                [
                    "CCCC(NC(C)C(=O)N1C(C(=O)O)CC2CCCCC21)C(=O)OCN(n1[pH][pH]1)p1[pH][pH]1",
                    0.842423539174232
                ],
                [
                    "CCCC(NC(C)C(=O)N1C(C(=O)O)CC2CCCCC21)C(=O)OCN(n1[nH][pH]1)p1[nH][pH]1",
                    0.842423539174232
                ],
                [
                    "CCCC(NC(C)C(=O)N1C(C(=O)O)CC2CCCCC21)C(=O)OCN(n1[nH][pH]1)n1[pH][pH]1",
                    0.842423539174232
                ],
                [
                    "CCCC(NC(C)C(=O)N1C(C(=O)O)CC2CCCCC21)C(=O)OCC(p1[pH][pH]1)p1[pH][pH]1",
                    0.842423539174232
                ],
                [
                    "CCCC(NC(C)C(=O)N1C(C(=O)O)CC2CCCCC21)C(=O)OCC(p1[nH][pH]1)p1[pH][pH]1",
                    0.842423539174232
                ],
                [
                    "CCCC(NC(C)C(=O)N1C(C(=O)O)CC2CCCCC21)C(=O)OCC(p1[nH][nH]1)p1[pH][pH]1",
                    0.842423539174232
                ],
                [
                    "CCCC(NC(C)C(=O)N1C(C(=O)O)CC2CCCCC21)C(=O)OCC(p1[nH][nH]1)p1[nH][pH]1",
                    0.842423539174232
                ],
                [
                    "CCCC(NC(C)C(=O)N1C(C(=O)O)CC2CCCCC21)C(=O)OCC(p1[nH][nH]1)p1[nH][nH]1",
                    0.842423539174232
                ],
                [
                    "CCCC(NC(C)C(=O)N1C(C(=O)O)CC2CCCCC21)C(=O)OCC(n1[nH][pH]1)p1[pH][pH]1",
                    0.842423539174232
                ],
                [
                    "CCCC(NC(C)C(=O)N1C(C(=O)O)CC2CCCCC21)C(=O)OCC(n1[nH][nH]1)p1[pH][pH]1",
                    0.842423539174232
                ]
            ],
            "execution_time": 21369.27701807022,
            "number_scoring_function_calls": 997599,
            "metadata": {
                "top_1": 0.8442546757032551,
                "top_10": 0.8442546757032552,
                "top_100": 0.8433391074387444,
                "internal_similarity_max": 0.9104477611940298,
                "internal_similarity_mean": 0.627193386519923,
                "internal_similarity_histogram_density": [
                    [
                        0.1,
                        0.0,
                        0.0,
                        0.0,
                        0.0,
                        3.4639999999999973,
                        5.346000000000002,
                        0.7860000000000001,
                        0.29000000000000004,
                        0.014000000000000002
                    ]
                ],
                "internal_similarity_histogram_bins": [
                    [
                        0.0,
                        0.1,
                        0.2,
                        0.30000000000000004,
                        0.4,
                        0.5,
                        0.6000000000000001,
                        0.7000000000000001,
                        0.8,
                        0.9,
                        1.0
                    ]
                ]
            }
        },
        {
            "benchmark_name": "Amlodipine MPO",
            "score": 0.8713880917906914,
            "optimized_molecules": [
                [
                    "CCOC(=O)C1=S(=C2NC(COCCN)=C(C(=O)OC)C2c2ccccc2Cl)=C1C",
                    0.8819171036881969
                ],
                [
                    "CCOC(=O)C1=C(COCCN)NC(=S2C(C)=C2C(=O)OC)C1c1ccccc1Cl",
                    0.8819171036881969
                ],
                [
                    "CCOC(=O)C1=C(COCCN)NC(=S2=C(C)C=2C(=O)OC)C1c1ccccc1Cl",
                    0.8819171036881969
                ],
                [
                    "CCOC(=O)C1=S(=C2NC(COCCN)=C(C(=O)OC)C2c2ccccc2Cl)=[SH]1",
                    0.8692269873603532
                ],
                [
                    "CCOC(=O)C1=S(=C2NC(COCCN)=C(C(=O)OC)C2c2ccccc2Cl)=N1",
                    0.8692269873603532
                ],
                [
                    "CCOC(=O)C1=S(=C2NC(COCCN)=C(C(=O)OC)C2c2ccccc2Cl)=C1",
                    0.8692269873603532
                ],
                [
                    "CCOC(=O)C1=C(COCCN)NC(=S2=NC=2C(=O)OC)C1c1ccccc1Cl",
                    0.8692269873603532
                ],
                [
                    "CCOC(=O)C1=C(COCCN)NC(=S2=CC=2C(=O)OC)C1c1ccccc1Cl",
                    0.8692269873603532
                ],
                [
                    "CCOC(=O)C1=S(=C2NC(COCCN)=C(C(=O)OC)C2c2ccccc2Cl)=C(C)C1",
                    0.8675760324277122
                ],
                [
                    "CCOC(=O)C1=C(COCCN)NC(=S2CC(C(=O)OC)=C2C)C1c1ccccc1Cl",
                    0.8675760324277122
                ],
                [
                    "CCOC(=O)C1=C(COCCN)NC(=S2=C(C)PC=2C(=O)OC)C1c1ccccc1Cl",
                    0.8675760324277122
                ],
                [
                    "CCOC(=O)C1=C(COCCN)NC(=S2=C(C)CC=2C(=O)OC)C1c1ccccc1Cl",
                    0.8675760324277122
                ],
                [
                    "CCOC(=O)[SH]1(=C2NC(COCCN)=C(C(=O)OC)C2c2ccccc2Cl)[SH]=C1C",
                    0.8644378215075664
                ],
                [
                    "CCOC(=O)[SH]1(=C2NC(COCCN)=C(C(=O)OC)C2c2ccccc2Cl)P=C1C",
                    0.8644378215075664
                ],
                [
                    "CCOC(=O)[SH]1(=C2NC(COCCN)=C(C(=O)OC)C2c2ccccc2Cl)N=C1C",
                    0.8644378215075664
                ],
                [
                    "CCOC(=O)[SH]1(=C2NC(COCCN)=C(C(=O)OC)C2c2ccccc2Cl)C=C1C",
                    0.8644378215075664
                ],
                [
                    "CCOC(=O)S1(=C2NC(COCCN)=C(C(=O)OC)C2c2ccccc2Cl)=C(C)S1",
                    0.8644378215075664
                ],
                [
                    "CCOC(=O)S1(=C2NC(COCCN)=C(C(=O)OC)C2c2ccccc2Cl)=C(C)P1",
                    0.8644378215075664
                ],
                [
                    "CCOC(=O)S1(=C2NC(COCCN)=C(C(=O)OC)C2c2ccccc2Cl)=C(C)O1",
                    0.8644378215075664
                ],
                [
                    "CCOC(=O)S1(=C2NC(COCCN)=C(C(=O)OC)C2c2ccccc2Cl)=C(C)N1",
                    0.8644378215075664
                ],
                [
                    "CCOC(=O)S1(=C2NC(COCCN)=C(C(=O)OC)C2c2ccccc2Cl)=C(C)C1",
                    0.8644378215075664
                ],
                [
                    "CCOC(=O)C1=C(COCCN)NC(=[SH]2(C(=O)OC)P=C2C)C1c1ccccc1Cl",
                    0.8644378215075664
                ],
                [
                    "CCOC(=O)C1=C(COCCN)NC(=[SH]2(C(=O)OC)N=C2C)C1c1ccccc1Cl",
                    0.8644378215075664
                ],
                [
                    "CCOC(=O)C1=C(COCCN)NC(=S2(C(=O)OC)=C(C)S2)C1c1ccccc1Cl",
                    0.8644378215075664
                ],
                [
                    "CCOC(=O)C1=C(COCCN)NC(=S2(C(=O)OC)=C(C)O2)C1c1ccccc1Cl",
                    0.8644378215075664
                ],
                [
                    "CCOC(=O)C1=C(COCCN)NC(=S2(C(=O)OC)=C(C)N2)C1c1ccccc1Cl",
                    0.8644378215075664
                ],
                [
                    "CCOC(=O)C1=C(COCCN)NC(=S2(C(=O)OC)=C(C)C2)C1c1ccccc1Cl",
                    0.8644378215075664
                ],
                [
                    "CCOC(C1=C(C)N1)=C1NC(COCCN)=C(C(=O)OC)C1c1ccccc1Cl",
                    0.8628119403696524
                ],
                [
                    "CCOC(=O)C1=C(COCCN)NC(=C(OC)C2=C(C)N2)C1c1ccccc1Cl",
                    0.8628119403696524
                ],
                [
                    "CCOC(CC1=C(C)N1)=C1NC(COCCN)=C(C(=O)OC)C1c1ccccc1Cl",
                    0.8597269536210951
                ],
                [
                    "CCOC(=O)[SH]1C(C)=[SH]1=C1NC(COCCN)=C(C(=O)OC)C1c1ccccc1Cl",
                    0.8597269536210951
                ],
                [
                    "CCOC(=O)S1=S(=C2NC(COCCN)=C(C(=O)OC)C2c2ccccc2Cl)=C1C",
                    0.8597269536210951
                ],
                [
                    "CCOC(=O)P1C(C)=[SH]1=C1NC(COCCN)=C(C(=O)OC)C1c1ccccc1Cl",
                    0.8597269536210951
                ],
                [
                    "CCOC(=O)N1C(C)=[SH]1=C1NC(COCCN)=C(C(=O)OC)C1c1ccccc1Cl",
                    0.8597269536210951
                ],
                [
                    "CCOC(=O)C1C(C)=[SH]1=C1NC(COCCN)=C(C(=O)OC)C1c1ccccc1Cl",
                    0.8597269536210951
                ],
                [
                    "CCOC(=O)C1=S(=C2NC(COCCN)=C(C(=O)OC)C2c2ccccc2Cl)=S1F",
                    0.8597269536210951
                ],
                [
                    "CCOC(=O)C1=S(=C2NC(COCCN)=C(C(=O)OC)C2c2ccccc2Cl)=C1S",
                    0.8597269536210951
                ],
                [
                    "CCOC(=O)C1=S(=C2NC(COCCN)=C(C(=O)OC)C2c2ccccc2Cl)=C1O",
                    0.8597269536210951
                ],
                [
                    "CCOC(=O)C1=S(=C2NC(COCCN)=C(C(=O)OC)C2c2ccccc2Cl)=C1F",
                    0.8597269536210951
                ],
                [
                    "CCOC(=O)C1=C(COCCN)NC(=[SH]2=C(C)[SH]2C(=O)OC)C1c1ccccc1Cl",
                    0.8597269536210951
                ],
                [
                    "CCOC(=O)C1=C(COCCN)NC(=[SH]2=C(C)P2C(=O)OC)C1c1ccccc1Cl",
                    0.8597269536210951
                ],
                [
                    "CCOC(=O)C1=C(COCCN)NC(=[SH]2=C(C)N2C(=O)OC)C1c1ccccc1Cl",
                    0.8597269536210951
                ],
                [
                    "CCOC(=O)C1=C(COCCN)NC(=[SH]2=C(C)C2C(=O)OC)C1c1ccccc1Cl",
                    0.8597269536210951
                ],
                [
                    "CCOC(=O)C1=C(COCCN)NC(=S2C(C)=S2C(=O)OC)C1c1ccccc1Cl",
                    0.8597269536210951
                ],
                [
                    "CCOC(=O)C1=C(COCCN)NC(=C(CC2=C(C)N2)OC)C1c1ccccc1Cl",
                    0.8597269536210951
                ],
                [
                    "CCOC(=O)C1=C(COCCN)NC(=S2=C(C)C(Br)C=2C(=O)OC)C1c1ccccc1Cl",
                    0.8583950752789521
                ],
                [
                    "CCOC(C1=C(COCCN)N1)=C1NC(C)=C(C(=O)OC)C1c1ccccc1Cl",
                    0.8580581193973613
                ],
                [
                    "CCOC(=O)C1=C(C)NC(=C(OC)C2=C(COCCN)N2)C1c1ccccc1Cl",
                    0.8580581193973613
                ],
                [
                    "CCOC(=O)C1=[SH](=C2NC(COCCN)=C(C(=O)OC)C2c2ccccc2Cl)C(C)N1",
                    0.8567628336893993
                ],
                [
                    "CCOC(=O)C1=S(=C2NC(COCCN)=C(C(=O)OC)C2c2ccccc2Cl)=C1CC",
                    0.8567628336893993
                ],
                [
                    "CCOC(=O)C1=S(=C2NC(C)=C(C(=O)OC)C2c2ccccc2Cl)=C(COCCN)C1",
                    0.8567628336893993
                ],
                [
                    "CCOC(=O)S1(P)(=C2NC(COCCN)=C(C(=O)OC)C2c2ccccc2Cl)[SH]=C1C",
                    0.8550922732073567
                ],
                [
                    "CCOC(=O)S1(O)(=C2NC(COCCN)=C(C(=O)OC)C2c2ccccc2Cl)[SH]=C1C",
                    0.8550922732073567
                ],
                [
                    "CCOC(=O)S1(F)(=C2NC(COCCN)=C(C(=O)OC)C2c2ccccc2Cl)N=C1C",
                    0.8550922732073567
                ],
                [
                    "CCOC(=O)S1(Cl)(=C2NC(COCCN)=C(C(=O)OC)C2c2ccccc2Cl)N=C1C",
                    0.8550922732073567
                ],
                [
                    "CCOC(=O)S1(C)(=C2NC(COCCN)=C(C(=O)OC)C2c2ccccc2Cl)[SH]=C1C",
                    0.8550922732073567
                ],
                [
                    "CCOC(=O)S1(=C2NC(COCCN)=C(C(=O)OC)C2c2ccccc2Cl)=C(C)[SH]1S",
                    0.8550922732073567
                ],
                [
                    "CCOC(=O)S1(=C2NC(COCCN)=C(C(=O)OC)C2c2ccccc2Cl)=C(C)[SH]1O",
                    0.8550922732073567
                ],
                [
                    "CCOC(=O)S1(=C2NC(COCCN)=C(C(=O)OC)C2c2ccccc2Cl)=C(C)[SH]1N",
                    0.8550922732073567
                ],
                [
                    "CCOC(=O)S1(=C2NC(COCCN)=C(C(=O)OC)C2c2ccccc2Cl)=C(C)[SH]1F",
                    0.8550922732073567
                ],
                [
                    "CCOC(=O)S1(=C2NC(COCCN)=C(C(=O)OC)C2c2ccccc2Cl)=C(C)[SH]1Cl",
                    0.8550922732073567
                ],
                [
                    "CCOC(=O)S1(=C2NC(COCCN)=C(C(=O)OC)C2c2ccccc2Cl)=C(C)[SH]1C",
                    0.8550922732073567
                ],
                [
                    "CCOC(=O)S1(=C2NC(COCCN)=C(C(=O)OC)C2c2ccccc2Cl)=C(C)[SH]1Br",
                    0.8550922732073567
                ],
                [
                    "CCOC(=O)S1(=C2NC(COCCN)=C(C(=O)OC)C2c2ccccc2Cl)=C(C)[SH]1#[SH]",
                    0.8550922732073567
                ],
                [
                    "CCOC(=O)S1(=C2NC(COCCN)=C(C(=O)OC)C2c2ccccc2Cl)=C(C)[SH]1#N",
                    0.8550922732073567
                ],
                [
                    "CCOC(=O)S1(=C2NC(COCCN)=C(C(=O)OC)C2c2ccccc2Cl)=C(C)S1=N",
                    0.8550922732073567
                ],
                [
                    "CCOC(=O)S1(=C2NC(COCCN)=C(C(=O)OC)C2c2ccccc2Cl)=C(C)P1P",
                    0.8550922732073567
                ],
                [
                    "CCOC(=O)S1(=C2NC(COCCN)=C(C(=O)OC)C2c2ccccc2Cl)=C(C)P1Cl",
                    0.8550922732073567
                ],
                [
                    "CCOC(=O)S1(=C2NC(COCCN)=C(C(=O)OC)C2c2ccccc2Cl)=C(C)N1S",
                    0.8550922732073567
                ],
                [
                    "CCOC(=O)S1(=C2NC(COCCN)=C(C(=O)OC)C2c2ccccc2Cl)=C(C)N1O",
                    0.8550922732073567
                ],
                [
                    "CCOC(=O)S1(=C2NC(COCCN)=C(C(=O)OC)C2c2ccccc2Cl)=C(C)C1S",
                    0.8550922732073567
                ],
                [
                    "CCOC(=O)S1(=C2NC(COCCN)=C(C(=O)OC)C2c2ccccc2Cl)=C(C)C1O",
                    0.8550922732073567
                ],
                [
                    "CCOC(=O)S1(=C2NC(COCCN)=C(C(=O)OC)C2c2ccccc2Cl)=C(C)C1N",
                    0.8550922732073567
                ],
                [
                    "CCOC(=O)S1(=C2NC(COCCN)=C(C(=O)OC)C2c2ccccc2Cl)=C(C)C1C",
                    0.8550922732073567
                ],
                [
                    "CCOC(=O)S1(=C2NC(COCCN)=C(C(=O)OC)C2c2ccccc2Cl)=C(C)C1Br",
                    0.8550922732073567
                ],
                [
                    "CCOC(=O)C1=[SH](=C2NC(COCCN)=C(C(=O)OC)C2c2ccccc2Cl)CP1",
                    0.8550922732073567
                ],
                [
                    "CCOC(=O)C1=[SH](=C2NC(COCCN)=C(C(=O)OC)C2c2ccccc2Cl)CN1",
                    0.8550922732073567
                ],
                [
                    "CCOC(=O)C1=S(=C2NC(COCCN)=C(C(=O)OC)C2c2ccccc2Cl)=CC1",
                    0.8550922732073567
                ],
                [
                    "CCOC(=O)C1=C(COCCN)NC(=S2(S)(C(=O)OC)N=C2C)C1c1ccccc1Cl",
                    0.8550922732073567
                ],
                [
                    "CCOC(=O)C1=C(COCCN)NC(=S2(C(=O)OC)=C(C)[SH]2S)C1c1ccccc1Cl",
                    0.8550922732073567
                ],
                [
                    "CCOC(=O)C1=C(COCCN)NC(=S2(C(=O)OC)=C(C)[SH]2P)C1c1ccccc1Cl",
                    0.8550922732073567
                ],
                [
                    "CCOC(=O)C1=C(COCCN)NC(=S2(C(=O)OC)=C(C)[SH]2O)C1c1ccccc1Cl",
                    0.8550922732073567
                ],
                [
                    "CCOC(=O)C1=C(COCCN)NC(=S2(C(=O)OC)=C(C)[SH]2N)C1c1ccccc1Cl",
                    0.8550922732073567
                ],
                [
                    "CCOC(=O)C1=C(COCCN)NC(=S2(C(=O)OC)=C(C)[SH]2F)C1c1ccccc1Cl",
                    0.8550922732073567
                ],
                [
                    "CCOC(=O)C1=C(COCCN)NC(=S2(C(=O)OC)=C(C)[SH]2Cl)C1c1ccccc1Cl",
                    0.8550922732073567
                ],
                [
                    "CCOC(=O)C1=C(COCCN)NC(=S2(C(=O)OC)=C(C)[SH]2C)C1c1ccccc1Cl",
                    0.8550922732073567
                ],
                [
                    "CCOC(=O)C1=C(COCCN)NC(=S2(C(=O)OC)=C(C)[SH]2Br)C1c1ccccc1Cl",
                    0.8550922732073567
                ],
                [
                    "CCOC(=O)C1=C(COCCN)NC(=S2(C(=O)OC)=C(C)[SH]2#[SH])C1c1ccccc1Cl",
                    0.8550922732073567
                ],
                [
                    "CCOC(=O)C1=C(COCCN)NC(=S2(C(=O)OC)=C(C)[SH]2#P)C1c1ccccc1Cl",
                    0.8550922732073567
                ],
                [
                    "CCOC(=O)C1=C(COCCN)NC(=S2(C(=O)OC)=C(C)[SH]2#N)C1c1ccccc1Cl",
                    0.8550922732073567
                ],
                [
                    "CCOC(=O)C1=C(COCCN)NC(=S2(C(=O)OC)=C(C)S2=N)C1c1ccccc1Cl",
                    0.8550922732073567
                ],
                [
                    "CCOC(=O)C1=C(COCCN)NC(=S2(C(=O)OC)=C(C)P2F)C1c1ccccc1Cl",
                    0.8550922732073567
                ],
                [
                    "CCOC(=O)C1=C(COCCN)NC(=S2(C(=O)OC)=C(C)P2Br)C1c1ccccc1Cl",
                    0.8550922732073567
                ],
                [
                    "CCOC(=O)C1=C(COCCN)NC(=S2(C(=O)OC)=C(C)N2S)C1c1ccccc1Cl",
                    0.8550922732073567
                ],
                [
                    "CCOC(=O)C1=C(COCCN)NC(=S2(C(=O)OC)=C(C)N2P)C1c1ccccc1Cl",
                    0.8550922732073567
                ],
                [
                    "CCOC(=O)C1=C(COCCN)NC(=S2(C(=O)OC)=C(C)N2Br)C1c1ccccc1Cl",
                    0.8550922732073567
                ],
                [
                    "CCOC(=O)C1=C(COCCN)NC(=S2(C(=O)OC)=C(C)C2P)C1c1ccccc1Cl",
                    0.8550922732073567
                ],
                [
                    "CCOC(=O)C1=C(COCCN)NC(=S2(C(=O)OC)=C(C)C2O)C1c1ccccc1Cl",
                    0.8550922732073567
                ],
                [
                    "CCOC(=O)C1=C(COCCN)NC(=S2(C(=O)OC)=C(C)C2N)C1c1ccccc1Cl",
                    0.8550922732073567
                ],
                [
                    "CCOC(=O)C1=C(COCCN)NC(=S2(C(=O)OC)=C(C)C2C)C1c1ccccc1Cl",
                    0.8550922732073567
                ]
            ],
            "execution_time": 41085.06533551216,
            "number_scoring_function_calls": 2664616,
            "metadata": {
                "top_1": 0.8819171036881969,
                "top_10": 0.872703831272178,
                "top_100": 0.8595433404116991,
                "internal_similarity_max": 0.9491525423728814,
                "internal_similarity_mean": 0.6274465170943467,
                "internal_similarity_histogram_density": [
                    [
                        0.1,
                        0.0,
                        0.0,
                        0.0,
                        0.03200000000000001,
                        4.253999999999996,
                        3.8000000000000007,
                        1.4860000000000004,
                        0.3200000000000001,
                        0.008000000000000002
                    ]
                ],
                "internal_similarity_histogram_bins": [
                    [
                        0.0,
                        0.1,
                        0.2,
                        0.30000000000000004,
                        0.4,
                        0.5,
                        0.6000000000000001,
                        0.7000000000000001,
                        0.8,
                        0.9,
                        1.0
                    ]
                ]
            }
        },
        {
            "benchmark_name": "Sitagliptin MPO",
            "score": 0.9468472829276292,
            "optimized_molecules": [
                [
                    "CNN(C=NF)C1C(F)(N(C=C=O)C=CF)NC(F)(C=CF)C1(C=C=O)C=CF",
                    0.9468472829276287
                ],
                [
                    "CNN(C=NF)C1(F)NC(C=CF)C(C=C=O)(C=CF)C1(F)N(C=C=O)C=CF",
                    0.9468472829276287
                ],
                [
                    "CNN(C=NF)C1(F)C(C=CF)(C=CF)C(C=C=O)NC1(F)N(C=C=O)C=CF",
                    0.9468472829276287
                ],
                [
                    "CNN(C=NF)C1(F)C(C=C=O)(C=CF)C(C=CF)NC1(F)N(C=C=O)C=CF",
                    0.9468472829276287
                ],
                [
                    "CNN(C=NF)C1(C=CF)NC(F)(N(C=C=O)C=CF)C(F)(C=CF)C1C=C=O",
                    0.9468472829276287
                ],
                [
                    "CNN(C=NF)C1(C=C=O)C(C=CF)C(F)(C=CF)NC1(F)N(C=C=O)C=CF",
                    0.9468472829276287
                ],
                [
                    "CNN(C=CF)C1(F)C(N(C=C=O)C=NF)NC(F)(C=C=O)C1(C=CF)C=CF",
                    0.9468472829276287
                ],
                [
                    "CNN(C=CF)C1(C=CF)NC(F)(N(C=C=O)C=NF)C(F)(C=C=O)C1C=CF",
                    0.9468472829276287
                ],
                [
                    "CNN(C=CF)C1(C=CF)NC(F)(N(C=C=O)C=NF)C(C=C=O)C1(F)C=CF",
                    0.9468472829276287
                ],
                [
                    "CNN(C=CC1(C=CF)NC(F)(N(C=C=O)C=CF)C(F)(F)C1C=C=O)C=NF",
                    0.9468472829276287
                ],
                [
                    "CNN(C=CC1(C=C=O)C(C=CF)NC(F)(N(C=C=O)C=CF)C1(F)F)C=NF",
                    0.9468472829276287
                ],
                [
                    "CNN(C=C=O)C=CC1(C=C=O)C(F)(C=CF)NC(N(C=CF)C=NF)C1(F)F",
                    0.9468472829276287
                ],
                [
                    "CNN(C=C=O)C=CC1(C=C=O)C(C=CF)NC(F)(N(C=CF)C=NF)C1(F)F",
                    0.9468472829276287
                ],
                [
                    "CNN(C=C=O)C1(C=CF)C(C=CN=CN(F)C=CF)C(F)(F)NC1(F)C=C=O",
                    0.9468472829276287
                ],
                [
                    "CNC=CC1(F)NC(C=C=O)(N(C=C=O)C=CF)C(F)(N(F)C=NF)C1C=CF",
                    0.9468472829276287
                ],
                [
                    "CNC1(F)NC(C=CF)C(C=C=O)(C=CF)C1(F)N(C=NF)N(C=C=O)C=CF",
                    0.9468472829276287
                ],
                [
                    "CNC1(F)NC(C=C=O)(C=CF)C(C=CF)C1(F)N(C=NF)N(C=C=O)C=CF",
                    0.9468472829276287
                ],
                [
                    "CNC1(C=CF)NC(F)(F)C(F)C1(C=C=O)C=CN(C=C=O)N(C=CF)C=NF",
                    0.9468472829276287
                ],
                [
                    "CNC1(C=C=O)NC(F)(C=CF)C(C=CF)C1(F)N(C=NF)N(C=C=O)C=CF",
                    0.9468472829276287
                ],
                [
                    "CN(NC=NF)C1C(F)(N(C=C=O)C=CF)NC(F)(C=CF)C1(C=C=O)C=CF",
                    0.9468472829276287
                ],
                [
                    "CN(NC=NF)C1(N(C=C=O)C=CF)NC(C=C=O)(C=CF)C(C=CF)C1(F)F",
                    0.9468472829276287
                ],
                [
                    "CN(NC=NF)C1(C=C=O)C(F)NC(F)(F)C1(C=CF)C=CN(C=C=O)C=CF",
                    0.9468472829276287
                ],
                [
                    "CN(NC=NF)C1(C=C=O)C(F)(F)NC(F)C1(C=CF)C=CN(C=C=O)C=CF",
                    0.9468472829276287
                ],
                [
                    "CN(NC=CF)C1NC(F)(C=C=O)C(C=CF)(C=CF)C1(F)N(C=C=O)C=NF",
                    0.9468472829276287
                ],
                [
                    "CN(NC=CF)C1(F)C(N(C=C=O)C=NF)NC(F)(C=C=O)C1(C=CF)C=CF",
                    0.9468472829276287
                ],
                [
                    "CN(NC=C=O)C1(F)NC(C=C=O)(C=CF)C(C=CF)C1(F)N(C=CF)C=NF",
                    0.9468472829276287
                ],
                [
                    "CN(N(C=CF)C=NF)C1(C=CNC=C=O)C(F)NC(F)(F)C1(C=C=O)C=CF",
                    0.9468472829276287
                ],
                [
                    "CN(F)N(C=NF)C1C(C=C=O)(NC=CF)NC(F)(C=CF)C1(C=C=O)C=CF",
                    0.9468472829276287
                ],
                [
                    "CN(F)N(C=NF)C1(C=C=O)C(C=CF)C(F)(C=CF)NC1(C=C=O)NC=CF",
                    0.9468472829276287
                ],
                [
                    "CN(C=NF)NC=CC1(C=C=O)C(C=CF)NC(F)(N(C=C=O)C=CF)C1(F)F",
                    0.9468472829276287
                ],
                [
                    "CN(C=NF)NC1NC(C=CF)(N(C=C=O)C=CF)C(C=C=O)(C=CF)C1(F)F",
                    0.9468472829276287
                ],
                [
                    "CN(C=NF)NC1(N(C=C=O)C=CF)NC(F)(C=CF)C(C=C=O)(C=CF)C1F",
                    0.9468472829276287
                ],
                [
                    "CN(C=NF)NC1(F)NC(C=CF)(N(C=C=O)C=CF)C(C=C=O)(C=CF)C1F",
                    0.9468472829276287
                ],
                [
                    "CN(C=NF)NC1(F)C(C=CF)C(F)(C=CF)NC1(C=C=O)N(C=C=O)C=CF",
                    0.9468472829276287
                ],
                [
                    "CN(C=NF)NC1(F)C(C=C=O)C(C=CF)(C=CF)NC1(F)N(C=C=O)C=CF",
                    0.9468472829276287
                ],
                [
                    "CN(C=NF)NC1(C=CF)NC(N(C=C=O)C=CF)C(F)(F)C1(C=C=O)C=CF",
                    0.9468472829276287
                ],
                [
                    "CN(C=NF)NC1(C=C=O)C(F)(F)NC(F)C1(C=CF)C=CN(C=C=O)C=CF",
                    0.9468472829276287
                ],
                [
                    "CN(C=NF)N(C=CF)C1(F)C(C=CNC=C=O)NC(F)(F)C1(C=C=O)C=CF",
                    0.9468472829276287
                ],
                [
                    "CN(C=NF)N(C=CF)C1(C=CF)NC(NC=C=O)C(F)(F)C1(C=C=O)C=CF",
                    0.9468472829276287
                ],
                [
                    "CN(C=NF)N(C=C=O)C1C(F)(F)NC(F)(C=CNC=CF)C1(C=C=O)C=CF",
                    0.9468472829276287
                ],
                [
                    "CN(C=NF)N(C=C=O)C1(F)C(F)NC(F)(C=CNC=CF)C1(C=C=O)C=CF",
                    0.9468472829276287
                ],
                [
                    "CN(C=NF)N(C=C=O)C1(F)C(F)(C=CNC=CF)NC(F)C1(C=C=O)C=CF",
                    0.9468472829276287
                ],
                [
                    "CN(C=NF)N(C=C=O)C1(F)C(C=C=O)C(F)(C=CF)NC1(F)C=CNC=CF",
                    0.9468472829276287
                ],
                [
                    "CN(C=NF)N(C=C=O)C1(C=CNC=C=O)C(F)(F)NC(F)C1(C=CF)C=CF",
                    0.9468472829276287
                ],
                [
                    "CN(C=NF)N(C=C=O)C1(C=CNC=C=O)C(C=CF)C(F)(C=CF)NC1(F)F",
                    0.9468472829276287
                ],
                [
                    "CN(C=NF)C1(F)NC(F)(C=C=O)C(C=CF)(C=CF)C1N(C=CF)NC=C=O",
                    0.9468472829276287
                ],
                [
                    "CN(C=NF)C1(F)NC(C=CF)(NN(C=C=O)C=CF)C(C=C=O)C1(F)C=CF",
                    0.9468472829276287
                ],
                [
                    "CN(C=NF)C1(F)NC(C=CF)(N(C=C=O)NC=CF)C(F)(C=CF)C1C=C=O",
                    0.9468472829276287
                ],
                [
                    "CN(C=NF)C1(F)C(C=CF)C(F)(C=CC=C=O)NC1(F)N(C=C=O)NC=CF",
                    0.9468472829276287
                ],
                [
                    "CN(C=NF)C1(C=CF)NC(F)(C=C=O)C(C=CF)C1(F)N(C=CF)NC=C=O",
                    0.9468472829276287
                ],
                [
                    "CN(C=NF)C1(C=C=O)NC(F)(C=CF)C(C=CF)C1(F)NN(C=C=O)C=CF",
                    0.9468472829276287
                ],
                [
                    "CN(C=CF)NC1(F)NC(F)(C=CN(C=C=O)C=NF)C(C=C=O)(C=CF)C1F",
                    0.9468472829276287
                ],
                [
                    "CN(C=CF)NC1(F)C(F)NC(F)(C=CN(C=C=O)C=NF)C1(C=C=O)C=CF",
                    0.9468472829276287
                ],
                [
                    "CN(C=CF)NC1(F)C(C=CF)C(F)(C=CN(C=C=O)C=NF)NC1(F)C=C=O",
                    0.9468472829276287
                ],
                [
                    "CN(C=CF)NC1(C=CF)NC(F)(N(C=C=O)C=NF)C(F)(C=CF)C1C=C=O",
                    0.9468472829276287
                ],
                [
                    "CN(C=CF)N(C=NF)C1(F)NC(F)(C=CNC=C=O)C(C=C=O)(C=CF)C1F",
                    0.9468472829276287
                ],
                [
                    "CN(C=CF)N(C=NF)C1(C=CNC=C=O)C(F)NC(F)(F)C1(C=C=O)C=CF",
                    0.9468472829276287
                ],
                [
                    "CN(C=CF)N(C=NF)C1(C=CNC=C=O)C(F)(F)NC(F)C1(C=C=O)C=CF",
                    0.9468472829276287
                ],
                [
                    "CN(C=CF)N(C=NF)C1(C=C=O)C(C=CF)C(F)(C=CNC=C=O)NC1(F)F",
                    0.9468472829276287
                ],
                [
                    "CN(C=CF)N(C=C=O)C=CC1(NC=NF)C(F)NC(F)(F)C1(C=C=O)C=CF",
                    0.9468472829276287
                ],
                [
                    "CN(C=CF)N(C=C=O)C=CC1(F)NC(F)(F)C(C=C=O)(NC=NF)C1C=CF",
                    0.9468472829276287
                ],
                [
                    "CN(C=CF)N(C=C=O)C=CC1(C=CF)C(F)(F)NC(F)C1(C=C=O)NC=NF",
                    0.9468472829276287
                ],
                [
                    "CN(C=CF)N(C=C=O)C1(C=CF)NC(F)(NC=NF)C(C=C=O)C1(F)C=CF",
                    0.9468472829276287
                ],
                [
                    "CN(C=CF)C=CC1NC(F)(F)C(F)(NN(C=C=O)C=NF)C1(C=C=O)C=CF",
                    0.9468472829276287
                ],
                [
                    "CN(C=CF)C1(F)NC(F)(C=CF)C(C=C=O)(C=CF)C1N(C=NF)NC=C=O",
                    0.9468472829276287
                ],
                [
                    "CN(C=CF)C1(F)NC(C=CF)(N(C=NF)NC=C=O)C(C=CF)C1(F)C=C=O",
                    0.9468472829276287
                ],
                [
                    "CN(C=CF)C1(F)NC(C=C=O)(C=CF)C(C=CF)C1(F)NN(C=C=O)C=NF",
                    0.9468472829276287
                ],
                [
                    "CN(C=CF)C1(C=CF)NC(F)(F)C(F)C1(C=C=O)C=CN(C=C=O)NC=NF",
                    0.9468472829276287
                ],
                [
                    "CN(C=CF)C1(C=CF)NC(F)(C=C=O)C(F)(NN(C=C=O)C=NF)C1C=CF",
                    0.9468472829276287
                ],
                [
                    "CN(C=CC1NC(F)(F)C(F)(N(C=C=O)NC=CF)C1(C=C=O)C=CF)C=NF",
                    0.9468472829276287
                ],
                [
                    "CN(C=CC1(N(C=C=O)NC=CF)NC(F)C(C=C=O)(C=CF)C1(F)F)C=NF",
                    0.9468472829276287
                ],
                [
                    "CN(C=CC1(F)NC(N(C=CF)NC=C=O)C(F)(F)C1(C=C=O)C=CF)C=NF",
                    0.9468472829276287
                ],
                [
                    "CN(C=CC1(F)NC(F)C(F)(NN(C=C=O)C=CF)C1(C=C=O)C=CF)C=NF",
                    0.9468472829276287
                ],
                [
                    "CN(C=CC1(F)NC(F)(N(C=C=O)NC=CF)C(F)C1(C=C=O)C=CF)C=NF",
                    0.9468472829276287
                ],
                [
                    "CN(C=CC1(F)NC(F)(F)C(NN(C=C=O)C=CF)C1(C=C=O)C=CF)C=NF",
                    0.9468472829276287
                ],
                [
                    "CN(C=CC1(C=CF)C(NC=NF)C(F)(C=C=O)NC1(F)F)N(C=C=O)C=CF",
                    0.9468472829276287
                ],
                [
                    "CN(C=CC1(C=CF)C(N(C=CF)C=NF)C(F)(C=C=O)NC1(F)F)NC=C=O",
                    0.9468472829276287
                ],
                [
                    "CN(C=CC1(C=CF)C(F)(F)NC(F)C1(C=C=O)NC=NF)N(C=C=O)C=CF",
                    0.9468472829276287
                ],
                [
                    "CN(C=CC1(C=C=O)C(F)NC(C=CF)(NC=NF)C1(F)F)N(C=C=O)C=CF",
                    0.9468472829276287
                ],
                [
                    "CN(C=CC1(C=C=O)C(F)C(F)(NC=NF)NC1(F)C=CF)N(C=C=O)C=CF",
                    0.9468472829276287
                ],
                [
                    "CN(C=CC1(C=C=O)C(F)C(C=CF)(NC=NF)NC1(F)F)N(C=C=O)C=CF",
                    0.9468472829276287
                ],
                [
                    "CN(C=CC1(C=C=O)C(C=CF)NC(F)(N(C=CF)C=NF)C1(F)F)NC=C=O",
                    0.9468472829276287
                ],
                [
                    "CN(C=C=O)NC1C(F)(N(C=CF)C=NF)NC(F)(C=CF)C1(C=C=O)C=CF",
                    0.9468472829276287
                ],
                [
                    "CN(C=C=O)NC1(F)C(F)NC(F)(C=CN(C=CF)C=NF)C1(C=C=O)C=CF",
                    0.9468472829276287
                ],
                [
                    "CN(C=C=O)N(C=NF)C1C(F)(NC=CF)NC(F)(C=CF)C1(C=C=O)C=CF",
                    0.9468472829276287
                ],
                [
                    "CN(C=C=O)N(C=NF)C1(NC=CF)NC(F)(C=CF)C(C=CF)C1(F)C=C=O",
                    0.9468472829276287
                ],
                [
                    "CN(C=C=O)N(C=NF)C1(F)NC(C=C=O)(C=CF)C(C=CF)C1(F)NC=CF",
                    0.9468472829276287
                ],
                [
                    "CN(C=C=O)N(C=NF)C1(F)C(F)(NC=CF)NC(C=CF)C1(C=C=O)C=CF",
                    0.9468472829276287
                ],
                [
                    "CN(C=C=O)N(C=NF)C1(F)C(F)(F)NC(C=CNC=CF)C1(C=C=O)C=CF",
                    0.9468472829276287
                ],
                [
                    "CN(C=C=O)N(C=NF)C1(F)C(C=C=O)C(F)(C=CF)NC1(C=CF)NC=CF",
                    0.9468472829276287
                ],
                [
                    "CN(C=C=O)N(C=CF)C=CC1(C=CF)C(F)NC(F)(F)C1(C=C=O)NC=NF",
                    0.9468472829276287
                ],
                [
                    "CN(C=C=O)N(C=CF)C1(F)NC(C=C=O)(C=CF)C(C=CF)C1(F)NC=NF",
                    0.9468472829276287
                ],
                [
                    "CN(C=C=O)N(C=CF)C1(C=C=O)NC(F)C(F)(NC=NF)C1(C=CF)C=CF",
                    0.9468472829276287
                ],
                [
                    "CN(C=C=O)N(C=CF)C1(C=C=O)NC(F)C(C=CF)(C=CF)C1(F)NC=NF",
                    0.9468472829276287
                ],
                [
                    "CN(C=C=O)C=CC1NC(F)(F)C(F)(N(C=NF)NC=CF)C1(C=C=O)C=CF",
                    0.9468472829276287
                ],
                [
                    "CN(C=C=O)C=CC1(F)NC(F)(F)C(N(C=CF)NC=NF)C1(C=C=O)C=CF",
                    0.9468472829276287
                ],
                [
                    "CN(C=C=O)C=CC1(F)NC(F)(F)C(C=C=O)(N(C=NF)NC=CF)C1C=CF",
                    0.9468472829276287
                ],
                [
                    "CN(C=C=O)C1(F)C(NN(C=CF)C=NF)NC(F)(C=C=O)C1(C=CF)C=CF",
                    0.9468472829276287
                ],
                [
                    "CN(C=C=O)C1(F)C(N(C=NF)NC=CF)NC(F)(C=C=O)C1(C=CF)C=CF",
                    0.9468472829276287
                ],
                [
                    "CN(C=C=O)C1(C=C=O)NC(F)(C=CF)C(C=CF)C1(F)N(C=NF)NC=CF",
                    0.9468472829276287
                ]
            ],
            "execution_time": 28764.47135591507,
            "number_scoring_function_calls": 1200172,
            "metadata": {
                "top_1": 0.9468472829276287,
                "top_10": 0.9468472829276287,
                "top_100": 0.9468472829276304,
                "internal_similarity_max": 0.9444444444444444,
                "internal_similarity_mean": 0.39065660108294825,
                "internal_similarity_histogram_density": [
                    [
                        0.1,
                        0.0,
                        0.3039999999999999,
                        5.872000000000002,
                        2.8740000000000006,
                        0.6619999999999995,
                        0.14200000000000002,
                        0.03200000000000001,
                        0.012000000000000002,
                        0.0020000000000000005
                    ]
                ],
                "internal_similarity_histogram_bins": [
                    [
                        0.0,
                        0.1,
                        0.2,
                        0.30000000000000004,
                        0.4,
                        0.5,
                        0.6000000000000001,
                        0.7000000000000001,
                        0.8,
                        0.9,
                        1.0
                    ]
                ]
            }
        },
        {
            "benchmark_name": "Zaleplon MPO",
            "score": 0.7928662156064643,
            "optimized_molecules": [
                [
                    "CCN(C(C)=O)c1cccc(-c2ccnc3c(C#CC=O)cnn23)c1",
                    0.803969143692053
                ],
                [
                    "CCN(C(C)=O)c1cccc(-c2ccnc3c(C#CPO)cnn23)c1",
                    0.793982078592347
                ],
                [
                    "CCN(C(C)=O)c1cccc(-c2ccnc3c(C#COP)cnn23)c1",
                    0.793982078592347
                ],
                [
                    "CCN(C(C)=O)c1cccc(-c2ccnc3c(C#CCF)cnn23)c1",
                    0.793982078592347
                ],
                [
                    "CCN(C(C)=O)c1cccc(-c2ccnc3c(C#CCCl)cnn23)c1",
                    0.793982078592347
                ],
                [
                    "CCN(C(C)=O)c1cccc(-c2ccnc3c(C#CCBr)cnn23)c1",
                    0.793982078592347
                ],
                [
                    "CCN(C(C)=O)c1cccc(-c2ccnc3c(C#CC=P)cnn23)c1",
                    0.793982078592347
                ],
                [
                    "C=PC#Cc1cnn2c(-c3cccc(N(CC)C(C)=O)c3)ccnc12",
                    0.793982078592347
                ],
                [
                    "CCN(C(C)=O)c1cccc(-c2ccnc3c(C#CC(O)F)cnn23)c1",
                    0.7935949136575051
                ],
                [
                    "CCN(C(C)=O)c1cccc(-c2ccnc3c(C#CC(O)Cl)cnn23)c1",
                    0.7935949136575051
                ],
                [
                    "CCN(C(C)=O)c1cccc(-c2ccnc3c(C#CC(O)Br)cnn23)c1",
                    0.7935949136575051
                ],
                [
                    "CCN(C(C)=O)c1cccc(-c2ccnc3c(C#CC(O)=P)cnn23)c1",
                    0.7935949136575051
                ],
                [
                    "CCN(C(C)=O)c1cccc(-c2ccnc3c(C#CC(=O)P)cnn23)c1",
                    0.7935949136575051
                ],
                [
                    "C#Cc1cnn2c(-c3cccc(N(CC)C(C)=O)c3)ccc(O)c12",
                    0.7934920476158722
                ],
                [
                    "C#Cc1cn2c(-c3cccc(N(CC)C(C)=O)c3)ccnc2c1O",
                    0.7934920476158722
                ],
                [
                    "C#Cc1cc(O)n2c(-c3cccc(N(CC)C(C)=O)c3)ccnc12",
                    0.7934920476158722
                ],
                [
                    "CCN(C(C)=O)c1cccc(-c2ccnc3c(C#CO)ccn23)c1",
                    0.7886388397182801
                ],
                [
                    "CCN(C(C)=O)c1cccc(-c2cccc3c(C#CO)cnn23)c1",
                    0.7886388397182801
                ],
                [
                    "CCN(C(C)=O)c1cccc(-c2ccnc3c(C#CPC=O)cnn23)c1",
                    0.7885561648497321
                ],
                [
                    "CCN(C(C)=O)c1cccc(-c2ccnc3c(C#CP=CO)cnn23)c1",
                    0.7885561648497321
                ],
                [
                    "CCN(C(C)=O)c1cccc(-c2ccnc3c(C#CP4CO4)cnn23)c1",
                    0.7885561648497321
                ],
                [
                    "CCN(C(C)=O)c1cccc(-c2ccnc3c(C#COCF)cnn23)c1",
                    0.7885561648497321
                ],
                [
                    "CCN(C(C)=O)c1cccc(-c2ccnc3c(C#COCCl)cnn23)c1",
                    0.7885561648497321
                ],
                [
                    "CCN(C(C)=O)c1cccc(-c2ccnc3c(C#COCBr)cnn23)c1",
                    0.7885561648497321
                ],
                [
                    "CCN(C(C)=O)c1cccc(-c2ccnc3c(C#COC=P)cnn23)c1",
                    0.7885561648497321
                ],
                [
                    "CCN(C(C)=O)c1cccc(-c2ccnc3c(C#CCP=O)cnn23)c1",
                    0.7885561648497321
                ],
                [
                    "CCN(C(C)=O)c1cccc(-c2ccnc3c(C#CCOF)cnn23)c1",
                    0.7885561648497321
                ],
                [
                    "CCN(C(C)=O)c1cccc(-c2ccnc3c(C#CCOCl)cnn23)c1",
                    0.7885561648497321
                ],
                [
                    "CCN(C(C)=O)c1cccc(-c2ccnc3c(C#CCOBr)cnn23)c1",
                    0.7885561648497321
                ],
                [
                    "CCN(C(C)=O)c1cccc(-c2ccnc3c(C#CC=PO)cnn23)c1",
                    0.7885561648497321
                ],
                [
                    "CCN(C(C)=O)c1cccc(-c2ccnc3c(C#CC4OP4)cnn23)c1",
                    0.7885561648497321
                ],
                [
                    "C=POC#Cc1cnn2c(-c3cccc(N(CC)C(C)=O)c3)ccnc12",
                    0.7885561648497321
                ],
                [
                    "CCN(C(C)=O)c1cccc(-c2ccnc3c(C#S4=C=C4O)cnn23)c1",
                    0.7837367193130107
                ],
                [
                    "CCN(C(C)=O)c1cccc(-c2ccnc3c(C#S4(O)C#C4)cnn23)c1",
                    0.7837367193130107
                ],
                [
                    "CCN(C(C)=O)c1cccc(-c2ccnc3c(C#CC(O)=S)cnn23)c1",
                    0.7837367193130107
                ],
                [
                    "CCN(C(C)=O)c1cccc(-c2ccnc3c(C#CC(=O)S)cnn23)c1",
                    0.7837367193130107
                ],
                [
                    "C#S(=O)C#Cc1cnn2c(-c3cccc(N(CC)C(C)=O)c3)ccnc12",
                    0.7837367193130107
                ],
                [
                    "C#CS(=O)#Cc1cnn2c(-c3cccc(N(CC)C(C)=O)c3)ccnc12",
                    0.7837367193130107
                ],
                [
                    "C#Cc1ccc(-c2cccc(N(CC)C(C)=O)c2)n2ncc(O)c12",
                    0.7808688094430303
                ],
                [
                    "C#Cc1cc(O)c2nccc(-c3cccc(N(CC)C(C)=O)c3)n12",
                    0.7808688094430303
                ],
                [
                    "C#Cc1cc(-c2cccc(N(CC)C(C)=O)c2)n2c(O)ccnc12",
                    0.7808688094430303
                ],
                [
                    "C#Cc1c(O)cn2c(-c3cccc(N(CC)C(C)=O)c3)ccnc12",
                    0.7808688094430303
                ],
                [
                    "CCN(C(C)=O)c1cccc(-c2ccnc3c(C#CP)cnn23)c1",
                    0.7803151211091254
                ],
                [
                    "CCN(C(C)=O)c1cccc(-c2ccnc3c(C#[SH]=C=C=O)cnn23)c1",
                    0.7787605628481891
                ],
                [
                    "CCN(C(C)=O)c1cccc(-c2ccnc3c(C#[SH]4C5=C4O5)cnn23)c1",
                    0.7787605628481891
                ],
                [
                    "CCN(C(C)=O)c1cccc(-c2ccnc3c(C#[SH]4C#CO4)cnn23)c1",
                    0.7787605628481891
                ],
                [
                    "CCN(C(C)=O)c1cccc(-c2ccnc3c(C#SC=C=O)cnn23)c1",
                    0.7787605628481891
                ],
                [
                    "CCN(C(C)=O)c1cccc(-c2ccnc3c(C#SC4=CO4)cnn23)c1",
                    0.7787605628481891
                ],
                [
                    "CCN(C(C)=O)c1cccc(-c2ccnc3c(C#SC#CO)cnn23)c1",
                    0.7787605628481891
                ],
                [
                    "CCN(C(C)=O)c1cccc(-c2ccnc3c(C#C[SH]=C=O)cnn23)c1",
                    0.7787605628481891
                ],
                [
                    "CCN(C(C)=O)c1cccc(-c2ccnc3c(C#C[SH]4#CO4)cnn23)c1",
                    0.7787605628481891
                ],
                [
                    "CCN(C(C)=O)c1cccc(-c2ccnc3c(C#CSC=O)cnn23)c1",
                    0.7787605628481891
                ],
                [
                    "CCN(C(C)=O)c1cccc(-c2ccnc3c(C#CS4=CO4)cnn23)c1",
                    0.7787605628481891
                ],
                [
                    "CCN(C(C)=O)c1cccc(-c2ccnc3c(C#CS#CO)cnn23)c1",
                    0.7787605628481891
                ],
                [
                    "CCN(C(C)=O)c1cccc(-c2ccnc3c(C#COC=S)cnn23)c1",
                    0.7787605628481891
                ],
                [
                    "CCN(C(C)=O)c1cccc(-c2ccnc3c(C#COC#[SH])cnn23)c1",
                    0.7787605628481891
                ],
                [
                    "CCN(C(C)=O)c1cccc(-c2ccnc3c(C#CC=S=O)cnn23)c1",
                    0.7787605628481891
                ],
                [
                    "CCN(C(C)=O)c1cccc(-c2ccnc3c(C#CC4OS4)cnn23)c1",
                    0.7787605628481891
                ],
                [
                    "CCN(C(C)=O)c1cccc(-c2ccnc3c(C#CC4=[SH]O4)cnn23)c1",
                    0.7787605628481891
                ],
                [
                    "CCN(C(C)=O)c1cccc(-c2ccnc3c(C#CC#[SH]=O)cnn23)c1",
                    0.7787605628481891
                ],
                [
                    "CCN(C(C)=O)c1cccc(-c2ccnc3c(C#CC#SO)cnn23)c1",
                    0.7787605628481891
                ],
                [
                    "C#SOC#Cc1cnn2c(-c3cccc(N(CC)C(C)=O)c3)ccnc12",
                    0.7787605628481891
                ],
                [
                    "C#COS#Cc1cnn2c(-c3cccc(N(CC)C(C)=O)c3)ccnc12",
                    0.7787605628481891
                ],
                [
                    "CCN(C(C)=O)c1cccc(-c2ccnc3c(C=C=O)ccn23)c1",
                    0.7761505257063329
                ],
                [
                    "C#COc1ccn2c(-c3cccc(N(CC)C(C)=O)c3)ccnc12",
                    0.7761505257063329
                ],
                [
                    "C#Cc1cnn2c(-c3cccc(N(CC)C(=O)C(C)=O)c3)ccnc12",
                    0.7735006416506128
                ],
                [
                    "C#CC(=O)c1cnn2c(-c3cccc(N(CC)C(C)=O)c3)ccnc12",
                    0.7735006416506128
                ],
                [
                    "CCN(C(C)=O)c1cccc(-c2ccnc3c(C#CO)cnn23)c1",
                    0.7706218909970667
                ],
                [
                    "CC#Cc1cnn2c(-c3cccc(N(CC)C(C)=O)c3)ccnc12",
                    0.7706218909970667
                ],
                [
                    "CCN(C(C)=O)c1cccc(-c2ccnc3c(S)c(C#CO)cn23)c1",
                    0.7695144225994927
                ],
                [
                    "CCN(C(C)=O)c1cccc(-c2ccnc3c(O)c(C#CS)cn23)c1",
                    0.7695144225994927
                ],
                [
                    "CCN(C(C)=O)c1cccc(-c2ccnc3c(C=O)c(C#[SH])cn23)c1",
                    0.7695144225994927
                ],
                [
                    "CCN(C(C)=O)c1cccc(-c2ccnc3c(C#[SH])cc(C=O)n23)c1",
                    0.7695144225994927
                ],
                [
                    "CCN(C(C)=O)c1cccc(-c2ccnc3c(C#CS)cc(O)n23)c1",
                    0.7695144225994927
                ],
                [
                    "CCN(C(C)=O)c1cccc(-c2ccnc3c(C#CO)cc(S)n23)c1",
                    0.7695144225994927
                ],
                [
                    "CCN(C(C)=O)c1cccc(-c2ccc(S)c3c(C#CO)cnn23)c1",
                    0.7695144225994927
                ],
                [
                    "CCN(C(C)=O)c1cccc(-c2ccc(O)c3c(C#CS)cnn23)c1",
                    0.7695144225994927
                ],
                [
                    "CCN(C(C)=O)c1cccc(-c2ccc(C=O)c3c(C#[SH])cnn23)c1",
                    0.7695144225994927
                ],
                [
                    "C#S#Cc1cnn2c(-c3cccc(N(CC)C(C)=O)c3)ccc(O)c12",
                    0.7695144225994927
                ],
                [
                    "C#S#Cc1cn2c(-c3cccc(N(CC)C(C)=O)c3)ccnc2c1O",
                    0.7695144225994927
                ],
                [
                    "C#S#Cc1cc(O)n2c(-c3cccc(N(CC)C(C)=O)c3)ccnc12",
                    0.7695144225994927
                ],
                [
                    "C#Cc1cnn2c(-c3cccc(N(CC)C(C)=O)c3)ccc([SH]=O)c12",
                    0.7695144225994927
                ],
                [
                    "C#Cc1cnn2c(-c3cccc(N(CC)C(C)=O)c3)ccc(SO)c12",
                    0.7695144225994927
                ],
                [
                    "C#Cc1cnn2c(-c3cccc(N(CC)C(C)=O)c3)ccc(OS)c12",
                    0.7695144225994927
                ],
                [
                    "C#Cc1cn2c(-c3cccc(N(CC)C(C)=O)c3)ccnc2c1[SH]=O",
                    0.7695144225994927
                ],
                [
                    "C#Cc1cn2c(-c3cccc(N(CC)C(C)=O)c3)ccnc2c1SO",
                    0.7695144225994927
                ],
                [
                    "C#Cc1cn2c(-c3cccc(N(CC)C(C)=O)c3)ccnc2c1OS",
                    0.7695144225994927
                ],
                [
                    "C#Cc1cc([SH]=O)n2c(-c3cccc(N(CC)C(C)=O)c3)ccnc12",
                    0.7695144225994927
                ],
                [
                    "C#Cc1cc(SO)n2c(-c3cccc(N(CC)C(C)=O)c3)ccnc12",
                    0.7695144225994927
                ],
                [
                    "C#Cc1cc(OS)n2c(-c3cccc(N(CC)C(C)=O)c3)ccnc12",
                    0.7695144225994927
                ],
                [
                    "CCN(C(C)=O)c1cccc(-c2ccnc3c(C=C=C=O)cnn23)c1",
                    0.7685894768121614
                ],
                [
                    "C#Cc1cnn2c(-c3cccc(N(CC)C(C)=O)c3)cc(O)cc12",
                    0.7683498199278325
                ],
                [
                    "C#Cc1cnn2c(-c3cccc(C(O)(CC)C(C)=O)c3)ccnc12",
                    0.7683498199278325
                ],
                [
                    "C#Cc1cc2nccc(-c3cccc(N(CC)C(C)=O)c3)n2c1O",
                    0.7683498199278325
                ],
                [
                    "CCN(C(C)=O)c1cccc(-c2ccnc3c(C#S4=CO4)ccn23)c1",
                    0.7649744748793907
                ],
                [
                    "CCN(C(C)=O)c1cccc(-c2ccnc3c(C#CSO)ccn23)c1",
                    0.7649744748793907
                ],
                [
                    "CCN(C(C)=O)c1cccc(-c2ccnc3c(C#COS)ccn23)c1",
                    0.7649744748793907
                ],
                [
                    "CCN(C(C)=O)c1cccc(-c2cccc3c(C#SC=O)cnn23)c1",
                    0.7649744748793907
                ],
                [
                    "CCN(C(C)=O)c1cccc(-c2cccc3c(C#S4=CO4)cnn23)c1",
                    0.7649744748793907
                ],
                [
                    "CCN(C(C)=O)c1cccc(-c2cccc3c(C#C[SH]=O)cnn23)c1",
                    0.7649744748793907
                ]
            ],
            "execution_time": 223694.52200818062,
            "number_scoring_function_calls": 10819086,
            "metadata": {
                "top_1": 0.803969143692053,
                "top_10": 0.7949033521153492,
                "top_100": 0.7797261510119908,
                "internal_similarity_max": 0.864406779661017,
                "internal_similarity_mean": 0.5885971430209924,
                "internal_similarity_histogram_density": [
                    [
                        0.1,
                        0.0,
                        0.0,
                        0.04800000000000001,
                        0.8760000000000002,
                        5.071999999999996,
                        1.7280000000000004,
                        2.0080000000000005,
                        0.16800000000000004,
                        0.0
                    ]
                ],
                "internal_similarity_histogram_bins": [
                    [
                        0.0,
                        0.1,
                        0.2,
                        0.30000000000000004,
                        0.4,
                        0.5,
                        0.6000000000000001,
                        0.7000000000000001,
                        0.8,
                        0.9,
                        1.0
                    ]
                ]
            }
        },
        {
            "benchmark_name": "Valsartan SMARTS",
            "score": 0.9967789310715566,
            "optimized_molecules": [
                [
                    "CC1PC1C(=O)N1C(=O)c2ccc(cc2)-c2cccc(c2F)C1(O)O",
                    0.9967817541664408
                ],
                [
                    "CC1PC1C(=O)N1C(=O)c2ccc(cc2)-c2ccc(F)c(c2)C1(O)O",
                    0.9967817541664408
                ],
                [
                    "CC1PC1C(=O)N1C(=O)c2ccc(cc2)-c2cc(ccc2F)C1(O)O",
                    0.9967817541664408
                ],
                [
                    "CC1PC1C(=O)N1C(=O)c2ccc(cc2)-c2cc(F)cc(c2)C1(O)O",
                    0.9967817541664408
                ],
                [
                    "O=Cc1ccccc1-c1ccc2c(c1F)CN(C(=O)C1(O)CP1)C2O",
                    0.9967763251378183
                ],
                [
                    "O=Cc1cccc2c1CN(C(=O)C1(O)CP1)C(O)c1ccc-2cc1F",
                    0.9967763251378183
                ],
                [
                    "O=Cc1ccc(-c2ccc3cc2C(O)N(C(=O)C2(O)CP2)C3)cc1F",
                    0.9967763251378183
                ],
                [
                    "O=Cc1cc2ccc1-c1cc(F)ccc1CN(C(=O)C1(O)CP1)C2O",
                    0.9967763251378183
                ],
                [
                    "O=Cc1c2cccc1C(O)N(C(=O)C1(O)CP1)Cc1ccc-2c(F)c1",
                    0.9967763251378183
                ],
                [
                    "O=CN1Cc2ccccc2-c2ccc(c(C(=O)C3(O)CP3)c2F)C1O",
                    0.9967763251378183
                ],
                [
                    "O=CN1Cc2ccccc2-c2cc(F)c(cc2C(=O)C2(O)CP2)C1O",
                    0.9967763251378183
                ],
                [
                    "O=CN1Cc2ccccc2-c2c(F)cc(cc2C(=O)C2(O)CP2)C1O",
                    0.9967763251378183
                ],
                [
                    "O=CN1Cc2cccc(F)c2-c2ccc(cc2C(O)C2(O)CP2)C1=O",
                    0.9967763251378183
                ],
                [
                    "O=CN1Cc2cccc(F)c2-c2ccc(cc2C(=O)C2(O)CP2)C1O",
                    0.9967763251378183
                ],
                [
                    "O=CN1Cc2cccc(F)c2-c2ccc(c(C(=O)C3(O)CP3)c2)C1O",
                    0.9967763251378183
                ],
                [
                    "O=CN1Cc2ccc(cc2C(O)C2(O)CP2)-c2ccc(F)cc2C1=O",
                    0.9967763251378183
                ],
                [
                    "O=CN1Cc2ccc(cc2C(=O)C2(O)CP2)-c2cc(F)cc(c2)C1O",
                    0.9967763251378183
                ],
                [
                    "O=CN1Cc2ccc(cc2C(=O)C2(O)CP2)-c2c(F)cccc2C1O",
                    0.9967763251378183
                ],
                [
                    "O=CN1Cc2ccc(c(F)c2)-c2ccc(c(C(=O)C3(O)CP3)c2)C1O",
                    0.9967763251378183
                ],
                [
                    "O=CN1Cc2ccc(c(C(O)C3(O)CP3)c2)-c2cccc(F)c2C1=O",
                    0.9967763251378183
                ],
                [
                    "O=CN1Cc2cc(ccc2F)-c2ccc(cc2C(=O)C2(O)CP2)C1O",
                    0.9967763251378183
                ],
                [
                    "O=CN1Cc2cc(ccc2-c2c(F)cccc2C(O)C2(O)CP2)C1=O",
                    0.9967763251378183
                ],
                [
                    "O=CN1Cc2cc(c(-c3ccccc3F)cc2C(O)C2(O)CP2)C1=O",
                    0.9967763251378183
                ],
                [
                    "O=CN1Cc2cc(-c3ccccc3F)cc(C(O)C3(O)CP3)c2C1=O",
                    0.9967763251378183
                ],
                [
                    "O=CN1Cc2c(F)cc(cc2C(O)C2(O)CP2)-c2ccccc2C1=O",
                    0.9967763251378183
                ],
                [
                    "O=CN1C(=O)c2ccccc2-c2cc(F)c(c(CC3(O)CP3)c2)C1O",
                    0.9967763251378183
                ],
                [
                    "O=CN1C(=O)c2cccc(c2F)-c2ccc(c(CO)c2)C1C1(O)CP1",
                    0.9967763251378183
                ],
                [
                    "O=CN1C(=O)c2cccc(c2CC2(O)CP2)-c2ccc(cc2F)C1O",
                    0.9967763251378183
                ],
                [
                    "O=CN1C(=O)c2cccc(F)c2-c2ccc(cc2CC2(O)CP2)C1O",
                    0.9967763251378183
                ],
                [
                    "O=CN1C(=O)c2ccc(cc2CC2(O)CP2)-c2cccc(F)c2C1O",
                    0.9967763251378183
                ],
                [
                    "O=CN1C(=O)c2ccc(c(CO)c2)-c2ccc(F)c(c2)C1C1(O)CP1",
                    0.9967763251378183
                ],
                [
                    "O=CN1C(=O)c2ccc(F)cc2-c2ccc(c(CC3(O)CP3)c2)C1O",
                    0.9967763251378183
                ],
                [
                    "O=CN1C(=O)c2ccc(F)c(c2)-c2ccc(cc2CO)C1C1(O)CP1",
                    0.9967763251378183
                ],
                [
                    "O=CN1C(=O)c2ccc(CO)c(c2)-c2ccc(cc2F)C1C1(O)CP1",
                    0.9967763251378183
                ],
                [
                    "O=CN1C(=O)c2ccc(-c3ccccc3F)c(CO)c2C1C1(O)CP1",
                    0.9967763251378183
                ],
                [
                    "O=CN1C(=O)c2ccc(-c3cccc(CO)c3)c(c2F)C1C1(O)CP1",
                    0.9967763251378183
                ],
                [
                    "O=CN1C(=O)c2ccc(-c3cccc(CO)c3)c(F)c2C1C1(O)CP1",
                    0.9967763251378183
                ],
                [
                    "O=CN1C(=O)c2ccc(-c3cc(CO)ccc3F)cc2C1C1(O)CP1",
                    0.9967763251378183
                ],
                [
                    "O=CN1C(=O)c2cc(c(F)cc2-c2ccccc2CO)C1C1(O)CP1",
                    0.9967763251378183
                ],
                [
                    "O=CN1C(=O)c2cc(c(-c3cccc(F)c3)cc2CC2(O)CP2)C1O",
                    0.9967763251378183
                ],
                [
                    "O=CN1C(=O)c2cc(F)c(cc2CO)-c2cccc(c2)C1C1(O)CP1",
                    0.9967763251378183
                ],
                [
                    "O=CN1C(=O)c2cc(F)c(-c3ccccc3CO)cc2C1C1(O)CP1",
                    0.9967763251378183
                ],
                [
                    "O=CN1C(=O)c2cc(-c3ccc(CO)c(F)c3)ccc2C1C1(O)CP1",
                    0.9967763251378183
                ],
                [
                    "O=CN1C(=O)c2c(CC3(O)CP3)cccc2-c2ccc(cc2F)C1O",
                    0.9967763251378183
                ],
                [
                    "O=CCc1ccccc1-c1ccc2c(F)c1C(=O)N(C1(O)CP1)C2O",
                    0.9967763251378183
                ],
                [
                    "O=CCc1ccccc1-c1cc(F)c2cc1C(=O)N(C1(O)CP1)C2O",
                    0.9967763251378183
                ],
                [
                    "O=CCc1ccccc1-c1c(F)cc2cc1C(=O)N(C1(O)CP1)C2O",
                    0.9967763251378183
                ],
                [
                    "O=CCc1cccc(-c2ccc3cc2C(=O)N(C2(O)CP2)C3O)c1F",
                    0.9967763251378183
                ],
                [
                    "O=CCc1cccc(-c2cc(F)c3cc2C(=O)N(C2(O)CP2)C3O)c1",
                    0.9967763251378183
                ],
                [
                    "O=CCc1ccc(-c2ccc3cc2C(=O)N(C2(O)CP2)C3O)cc1F",
                    0.9967763251378183
                ],
                [
                    "O=CCc1cc2cc(c1-c1ccccc1F)C(=O)N(C1(O)CP1)C2O",
                    0.9967763251378183
                ],
                [
                    "O=CCc1cc(F)ccc1-c1ccc2cc1C(=O)N(C1(O)CP1)C2O",
                    0.9967763251378183
                ],
                [
                    "O=CCc1cc(-c2cccc(F)c2)c2cc1C(O)N(C1(O)CP1)C2=O",
                    0.9967763251378183
                ],
                [
                    "O=CC1c2ccc(-c3cccc(CO)c3)c(c2F)C(=O)N1C1(O)CP1",
                    0.9967763251378183
                ],
                [
                    "O=CC1c2cc(F)c(-c3ccccc3CO)c(c2)C(=O)N1C1(O)CP1",
                    0.9967763251378183
                ],
                [
                    "O=CC1(N2C(=O)c3cccc(c3F)-c3ccc(cc3CO)C2O)CP1",
                    0.9967763251378183
                ],
                [
                    "O=CC1(N2C(=O)c3cccc(c3)-c3ccc(c(F)c3CO)C2O)CP1",
                    0.9967763251378183
                ],
                [
                    "O=CC1(N2C(=O)c3ccc(CO)c(c3)-c3ccc(c(F)c3)C2O)CP1",
                    0.9967763251378183
                ],
                [
                    "O=CC1(N2C(=O)c3cc(ccc3-c3cc(F)cc(CO)c3)C2O)CP1",
                    0.9967763251378183
                ],
                [
                    "O=CC1(N2C(=O)c3cc(cc(CO)c3-c3ccccc3F)C2O)CP1",
                    0.9967763251378183
                ],
                [
                    "O=CC1(N2C(=O)c3cc(cc(CO)c3-c3cccc(F)c3)C2O)CP1",
                    0.9967763251378183
                ],
                [
                    "O=CC1(N2C(=O)c3cc(-c4cccc(CO)c4)cc(F)c3C2O)CP1",
                    0.9967763251378183
                ],
                [
                    "O=CC1(N2C(=O)c3cc(-c4cc(CO)ccc4F)ccc3C2O)CP1",
                    0.9967763251378183
                ],
                [
                    "O=CC1(N2C(=O)c3c(ccc(-c4cccc(CO)c4)c3F)C2O)CP1",
                    0.9967763251378183
                ],
                [
                    "O=CC1(N2C(=O)c3c(-c4ccccc4F)ccc(c3CO)C2O)CP1",
                    0.9967763251378183
                ],
                [
                    "O=CC(O)c1cccc(-c2cc(F)c3cc2C(=O)N(C2(O)CP2)C3)c1",
                    0.9967763251378183
                ],
                [
                    "O=CC(O)c1cccc(-c2c(F)cc3cc2C(=O)N(C2(O)CP2)C3)c1",
                    0.9967763251378183
                ],
                [
                    "O=CC(O)c1ccc(-c2ccc3cc2C(=O)N(C2(O)CP2)C3)cc1F",
                    0.9967763251378183
                ],
                [
                    "O=CC(O)c1cc(F)cc(-c2ccc3cc2C(=O)N(C2(O)CP2)C3)c1",
                    0.9967763251378183
                ],
                [
                    "O=C1c2cccc(c2F)-c2ccc(cc2CO)C(O)N1C(=O)C1CP1",
                    0.9967763251378183
                ],
                [
                    "O=C1c2cccc(c2CO)-c2ccc(cc2F)C(O)N1C(=O)C1CP1",
                    0.9967763251378183
                ],
                [
                    "O=C1c2ccc(cc2F)-c2cc(ccc2CO)C(O)N1C(=O)C1CP1",
                    0.9967763251378183
                ],
                [
                    "O=C1c2ccc(cc2F)-c2cc(CO)cc(c2)C(O)N1C(=O)C1CP1",
                    0.9967763251378183
                ],
                [
                    "O=C1c2ccc(cc2CO)-c2cc(F)cc(c2)C(O)N1C(=O)C1CP1",
                    0.9967763251378183
                ],
                [
                    "O=C1c2ccc(c(F)c2CO)-c2cccc(c2)C(O)N1C(=O)C1CP1",
                    0.9967763251378183
                ],
                [
                    "O=C1c2ccc(c(CO)c2)-c2cc(F)cc(c2)C(O)N1C(=O)C1CP1",
                    0.9967763251378183
                ],
                [
                    "O=C1c2ccc(-c3ccccc3F)c(CO)c2C(O)N1C(=O)C1CP1",
                    0.9967763251378183
                ],
                [
                    "O=C1c2ccc(-c3cccc(F)c3)c(c2CO)C(O)N1C(=O)C1CP1",
                    0.9967763251378183
                ],
                [
                    "O=C1c2ccc(-c3cccc(CO)c3F)c(c2)C(O)N1C(=O)C1CP1",
                    0.9967763251378183
                ],
                [
                    "O=C1c2ccc(-c3ccc(CO)cc3F)cc2C(O)N1C(=O)C1CP1",
                    0.9967763251378183
                ],
                [
                    "O=C1c2ccc(-c3cc(F)ccc3CO)c(c2)C(O)N1C(=O)C1CP1",
                    0.9967763251378183
                ],
                [
                    "O=C1c2cc(ccc2F)-c2ccc(c(CO)c2)C(O)N1C(=O)C1CP1",
                    0.9967763251378183
                ],
                [
                    "O=C1c2cc(ccc2CO)-c2ccc(cc2F)C(O)N1C(=O)C1CP1",
                    0.9967763251378183
                ],
                [
                    "O=C1c2cc(ccc2CO)-c2ccc(c(F)c2)C(O)N1C(=O)C1CP1",
                    0.9967763251378183
                ],
                [
                    "O=C1c2cc(ccc2-c2cccc(CO)c2F)C(O)N1C(=O)C1CP1",
                    0.9967763251378183
                ],
                [
                    "O=C1c2cc(ccc2-c2c(F)cccc2CO)C(O)N1C(=O)C1CP1",
                    0.9967763251378183
                ],
                [
                    "O=C1c2cc(c(F)cc2-c2ccccc2CO)C(O)N1C(=O)C1CP1",
                    0.9967763251378183
                ],
                [
                    "O=C1c2cc(c(CO)cc2-c2ccccc2F)C(O)N1C(=O)C1CP1",
                    0.9967763251378183
                ],
                [
                    "O=C1c2cc(F)cc(c2)-c2ccc(cc2CO)C(O)N1C(=O)C1CP1",
                    0.9967763251378183
                ],
                [
                    "O=C1c2cc(F)c(cc2CO)-c2cccc(c2)C(O)N1C(=O)C1CP1",
                    0.9967763251378183
                ],
                [
                    "O=C1c2cc(F)c(c(CO)c2)-c2cccc(c2)C(O)N1C(=O)C1CP1",
                    0.9967763251378183
                ],
                [
                    "O=C1c2cc(F)c(-c3ccccc3CO)c(c2)C(O)N1C(=O)C1CP1",
                    0.9967763251378183
                ],
                [
                    "O=C1c2cc(-c3ccccc3F)c(CO)cc2C(O)N1C(=O)C1CP1",
                    0.9967763251378183
                ],
                [
                    "O=C1c2cc(-c3cccc(CO)c3F)ccc2C(O)N1C(=O)C1CP1",
                    0.9967763251378183
                ],
                [
                    "O=C1c2cc(-c3cccc(CO)c3)c(F)cc2C(O)N1C(=O)C1CP1",
                    0.9967763251378183
                ],
                [
                    "O=C1c2cc(-c3ccc(F)cc3CO)ccc2C(O)N1C(=O)C1CP1",
                    0.9967763251378183
                ],
                [
                    "O=C1c2cc(-c3ccc(CO)c(F)c3)ccc2C(O)N1C(=O)C1CP1",
                    0.9967763251378183
                ],
                [
                    "O=C1c2cc(-c3cc(F)ccc3CO)ccc2C(O)N1C(=O)C1CP1",
                    0.9967763251378183
                ],
                [
                    "O=C1c2c(ccc(-c3ccccc3CO)c2F)C(O)N1C(=O)C1CP1",
                    0.9967763251378183
                ],
                [
                    "O=C1c2c(ccc(-c3cccc(F)c3)c2CO)C(O)N1C(=O)C1CP1",
                    0.9967763251378183
                ]
            ],
            "execution_time": 223954.7341685295,
            "number_scoring_function_calls": 8323400,
            "metadata": {
                "top_1": 0.9967817541664408,
                "top_10": 0.9967784967492672,
                "top_100": 0.9967765422989617,
                "internal_similarity_max": 0.9245283018867925,
                "internal_similarity_mean": 0.33234120596035416,
                "internal_similarity_histogram_density": [
                    [
                        0.1,
                        0.386,
                        4.735999999999999,
                        2.8440000000000007,
                        0.5040000000000001,
                        0.8419999999999993,
                        0.4980000000000001,
                        0.07,
                        0.018000000000000002,
                        0.0020000000000000005
                    ]
                ],
                "internal_similarity_histogram_bins": [
                    [
                        0.0,
                        0.1,
                        0.2,
                        0.30000000000000004,
                        0.4,
                        0.5,
                        0.6000000000000001,
                        0.7000000000000001,
                        0.8,
                        0.9,
                        1.0
                    ]
                ]
            }
        },
        {
            "benchmark_name": "Scaffold Hop",
            "score": 0.999859177597168,
            "optimized_molecules": [
                [
                    "ClCCOc1cc2ncnc(Nc3cc#cc4c3-c3scnc3-4)c2cc1CC(CBr)CBr",
                    0.9998591775971675
                ],
                [
                    "ClCC1(Cc2cc3c(Nc4cc#cc5c4-c4scnc4-5)ncnc3cc2OBr)CC1",
                    0.9998591775971675
                ],
                [
                    "ClCC(CBr)Cc1cc2c(Nc3cc#cc4c3-c3scnc3-4)ncnc2cc1OC(Cl)(Br)Br",
                    0.9998591775971675
                ],
                [
                    "ClCC(CBr)Cc1cc2c(Nc3cc#cc4c3-c3scnc3-4)ncnc2cc1OC(Br)Br",
                    0.9998591775971675
                ],
                [
                    "ClCC(CBr)Cc1cc2c(Nc3cc#cc4c3-c3scnc3-4)ncnc2cc1OBr",
                    0.9998591775971675
                ],
                [
                    "ClCC(Br)Oc1cc2ncnc(Nc3cc#cc4c3-c3scnc3-4)c2cc1CC(CBr)CBr",
                    0.9998591775971675
                ],
                [
                    "ClC(Br)COc1cc2ncnc(Nc3cc#cc4c3-c3scnc3-4)c2cc1CC(CBr)CBr",
                    0.9998591775971675
                ],
                [
                    "COc1cc2ncnc(Nc3cc#cc4c3-c3scnc3-4)c2cc1CC1(C)CC1",
                    0.9998591775971675
                ],
                [
                    "COc1cc2ncnc(Nc3cc#cc4c3-c3scnc3-4)c2cc1CC(CCl)CBr",
                    0.9998591775971675
                ],
                [
                    "COc1cc2ncnc(Nc3cc#cc4c3-c3scnc3-4)c2cc1CC(C)CCl",
                    0.9998591775971675
                ],
                [
                    "COc1cc2ncnc(Nc3cc#cc4c3-c3scnc3-4)c2cc1CC(C)CBr",
                    0.9998591775971675
                ],
                [
                    "CCOc1cc2ncnc(Nc3cc#cc4c3-c3scnc3-4)c2cc1CC(C)CCl",
                    0.9998591775971675
                ],
                [
                    "CCOc1cc2ncnc(Nc3cc#cc4c3-c3ocnc3-4)c2cc1CC(C)CBr",
                    0.9998591775971675
                ],
                [
                    "CCCC1(Cc2cc3c(Nc4cc#cc5c4-c4scnc4-5)ncnc3cc2OBr)CC1",
                    0.9998591775971675
                ],
                [
                    "CCCC(C)(CC)Cc1cc2c(Nc3cc#cc4c3-c3scnc3-4)ncnc2cc1OBr",
                    0.9998591775971675
                ],
                [
                    "CCCC(C)(C)Cc1cc2c(Nc3cc#cc4c3-c3scnc3-4)ncnc2cc1OBr",
                    0.9998591775971675
                ],
                [
                    "CCC(c1cc2c(Nc3cc#cc4c3-c3scnc3-4)ncnc2cc1OC(Cl)(Br)Br)C(Br)Br",
                    0.9998591775971675
                ],
                [
                    "CCC(c1cc2c(Nc3cc#cc4c3-c3scnc3-4)ncnc2cc1OC(Br)Br)C(Br)Br",
                    0.9998591775971675
                ],
                [
                    "CCC(c1cc2c(Nc3cc#cc4c3-c3scnc3-4)ncnc2cc1OC(Br)(Br)CCl)C(Br)Br",
                    0.9998591775971675
                ],
                [
                    "CCC(c1cc2c(Nc3cc#cc4c3-c3scnc3-4)ncnc2cc1OC(Br)(Br)CCCl)C(Br)Br",
                    0.9998591775971675
                ],
                [
                    "CCC(c1cc2c(Nc3cc#cc4c3-c3scnc3-4)ncnc2cc1OC(Br)(Br)CCCCl)C(Br)Br",
                    0.9998591775971675
                ],
                [
                    "CCC(c1cc2c(Nc3cc#cc4c3-c3scnc3-4)ncnc2cc1OC(Br)(Br)CBr)C(Br)Br",
                    0.9998591775971675
                ],
                [
                    "CCC(c1cc2c(Nc3cc#cc4c3-c3scnc3-4)ncnc2cc1OC(Br)(Br)C(Cl)Br)C(Br)Br",
                    0.9998591775971675
                ],
                [
                    "CCC(Cl)(CBr)Cc1cc2c(Nc3cc#cc4c3-c3scnc3-4)ncnc2cc1OC(Cl)(Br)CBr",
                    0.9998591775971675
                ],
                [
                    "CCC(Cl)(CBr)Cc1cc2c(Nc3cc#cc4c3-c3scnc3-4)ncnc2cc1OC(Br)CBr",
                    0.9998591775971675
                ],
                [
                    "CCC(CCl)c1cc2c(Nc3cc#cc4c3-c3scnc3-4)ncnc2cc1OC(C)CBr",
                    0.9998591775971675
                ],
                [
                    "CCC(CCl)c1cc2c(Nc3cc#cc4c3-c3scnc3-4)ncnc2cc1OC(Br)Br",
                    0.9998591775971675
                ],
                [
                    "CCC(CC)(CBr)Cc1cc2c(Nc3cc#cc4c3-c3scnc3-4)ncnc2cc1OC",
                    0.9998591775971675
                ],
                [
                    "CCC(CBr)c1cc2c(Nc3cc#cc4c3-c3scnc3-4)ncnc2cc1OC(Br)Br",
                    0.9998591775971675
                ],
                [
                    "CCC(C)(CC)Cc1cc2c(Nc3cc#cc4c3-c3scnc3-4)ncnc2cc1OC(Br)Br",
                    0.9998591775971675
                ],
                [
                    "CCC(C)(CC)Cc1cc2c(Nc3cc#cc4c3-c3scnc3-4)ncnc2cc1OBr",
                    0.9998591775971675
                ],
                [
                    "CCC(C)(CC)C(Br)c1cc2c(Nc3cc#cc4c3-c3scnc3-4)ncnc2cc1OBr",
                    0.9998591775971675
                ],
                [
                    "CCC(C)(CBr)Cc1cc2c(Nc3cc#cc4c3-c3scnc3-4)ncnc2cc1OC",
                    0.9998591775971675
                ],
                [
                    "CCC(C)(CBr)C(C)c1cc2c(Nc3cc#cc4c3-c3scnc3-4)ncnc2cc1OBr",
                    0.9998591775971675
                ],
                [
                    "CCC(C)(C)Cc1cc2c(Nc3cc#cc4c3-c3scnc3-4)ncnc2cc1OCBr",
                    0.9998591775971675
                ],
                [
                    "CCC(C)(C)Cc1cc2c(Nc3cc#cc4c3-c3scnc3-4)ncnc2cc1OBr",
                    0.9998591775971675
                ],
                [
                    "CCC(C)(C)C(C)c1cc2c(Nc3cc#cc4c3-c3scnc3-4)ncnc2cc1OBr",
                    0.9998591775971675
                ],
                [
                    "CCC(C)(C)C(Br)c1cc2c(Nc3cc#cc4c3-c3scnc3-4)ncnc2cc1OBr",
                    0.9998591775971675
                ],
                [
                    "CC=CC(C)(C)Cc1cc2c(Nc3cc#cc4c3-c3scnc3-4)ncnc2cc1OBr",
                    0.9998591775971675
                ],
                [
                    "CC1(Cc2cc3c(Nc4cc#cc5c4-c4scnc4-5)ncnc3cc2OCBr)CC1",
                    0.9998591775971675
                ],
                [
                    "CC1(Cc2cc3c(Nc4cc#cc5c4-c4scnc4-5)ncnc3cc2OBr)CCC1",
                    0.9998591775971675
                ],
                [
                    "CC1(Cc2cc3c(Nc4cc#cc5c4-c4scnc4-5)ncnc3cc2OBr)CC=CC1",
                    0.9998591775971675
                ],
                [
                    "CC1(Cc2cc3c(Nc4cc#cc5c4-c4scnc4-5)ncnc3cc2OBr)CC1",
                    0.9998591775971675
                ],
                [
                    "CC1(Cc2cc3c(Nc4cc#cc5c4-c4scnc4-5)ncnc3cc2OBr)C=CC1",
                    0.9998591775971675
                ],
                [
                    "CC1(Cc2cc3c(Nc4cc#cc5c4-c4ocnc4-5)ncnc3cc2OCBr)CC1",
                    0.9998591775971675
                ],
                [
                    "CC1(Cc2cc3c(Nc4cc#cc5c4-c4ocnc4-5)ncnc3cc2OBr)CC1",
                    0.9998591775971675
                ],
                [
                    "CC(c1cc2c(Nc3cc#cc4c3-c3scnc3-4)ncnc2cc1OCCBr)C(C)(C)CBr",
                    0.9998591775971675
                ],
                [
                    "CC(c1cc2c(Nc3cc#cc4c3-c3scnc3-4)ncnc2cc1OBr)C1(C)CC1",
                    0.9998591775971675
                ],
                [
                    "CC(c1cc2c(Nc3cc#cc4c3-c3scnc3-4)ncnc2cc1OBr)C(C)(C)CBr",
                    0.9998591775971675
                ],
                [
                    "CC(Cl)(CCBr)Cc1cc2c(Nc3cc#cc4c3-c3scnc3-4)ncnc2cc1OCCBr",
                    0.9998591775971675
                ],
                [
                    "CC(Cl)(CCBr)Cc1cc2c(Nc3cc#cc4c3-c3scnc3-4)ncnc2cc1OCBr",
                    0.9998591775971675
                ],
                [
                    "CC(Cl)(CBr)Cc1cc2c(Nc3cc#cc4c3-c3scnc3-4)ncnc2cc1OCC(Cl)(Br)CCBr",
                    0.9998591775971675
                ],
                [
                    "CC(Cl)(CBr)Cc1cc2c(Nc3cc#cc4c3-c3scnc3-4)ncnc2cc1OCBr",
                    0.9998591775971675
                ],
                [
                    "CC(Cl)(CBr)Cc1cc2c(Nc3cc#cc4c3-c3scnc3-4)ncnc2cc1OC(Cl)Br",
                    0.9998591775971675
                ],
                [
                    "CC(Cl)(CBr)Cc1cc2c(Nc3cc#cc4c3-c3scnc3-4)ncnc2cc1OC(Cl)(Br)CCBr",
                    0.9998591775971675
                ],
                [
                    "CC(Cl)(CBr)Cc1cc2c(Nc3cc#cc4c3-c3scnc3-4)ncnc2cc1OC(Cl)(Br)CBr",
                    0.9998591775971675
                ],
                [
                    "CC(Cl)(CBr)Cc1cc2c(Nc3cc#cc4c3-c3scnc3-4)ncnc2cc1OC(Cl)(Br)Br",
                    0.9998591775971675
                ],
                [
                    "CC(Cl)(CBr)Cc1cc2c(Nc3cc#cc4c3-c3ocnc3-4)ncnc2cc1OC(Cl)(Br)CCBr",
                    0.9998591775971675
                ],
                [
                    "CC(Cl)(Br)Oc1cc2ncnc(Nc3cc#cc4c3-c3scnc3-4)c2cc1CC(CCl)CBr",
                    0.9998591775971675
                ],
                [
                    "CC(CCl)Cc1cc2c(Nc3cc#cc4c3-c3scnc3-4)ncnc2cc1OCCBr",
                    0.9998591775971675
                ],
                [
                    "CC(CCl)Cc1cc2c(Nc3cc#cc4c3-c3scnc3-4)ncnc2cc1OCBr",
                    0.9998591775971675
                ],
                [
                    "CC(CCl)Cc1cc2c(Nc3cc#cc4c3-c3scnc3-4)ncnc2cc1OC(Cl)(Br)Br",
                    0.9998591775971675
                ],
                [
                    "CC(CCl)Cc1cc2c(Nc3cc#cc4c3-c3scnc3-4)ncnc2cc1OC(C)Br",
                    0.9998591775971675
                ],
                [
                    "CC(CCl)Cc1cc2c(Nc3cc#cc4c3-c3scnc3-4)ncnc2cc1OC(Br)Br",
                    0.9998591775971675
                ],
                [
                    "CC(CCl)Cc1cc2c(Nc3cc#cc4c3-c3scnc3-4)ncnc2cc1OBr",
                    0.9998591775971675
                ],
                [
                    "CC(CCl)(CBr)Cc1cc2c(Nc3cc#cc4c3-c3scnc3-4)ncnc2cc1OC(Cl)(Br)Br",
                    0.9998591775971675
                ],
                [
                    "CC(CBr)Cc1cc2c(Nc3cc#cc4c3-c3scnc3-4)ncnc2cc1OCCBr",
                    0.9998591775971675
                ],
                [
                    "CC(CBr)Cc1cc2c(Nc3cc#cc4c3-c3scnc3-4)ncnc2cc1OCC(Cl)Br",
                    0.9998591775971675
                ],
                [
                    "CC(CBr)Cc1cc2c(Nc3cc#cc4c3-c3scnc3-4)ncnc2cc1OCC(Cl)(Br)Br",
                    0.9998591775971675
                ],
                [
                    "CC(CBr)Cc1cc2c(Nc3cc#cc4c3-c3scnc3-4)ncnc2cc1OC(Cl)C(Br)(Br)CCl",
                    0.9998591775971675
                ],
                [
                    "CC(CBr)Cc1cc2c(Nc3cc#cc4c3-c3scnc3-4)ncnc2cc1OC(Cl)C(Br)(Br)CCCl",
                    0.9998591775971675
                ],
                [
                    "CC(CBr)Cc1cc2c(Nc3cc#cc4c3-c3scnc3-4)ncnc2cc1OC(Cl)(Br)Br",
                    0.9998591775971675
                ],
                [
                    "CC(CBr)Cc1cc2c(Nc3cc#cc4c3-c3scnc3-4)ncnc2cc1OC(C)Br",
                    0.9998591775971675
                ],
                [
                    "CC(CBr)Cc1cc2c(Nc3cc#cc4c3-c3scnc3-4)ncnc2cc1OC(Br)Br",
                    0.9998591775971675
                ],
                [
                    "CC(CBr)Cc1cc2c(Nc3cc#cc4c3-c3ocnc3-4)ncnc2cc1OC(C)Br",
                    0.9998591775971675
                ],
                [
                    "CC(CBr)Cc1cc2c(Nc3cc#cc4c3-c3ocnc3-4)ncnc2cc1OC(Br)Br",
                    0.9998591775971675
                ],
                [
                    "CC(C)Cc1cc2c(Nc3cc#cc4c3-c3scnc3-4)ncnc2cc1OCBr",
                    0.9998591775971675
                ],
                [
                    "CC(C)Cc1cc2c(Nc3cc#cc4c3-c3scnc3-4)ncnc2cc1OC(Cl)Br",
                    0.9998591775971675
                ],
                [
                    "CC(C)Cc1cc2c(Nc3cc#cc4c3-c3scnc3-4)ncnc2cc1OC(Cl)(Br)Br",
                    0.9998591775971675
                ],
                [
                    "CC(C)Cc1cc2c(Nc3cc#cc4c3-c3scnc3-4)ncnc2cc1OC(C)Br",
                    0.9998591775971675
                ],
                [
                    "CC(C)Cc1cc2c(Nc3cc#cc4c3-c3scnc3-4)ncnc2cc1OC(Br)Br",
                    0.9998591775971675
                ],
                [
                    "CC(C)Cc1cc2c(Nc3cc#cc4c3-c3scnc3-4)ncnc2cc1OC(Br)(Br)CCl",
                    0.9998591775971675
                ],
                [
                    "CC(C)Cc1cc2c(Nc3cc#cc4c3-c3scnc3-4)ncnc2cc1OBr",
                    0.9998591775971675
                ],
                [
                    "CC(C)C(CCl)c1cc2c(Nc3cc#cc4c3-c3scnc3-4)ncnc2cc1OC(Br)CBr",
                    0.9998591775971675
                ],
                [
                    "CC(C)C(CCl)c1cc2c(Nc3cc#cc4c3-c3scnc3-4)ncnc2cc1OC(Br)Br",
                    0.9998591775971675
                ],
                [
                    "CC(C)C(CBr)c1cc2c(Nc3cc#cc4c3-c3scnc3-4)ncnc2cc1OCCBr",
                    0.9998591775971675
                ],
                [
                    "CC(C)C(CBr)c1cc2c(Nc3cc#cc4c3-c3scnc3-4)ncnc2cc1OCBr",
                    0.9998591775971675
                ],
                [
                    "CC(C)C(CBr)c1cc2c(Nc3cc#cc4c3-c3scnc3-4)ncnc2cc1OBr",
                    0.9998591775971675
                ],
                [
                    "CC(C)(Cl)Cc1cc2c(Nc3cc#cc4c3-c3scnc3-4)ncnc2cc1OC(C)(C)Br",
                    0.9998591775971675
                ],
                [
                    "CC(C)(CBr)Cc1cc2c(Nc3cc#cc4c3-c3scnc3-4)ncnc2cc1OCCCBr",
                    0.9998591775971675
                ],
                [
                    "CC(C)(CBr)Cc1cc2c(Nc3cc#cc4c3-c3scnc3-4)ncnc2cc1OCCBr",
                    0.9998591775971675
                ],
                [
                    "CC(C)(C)Cc1cc2c(Nc3cc#cc4c3-c3scnc3-4)ncnc2cc1OCBr",
                    0.9998591775971675
                ],
                [
                    "CC(C)(C)Cc1cc2c(Nc3cc#cc4c3-c3scnc3-4)ncnc2cc1OC(Br)Br",
                    0.9998591775971675
                ],
                [
                    "CC(C)(C)C(Br)c1cc2c(Nc3cc#cc4c3-c3scnc3-4)ncnc2cc1OBr",
                    0.9998591775971675
                ],
                [
                    "CC(C)(Br)Cc1cc2c(Nc3cc#cc4c3-c3scnc3-4)ncnc2cc1OCBr",
                    0.9998591775971675
                ],
                [
                    "CC(Br)C(c1cc2c(Nc3cc#cc4c3-c3scnc3-4)ncnc2cc1OCBr)C(Br)Br",
                    0.9998591775971675
                ],
                [
                    "CC(Br)C(CCl)c1cc2c(Nc3cc#cc4c3-c3scnc3-4)ncnc2cc1OC(Br)Br",
                    0.9998591775971675
                ],
                [
                    "CC(Br)(CCl)Cc1cc2c(Nc3cc#cc4c3-c3scnc3-4)ncnc2cc1OC(Cl)(Br)Br",
                    0.9998591775971675
                ],
                [
                    "C=CC(C)(C)Cc1cc2c(Nc3cc#cc4c3-c3scnc3-4)ncnc2cc1OBr",
                    0.9998591775971675
                ],
                [
                    "BrCOc1cc2ncnc(Nc3cc#cc4c3-c3scnc3-4)c2cc1CC(CBr)CBr",
                    0.9998591775971675
                ]
            ],
            "execution_time": 2292.251713037491,
            "number_scoring_function_calls": 17354,
            "metadata": {
                "top_1": 0.9998591775971675,
                "top_10": 0.9998591775971677,
                "top_100": 0.999859177597169,
                "internal_similarity_max": 0.9384615384615385,
                "internal_similarity_mean": 0.6183356686729957,
                "internal_similarity_histogram_density": [
                    [
                        0.1,
                        0.0,
                        0.0,
                        0.05200000000000001,
                        0.7900000000000001,
                        2.9079999999999973,
                        4.486000000000001,
                        1.2480000000000004,
                        0.39200000000000007,
                        0.024000000000000004
                    ]
                ],
                "internal_similarity_histogram_bins": [
                    [
                        0.0,
                        0.1,
                        0.2,
                        0.30000000000000004,
                        0.4,
                        0.5,
                        0.6000000000000001,
                        0.7000000000000001,
                        0.8,
                        0.9,
                        1.0
                    ]
                ]
            }
        },
        {
            "benchmark_name": "Deco Hop",
            "score": 1.0,
            "optimized_molecules": [
                [
                    "OCN(c1c2c(cc3ncnc(Nc4ccc5ncsc5c4)c13)OCC1(CCCCl)CSS21OCBr)C(F)F",
                    1.0
                ],
                [
                    "OCN(c1c2c(cc3ncnc(Nc4ccc5ncsc5c4)c13)OCC1(CCCCl)CSS21OBr)C(F)F",
                    1.0
                ],
                [
                    "OCN(c1c2c(cc3ncnc(Nc4ccc5ncsc5c4)c13)OCC1(CCCCl)CS21OBr)C(F)F",
                    1.0
                ],
                [
                    "OCN(CF)c1c2c(cc3ncnc(Nc4ccc5ncsc5c4)c13)OCC1(CCCl)CSS21OCl",
                    1.0
                ],
                [
                    "OCN(CF)c1c2c(cc3ncnc(Nc4ccc5ncsc5c4)c13)OCC1(CCCCl)CSS21OBr",
                    1.0
                ],
                [
                    "FCOS12SCC1(CCCl)COc1cc3ncnc(Nc4ccc5ncsc5c4CCCCl)c3c(N(CF)C(F)F)c12",
                    1.0
                ],
                [
                    "FCN(c1c2c(cc3ncnc(Nc4ccc5ncsc5c4Cl)c13)OCC1(CCCCl)CSS21OCBr)C(F)F",
                    1.0
                ],
                [
                    "FCN(c1c2c(cc3ncnc(Nc4ccc5ncsc5c4Cl)c13)OCC1(CCCCl)CS21OCBr)C(F)F",
                    1.0
                ],
                [
                    "FCN(c1c2c(cc3ncnc(Nc4ccc5ncsc5c4CCl)c13)OCC1(CCCl)CS21OCBr)C(F)Br",
                    1.0
                ],
                [
                    "FCN(c1c2c(cc3ncnc(Nc4ccc5ncsc5c4CCl)c13)OCC1(CCCCl)CSS21OCBr)C(F)F",
                    1.0
                ],
                [
                    "FCN(c1c2c(cc3ncnc(Nc4ccc5ncsc5c4CCl)c13)OCC1(CCCCl)CSS21OCBr)C(F)(F)Br",
                    1.0
                ],
                [
                    "FCN(c1c2c(cc3ncnc(Nc4ccc5ncsc5c4CCCl)c13)OCCC1(CCCl)CS21OCBr)C(F)Br",
                    1.0
                ],
                [
                    "FCN(c1c2c(cc3ncnc(Nc4ccc5ncsc5c4CCCl)c13)OCC1(CCl)CSS21OCBr)C(F)F",
                    1.0
                ],
                [
                    "FCN(c1c2c(cc3ncnc(Nc4ccc5ncsc5c4CCCl)c13)OCC1(CCCl)CSS21OCBr)C(F)F",
                    1.0
                ],
                [
                    "FCN(c1c2c(cc3ncnc(Nc4ccc5ncsc5c4CCCl)c13)OCC1(CCCl)CSCCS21OCCCl)C(F)F",
                    1.0
                ],
                [
                    "FCN(c1c2c(cc3ncnc(Nc4ccc5ncsc5c4CCCl)c13)OCC1(CCCl)CSCCS21OCBr)C(F)F",
                    1.0
                ],
                [
                    "FCN(c1c2c(cc3ncnc(Nc4ccc5ncsc5c4CCCl)c13)OCC1(CCCl)CS21OCBr)C(F)Br",
                    1.0
                ],
                [
                    "FCN(c1c2c(cc3ncnc(Nc4ccc5ncsc5c4CCCl)c13)OCC1(CCCCl)CS21OCBr)C(F)Br",
                    1.0
                ],
                [
                    "FCN(c1c2c(cc3ncnc(Nc4ccc5ncsc5c4CCCl)c13)OCC1(CCBr)CS21OCBr)C(F)Br",
                    1.0
                ],
                [
                    "FCN(c1c2c(cc3ncnc(Nc4ccc5ncsc5c4CCCCl)c13)OCC1(CCCl)CSS21OCBr)C(F)F",
                    1.0
                ],
                [
                    "FCN(c1c2c(cc3ncnc(Nc4ccc5ncsc5c4C(Cl)CCl)c13)OCCC1(CCCl)CCS21OCBr)C(F)Br",
                    1.0
                ],
                [
                    "FCN(c1c2c(cc3ncnc(Nc4ccc5ncsc5c4C(Cl)CBr)c13)OCCC1(CCl)CCS21OCBr)C(F)Br",
                    1.0
                ],
                [
                    "FCN(c1c2c(cc3ncnc(Nc4ccc5ncsc5c4)c13)OCC1(CCCCl)CSS21OCBr)C(F)F",
                    1.0
                ],
                [
                    "FCN(c1c2c(cc3ncnc(Nc4ccc5ncsc5c4)c13)OCC1(CCCCl)CSS21OCBr)C(F)(F)Br",
                    1.0
                ],
                [
                    "FCN(c1c2c(cc3ncnc(Nc4ccc5ncsc5c4)c13)OCC1(CCBr)CS21OC(Br)CCl)C(F)Br",
                    1.0
                ],
                [
                    "FCN(c1c2c(cc3ncnc(Nc4ccc5ncsc5c4)c13)OCC1(CC(F)Cl)CS21SCBr)C(F)Cl",
                    1.0
                ],
                [
                    "FCN(c1c2c(cc3ncnc(Nc4cc5scnc5cc4CCCl)c13)OCC1(COCl)CS21OCBr)C(F)Br",
                    1.0
                ],
                [
                    "FCN(c1c2c(cc3ncnc(Nc4cc(Cl)c5ncsc5c4Cl)c13)OCC1(CCl)CSS21OC(Cl)Cl)C(F)Br",
                    1.0
                ],
                [
                    "FCN(CF)c1c2c(cc3ncnc(Nc4ccc5ncsc5c4Cl)c13)OCC1(CC(F)Cl)CS21SCBr",
                    1.0
                ],
                [
                    "FCN(CF)c1c2c(cc3ncnc(Nc4ccc5ncsc5c4Cl)c13)OCC1(CC(F)Cl)CS21OCBr",
                    1.0
                ],
                [
                    "FCN(CF)c1c2c(cc3ncnc(Nc4ccc5ncsc5c4Cl)c13)OCC1(CC(F)CCl)CSS21OCBr",
                    1.0
                ],
                [
                    "FCN(CF)c1c2c(cc3ncnc(Nc4ccc5nc(Cl)sc5c4)c13)OCC1(CCCl)CS21SC(F)Br",
                    1.0
                ],
                [
                    "FCN(CF)c1c2c(cc3ncnc(Nc4ccc5nc(Cl)sc5c4)c13)OCC1(CC(F)Cl)CS21SCBr",
                    1.0
                ],
                [
                    "FCN(CF)c1c2c(cc3ncnc(Nc4ccc5nc(Cl)sc5c4)c13)OCC1(CC(F)Cl)CS21SBr",
                    1.0
                ],
                [
                    "FCN(CF)c1c2c(cc3ncnc(Nc4ccc5nc(CCl)sc5c4)c13)OCC1(CC(F)Cl)CS21SCBr",
                    1.0
                ],
                [
                    "FCN(CBr)c1c2c(cc3ncnc(Nc4ccc5ncsc5c4CCCl)c13)OCC1(CCCl)CS21OCBr",
                    1.0
                ],
                [
                    "FCCC(F)N(CF)c1c2c(cc3ncnc(Nc4ccc5nc(CCl)sc5c4)c13)OCC13CCC=S21(OCBr)SCC3",
                    1.0
                ],
                [
                    "FCCC(F)N(CF)c1c2c(cc3ncnc(Nc4ccc5nc(CCl)sc5c4)c13)OCC13CC=S21(OCBr)SCC3",
                    1.0
                ],
                [
                    "FCC(CF)c1c2c(cc3ncnc(Nc4ccc5ncsc5c4Cl)c13)OCC1(CC(F)Cl)CS21OCBr",
                    1.0
                ],
                [
                    "FC(F)N(c1c2c(cc3ncnc(Nc4ccc5ncsc5c4CCCl)c13)OCC1(CCCl)CSS21OCBr)C(F)F",
                    1.0
                ],
                [
                    "FC(F)N(c1c2c(cc3ncnc(Nc4ccc5ncsc5c4CCCl)c13)OCC1(CCCl)CS21OCBr)C(F)Cl",
                    1.0
                ],
                [
                    "FC(F)N(c1c2c(cc3ncnc(Nc4ccc5ncsc5c4CCCl)c13)OCC1(CCCl)CS21OCBr)C(F)Br",
                    1.0
                ],
                [
                    "FC(F)N(F)c1c2c(cc3ncnc(Nc4ccc5ncsc5c4CCl)c13)OCC1(CCl)CSS21OBr",
                    1.0
                ],
                [
                    "FC(F)N(F)c1c2c(cc3ncnc(Nc4ccc5ncsc5c4CCl)c13)OCC1(CCl)CS21OCBr",
                    1.0
                ],
                [
                    "FC(F)N(F)c1c2c(cc3ncnc(Nc4ccc5ncsc5c4CCl)c13)OCC1(CCCl)CSS21OCBr",
                    1.0
                ],
                [
                    "FC(F)N(F)c1c2c(cc3ncnc(Nc4ccc5ncsc5c4CCl)c13)OCC1(CCCl)CSS21OBr",
                    1.0
                ],
                [
                    "FC(F)N(F)c1c2c(cc3ncnc(Nc4ccc5ncsc5c4CCl)c13)OCC1(CCCCl)CSS21OCBr",
                    1.0
                ],
                [
                    "Cc1cc(Nc2ncnc3cc4c(c(N(F)CCl)c23)S2(OC(Cl)Br)SCC2(CCl)CO4)c(Cl)c2scnc12",
                    1.0
                ],
                [
                    "Cc1cc(Nc2ncnc3cc4c(c(N(F)CBr)c23)S2(OC(Cl)Br)SCC2(CCCl)CO4)c(Cl)c2scnc12",
                    1.0
                ],
                [
                    "Cc1cc(Nc2ncnc3cc4c(c(N(F)CBr)c23)S2(C(Cl)Br)SCC2(CCCl)CO4)c(Cl)c2scnc12",
                    1.0
                ],
                [
                    "Cc1cc(Nc2ncnc3cc4c(c(N(F)C(Cl)Br)c23)S2(OC(Cl)Br)SCC2(CCCl)CO4)c(Cl)c2scnc12",
                    1.0
                ],
                [
                    "Cc1cc(Nc2ncnc3cc4c(c(N(CF)C(F)F)c23)S2(OC(F)Br)SCC2(CCl)CO4)c(C(Cl)=CCl)c2scnc12",
                    1.0
                ],
                [
                    "Cc1cc(Nc2ncnc3cc4c(c(N(CF)C(F)F)c23)S2(OC(F)Br)SCC2(CCCl)CO4)c(C=CCl)c2scnc12",
                    1.0
                ],
                [
                    "Cc1cc(Nc2ncnc3cc4c(c(N(CF)C(F)F)c23)S2(OC(Cl)CBr)SCC2(CCl)CO4)c(C(C)Cl)c2scnc12",
                    1.0
                ],
                [
                    "Cc1cc(Nc2ncnc3cc4c(c(N(CF)C(F)F)c23)S2(OC(Cl)CBr)SCC2(CCCl)CO4)c(C(C)Cl)c2scnc12",
                    1.0
                ],
                [
                    "Cc1cc(Nc2ncnc3cc4c(c(N(CF)C(F)F)c23)S2(OC(Cl)Br)SCC2(CCCl)CO4)c(CCl)c2scnc12",
                    1.0
                ],
                [
                    "Cc1cc(Nc2ncnc3cc4c(c(N(CF)C(F)F)c23)S2(OC(Cl)Br)SCC2(CCCl)CO4)c(CCCl)c2scnc12",
                    1.0
                ],
                [
                    "Cc1cc(Nc2ncnc3cc4c(c(N(CF)C(F)F)c23)S2(OC(Cl)Br)SCC2(CCCl)CO4)c(C(C)Cl)c2scnc12",
                    1.0
                ],
                [
                    "Cc1cc(Nc2ncnc3cc4c(c(N(CF)C(F)Br)c23)S2(OC(Cl)Cl)SCC2(CCl)CO4)c(Cl)c2scnc12",
                    1.0
                ],
                [
                    "Cc1cc(Nc2ncnc3cc4c(c(N(CF)C(F)Br)c23)S2(OC(Cl)Cl)SCC2(CCCl)CO4)c(Cl)c2scnc12",
                    1.0
                ],
                [
                    "Cc1cc(Nc2ncnc3cc4c(c(N(CF)C(F)Br)c23)S2(OC(Cl)Br)SCC2(CCl)CO4)c(Cl)c2scnc12",
                    1.0
                ],
                [
                    "Cc1cc(Nc2ncnc3cc4c(c(N(CF)C(F)Br)c23)S2(OC(Cl)Br)SCC2(CCCl)CO4)c(Cl)c2scnc12",
                    1.0
                ],
                [
                    "Cc1cc(Nc2ncnc3cc4c(c(C(F)CBr)c23)S2(OC(Cl)Br)SCC2(CCCl)CO4)c(Cl)c2scnc12",
                    1.0
                ],
                [
                    "COS12SCC1(CCCCl)COc1cc3ncnc(Nc4ccc5ncsc5c4)c3c(N(CF)C(F)(F)Br)c12",
                    1.0
                ],
                [
                    "COS12SCC1(CCCCl)COc1cc3ncnc(Nc4ccc5ncsc5c4)c3c(N(C)C(F)(F)Br)c12",
                    1.0
                ],
                [
                    "CN(c1c2c(cc3ncnc(Nc4ccc5ncsc5c4Cl)c13)OCC1(CCCCl)CSS21OCBr)C(F)Cl",
                    1.0
                ],
                [
                    "CN(c1c2c(cc3ncnc(Nc4ccc5ncsc5c4Cl)c13)OCC1(CCCCl)CS21OCBr)C(F)Cl",
                    1.0
                ],
                [
                    "CN(c1c2c(cc3ncnc(Nc4ccc5ncsc5c4)c13)OCC1(CCCl)CSS21OBr)C(F)CF",
                    1.0
                ],
                [
                    "CN(c1c2c(cc3ncnc(Nc4ccc5ncsc5c4)c13)OCC1(CCCCl)CS21OCBr)C(F)CCl",
                    1.0
                ],
                [
                    "CN(c1c2c(cc3ncnc(Nc4cc(F)c5ncsc5c4Cl)c13)OCC1(CCCCl)CSS21OCBr)C(F)F",
                    1.0
                ],
                [
                    "CN(CF)c1c2c(cc3ncnc(Nc4ccc5ncsc5c4Cl)c13)OCC1(CCCCl)CSS21OCBr",
                    1.0
                ],
                [
                    "CN(CF)c1c2c(cc3ncnc(Nc4ccc5ncsc5c4Cl)c13)OCC1(CCCCl)CSS21CBr",
                    1.0
                ],
                [
                    "CN(CF)c1c2c(cc3ncnc(Nc4ccc5ncsc5c4CCCl)c13)OCC1(CCCl)CS21OCBr",
                    1.0
                ],
                [
                    "CN(C)c1cc(Nc2ncnc3cc4c(c(F)c23)S2(CBr)SCC2(CCCCl)CO4)c(Cl)c2scnc12",
                    1.0
                ],
                [
                    "CN(C)c1cc(Nc2ncnc3cc4c(c(F)c23)S2(C)SCC2(CCCl)CO4)c(Cl)c2scnc12",
                    1.0
                ],
                [
                    "CCc1cc(Nc2ncnc3cc4c(c(N(CF)C(F)Br)c23)S2(OC(Cl)Cl)CC2(CCl)CO4)c(Cl)c2scnc12",
                    1.0
                ],
                [
                    "CCc1c(Nc2ncnc3cc4c(c(N(CF)C(F)F)c23)S2(OC(Cl)Br)CC2(CCCl)CO4)cc(C)c2ncsc12",
                    1.0
                ],
                [
                    "CCc1c(Nc2ncnc3cc4c(c(N(C(F)F)C(F)Cl)c23)S2(OCBr)CC2(CC)CO4)cc(Cl)c2ncsc12",
                    1.0
                ],
                [
                    "CCc1c(Nc2ncnc3c(Cl)c4c(c(N(C(F)F)C(F)Cl)c23)S2(OCBr)CC2(CC)CO4)cc(Cl)c2ncsc12",
                    1.0
                ],
                [
                    "CCN(c1c2c(cc3ncnc(Nc4ccc5ncsc5c4)c13)OCC1(CCCl)CSS21OBr)C(F)F",
                    1.0
                ],
                [
                    "CCCC12COc3cc4ncnc(Nc5ccc6ncsc6c5)c4c(N(CO)C(F)F)c3S1(Br)C2",
                    1.0
                ],
                [
                    "CCCC12COc3cc4ncnc(Nc5cc(Cl)c6ncsc6c5CC)c4c(N(C(F)F)C(F)Cl)c3S1(OCBr)C2",
                    1.0
                ],
                [
                    "CCCC12COc3cc4ncnc(Nc5c(Br)cc6ncsc6c5CCCl)c4c(N(CF)C(F)Br)c3S1(OCBr)C2",
                    1.0
                ],
                [
                    "CCCC12COc3c(c(N(C(F)F)C(F)Cl)c4c(Nc5cc(Cl)c6ncsc6c5C)ncnc4c3Cl)S1(OCBr)C2",
                    1.0
                ],
                [
                    "CCC12COc3cc4ncnc(Nc5ccc6nc(CCl)sc6c5)c4c(N(CF)C(F)CCF)c3S1(OCBr)OC2",
                    1.0
                ],
                [
                    "CCC12COc3cc4ncnc(Nc5cc(Cl)c6ncsc6c5CCl)c4c(N(CF)C(F)F)c3S1(OBr)C2",
                    1.0
                ],
                [
                    "CCC12COc3cc4ncnc(Nc5cc(Cl)c6ncsc6c5CCl)c4c(N(C(F)F)C(F)Cl)c3S1(OBr)C2",
                    1.0
                ],
                [
                    "CCC12COc3cc4ncnc(Nc5cc(Cl)c6ncsc6c5CCCl)c4c(N(C(F)F)C(F)Cl)c3S1(OCBr)C2",
                    1.0
                ],
                [
                    "CCC12CCSS1(OCBr)c1c(cc3ncnc(Nc4ccc5nc(CCl)sc5c4)c3c1N(CF)C(F)CCF)OC2",
                    1.0
                ],
                [
                    "CCC12CCOc3cc4ncnc(Nc5c(Br)cc6ncsc6c5CCCl)c4c(N(CF)C(F)(Cl)Br)c3S1(OC)C2",
                    1.0
                ],
                [
                    "CCC12CCCSS1(OCBr)c1c(cc3ncnc(Nc4ccc5nc(C)sc5c4)c3c1N(CF)C(F)CCF)OC2",
                    1.0
                ],
                [
                    "CCC12CCCS1(OCBr)c1c(cc3ncnc(Nc4ccc5nc(C)sc5c4)c3c1N(CF)C(F)CCF)OC2",
                    1.0
                ],
                [
                    "CC12COc3cc4ncnc(Nc5ccc6nc(CCl)sc6c5CCCl)c4c(N(CF)C(F)Br)c3S1(OCBr)C2",
                    1.0
                ],
                [
                    "CC12CCS1(OCBr)c1c(cc3ncnc(Nc4ccc5nc(CCl)sc5c4CCBr)c3c1N(CF)C(F)Br)OC2",
                    1.0
                ],
                [
                    "CC(F)N(C)c1c2c(cc3ncnc(Nc4ccc5ncsc5c4Cl)c13)OCC1(CCCCl)CSS21OCBr",
                    1.0
                ],
                [
                    "CC(Cl)(CBr)c1c(Nc2ncnc3cc4c(c(N(CF)C(F)Br)c23)S2(OCBr)CCC2(CCl)CCO4)ccc2ncsc12",
                    1.0
                ],
                [
                    "CC(CO)c1c2c(cc3ncnc(Nc4ccc5ncsc5c4)c13)OCC1(CCCl)CSS21OCl",
                    1.0
                ],
                [
                    "CC(CCl)c1c(Nc2ncnc3cc4c(c(N(CF)C(F)Br)c23)S2(OCCBr)CC2(CCCl)CO4)ccc2ncsc12",
                    1.0
                ],
                [
                    "C=Cc1c(Nc2ncnc3c(Cl)c4c(c(N(C(F)F)C(F)Cl)c23)S2(OCBr)CCC2(CC)CO4)ccc2ncsc12",
                    1.0
                ],
                [
                    "C=Cc1c(Nc2ncnc3c(Cl)c4c(c(N(C(F)F)C(F)Cl)c23)S2(OCBr)CC2(CC)CO4)cc(Cl)c2ncsc12",
                    1.0
                ]
            ],
            "execution_time": 3506.2121613025665,
            "number_scoring_function_calls": 18115,
            "metadata": {
                "top_1": 1.0,
                "top_10": 1.0,
                "top_100": 1.0,
                "internal_similarity_max": 0.9529411764705882,
                "internal_similarity_mean": 0.4834020813720441,
                "internal_similarity_histogram_density": [
                    [
                        0.1,
                        0.0,
                        0.22199999999999992,
                        2.0560000000000005,
                        3.7520000000000007,
                        2.273999999999998,
                        0.9300000000000002,
                        0.4440000000000001,
                        0.18000000000000005,
                        0.04200000000000001
                    ]
                ],
                "internal_similarity_histogram_bins": [
                    [
                        0.0,
                        0.1,
                        0.2,
                        0.30000000000000004,
                        0.4,
                        0.5,
                        0.6000000000000001,
                        0.7000000000000001,
                        0.8,
                        0.9,
                        1.0
                    ]
                ]
            }
        }
    ]
}
