# Supplementary material for: EvoMol: a flexible and interpretable evolutionary algorithm for unbiased de novo molecular generation
Source: J Cheminform. 2020 Sep 16;12:55. doi: 10.1186/s13321-020-00458-z (PMC7494000; doi:10.1186/s13321-020-00458-z)
Supplement: Supplementary file 2 — Additional file 2. Archive of the GuacaMol benchmarks experiments. [file 13321_2020_458_MOESM2_ESM.xz › GuacaMol_JSON/All actions/output_v2_10.json]

{
    "guacamol_version": "0.5.0",
    "benchmark_suite_version": "v2",
    "timestamp": "20200406-0854",
    "results": [
        {
            "benchmark_name": "Celecoxib rediscovery",
            "score": 1.0,
            "optimized_molecules": [
                [
                    "Cc1ccc(-c2cc(C(F)(F)F)nn2-c2ccc(S(N)(=O)=O)cc2)cc1",
                    1.0
                ]
            ],
            "execution_time": 15968.07213640213,
            "number_scoring_function_calls": 1190951,
            "metadata": {
                "top_1": 1.0,
                "internal_similarity_max": 0.0,
                "internal_similarity_mean": 0.0,
                "internal_similarity_histogram_density": [
                    [
                        10.0,
                        0.0,
                        0.0,
                        0.0,
                        0.0,
                        0.0,
                        0.0,
                        0.0,
                        0.0,
                        0.0
                    ]
                ],
                "internal_similarity_histogram_bins": [
                    [
                        0.0,
                        0.1,
                        0.2,
                        0.30000000000000004,
                        0.4,
                        0.5,
                        0.6000000000000001,
                        0.7000000000000001,
                        0.8,
                        0.9,
                        1.0
                    ]
                ]
            }
        },
        {
            "benchmark_name": "Troglitazone rediscovery",
            "score": 1.0,
            "optimized_molecules": [
                [
                    "Cc1c(C)c2c(c(C)c1O)CCC(C)(COc1ccc(CC3SC(=O)NC3=O)cc1)O2",
                    1.0
                ]
            ],
            "execution_time": 6433.330273389816,
            "number_scoring_function_calls": 362522,
            "metadata": {
                "top_1": 1.0,
                "internal_similarity_max": 0.0,
                "internal_similarity_mean": 0.0,
                "internal_similarity_histogram_density": [
                    [
                        10.0,
                        0.0,
                        0.0,
                        0.0,
                        0.0,
                        0.0,
                        0.0,
                        0.0,
                        0.0,
                        0.0
                    ]
                ],
                "internal_similarity_histogram_bins": [
                    [
                        0.0,
                        0.1,
                        0.2,
                        0.30000000000000004,
                        0.4,
                        0.5,
                        0.6000000000000001,
                        0.7000000000000001,
                        0.8,
                        0.9,
                        1.0
                    ]
                ]
            }
        },
        {
            "benchmark_name": "Thiothixene rediscovery",
            "score": 1.0,
            "optimized_molecules": [
                [
                    "CN1CCN(CCC=C2c3ccccc3Sc3ccc(S(=O)(=O)N(C)C)cc32)CC1",
                    1.0
                ]
            ],
            "execution_time": 10474.266540765762,
            "number_scoring_function_calls": 648148,
            "metadata": {
                "top_1": 1.0,
                "internal_similarity_max": 0.0,
                "internal_similarity_mean": 0.0,
                "internal_similarity_histogram_density": [
                    [
                        10.0,
                        0.0,
                        0.0,
                        0.0,
                        0.0,
                        0.0,
                        0.0,
                        0.0,
                        0.0,
                        0.0
                    ]
                ],
                "internal_similarity_histogram_bins": [
                    [
                        0.0,
                        0.1,
                        0.2,
                        0.30000000000000004,
                        0.4,
                        0.5,
                        0.6000000000000001,
                        0.7000000000000001,
                        0.8,
                        0.9,
                        1.0
                    ]
                ]
            }
        },
        {
            "benchmark_name": "Aripiprazole similarity",
            "score": 1.0,
            "optimized_molecules": [
                [
                    "SP1CCc2ccc(OCCCCN3CCN(c4cccc(Cl)c4Cl)CC3)cc2N1",
                    1.0
                ],
                [
                    "SN1CCc2ccc(OCCCCN3CCN(c4cccc(Cl)c4Cl)CC3)cc2N1",
                    1.0
                ],
                [
                    "SN1CCc2ccc(OCCCCCN3CCN(c4cccc(Cl)c4Cl)CC3)cc2N1",
                    1.0
                ],
                [
                    "SC1CCc2ccc(OCCCCN3CCN(c4cccc(Cl)c4Cl)CC3)cc2NP1",
                    1.0
                ],
                [
                    "SC1CCc2ccc(OCCCCN3CCN(c4cccc(Cl)c4Cl)CC3)cc2NC1",
                    1.0
                ],
                [
                    "SC1CCc2ccc(OCCCCN3CCN(c4cccc(Cl)c4Cl)CC3)cc2N1",
                    1.0
                ],
                [
                    "PP1CCCc2ccc(OCCCCN3CCN(c4cccc(Cl)c4Cl)CC3)cc2N1",
                    1.0
                ],
                [
                    "PCC1CCc2ccc(OCCCCN3CCN(c4cccc(Cl)c4Cl)CC3)cc2N1",
                    1.0
                ],
                [
                    "PC1CCc2ccc(OCCCCN3CCN(c4cccc(Cl)c4Cl)CC3)cc2N1",
                    1.0
                ],
                [
                    "PC1(S)CCc2ccc(OCCCCN3CCN(c4cccc(Cl)c4Cl)CC3)cc2N1",
                    1.0
                ],
                [
                    "P=S1CCCc2ccc(OCCCCN3CCN(c4cccc(Cl)c4Cl)CC3)cc2N1",
                    1.0
                ],
                [
                    "OOC1CCc2ccc(OCCCCN3CCN(c4cccc(Cl)c4Cl)CC3)cc2N1",
                    1.0
                ],
                [
                    "ON1CCCc2ccc(OCCCCN3CCN(c4cccc(Cl)c4Cl)CC3)cc2N1",
                    1.0
                ],
                [
                    "OCC1CCc2ccc(OCCCCN3CCN(c4cccc(Cl)c4Cl)CC3)cc2N1",
                    1.0
                ],
                [
                    "OC1CCc2ccc(OCCCCN3CCN(c4cccc(Cl)c4Cl)CC3)cc2N1",
                    1.0
                ],
                [
                    "OC1CCc2ccc(OCCCCCN3CCN(c4cccc(Cl)c4Cl)CC3)cc2N1",
                    1.0
                ],
                [
                    "OC1CCCc2ccc(OCCCCN3CCN(c4cccc(Cl)c4Cl)CC3)cc2N1",
                    1.0
                ],
                [
                    "OC1(S)CCc2ccc(OCCCCN3CCN(c4cccc(Cl)c4Cl)CC3)cc2N1",
                    1.0
                ],
                [
                    "O=C1CCc2ccc(OCCCCN3CCN(c4cccc(Cl)c4Cl)CC3)cc2N1F",
                    1.0
                ],
                [
                    "O=C1CCc2ccc(OCCCCN3CCN(c4cccc(Cl)c4Cl)CC3)cc2N1",
                    1.0
                ],
                [
                    "O=C1CCc2ccc(CCCCN3CCN(c4cccc(Cl)c4Cl)CC3)cc2N1",
                    1.0
                ],
                [
                    "O=C1CCc2ccc(CCCCN3CCCN(c4cccc(Cl)c4Cl)CC3)cc2N1",
                    1.0
                ],
                [
                    "N[SH]1CCc2ccc(OCCCCN3CCN(c4cccc(Cl)c4Cl)CC3)cc2N1",
                    1.0
                ],
                [
                    "NS1(N)CCc2ccc(OCCCCN3CCN(c4cccc(Cl)c4Cl)CC3)cc2N1",
                    1.0
                ],
                [
                    "NOC1CCc2ccc(OCCCCN3CCN(c4cccc(Cl)c4Cl)CC3)cc2N1",
                    1.0
                ],
                [
                    "NC1CCc2ccc(OCCCCN3CCN(c4cccc(Cl)c4Cl)CC3)cc2NP1",
                    1.0
                ],
                [
                    "NC1CCc2ccc(OCCCCN3CCN(c4cccc(Cl)c4Cl)CC3)cc2N1",
                    1.0
                ],
                [
                    "NC1CCc2ccc(OCCCCCN3CCN(c4cccc(Cl)c4Cl)CC3)cc2N1",
                    1.0
                ],
                [
                    "NC1CCCc2ccc(OCCCCN3CCN(c4cccc(Cl)c4Cl)CC3)cc2N1",
                    1.0
                ],
                [
                    "F[SH]1CCc2ccc(OCCCCN3CCN(c4cccc(Cl)c4Cl)CC3)cc2N1",
                    1.0
                ],
                [
                    "FN1CCc2ccc(OCCCCN3CCN(c4cccc(Cl)c4Cl)CC3)cc2N1",
                    1.0
                ],
                [
                    "FN1CCc2ccc(OCCCCCN3CCN(c4cccc(Cl)c4Cl)CC3)cc2N1",
                    1.0
                ],
                [
                    "FN1CCCc2ccc(OCCCCN3CCN(c4cccc(Cl)c4Cl)CC3)cc2N1",
                    1.0
                ],
                [
                    "FCN1CCc2ccc(OCCCCN3CCN(c4cccc(Cl)c4Cl)CC3)cc2N1",
                    1.0
                ],
                [
                    "FC1CCc2ccc(OCCCCN3CCN(c4cccc(Cl)c4Cl)CC3)cc2NC1",
                    1.0
                ],
                [
                    "FC1CCc2ccc(OCCCCN3CCN(c4cccc(Cl)c4Cl)CC3)cc2N1",
                    1.0
                ],
                [
                    "FC1CCc2ccc(OCCCCCN3CCN(c4cccc(Cl)c4Cl)CC3)cc2N1",
                    1.0
                ],
                [
                    "FC1(Br)CCc2ccc(OCCCCN3CCN(c4cccc(Cl)c4Cl)CC3)cc2N1",
                    1.0
                ],
                [
                    "Clc1cccc(N2CCN(CCCOc3ccc4c(c3)NCC4)CC2)c1Cl",
                    1.0
                ],
                [
                    "Clc1cccc(N2CCN(CCCOc3ccc4c(c3)CC4)CC2)c1Cl",
                    1.0
                ],
                [
                    "Clc1cccc(N2CCN(CCCCOc3ccc4c(c3)N[SH](Cl)CCC4)CC2)c1Cl",
                    1.0
                ],
                [
                    "Clc1cccc(N2CCN(CCCCOc3ccc4c(c3)NSCCC4)CC2)c1Cl",
                    1.0
                ],
                [
                    "Clc1cccc(N2CCN(CCCCOc3ccc4c(c3)NSCC4)CC2)c1Cl",
                    1.0
                ],
                [
                    "Clc1cccc(N2CCN(CCCCOc3ccc4c(c3)NSC4)CC2)c1Cl",
                    1.0
                ],
                [
                    "Clc1cccc(N2CCN(CCCCOc3ccc4c(c3)NSC(Br)CC4)CC2)c1Cl",
                    1.0
                ],
                [
                    "Clc1cccc(N2CCN(CCCCOc3ccc4c(c3)NPOCC4)CC2)c1Cl",
                    1.0
                ],
                [
                    "Clc1cccc(N2CCN(CCCCOc3ccc4c(c3)NPCCC4)CC2)c1Cl",
                    1.0
                ],
                [
                    "Clc1cccc(N2CCN(CCCCOc3ccc4c(c3)NPCC4)CC2)c1Cl",
                    1.0
                ],
                [
                    "Clc1cccc(N2CCN(CCCCOc3ccc4c(c3)NPC(Cl)CC4)CC2)c1Cl",
                    1.0
                ],
                [
                    "Clc1cccc(N2CCN(CCCCOc3ccc4c(c3)NP(Br)CCC4)CC2)c1Cl",
                    1.0
                ],
                [
                    "Clc1cccc(N2CCN(CCCCOc3ccc4c(c3)NN[SH](Cl)CC4)CC2)c1Cl",
                    1.0
                ],
                [
                    "Clc1cccc(N2CCN(CCCCOc3ccc4c(c3)NNCCC4)CC2)c1Cl",
                    1.0
                ],
                [
                    "Clc1cccc(N2CCN(CCCCOc3ccc4c(c3)NNCC4)CC2)c1Cl",
                    1.0
                ],
                [
                    "Clc1cccc(N2CCN(CCCCOc3ccc4c(c3)NNC4)CC2)c1Cl",
                    1.0
                ],
                [
                    "Clc1cccc(N2CCN(CCCCOc3ccc4c(c3)NNC(Cl)CC4)CC2)c1Cl",
                    1.0
                ],
                [
                    "Clc1cccc(N2CCN(CCCCOc3ccc4c(c3)NNC(Br)CC4)CC2)c1Cl",
                    1.0
                ],
                [
                    "Clc1cccc(N2CCN(CCCCOc3ccc4c(c3)NCSCC4)CC2)c1Cl",
                    1.0
                ],
                [
                    "Clc1cccc(N2CCN(CCCCOc3ccc4c(c3)NCSC4)CC2)c1Cl",
                    1.0
                ],
                [
                    "Clc1cccc(N2CCN(CCCCOc3ccc4c(c3)NCNCC4)CC2)c1Cl",
                    1.0
                ],
                [
                    "Clc1cccc(N2CCN(CCCCOc3ccc4c(c3)NCNC4)CC2)c1Cl",
                    1.0
                ],
                [
                    "Clc1cccc(N2CCN(CCCCOc3ccc4c(c3)NCCCC4)CC2)c1Cl",
                    1.0
                ],
                [
                    "Clc1cccc(N2CCN(CCCCOc3ccc4c(c3)NCCC4)CC2)c1Cl",
                    1.0
                ],
                [
                    "Clc1cccc(N2CCN(CCCCOc3ccc4c(c3)NCC4)CC2)c1Cl",
                    1.0
                ],
                [
                    "Clc1cccc(N2CCN(CCCCOc3ccc4c(c3)NC4)CC2)c1Cl",
                    1.0
                ],
                [
                    "Clc1cccc(N2CCN(CCCCOc3ccc4c(c3)NC(Cl)CCC4)CC2)c1Cl",
                    1.0
                ],
                [
                    "Clc1cccc(N2CCN(CCCCOc3ccc4c(c3)NC(Cl)CC4)CC2)c1Cl",
                    1.0
                ],
                [
                    "Clc1cccc(N2CCN(CCCCOc3ccc4c(c3)NC(Br)CCC4)CC2)c1Cl",
                    1.0
                ],
                [
                    "Clc1cccc(N2CCN(CCCCOc3ccc4c(c3)NC(Br)CC4)CC2)c1Cl",
                    1.0
                ],
                [
                    "Clc1cccc(N2CCN(CCCCOc3ccc4c(c3)N4)CC2)c1Cl",
                    1.0
                ],
                [
                    "Clc1cccc(N2CCN(CCCCOc3ccc4c(c3)CCC4)CC2)c1Cl",
                    1.0
                ],
                [
                    "Clc1cccc(N2CCN(CCCCOc3ccc4c(c3)CC4)CC2)c1Cl",
                    1.0
                ],
                [
                    "Clc1cccc(N2CCN(CCCCOc3ccc4c(c3)C4)CC2)c1Cl",
                    1.0
                ],
                [
                    "Clc1cccc(N2CCN(CCCCCOc3ccc4c(c3)NSCC4)CC2)c1Cl",
                    1.0
                ],
                [
                    "Clc1cccc(N2CCN(CCCCCOc3ccc4c(c3)NPCC4)CC2)c1Cl",
                    1.0
                ],
                [
                    "Clc1cccc(N2CCN(CCCCCOc3ccc4c(c3)NNCC4)CC2)c1Cl",
                    1.0
                ],
                [
                    "Clc1cccc(N2CCN(CCCCCOc3ccc4c(c3)NCCC4)CC2)c1Cl",
                    1.0
                ],
                [
                    "Clc1cccc(N2CCN(CCCCCOc3ccc4c(c3)NCC4)CC2)c1Cl",
                    1.0
                ],
                [
                    "Clc1cccc(N2CCN(CCCCCOc3ccc4c(c3)NC4)CC2)c1Cl",
                    1.0
                ],
                [
                    "Clc1cccc(N2CCN(CCCCCOc3ccc4c(c3)NC(Cl)CC4)CC2)c1Cl",
                    1.0
                ],
                [
                    "Clc1cccc(N2CCN(CCCCCOc3ccc4c(c3)NC(Br)CC4)CC2)c1Cl",
                    1.0
                ],
                [
                    "Clc1cccc(N2CCN(CCCCCOc3ccc4c(c3)CC4)CC2)c1Cl",
                    1.0
                ],
                [
                    "Clc1cccc(N2CCN(CCCCCCOc3ccc4c(c3)NCC4)CC2)c1Cl",
                    1.0
                ],
                [
                    "Clc1cccc(N2CCN(CCCCCCOc3ccc4c(c3)CC4)CC2)c1Cl",
                    1.0
                ],
                [
                    "Clc1cccc(N2CCCN(CCCCOc3ccc4c(c3)NCC4)CC2)c1Cl",
                    1.0
                ],
                [
                    "ClCC1CCc2ccc(OCCCCN3CCN(c4cccc(Cl)c4Cl)CC3)cc2N1",
                    1.0
                ],
                [
                    "C[SH]1CCc2ccc(OCCCCCN3CCN(c4cccc(Cl)c4Cl)CC3)cc2N1",
                    1.0
                ],
                [
                    "CPP1CCc2ccc(OCCCCN3CCN(c4cccc(Cl)c4Cl)CC3)cc2N1",
                    1.0
                ],
                [
                    "CPC1CCc2ccc(OCCCCN3CCN(c4cccc(Cl)c4Cl)CC3)cc2N1",
                    1.0
                ],
                [
                    "CP1CCCc2ccc(OCCCCN3CCN(c4cccc(Cl)c4Cl)CC3)cc2N1",
                    1.0
                ],
                [
                    "CN1CCc2ccc(OCCCCN3CCN(c4cccc(Cl)c4Cl)CC3)cc2NC1",
                    1.0
                ],
                [
                    "CN1CCc2ccc(OCCCCN3CCN(c4cccc(Cl)c4Cl)CC3)cc2N1",
                    1.0
                ],
                [
                    "CN1CCCc2ccc(OCCCCN3CCN(c4cccc(Cl)c4Cl)CC3)cc2N1",
                    1.0
                ],
                [
                    "CN1C(=O)CCc2ccc(OCCCCN3CCN(c4cccc(Cl)c4Cl)CC3)cc21",
                    1.0
                ],
                [
                    "CC1CCc2ccc(OCCCCN3CCN(c4cccc(Cl)c4Cl)CC3)cc2N1",
                    1.0
                ],
                [
                    "CC1CCc2ccc(OCCCCCN3CCN(c4cccc(Cl)c4Cl)CC3)cc2N1",
                    1.0
                ],
                [
                    "CC1CCCc2ccc(OCCCCN3CCN(c4cccc(Cl)c4Cl)CC3)cc2N1",
                    1.0
                ],
                [
                    "CC1=CCc2ccc(OCCCCN3CCN(c4cccc(Cl)c4Cl)CC3)cc2N1",
                    1.0
                ],
                [
                    "CC1(S)CCc2ccc(OCCCCN3CCN(c4cccc(Cl)c4Cl)CC3)cc2N1",
                    1.0
                ],
                [
                    "CC1(P)CCc2ccc(OCCCCN3CCN(c4cccc(Cl)c4Cl)CC3)cc2N1",
                    1.0
                ],
                [
                    "CC1(Cl)CCc2ccc(OCCCCN3CCN(c4cccc(Cl)c4Cl)CC3)cc2N1",
                    1.0
                ]
            ],
            "execution_time": 724.3267862796783,
            "number_scoring_function_calls": 36355,
            "metadata": {
                "top_1": 1.0,
                "top_10": 1.0,
                "top_100": 1.0,
                "internal_similarity_max": 1.0,
                "internal_similarity_mean": 0.680923105106096,
                "internal_similarity_histogram_density": [
                    [
                        0.1,
                        0.0,
                        0.0,
                        0.0,
                        0.28600000000000003,
                        0.23399999999999976,
                        5.990000000000001,
                        2.964000000000001,
                        0.3500000000000001,
                        0.07600000000000001
                    ]
                ],
                "internal_similarity_histogram_bins": [
                    [
                        0.0,
                        0.1,
                        0.2,
                        0.30000000000000004,
                        0.4,
                        0.5,
                        0.6000000000000001,
                        0.7000000000000001,
                        0.8,
                        0.9,
                        1.0
                    ]
                ]
            }
        },
        {
            "benchmark_name": "Albuterol similarity",
            "score": 1.0,
            "optimized_molecules": [
                [
                    "OCc1ccc(C(O)CNC(P)(P)CS)cc1O",
                    1.0
                ],
                [
                    "OCc1c(O)cc2cc1CC(P)(P)NCC2O",
                    1.0
                ],
                [
                    "Cc1ccc(C(O)CNC(C)(P)P)cc1O",
                    1.0
                ],
                [
                    "Cc1ccc(C(O)CNC(C)(C)P)cc1O",
                    1.0
                ],
                [
                    "Cc1cc(C(O)CNC(C)(C)P)ccc1O",
                    1.0
                ],
                [
                    "Cc1cc(C(O)CNC(C)(C)P)cc(CO)c1O",
                    1.0
                ],
                [
                    "Cc1c(P(O)CNC(C)(C)P)ccc(CO)c1O",
                    1.0
                ],
                [
                    "Cc1c(O)cccc1C(O)CNC(C)(C)P",
                    1.0
                ],
                [
                    "Cc1c(O)ccc(CS)c1C(O)CNC(C)(C)P",
                    1.0
                ],
                [
                    "Cc1c(O)ccc(CO)c1C(O)CNC(C)(C)P",
                    1.0
                ],
                [
                    "Cc1c(C(O)CNC(C)(P)P)ccc(CO)c1O",
                    1.0
                ],
                [
                    "Cc1c(C(O)CNC(C)(C)P)ccc(PO)c1O",
                    1.0
                ],
                [
                    "Cc1c(C(O)CNC(C)(C)P)ccc(CO)c1O",
                    1.0
                ],
                [
                    "CCPC(C)(P)NCC(O)c1cc(O)c(CO)cp1",
                    1.0
                ],
                [
                    "CCCC(C)(P)NCC(O)c1cc(O)c(CO)cp1",
                    1.0
                ],
                [
                    "CCC(P)(CC)NCC(O)c1cc(O)c(CO)cp1",
                    1.0
                ],
                [
                    "CCC(C)(P)NCP(O)c1cccc(O)c1CO",
                    1.0
                ],
                [
                    "CCC(C)(P)NCC(O)c1pccc(O)c1CO",
                    1.0
                ],
                [
                    "CCC(C)(P)NCC(O)c1cccc(O)c1PO",
                    1.0
                ],
                [
                    "CCC(C)(P)NCC(O)c1cccc(O)c1CO",
                    1.0
                ],
                [
                    "CCC(C)(P)NCC(O)c1ccc(PO)c(O)c1",
                    1.0
                ],
                [
                    "CCC(C)(P)NCC(O)c1cc(S)ccc1CO",
                    1.0
                ],
                [
                    "CCC(C)(P)NCC(O)c1cc(O)cpc1CS",
                    1.0
                ],
                [
                    "CCC(C)(P)NCC(O)c1cc(O)ccc1CO",
                    1.0
                ],
                [
                    "CCC(C)(P)NCC(O)c1cc(O)c(CO)cp1",
                    1.0
                ],
                [
                    "CCC(C)(C)NCC(S)c1ccpc(O)c1CO",
                    1.0
                ],
                [
                    "CCC(C)(C)NCC(S)c1cccc(O)c1CO",
                    1.0
                ],
                [
                    "CCC(C)(C)NCC(O)c1pccc(O)c1CO",
                    1.0
                ],
                [
                    "CCC(C)(C)NCC(O)c1cccc(O)c1CO",
                    1.0
                ],
                [
                    "CCC(C)(C)NCC(O)c1ccc(O)cc1CO",
                    1.0
                ],
                [
                    "CC1CC1(P)NCC(O)c1cccc(O)c1CO",
                    1.0
                ],
                [
                    "CC1(P)Cc2ccc(O)c(CO)c2C(O)CN1",
                    1.0
                ],
                [
                    "CC1(NCP(O)c2cccc(O)c2CO)C=P1",
                    1.0
                ],
                [
                    "CC(S)C(C)(P)NCC(O)c1cc(O)c(CO)cp1",
                    1.0
                ],
                [
                    "CC(P)NCC(O)c1ccc(CS)c(O)c1",
                    1.0
                ],
                [
                    "CC(P)NCC(O)c1ccc(CO)c(O)c1",
                    1.0
                ],
                [
                    "CC(P)(P)NCC(O)c1cccc(O)c1CS",
                    1.0
                ],
                [
                    "CC(P)(P)NCC(O)c1cccc(O)c1CCO",
                    1.0
                ],
                [
                    "CC(P)(P)NCC(O)c1ccc(O)c(CN)c1",
                    1.0
                ],
                [
                    "CC(P)(P)NCC(O)c1ccc(CS)c(O)c1",
                    1.0
                ],
                [
                    "CC(P)(P)NCC(O)c1ccc(CO)c(O)c1P",
                    1.0
                ],
                [
                    "CC(P)(P)NCC(O)c1ccc(CO)c(O)c1",
                    1.0
                ],
                [
                    "CC(P)(P)NCC(O)c1ccc(C(O)S)c(O)c1",
                    1.0
                ],
                [
                    "CC(P)(P)NCC(O)c1cc(O)ccc1CS",
                    1.0
                ],
                [
                    "CC(P)(P)NCC(O)c1c(CS)pcc(O)c1F",
                    1.0
                ],
                [
                    "CC(P)(CP)NCC(O)c1pccc(O)c1CO",
                    1.0
                ],
                [
                    "CC(P)(CP)NCC(O)c1ccc(O)cc1CO",
                    1.0
                ],
                [
                    "CC(P)(CP)NCC(O)c1cc(O)ccc1PS",
                    1.0
                ],
                [
                    "CC(P)(CP)NCC(O)c1cc(O)ccc1CS",
                    1.0
                ],
                [
                    "CC(P)(CBr)NCC(O)c1cccc(O)c1PO",
                    1.0
                ],
                [
                    "CC(P)(CBr)NCC(O)c1cccc(O)c1CO",
                    1.0
                ],
                [
                    "CC(P)(CBr)NCC(O)c1ccc(PO)c(O)c1",
                    1.0
                ],
                [
                    "CC(O)c1ccc(C(O)CNC(C)(C)P)cc1O",
                    1.0
                ],
                [
                    "CC(O)c1c(O)cccc1C(S)CNC(C)(C)C",
                    1.0
                ],
                [
                    "CC(Cl)C(C)(P)NCC(O)c1pccc(O)c1CO",
                    1.0
                ],
                [
                    "CC(C)NCC(O)c1ccc(CO)c(O)c1",
                    1.0
                ],
                [
                    "CC(C)(P)NCP(O)c1cccc(O)c1CCO",
                    1.0
                ],
                [
                    "CC(C)(P)NCP(O)c1ccc(CO)c(O)c1",
                    1.0
                ],
                [
                    "CC(C)(P)NCCC(O)c1cccc(S)c1CO",
                    1.0
                ],
                [
                    "CC(C)(P)NCCC(O)c1cccc(O)c1CO",
                    1.0
                ],
                [
                    "CC(C)(P)NCC(O)c1cccc(S)c1CCO",
                    1.0
                ],
                [
                    "CC(C)(P)NCC(O)c1cccc(O)c1PO",
                    1.0
                ],
                [
                    "CC(C)(P)NCC(O)c1cccc(O)c1CO",
                    1.0
                ],
                [
                    "CC(C)(P)NCC(O)c1cccc(O)c1CCO",
                    1.0
                ],
                [
                    "CC(C)(P)NCC(O)c1cccc(O)c1C(O)O",
                    1.0
                ],
                [
                    "CC(C)(P)NCC(O)c1cccc(O)c1C(N)O",
                    1.0
                ],
                [
                    "CC(C)(P)NCC(O)c1ccc(PO)c(O)c1",
                    1.0
                ],
                [
                    "CC(C)(P)NCC(O)c1ccc(PN)c(O)c1",
                    1.0
                ],
                [
                    "CC(C)(P)NCC(O)c1ccc(O)cc1CO",
                    1.0
                ],
                [
                    "CC(C)(P)NCC(O)c1ccc(O)c(P)c1CO",
                    1.0
                ],
                [
                    "CC(C)(P)NCC(O)c1ccc(O)c(CN)c1",
                    1.0
                ],
                [
                    "CC(C)(P)NCC(O)c1ccc(C(O)O)c(O)p1",
                    1.0
                ],
                [
                    "CC(C)(P)NCC(O)c1ccc(C(O)O)c(O)c1",
                    1.0
                ],
                [
                    "CC(C)(P)NCC(O)c1ccc(C(O)F)c(O)p1",
                    1.0
                ],
                [
                    "CC(C)(P)NCC(O)c1cc(S)ccc1CO",
                    1.0
                ],
                [
                    "CC(C)(P)NCC(O)c1cc(O)cpc1CS",
                    1.0
                ],
                [
                    "CC(C)(P)NCC(O)c1cc(O)ccc1CS",
                    1.0
                ],
                [
                    "CC(C)(P)NCC(O)c1cc(O)ccc1CO",
                    1.0
                ],
                [
                    "CC(C)(P)NCC(O)c1cc(O)c(PN)c(S)c1",
                    1.0
                ],
                [
                    "CC(C)(P)NCC(O)c1cc(O)c(CO)c(O)c1",
                    1.0
                ],
                [
                    "CC(C)(P)NCC(O)c1c(N)ccc(O)c1CO",
                    1.0
                ],
                [
                    "CC(C)(P)NCC(O)c1c(CS)pcc(O)c1F",
                    1.0
                ],
                [
                    "CC(C)(P)NCC(O)c1c(CS)pcc(O)c1Cl",
                    1.0
                ],
                [
                    "CC(C)(P)NCC(O)c1c(CS)ccc(O)c1CS",
                    1.0
                ],
                [
                    "CC(C)(NCC(O)c1cccc(O)c1CO)PP",
                    1.0
                ],
                [
                    "CC(C)(NCC(O)c1ccc(PO)c(O)c1)PN",
                    1.0
                ],
                [
                    "CC(C)(NCC(O)c1ccc(PN)c(O)c1)PN",
                    1.0
                ],
                [
                    "CC(C)(NCC(O)c1ccc(PN)c(O)c1)PF",
                    1.0
                ],
                [
                    "CC(C)(CP)NCC(S)c1cccc(O)c1CO",
                    1.0
                ],
                [
                    "CC(C)(CP)NCC(O)c1cccc(S)c1CO",
                    1.0
                ],
                [
                    "CC(C)(CP)NCC(O)c1cccc(O)c1CO",
                    1.0
                ],
                [
                    "CC(C)(CP)NCC(O)c1cc(O)ccc1CS",
                    1.0
                ],
                [
                    "CC(C)(C)NCC(S)c1cccc(O)c1CO",
                    1.0
                ],
                [
                    "CC(C)(C)NCC(S)c1cccc(CO)c1",
                    1.0
                ],
                [
                    "CC(C)(C)NCC(S)c1c(P)ccc(O)c1CO",
                    1.0
                ],
                [
                    "CC(C)(C)NCC(O)c1pccc(O)c1CCO",
                    1.0
                ],
                [
                    "CC(C)(C)NCC(O)c1cccc(O)c1CO",
                    1.0
                ],
                [
                    "CC(C)(C)NCC(O)c1cccc(O)c1CCO",
                    1.0
                ],
                [
                    "CC(C)(C)NCC(O)c1ccc(PO)cc1",
                    1.0
                ],
                [
                    "CC(C)(C#P)NCC(O)c1cccc(O)c1CO",
                    1.0
                ]
            ],
            "execution_time": 67.75765323638916,
            "number_scoring_function_calls": 8063,
            "metadata": {
                "top_1": 1.0,
                "top_10": 1.0,
                "top_100": 1.0,
                "internal_similarity_max": 0.8604651162790697,
                "internal_similarity_mean": 0.3569506276377099,
                "internal_similarity_histogram_density": [
                    [
                        0.114,
                        0.536,
                        2.6019999999999994,
                        3.782000000000001,
                        1.8060000000000003,
                        0.7179999999999994,
                        0.26600000000000007,
                        0.14400000000000002,
                        0.03200000000000001,
                        0.0
                    ]
                ],
                "internal_similarity_histogram_bins": [
                    [
                        0.0,
                        0.1,
                        0.2,
                        0.30000000000000004,
                        0.4,
                        0.5,
                        0.6000000000000001,
                        0.7000000000000001,
                        0.8,
                        0.9,
                        1.0
                    ]
                ]
            }
        },
        {
            "benchmark_name": "Mestranol similarity",
            "score": 1.0,
            "optimized_molecules": [
                [
                    "COc1ccc2c(c1)CCC1C2CCC23CC#CC2(O)CC13",
                    1.0
                ],
                [
                    "COc1ccc2c(c1)CCC1C2CCC23C#CC2(O)CCC13",
                    1.0
                ],
                [
                    "COc1ccc2c(c1)CCC1C2CCC2(C)C1CCC2(O)S",
                    1.0
                ],
                [
                    "COc1ccc2c(c1)CCC1C2CCC2(C)C1CCC2(O)P",
                    1.0
                ],
                [
                    "COc1ccc2c(c1)CCC1C2CCC2(C)C1CCC2(O)O",
                    1.0
                ],
                [
                    "COc1ccc2c(c1)CCC1C2CCC2(C)C1CCC2(O)F",
                    1.0
                ],
                [
                    "COc1ccc2c(c1)CCC1C2CCC2(C)C1CCC2(O)Cl",
                    1.0
                ],
                [
                    "COc1ccc2c(c1)CCC1C2CCC2(C)C1CCC2(O)Br",
                    1.0
                ],
                [
                    "COc1ccc2c(c1)CCC1C2CCC2(C)C1CCC2(N)O",
                    1.0
                ],
                [
                    "COc1ccc2c(c1)CCC1C2CCC2(C)C1CCC2(C)O",
                    1.0
                ],
                [
                    "COc1ccc2c(c1)CCC1C2CCC2(C)C1CC2(O)C#[SH]",
                    1.0
                ],
                [
                    "CCC12CCC3c4ccc(OC)cc4CCC3C1CC2(O)C#[SH]",
                    1.0
                ],
                [
                    "C#CC1(O)PC2C3CCc4cc(OC)ccc4C3CCCC21C",
                    1.0
                ],
                [
                    "C#CC1(O)PC2C3CCc4cc(OC)ccc4C3CCC21C",
                    1.0
                ],
                [
                    "C#CC1(O)PC2C3CCCc4cc(OC)ccc4C3CCC21C",
                    1.0
                ],
                [
                    "C#CC1(O)NC2C3CCc4cc(OC)ccc4C3CCCC21CC",
                    1.0
                ],
                [
                    "C#CC1(O)NC2C3CCc4cc(OC)ccc4C3CCCC21C",
                    1.0
                ],
                [
                    "C#CC1(O)NC2C3CCc4cc(OC)ccc4C3CCC21CC",
                    1.0
                ],
                [
                    "C#CC1(O)NC2C3CCc4cc(OC)ccc4C3CCC21C",
                    1.0
                ],
                [
                    "C#CC1(O)N2CCC13CCC1c4ccc(OC)cc4CCC1C23",
                    1.0
                ],
                [
                    "C#CC1(O)N2CC13CCCC1c4ccc(OC)cc4CCC1C23",
                    1.0
                ],
                [
                    "C#CC1(O)N2CC13CCC1c4ccc(OC)cc4CCC1C23",
                    1.0
                ],
                [
                    "C#CC1(O)CPC2C3CCCc4cc(OC)ccc4C3CCC21C",
                    1.0
                ],
                [
                    "C#CC1(O)CPC2C3CCC4=CC(OC)=CC=C(C4)C3CCC21C",
                    1.0
                ],
                [
                    "C#CC1(O)CP2C3CCc4cc(OC)ccc4C3CCC21C",
                    1.0
                ],
                [
                    "C#CC1(O)CNC2C3CCc4cc(OC)ccc4C3CCCC21C",
                    1.0
                ],
                [
                    "C#CC1(O)CN2CC13CCC1c4ccc(OC)cc4CCC1C23",
                    1.0
                ],
                [
                    "C#CC1(O)CCPC2C3CCC4=CC(OC)=CC=C(C4)C3CCC21C",
                    1.0
                ],
                [
                    "C#CC1(O)CCCC2C3CCc4cc(OC)ccc4C3CCC21O",
                    1.0
                ],
                [
                    "C#CC1(O)CCCC2C3CCc4cc(OC)ccc4C3CCC21Br",
                    1.0
                ],
                [
                    "C#CC1(O)CCC2CC1(C)CCC1c3ccc(OC)cc3CC21",
                    1.0
                ],
                [
                    "C#CC1(O)CCC2C3CPc4cc(OC)ccc4C3CCC21C",
                    1.0
                ],
                [
                    "C#CC1(O)CCC2C3CCc4cc(OC)ccc4C3CPC21C",
                    1.0
                ],
                [
                    "C#CC1(O)CCC2C3CCc4cc(OC)ccc4C3CCC21O",
                    1.0
                ],
                [
                    "C#CC1(O)CCC2C3CCc4cc(OC)ccc4C3CCC21N",
                    1.0
                ],
                [
                    "C#CC1(O)CCC2C3CCc4cc(OC)ccc4C3CCC21CC",
                    1.0
                ],
                [
                    "C#CC1(O)CCC2C3CCc4cc(OC)ccc4C3CCC21C",
                    1.0
                ],
                [
                    "C#CC1(O)CCC2C3CCc4cc(OC)ccc4C3CCC21Br",
                    1.0
                ],
                [
                    "C#CC1(O)CCC2C3CCc4cc(OC)ccc4C3CCC21",
                    1.0
                ],
                [
                    "C#CC1(O)CCC2C3CCc4cc(C)ccc4C3CCC21C",
                    1.0
                ],
                [
                    "C#CC1(O)CCC2C3CCCc4cc(OC)ccc4C3COCC21C",
                    1.0
                ],
                [
                    "C#CC1(O)CCC2C3CCCc4cc(OC)ccc4C3COC21C",
                    1.0
                ],
                [
                    "C#CC1(O)CCC2C3CCC4=CS(OC)=CC=C4C3CCC21C",
                    1.0
                ],
                [
                    "C#CC1(O)CCC2C3CCC4=CC(OC)=CC=C(C4)C3CCCC21C",
                    1.0
                ],
                [
                    "C#CC1(O)CCC2C3CCC4=CC(OC)=CC=C(C4)C3CCC21C",
                    1.0
                ],
                [
                    "C#CC1(O)CCC2C3CCC4=C5C(OC)=CC=C(C45)C3CCC21C",
                    1.0
                ],
                [
                    "C#CC1(O)CC2CC3CCc4cc(OC)ccc4C3CCC21C",
                    1.0
                ],
                [
                    "C#CC1(O)CC2CC1(C)PCC1c3ccc(OC)cc3CCC21",
                    1.0
                ],
                [
                    "C#CC1(O)CC2CC1(C)CCC1c3ccc(OC)cc3CCC21",
                    1.0
                ],
                [
                    "C#CC1(O)CC2C3CSc4cc(OC)ccc4C3CCC21C",
                    1.0
                ],
                [
                    "C#CC1(O)CC2C3CPc4cc(OC)ccc4C3CCC21C",
                    1.0
                ],
                [
                    "C#CC1(O)CC2C3CPCc4cc(OC)ccc4C3CCCC21C",
                    1.0
                ],
                [
                    "C#CC1(O)CC2C3CCc4cc(OO)ccc4C3CCC21CC",
                    1.0
                ],
                [
                    "C#CC1(O)CC2C3CCc4cc(OC)ccc4C3CSCC21C",
                    1.0
                ],
                [
                    "C#CC1(O)CC2C3CCc4cc(OC)ccc4C3CSC21C",
                    1.0
                ],
                [
                    "C#CC1(O)CC2C3CCc4cc(OC)ccc4C3CPC21C",
                    1.0
                ],
                [
                    "C#CC1(O)CC2C3CCc4cc(OC)ccc4C3CCSCC21C",
                    1.0
                ],
                [
                    "C#CC1(O)CC2C3CCc4cc(OC)ccc4C3CCPC21C",
                    1.0
                ],
                [
                    "C#CC1(O)CC2C3CCc4cc(OC)ccc4C3CCNC21CC",
                    1.0
                ],
                [
                    "C#CC1(O)CC2C3CCc4cc(OC)ccc4C3CCNC21C",
                    1.0
                ],
                [
                    "C#CC1(O)CC2C3CCc4cc(OC)ccc4C3CCCCCC21C",
                    1.0
                ],
                [
                    "C#CC1(O)CC2C3CCc4cc(OC)ccc4C3CCCCC21C",
                    1.0
                ],
                [
                    "C#CC1(O)CC2C3CCc4cc(OC)ccc4C3CCCC21CS",
                    1.0
                ],
                [
                    "C#CC1(O)CC2C3CCc4cc(OC)ccc4C3CCCC21CC",
                    1.0
                ],
                [
                    "C#CC1(O)CC2C3CCc4cc(OC)ccc4C3CCCC21C",
                    1.0
                ],
                [
                    "C#CC1(O)CC2C3CCc4cc(OC)ccc4C3CCC21P",
                    1.0
                ],
                [
                    "C#CC1(O)CC2C3CCc4cc(OC)ccc4C3CCC21O",
                    1.0
                ],
                [
                    "C#CC1(O)CC2C3CCc4cc(OC)ccc4C3CCC21CS",
                    1.0
                ],
                [
                    "C#CC1(O)CC2C3CCc4cc(OC)ccc4C3CCC21CCP",
                    1.0
                ],
                [
                    "C#CC1(O)CC2C3CCc4cc(OC)ccc4C3CCC21CC",
                    1.0
                ],
                [
                    "C#CC1(O)CC2C3CCc4cc(OC)ccc4C3CCC21C",
                    1.0
                ],
                [
                    "C#CC1(O)CC2C3CCc4cc(OC)ccc4C3CCC21Br",
                    1.0
                ],
                [
                    "C#CC1(O)CC2C3CCc4cc(OC)ccc4C3C(O)CCC21C",
                    1.0
                ],
                [
                    "C#CC1(O)CC2C3CCc4cc(OC)ccc4C(CCC21C)C3",
                    1.0
                ],
                [
                    "C#CC1(O)CC2C3CCc4cc(OBr)ccc4C3CCC21C",
                    1.0
                ],
                [
                    "C#CC1(O)CC2C3CCc4cc(CC)ccc4C3CCCC21C",
                    1.0
                ],
                [
                    "C#CC1(O)CC2C3CCc4cc(CC)ccc4C3CCC21C",
                    1.0
                ],
                [
                    "C#CC1(O)CC2C3CCc4cc(C)ccc4C3CCCC21C",
                    1.0
                ],
                [
                    "C#CC1(O)CC2C3CCc4cc(C)ccc4C3CCC21C",
                    1.0
                ],
                [
                    "C#CC1(O)CC2C3CCCc4cc(OC)ccc4C3SCC21C",
                    1.0
                ],
                [
                    "C#CC1(O)CC2C3CCCc4cc(OC)ccc4C3CSCCC21C",
                    1.0
                ],
                [
                    "C#CC1(O)CC2C3CCCc4cc(OC)ccc4C3CSCC21C",
                    1.0
                ],
                [
                    "C#CC1(O)CC2C3CCCc4cc(OC)ccc4C3CCCCC21C",
                    1.0
                ],
                [
                    "C#CC1(O)CC2C3CCCc4cc(OC)ccc4C3CCCC21CC",
                    1.0
                ],
                [
                    "C#CC1(O)CC2C3CCCc4cc(OC)ccc4C3CCCC21C",
                    1.0
                ],
                [
                    "C#CC1(O)CC2C3CCCC4=CCC(OC)=CC=C4C3CCC21C",
                    1.0
                ],
                [
                    "C#CC1(O)CC2C3CCCC4=CC(OC)=CCC=C4C3CCC21C",
                    1.0
                ],
                [
                    "C#CC1(O)CC2C3CCC4=CS(OC)=CC=C4C3CCC21C",
                    1.0
                ],
                [
                    "C#CC1(O)CC2C3CCC4=CCC(OC)=CC=C4C3CCCC21C",
                    1.0
                ],
                [
                    "C#CC1(O)CC2C3CCC4=CC(OC)=CCC=C4C3CCC21C",
                    1.0
                ],
                [
                    "C#CC1(O)CC2C3CC(CCC21C)c1ccc(OC)cc1CO3",
                    1.0
                ],
                [
                    "C#CC1(O)CC(N)C2C3CCc4cc(OC)ccc4C3CCCC21C",
                    1.0
                ],
                [
                    "C#CC1(O)CC(N)C2C3CCc4cc(OC)ccc4C3CCC21C",
                    1.0
                ],
                [
                    "C#CC1(O)C(CP)C2C3CCc4cc(OC)ccc4C3CCC21C",
                    1.0
                ],
                [
                    "C#CC1(N)CC2C3CCc4cc(OC)ccc4C3CCC21C",
                    1.0
                ],
                [
                    "C#CC1(F)CC2C3CCc4cc(OC)ccc4C3CCCC21C",
                    1.0
                ],
                [
                    "C#CC1(F)CC2C3CCc4cc(OC)ccc4C3CCC21C",
                    1.0
                ],
                [
                    "C#CC1(Br)CCCC2C3CCc4cc(OC)ccc4C3CCC21C",
                    1.0
                ],
                [
                    "C#CC1(Br)CCC2C3CCc4cc(OC)ccc4C3CCCC21C",
                    1.0
                ],
                [
                    "C#CC1(Br)CC2C3CCc4cc(OC)ccc4C3CCC21C",
                    1.0
                ]
            ],
            "execution_time": 616.4760119915009,
            "number_scoring_function_calls": 43828,
            "metadata": {
                "top_1": 1.0,
                "top_10": 1.0,
                "top_100": 1.0,
                "internal_similarity_max": 0.9807692307692307,
                "internal_similarity_mean": 0.505405063975555,
                "internal_similarity_histogram_density": [
                    [
                        0.1,
                        0.0,
                        0.5079999999999998,
                        1.3600000000000003,
                        2.1300000000000003,
                        3.961999999999996,
                        1.4480000000000004,
                        0.3700000000000001,
                        0.10600000000000002,
                        0.016000000000000004
                    ]
                ],
                "internal_similarity_histogram_bins": [
                    [
                        0.0,
                        0.1,
                        0.2,
                        0.30000000000000004,
                        0.4,
                        0.5,
                        0.6000000000000001,
                        0.7000000000000001,
                        0.8,
                        0.9,
                        1.0
                    ]
                ]
            }
        },
        {
            "benchmark_name": "C11H24",
            "score": 1.0,
            "optimized_molecules": [
                [
                    "CCCCCCCCCCC",
                    1.0
                ],
                [
                    "CCCCCCCCC(C)C",
                    1.0
                ],
                [
                    "CCCCCCCC(C)CC",
                    1.0
                ],
                [
                    "CCCCCCCC(C)(C)C",
                    1.0
                ],
                [
                    "CCCCCCC(CC)CC",
                    1.0
                ],
                [
                    "CCCCCCC(C)CCC",
                    1.0
                ],
                [
                    "CCCCCCC(C)C(C)C",
                    1.0
                ],
                [
                    "CCCCCCC(C)(C)CC",
                    1.0
                ],
                [
                    "CCCCCC(CC)CCC",
                    1.0
                ],
                [
                    "CCCCCC(CC)C(C)C",
                    1.0
                ],
                [
                    "CCCCCC(C)CCCC",
                    1.0
                ],
                [
                    "CCCCCC(C)CC(C)C",
                    1.0
                ],
                [
                    "CCCCCC(C)C(C)CC",
                    1.0
                ],
                [
                    "CCCCCC(C)C(C)(C)C",
                    1.0
                ],
                [
                    "CCCCCC(C)(CC)CC",
                    1.0
                ],
                [
                    "CCCCCC(C)(C)CCC",
                    1.0
                ],
                [
                    "CCCCCC(C)(C)C(C)C",
                    1.0
                ],
                [
                    "CCCCC(CCC)CCC",
                    1.0
                ],
                [
                    "CCCCC(CCC)C(C)C",
                    1.0
                ],
                [
                    "CCCCC(CC)CCCC",
                    1.0
                ],
                [
                    "CCCCC(CC)CC(C)C",
                    1.0
                ],
                [
                    "CCCCC(CC)C(C)CC",
                    1.0
                ],
                [
                    "CCCCC(CC)C(C)(C)C",
                    1.0
                ],
                [
                    "CCCCC(CC)(CC)CC",
                    1.0
                ],
                [
                    "CCCCC(C)CCC(C)C",
                    1.0
                ],
                [
                    "CCCCC(C)CC(C)CC",
                    1.0
                ],
                [
                    "CCCCC(C)CC(C)(C)C",
                    1.0
                ],
                [
                    "CCCCC(C)C(CC)CC",
                    1.0
                ],
                [
                    "CCCCC(C)C(C)CCC",
                    1.0
                ],
                [
                    "CCCCC(C)C(C)C(C)C",
                    1.0
                ],
                [
                    "CCCCC(C)C(C)(C)CC",
                    1.0
                ],
                [
                    "CCCCC(C)(CC)CCC",
                    1.0
                ],
                [
                    "CCCCC(C)(CC)C(C)C",
                    1.0
                ],
                [
                    "CCCCC(C)(C)CCCC",
                    1.0
                ],
                [
                    "CCCCC(C)(C)CC(C)C",
                    1.0
                ],
                [
                    "CCCCC(C)(C)C(C)CC",
                    1.0
                ],
                [
                    "CCCCC(C)(C)C(C)(C)C",
                    1.0
                ],
                [
                    "CCCCC(C(C)C)C(C)C",
                    1.0
                ],
                [
                    "CCCC(CCC)CC(C)C",
                    1.0
                ],
                [
                    "CCCC(CCC)C(C)CC",
                    1.0
                ],
                [
                    "CCCC(CCC)C(C)(C)C",
                    1.0
                ],
                [
                    "CCCC(CC)CCC(C)C",
                    1.0
                ],
                [
                    "CCCC(CC)CC(C)CC",
                    1.0
                ],
                [
                    "CCCC(CC)CC(C)(C)C",
                    1.0
                ],
                [
                    "CCCC(CC)C(CC)CC",
                    1.0
                ],
                [
                    "CCCC(CC)C(C)C(C)C",
                    1.0
                ],
                [
                    "CCCC(CC)C(C)(C)CC",
                    1.0
                ],
                [
                    "CCCC(CC)(CC)CCC",
                    1.0
                ],
                [
                    "CCCC(CC)(CC)C(C)C",
                    1.0
                ],
                [
                    "CCCC(CC(C)C)C(C)C",
                    1.0
                ],
                [
                    "CCCC(C)CCCC(C)C",
                    1.0
                ],
                [
                    "CCCC(C)CCC(C)CC",
                    1.0
                ],
                [
                    "CCCC(C)CCC(C)(C)C",
                    1.0
                ],
                [
                    "CCCC(C)CC(CC)CC",
                    1.0
                ],
                [
                    "CCCC(C)CC(C)CCC",
                    1.0
                ],
                [
                    "CCCC(C)CC(C)C(C)C",
                    1.0
                ],
                [
                    "CCCC(C)CC(C)(C)CC",
                    1.0
                ],
                [
                    "CCCC(C)C(CC)CCC",
                    1.0
                ],
                [
                    "CCCC(C)C(CC)C(C)C",
                    1.0
                ],
                [
                    "CCCC(C)C(C)CC(C)C",
                    1.0
                ],
                [
                    "CCCC(C)C(C)C(C)CC",
                    1.0
                ],
                [
                    "CCCC(C)C(C)C(C)(C)C",
                    1.0
                ],
                [
                    "CCCC(C)C(C)(CC)CC",
                    1.0
                ],
                [
                    "CCCC(C)C(C)(C)CCC",
                    1.0
                ],
                [
                    "CCCC(C)C(C)(C)C(C)C",
                    1.0
                ],
                [
                    "CCCC(C)(CCC)CCC",
                    1.0
                ],
                [
                    "CCCC(C)(CCC)C(C)C",
                    1.0
                ],
                [
                    "CCCC(C)(CC)CC(C)C",
                    1.0
                ],
                [
                    "CCCC(C)(CC)C(C)CC",
                    1.0
                ],
                [
                    "CCCC(C)(CC)C(C)(C)C",
                    1.0
                ],
                [
                    "CCCC(C)(C)CCC(C)C",
                    1.0
                ],
                [
                    "CCCC(C)(C)CC(C)CC",
                    1.0
                ],
                [
                    "CCCC(C)(C)CC(C)(C)C",
                    1.0
                ],
                [
                    "CCCC(C)(C)C(CC)CC",
                    1.0
                ],
                [
                    "CCCC(C)(C)C(C)C(C)C",
                    1.0
                ],
                [
                    "CCCC(C)(C)C(C)(C)CC",
                    1.0
                ],
                [
                    "CCCC(C)(C(C)C)C(C)C",
                    1.0
                ],
                [
                    "CCCC(C(C)C)C(C)CC",
                    1.0
                ],
                [
                    "CCCC(C(C)C)C(C)(C)C",
                    1.0
                ],
                [
                    "CCC(CCC(C)C)C(C)C",
                    1.0
                ],
                [
                    "CCC(CC)CCCC(C)C",
                    1.0
                ],
                [
                    "CCC(CC)CCC(C)(C)C",
                    1.0
                ],
                [
                    "CCC(CC)CC(CC)CC",
                    1.0
                ],
                [
                    "CCC(CC)CC(C)C(C)C",
                    1.0
                ],
                [
                    "CCC(CC)CC(C)(C)CC",
                    1.0
                ],
                [
                    "CCC(CC)C(CC)C(C)C",
                    1.0
                ],
                [
                    "CCC(CC)C(C)CC(C)C",
                    1.0
                ],
                [
                    "CCC(CC)C(C)C(C)(C)C",
                    1.0
                ],
                [
                    "CCC(CC)C(C)(CC)CC",
                    1.0
                ],
                [
                    "CCC(CC)C(C)(C)C(C)C",
                    1.0
                ],
                [
                    "CCC(CC)(CC)CC(C)C",
                    1.0
                ],
                [
                    "CCC(CC)(CC)C(C)(C)C",
                    1.0
                ],
                [
                    "CCC(CC)(C(C)C)C(C)C",
                    1.0
                ],
                [
                    "CCC(CC(C)C)CC(C)C",
                    1.0
                ],
                [
                    "CCC(CC(C)C)C(C)(C)C",
                    1.0
                ],
                [
                    "CCC(CC(C)(C)C)C(C)C",
                    1.0
                ],
                [
                    "CCC(C)CCCCC(C)C",
                    1.0
                ],
                [
                    "CCC(C)CCCC(C)CC",
                    1.0
                ],
                [
                    "CCC(C)CCCC(C)(C)C",
                    1.0
                ],
                [
                    "CCC(C)CCC(CC)CC",
                    1.0
                ],
                [
                    "CCC(C)CCC(C)C(C)C",
                    1.0
                ],
                [
                    "CCC(C)CCC(C)(C)CC",
                    1.0
                ],
                [
                    "CCC(C)CC(CC)C(C)C",
                    1.0
                ],
                [
                    "CCC(C)CC(C)CC(C)C",
                    1.0
                ],
                [
                    "CCC(C)CC(C)C(C)CC",
                    1.0
                ],
                [
                    "CCC(C)CC(C)C(C)(C)C",
                    1.0
                ],
                [
                    "CCC(C)CC(C)(CC)CC",
                    1.0
                ],
                [
                    "CCC(C)CC(C)(C)C(C)C",
                    1.0
                ],
                [
                    "CCC(C)C(CC)CC(C)C",
                    1.0
                ],
                [
                    "CCC(C)C(CC)C(C)CC",
                    1.0
                ],
                [
                    "CCC(C)C(CC)C(C)(C)C",
                    1.0
                ],
                [
                    "CCC(C)C(CC)(CC)CC",
                    1.0
                ],
                [
                    "CCC(C)C(C)CCC(C)C",
                    1.0
                ],
                [
                    "CCC(C)C(C)CC(C)(C)C",
                    1.0
                ],
                [
                    "CCC(C)C(C)C(CC)CC",
                    1.0
                ],
                [
                    "CCC(C)C(C)C(C)C(C)C",
                    1.0
                ],
                [
                    "CCC(C)C(C)C(C)(C)CC",
                    1.0
                ],
                [
                    "CCC(C)C(C)(CC)C(C)C",
                    1.0
                ],
                [
                    "CCC(C)C(C)(C)CC(C)C",
                    1.0
                ],
                [
                    "CCC(C)C(C)(C)C(C)CC",
                    1.0
                ],
                [
                    "CCC(C)C(C)(C)C(C)(C)C",
                    1.0
                ],
                [
                    "CCC(C)C(C(C)C)C(C)C",
                    1.0
                ],
                [
                    "CCC(C)(CC)CCC(C)C",
                    1.0
                ],
                [
                    "CCC(C)(CC)CC(C)(C)C",
                    1.0
                ],
                [
                    "CCC(C)(CC)C(C)C(C)C",
                    1.0
                ],
                [
                    "CCC(C)(CC(C)C)C(C)C",
                    1.0
                ],
                [
                    "CCC(C)(C)CCCC(C)C",
                    1.0
                ],
                [
                    "CCC(C)(C)CCC(C)(C)C",
                    1.0
                ],
                [
                    "CCC(C)(C)CC(C)C(C)C",
                    1.0
                ],
                [
                    "CCC(C)(C)CC(C)(C)CC",
                    1.0
                ],
                [
                    "CCC(C)(C)C(C)CC(C)C",
                    1.0
                ],
                [
                    "CCC(C)(C)C(C)C(C)(C)C",
                    1.0
                ],
                [
                    "CCC(C)(C)C(C)(CC)CC",
                    1.0
                ],
                [
                    "CCC(C)(C)C(C)(C)C(C)C",
                    1.0
                ],
                [
                    "CCC(C)(C(C)C)C(C)(C)C",
                    1.0
                ],
                [
                    "CCC(C(C)C)C(C)C(C)C",
                    1.0
                ],
                [
                    "CCC(C(C)C)C(C)(C)CC",
                    1.0
                ],
                [
                    "CCC(C(C)(C)C)C(C)(C)C",
                    1.0
                ],
                [
                    "CC(CC(C)(C)C)C(C)(C)C",
                    1.0
                ],
                [
                    "CC(C)CCCCCC(C)C",
                    1.0
                ],
                [
                    "CC(C)CCCCC(C)(C)C",
                    1.0
                ],
                [
                    "CC(C)CCCC(C)C(C)C",
                    1.0
                ],
                [
                    "CC(C)CCC(C)CC(C)C",
                    1.0
                ],
                [
                    "CC(C)CCC(C)C(C)(C)C",
                    1.0
                ],
                [
                    "CC(C)CCC(C)(C)C(C)C",
                    1.0
                ],
                [
                    "CC(C)CC(C)CC(C)(C)C",
                    1.0
                ],
                [
                    "CC(C)CC(C)C(C)C(C)C",
                    1.0
                ],
                [
                    "CC(C)CC(C)(C)CC(C)C",
                    1.0
                ],
                [
                    "CC(C)CC(C)(C)C(C)(C)C",
                    1.0
                ],
                [
                    "CC(C)CC(C(C)C)C(C)C",
                    1.0
                ],
                [
                    "CC(C)C(C)CCC(C)(C)C",
                    1.0
                ],
                [
                    "CC(C)C(C)CC(C)C(C)C",
                    1.0
                ],
                [
                    "CC(C)C(C)C(C)C(C)(C)C",
                    1.0
                ],
                [
                    "CC(C)C(C)C(C)(C)C(C)C",
                    1.0
                ],
                [
                    "CC(C)C(C)(C)CC(C)(C)C",
                    1.0
                ],
                [
                    "CC(C)C(C)(C(C)C)C(C)C",
                    1.0
                ],
                [
                    "CC(C)C(C(C)C)C(C)(C)C",
                    1.0
                ],
                [
                    "CC(C)(C)CCCC(C)(C)C",
                    1.0
                ],
                [
                    "CC(C)(C)C(C)(C)C(C)(C)C",
                    1.0
                ]
            ],
            "execution_time": 1783.7970147132874,
            "number_scoring_function_calls": 174391,
            "metadata": {
                "top_159": 1.0,
                "internal_similarity_max": 0.7777777777777778,
                "internal_similarity_mean": 0.24693232087435196,
                "internal_similarity_histogram_density": [
                    [
                        0.23772793797713698,
                        2.7910288358846564,
                        4.548870693406114,
                        1.7032554092005856,
                        0.5371622957952614,
                        0.15822158933586475,
                        0.01740437482694514,
                        0.006328863573434596,
                        0.0,
                        0.0
                    ]
                ],
                "internal_similarity_histogram_bins": [
                    [
                        0.0,
                        0.1,
                        0.2,
                        0.30000000000000004,
                        0.4,
                        0.5,
                        0.6000000000000001,
                        0.7000000000000001,
                        0.8,
                        0.9,
                        1.0
                    ]
                ]
            }
        },
        {
            "benchmark_name": "C9H10N2O2PF2Cl",
            "score": 1.0,
            "optimized_molecules": [
                [
                    "OCC(PO)=C1C2=C=C(F)CN(C2)C(Cl)N1F",
                    1.0
                ],
                [
                    "O=POC=C=C1CC(CCl)NC(F)NC1=CF",
                    1.0
                ],
                [
                    "O=PN1C(=CF)C(=C=CO)CC(CCl)NC1F",
                    1.0
                ],
                [
                    "O=PN1C(=C=C=CCCl)CCC(F)N(F)C1O",
                    1.0
                ],
                [
                    "O=PCNC(=CCO)C1=C=C(F)C1N(F)CCl",
                    1.0
                ],
                [
                    "O=PCC=CC1=C=C(F)C1(NCO)N(F)CCl",
                    1.0
                ],
                [
                    "O=PCC=C1NC(O)N(F)C(F)C1=C=CCCl",
                    1.0
                ],
                [
                    "O=PCC=C(NO)C1=C=C(F)CC1N(F)CCl",
                    1.0
                ],
                [
                    "O=PCC=C(NCO)C1=C=C(F)C1N(F)CCl",
                    1.0
                ],
                [
                    "O=PCC1C2=C=CCNC2(CF)ON1C(F)Cl",
                    1.0
                ],
                [
                    "O=PCC1C2=C=C(CF)CN(F)C2ON1CCl",
                    1.0
                ],
                [
                    "O=PCC1=C(C2C=C(F)C2N(F)CCl)NCO1",
                    1.0
                ],
                [
                    "O=PCC1=C(C2=CC(F)CC2NF)NOC1Cl",
                    1.0
                ],
                [
                    "O=PCC(O)=C=C1C(=CCF)NC(Cl)NC1F",
                    1.0
                ],
                [
                    "O=PCC(CCl)=C(NO)C1=C=C(F)CC1NF",
                    1.0
                ],
                [
                    "O=PCC(CCl)=C(C1=C=C(F)CC1)N(O)NF",
                    1.0
                ],
                [
                    "O=PC=C1NCNC(CCl)CC1=C=C(F)OF",
                    1.0
                ],
                [
                    "O=PC=C1NCNC(C(F)Cl)CC1=C=C(O)F",
                    1.0
                ],
                [
                    "O=PC=C1NCN(F)C(CCl)CC1=C=C(O)F",
                    1.0
                ],
                [
                    "O=PC=C1CNC(F)N(F)C(O)C1=CC=CCl",
                    1.0
                ],
                [
                    "O=PC=C1CCC(=CF)NC(Cl)N1C=C(O)F",
                    1.0
                ],
                [
                    "O=PC=C1CC(=C=CF)CN(CO)C(Cl)N1F",
                    1.0
                ],
                [
                    "O=PC=C1C(=C=CO)CCN(F)C(F)N1CCl",
                    1.0
                ],
                [
                    "O=PC=C1C(=C=CF)CCN(F)C(Cl)N1CO",
                    1.0
                ],
                [
                    "O=PC=C1C(=C=C(O)F)CCNC(F)N1CCl",
                    1.0
                ],
                [
                    "O=PC=C1C(=C=C(O)F)CCN(F)CN1CCl",
                    1.0
                ],
                [
                    "O=PC1=C(C(CO)NF)C1CNC=C=C(F)Cl",
                    1.0
                ],
                [
                    "O=PC(O)C(F)=C=C1CNC(Cl)NC1=CCF",
                    1.0
                ],
                [
                    "O=PC(F)=C1NCNC(CCl)CC1=C=COF",
                    1.0
                ],
                [
                    "O=PC(CF)C1C2=C=CCNC2ON1C(F)Cl",
                    1.0
                ],
                [
                    "O=PC(CF)C1C2=C=CCN(F)C2ON1CCl",
                    1.0
                ],
                [
                    "O=PC(CF)C1C2=C=C(F)CNC2ON1CCl",
                    1.0
                ],
                [
                    "O=PC(CF)(C(F)Cl)N1CCC2=C=CNC2O1",
                    1.0
                ],
                [
                    "O=PC(CF)(C(F)Cl)N1CC2=C=CCNC2O1",
                    1.0
                ],
                [
                    "O=PC(CCl)=C(NO)C1=C=C(F)CCC1NF",
                    1.0
                ],
                [
                    "O=PC(=C=CF)C(CCl)(C1=CC1)N(F)CNO",
                    1.0
                ],
                [
                    "O=NCC1C(P)=C1C(CO)N(F)C=C=C(F)Cl",
                    1.0
                ],
                [
                    "O=NCC(Cl)=C=CN(F)C(CO)C1=C(P)C1F",
                    1.0
                ],
                [
                    "O=NC1CC(P)=CC(CO)N(F)C1=C=C(F)Cl",
                    1.0
                ],
                [
                    "O=NC(F)C1C(P)=C1C(CO)N(F)C=C=CCl",
                    1.0
                ],
                [
                    "O=NC(C1C(P)=C1CCO)N(F)C=C=C(F)Cl",
                    1.0
                ],
                [
                    "O=CN1CNC(F)C(=C=C(F)CCl)C1=C(O)P",
                    1.0
                ],
                [
                    "O=CN1CC(=C=C(F)C(Cl)=CP)C(F)NC1O",
                    1.0
                ],
                [
                    "O=CN1C(=CP)C(=C=C(F)CO)CN(F)C1Cl",
                    1.0
                ],
                [
                    "O=CN1C(=CP)C(=C=C(F)CCl)C(F)NC1O",
                    1.0
                ],
                [
                    "O=CN1C(=C(F)P)C(=C=C(F)CO)CNC1Cl",
                    1.0
                ],
                [
                    "O=CC=C1NC(O)N(F)C(F)C1=C=CC(P)Cl",
                    1.0
                ],
                [
                    "O=CC=C1C(=C=CC(P)Cl)C(F)NC(O)N1F",
                    1.0
                ],
                [
                    "O=CC1(C=C=C(F)Cl)C(P)=C1C(CNO)NF",
                    1.0
                ],
                [
                    "O=CC(P)C1C2=C=C(F)N(F)C2OCN1CCl",
                    1.0
                ],
                [
                    "O=CC(P)=CC(Cl)=C=C1CNC(O)N(F)C1F",
                    1.0
                ],
                [
                    "O=CC(P)=C1NCNC(O)(F)C1=C=C(Cl)CF",
                    1.0
                ],
                [
                    "O=CC(P)=C1NC(O)N(F)C(F)C1=C=CCCl",
                    1.0
                ],
                [
                    "O=CC(P)=C1CC(=C=CCl)C(F)N(F)C(O)N1",
                    1.0
                ],
                [
                    "O=C(O)C=C1C(=C=C(Cl)CF)C(F)NCN1P",
                    1.0
                ],
                [
                    "NN(F)C(C=C=C(F)CCl)(CO)C1=C(P=O)C1",
                    1.0
                ],
                [
                    "NCOCC(C=C=C(F)Cl)(NF)C1=C(P=O)C1",
                    1.0
                ],
                [
                    "NCN(F)C(O)C1C(CC=C=C(F)Cl)=C1P=O",
                    1.0
                ],
                [
                    "NCN(F)C(Cl)C(=C=C(F)CO)C1=C(P=O)C1",
                    1.0
                ],
                [
                    "NCN(F)C(COCl)(C(=C=CF)P=O)C1=CC1",
                    1.0
                ],
                [
                    "NCN(F)C(C=C=C(F)Cl)C1=C(P=O)C1CO",
                    1.0
                ],
                [
                    "NCN(F)C(C=C=C(F)Cl)(CO)C1=C(P=O)C1",
                    1.0
                ],
                [
                    "NCC1C(P=O)=C1C(C=C=C(F)Cl)NC(O)F",
                    1.0
                ],
                [
                    "NCC1C(P=O)=C1C(C=C=C(F)Cl)(CO)NF",
                    1.0
                ],
                [
                    "NCC(=C=CCl)C1(CO)C(CN(F)F)=C1P=O",
                    1.0
                ],
                [
                    "NCC(=C=C(F)Cl)C1(CO)C(CNF)=C1P=O",
                    1.0
                ],
                [
                    "NC=C1C(P=O)=C1C(C=CC(F)Cl)(CO)NF",
                    1.0
                ],
                [
                    "NC1ON(F)CCC(=CP=O)C1C=C=C(F)Cl",
                    1.0
                ],
                [
                    "NC1CC(F)=C=C1C(=C(CCl)CP=O)N(O)F",
                    1.0
                ],
                [
                    "NC1C(P=O)=C1C(C=C=C(F)Cl)(CO)NCF",
                    1.0
                ],
                [
                    "NC(O)CC1(C=C=C(F)Cl)C(CNF)=C1P=O",
                    1.0
                ],
                [
                    "NC(O)CC(=C=C(F)Cl)C1(CNF)C=C1P=O",
                    1.0
                ],
                [
                    "NC(O)C1(C=CC(F)Cl)C2=C(P=O)C2CN1F",
                    1.0
                ],
                [
                    "NC(O)C(C=C=C(F)Cl)C1=C(P=O)C1CNF",
                    1.0
                ],
                [
                    "NC(O)(Cl)C(C=C=CF)C1=CC1CN(F)P=O",
                    1.0
                ],
                [
                    "NC(NF)C1C(P=O)=C1C(=C=C(F)Cl)CCO",
                    1.0
                ],
                [
                    "NC(NC(O)F)C1C(CC=C=C(F)Cl)=C1P=O",
                    1.0
                ],
                [
                    "NC(Cl)N(F)CC(=C=C(F)CO)C1=C(P=O)C1",
                    1.0
                ],
                [
                    "NC(Cl)N(F)C(C=C=C(F)CO)C1=C(P=O)C1",
                    1.0
                ],
                [
                    "NC(Cl)(P=O)N(F)CC(=C=CCO)C1=C(F)C1",
                    1.0
                ],
                [
                    "NC(Cl)(P=O)N(F)CC(=C=C(F)CO)C1=CC1",
                    1.0
                ],
                [
                    "NC(C=C=C(F)Cl)(CO)C1=C(P=O)C1CNF",
                    1.0
                ],
                [
                    "NC(C1=C=C(F)C1)=C(CON(F)CCl)CP=O",
                    1.0
                ],
                [
                    "CNN(F)C(C=C=C(F)Cl)(CO)C1=C(P=O)C1",
                    1.0
                ],
                [
                    "CN1CN(F)CCC(=C=C(F)OCl)C1=CP=O",
                    1.0
                ],
                [
                    "CN1CN(F)CC(=C=CC(O)F)C1=C(Cl)P=O",
                    1.0
                ],
                [
                    "CN1CN(F)CC(=C=C(F)CO)C1=C(Cl)P=O",
                    1.0
                ],
                [
                    "CN1CN(F)CC(=C=C(Cl)C(O)F)C1=CP=O",
                    1.0
                ],
                [
                    "CN1CN(F)C(=CCl)C(=C(O)F)CC1=CP=O",
                    1.0
                ],
                [
                    "CN1C(=CP=O)CCC(=C=C(O)F)N(F)C1Cl",
                    1.0
                ],
                [
                    "CN1C(=CP=O)C(=C=CC(O)F)CN(F)C1Cl",
                    1.0
                ],
                [
                    "CN1C(=CP=O)C(=C=C(O)F)CCN(F)C1Cl",
                    1.0
                ],
                [
                    "CN1C(=CP=O)C(=C=C(F)CO)CN(F)C1Cl",
                    1.0
                ],
                [
                    "CN1C(=CP)C(=C(O)F)CC(=C=O)N(F)C1Cl",
                    1.0
                ],
                [
                    "CN1C(=COP)C(=C=CC=O)C(F)N(F)C1Cl",
                    1.0
                ],
                [
                    "CN1C(=CO)C(=C=CCP=O)C(F)N(F)C1Cl",
                    1.0
                ],
                [
                    "CN1C(=C(O)P=O)C(=C=CCF)CN(F)C1Cl",
                    1.0
                ],
                [
                    "CN1C(=C(Cl)P=O)N(F)CC(=C=CF)C1CO",
                    1.0
                ],
                [
                    "CN1C(=C(Cl)P=O)C(=C=CCO)CN(F)C1F",
                    1.0
                ],
                [
                    "CN(F)C1CC(F)=C=C1C(NO)=C(Cl)CP=O",
                    1.0
                ],
                [
                    "CN(F)C(COCl)(C(=C=CF)P=O)C1=C(N)C1",
                    1.0
                ],
                [
                    "CN(F)C(C=C=C(F)Cl)C1=C(P=O)C1C(N)O",
                    1.0
                ],
                [
                    "CN(C(F)ON)C1C(CC=C=C(F)Cl)=C1P=O",
                    1.0
                ],
                [
                    "CCC=C=C1C(=CP=O)N(O)C(Cl)N(F)C1F",
                    1.0
                ],
                [
                    "CCC=C1C(=C=O)N(C)C(Cl)(P=O)N(F)C1F",
                    1.0
                ],
                [
                    "CCC1C(=C=CCl)C(F)N(F)C(O)=CN1P=O",
                    1.0
                ],
                [
                    "CCC1C(=C=CCF)C2(NF)ON1C2(Cl)P=O",
                    1.0
                ],
                [
                    "CCC1(C(=C=C(F)Cl)CN)C(ONF)=C1P=O",
                    1.0
                ],
                [
                    "CCC(F)=C=C1C(=CP=O)N(CCl)OC1NF",
                    1.0
                ],
                [
                    "CC=CC(O)=C1CN(F)C(F)(Cl)NC1=CP=O",
                    1.0
                ],
                [
                    "CC=C=C1C(=CP=O)N(O)C(C)(Cl)N(F)C1F",
                    1.0
                ],
                [
                    "CC=C=C1C(=CO)N(C)C(Cl)(P=O)N(F)C1F",
                    1.0
                ],
                [
                    "CC=C=C1C(=CCP=O)NC(OCl)N(F)C1F",
                    1.0
                ],
                [
                    "CC=C=C1C(=CCP=O)N(O)C(Cl)N(F)C1F",
                    1.0
                ],
                [
                    "CC=C=C1C(=CC)NC(O)(Cl)N(F)C1(F)P=O",
                    1.0
                ],
                [
                    "CC=C=C1C(=C(C)P=O)NC(OCl)N(F)C1F",
                    1.0
                ],
                [
                    "CC=C=C1C(=C(C)P=O)NC(O)(Cl)N(F)C1F",
                    1.0
                ],
                [
                    "CC=C=C1C(=C(C)Cl)N(P=O)C(O)N(F)C1F",
                    1.0
                ],
                [
                    "CC=C1NC(O)N(F)C(F)C1=C=CC(Cl)P=O",
                    1.0
                ],
                [
                    "CC=C1NC(O)N(F)C(F)C1=C=C(Cl)CP=O",
                    1.0
                ],
                [
                    "CC=C1NC(O)(Cl)N(F)C(F)C1=C=CCP=O",
                    1.0
                ],
                [
                    "CC=C1NC(O)(Cl)N(F)C(F)C1=C=CC(=O)P",
                    1.0
                ],
                [
                    "CC=C1NC(O)(Cl)N(F)C(F)C1=C=C(C)P=O",
                    1.0
                ],
                [
                    "CC=C1NC(Cl)N(F)CC1=C=C(F)C(O)P=O",
                    1.0
                ],
                [
                    "CC=C1NC(Cl)N(F)C(=O)C1=C=C(F)C(O)P",
                    1.0
                ],
                [
                    "CC=C1C(CF)=C=C(CCl)OC(NF)N1P=O",
                    1.0
                ],
                [
                    "CC=C1C(C)=C=C(CCl)OC(N(F)F)N1P=O",
                    1.0
                ],
                [
                    "CC=C1C(=C=CCl)C(F)N(F)C(O)CN1P=O",
                    1.0
                ],
                [
                    "CC=C1C(=C=CCF)CNC(Cl)(P=O)N1OF",
                    1.0
                ],
                [
                    "CC=C1C(=C=CCCl)C(F)N(F)C(O)N1P=O",
                    1.0
                ],
                [
                    "CC=C1C(=C=C(F)CP=O)CN(F)C(Cl)N1O",
                    1.0
                ],
                [
                    "CC=C(NCO)C1=C=C(F)C1N(F)C(Cl)P=O",
                    1.0
                ],
                [
                    "CC=C(NC(O)P=O)C1=C=C(F)C1N(F)CCl",
                    1.0
                ],
                [
                    "CC=C(Cl)C=C=C1CN(P=O)C(O)N(F)C1F",
                    1.0
                ],
                [
                    "CC=C(C=C=C1CNC(O)(Cl)N(F)C1F)P=O",
                    1.0
                ],
                [
                    "CC1CC(=C=C(O)F)C(=CP=O)N(Cl)CN1F",
                    1.0
                ],
                [
                    "CC1C=C1C(OCl)(C(=C=CF)P=O)N(F)CN",
                    1.0
                ],
                [
                    "CC1C(P)=C1C(CO)N(F)C(=C=C(F)Cl)N=O",
                    1.0
                ],
                [
                    "CC1=C=C2C(N1)ON(C(F)Cl)C2C(CF)P=O",
                    1.0
                ],
                [
                    "CC1=C(P=O)C1(C(=C=C(F)Cl)CN)C(F)ON",
                    1.0
                ],
                [
                    "CC12ON(CCl)C(CP=O)C1=C=C(F)CN2F",
                    1.0
                ],
                [
                    "CC12ON(C(Cl)CP=O)CC1=C=C(F)CN2F",
                    1.0
                ],
                [
                    "CC12NCC(F)=C=C1C(C(F)P=O)N(CCl)O2",
                    1.0
                ],
                [
                    "CC1(NF)COOPC2=C1C2C(N)=C=C(F)Cl",
                    1.0
                ],
                [
                    "CC1(Cl)NC(F)C(F)C(=C=C=CCP=O)N1O",
                    1.0
                ],
                [
                    "CC1(Cl)NC(=CCP=O)C(=C=CF)C(OF)N1",
                    1.0
                ],
                [
                    "CC1(Cl)N(O)C(=C=C=CCP=O)CC(F)N1F",
                    1.0
                ],
                [
                    "CC1(C=C=C(F)Cl)C(P=O)=C1C(NF)C(N)O",
                    1.0
                ],
                [
                    "CC1(C=C=C(F)Cl)C(OC(N)CNF)=C1P=O",
                    1.0
                ],
                [
                    "CC(P=O)C1C2=C=C(F)N(F)C2OCN1CCl",
                    1.0
                ],
                [
                    "CC(P=O)C1C2=C=C(F)CN(F)C2ON1CCl",
                    1.0
                ],
                [
                    "CC(P=O)C1C(=C=CCF)C2(NF)ON1C2Cl",
                    1.0
                ],
                [
                    "CC(P=O)C12ON3CC1=CC(F)C(Cl)(C3)N2F",
                    1.0
                ],
                [
                    "CC(P=O)C12ON3CC1=CC(F)C(C3Cl)N2F",
                    1.0
                ],
                [
                    "CC(P=O)C12ON(CCl)CC1=C=C(F)CN2F",
                    1.0
                ],
                [
                    "CC(P=O)C12ON(CCl)C(F)C1=C=CCN2F",
                    1.0
                ],
                [
                    "CC(P=O)C(Cl)=C(NO)C1=C=C(F)CC1NF",
                    1.0
                ],
                [
                    "CC(P=O)=C1NOC(NF)C1=C=C(F)CCCl",
                    1.0
                ],
                [
                    "CC(P=O)=C1NOC(F)(NF)C1=C=CCCCl",
                    1.0
                ],
                [
                    "CC(P=O)=C1NC(O)N(F)C(F)C1=C=CCCl",
                    1.0
                ],
                [
                    "CC(P=O)=C1NC(F)(Cl)N(F)CC1=C=CCO",
                    1.0
                ],
                [
                    "CC(P=O)=C1NC(Cl)N(F)CC1=C=C(F)CO",
                    1.0
                ],
                [
                    "CC(P=O)=C1NC(CO)N(F)C(F)C1=C=CCl",
                    1.0
                ],
                [
                    "CC(P=O)=C1C(=C=CF)CN(F)C(C)(Cl)N1O",
                    1.0
                ],
                [
                    "CC(P=O)=C1C(=C=CF)C(NF)ON1C(C)Cl",
                    1.0
                ],
                [
                    "CC(P)C1C(=C=CC(=O)F)C2(NF)ON1C2Cl",
                    1.0
                ],
                [
                    "CC(P)=C1C(=C=C(F)C=O)CN(F)C(Cl)N1O",
                    1.0
                ],
                [
                    "CC(O)=C=C1C(=CP=O)N(C)C(Cl)N(F)C1F",
                    1.0
                ],
                [
                    "CC(F)=C=C1CNC(Cl)N(OF)C1=CCP=O",
                    1.0
                ],
                [
                    "CC(F)=C=C1CNC(Cl)N(F)C1=C(CO)P=O",
                    1.0
                ],
                [
                    "CC(F)=C=C1CN(F)C(Cl)NC1=C(CO)P=O",
                    1.0
                ],
                [
                    "CC(F)=C=C1CN(F)C(Cl)N(O)C1=CCP=O",
                    1.0
                ],
                [
                    "CC(F)=C=C1CN(F)C(Cl)N(O)C1=C(C)P=O",
                    1.0
                ],
                [
                    "CC(F)=C=C1CC(=C(C)P=O)N(O)C(Cl)N1F",
                    1.0
                ],
                [
                    "CC(F)=C=C1C2=C(C)C(P(O)Cl)N(F)C1ON2",
                    1.0
                ],
                [
                    "CC(F)=C=C1C(O)C(=C(C)P=O)NC(Cl)N1F",
                    1.0
                ],
                [
                    "CC(F)=C=C1C(C(C)P=O)N2OC1(NF)C2Cl",
                    1.0
                ],
                [
                    "CC(F)=C=C1C(=CP=O)N(O)CN(F)CC1Cl",
                    1.0
                ],
                [
                    "CC(F)=C=C1C(=C(CF)P=O)N(CCl)OC1N",
                    1.0
                ],
                [
                    "CC(F)=C=C1C(=C(C)P=O)N(O)CN(F)C1Cl",
                    1.0
                ],
                [
                    "CC(F)=C=C1C(=C(C)P=O)N(CCl)OC1NF",
                    1.0
                ],
                [
                    "CC(F)=C=C1C(=C(C)CP=O)N(Cl)OC1NF",
                    1.0
                ],
                [
                    "CC(F)=C=C(N)CC(=C(C=O)P=O)N(F)CCl",
                    1.0
                ],
                [
                    "CC(F)=C=C(Cl)N1OC(N)(F)CC1=C(C)P=O",
                    1.0
                ],
                [
                    "CC(F)=C=C(CN)C(=C(C=O)P=O)N(F)CCl",
                    1.0
                ],
                [
                    "CC(F)=C=C(C(=C(C=O)P=O)N(C)F)C(N)Cl",
                    1.0
                ],
                [
                    "CC(F)=C1NC(O)(Cl)N(F)CC1=C=CCP=O",
                    1.0
                ],
                [
                    "CC(F)=C1NC(F)(OCl)NCC1=C=CCP=O",
                    1.0
                ],
                [
                    "CC(F)=C1NC(Cl)NCC1=C=C(F)C(O)P=O",
                    1.0
                ],
                [
                    "CC(F)(P=O)C1NOC2C1=C=CC(CCl)N2F",
                    1.0
                ],
                [
                    "CC(F)(P=O)C1NOC2C1=C=C(CCl)CN2F",
                    1.0
                ],
                [
                    "CC(Cl)=C=C1C(=CPC=O)NC(O)N(F)C1F",
                    1.0
                ],
                [
                    "CC(Cl)=C=C1C(=CCP=O)NC(O)N(F)C1F",
                    1.0
                ],
                [
                    "CC(Cl)=C=C1C(=CC(=O)P)NC(O)N(F)C1F",
                    1.0
                ],
                [
                    "CC(Cl)=C=C1C(=C(P)C=O)NC(OF)NC1F",
                    1.0
                ],
                [
                    "CC(Cl)=C=C1C(=C(P)C=O)NC(O)N(F)C1F",
                    1.0
                ],
                [
                    "CC(CP=O)=C(NO)C1=C=C(F)C(Cl)C1NF",
                    1.0
                ],
                [
                    "CC(CO)(NF)C1=C(P=O)C1C(N)=C=C(F)Cl",
                    1.0
                ],
                [
                    "CC(CCl)=C(NO)C1=C=CCC1(P=O)N(F)F",
                    1.0
                ],
                [
                    "CC(C(O)=C=C(F)Cl)(C1=C(P=O)C1)N(F)CN",
                    1.0
                ],
                [
                    "CC(=CP=O)C(C=C=C(F)CO)N(F)C(=N)Cl",
                    1.0
                ],
                [
                    "CC(=CC(F)=C=C1CN(O)C(Cl)N(F)C1)P=O",
                    1.0
                ],
                [
                    "CC(=C=C1C(=CCF)NC(Cl)NC1F)OP=O",
                    1.0
                ],
                [
                    "C=CC=C1C(=CP=O)CNC(F)(Cl)N(F)C1O",
                    1.0
                ],
                [
                    "C=CC=C1C(=C(CF)P=O)NC(F)(Cl)NC1O",
                    1.0
                ],
                [
                    "C=CC=C1C(=C(C)P=O)NC(F)(Cl)N(F)C1O",
                    1.0
                ],
                [
                    "C=CC(OF)=C1C(=CP=O)NC(Cl)N(F)C1C",
                    1.0
                ],
                [
                    "C=CC(O)=C1CN(F)C(F)(Cl)NC1=C(C)P=O",
                    1.0
                ],
                [
                    "C=CC(O)=C1C(=CP=O)NC(F)(Cl)N(F)C1C",
                    1.0
                ],
                [
                    "C=CC(F)=C1C(C(C)P=O)N2OC1(NF)C2Cl",
                    1.0
                ],
                [
                    "C=CC(CP=O)=C1C(=CCF)C(NF)ON1Cl",
                    1.0
                ],
                [
                    "C=CC(C)=C1C(=CP=O)N(O)C(Cl)NC1(F)F",
                    1.0
                ],
                [
                    "C=CC(=O)P=C1C(=C)N(CCl)C(O)N(F)C1F",
                    1.0
                ],
                [
                    "C=C=C1CN(F)C(O)N(C(Cl)P=O)C1=CCF",
                    1.0
                ],
                [
                    "C=C=C1CC(F)N(F)C(C)(OCl)N(P=O)C1=C",
                    1.0
                ],
                [
                    "C=C1OC1=C(CC=C(C)P=O)N(F)C(N)(F)Cl",
                    1.0
                ],
                [
                    "C=C1OC1=C(CC(=C(C)P=O)C(N)(F)Cl)NF",
                    1.0
                ],
                [
                    "C=C1OC1=C(C)CC(P=O)C1NC(F)(Cl)N1F",
                    1.0
                ],
                [
                    "C=C1OC1=C(C)C=C(CN(F)C(N)(F)Cl)P=O",
                    1.0
                ],
                [
                    "C=C1NCN(F)C(CCl)CC1=C=C(F)OP=O",
                    1.0
                ],
                [
                    "C=C1NC(O)N(F)C(F)(P=O)CC1=C=CCCl",
                    1.0
                ],
                [
                    "C=C1NC(O)(Cl)N(F)C(F)C1=C=CC(C)P=O",
                    1.0
                ],
                [
                    "C=C1NC(Cl)N(CF)CC(=CP=O)C1=C(O)F",
                    1.0
                ],
                [
                    "C=C1NC(Cl)N(C)C(=CP=O)CC1=C(F)OF",
                    1.0
                ],
                [
                    "C=C1NC(Cl)(CF)NCC1=C=C(F)C(O)P=O",
                    1.0
                ],
                [
                    "C=C1CNC(O)(Cl)N(F)C(F)C1=C=CCP=O",
                    1.0
                ],
                [
                    "C=C1CN(F)C(P)(Cl)N(O)C1=CC=C(F)C=O",
                    1.0
                ],
                [
                    "C=C1CN(F)C(P)(Cl)N(O)C1=CC(F)=CC=O",
                    1.0
                ],
                [
                    "C=C1CN(F)C(Cl)N(O)C1=CC(P=O)=C(C)F",
                    1.0
                ],
                [
                    "C=C1CN(F)C(Cl)N(C=CC(O)F)C1=CP=O",
                    1.0
                ],
                [
                    "C=C1CC(=C(O)F)C(=CP=O)N(C)C(Cl)N1F",
                    1.0
                ],
                [
                    "C=C1CC(=C(C=C(C)F)P=O)N(O)C(Cl)N1F",
                    1.0
                ],
                [
                    "C=C1C(C(C)F)=C=C(CCl)OC(NF)N1P=O",
                    1.0
                ],
                [
                    "C=C1C(=C=CCP=O)C(F)N(F)C(O)(Cl)N1C",
                    1.0
                ],
                [
                    "C=C1C(=C=CCP=O)C(F)N(F)C(C)(Cl)N1O",
                    1.0
                ],
                [
                    "C=C1C(=C=CCCl)CC(F)N(F)C(O)N1P=O",
                    1.0
                ],
                [
                    "C=C1C(=C=CCCP=O)NC(O)(Cl)N(F)C1F",
                    1.0
                ],
                [
                    "C=C1C(=C=CC)CC(F)N(F)C(OCl)N1P=O",
                    1.0
                ],
                [
                    "C=C1C(=C=CC(O)(F)P=O)CN(F)C(Cl)N1C",
                    1.0
                ],
                [
                    "C=C1C(=C=CC(=O)P)C(F)N(F)C(O)N1CCl",
                    1.0
                ],
                [
                    "C=C1C(=C=C(F)CO)C(P=O)N(F)C(Cl)N1C",
                    1.0
                ],
                [
                    "C=C1C(=C(O)F)CC(=CP=O)N(C)C(Cl)N1F",
                    1.0
                ],
                [
                    "C=C1C(=C(O)F)C(=CP=O)N(CC)C(Cl)N1F",
                    1.0
                ],
                [
                    "C=C1C(=C(O)F)C(=C(Cl)P=O)N(CC)CN1F",
                    1.0
                ],
                [
                    "C=C(P=O)C(CCl)(C1=CC1)N(F)C(=CF)NO",
                    1.0
                ],
                [
                    "C=C(NC(O)P=O)C1=C=C(F)C1N(CF)CCl",
                    1.0
                ],
                [
                    "C=C(F)CC(Cl)=CC(P=O)=C1CC(NF)ON1",
                    1.0
                ],
                [
                    "C=C(F)C(O)=C(C1=C(P=O)C1)C(Cl)N(F)CN",
                    1.0
                ],
                [
                    "C=C(Cl)C=C=C1CN(P=O)C(C)(O)N(F)C1F",
                    1.0
                ],
                [
                    "C=C(C(C=C(C)P=O)=C1CO1)N(F)NC(F)Cl",
                    1.0
                ]
            ],
            "execution_time": 452.13249611854553,
            "number_scoring_function_calls": 19533,
            "metadata": {
                "top_250": 1.0,
                "internal_similarity_max": 0.7083333333333334,
                "internal_similarity_mean": 0.1729407712115201,
                "internal_similarity_histogram_density": [
                    [
                        0.43488,
                        7.2096,
                        1.9132799999999992,
                        0.30656000000000005,
                        0.09024000000000001,
                        0.03679999999999997,
                        0.008320000000000001,
                        0.0003200000000000001,
                        0.0,
                        0.0
                    ]
                ],
                "internal_similarity_histogram_bins": [
                    [
                        0.0,
                        0.1,
                        0.2,
                        0.30000000000000004,
                        0.4,
                        0.5,
                        0.6000000000000001,
                        0.7000000000000001,
                        0.8,
                        0.9,
                        1.0
                    ]
                ]
            }
        },
        {
            "benchmark_name": "Median molecules 1",
            "score": 0.4546897198052908,
            "optimized_molecules": [
                [
                    "CC1CCC2CC(=O)C(C)(CCC(C(C)C)C(O)C1)C2(C)C",
                    0.4745762711864407
                ],
                [
                    "CC1CCC2(C)C(=O)CC(CCC(C(C)C)C(O)C1)C2(C)C",
                    0.4745762711864407
                ],
                [
                    "CC(C)C1CCC2(C)C(=O)CC(CC1O)C2(C)C",
                    0.4738035414793428
                ],
                [
                    "CC(C)C1CCC2CC(=O)C(C)(CCC1O)C2(C)C",
                    0.46032847487588874
                ],
                [
                    "CC(C)C1CC(=O)C2(C)CCC(CC1O)C2(C)C",
                    0.458682472293863
                ],
                [
                    "CC1CCC2CCC(C)(C(=O)CC(C(C)C)C(O)C1)C2(C)C",
                    0.45
                ],
                [
                    "CC1CCC(C(C)C)C(O)CCC2(C)C(=O)CC(C1)C2(C)C",
                    0.45
                ],
                [
                    "CC1CCC(C(C)C)C(O)CC2CCC(C)(C(=O)C1)C2(C)C",
                    0.45
                ],
                [
                    "CC1CCC(C(C)C)C(O)CC2CC(=O)C(C)(CC1)C2(C)C",
                    0.45
                ],
                [
                    "CC1CCC(C(C)C)C(O)CC(=O)C2(C)CCC(C1)C2(C)C",
                    0.45
                ],
                [
                    "CC1CC(=O)C2(C)CCC(CCC(C(C)C)C(O)C1)C2(C)C",
                    0.45
                ],
                [
                    "CC1CCC2CC(=O)C(C)(CC(C(C)C)C(O)C1)C2(C)C",
                    0.44801076831712416
                ],
                [
                    "CC1CCC2(C)C(=O)CC(CC(C(C)C)C(O)C1)C2(C)C",
                    0.44801076831712416
                ],
                [
                    "CC1CC(O)C(C(C)C)CCC2CC(=O)C(C)(C1)C2(C)C",
                    0.44801076831712416
                ],
                [
                    "CC1CC(O)C(C(C)C)CCC2(C)C(=O)CC(C1)C2(C)C",
                    0.44801076831712416
                ],
                [
                    "CC(C)C1CCC2CCC(C)(C(=O)CC1O)C2(C)C",
                    0.4476660119995655
                ],
                [
                    "CC(C)C1CCC2CC(=O)C(C)(CC1O)C2(C)C",
                    0.4468887036332465
                ],
                [
                    "CC(C)C1CCC2(C)C(=O)CC(CCC1O)C2(C)C",
                    0.44585082870893744
                ],
                [
                    "CC(C)C1CC2CCC(C)(C(=O)CC1O)C2(C)C",
                    0.443613573862942
                ],
                [
                    "CC(C)C1CC2CC(=O)C(C)(CCC1O)C2(C)C",
                    0.443613573862942
                ],
                [
                    "CC1CCCC2CC(=O)C(C)(CCC(C(C)C)C(O)C1)C2(C)C",
                    0.43994134506405985
                ],
                [
                    "CC1CCCC2(C)C(=O)CC(CCC(C(C)C)C(O)C1)C2(C)C",
                    0.43994134506405985
                ],
                [
                    "CC1CCC2CC(=O)C(C)(CCCC(C(C)C)C(O)C1)C2(C)C",
                    0.43994134506405985
                ],
                [
                    "CC1CCC2(C)C(=O)CC(CCCC(C(C)C)C(O)C1)C2(C)C",
                    0.43994134506405985
                ],
                [
                    "CC1CCC(O)C(C(C)C)CCC2(C)C(=O)CC(C1)C2(C)C",
                    0.4379535120175709
                ],
                [
                    "CC1CCC2CC(=O)C(C)(CCC(O)C(C(C)C)C1)C2(C)C",
                    0.4374487394792124
                ],
                [
                    "CC(C)C1CCC(=O)C2(C)CCC(CC1O)C2(C)C",
                    0.43605676539356963
                ],
                [
                    "CC1CCC2(C)C(=O)CC(CC(O)C(C(C)C)C1)C2(C)C",
                    0.435285750066007
                ],
                [
                    "CC1CCC(C(C)C)C(O)CC2CC(=O)C(C)(C1)C2(C)C",
                    0.435285750066007
                ],
                [
                    "CC1CCC(C(C)C)C(O)CC2(C)C(=O)CC(C1)C2(C)C",
                    0.435285750066007
                ],
                [
                    "CC1CC(O)C(C(C)C)CC(=O)C2(C)CCC(C1)C2(C)C",
                    0.435285750066007
                ],
                [
                    "CC1CC(=O)C2(C)CCC(CC(C(C)C)C(O)C1)C2(C)C",
                    0.435285750066007
                ],
                [
                    "CC(C)C1CCCC2(C)C(=O)CC(CC1O)C2(C)C",
                    0.43513363202883826
                ],
                [
                    "CC1CCC2CC(O)C(C(C)C)CCC(C)(C(=O)C1)C2(C)C",
                    0.4262295081967213
                ],
                [
                    "CC1CCC2(C)C(=O)CC(O)C(C(C)C)CCC(C1)C2(C)C",
                    0.4262295081967213
                ],
                [
                    "CC1CCC2CCC(C)(C(=O)CC(O)C(C(C)C)C1)C2(C)C",
                    0.42597137568529864
                ],
                [
                    "CC1CCC(O)C(C(C)C)CC(=O)C2(C)CCC(C1)C2(C)C",
                    0.42597137568529864
                ],
                [
                    "CC1CCC2CC(=O)C(C)(CCC(C(C)S)C(O)C1)C2(C)C",
                    0.4251952027621871
                ],
                [
                    "CC1CCC2CC(=O)C(C)(CCC(C(C)P)C(O)C1)C2(C)C",
                    0.4251952027621871
                ],
                [
                    "CC1CCC2CC(=O)C(C)(CCC(C(C)O)C(O)C1)C2(C)C",
                    0.4251952027621871
                ],
                [
                    "CC1CCC2CC(=O)C(C)(CCC(C(C)N)C(O)C1)C2(C)C",
                    0.4251952027621871
                ],
                [
                    "CC1CCC2CC(=O)C(C)(CCC(C(C)F)C(O)C1)C2(C)C",
                    0.4251952027621871
                ],
                [
                    "CC1CCC2CC(=O)C(C)(CCC(C(C)Cl)C(O)C1)C2(C)C",
                    0.4251952027621871
                ],
                [
                    "CC1CCC2CC(=O)C(C)(CCC(C(C)Br)C(O)C1)C2(C)C",
                    0.4251952027621871
                ],
                [
                    "CC1CCC2(C)C(=O)CC(CCC(O)C(C(C)C)C1)C2(C)C",
                    0.4251952027621871
                ],
                [
                    "CC1CCC2(C)C(=O)CC(CCC(C(C)S)C(O)C1)C2(C)C",
                    0.4251952027621871
                ],
                [
                    "CC1CCC2(C)C(=O)CC(CCC(C(C)P)C(O)C1)C2(C)C",
                    0.4251952027621871
                ],
                [
                    "CC1CCC2(C)C(=O)CC(CCC(C(C)O)C(O)C1)C2(C)C",
                    0.4251952027621871
                ],
                [
                    "CC1CCC2(C)C(=O)CC(CCC(C(C)N)C(O)C1)C2(C)C",
                    0.4251952027621871
                ],
                [
                    "CC1CCC2(C)C(=O)CC(CCC(C(C)F)C(O)C1)C2(C)C",
                    0.4251952027621871
                ],
                [
                    "CC1CCC2(C)C(=O)CC(CCC(C(C)Cl)C(O)C1)C2(C)C",
                    0.4251952027621871
                ],
                [
                    "CC1CCC2(C)C(=O)CC(CCC(C(C)Br)C(O)C1)C2(C)C",
                    0.4251952027621871
                ],
                [
                    "CC(C)C1CCC2CC(=O)C(C)(CCC(S)CC1O)C2(C)C",
                    0.4251952027621871
                ],
                [
                    "CC(C)C1CCC2CC(=O)C(C)(CCC(P)CC1O)C2(C)C",
                    0.4251952027621871
                ],
                [
                    "CC(C)C1CCC2CC(=O)C(C)(CCC(O)CC1O)C2(C)C",
                    0.4251952027621871
                ],
                [
                    "CC(C)C1CCC2CC(=O)C(C)(CCC(N)CC1O)C2(C)C",
                    0.4251952027621871
                ],
                [
                    "CC(C)C1CCC2CC(=O)C(C)(CCC(F)CC1O)C2(C)C",
                    0.4251952027621871
                ],
                [
                    "CC(C)C1CCC2CC(=O)C(C)(CCC(Cl)CC1O)C2(C)C",
                    0.4251952027621871
                ],
                [
                    "CC(C)C1CCC2CC(=O)C(C)(CCC(Br)CC1O)C2(C)C",
                    0.4251952027621871
                ],
                [
                    "CC(C)C1CCC2CC(=O)C(C)(CCCC1O)C2(C)C",
                    0.4242640687119285
                ],
                [
                    "CC1CCC2CC(=O)C(C)(CC(O)C(C(C)C)C1)C2(C)C",
                    0.423728813559322
                ],
                [
                    "CC1CCC2(C)C(=O)CC(C(C)C)C(O)CC(C1)C2(C)C",
                    0.4234505222898966
                ],
                [
                    "CC1CC(=O)C2(C)CCC(C(C)C)C(O)CC(C1)C2(C)C",
                    0.4234505222898966
                ],
                [
                    "CC(C)C1CCC2(C)C(=O)CCC(CC1O)C2(C)C",
                    0.42334475220649564
                ],
                [
                    "CC1CCC2CC(C)(C(=O)CC(C(C)C)C(O)C1)C2(C)C",
                    0.4226135862856293
                ],
                [
                    "CC1CCC(C(C)C)C(O)CC2CC(C)(C(=O)C1)C2(C)C",
                    0.4226135862856293
                ],
                [
                    "CC1CCC(C(C)C)C(O)CC(=O)C2(C)CC(C1)C2(C)C",
                    0.4226135862856293
                ],
                [
                    "CC1CC(=O)C2(C)CCC(CC(O)C(C(C)C)C1)C2(C)C",
                    0.4226135862856293
                ],
                [
                    "CC1CC(=O)C2(C)CC(CCC(C(C)C)C(O)C1)C2(C)C",
                    0.4226135862856293
                ],
                [
                    "CC(C)C1CCCC2CC(=O)C(C)(CCC1O)C2(C)C",
                    0.4225001481984198
                ],
                [
                    "CC(C)C1CCC2(C)C(=O)CC(CCCC1O)C2(C)C",
                    0.4225001481984198
                ],
                [
                    "CC(C)C1CCC2CC(=O)C(C)(CCC(O)C1C)C2(C)C",
                    0.421211769587116
                ],
                [
                    "CC(C)C1CCC2CC(C)(C(=O)CC1O)C2(C)C",
                    0.42047525605008473
                ],
                [
                    "CC(C)C1CCC2(C)C(=O)CC(CC1O)C2(C)S",
                    0.42047525605008473
                ],
                [
                    "CC(C)C1CCC2(C)C(=O)CC(CC1O)C2(C)P",
                    0.42047525605008473
                ],
                [
                    "CC(C)C1CCC2(C)C(=O)CC(CC1O)C2(C)O",
                    0.42047525605008473
                ],
                [
                    "CC(C)C1CCC2(C)C(=O)CC(CC1O)C2(C)N",
                    0.42047525605008473
                ],
                [
                    "CC(C)C1CCC2(C)C(=O)CC(CC1O)C2(C)F",
                    0.42047525605008473
                ],
                [
                    "CC(C)C1CCC2(C)C(=O)CC(CC1O)C2(C)Cl",
                    0.42047525605008473
                ],
                [
                    "CC(C)C1CCC2(C)C(=O)CC(CC1O)C2(C)Br",
                    0.42047525605008473
                ],
                [
                    "CC1CCCCC2CC(=O)C(C)(CCC(C(C)C)C(O)C1)C2(C)C",
                    0.41979015736886477
                ],
                [
                    "CC1CCCCC2(C)C(=O)CC(CCC(C(C)C)C(O)C1)C2(C)C",
                    0.41979015736886477
                ],
                [
                    "CC1CCC2CC(=O)C(C)(CCCCC(C(C)C)C(O)C1)C2(C)C",
                    0.41979015736886477
                ],
                [
                    "CC1CCC2(C)C(=O)CC(CCCCC(C(C)C)C(O)C1)C2(C)C",
                    0.41979015736886477
                ],
                [
                    "CC(C)C1CC(=O)C2(C)CCC(CCC1O)C2(C)C",
                    0.41953597014763633
                ],
                [
                    "CC(C)C1CC2(C)C(=O)CC(CCC1O)C2(C)C",
                    0.4184137043778615
                ],
                [
                    "CC(C)C1CCC2(C)C(=O)CC(CC(O)C1C)C2(C)C",
                    0.4183300132670378
                ],
                [
                    "CC(C)C1CC2CCC(C)(C(=O)CC(O)C1C)C2(C)C",
                    0.4183300132670378
                ],
                [
                    "CC(C)C1CC2CC(=O)C(C)(CCC(O)C1C)C2(C)C",
                    0.4183300132670378
                ],
                [
                    "CC(C)C1CC(=O)C2(C)CCC(CC(O)C1C)C2(C)C",
                    0.4183300132670378
                ],
                [
                    "CC1CCC2CC(=O)C(C)(CCC(C(C)C)C(O)CC(C)C1)C2(C)C",
                    0.417910447761194
                ],
                [
                    "CC1CCC2(C)C(=O)CC(CCC(C(C)C)C(O)CC(C)C1)C2(C)C",
                    0.417910447761194
                ],
                [
                    "CC1CCC2(C)C(=O)CC(CC(C)CCC(C(C)C)C(O)C1)C2(C)C",
                    0.417690364554548
                ],
                [
                    "CC1CC(=O)C2(C)CCC(CC(C)CCC(C(C)C)C(O)C1)C2(C)C",
                    0.417690364554548
                ],
                [
                    "CC1CCC2CC(=O)C(C)(CCC(O)C1)C2(C)C",
                    0.41753340038353265
                ],
                [
                    "CC1CCCC2CCC(C)(C(=O)CC(C(C)C)C(O)C1)C2(C)C",
                    0.4172614801981401
                ],
                [
                    "CC1CCCC2(C)C(=O)CC(CC(O)C(C(C)C)CC1)C2(C)C",
                    0.4172614801981401
                ],
                [
                    "CC1CCC(C(C)C)C(O)CCCC2(C)C(=O)CC(C1)C2(C)C",
                    0.4172614801981401
                ],
                [
                    "CC1CC(=O)C2(C)CCC(CCCC(C(C)C)C(O)C1)C2(C)C",
                    0.4172614801981401
                ],
                [
                    "CC(C)C1CCC2CC(=O)C(C)(CCC1C)C2(C)C",
                    0.4169606805807075
                ]
            ],
            "execution_time": 223728.0387222767,
            "number_scoring_function_calls": 17299840,
            "metadata": {
                "top_1": 0.4745762711864407,
                "top_10": 0.4591967031021976,
                "top_100": 0.43029618512723417,
                "internal_similarity_max": 0.9523809523809523,
                "internal_similarity_mean": 0.6270140431307778,
                "internal_similarity_histogram_density": [
                    [
                        0.1,
                        0.0,
                        0.0,
                        0.0,
                        0.30000000000000004,
                        3.585999999999997,
                        3.8560000000000008,
                        1.7500000000000004,
                        0.3580000000000001,
                        0.05000000000000001
                    ]
                ],
                "internal_similarity_histogram_bins": [
                    [
                        0.0,
                        0.1,
                        0.2,
                        0.30000000000000004,
                        0.4,
                        0.5,
                        0.6000000000000001,
                        0.7000000000000001,
                        0.8,
                        0.9,
                        1.0
                    ]
                ]
            }
        },
        {
            "benchmark_name": "Median molecules 2",
            "score": 0.4170527724968083,
            "optimized_molecules": [
                [
                    "CCCc1nn(C)c2c(=O)[nH]c(-c3cc(S(=O)(=O)N4CCN(C)C(=O)C(c5ccc6c(c5)OCO6)N(S)CC4)ccc3OCC)nc12",
                    0.4189303587741589
                ],
                [
                    "CCCc1nn(C)c2c(=O)[nH]c(-c3cc(S(=O)(=O)N4CCN(C)C(=O)C(c5ccc6c(c5)OCO6)N(P)CC4)ccc3OCC)nc12",
                    0.4189303587741589
                ],
                [
                    "CCCc1nn(C)c2c(=O)[nH]c(-c3cc(S(=O)(=O)N4CCN(C)C(=O)C(c5ccc6c(c5)OCO6)N(O)CC4)ccc3OCC)nc12",
                    0.4189303587741589
                ],
                [
                    "CCCc1nn(C)c2c(=O)[nH]c(-c3cc(S(=O)(=O)N4CCN(C)C(=O)C(c5ccc6c(c5)OCO6)N(N)CC4)ccc3OCC)nc12",
                    0.4189303587741589
                ],
                [
                    "CCCc1nn(C)c2c(=O)[nH]c(-c3cc(S(=O)(=O)N4CCN(C)C(=O)C(c5ccc6c(c5)OCO6)N(F)CC4)ccc3OCC)nc12",
                    0.4189303587741589
                ],
                [
                    "CCCc1nn(C)c2c(=O)[nH]c(-c3cc(S(=O)(=O)N4CCN(C)C(=O)C(c5ccc6c(c5)OCO6)N(Cl)CC4)ccc3OCC)nc12",
                    0.4189303587741589
                ],
                [
                    "CCCc1nn(C)c2c(=O)[nH]c(-c3cc(S(=O)(=O)N4CCN(C)C(=O)C(c5ccc6c(c5)OCO6)N(C)CC4)ccc3OCC)nc12",
                    0.4189303587741589
                ],
                [
                    "CCCc1nn(C)c2c(=O)[nH]c(-c3cc(S(=O)(=O)N4CCN(C)C(=O)C(c5ccc6c(c5)OCO6)N(Br)CC4)ccc3OCC)nc12",
                    0.4189303587741589
                ],
                [
                    "CCCc1nn(C)c2c(=O)[nH]c(-c3cc(S(=O)(=O)N4CCN(C)C(c5ccc6c(c5)OCO6)C(=O)C4)ccc3OCC)nc12",
                    0.41719815242504243
                ],
                [
                    "CCCc1nn(C)c2c(=O)[nH]c(-c3cc(S(=O)(=O)N4CCN5C(=O)C(c6ccc7c(c6)OCO7)N5CC4)ccc3OCC)nc12",
                    0.41691422535312855
                ],
                [
                    "CCCc1nn(C)c2c(=O)[nH]c(-c3cc(S(=O)(=O)N4CCN(C)CC5C(=O)C(c6ccc7c(c6)OCO7)N5CC4)ccc3OCC)nc12",
                    0.41543750270736796
                ],
                [
                    "CCCc1nn(C)c2c(=O)[nH]c(-c3cc(S(=O)(=O)N4CCN(C)CC5=CN(CC4)C5c4ccc5c(c4)OCO5)ccc3OCC)nc12",
                    0.41534481123181805
                ],
                [
                    "CCCc1nn(C)c2c(=O)[nH]c(-c3cc(S(=O)(=O)N4CCN(C)CC(=O)C(c5ccc6c(c5)OCO6)N(S)CC4)ccc3OCC)nc12",
                    0.41534481123181805
                ],
                [
                    "CCCc1nn(C)c2c(=O)[nH]c(-c3cc(S(=O)(=O)N4CCN(C)CC(=O)C(c5ccc6c(c5)OCO6)N(P)CC4)ccc3OCC)nc12",
                    0.41534481123181805
                ],
                [
                    "CCCc1nn(C)c2c(=O)[nH]c(-c3cc(S(=O)(=O)N4CCN(C)CC(=O)C(c5ccc6c(c5)OCO6)N(O)CC4)ccc3OCC)nc12",
                    0.41534481123181805
                ],
                [
                    "CCCc1nn(C)c2c(=O)[nH]c(-c3cc(S(=O)(=O)N4CCN(C)CC(=O)C(c5ccc6c(c5)OCO6)N(N)CC4)ccc3OCC)nc12",
                    0.41534481123181805
                ],
                [
                    "CCCc1nn(C)c2c(=O)[nH]c(-c3cc(S(=O)(=O)N4CCN(C)CC(=O)C(c5ccc6c(c5)OCO6)N(F)CC4)ccc3OCC)nc12",
                    0.41534481123181805
                ],
                [
                    "CCCc1nn(C)c2c(=O)[nH]c(-c3cc(S(=O)(=O)N4CCN(C)CC(=O)C(c5ccc6c(c5)OCO6)N(Cl)CC4)ccc3OCC)nc12",
                    0.41534481123181805
                ],
                [
                    "CCCc1nn(C)c2c(=O)[nH]c(-c3cc(S(=O)(=O)N4CCN(C)CC(=O)C(c5ccc6c(c5)OCO6)N(C)CC4)ccc3OCC)nc12",
                    0.41534481123181805
                ],
                [
                    "CCCc1nn(C)c2c(=O)[nH]c(-c3cc(S(=O)(=O)N4CCN(C)CC(=O)C(c5ccc6c(c5)OCO6)N(Br)CC4)ccc3OCC)nc12",
                    0.41534481123181805
                ],
                [
                    "CCCc1nn(C)c2c(=O)[nH]c(-c3cc(S(=O)(=O)N4CC(=O)C(c5ccc6c(c5)OCO6)N(C)C4)ccc3OCC)nc12",
                    0.41509799840746886
                ],
                [
                    "CCCc1nn(C)c2c(=O)[nH]c(-c3cc(S(=O)(=O)N4CCN(C)CCN5C(=O)C(c6ccc7c(c6)OCO7)N5CC4)ccc3OCC)nc12",
                    0.4148531704074101
                ],
                [
                    "CCCc1nn(C)c2c(=O)[nH]c(-c3cc(S(=O)(=O)N4CCN(S)C(=O)C(c5ccc6c(c5)OCO6)N(C)CC4)ccc3OCC)nc12",
                    0.41457958749161017
                ],
                [
                    "CCCc1nn(C)c2c(=O)[nH]c(-c3cc(S(=O)(=O)N4CCN(P)C(=O)C(c5ccc6c(c5)OCO6)N(C)CC4)ccc3OCC)nc12",
                    0.41457958749161017
                ],
                [
                    "CCCc1nn(C)c2c(=O)[nH]c(-c3cc(S(=O)(=O)N4CCN(O)C(=O)C(c5ccc6c(c5)OCO6)N(C)CC4)ccc3OCC)nc12",
                    0.41457958749161017
                ],
                [
                    "CCCc1nn(C)c2c(=O)[nH]c(-c3cc(S(=O)(=O)N4CCN(N)C(=O)C(c5ccc6c(c5)OCO6)N(C)CC4)ccc3OCC)nc12",
                    0.41457958749161017
                ],
                [
                    "CCCc1nn(C)c2c(=O)[nH]c(-c3cc(S(=O)(=O)N4CCN(F)C(=O)C(c5ccc6c(c5)OCO6)N(C)CC4)ccc3OCC)nc12",
                    0.41457958749161017
                ],
                [
                    "CCCc1nn(C)c2c(=O)[nH]c(-c3cc(S(=O)(=O)N4CCN(Cl)C(=O)C(c5ccc6c(c5)OCO6)N(C)CC4)ccc3OCC)nc12",
                    0.41457958749161017
                ],
                [
                    "CCCc1nn(C)c2c(=O)[nH]c(-c3cc(S(=O)(=O)N4CCN(C)C5=CN(CC4)C5c4ccc5c(c4)OCO5)ccc3OCC)nc12",
                    0.41457958749161017
                ],
                [
                    "CCCc1nn(C)c2c(=O)[nH]c(-c3cc(S(=O)(=O)N4CCN(Br)C(=O)C(c5ccc6c(c5)OCO6)N(C)CC4)ccc3OCC)nc12",
                    0.41457958749161017
                ],
                [
                    "CCCc1nn(C)c2c(=O)[nH]c(-c3cc(S(=O)(=O)N4CCN(C)C(=O)C4c4ccc5c(c4)OCO5)ccc3OCC)nc12",
                    0.4138963085982298
                ],
                [
                    "CCCc1nn(C)c2c(=O)[nH]c(-c3cc(S(=O)(=O)N4CCC(=O)C(c5ccc6c(c5)OCO6)N(C)CC4)ccc3OCC)nc12",
                    0.41367582426614313
                ],
                [
                    "CCCc1nn(C)c2c(=O)[nH]c(-c3cc(S(=O)(=O)N4CCN(C)CCC5C(=O)C(c6ccc7c(c6)OCO7)N5CC4)ccc3OCC)nc12",
                    0.4131563042724613
                ],
                [
                    "CCCc1nn(C)c2c(=O)[nH]c(-c3cc(S(=O)(=O)N4CCN(C)C(c5ccc6c(c5)OCO6)C(=S)C4)ccc3OCC)nc12",
                    0.41276854016057085
                ],
                [
                    "CCCc1nn(C)c2c(=O)[nH]c(-c3cc(S(=O)(=O)N4CCN(C)C(c5ccc6c(c5)OCO6)C(=P)C4)ccc3OCC)nc12",
                    0.41276854016057085
                ],
                [
                    "CCCc1nn(C)c2c(=O)[nH]c(-c3cc(S(=O)(=O)N4CCN(C)C(c5ccc6c(c5)OCO6)C(=N)C4)ccc3OCC)nc12",
                    0.41276854016057085
                ],
                [
                    "C=C1CN(S(=O)(=O)c2ccc(OCC)c(-c3nc4c(CCC)nn(C)c4c(=O)[nH]3)c2)CCN(C)C1c1ccc2c(c1)OCO2",
                    0.41276854016057085
                ],
                [
                    "CCCc1nn(C)c2c(=O)[nH]c(-c3cc(S(=O)(=O)N4CCN(C)C(=O)C(c5ccc6c(c5)OCO6)N(C5C=[SH]5)CC4)ccc3OCC)nc12",
                    0.4126197817388711
                ],
                [
                    "CCCc1nn(C)c2c(=O)[nH]c(-c3cc(S(=O)(=O)N4CCN(C)C(=O)C(c5ccc6c(c5)OCO6)N(C5C=P5)CC4)ccc3OCC)nc12",
                    0.4126197817388711
                ],
                [
                    "CCCc1nn(C)c2c(=O)[nH]c(-c3cc(S(=O)(=O)N4CCN(C)C(=O)C(c5ccc6c(c5)OCO6)N(C5C=N5)CC4)ccc3OCC)nc12",
                    0.4126197817388711
                ],
                [
                    "CCCc1nn(C)c2c(=O)[nH]c(-c3cc(S(=O)(=O)N4CCN(C)C(=O)C(c5ccc6c(c5)OCO6)N(C5C=C5)CC4)ccc3OCC)nc12",
                    0.4126197817388711
                ],
                [
                    "CCCc1nn(C)c2c(=O)[nH]c(-c3cc(S(=O)(=O)N4CCN(C)C(=O)C(c5ccc6c(c5)OCO6)N([SH]=S)CC4)ccc3OCC)nc12",
                    0.41253013129940097
                ],
                [
                    "CCCc1nn(C)c2c(=O)[nH]c(-c3cc(S(=O)(=O)N4CCN(C)C(=O)C(c5ccc6c(c5)OCO6)N([SH]=P)CC4)ccc3OCC)nc12",
                    0.41253013129940097
                ],
                [
                    "CCCc1nn(C)c2c(=O)[nH]c(-c3cc(S(=O)(=O)N4CCN(C)C(=O)C(c5ccc6c(c5)OCO6)N([SH]=O)CC4)ccc3OCC)nc12",
                    0.41253013129940097
                ],
                [
                    "CCCc1nn(C)c2c(=O)[nH]c(-c3cc(S(=O)(=O)N4CCN(C)C(=O)C(c5ccc6c(c5)OCO6)N(SS)CC4)ccc3OCC)nc12",
                    0.41253013129940097
                ],
                [
                    "CCCc1nn(C)c2c(=O)[nH]c(-c3cc(S(=O)(=O)N4CCN(C)C(=O)C(c5ccc6c(c5)OCO6)N(SP)CC4)ccc3OCC)nc12",
                    0.41253013129940097
                ],
                [
                    "CCCc1nn(C)c2c(=O)[nH]c(-c3cc(S(=O)(=O)N4CCN(C)C(=O)C(c5ccc6c(c5)OCO6)N(SO)CC4)ccc3OCC)nc12",
                    0.41253013129940097
                ],
                [
                    "CCCc1nn(C)c2c(=O)[nH]c(-c3cc(S(=O)(=O)N4CCN(C)C(=O)C(c5ccc6c(c5)OCO6)N(SN)CC4)ccc3OCC)nc12",
                    0.41253013129940097
                ],
                [
                    "CCCc1nn(C)c2c(=O)[nH]c(-c3cc(S(=O)(=O)N4CCN(C)C(=O)C(c5ccc6c(c5)OCO6)N(SF)CC4)ccc3OCC)nc12",
                    0.41253013129940097
                ],
                [
                    "CCCc1nn(C)c2c(=O)[nH]c(-c3cc(S(=O)(=O)N4CCN(C)C(=O)C(c5ccc6c(c5)OCO6)N(SCl)CC4)ccc3OCC)nc12",
                    0.41253013129940097
                ],
                [
                    "CCCc1nn(C)c2c(=O)[nH]c(-c3cc(S(=O)(=O)N4CCN(C)C(=O)C(c5ccc6c(c5)OCO6)N(SC)CC4)ccc3OCC)nc12",
                    0.41253013129940097
                ],
                [
                    "CCCc1nn(C)c2c(=O)[nH]c(-c3cc(S(=O)(=O)N4CCN(C)C(=O)C(c5ccc6c(c5)OCO6)N(SBr)CC4)ccc3OCC)nc12",
                    0.41253013129940097
                ],
                [
                    "CCCc1nn(C)c2c(=O)[nH]c(-c3cc(S(=O)(=O)N4CCN(C)C(=O)C(c5ccc6c(c5)OCO6)N(S#[SH])CC4)ccc3OCC)nc12",
                    0.41253013129940097
                ],
                [
                    "CCCc1nn(C)c2c(=O)[nH]c(-c3cc(S(=O)(=O)N4CCN(C)C(=O)C(c5ccc6c(c5)OCO6)N(S#P)CC4)ccc3OCC)nc12",
                    0.41253013129940097
                ],
                [
                    "CCCc1nn(C)c2c(=O)[nH]c(-c3cc(S(=O)(=O)N4CCN(C)C(=O)C(c5ccc6c(c5)OCO6)N(S#N)CC4)ccc3OCC)nc12",
                    0.41253013129940097
                ],
                [
                    "CCCc1nn(C)c2c(=O)[nH]c(-c3cc(S(=O)(=O)N4CCN(C)C(=O)C(c5ccc6c(c5)OCO6)N(PP)CC4)ccc3OCC)nc12",
                    0.41253013129940097
                ],
                [
                    "CCCc1nn(C)c2c(=O)[nH]c(-c3cc(S(=O)(=O)N4CCN(C)C(=O)C(c5ccc6c(c5)OCO6)N(PO)CC4)ccc3OCC)nc12",
                    0.41253013129940097
                ],
                [
                    "CCCc1nn(C)c2c(=O)[nH]c(-c3cc(S(=O)(=O)N4CCN(C)C(=O)C(c5ccc6c(c5)OCO6)N(PN)CC4)ccc3OCC)nc12",
                    0.41253013129940097
                ],
                [
                    "CCCc1nn(C)c2c(=O)[nH]c(-c3cc(S(=O)(=O)N4CCN(C)C(=O)C(c5ccc6c(c5)OCO6)N(PF)CC4)ccc3OCC)nc12",
                    0.41253013129940097
                ],
                [
                    "CCCc1nn(C)c2c(=O)[nH]c(-c3cc(S(=O)(=O)N4CCN(C)C(=O)C(c5ccc6c(c5)OCO6)N(PCl)CC4)ccc3OCC)nc12",
                    0.41253013129940097
                ],
                [
                    "CCCc1nn(C)c2c(=O)[nH]c(-c3cc(S(=O)(=O)N4CCN(C)C(=O)C(c5ccc6c(c5)OCO6)N(PC)CC4)ccc3OCC)nc12",
                    0.41253013129940097
                ],
                [
                    "CCCc1nn(C)c2c(=O)[nH]c(-c3cc(S(=O)(=O)N4CCN(C)C(=O)C(c5ccc6c(c5)OCO6)N(PBr)CC4)ccc3OCC)nc12",
                    0.41253013129940097
                ],
                [
                    "CCCc1nn(C)c2c(=O)[nH]c(-c3cc(S(=O)(=O)N4CCN(C)C(=O)C(c5ccc6c(c5)OCO6)N(P=S)CC4)ccc3OCC)nc12",
                    0.41253013129940097
                ],
                [
                    "CCCc1nn(C)c2c(=O)[nH]c(-c3cc(S(=O)(=O)N4CCN(C)C(=O)C(c5ccc6c(c5)OCO6)N(P=P)CC4)ccc3OCC)nc12",
                    0.41253013129940097
                ],
                [
                    "CCCc1nn(C)c2c(=O)[nH]c(-c3cc(S(=O)(=O)N4CCN(C)C(=O)C(c5ccc6c(c5)OCO6)N(P=O)CC4)ccc3OCC)nc12",
                    0.41253013129940097
                ],
                [
                    "CCCc1nn(C)c2c(=O)[nH]c(-c3cc(S(=O)(=O)N4CCN(C)C(=O)C(c5ccc6c(c5)OCO6)N(P=N)CC4)ccc3OCC)nc12",
                    0.41253013129940097
                ],
                [
                    "CCCc1nn(C)c2c(=O)[nH]c(-c3cc(S(=O)(=O)N4CCN(C)C(=O)C(c5ccc6c(c5)OCO6)N(OP)CC4)ccc3OCC)nc12",
                    0.41253013129940097
                ],
                [
                    "CCCc1nn(C)c2c(=O)[nH]c(-c3cc(S(=O)(=O)N4CCN(C)C(=O)C(c5ccc6c(c5)OCO6)N(OO)CC4)ccc3OCC)nc12",
                    0.41253013129940097
                ],
                [
                    "CCCc1nn(C)c2c(=O)[nH]c(-c3cc(S(=O)(=O)N4CCN(C)C(=O)C(c5ccc6c(c5)OCO6)N(OF)CC4)ccc3OCC)nc12",
                    0.41253013129940097
                ],
                [
                    "CCCc1nn(C)c2c(=O)[nH]c(-c3cc(S(=O)(=O)N4CCN(C)C(=O)C(c5ccc6c(c5)OCO6)N(OC)CC4)ccc3OCC)nc12",
                    0.41253013129940097
                ],
                [
                    "CCCc1nn(C)c2c(=O)[nH]c(-c3cc(S(=O)(=O)N4CCN(C)C(=O)C(c5ccc6c(c5)OCO6)N(OBr)CC4)ccc3OCC)nc12",
                    0.41253013129940097
                ],
                [
                    "CCCc1nn(C)c2c(=O)[nH]c(-c3cc(S(=O)(=O)N4CCN(C)C(=O)C(c5ccc6c(c5)OCO6)N(NS)CC4)ccc3OCC)nc12",
                    0.41253013129940097
                ],
                [
                    "CCCc1nn(C)c2c(=O)[nH]c(-c3cc(S(=O)(=O)N4CCN(C)C(=O)C(c5ccc6c(c5)OCO6)N(NP)CC4)ccc3OCC)nc12",
                    0.41253013129940097
                ],
                [
                    "CCCc1nn(C)c2c(=O)[nH]c(-c3cc(S(=O)(=O)N4CCN(C)C(=O)C(c5ccc6c(c5)OCO6)N(NO)CC4)ccc3OCC)nc12",
                    0.41253013129940097
                ],
                [
                    "CCCc1nn(C)c2c(=O)[nH]c(-c3cc(S(=O)(=O)N4CCN(C)C(=O)C(c5ccc6c(c5)OCO6)N(NN)CC4)ccc3OCC)nc12",
                    0.41253013129940097
                ],
                [
                    "CCCc1nn(C)c2c(=O)[nH]c(-c3cc(S(=O)(=O)N4CCN(C)C(=O)C(c5ccc6c(c5)OCO6)N(NF)CC4)ccc3OCC)nc12",
                    0.41253013129940097
                ],
                [
                    "CCCc1nn(C)c2c(=O)[nH]c(-c3cc(S(=O)(=O)N4CCN(C)C(=O)C(c5ccc6c(c5)OCO6)N(NCl)CC4)ccc3OCC)nc12",
                    0.41253013129940097
                ],
                [
                    "CCCc1nn(C)c2c(=O)[nH]c(-c3cc(S(=O)(=O)N4CCN(C)C(=O)C(c5ccc6c(c5)OCO6)N(NBr)CC4)ccc3OCC)nc12",
                    0.41253013129940097
                ],
                [
                    "CCCc1nn(C)c2c(=O)[nH]c(-c3cc(S(=O)(=O)N4CCN(C)C(=O)C(c5ccc6c(c5)OCO6)N(N=S)CC4)ccc3OCC)nc12",
                    0.41253013129940097
                ],
                [
                    "CCCc1nn(C)c2c(=O)[nH]c(-c3cc(S(=O)(=O)N4CCN(C)C(=O)C(c5ccc6c(c5)OCO6)N(N=P)CC4)ccc3OCC)nc12",
                    0.41253013129940097
                ],
                [
                    "CCCc1nn(C)c2c(=O)[nH]c(-c3cc(S(=O)(=O)N4CCN(C)C(=O)C(c5ccc6c(c5)OCO6)N(N=O)CC4)ccc3OCC)nc12",
                    0.41253013129940097
                ],
                [
                    "CCCc1nn(C)c2c(=O)[nH]c(-c3cc(S(=O)(=O)N4CCN(C)C(=O)C(c5ccc6c(c5)OCO6)N(N=N)CC4)ccc3OCC)nc12",
                    0.41253013129940097
                ],
                [
                    "CCCc1nn(C)c2c(=O)[nH]c(-c3cc(S(=O)(=O)N4CCN(C)C(=O)C(c5ccc6c(c5)OCO6)N(CS)CC4)ccc3OCC)nc12",
                    0.41253013129940097
                ],
                [
                    "CCCc1nn(C)c2c(=O)[nH]c(-c3cc(S(=O)(=O)N4CCN(C)C(=O)C(c5ccc6c(c5)OCO6)N(CO)CC4)ccc3OCC)nc12",
                    0.41253013129940097
                ],
                [
                    "CCCc1nn(C)c2c(=O)[nH]c(-c3cc(S(=O)(=O)N4CCN(C)C(=O)C(c5ccc6c(c5)OCO6)N(CN)CC4)ccc3OCC)nc12",
                    0.41253013129940097
                ],
                [
                    "CCCc1nn(C)c2c(=O)[nH]c(-c3cc(S(=O)(=O)N4CCN(C)C(=O)C(c5ccc6c(c5)OCO6)N(CCl)CC4)ccc3OCC)nc12",
                    0.41253013129940097
                ],
                [
                    "CCCc1nn(C)c2c(=O)[nH]c(-c3cc(S(=O)(=O)N4CCN(C)C(=O)C(c5ccc6c(c5)OCO6)N(CC)CC4)ccc3OCC)nc12",
                    0.41253013129940097
                ],
                [
                    "CCCc1nn(C)c2c(=O)[nH]c(-c3cc(S(=O)(=O)N4CCN(C)C(=O)C(c5ccc6c(c5)OCO6)N(CBr)CC4)ccc3OCC)nc12",
                    0.41253013129940097
                ],
                [
                    "CCCc1nn(C)c2c(=O)[nH]c(-c3cc(S(=O)(=O)N4CCN(C)C(=O)C(c5ccc6c(c5)OCO6)N(C=S)CC4)ccc3OCC)nc12",
                    0.41253013129940097
                ],
                [
                    "CCCc1nn(C)c2c(=O)[nH]c(-c3cc(S(=O)(=O)N4CCN(C)C(=O)C(c5ccc6c(c5)OCO6)N(C=P)CC4)ccc3OCC)nc12",
                    0.41253013129940097
                ],
                [
                    "CCCc1nn(C)c2c(=O)[nH]c(-c3cc(S(=O)(=O)N4CCN(C)C(=O)C(c5ccc6c(c5)OCO6)N(C=N)CC4)ccc3OCC)nc12",
                    0.41253013129940097
                ],
                [
                    "CCCc1nn(C)c2c(=O)[nH]c(-c3cc(S(=O)(=O)N4CCN(C)C(=O)C(c5ccc6c(c5)OCO6)N(C#[SH])CC4)ccc3OCC)nc12",
                    0.41253013129940097
                ],
                [
                    "CCCc1nn(C)c2c(=O)[nH]c(-c3cc(S(=O)(=O)N4CCN(C)C(=O)C(c5ccc6c(c5)OCO6)N(C#P)CC4)ccc3OCC)nc12",
                    0.41253013129940097
                ],
                [
                    "CCCc1nn(C)c2c(=O)[nH]c(-c3cc(S(=O)(=O)N4CCN(C)C(=O)C(c5ccc6c(c5)OCO6)N(C#N)CC4)ccc3OCC)nc12",
                    0.41253013129940097
                ],
                [
                    "C=[SH]N1CCN(S(=O)(=O)c2ccc(OCC)c(-c3nc4c(CCC)nn(C)c4c(=O)[nH]3)c2)CCN(C)C(=O)C1c1ccc2c(c1)OCO2",
                    0.41253013129940097
                ],
                [
                    "C=PN1CCN(S(=O)(=O)c2ccc(OCC)c(-c3nc4c(CCC)nn(C)c4c(=O)[nH]3)c2)CCN(C)C(=O)C1c1ccc2c(c1)OCO2",
                    0.41253013129940097
                ],
                [
                    "C=NN1CCN(S(=O)(=O)c2ccc(OCC)c(-c3nc4c(CCC)nn(C)c4c(=O)[nH]3)c2)CCN(C)C(=O)C1c1ccc2c(c1)OCO2",
                    0.41253013129940097
                ],
                [
                    "C=CN1CCN(S(=O)(=O)c2ccc(OCC)c(-c3nc4c(CCC)nn(C)c4c(=O)[nH]3)c2)CCN(C)C(=O)C1c1ccc2c(c1)OCO2",
                    0.41253013129940097
                ],
                [
                    "C#SN1CCN(S(=O)(=O)c2ccc(OCC)c(-c3nc4c(CCC)nn(C)c4c(=O)[nH]3)c2)CCN(C)C(=O)C1c1ccc2c(c1)OCO2",
                    0.41253013129940097
                ],
                [
                    "C#CN1CCN(S(=O)(=O)c2ccc(OCC)c(-c3nc4c(CCC)nn(C)c4c(=O)[nH]3)c2)CCN(C)C(=O)C1c1ccc2c(c1)OCO2",
                    0.41253013129940097
                ]
            ],
            "execution_time": 224018.98194789886,
            "number_scoring_function_calls": 5047881,
            "metadata": {
                "top_1": 0.4189303587741589,
                "top_10": 0.41855552479714425,
                "top_100": 0.4136724339191216,
                "internal_similarity_max": 0.9647058823529412,
                "internal_similarity_mean": 0.7938168735420722,
                "internal_similarity_histogram_density": [
                    [
                        0.1,
                        0.0,
                        0.0,
                        0.0,
                        0.0,
                        0.0,
                        0.0,
                        4.368,
                        5.424000000000001,
                        0.10800000000000003
                    ]
                ],
                "internal_similarity_histogram_bins": [
                    [
                        0.0,
                        0.1,
                        0.2,
                        0.30000000000000004,
                        0.4,
                        0.5,
                        0.6000000000000001,
                        0.7000000000000001,
                        0.8,
                        0.9,
                        1.0
                    ]
                ]
            }
        },
        {
            "benchmark_name": "Osimertinib MPO",
            "score": 0.9694168853312203,
            "optimized_molecules": [
                [
                    "COc1cc(N(P)CCN(C)C)c(NS(=O)N(N)N)cc1Nc1nccc(-c2cc(P)n(C)c2)n1",
                    0.9703994928987475
                ],
                [
                    "COc1cc(N(C)CCN(C)C)c(NS(=O)N(N)N)cc1Nc1nccc(-c2cc(P)n(P)c2)n1",
                    0.9703994928987475
                ],
                [
                    "COc1cc(N(C)CCN(C)C)c(NS(=O)N(N)N)cc1Nc1nccc(-c2cc(P)n(C)c2)n1",
                    0.9703994928987475
                ],
                [
                    "COc1cc(N(C)CCN(C)C)c(NC(=O)C(O)O)cc1Nc1nccc(-c2cc(P)n(C)c2)n1",
                    0.9703994928987475
                ],
                [
                    "COc1cc(N(C)CCN(C)C)c(NC(=O)C(N)O)cc1Nc1nccc(-c2cc(P)n(C)c2)n1",
                    0.9703994928987475
                ],
                [
                    "COc1cc(N(C)CCN(C)C)c(NC(=O)C(N)N)cc1Nc1nccc(-c2cc(P)n(C)c2)n1",
                    0.9703994928987475
                ],
                [
                    "CN(C)CCN(C)c1cc(OP)c(Nc2nccc(-c3cc(P)n(C)c3)n2)cc1NS(=O)N(N)N",
                    0.9703994928987475
                ],
                [
                    "COc1cc(N(C)CCN(C)C)c(NS(=O)C(N)N)cc1Nc1nccc(-c2cc(P)n(C)c2)n1",
                    0.9703894481029848
                ],
                [
                    "COc1cc(N(C)CCN(C)C)c(NC(=O)C(N)N)cc1Nc1nccc(-c2cc(P)n(P)c2)n1",
                    0.9703695941379834
                ],
                [
                    "COc1cc(N(P)CCN(C)C)c(NS(=O)N(N)N)cc1Nc1nccc(-c2cc(P)n(P)c2)n1",
                    0.9702592803026276
                ],
                [
                    "CN(C)CCN(C)c1cc(OP)c(Nc2nccc(-c3cc(P)n(P)c3)n2)cc1NS(=O)N(N)N",
                    0.9702592803026276
                ],
                [
                    "COc1cc(N(C)CCN(C)C)c(NS(=O)C(N)O)cc1Nc1nccc(-c2cc(P)n(C)c2)n1",
                    0.9701783531383984
                ],
                [
                    "COc1cc(N(C)CCN(C)C)c(NC(=O)C(N)O)cc1Nc1nccc(-c2cc(P)n(P)c2)n1",
                    0.9701047193958311
                ],
                [
                    "COc1cc(N(P)CCN(C)C)c(NC(=O)C(N)N)cc1Nc1nccc(-c2cc(P)n(C)c2)n1",
                    0.9697210521729953
                ],
                [
                    "CN(C)CCN(C)c1cc(OP)c(Nc2nccc(-c3cc(P)n(C)c3)n2)cc1NC(=O)C(N)N",
                    0.9697210521729953
                ],
                [
                    "COc1cc(N(C)CCN(C)C)c(NS(=O)C(O)O)cc1Nc1nccc(-c2cc(P)n(C)c2)n1",
                    0.9696935791526103
                ],
                [
                    "COc1cc(N(C)CCN(C)C)c(NC(=O)C(O)O)cc1Nc1nccc(-c2cc(P)n(P)c2)n1",
                    0.9695662279612602
                ],
                [
                    "CN(C)CCN(P)c1cc(OP)c(Nc2nccc(-c3cc(P)n(C)c3)n2)cc1NS(=O)N(N)N",
                    0.969348681709308
                ],
                [
                    "COc1cc(N(C)CCN(C)C)c(NS(=S)N(N)N)cc1Nc1nccc(-c2cc(P)n(C)c2)n1",
                    0.9690883992833452
                ],
                [
                    "COc1cc(N(P)CCN(C)C)c(NC(=O)C(N)O)cc1Nc1nccc(-c2cc(P)n(C)c2)n1",
                    0.9689751969888157
                ],
                [
                    "CN(C)CCN(C)c1cc(OP)c(Nc2nccc(-c3cc(P)n(C)c3)n2)cc1NC(=O)C(N)O",
                    0.9689751969888157
                ],
                [
                    "COc1cc(N(C)CCN(C)C)c(NS(=O)C(N)N)cc1Nc1nccc(-c2cc(P)n(P)c2)n1",
                    0.9689248685129384
                ],
                [
                    "COc1cc(N(P)CCN(C)C)c(NC(=O)C(O)O)cc1Nc1nccc(-c2cc(P)n(C)c2)n1",
                    0.9679566808240624
                ],
                [
                    "CN(C)CCN(C)c1cc(OP)c(Nc2nccc(-c3cc(P)n(C)c3)n2)cc1NC(=O)C(O)O",
                    0.9679566808240624
                ],
                [
                    "COc1cc(N(C)CCN(C)C)c2cc1Nc1nccc(n1)-c1cc(n(C)c1)PC(N)(N)C(=O)N2",
                    0.9679128794357927
                ],
                [
                    "COc1cc(N(C)CCN(C)C)c(NS(=O)C(N)O)cc1Nc1nccc(-c2cc(P)n(P)c2)n1",
                    0.9678909575868588
                ],
                [
                    "COc1cc(N(C)CCN(C)C)c(NS(=O)N(N)N)cc1Nc1nccc(-c2cn(P)o2)n1",
                    0.9677736365399162
                ],
                [
                    "COc1cc(N(C)CCN(C)C)c(NS(=O)N(N)N)cc1Nc1nccc(-c2cn(C)o2)n1",
                    0.9677736365399162
                ],
                [
                    "COc1cc(N(C)CCN(C)C)c(NC(=O)C(N)N)cc1Nc1nccc(-c2cn(C)o2)n1",
                    0.9677675383755021
                ],
                [
                    "COc1cc(N(P)CCN(C)C)c(NS(=O)N(N)N)cc1Nc1nccc(-c2cn(C)o2)n1",
                    0.9676955935819269
                ],
                [
                    "CN(C)CCN(C)c1cc(OP)c(Nc2nccc(-c3cn(C)o3)n2)cc1NS(=O)N(N)N",
                    0.9676955935819269
                ],
                [
                    "COc1cc(N(C)CCN(C)C)c(NC(=O)C(N)O)cc1Nc1nccc(-c2cn(C)o2)n1",
                    0.9675732688659237
                ],
                [
                    "COc1cc(N(C)CCN(C)C)c(NC(=O)C(N)=O)cc1Nc1nccc(-c2cc(P)n(C)c2)n1",
                    0.9674406930098133
                ],
                [
                    "COc1cc(N(C)CCN(C)C)c2cc1Nc1nccc(n1)-c1cc(n(C)c1)PC(N)(O)C(=O)N2",
                    0.967295161050249
                ],
                [
                    "COc1cc(N(C)CCN(C)C)c(NC(=O)C(O)O)cc1Nc1nccc(-c2cn(C)o2)n1",
                    0.967106043820993
                ],
                [
                    "COc1cc(N(C)CCN(C)C)c(NC(=O)C2NN2)cc1Nc1nccc(-c2cc(P)n(C)c2)n1",
                    0.9670059624824864
                ],
                [
                    "COc1cc(N(P)CCN(C)C)c(NS(=O)C(N)N)cc1Nc1nccc(-c2cc(P)n(C)c2)n1",
                    0.9669248618044305
                ],
                [
                    "CN(C)CCN(C)c1cc(OP)c(Nc2nccc(-c3cc(P)n(C)c3)n2)cc1NS(=O)C(N)N",
                    0.9669248618044305
                ],
                [
                    "COc1cc(N(C)CCN(C)C)c(NC(=O)CN)cc1Nc1nccc(-c2cn(C)c3c2P3)n1",
                    0.9668365902999283
                ],
                [
                    "CN(C)CCN(C)c1cc(OP)c(Nc2nccc(-c3cc(P)n(P)c3)n2)cc1NC(=O)C(N)N",
                    0.9666493709835426
                ],
                [
                    "COc1cc(N(P)CCN(C)C)c(NC(=O)C(N)N)cc1Nc1nccc(-c2cc(P)n(P)c2)n1",
                    0.9666493709835425
                ],
                [
                    "COc1cc(N(C)CCN(C)C)c(NS(=O)C(O)O)cc1Nc1nccc(-c2cc(P)n(P)c2)n1",
                    0.9665853023782192
                ],
                [
                    "COc1pc(N(C)CCN(C)C)c(NS(=O)N(N)N)cc1Nc1nccc(-c2on(C)c2P)n1",
                    0.9665721123406027
                ],
                [
                    "COc1cc(N(P)CCN(C)C)c(NS(=S)N(N)N)cc1Nc1nccc(-c2on(P)c2P)n1",
                    0.9665721123406027
                ],
                [
                    "COc1cc(N(P)CCN(C)C)c(NS(=S)N(N)N)cc1Nc1nccc(-c2on(C)c2P)n1",
                    0.9665721123406027
                ],
                [
                    "COc1cc(N(P)CCN(C)C)c(NS(=O)N(N)N)cc1Nc1nccc(-c2sn(C)c2P)n1",
                    0.9665721123406027
                ],
                [
                    "COc1cc(N(P)CCN(C)C)c(NS(=O)N(N)N)cc1Nc1nccc(-c2on(P)c2P)n1",
                    0.9665721123406027
                ],
                [
                    "COc1cc(N(P)CCN(C)C)c(NS(=O)N(N)N)cc1Nc1nccc(-c2[pH]n(C)c2P)n1",
                    0.9665721123406027
                ],
                [
                    "COc1cc(N(P)CCN(C)C)c(NS(=O)C(N)O)cc1Nc1nccc(-c2on(P)c2P)n1",
                    0.9665721123406027
                ],
                [
                    "COc1cc(N(P)CCN(C)C)c(NS(=O)C(N)O)cc1Nc1nccc(-c2on(C)c2P)n1",
                    0.9665721123406027
                ],
                [
                    "COc1cc(N(P)CCN(C)C)c(NS(=O)C(N)N)cc1Nc1nccc(-c2on(C)c2P)n1",
                    0.9665721123406027
                ],
                [
                    "COc1cc(N(P)CCN(C)C)c(NC(=O)C(O)O)cc1Nc1nccc(-c2on(P)c2P)n1",
                    0.9665721123406027
                ],
                [
                    "COc1cc(N(P)CCN(C)C)c(NC(=O)C(N)O)cc1Nc1nccc(-c2on(P)c2P)n1",
                    0.9665721123406027
                ],
                [
                    "COc1cc(N(P)CCN(C)C)c(NC(=O)C(N)O)cc1Nc1nccc(-c2on(C)c2P)n1",
                    0.9665721123406027
                ],
                [
                    "COc1cc(N(P)CCN(C)C)c(NC(=O)C(N)N)cc1Nc1nccc(-c2on(P)c2P)n1",
                    0.9665721123406027
                ],
                [
                    "COc1cc(N(P)CCN(C)C)c(NC(=O)C(N)N)cc1Nc1nccc(-c2on(C)c2P)n1",
                    0.9665721123406027
                ],
                [
                    "COc1cc(N(P)CCN(C)C)c(NC(=O)C(N)=O)cc1Nc1nccc(-c2on(C)c2P)n1",
                    0.9665721123406027
                ],
                [
                    "COc1cc(N(C)PCN(C)C)c(NS(=O)N(N)N)cc1Nc1nccc(-c2on(C)c2P)n1",
                    0.9665721123406027
                ],
                [
                    "COc1cc(N(C)CCN(C)C)c(NS(=S)C(N)O)cc1Nc1nccc(-c2on(C)c2P)n1",
                    0.9665721123406027
                ],
                [
                    "COc1cc(N(C)CCN(C)C)c(NS(=S)C(N)N)cc1Nc1nccc(-c2on(C)c2P)n1",
                    0.9665721123406027
                ],
                [
                    "COc1cc(N(C)CCN(C)C)c(NS(=O)N(N)O)cc1Nc1nccc(-c2on(P)c2P)n1",
                    0.9665721123406027
                ],
                [
                    "COc1cc(N(C)CCN(C)C)c(NS(=O)N(N)O)cc1Nc1nccc(-c2on(C)c2P)n1",
                    0.9665721123406027
                ],
                [
                    "COc1cc(N(C)CCN(C)C)c(NS(=O)N(N)N)cc1Nc1npcc(-c2on(C)c2P)n1",
                    0.9665721123406027
                ],
                [
                    "COc1cc(N(C)CCN(C)C)c(NS(=O)N(N)N)cc1Nc1nccc(-c2sn(P)c2P)n1",
                    0.9665721123406027
                ],
                [
                    "COc1cc(N(C)CCN(C)C)c(NS(=O)N(N)N)cc1Nc1nccc(-c2sn(C)c2P)n1",
                    0.9665721123406027
                ],
                [
                    "COc1cc(N(C)CCN(C)C)c(NS(=O)N(N)N)cc1Nc1nccc(-c2on(C)c2P)n1",
                    0.9665721123406027
                ],
                [
                    "COc1cc(N(C)CCN(C)C)c(NS(=O)N(N)N)cc1Nc1nccc(-c2[pH]n(P)c2P)n1",
                    0.9665721123406027
                ],
                [
                    "COc1cc(N(C)CCN(C)C)c(NS(=O)N(N)N)cc1Nc1nccc(-c2[pH]n(C)c2P)n1",
                    0.9665721123406027
                ],
                [
                    "COc1cc(N(C)CCN(C)C)c(NS(=O)N(N)CO)cc1Nc1nccc(-c2cn(C)o2)n1",
                    0.9665721123406027
                ],
                [
                    "COc1cc(N(C)CCN(C)C)c(NS(=O)C(O)O)cc1Nc1nccc(-c2on(P)c2P)n1",
                    0.9665721123406027
                ],
                [
                    "COc1cc(N(C)CCN(C)C)c(NS(=O)C(O)O)cc1Nc1nccc(-c2on(C)c2P)n1",
                    0.9665721123406027
                ],
                [
                    "COc1cc(N(C)CCN(C)C)c(NS(=O)C(N)O)cc1Nc1nccc(-c2on(P)c2P)n1",
                    0.9665721123406027
                ],
                [
                    "COc1cc(N(C)CCN(C)C)c(NS(=O)C(N)O)cc1Nc1nccc(-c2on(C)c2P)n1",
                    0.9665721123406027
                ],
                [
                    "COc1cc(N(C)CCN(C)C)c(NS(=O)C(N)N)cc1Nc1nccc(-c2on(P)c2P)n1",
                    0.9665721123406027
                ],
                [
                    "COc1cc(N(C)CCN(C)C)c(NC(=O)N(N)N)cc1Nc1nccc(-c2on(C)c2P)n1",
                    0.9665721123406027
                ],
                [
                    "COc1cc(N(C)CCN(C)C)c(NC(=O)C23NC2N3)cc1Nc1nccc(-c2cn(C)o2)n1",
                    0.9665721123406027
                ],
                [
                    "COc1cc(N(C)CCN(C)C)c(NC(=O)C(N)O)cc1Nc1nccc(-c2on(P)c2P)n1",
                    0.9665721123406027
                ],
                [
                    "COc1cc(N(C)CCN(C)C)c(NC(=O)C(N)O)cc1Nc1nccc(-c2[pH]n(C)c2P)n1",
                    0.9665721123406027
                ],
                [
                    "COc1cc(N(C)CCN(C)C)c(NC(=O)C(N)N)cc1Nc1nccc(-c2on(P)c2P)n1",
                    0.9665721123406027
                ],
                [
                    "COc1cc(N(C)CCN(C)C)c(NC(=O)C(N)N)cc1Nc1nccc(-c2on(C)c2P)n1",
                    0.9665721123406027
                ],
                [
                    "COc1cc(N(C)CCN(C)C)c(NC(=O)C(N)=O)cc1Nc1nccc(-c2on(C)c2P)n1",
                    0.9665721123406027
                ],
                [
                    "CN(C)CCN(P)c1cc(OP)c(Nc2nccc(-c3on(P)c3P)n2)cc1NC(=O)C(N)O",
                    0.9665721123406027
                ],
                [
                    "CN(C)CCN(P)c1cc(OP)c(Nc2nccc(-c3on(C)c3P)n2)cc1NS(=O)C(O)O",
                    0.9665721123406027
                ],
                [
                    "CN(C)CCN(P)c1cc(OP)c(Nc2nccc(-c3on(C)c3P)n2)cc1NS(=O)C(N)O",
                    0.9665721123406027
                ],
                [
                    "CN(C)CCN(P)c1cc(OP)c(Nc2nccc(-c3on(C)c3P)n2)cc1NS(=O)C(N)N",
                    0.9665721123406027
                ],
                [
                    "CN(C)CCN(P)c1cc(OP)c(Nc2nccc(-c3on(C)c3P)n2)cc1NC(=O)C(O)O",
                    0.9665721123406027
                ],
                [
                    "CN(C)CCN(C)c1cc(OP)c(Nc2nccc(-c3sn(C)c3P)n2)cc1NS(=O)N(N)N",
                    0.9665721123406027
                ],
                [
                    "CN(C)CCN(C)c1cc(OP)c(Nc2nccc(-c3on(P)c3P)n2)cc1NS(=O)N(N)N",
                    0.9665721123406027
                ],
                [
                    "CN(C)CCN(C)c1cc(OP)c(Nc2nccc(-c3on(P)c3P)n2)cc1NS(=O)C(O)O",
                    0.9665721123406027
                ],
                [
                    "CN(C)CCN(C)c1cc(OP)c(Nc2nccc(-c3on(P)c3P)n2)cc1NS(=O)C(N)O",
                    0.9665721123406027
                ],
                [
                    "CN(C)CCN(C)c1cc(OP)c(Nc2nccc(-c3on(P)c3P)n2)cc1NS(=O)C(N)N",
                    0.9665721123406027
                ],
                [
                    "CN(C)CCN(C)c1cc(OP)c(Nc2nccc(-c3on(P)c3P)n2)cc1NC(=O)C(O)O",
                    0.9665721123406027
                ],
                [
                    "CN(C)CCN(C)c1cc(OP)c(Nc2nccc(-c3on(P)c3P)n2)cc1NC(=O)C(N)O",
                    0.9665721123406027
                ],
                [
                    "CN(C)CCN(C)c1cc(OP)c(Nc2nccc(-c3on(P)c3P)n2)cc1NC(=O)C(N)N",
                    0.9665721123406027
                ],
                [
                    "CN(C)CCN(C)c1cc(OP)c(Nc2nccc(-c3on(C)c3P)n2)cc1NS(=S)N(N)N",
                    0.9665721123406027
                ],
                [
                    "CN(C)CCN(C)c1cc(OP)c(Nc2nccc(-c3on(C)c3P)n2)cc1NS(=O)C(N)N",
                    0.9665721123406027
                ],
                [
                    "CN(C)CCN(C)c1cc(OP)c(Nc2nccc(-c3on(C)c3P)n2)cc1NC(=O)C(O)O",
                    0.9665721123406027
                ],
                [
                    "CN(C)CCN(C)c1cc(OP)c(Nc2nccc(-c3on(C)c3P)n2)cc1NC(=O)C(N)O",
                    0.9665721123406027
                ],
                [
                    "CN(C)CCN(C)c1cc(OP)c(Nc2nccc(-c3on(C)c3P)n2)cc1NC(=O)C(N)N",
                    0.9665721123406027
                ],
                [
                    "CN(C)CCN(C)c1cc(OP)c(Nc2nccc(-c3on(C)c3P)n2)cc1NC(=O)C(N)=O",
                    0.9665721123406027
                ]
            ],
            "execution_time": 223739.9035885334,
            "number_scoring_function_calls": 5889631,
            "metadata": {
                "top_1": 0.9703994928987475,
                "top_10": 0.9703814772834829,
                "top_100": 0.9674696858114309,
                "internal_similarity_max": 0.9041095890410958,
                "internal_similarity_mean": 0.5583471760763824,
                "internal_similarity_histogram_density": [
                    [
                        0.1,
                        0.0,
                        0.13399999999999995,
                        0.4320000000000001,
                        2.4580000000000006,
                        3.519999999999997,
                        2.0440000000000005,
                        0.9520000000000002,
                        0.3200000000000001,
                        0.040000000000000015
                    ]
                ],
                "internal_similarity_histogram_bins": [
                    [
                        0.0,
                        0.1,
                        0.2,
                        0.30000000000000004,
                        0.4,
                        0.5,
                        0.6000000000000001,
                        0.7000000000000001,
                        0.8,
                        0.9,
                        1.0
                    ]
                ]
            }
        },
        {
            "benchmark_name": "Fexofenadine MPO",
            "score": 0.9999987129836602,
            "optimized_molecules": [
                [
                    "O=CC(O)(O)c1ccc(C(O)CCCN2CCC(C(O)(c3ccccc3)c3ccccc3)CC2)cc1",
                    1.0
                ],
                [
                    "O=CC(O)(CO)c1ccc(C(O)CCCN2CCC(C(O)(c3ccccc3)c3ccccc3)CC2)cc1",
                    1.0
                ],
                [
                    "O=C1[SH]=NCC1(CO)c1ccc(C(O)CCCN2CCC(C(O)(c3ccccc3)c3ccccc3)CC2)cc1",
                    1.0
                ],
                [
                    "O=C1PC(O)(P)C1(O)c1ccc(C(O)CCCN2CCC(C(O)(c3c#cccc3)c3cc#ccc3)CC2)cc1",
                    1.0
                ],
                [
                    "O=C1P=[SH]NC1(O)c1ccc(C(O)CCCN2CCC(C(O)(c3c#cccc3)c3ccccc3)CC2)cc1",
                    1.0
                ],
                [
                    "O=C1NPNC1(O)c1ccc(C(O)CCCN2CCC(C(O)(c3ccccc3)c3ccccc3)CC2)cc1",
                    1.0
                ],
                [
                    "O=C1NPNC1(CO)c1ccc(C(O)CCCN2CCC(C(O)(c3ccccc3)c3ccccc3)CC2)cc1",
                    1.0
                ],
                [
                    "O=C1N=NC1(O)c1c#cc(C(O)CCCN2CCC(C(O)(c3ccccc3)c3ccccc3)CC2)cc1",
                    1.0
                ],
                [
                    "O=C(PO)C(O)(F)c1ccc(C(O)CCCN2CCC(C(O)(c3c#cccc3)c3ccccc3)CC2)cc1",
                    1.0
                ],
                [
                    "O=C(P)C1(c2ccc(C(O)CCCN3CCC(C(O)(c4ccccc4)c4ccccc4)CC3)cc2)NCN1O",
                    1.0
                ],
                [
                    "O=C(P)C1(c2ccc(C(O)CCCN3CCC(C(O)(c4ccccc4)c4ccccc4)CC3)cc2)NCC1O",
                    1.0
                ],
                [
                    "O=C(P)C(O)(c1ccc(C(O)CCCN2CCC(C(O)(c3cc#ccc3)c3ccccc3)CC2)cc1)C(O)S",
                    1.0
                ],
                [
                    "O=C(P)C(O)(O)c1ccc(C(O)CCCN2CCC(C(O)(c3ccccc3)c3ccccc3)CC2)cc1",
                    1.0
                ],
                [
                    "O=C(P)C(O)(NS)c1ccc(C(O)CCCN2CCC(C(O)(c3c#cccc3)c3ccccc3)CC2)cc1",
                    1.0
                ],
                [
                    "O=C(P)C(O)(NP)c1ccc(C(O)CCCN2CCC(C(O)(c3cc#ccc3)c3ccccc3)CC2)cc1",
                    1.0
                ],
                [
                    "O=C(P)C(O)(CO)c1ccc(C(O)CCCN2CCC(C(O)(c3ccccc3)c3ccccc3)CC2)cc1",
                    1.0
                ],
                [
                    "O=C(P)C(O)(CO)c1ccc(C(O)CCCN2CCC(C(O)(c3c#cccc3)c3ccccc3)CC2)cc1",
                    1.0
                ],
                [
                    "O=C(P)C(CO)(NS)c1ccc(C(O)CCCN2CCC(C(O)(c3cc#ccc3)c3ccccc3)CC2)cc1",
                    1.0
                ],
                [
                    "O=C(P)C(CO)(NS)c1ccc(C(O)CCCN2CCC(C(O)(c3c#cccc3)c3ccccc3)CC2)cc1",
                    1.0
                ],
                [
                    "O=C(NS)C(O)(O)c1ccc(C(O)CCCN2CCC(C(O)(c3ccccc3)c3ccccc3)CC2)cc1",
                    1.0
                ],
                [
                    "O=C(NS)C(O)(CO)c1ccc(C(O)CCCN2CCC(C(O)(c3ccccc3)c3ccccc3)CC2)cc1",
                    1.0
                ],
                [
                    "O=C(NP)C(O)(O)c1ccc(C(O)CCCN2CCC(C(O)(c3ccccc3)c3ccccc3)CC2)cc1",
                    1.0
                ],
                [
                    "O=C(NP)C(O)(CO)c1ccc(C(O)CCCN2CCC(C(O)(c3ccccc3)c3ccccc3)CC2)cc1",
                    1.0
                ],
                [
                    "O=C(NCl)C(O)(CO)c1ccc(C(O)CCCN2CCC(C(O)(c3ccccc3)c3ccccc3)CC2)cc1",
                    1.0
                ],
                [
                    "O=C(NBr)C(O)(CO)c1ccc(C(O)CCCN2CCC(C(O)(c3ccccc3)c3ccccc3)CC2)cc1",
                    1.0
                ],
                [
                    "NPC(=O)C(O)(NO)c1ccc(C(O)CCCN2CCC(C(O)(c3ccccc3)c3ccccc3)CC2)cc1",
                    1.0
                ],
                [
                    "NPC(=O)C(N)(O)c1ccc(C(O)CCCN2CCC(C(O)(c3ccccc3)c3ccccc3)CC2)cc1",
                    1.0
                ],
                [
                    "NPC(=O)C(N)(O)c1ccc(C(O)CCCN2CCC(C(O)(c3cc#ccc3)c3ccccc3)CC2)cc1",
                    1.0
                ],
                [
                    "NPC(=O)C(N)(CO)c1ccc(C(O)CCCN2CCC(C(O)(c3ccccc3)c3ccccc3)CC2)cc1",
                    1.0
                ],
                [
                    "NP1NC(=O)C1(O)c1ccc(C(O)CCCN2CCC(C(O)(c3ccccc3)c3ccccc3)CC2)cc1",
                    1.0
                ],
                [
                    "NOC(=O)C(O)(P)c1ccc(C(O)CCCN2CCC(C(O)(c3ccccc3)c3ccccc3)CC2)cc1",
                    1.0
                ],
                [
                    "NOC(=O)C(N)(O)c1ccc(C(O)CCCN2CCC(C(O)(c3ccccc3)c3ccccc3)CC2)cc1",
                    1.0
                ],
                [
                    "NNC(=O)C(O)(NO)c1ccc(C(O)CCCN2CCC(C(O)(c3ccccc3)c3ccccc3)CC2)cc1",
                    1.0
                ],
                [
                    "NNC(=O)C(N)(O)c1ccc(C(O)CCCN2CCC(C(O)(c3ccccc3)c3ccccc3)CC2)cc1",
                    1.0
                ],
                [
                    "NCC(O)(C(=O)P)c1ccc(C(O)CCCN2CCC(C(O)(c3c#cccc3)c3ccccc3)CC2)cc1",
                    1.0
                ],
                [
                    "NCC(O)(C(=O)O)c1ccc(C(O)CCCN2CCC(C(O)(c3c#cccc3)c3ccccc3)CC2)cc1",
                    1.0
                ],
                [
                    "NCC(=O)C(N)(O)c1ccc(C(O)CCCN2CCC(C(O)(c3ccccc3)c3ccccc3)CC2)cc1",
                    1.0
                ],
                [
                    "NC1(c2ccc(C(O)CCCN3CCC(C(O)(c4c#cccc4)c4ccccc4)CC3)cc2)OOC1=O",
                    1.0
                ],
                [
                    "NC1(c2ccc(C(O)CCCN3CCC(C(O)(c4c#cccc4)c4cc#ccc4)CC3)cc2)C(=O)PC1(O)P",
                    1.0
                ],
                [
                    "NC(O)(C=O)c1c#cc(C(O)CCCN2CCC(C(O)(c3ccccc3)c3ccccc3)CC2)cc1",
                    1.0
                ],
                [
                    "NC(O)(C(=O)PO)c1ccc(C(O)CCCN2CCC(C(O)(c3c#cccc3)c3ccccc3)CC2)cc1",
                    1.0
                ],
                [
                    "NC(O)(C(=O)PF)c1ccc(C(O)CCCN2CCC(C(O)(c3c#cccc3)c3ccccc3)CC2)cc1",
                    1.0
                ],
                [
                    "NC(O)(C(=O)P)c1ccc(C(O)CCCN2CCC(C(O)(c3ccccc3)c3ccccc3)CC2)cc1",
                    1.0
                ],
                [
                    "NC(O)(C(=O)P)c1ccc(C(O)CCCN2CCC(C(O)(c3cc#ccc3)c3ccccc3)CC2)cc1",
                    1.0
                ],
                [
                    "NC(O)(C(=O)P)c1ccc(C(O)CCCN2CCC(C(O)(c3c#cccc3)c3ccccc3)CC2)cc1",
                    1.0
                ],
                [
                    "NC(O)(C(=O)OP)c1ccc(C(O)CCCN2CCC(C(O)(c3ccccc3)c3ccccc3)CC2)cc1",
                    1.0
                ],
                [
                    "NC(O)(C(=O)OO)c1ccc(C(O)CCCN2CCC(C(O)(c3c#cccc3)c3ccccc3)CC2)cc1",
                    1.0
                ],
                [
                    "NC(O)(C(=O)O)c1ccc(C(O)CCCN2CCCC(C(O)(c3c#cccc3)c3ccccc3)CC2)cc1",
                    1.0
                ],
                [
                    "NC(O)(C(=O)O)c1ccc(C(O)CCCN2CCC(C(O)(c3ccccc3)c3ccccc3)CC2)cc1",
                    1.0
                ],
                [
                    "NC(O)(C(=O)O)c1ccc(C(O)CCCN2CCC(C(O)(c3c#cccc3)c3ccccc3)CC2)cc1",
                    1.0
                ],
                [
                    "NC(O)(C(=O)O)C1=CC=C(C(O)CCCN2CCC(C(O)(c3cc#ccc3)c3ccccc3)CC2)C=CC1",
                    1.0
                ],
                [
                    "NC(O)(C(=O)NP)c1ccc(C(O)CCCN2CCC(C(O)(c3ccccc3)c3ccccc3)CC2)cc1",
                    1.0
                ],
                [
                    "NC(O)(C(=O)NO)c1ccc(C(O)CCCN2CCC(C(O)(c3ccccc3)c3ccccc3)CC2)cc1",
                    1.0
                ],
                [
                    "NC(CO)(C(=O)P)c1ccc(C(O)CCCN2CCC(C(O)(c3ccccc3)c3ccccc3)CC2)cc1",
                    1.0
                ],
                [
                    "NC(CO)(C(=O)P)c1ccc(C(O)CCCN2CCC(C(O)(c3c#cccc3)c3ccccc3)CC2)cc1",
                    1.0
                ],
                [
                    "NC(CO)(C(=O)NP)c1ccc(C(O)CCCN2CCC(C(O)(c3ccccc3)c3ccccc3)CC2)cc1",
                    1.0
                ],
                [
                    "NC(C(=O)P)(c1ccc(C(O)CCCN2CCC(C(O)(c3ccccc3)c3ccccc3)CC2)cc1)C(O)S",
                    1.0
                ],
                [
                    "NC(C(=O)P)(c1ccc(C(O)CCCN2CCC(C(O)(c3cc#ccc3)c3ccccc3)CC2)cc1)C(O)S",
                    1.0
                ],
                [
                    "NC(C(=O)P)(c1ccc(C(O)CCCN2CCC(C(O)(c3c#cccc3)c3ccccc3)CC2)cc1)C(O)S",
                    1.0
                ],
                [
                    "NC(C(=O)P)(c1ccc(C(O)CCCN2CCC(C(O)(c3c#cccc3)c3ccccc3)CC2)cc1)C(O)P",
                    1.0
                ],
                [
                    "NC(C(=O)P)(c1ccc(C(O)CCCN2CCC(C(O)(c3c#cccc3)c3cc#ccc3)CC2)cc1)C(O)P",
                    1.0
                ],
                [
                    "NC(=O)C(O)(c1ccc(C(O)CCCN2CCC(C(O)(c3ccccc3)c3ccccc3)CC2)cc1)C(O)S",
                    1.0
                ],
                [
                    "NC(=O)C(O)(c1ccc(C(O)CCCN2CCC(C(O)(c3ccccc3)c3ccccc3)CC2)cc1)C(O)P",
                    1.0
                ],
                [
                    "NC(=O)C(O)(P)c1ccc(C(O)CCCN2CCC(C(O)(c3ccccc3)c3ccccc3)CC2)cc1",
                    1.0
                ],
                [
                    "NC(=O)C(O)(NO)c1ccc(C(O)CCCN2CCC(C(O)(c3ccccc3)c3ccccc3)CC2)cc1",
                    1.0
                ],
                [
                    "NC(=O)C(O)(CP)c1ccc(C(O)CCCN2CCC(C(O)(c3ccccc3)c3ccccc3)CC2)cc1",
                    1.0
                ],
                [
                    "NC(=O)C(O)(CO)c1ccc(C(O)CCCN2CCC(C(O)(c3ccccc3)c3ccccc3)CC2)cc1",
                    1.0
                ],
                [
                    "NC(=O)C(N)(O)c1ccc(C(O)CCCN2CCC(C(O)(c3ccccc3)c3ccccc3)CC2)cc1",
                    1.0
                ],
                [
                    "NC(=O)C(N)(O)c1ccc(C(O)CCCN2CCC(C(O)(c3cc#ccc3)c3ccccc3)CC2)cc1",
                    1.0
                ],
                [
                    "NC(=O)C(N)(CO)c1ccc(C(O)CCCN2CCC(C(O)(c3ccccc3)c3ccccc3)CC2)cc1",
                    1.0
                ],
                [
                    "NC(=O)C(CO)(CS)c1ccc(C(O)CCCN2CCC(C(O)(c3ccccc3)c3ccccc3)CC2)cc1",
                    1.0
                ],
                [
                    "C[SH]1(c2c#cc(C(O)CCCN3CCC(C(O)(c4c#cccc4)c4ccccc4)CC3)cc2)=C(O)C(O)C1=O",
                    1.0
                ],
                [
                    "C[SH]1(c2c#cc(C(O)CCCN3CCC(C(O)(c4c#cccc4)c4ccccc4)CC3)cc2)=C(O)C(N)C1=O",
                    1.0
                ],
                [
                    "C[SH]1(c2c#cc(C(O)CCCN3CCC(C(O)(c4c#cccc4)c4ccccc4)CC3)cc2)=C(O)C(=O)C1=O",
                    1.0
                ],
                [
                    "CS1(C)(c2c#cc(C(O)CCCN3CCC(C(O)(c4c#cccc4)c4ccccc4)CC3)cc2)=S2OC2(O)C1=O",
                    1.0
                ],
                [
                    "CS1(C)(c2c#cc(C(O)CCCN3CCC(C(O)(c4c#cccc4)c4ccccc4)CC3)cc2)=S(O)C(O)C1=O",
                    1.0
                ],
                [
                    "CS1(C)(c2c#cc(C(O)CCCN3CCC(C(O)(c4c#cccc4)c4ccccc4)CC3)cc2)=C2OC2(O)C1=O",
                    1.0
                ],
                [
                    "CS1(C)(c2c#cc(C(O)CCCN3CCC(C(O)(c4c#cccc4)c4ccccc4)CC3)cc2)=C(O)C(O)C1=O",
                    1.0
                ],
                [
                    "CS1(C)(c2c#cc(C(O)CCCN3CCC(C(O)(c4c#cccc4)c4ccccc4)CC3)cc2)=C(O)C(N)C1=O",
                    1.0
                ],
                [
                    "CNC(CO)(C(=O)P)c1ccc(C(O)CCCN2CCC(C(O)(c3c#cccc3)c3ccccc3)CC2)cc1",
                    1.0
                ],
                [
                    "CNC(=O)C(O)(CO)c1ccc(C(O)CCCN2CCC(C(O)(c3ccccc3)c3ccccc3)CC2)cc1",
                    1.0
                ],
                [
                    "CNC(=O)C(N)(CO)c1ccc(C(O)CCCN2CCC(C(O)(c3ccccc3)c3ccccc3)CC2)cc1",
                    1.0
                ],
                [
                    "CNC(=O)C(C)(O)S1=CC=C(C(O)CCCN2CCC(C(O)(c3ccccc3)c3ccccc3)CC2)C=C1",
                    1.0
                ],
                [
                    "CNC(=O)C(C)(CO)S1=CC=C(C(O)CCCN2CCC(C(O)(c3ccccc3)c3ccccc3)CC2)C=C1",
                    1.0
                ],
                [
                    "CC(O)C(N)(C(=O)P)c1ccc(C(O)CCCN2CCC(C(O)(c3c#cccc3)c3ccccc3)CC2)cc1",
                    1.0
                ],
                [
                    "CC(O)(C(N)=O)C1=CC=C(C(O)CCCN2CCC(C(O)(c3ccccc3)c3ccccc3)CC2)C=CC1",
                    1.0
                ],
                [
                    "CC(CO)(C(N)=O)c1ccc(C(O)CCCN2CCC(C(O)(c3ccccc3)c3ccccc3)CC2)cc1",
                    1.0
                ],
                [
                    "CC(CO)(C(N)=O)S1=CC=C(C(O)CCCN2CCC(C(O)(c3ccccc3)c3ccccc3)CC2)C=C1",
                    1.0
                ],
                [
                    "CC(CO)(C(=O)NN)c1ccc(C(O)CCCN2CCC(C(O)(c3ccccc3)c3ccccc3)CC2)cc1",
                    1.0
                ],
                [
                    "CC(CO)(C(=O)CN)c1ccc(C(O)CCCN2CCC(C(O)(c3ccccc3)c3ccccc3)CC2)cc1",
                    1.0
                ],
                [
                    "CC(CO)(C(=O)C(N)ON)c1ccc(C(O)CCCN2CCC(C(O)(c3ccccc3)c3ccccc3)CC2)cc1",
                    1.0
                ],
                [
                    "CC(CO)(C(=O)C(N)N)c1ccc(C(O)CCCN2CCC(C(O)(c3ccccc3)c3ccccc3)CC2)cc1",
                    1.0
                ],
                [
                    "CC(CN)(C(N)=O)c1ccc(C(O)CCCN2CCC(C(O)(c3ccccc3)c3ccccc3)CC2)cc1",
                    1.0
                ],
                [
                    "CC(CCCN1CCC(C(O)(c2ccccc2)c2ccccc2)CC1)c1ccc(C(O)(CO)C(N)=O)cc1",
                    1.0
                ],
                [
                    "CC(=O)C(N)(O)c1ccc(C(O)CCCN2CCC(C(O)(c3ccccc3)c3ccccc3)CC2)cc1",
                    1.0
                ],
                [
                    "C=C(O)C(N)(O)c1ccc(C(O)CCCN2CCC(C(O)(c3c#cccc3)c3ccccc3)CC2)cc1",
                    1.0
                ],
                [
                    "CC(N)(O)c1c#cc(C(O)CCCN2CCC(C(O)(c3ccccc3)c3ccccc3)CC2)cc1",
                    0.9999958333420139
                ],
                [
                    "NC(C(=O)Br)(c1ccc(C(O)CCCN2CCC(C(O)(c3c#cccc3)c3ccccc3)CC2)cc1)C(O)P",
                    0.999947904290362
                ],
                [
                    "CC(COO)(C(=O)CN)c1ccc(C(O)CCCN2CCC(C(O)(c3c#cccc3)c3ccccc3)CC2)cc1",
                    0.9999057563745428
                ],
                [
                    "O=C(NO)C(O)(Cl)c1ccc(C(O)CCCN2CCC(C(O)(c3ccccc3)c3ccccc3)CC2)cc1",
                    0.9997644010911161
                ]
            ],
            "execution_time": 2895.1756553649902,
            "number_scoring_function_calls": 65872,
            "metadata": {
                "top_1": 1.0,
                "top_10": 1.0,
                "top_100": 0.9999961389509804,
                "internal_similarity_max": 0.9384615384615385,
                "internal_similarity_mean": 0.5566574127187252,
                "internal_similarity_histogram_density": [
                    [
                        0.1,
                        0.0,
                        0.003999999999999998,
                        0.9260000000000002,
                        1.9060000000000004,
                        3.7019999999999964,
                        2.22,
                        0.8700000000000002,
                        0.27,
                        0.0020000000000000005
                    ]
                ],
                "internal_similarity_histogram_bins": [
                    [
                        0.0,
                        0.1,
                        0.2,
                        0.30000000000000004,
                        0.4,
                        0.5,
                        0.6000000000000001,
                        0.7000000000000001,
                        0.8,
                        0.9,
                        1.0
                    ]
                ]
            }
        },
        {
            "benchmark_name": "Ranolazine MPO",
            "score": 0.9571050310470793,
            "optimized_molecules": [
                [
                    "COc1ccccc1OCC(Br)CCCCN(CCN(Br)S#SO)CC(=O)NC(C(C)=CO)=C(C)C=CF",
                    0.9635403972249053
                ],
                [
                    "COc1ccccc1OCC(Cl)CCCCN(CCN(Br)S#SO)CC(=O)NC(C(C)=CO)=C(C)C=CF",
                    0.9615133116060925
                ],
                [
                    "COc1ccccc1OCC(Br)CCCCN(CCN(Br)S#[SH](C)O)CC(=O)NC(C(C)=CO)=C(C)C=CF",
                    0.9561763471607765
                ],
                [
                    "COc1ccccc1OCC(C)CCCCN(CCN(Cl)CS(O)(O)Br)CC(=O)NC(C(C)=CO)=C(C)C=CF",
                    0.9561347747413195
                ],
                [
                    "COc1ccccc1OCC(Cl)CCCCN(CCN(Br)S#SO)CC(=O)NC(C(C)=CO)=C(C)C=CCF",
                    0.954718548206979
                ],
                [
                    "CC=CC(C)=C(NC(=O)CN(CCCCC(Br)COc1ccccc1OC)CCCP(F)OO)C(C)=CO",
                    0.9538240717108619
                ],
                [
                    "CC=CC(C)=C(NC(=O)CN(CCCCC(F)COc1ccccc1OC)CCCCS(O)(O)Br)C(C)=CO",
                    0.9536000781466512
                ],
                [
                    "CC=CC(C)=C(NC(=O)CN(CCCCC(C)COc1ccccc1OC)CCCCS(O)(O)F)C(C)=CO",
                    0.9536000781466512
                ],
                [
                    "CC=CC(C)=C(NC(=O)CN(CCCCC(Br)COc1ccccc1OC)CCCCS(O)(O)F)C(C)=CO",
                    0.9536000781466512
                ],
                [
                    "CC=CC(C)=C(NC(=O)CN(CCCCC(F)COc1ccccc1OC)CCCCS(O)(O)Cl)C(C)=CO",
                    0.9535990756750959
                ],
                [
                    "CC=CC(C)=C(NC(=O)CN(CCCCC(Cl)COc1ccccc1OC)CCCCS(O)(O)F)C(C)=CO",
                    0.9535990756750959
                ],
                [
                    "COc1ccccc1OCC(Br)CCCCN(CCCSSO)CC(=O)NC(C(C)=CO)=C(C)C=CF",
                    0.9533006395018645
                ],
                [
                    "COc1ccccc1OCC(Br)CCCCN(CCCS#SO)CC(=O)NC(C(C)=CO)=C(C)C=CF",
                    0.9533006395018645
                ],
                [
                    "CC=CC(C)=C(NC(=O)CN(CCCC=C(O)F)CCCCC(Br)COc1ccccc1OC)C(C)=CO",
                    0.9520294500804118
                ],
                [
                    "CC=CC(C)=C(NC(=O)CN(CCCC=C(O)Br)CCCCC(F)COc1ccccc1OC)C(C)=CO",
                    0.9520294500804118
                ],
                [
                    "CC=CC(C)=C(NC(=O)CN(CCCCC(F)COc1ccccc1OC)CCCO[SH](O)SBr)C(C)=CO",
                    0.9520120625154734
                ],
                [
                    "CC=CC(C)=C(NC(=O)CN(CCCCC(F)COc1ccccc1OC)CCCO[SH](O)#SBr)C(C)=CO",
                    0.9520120625154734
                ],
                [
                    "CC=CC(C)=C(NC(=O)CN(CCCC=S(O)F)CCCCC(Br)COc1ccccc1OC)C(C)=CO",
                    0.951941004225444
                ],
                [
                    "CC=CC(C)=C(NC(=O)CN(CCCC=S(O)Br)CCCCC(F)COc1ccccc1OC)C(C)=CO",
                    0.951941004225444
                ],
                [
                    "CC=CC(C)=C(NC(=O)CN(CCCCC(F)COc1ccccc1OC)CCCC[SH](O)Br)C(C)=CO",
                    0.9517427848188779
                ],
                [
                    "CC=CC(C)=C(NC(=O)CN(CCCCC(Br)COc1ccccc1OC)CCCC[SH](O)F)C(C)=CO",
                    0.9517427848188779
                ],
                [
                    "COc1ccccc1OCC(Br)CCCCN(CCCPSO)CC(=O)NC(C(C)=CO)=C(C)C=CF",
                    0.9515052664174135
                ],
                [
                    "COc1ccccc1OCC(Br)CCCCN(CCSO[SH](O)Br)CC(=O)NC(C(C)=CO)=C(C)C=CF",
                    0.9513430943502251
                ],
                [
                    "COc1ccccc1OCC(Cl)CCCCN(CCCCC(=N)O)CC(=O)NC(C(C)=CBr)=C(C)C=CF",
                    0.9513388133159328
                ],
                [
                    "COc1ccccc1OCC(C)CCCCN(CCCCC(=N)O)CC(=O)NC(C(C)=CBr)=C(C)C=CF",
                    0.9513388133159328
                ],
                [
                    "COc1ccccc1OCC(Br)CCCCN(CCCCC(=N)O)CC(=O)NC(C(C)=CCl)=C(C)C=CF",
                    0.9513388133159328
                ],
                [
                    "COc1ccccc1OCC(Br)CCCCN(CCCCC(=N)O)CC(=O)NC(C(C)=CBr)=C(C)C=CF",
                    0.9513388133159328
                ],
                [
                    "COc1ccccc1OCC(Cl)CCCCN(CCN(CBr)S#SO)CC(=O)NC(C(C)=CO)=C(C)C=CCF",
                    0.9513155341277304
                ],
                [
                    "COc1ccccc1OCC(Cl)CCCCN(CCN(Br)S#S(C)(O)O)CC(=O)NC(C(C)=CO)=C(C)C=CF",
                    0.9513009239520919
                ],
                [
                    "COc1ccccc1OCC(Br)CCCCN(CCCP(F)SO)CC(=O)NC(C(C)=CO)=C(C)C=CO",
                    0.9512243987186872
                ],
                [
                    "COc1ccccc1OCC(Br)CCCCN(CCCP(F)OO)CC(=O)NC(C(C)=CO)=C(C)C=CCl",
                    0.9512243987186872
                ],
                [
                    "CC=CC(C)=C(NC(=O)CN(CCCCC(F)COc1ccccc1OC)CCPP(Br)OO)C(C)=CO",
                    0.9512243987186872
                ],
                [
                    "COc1ccccc1OCC(S)CCCCN(CCCCS(O)(O)F)CC(=O)NC(C(C)=CO)=C(C)C=CBr",
                    0.9510988604454413
                ],
                [
                    "COc1ccccc1OCC(S)CCCCN(CCCCS(O)(O)Br)CC(=O)NC(C(C)=CO)=C(C)C=CF",
                    0.9510988604454413
                ],
                [
                    "COc1ccccc1OCC(F)CCCCN(CCCCS(O)(O)S)CC(=O)NC(C(C)=CO)=C(C)C=CBr",
                    0.9510988604454413
                ],
                [
                    "COc1ccccc1OCC(F)CCCCN(CCCCS(O)(O)Cl)CC(=O)NC(C(C)=CO)=C(C)C=CCl",
                    0.9510988604454413
                ],
                [
                    "COc1ccccc1OCC(F)CCCCN(CCCCS(O)(O)Cl)CC(=O)NC(C(C)=CO)=C(C)C=CBr",
                    0.9510988604454413
                ],
                [
                    "COc1ccccc1OCC(F)CCCCN(CCCCS(O)(O)Br)CC(=O)NC(C(C)=CO)=C(C)C=CS",
                    0.9510988604454413
                ],
                [
                    "COc1ccccc1OCC(F)CCCCN(CCCCS(O)(O)Br)CC(=O)NC(C(C)=CO)=C(C)C=CCl",
                    0.9510988604454413
                ],
                [
                    "COc1ccccc1OCC(F)CCCCN(CCCCS(O)(O)Br)CC(=O)NC(C(C)=CO)=C(C)C=CBr",
                    0.9510988604454413
                ],
                [
                    "COc1ccccc1OCC(F)CCCCN(CCCCS(O)(O)#[SH])CC(=O)NC(C(C)=CO)=C(C)C=CBr",
                    0.9510988604454413
                ],
                [
                    "COc1ccccc1OCC(Cl)CCCCN(CCCCS(O)(O)F)CC(=O)NC(C(C)=CO)=C(C)C=CCl",
                    0.9510988604454413
                ],
                [
                    "COc1ccccc1OCC(Cl)CCCCN(CCCCS(O)(O)F)CC(=O)NC(C(C)=CO)=C(C)C=CBr",
                    0.9510988604454413
                ],
                [
                    "COc1ccccc1OCC(Cl)CCCCN(CCCCS(O)(O)Cl)CC(=O)NC(C(C)=CO)=C(C)C=CF",
                    0.9510988604454413
                ],
                [
                    "COc1ccccc1OCC(Cl)CCCCN(CCCCS(O)(O)Br)CC(=O)NC(C(C)=CO)=C(C)C=CF",
                    0.9510988604454413
                ],
                [
                    "COc1ccccc1OCC(C)CCCCN(CCCCS(O)(O)F)CC(=O)NC(C(C)=CO)=C(C)C=CCl",
                    0.9510988604454413
                ],
                [
                    "COc1ccccc1OCC(C)CCCCN(CCCCS(O)(O)F)CC(=O)NC(C(C)=CO)=C(C)C=CBr",
                    0.9510988604454413
                ],
                [
                    "COc1ccccc1OCC(C)CCCCN(CCCCS(O)(O)Cl)CC(=O)NC(C(C)=CO)=C(C)C=CF",
                    0.9510988604454413
                ],
                [
                    "COc1ccccc1OCC(C)CCCCN(CCCCS(O)(O)Br)CC(=O)NC(C(C)=CO)=C(C)C=CF",
                    0.9510988604454413
                ],
                [
                    "COc1ccccc1OCC(C)CCCCN(CCCCS(O)(O)#P)CC(=O)NC(C(C)=CO)=C(C)C=CF",
                    0.9510988604454413
                ],
                [
                    "COc1ccccc1OCC(Br)CCCCN(CCCC[SH](O)O)CC(=O)NC(C(C)=CO)=C(C)C=CSF",
                    0.9510988604454413
                ],
                [
                    "COc1ccccc1OCC(Br)CCCCN(CCCCS(O)(O)S)CC(=O)NC(C(C)=CO)=C(C)C=CF",
                    0.9510988604454413
                ],
                [
                    "COc1ccccc1OCC(Br)CCCCN(CCCCS(O)(O)F)CC(=O)NC(C(C)=CO)=C(C)C=CS",
                    0.9510988604454413
                ],
                [
                    "COc1ccccc1OCC(Br)CCCCN(CCCCS(O)(O)F)CC(=O)NC(C(C)=CO)=C(C)C=CCl",
                    0.9510988604454413
                ],
                [
                    "COc1ccccc1OCC(Br)CCCCN(CCCCS(O)(O)F)CC(=O)NC(C(C)=CO)=C(C)C=CBr",
                    0.9510988604454413
                ],
                [
                    "COc1ccccc1OCC(Br)CCCCN(CCCCS(O)(O)Cl)CC(=O)NC(C(C)=CO)=C(C)C=CF",
                    0.9510988604454413
                ],
                [
                    "COc1ccccc1OCC(Br)CCCCN(CCCCS(O)(O)Br)CC(=O)NC(C(C)=CO)=C(C)C=CF",
                    0.9510988604454413
                ],
                [
                    "COc1ccccc1OCC(Br)CCCCN(CCCCS(O)(O)#[SH])CC(=O)NC(C(C)=CO)=C(C)C=CF",
                    0.9510988604454413
                ],
                [
                    "COc1ccccc1OCC(Br)CCCCN(CCCCS(O)(O)#P)CC(=O)NC(C(C)=CO)=C(C)C=CF",
                    0.9510988604454413
                ],
                [
                    "COc1ccc#cc1OCC(Br)CCCCN(CCCCS(O)(O)F)CC(=O)NC(C(C)=CO)=C(C)C=CBr",
                    0.9510988604454413
                ],
                [
                    "COc1ccc#cc1OCC(Br)CCCCN(CCCCS(O)(O)Br)CC(=O)NC(C(C)=CO)=C(C)C=CF",
                    0.9510988604454413
                ],
                [
                    "COc1cc#ccc1OCC(Br)CCCCN(CCCCS(O)(O)F)CC(=O)NC(C(C)=CO)=C(C)C=CBr",
                    0.9510988604454413
                ],
                [
                    "COc1cc#ccc1OCC(Br)CCCCN(CCCCS(O)(O)Br)CC(=O)NC(C(C)=CO)=C(C)C=CF",
                    0.9510988604454413
                ],
                [
                    "COc1c#cccc1OCC(F)CCCCN(CCCCS(O)(O)Br)CC(=O)NC(C(C)=CO)=C(C)C=CBr",
                    0.9510988604454413
                ],
                [
                    "COc1c#cccc1OCC(Br)CCCCN(CCCCS(O)(O)F)CC(=O)NC(C(C)=CO)=C(C)C=CBr",
                    0.9510988604454413
                ],
                [
                    "COc1c#cccc1OCC(Br)CCCCN(CCCCS(O)(O)Br)CC(=O)NC(C(C)=CO)=C(C)C=CF",
                    0.9510988604454413
                ],
                [
                    "CC=CC(C)=C(NC(=O)CN(CCCCC(S)COc1ccccc1OC)CCCOS(O)(F)Br)C(C)=CO",
                    0.9510988604454413
                ],
                [
                    "CC=CC(C)=C(NC(=O)CN(CCCCC(P)COc1ccccc1OC)CCCOS(O)(F)Br)C(C)=CO",
                    0.9510988604454413
                ],
                [
                    "CC=CC(C)=C(NC(=O)CN(CCCCC(F)COc1ccccc1OC)CCSCS(O)(O)Br)C(C)=CO",
                    0.9510988604454413
                ],
                [
                    "CC=CC(C)=C(NC(=O)CN(CCCCC(F)COc1ccccc1OC)CCPCS(O)(O)Br)C(C)=CO",
                    0.9510988604454413
                ],
                [
                    "CC=CC(C)=C(NC(=O)CN(CCCCC(F)COc1ccccc1OC)CCOCS(O)(#P)Br)C(C)=CO",
                    0.9510988604454413
                ],
                [
                    "CC=CC(C)=C(NC(=O)CN(CCCCC(F)COc1ccccc1OC)CCCOS(O)(S)Br)C(C)=CO",
                    0.9510988604454413
                ],
                [
                    "CC=CC(C)=C(NC(=O)CN(CCCCC(F)COc1ccccc1OC)CCCOS(O)(P)Br)C(C)=CO",
                    0.9510988604454413
                ],
                [
                    "CC=CC(C)=C(NC(=O)CN(CCCCC(F)COc1ccccc1OC)CCCOS(O)(Cl)Cl)C(C)=CO",
                    0.9510988604454413
                ],
                [
                    "CC=CC(C)=C(NC(=O)CN(CCCCC(F)COc1ccccc1OC)CCCOS(O)(Cl)Br)C(C)=CO",
                    0.9510988604454413
                ],
                [
                    "CC=CC(C)=C(NC(=O)CN(CCCCC(F)COc1ccccc1OC)CCCOS(O)(Br)Br)C(C)=CO",
                    0.9510988604454413
                ],
                [
                    "CC=CC(C)=C(NC(=O)CN(CCCCC(F)COc1ccccc1OC)CCCOS(O)(#[SH])Br)C(C)=CO",
                    0.9510988604454413
                ],
                [
                    "CC=CC(C)=C(NC(=O)CN(CCCCC(F)COc1ccccc1OC)CCCOS(O)(#P)Br)C(C)=CO",
                    0.9510988604454413
                ],
                [
                    "CC=CC(C)=C(NC(=O)CN(CCCCC(F)COc1c#cccc1OC)CCCOS(O)(#P)Br)C(C)=CO",
                    0.9510988604454413
                ],
                [
                    "CC=CC(C)=C(NC(=O)CN(CCCCC(Cl)COc1ccccc1OC)CCCOS(O)(F)Cl)C(C)=CO",
                    0.9510988604454413
                ],
                [
                    "CC=CC(C)=C(NC(=O)CN(CCCCC(Cl)COc1ccccc1OC)CCCOS(O)(F)Br)C(C)=CO",
                    0.9510988604454413
                ],
                [
                    "CC=CC(C)=C(NC(=O)CN(CCCCC(C)COc1ccccc1OC)CCCOS(O)(F)Cl)C(C)=CO",
                    0.9510988604454413
                ],
                [
                    "CC=CC(C)=C(NC(=O)CN(CCCCC(C)COc1ccccc1OC)CCCOS(O)(F)Br)C(C)=CO",
                    0.9510988604454413
                ],
                [
                    "CC=CC(C)=C(NC(=O)CN(CCCCC(Br)COc1ccccc1OC)CCSCS(O)(O)F)C(C)=CO",
                    0.9510988604454413
                ],
                [
                    "CC=CC(C)=C(NC(=O)CN(CCCCC(Br)COc1ccccc1OC)CCPCS(O)(O)F)C(C)=CO",
                    0.9510988604454413
                ],
                [
                    "CC=CC(C)=C(NC(=O)CN(CCCCC(Br)COc1ccccc1OC)CCCOS(O)(F)S)C(C)=CO",
                    0.9510988604454413
                ],
                [
                    "CC=CC(C)=C(NC(=O)CN(CCCCC(Br)COc1ccccc1OC)CCCOS(O)(F)P)C(C)=CO",
                    0.9510988604454413
                ],
                [
                    "CC=CC(C)=C(NC(=O)CN(CCCCC(Br)COc1ccccc1OC)CCCOS(O)(F)Cl)C(C)=CO",
                    0.9510988604454413
                ],
                [
                    "CC=CC(C)=C(NC(=O)CN(CCCCC(Br)COc1ccccc1OC)CCCOS(O)(F)Br)C(C)=CO",
                    0.9510988604454413
                ],
                [
                    "COc1ccccc1OCC(Br)CCCCN(CCPO[SH](O)Br)CC(=O)NC(C(C)=CO)=C(C)C=CF",
                    0.9510936801344273
                ],
                [
                    "COc1ccccc1OCC(P)CCCCN(CCCCS(O)(O)#P)CC(=O)NC(C(C)=CO)=C(C)C=CF",
                    0.951058172117673
                ],
                [
                    "CC=CC(C)=C(NC(=O)CN(CCCCC(F)COc1ccccc1OC)CCCO[SH](O)SCl)C(C)=CO",
                    0.9510571785731998
                ],
                [
                    "CC=CC(C)=C(NC(=O)CN(CCCCC(F)COc1c#cccc1OC)CCCOS(O)(Cl)Br)C(C)=CO",
                    0.9510296973391951
                ],
                [
                    "CC=CC(C)=C(NC(=O)CN(CCCCC(Cl)COc1ccc#cc1OC)CCCOS(O)(F)Br)C(C)=CO",
                    0.9510296973391951
                ],
                [
                    "COc1ccccc1OCC(F)CCCCN(CCCC[SH](O)Br)CC(=O)NC(C(C)=CO)=C(C)C=CCl",
                    0.9510079210145285
                ],
                [
                    "COc1ccccc1OCC(Cl)CCCCN(CCCC[SH](O)F)CC(=O)NC(C(C)=CO)=C(C)C=CBr",
                    0.9510079210145285
                ],
                [
                    "COc1ccccc1OCC(Br)CCCCN(CCCC[SH](O)Cl)CC(=O)NC(C(C)=CO)=C(C)C=CF",
                    0.9510079210145285
                ],
                [
                    "CC=CC(C)=C(NC(=O)CN(CCCCC(F)COc1ccccc1OC)CCCS#[SH](O)Br)C(C)=CO",
                    0.9510079210145285
                ],
                [
                    "CC=CC(C)=C(NC(=O)CN(CCCCC(Br)COc1ccccc1OC)CCCS#[SH](O)F)C(C)=CO",
                    0.9510079210145285
                ],
                [
                    "CC=CC(C)=C(NC(=O)CN(CCC=C[SH](O)F)CCCCC(Br)COc1ccccc1OC)C(C)=CO",
                    0.9510079210145285
                ]
            ],
            "execution_time": 78572.12807416916,
            "number_scoring_function_calls": 2851285,
            "metadata": {
                "top_1": 0.9635403972249053,
                "top_10": 0.9560306760765984,
                "top_100": 0.9517440198397344,
                "internal_similarity_max": 0.9078947368421053,
                "internal_similarity_mean": 0.6265666776882693,
                "internal_similarity_histogram_density": [
                    [
                        0.1,
                        0.0,
                        0.0,
                        0.0,
                        0.4920000000000001,
                        3.481999999999997,
                        3.9260000000000006,
                        1.6500000000000004,
                        0.3440000000000001,
                        0.006000000000000001
                    ]
                ],
                "internal_similarity_histogram_bins": [
                    [
                        0.0,
                        0.1,
                        0.2,
                        0.30000000000000004,
                        0.4,
                        0.5,
                        0.6000000000000001,
                        0.7000000000000001,
                        0.8,
                        0.9,
                        1.0
                    ]
                ]
            }
        },
        {
            "benchmark_name": "Perindopril MPO",
            "score": 0.826539966868924,
            "optimized_molecules": [
                [
                    "CCCC(NC(C)C(=O)N1C(C(=O)O)CC2CCCCC1C(p1[pH][pH]1)c1[pH][pH]c1C2P)C(=O)OCC",
                    0.8265399668689247
                ],
                [
                    "CCCC(NC(C)C(=O)N1C(C(=O)O)CC2CCCCC1C(p1[pH][pH]1)c1[pH][pH]c1C2O)C(=O)OCC",
                    0.8265399668689247
                ],
                [
                    "CCCC(NC(C)C(=O)N1C(C(=O)O)CC2CCCCC1C(p1[pH][pH]1)c1[pH][pH]c1C2N)C(=O)OCC",
                    0.8265399668689247
                ],
                [
                    "CCCC(NC(C)C(=O)N1C(C(=O)O)CC2CCCCC1C(p1[pH][pH]1)c1[pH][pH]c1C2Cl)C(=O)OCC",
                    0.8265399668689247
                ],
                [
                    "CCCC(NC(C)C(=O)N1C(C(=O)O)CC2CCCCC1C(p1[pH][pH]1)c1[pH][pH]c1C2C)C(=O)OCC",
                    0.8265399668689247
                ],
                [
                    "CCCC(NC(C)C(=O)N1C(C(=O)O)CC2CCCCC1C(p1[pH][pH]1)c1[pH][pH]c1C2Br)C(=O)OCC",
                    0.8265399668689247
                ],
                [
                    "CCCC(NC(C)C(=O)N1C(C(=O)O)CC2CCCCC1C(p1[pH][pH]1)c1[pH][nH]c1C2S)C(=O)OCC",
                    0.8265399668689247
                ],
                [
                    "CCCC(NC(C)C(=O)N1C(C(=O)O)CC2CCCCC1C(p1[pH][pH]1)c1[pH][nH]c1C2P)C(=O)OCC",
                    0.8265399668689247
                ],
                [
                    "CCCC(NC(C)C(=O)N1C(C(=O)O)CC2CCCCC1C(p1[pH][pH]1)c1[pH][nH]c1C2N)C(=O)OCC",
                    0.8265399668689247
                ],
                [
                    "CCCC(NC(C)C(=O)N1C(C(=O)O)CC2CCCCC1C(p1[pH][pH]1)c1[pH][nH]c1C2Cl)C(=O)OCC",
                    0.8265399668689247
                ],
                [
                    "CCCC(NC(C)C(=O)N1C(C(=O)O)CC2CCCCC1C(p1[pH][pH]1)c1[pH][nH]c1C2Br)C(=O)OCC",
                    0.8265399668689247
                ],
                [
                    "CCCC(NC(C)C(=O)N1C(C(=O)O)CC2CCCCC1C(p1[pH][pH]1)c1[nH][pH]c1C2S)C(=O)OCC",
                    0.8265399668689247
                ],
                [
                    "CCCC(NC(C)C(=O)N1C(C(=O)O)CC2CCCCC1C(p1[pH][pH]1)c1[nH][pH]c1C2N)C(=O)OCC",
                    0.8265399668689247
                ],
                [
                    "CCCC(NC(C)C(=O)N1C(C(=O)O)CC2CCCCC1C(p1[pH][pH]1)c1[nH][pH]c1C2F)C(=O)OCC",
                    0.8265399668689247
                ],
                [
                    "CCCC(NC(C)C(=O)N1C(C(=O)O)CC2CCCCC1C(p1[pH][pH]1)c1[nH][pH]c1C2Cl)C(=O)OCC",
                    0.8265399668689247
                ],
                [
                    "CCCC(NC(C)C(=O)N1C(C(=O)O)CC2CCCCC1C(p1[pH][pH]1)c1[nH][nH]c1C2P)C(=O)OCC",
                    0.8265399668689247
                ],
                [
                    "CCCC(NC(C)C(=O)N1C(C(=O)O)CC2CCCCC1C(p1[pH][pH]1)c1[nH][nH]c1C2N)C(=O)OCC",
                    0.8265399668689247
                ],
                [
                    "CCCC(NC(C)C(=O)N1C(C(=O)O)CC2CCCCC1C(p1[pH][pH]1)c1[nH][nH]c1C2Cl)C(=O)OCC",
                    0.8265399668689247
                ],
                [
                    "CCCC(NC(C)C(=O)N1C(C(=O)O)CC2CCCCC1C(p1[nH][pH]1)c1[pH][pH]c1C2S)C(=O)OCC",
                    0.8265399668689247
                ],
                [
                    "CCCC(NC(C)C(=O)N1C(C(=O)O)CC2CCCCC1C(p1[nH][pH]1)c1[pH][pH]c1C2Br)C(=O)OCC",
                    0.8265399668689247
                ],
                [
                    "CCCC(NC(C)C(=O)N1C(C(=O)O)CC2CCCCC1C(p1[nH][pH]1)c1[pH][nH]c1C2N)C(=O)OCC",
                    0.8265399668689247
                ],
                [
                    "CCCC(NC(C)C(=O)N1C(C(=O)O)CC2CCCCC1C(p1[nH][pH]1)c1[pH][nH]c1C2Br)C(=O)OCC",
                    0.8265399668689247
                ],
                [
                    "CCCC(NC(C)C(=O)N1C(C(=O)O)CC2CCCCC1C(p1[nH][pH]1)c1[nH][pH]c1C2P)C(=O)OCC",
                    0.8265399668689247
                ],
                [
                    "CCCC(NC(C)C(=O)N1C(C(=O)O)CC2CCCCC1C(p1[nH][pH]1)c1[nH][pH]c1C2Cl)C(=O)OCC",
                    0.8265399668689247
                ],
                [
                    "CCCC(NC(C)C(=O)N1C(C(=O)O)CC2CCCCC1C(p1[nH][pH]1)c1[nH][pH]c1C2C)C(=O)OCC",
                    0.8265399668689247
                ],
                [
                    "CCCC(NC(C)C(=O)N1C(C(=O)O)CC2CCCCC1C(p1[nH][pH]1)c1[nH][pH]c1C2Br)C(=O)OCC",
                    0.8265399668689247
                ],
                [
                    "CCCC(NC(C)C(=O)N1C(C(=O)O)CC2CCCCC1C(p1[nH][pH]1)c1[nH][nH]c1C2S)C(=O)OCC",
                    0.8265399668689247
                ],
                [
                    "CCCC(NC(C)C(=O)N1C(C(=O)O)CC2CCCCC1C(p1[nH][pH]1)c1[nH][nH]c1C2O)C(=O)OCC",
                    0.8265399668689247
                ],
                [
                    "CCCC(NC(C)C(=O)N1C(C(=O)O)CC2CCCCC1C(p1[nH][pH]1)c1[nH][nH]c1C2F)C(=O)OCC",
                    0.8265399668689247
                ],
                [
                    "CCCC(NC(C)C(=O)N1C(C(=O)O)CC2CCCCC1C(p1[nH][pH]1)c1[nH][nH]c1C2C)C(=O)OCC",
                    0.8265399668689247
                ],
                [
                    "CCCC(NC(C)C(=O)N1C(C(=O)O)CC2CCCCC1C(p1[nH][pH]1)c1[nH][nH]c1C2Br)C(=O)OCC",
                    0.8265399668689247
                ],
                [
                    "CCCC(NC(C)C(=O)N1C(C(=O)O)CC2CCCCC1C(p1[nH][nH]1)c1[pH][pH]c1C2P)C(=O)OCC",
                    0.8265399668689247
                ],
                [
                    "CCCC(NC(C)C(=O)N1C(C(=O)O)CC2CCCCC1C(p1[nH][nH]1)c1[pH][pH]c1C2N)C(=O)OCC",
                    0.8265399668689247
                ],
                [
                    "CCCC(NC(C)C(=O)N1C(C(=O)O)CC2CCCCC1C(p1[nH][nH]1)c1[pH][pH]c1C2F)C(=O)OCC",
                    0.8265399668689247
                ],
                [
                    "CCCC(NC(C)C(=O)N1C(C(=O)O)CC2CCCCC1C(p1[nH][nH]1)c1[pH][pH]c1C2Cl)C(=O)OCC",
                    0.8265399668689247
                ],
                [
                    "CCCC(NC(C)C(=O)N1C(C(=O)O)CC2CCCCC1C(p1[nH][nH]1)c1[pH][pH]c1C2Br)C(=O)OCC",
                    0.8265399668689247
                ],
                [
                    "CCCC(NC(C)C(=O)N1C(C(=O)O)CC2CCCCC1C(p1[nH][nH]1)c1[pH][nH]c1C2S)C(=O)OCC",
                    0.8265399668689247
                ],
                [
                    "CCCC(NC(C)C(=O)N1C(C(=O)O)CC2CCCCC1C(p1[nH][nH]1)c1[pH][nH]c1C2Cl)C(=O)OCC",
                    0.8265399668689247
                ],
                [
                    "CCCC(NC(C)C(=O)N1C(C(=O)O)CC2CCCCC1C(p1[nH][nH]1)c1[nH][pH]c1C2S)C(=O)OCC",
                    0.8265399668689247
                ],
                [
                    "CCCC(NC(C)C(=O)N1C(C(=O)O)CC2CCCCC1C(p1[nH][nH]1)c1[nH][pH]c1C2F)C(=O)OCC",
                    0.8265399668689247
                ],
                [
                    "CCCC(NC(C)C(=O)N1C(C(=O)O)CC2CCCCC1C(p1[nH][nH]1)c1[nH][pH]c1C2Cl)C(=O)OCC",
                    0.8265399668689247
                ],
                [
                    "CCCC(NC(C)C(=O)N1C(C(=O)O)CC2CCCCC1C(p1[nH][nH]1)c1[nH][pH]c1C2C)C(=O)OCC",
                    0.8265399668689247
                ],
                [
                    "CCCC(NC(C)C(=O)N1C(C(=O)O)CC2CCCCC1C(p1[nH][nH]1)c1[nH][pH]c1C2Br)C(=O)OCC",
                    0.8265399668689247
                ],
                [
                    "CCCC(NC(C)C(=O)N1C(C(=O)O)CC2CCCCC1C(p1[nH][nH]1)c1[nH][nH]c1C2S)C(=O)OCC",
                    0.8265399668689247
                ],
                [
                    "CCCC(NC(C)C(=O)N1C(C(=O)O)CC2CCCCC1C(p1[nH][nH]1)c1[nH][nH]c1C2P)C(=O)OCC",
                    0.8265399668689247
                ],
                [
                    "CCCC(NC(C)C(=O)N1C(C(=O)O)CC2CCCCC1C(p1[nH][nH]1)c1[nH][nH]c1C2O)C(=O)OCC",
                    0.8265399668689247
                ],
                [
                    "CCCC(NC(C)C(=O)N1C(C(=O)O)CC2CCCCC1C(p1[nH][nH]1)c1[nH][nH]c1C2F)C(=O)OCC",
                    0.8265399668689247
                ],
                [
                    "CCCC(NC(C)C(=O)N1C(C(=O)O)CC2CCCCC1C(p1[nH][nH]1)c1[nH][nH]c1C2C)C(=O)OCC",
                    0.8265399668689247
                ],
                [
                    "CCCC(NC(C)C(=O)N1C(C(=O)O)CC2CCCCC1C(p1[nH][nH]1)c1[nH][nH]c1C2Br)C(=O)OCC",
                    0.8265399668689247
                ],
                [
                    "CCCC(NC(C)C(=O)N1C(C(=O)O)CC2CCCCC1C(n1[pH][pH]1)c1[pH][pH]c1C2S)C(=O)OCC",
                    0.8265399668689247
                ],
                [
                    "CCCC(NC(C)C(=O)N1C(C(=O)O)CC2CCCCC1C(n1[pH][pH]1)c1[pH][pH]c1C2P)C(=O)OCC",
                    0.8265399668689247
                ],
                [
                    "CCCC(NC(C)C(=O)N1C(C(=O)O)CC2CCCCC1C(n1[pH][pH]1)c1[pH][pH]c1C2O)C(=O)OCC",
                    0.8265399668689247
                ],
                [
                    "CCCC(NC(C)C(=O)N1C(C(=O)O)CC2CCCCC1C(n1[pH][pH]1)c1[pH][pH]c1C2N)C(=O)OCC",
                    0.8265399668689247
                ],
                [
                    "CCCC(NC(C)C(=O)N1C(C(=O)O)CC2CCCCC1C(n1[pH][pH]1)c1[pH][pH]c1C2F)C(=O)OCC",
                    0.8265399668689247
                ],
                [
                    "CCCC(NC(C)C(=O)N1C(C(=O)O)CC2CCCCC1C(n1[pH][pH]1)c1[pH][pH]c1C2Cl)C(=O)OCC",
                    0.8265399668689247
                ],
                [
                    "CCCC(NC(C)C(=O)N1C(C(=O)O)CC2CCCCC1C(n1[pH][pH]1)c1[pH][pH]c1C2C)C(=O)OCC",
                    0.8265399668689247
                ],
                [
                    "CCCC(NC(C)C(=O)N1C(C(=O)O)CC2CCCCC1C(n1[pH][pH]1)c1[pH][nH]c1C2S)C(=O)OCC",
                    0.8265399668689247
                ],
                [
                    "CCCC(NC(C)C(=O)N1C(C(=O)O)CC2CCCCC1C(n1[pH][pH]1)c1[pH][nH]c1C2P)C(=O)OCC",
                    0.8265399668689247
                ],
                [
                    "CCCC(NC(C)C(=O)N1C(C(=O)O)CC2CCCCC1C(n1[pH][pH]1)c1[pH][nH]c1C2N)C(=O)OCC",
                    0.8265399668689247
                ],
                [
                    "CCCC(NC(C)C(=O)N1C(C(=O)O)CC2CCCCC1C(n1[pH][pH]1)c1[pH][nH]c1C2Br)C(=O)OCC",
                    0.8265399668689247
                ],
                [
                    "CCCC(NC(C)C(=O)N1C(C(=O)O)CC2CCCCC1C(n1[pH][pH]1)c1[nH][pH]c1C2S)C(=O)OCC",
                    0.8265399668689247
                ],
                [
                    "CCCC(NC(C)C(=O)N1C(C(=O)O)CC2CCCCC1C(n1[pH][pH]1)c1[nH][pH]c1C2P)C(=O)OCC",
                    0.8265399668689247
                ],
                [
                    "CCCC(NC(C)C(=O)N1C(C(=O)O)CC2CCCCC1C(n1[pH][pH]1)c1[nH][pH]c1C2O)C(=O)OCC",
                    0.8265399668689247
                ],
                [
                    "CCCC(NC(C)C(=O)N1C(C(=O)O)CC2CCCCC1C(n1[pH][pH]1)c1[nH][pH]c1C2F)C(=O)OCC",
                    0.8265399668689247
                ],
                [
                    "CCCC(NC(C)C(=O)N1C(C(=O)O)CC2CCCCC1C(n1[pH][pH]1)c1[nH][pH]c1C2C)C(=O)OCC",
                    0.8265399668689247
                ],
                [
                    "CCCC(NC(C)C(=O)N1C(C(=O)O)CC2CCCCC1C(n1[pH][pH]1)c1[nH][nH]c1C2O)C(=O)OCC",
                    0.8265399668689247
                ],
                [
                    "CCCC(NC(C)C(=O)N1C(C(=O)O)CC2CCCCC1C(n1[pH][pH]1)c1[nH][nH]c1C2N)C(=O)OCC",
                    0.8265399668689247
                ],
                [
                    "CCCC(NC(C)C(=O)N1C(C(=O)O)CC2CCCCC1C(n1[pH][pH]1)c1[nH][nH]c1C2Cl)C(=O)OCC",
                    0.8265399668689247
                ],
                [
                    "CCCC(NC(C)C(=O)N1C(C(=O)O)CC2CCCCC1C(n1[pH][pH]1)c1[nH][nH]c1C2C)C(=O)OCC",
                    0.8265399668689247
                ],
                [
                    "CCCC(NC(C)C(=O)N1C(C(=O)O)CC2CCCCC1C(n1[pH][pH]1)c1[nH][nH]c1C2Br)C(=O)OCC",
                    0.8265399668689247
                ],
                [
                    "CCCC(NC(C)C(=O)N1C(C(=O)O)CC2CCCCC1C(n1[nH][pH]1)c1[pH][pH]c1C2S)C(=O)OCC",
                    0.8265399668689247
                ],
                [
                    "CCCC(NC(C)C(=O)N1C(C(=O)O)CC2CCCCC1C(n1[nH][pH]1)c1[pH][pH]c1C2O)C(=O)OCC",
                    0.8265399668689247
                ],
                [
                    "CCCC(NC(C)C(=O)N1C(C(=O)O)CC2CCCCC1C(n1[nH][pH]1)c1[pH][pH]c1C2F)C(=O)OCC",
                    0.8265399668689247
                ],
                [
                    "CCCC(NC(C)C(=O)N1C(C(=O)O)CC2CCCCC1C(n1[nH][pH]1)c1[pH][pH]c1C2Br)C(=O)OCC",
                    0.8265399668689247
                ],
                [
                    "CCCC(NC(C)C(=O)N1C(C(=O)O)CC2CCCCC1C(n1[nH][pH]1)c1[pH][nH]c1C2C)C(=O)OCC",
                    0.8265399668689247
                ],
                [
                    "CCCC(NC(C)C(=O)N1C(C(=O)O)CC2CCCCC1C(n1[nH][pH]1)c1[pH][nH]c1C2Br)C(=O)OCC",
                    0.8265399668689247
                ],
                [
                    "CCCC(NC(C)C(=O)N1C(C(=O)O)CC2CCCCC1C(n1[nH][pH]1)c1[nH][pH]c1C2F)C(=O)OCC",
                    0.8265399668689247
                ],
                [
                    "CCCC(NC(C)C(=O)N1C(C(=O)O)CC2CCCCC1C(n1[nH][pH]1)c1[nH][pH]c1C2Cl)C(=O)OCC",
                    0.8265399668689247
                ],
                [
                    "CCCC(NC(C)C(=O)N1C(C(=O)O)CC2CCCCC1C(n1[nH][pH]1)c1[nH][pH]c1C2C)C(=O)OCC",
                    0.8265399668689247
                ],
                [
                    "CCCC(NC(C)C(=O)N1C(C(=O)O)CC2CCCCC1C(n1[nH][pH]1)c1[nH][nH]c1C2S)C(=O)OCC",
                    0.8265399668689247
                ],
                [
                    "CCCC(NC(C)C(=O)N1C(C(=O)O)CC2CCCCC1C(n1[nH][pH]1)c1[nH][nH]c1C2O)C(=O)OCC",
                    0.8265399668689247
                ],
                [
                    "CCCC(NC(C)C(=O)N1C(C(=O)O)CC2CCCCC1C(n1[nH][pH]1)c1[nH][nH]c1C2N)C(=O)OCC",
                    0.8265399668689247
                ],
                [
                    "CCCC(NC(C)C(=O)N1C(C(=O)O)CC2CCCCC1C(n1[nH][pH]1)c1[nH][nH]c1C2C)C(=O)OCC",
                    0.8265399668689247
                ],
                [
                    "CCCC(NC(C)C(=O)N1C(C(=O)O)CC2CCCCC1C(n1[nH][nH]1)c1[pH][pH]c1C2S)C(=O)OCC",
                    0.8265399668689247
                ],
                [
                    "CCCC(NC(C)C(=O)N1C(C(=O)O)CC2CCCCC1C(n1[nH][nH]1)c1[pH][pH]c1C2P)C(=O)OCC",
                    0.8265399668689247
                ],
                [
                    "CCCC(NC(C)C(=O)N1C(C(=O)O)CC2CCCCC1C(n1[nH][nH]1)c1[pH][pH]c1C2O)C(=O)OCC",
                    0.8265399668689247
                ],
                [
                    "CCCC(NC(C)C(=O)N1C(C(=O)O)CC2CCCCC1C(n1[nH][nH]1)c1[pH][pH]c1C2N)C(=O)OCC",
                    0.8265399668689247
                ],
                [
                    "CCCC(NC(C)C(=O)N1C(C(=O)O)CC2CCCCC1C(n1[nH][nH]1)c1[pH][pH]c1C2F)C(=O)OCC",
                    0.8265399668689247
                ],
                [
                    "CCCC(NC(C)C(=O)N1C(C(=O)O)CC2CCCCC1C(n1[nH][nH]1)c1[pH][pH]c1C2Cl)C(=O)OCC",
                    0.8265399668689247
                ],
                [
                    "CCCC(NC(C)C(=O)N1C(C(=O)O)CC2CCCCC1C(n1[nH][nH]1)c1[pH][pH]c1C2Br)C(=O)OCC",
                    0.8265399668689247
                ],
                [
                    "CCCC(NC(C)C(=O)N1C(C(=O)O)CC2CCCCC1C(n1[nH][nH]1)c1[pH][nH]c1C2P)C(=O)OCC",
                    0.8265399668689247
                ],
                [
                    "CCCC(NC(C)C(=O)N1C(C(=O)O)CC2CCCCC1C(n1[nH][nH]1)c1[pH][nH]c1C2N)C(=O)OCC",
                    0.8265399668689247
                ],
                [
                    "CCCC(NC(C)C(=O)N1C(C(=O)O)CC2CCCCC1C(n1[nH][nH]1)c1[nH][pH]c1C2N)C(=O)OCC",
                    0.8265399668689247
                ],
                [
                    "CCCC(NC(C)C(=O)N1C(C(=O)O)CC2CCCCC1C(n1[nH][nH]1)c1[nH][pH]c1C2F)C(=O)OCC",
                    0.8265399668689247
                ],
                [
                    "CCCC(NC(C)C(=O)N1C(C(=O)O)CC2CCCCC1C(n1[nH][nH]1)c1[nH][pH]c1C2Cl)C(=O)OCC",
                    0.8265399668689247
                ],
                [
                    "CCCC(NC(C)C(=O)N1C(C(=O)O)CC2CCCCC1C(n1[nH][nH]1)c1[nH][pH]c1C2Br)C(=O)OCC",
                    0.8265399668689247
                ],
                [
                    "CCCC(NC(C)C(=O)N1C(C(=O)O)CC2CCCCC1C(n1[nH][nH]1)c1[nH][nH]c1C2P)C(=O)OCC",
                    0.8265399668689247
                ],
                [
                    "CCCC(NC(C)C(=O)N1C(C(=O)O)CC2CCCCC1C(n1[nH][nH]1)c1[nH][nH]c1C2F)C(=O)OCC",
                    0.8265399668689247
                ],
                [
                    "CCCC(NC(C)C(=O)N1C(C(=O)O)CC2CCCCC1C(n1[nH][nH]1)c1[nH][nH]c1C2C)C(=O)OCC",
                    0.8265399668689247
                ],
                [
                    "CCCC(NC(C)C(=O)N1C(C(=O)O)CC2CCCCC1C(n1[nH][nH]1)c1[nH][nH]c1C2Br)C(=O)OCC",
                    0.8265399668689247
                ]
            ],
            "execution_time": 22996.608820915222,
            "number_scoring_function_calls": 962620,
            "metadata": {
                "top_1": 0.8265399668689247,
                "top_10": 0.8265399668689246,
                "top_100": 0.8265399668689227,
                "internal_similarity_max": 0.9041095890410958,
                "internal_similarity_mean": 0.6519288357157235,
                "internal_similarity_histogram_density": [
                    [
                        0.1,
                        0.0,
                        0.0,
                        0.0,
                        0.0,
                        2.8339999999999974,
                        4.034000000000001,
                        2.3740000000000006,
                        0.6560000000000001,
                        0.0020000000000000005
                    ]
                ],
                "internal_similarity_histogram_bins": [
                    [
                        0.0,
                        0.1,
                        0.2,
                        0.30000000000000004,
                        0.4,
                        0.5,
                        0.6000000000000001,
                        0.7000000000000001,
                        0.8,
                        0.9,
                        1.0
                    ]
                ]
            }
        },
        {
            "benchmark_name": "Amlodipine MPO",
            "score": 0.8688061493275455,
            "optimized_molecules": [
                [
                    "CCOC(=O)C1=[SH][SH]1(C)=C1NC(COCCN)=C(C(=O)OC)C1c1ccccc1Cl",
                    0.8707707839849465
                ],
                [
                    "CCOC(=O)C1=[SH](C)=[SH]1=C1NC(COCCN)=C(C(=O)OC)C1c1ccccc1Cl",
                    0.8707707839849465
                ],
                [
                    "CCOC(=O)C1=[SH](=C2NC(COCCN)=C(C(=O)OC)C2c2ccccc2Cl)[SH]1C",
                    0.8707707839849465
                ],
                [
                    "CCOC(=O)C1=[SH](=C2NC(COCCN)=C(C(=O)OC)C2c2ccccc2Cl)P1C",
                    0.8707707839849465
                ],
                [
                    "CCOC(=O)C1=[SH](=C2NC(COCCN)=C(C(=O)OC)C2c2ccccc2Cl)N1C",
                    0.8707707839849465
                ],
                [
                    "CCOC(=O)C1=[SH2]=S1(C)=C1NC(COCCN)=C(C(=O)OC)C1c1ccccc1Cl",
                    0.8707707839849465
                ],
                [
                    "CCOC(=O)C1=[SH2](C)S1=C1NC(COCCN)=C(C(=O)OC)C1c1ccccc1Cl",
                    0.8707707839849465
                ],
                [
                    "CCOC(=O)C1=[SH2](C)C1=C1NC(COCCN)=C(C(=O)OC)C1c1ccccc1Cl",
                    0.8707707839849465
                ],
                [
                    "CCOC(=O)C1=C[SH]1(C)=C1NC(COCCN)=C(C(=O)OC)C1c1ccccc1Cl",
                    0.8707707839849465
                ],
                [
                    "CCOC(=O)C1=C(COCCN)NC(=[SH]2=[SH](C)=C2C(=O)OC)C1c1ccccc1Cl",
                    0.8707707839849465
                ],
                [
                    "CCOC(=O)C1=C(COCCN)NC(=[SH]2=C(C(=O)OC)[SH]2C)C1c1ccccc1Cl",
                    0.8707707839849465
                ],
                [
                    "CCOC(=O)C1=C(COCCN)NC(=[SH]2=C(C(=O)OC)P2C)C1c1ccccc1Cl",
                    0.8707707839849465
                ],
                [
                    "CCOC(=O)C1=C(COCCN)NC(=[SH]2=C(C(=O)OC)N2C)C1c1ccccc1Cl",
                    0.8707707839849465
                ],
                [
                    "CCOC(=O)C1=C(COCCN)NC(=[SH]2=C(C(=O)OC)C2C)C1c1ccccc1Cl",
                    0.8707707839849465
                ],
                [
                    "CCOC(=O)C1=C(COCCN)NC(=[SH]2(C)[SH]=C2C(=O)OC)C1c1ccccc1Cl",
                    0.8707707839849465
                ],
                [
                    "CCOC(=O)C1=C(COCCN)NC(=[SH]2(C)C=C2C(=O)OC)C1c1ccccc1Cl",
                    0.8707707839849465
                ],
                [
                    "CCOC(=O)C1=C(COCCN)NC(=S2C(C(=O)OC)=[SH2]2C)C1c1ccccc1Cl",
                    0.8707707839849465
                ],
                [
                    "CCOC(=O)C1=C(COCCN)NC(=S2(C)=[SH2]=C2C(=O)OC)C1c1ccccc1Cl",
                    0.8707707839849465
                ],
                [
                    "CCOC(=O)C1=C(COCCN)NC(=C2C(C(=O)OC)=[SH2]2C)C1c1ccccc1Cl",
                    0.8707707839849465
                ],
                [
                    "CCOC(=O)C1=[SH]S1=C1NC(COCCN)=C(C(=O)OC)C1c1ccccc1Cl",
                    0.8692269873603532
                ],
                [
                    "CCOC(=O)C1=[SH]C1=C1NC(COCCN)=C(C(=O)OC)C1c1ccccc1Cl",
                    0.8692269873603532
                ],
                [
                    "CCOC(=O)C1=[SH](=C2NC(COCCN)=C(C(=O)OC)C2c2ccccc2Cl)S1",
                    0.8692269873603532
                ],
                [
                    "CCOC(=O)C1=[SH](=C2NC(COCCN)=C(C(=O)OC)C2c2ccccc2Cl)P1",
                    0.8692269873603532
                ],
                [
                    "CCOC(=O)C1=[SH](=C2NC(COCCN)=C(C(=O)OC)C2c2ccccc2Cl)O1",
                    0.8692269873603532
                ],
                [
                    "CCOC(=O)C1=[SH](=C2NC(COCCN)=C(C(=O)OC)C2c2ccccc2Cl)N1",
                    0.8692269873603532
                ],
                [
                    "CCOC(=O)C1=[SH](=C2NC(COCCN)=C(C(=O)OC)C2c2ccccc2Cl)C1",
                    0.8692269873603532
                ],
                [
                    "CCOC(=O)C1=[SH]#S1=C1NC(COCCN)=C(C(=O)OC)C1c1ccccc1Cl",
                    0.8692269873603532
                ],
                [
                    "CCOC(=O)C1=[SH2]=[SH]1=C1NC(COCCN)=C(C(=O)OC)C1c1ccccc1Cl",
                    0.8692269873603532
                ],
                [
                    "CCOC(=O)C1=CS1=C1NC(COCCN)=C(C(=O)OC)C1c1ccccc1Cl",
                    0.8692269873603532
                ],
                [
                    "CCOC(=O)C1=CC1=C1NC(COCCN)=C(C(=O)OC)C1c1ccccc1Cl",
                    0.8692269873603532
                ],
                [
                    "CCOC(=O)C1=C(COCCN)NC(=[SH]2=[SH2]=C2C(=O)OC)C1c1ccccc1Cl",
                    0.8692269873603532
                ],
                [
                    "CCOC(=O)C1=C(COCCN)NC(=[SH]2=C(C(=O)OC)S2)C1c1ccccc1Cl",
                    0.8692269873603532
                ],
                [
                    "CCOC(=O)C1=C(COCCN)NC(=[SH]2=C(C(=O)OC)P2)C1c1ccccc1Cl",
                    0.8692269873603532
                ],
                [
                    "CCOC(=O)C1=C(COCCN)NC(=[SH]2=C(C(=O)OC)O2)C1c1ccccc1Cl",
                    0.8692269873603532
                ],
                [
                    "CCOC(=O)C1=C(COCCN)NC(=[SH]2=C(C(=O)OC)N2)C1c1ccccc1Cl",
                    0.8692269873603532
                ],
                [
                    "CCOC(=O)C1=C(COCCN)NC(=[SH]2=C(C(=O)OC)C2)C1c1ccccc1Cl",
                    0.8692269873603532
                ],
                [
                    "CCOC(=O)C1=C(COCCN)NC(=S2[SH]=C2C(=O)OC)C1c1ccccc1Cl",
                    0.8692269873603532
                ],
                [
                    "CCOC(=O)C1=C(COCCN)NC(=S2C=C2C(=O)OC)C1c1ccccc1Cl",
                    0.8692269873603532
                ],
                [
                    "CCOC(=O)C1=C(COCCN)NC(=S2#[SH]=C2C(=O)OC)C1c1ccccc1Cl",
                    0.8692269873603532
                ],
                [
                    "CCOC(=O)C1=C(COCCN)NC(=C2[SH]=C2C(=O)OC)C1c1ccccc1Cl",
                    0.8692269873603532
                ],
                [
                    "CCOC(=O)C1=C(COCCN)NC(=C2C=C2C(=O)OC)C1c1ccccc1Cl",
                    0.8692269873603532
                ],
                [
                    "CCOC(=O)C1=[SH][SH](C)(=C2NC(COCCN)=C(C(=O)OC)C2c2ccccc2Cl)P1",
                    0.861356769214109
                ],
                [
                    "CCOC(=O)C1=[SH][SH](C)(=C2NC(COCCN)=C(C(=O)OC)C2c2ccccc2Cl)N1",
                    0.861356769214109
                ],
                [
                    "CCOC(=O)C1=[SH][SH](C)(=C2NC(COCCN)=C(C(=O)OC)C2c2ccccc2Cl)C1",
                    0.861356769214109
                ],
                [
                    "CCOC(=O)C1=[SH]S1(C)(S)=C1NC(COCCN)=C(C(=O)OC)C1c1ccccc1Cl",
                    0.861356769214109
                ],
                [
                    "CCOC(=O)C1=[SH]S1(C)(P)=C1NC(COCCN)=C(C(=O)OC)C1c1ccccc1Cl",
                    0.861356769214109
                ],
                [
                    "CCOC(=O)C1=[SH]S1(C)(O)=C1NC(COCCN)=C(C(=O)OC)C1c1ccccc1Cl",
                    0.861356769214109
                ],
                [
                    "CCOC(=O)C1=[SH](Cl)=S1(C)=C1NC(COCCN)=C(C(=O)OC)C1c1ccccc1Cl",
                    0.861356769214109
                ],
                [
                    "CCOC(=O)C1=[SH](C)=S1(S)=C1NC(COCCN)=C(C(=O)OC)C1c1ccccc1Cl",
                    0.861356769214109
                ],
                [
                    "CCOC(=O)C1=[SH](C)=S1(O)=C1NC(COCCN)=C(C(=O)OC)C1c1ccccc1Cl",
                    0.861356769214109
                ],
                [
                    "CCOC(=O)C1=[SH](C)=S1(Cl)=C1NC(COCCN)=C(C(=O)OC)C1c1ccccc1Cl",
                    0.861356769214109
                ],
                [
                    "CCOC(=O)C1=[SH](C)=S1(C)=C1NC(COCCN)=C(C(=O)OC)C1c1ccccc1Cl",
                    0.861356769214109
                ],
                [
                    "CCOC(=O)C1=[SH](C)(S)S1=C1NC(COCCN)=C(C(=O)OC)C1c1ccccc1Cl",
                    0.861356769214109
                ],
                [
                    "CCOC(=O)C1=[SH](C)(S)C1=C1NC(COCCN)=C(C(=O)OC)C1c1ccccc1Cl",
                    0.861356769214109
                ],
                [
                    "CCOC(=O)C1=[SH](C)(P)S1=C1NC(COCCN)=C(C(=O)OC)C1c1ccccc1Cl",
                    0.861356769214109
                ],
                [
                    "CCOC(=O)C1=[SH](C)(O)C1=C1NC(COCCN)=C(C(=O)OC)C1c1ccccc1Cl",
                    0.861356769214109
                ],
                [
                    "CCOC(=O)C1=[SH](C)(N)S1=C1NC(COCCN)=C(C(=O)OC)C1c1ccccc1Cl",
                    0.861356769214109
                ],
                [
                    "CCOC(=O)C1=[SH](C)(N)C1=C1NC(COCCN)=C(C(=O)OC)C1c1ccccc1Cl",
                    0.861356769214109
                ],
                [
                    "CCOC(=O)C1=[SH](C)(F)S1=C1NC(COCCN)=C(C(=O)OC)C1c1ccccc1Cl",
                    0.861356769214109
                ],
                [
                    "CCOC(=O)C1=[SH](C)(Cl)S1=C1NC(COCCN)=C(C(=O)OC)C1c1ccccc1Cl",
                    0.861356769214109
                ],
                [
                    "CCOC(=O)C1=[SH](=C2NC(COCCN)=C(C(=O)OC)C2c2ccccc2Cl)S1(C)O",
                    0.861356769214109
                ],
                [
                    "CCOC(=O)C1=[SH](=C2NC(COCCN)=C(C(=O)OC)C2c2ccccc2Cl)S1(C)N",
                    0.861356769214109
                ],
                [
                    "CCOC(=O)C1=[SH2]=S(C)(=C2NC(COCCN)=C(C(=O)OC)C2c2ccccc2Cl)N1",
                    0.861356769214109
                ],
                [
                    "CCOC(=O)C1=[SH2](F)[SH]1(C)=C1NC(COCCN)=C(C(=O)OC)C1c1ccccc1Cl",
                    0.861356769214109
                ],
                [
                    "CCOC(=O)C1=[SH2](Cl)[SH]1(C)=C1NC(COCCN)=C(C(=O)OC)C1c1ccccc1Cl",
                    0.861356769214109
                ],
                [
                    "CCOC(=O)C1=[SH2](C)[SH]1(N)=C1NC(COCCN)=C(C(=O)OC)C1c1ccccc1Cl",
                    0.861356769214109
                ],
                [
                    "CCOC(=O)C1=CS1(C)(P)=C1NC(COCCN)=C(C(=O)OC)C1c1ccccc1Cl",
                    0.861356769214109
                ],
                [
                    "CCOC(=O)C1=CS1(C)(O)=C1NC(COCCN)=C(C(=O)OC)C1c1ccccc1Cl",
                    0.861356769214109
                ],
                [
                    "CCOC(=O)C1=CS1(C)(F)=C1NC(COCCN)=C(C(=O)OC)C1c1ccccc1Cl",
                    0.861356769214109
                ],
                [
                    "CCOC(=O)C1=CS1(C)(Br)=C1NC(COCCN)=C(C(=O)OC)C1c1ccccc1Cl",
                    0.861356769214109
                ],
                [
                    "CCOC(=O)C1=C(COCCN)NC(=[SH]2=C(C(=O)OC)S2(C)P)C1c1ccccc1Cl",
                    0.861356769214109
                ],
                [
                    "CCOC(=O)C1=C(COCCN)NC(=[SH]2=C(C(=O)OC)S2(C)O)C1c1ccccc1Cl",
                    0.861356769214109
                ],
                [
                    "CCOC(=O)C1=C(COCCN)NC(=[SH]2=C(C(=O)OC)S2(C)F)C1c1ccccc1Cl",
                    0.861356769214109
                ],
                [
                    "CCOC(=O)C1=C(COCCN)NC(=[SH]2=C(C(=O)OC)S2(C)Cl)C1c1ccccc1Cl",
                    0.861356769214109
                ],
                [
                    "CCOC(=O)C1=C(COCCN)NC(=[SH]2=C(C(=O)OC)S2(C)Br)C1c1ccccc1Cl",
                    0.861356769214109
                ],
                [
                    "CCOC(=O)C1=C(COCCN)NC(=[SH]2=C(C(=O)OC)C2(C)S)C1c1ccccc1Cl",
                    0.861356769214109
                ],
                [
                    "CCOC(=O)C1=C(COCCN)NC(=[SH]2=C(C(=O)OC)C2(C)C)C1c1ccccc1Cl",
                    0.861356769214109
                ],
                [
                    "CCOC(=O)C1=C(COCCN)NC(=[SH]2=C(C(=O)OC)C2(C)Br)C1c1ccccc1Cl",
                    0.861356769214109
                ],
                [
                    "CCOC(=O)C1=C(COCCN)NC(=[SH]2(S)C(C(=O)OC)=[SH2]2C)C1c1ccccc1Cl",
                    0.861356769214109
                ],
                [
                    "CCOC(=O)C1=C(COCCN)NC(=[SH]2(O)C(C(=O)OC)=[SH2]2C)C1c1ccccc1Cl",
                    0.861356769214109
                ],
                [
                    "CCOC(=O)C1=C(COCCN)NC(=[SH]2(Cl)C(C(=O)OC)=[SH2]2C)C1c1ccccc1Cl",
                    0.861356769214109
                ],
                [
                    "CCOC(=O)C1=C(COCCN)NC(=[SH]2(C)PC(C(=O)OC)=[SH]2)C1c1ccccc1Cl",
                    0.861356769214109
                ],
                [
                    "CCOC(=O)C1=C(COCCN)NC(=[SH]2(C)C=C(C(=O)OC)C2)C1c1ccccc1Cl",
                    0.861356769214109
                ],
                [
                    "CCOC(=O)C1=C(COCCN)NC(=[SH]2(C)C(C(=O)OC)=[SH2]2P)C1c1ccccc1Cl",
                    0.861356769214109
                ],
                [
                    "CCOC(=O)C1=C(COCCN)NC(=[SH]2(C)C(C(=O)OC)=[SH2]2C)C1c1ccccc1Cl",
                    0.861356769214109
                ],
                [
                    "CCOC(=O)C1=C(COCCN)NC(=[SH]2(C)C(C(=O)OC)=[SH2]2Br)C1c1ccccc1Cl",
                    0.861356769214109
                ],
                [
                    "CCOC(=O)C1=C(COCCN)NC(=S2C(C(=O)OC)=[SH]2(C)S)C1c1ccccc1Cl",
                    0.861356769214109
                ],
                [
                    "CCOC(=O)C1=C(COCCN)NC(=S2C(C(=O)OC)=[SH]2(C)O)C1c1ccccc1Cl",
                    0.861356769214109
                ],
                [
                    "CCOC(=O)C1=C(COCCN)NC(=S2C(C(=O)OC)=[SH]2(C)Cl)C1c1ccccc1Cl",
                    0.861356769214109
                ],
                [
                    "CCOC(=O)C1=C(COCCN)NC(=S2(S)=[SH](C)=C2C(=O)OC)C1c1ccccc1Cl",
                    0.861356769214109
                ],
                [
                    "CCOC(=O)C1=C(COCCN)NC(=S2(O)=[SH](C)=C2C(=O)OC)C1c1ccccc1Cl",
                    0.861356769214109
                ],
                [
                    "CCOC(=O)C1=C(COCCN)NC(=S2(N)=[SH](C)=C2C(=O)OC)C1c1ccccc1Cl",
                    0.861356769214109
                ],
                [
                    "CCOC(=O)C1=C(COCCN)NC(=S2(Cl)=[SH](C)=C2C(=O)OC)C1c1ccccc1Cl",
                    0.861356769214109
                ],
                [
                    "CCOC(=O)C1=C(COCCN)NC(=S2(C)=[SH](S)=C2C(=O)OC)C1c1ccccc1Cl",
                    0.861356769214109
                ],
                [
                    "CCOC(=O)C1=C(COCCN)NC(=S2(C)=[SH](O)=C2C(=O)OC)C1c1ccccc1Cl",
                    0.861356769214109
                ],
                [
                    "CCOC(=O)C1=C(COCCN)NC(=S2(C)=[SH](Cl)=C2C(=O)OC)C1c1ccccc1Cl",
                    0.861356769214109
                ],
                [
                    "CCOC(=O)C1=C(COCCN)NC(=S2(C)=[SH](C)=C2C(=O)OC)C1c1ccccc1Cl",
                    0.861356769214109
                ],
                [
                    "CCOC(=O)C1=C(COCCN)NC(=S2(C)=[SH](Br)=C2C(=O)OC)C1c1ccccc1Cl",
                    0.861356769214109
                ],
                [
                    "CCOC(=O)C1=C(COCCN)NC(=C2C(C(=O)OC)=[SH]2(C)P)C1c1ccccc1Cl",
                    0.861356769214109
                ],
                [
                    "C=[SH]1=C(C(=O)OC)[SH]1(C)=C1NC(COCCN)=C(C(=O)OCC)C1c1ccccc1Cl",
                    0.861356769214109
                ]
            ],
            "execution_time": 105516.99276661873,
            "number_scoring_function_calls": 4634855,
            "metadata": {
                "top_1": 0.8707707839849465,
                "top_10": 0.8707707839849463,
                "top_100": 0.8648768800127435,
                "internal_similarity_max": 0.9508196721311475,
                "internal_similarity_mean": 0.6339604328668184,
                "internal_similarity_histogram_density": [
                    [
                        0.1,
                        0.0,
                        0.0,
                        0.0,
                        0.0,
                        2.3879999999999977,
                        6.046000000000001,
                        1.2520000000000004,
                        0.15600000000000006,
                        0.05800000000000001
                    ]
                ],
                "internal_similarity_histogram_bins": [
                    [
                        0.0,
                        0.1,
                        0.2,
                        0.30000000000000004,
                        0.4,
                        0.5,
                        0.6000000000000001,
                        0.7000000000000001,
                        0.8,
                        0.9,
                        1.0
                    ]
                ]
            }
        },
        {
            "benchmark_name": "Sitagliptin MPO",
            "score": 0.9259200581563508,
            "optimized_molecules": [
                [
                    "O=C=S1(F)(NF)C=CS234=CC2(F)C25C=CC3C4(F)C=CC23C(F)NC(Br)(NN1)NC35",
                    0.9259200581563509
                ],
                [
                    "O=C=S1(F)(NF)C=CS234=CC2(F)C25C=CC3(F)C4C=CC23C(F)NC(Br)(NN1)NC35",
                    0.9259200581563509
                ],
                [
                    "O=C=S1(F)(F)C=CS234=CC2C32C=CC3C(F)NC(Br)(NN1)NC(F)(NF)C31C=CC124",
                    0.9259200581563509
                ],
                [
                    "O=C=S1(F)(F)C=CS234=CC2C32C=CC3C(F)(NF)NC(NN1)NC(F)(Br)C31C=CC124",
                    0.9259200581563509
                ],
                [
                    "O=C=S1(F)(F)C=CS234=CC2C32C=CC3C(F)(NF)NC(Br)(NN1)NC(F)C31C=CC124",
                    0.9259200581563509
                ],
                [
                    "O=C=S1(F)(F)C=CS234=CC2C32C=CC3C(F)(F)NC(NN1)NC(Br)(NF)C31C=CC124",
                    0.9259200581563509
                ],
                [
                    "O=C=S1(F)(F)C=CS234=CC2C32C=CC3C(F)(F)NC(Br)(NN1)NC(NF)C31C=CC124",
                    0.9259200581563509
                ],
                [
                    "O=C=S1(F)(F)C=CS234=CC2(NF)C3C4(F)C=CC23C=CC24C(F)NC(Br)(NN1)NC34",
                    0.9259200581563509
                ],
                [
                    "O=C=S1(F)(F)C=CS234=CC2(NF)C32C=CC3C(F)NC(NN1)NC(F)(Br)C31C=CC124",
                    0.9259200581563509
                ],
                [
                    "O=C=S1(F)(F)C=CS234=CC2(NF)C32C=CC3C(F)NC(Br)(NN1)NC1(F)C=CC31C24",
                    0.9259200581563509
                ],
                [
                    "O=C=S1(F)(F)C=CS234=CC2(NF)C32C=CC3C(F)NC(Br)(NN1)NC(F)C31C=CC124",
                    0.9259200581563509
                ],
                [
                    "O=C=S1(F)(F)C=CS234=CC2(NF)C32C=CC3C(F)(F)NC(NN1)NC(Br)C31C=CC124",
                    0.9259200581563509
                ],
                [
                    "O=C=S1(F)(F)C=CS234=CC2(NF)C32C=CC35C(F)NC(NN1)NC3(F)C5C=CC24Br",
                    0.9259200581563509
                ],
                [
                    "O=C=S1(F)(F)C=CS234=CC2(NF)C32C=CC35C(F)NC(Br)(NN1)NC3C5C=CC24F",
                    0.9259200581563509
                ],
                [
                    "O=C=S1(F)(F)C=CS234=CC2(NF)C32C=CC35C(F)NC(Br)(NN1)NC3C52C=CC4F",
                    0.9259200581563509
                ],
                [
                    "O=C=S1(F)(F)C=CS234=CC2(NF)C32C=CC35C(F)NC(Br)(NN1)NC3(F)C5C=CC24",
                    0.9259200581563509
                ],
                [
                    "O=C=S1(F)(F)C=CS234=CC2(NF)C3(F)C4C=CC23C=CC24C(F)NC(Br)(NN1)NC34",
                    0.9259200581563509
                ],
                [
                    "O=C=S1(F)(F)C=CS234=CC2(NF)C25C=CC3C4(F)C=CC23C(F)NC(Br)(NN1)NC35",
                    0.9259200581563509
                ],
                [
                    "O=C=S1(F)(F)C=CS234=CC2(NF)C25C=CC3C4(F)C=CC23C(Br)NC(F)(NN1)NC35",
                    0.9259200581563509
                ],
                [
                    "O=C=S1(F)(F)C=CS234=CC2(NF)C25C=CC3(F)C4C=CC23C(F)NC(Br)(NN1)NC35",
                    0.9259200581563509
                ],
                [
                    "O=C=S1(F)(F)C=CS234=CC2(F)C3C4(NF)C=CC23C=CC24C(F)NC(Br)(NN1)NC34",
                    0.9259200581563509
                ],
                [
                    "O=C=S1(F)(F)C=CS234=CC2(F)C3C4(F)C=CC23C=CC24C(NF)NC(Br)(NN1)NC34",
                    0.9259200581563509
                ],
                [
                    "O=C=S1(F)(F)C=CS234=CC2(F)C32C=CC3C(NF)NC(NN1)NC(F)(Br)C31C=CC124",
                    0.9259200581563509
                ],
                [
                    "O=C=S1(F)(F)C=CS234=CC2(F)C32C=CC3C(NF)NC(Br)(NN1)NC(F)C31C=CC124",
                    0.9259200581563509
                ],
                [
                    "O=C=S1(F)(F)C=CS234=CC2(F)C32C=CC3C(F)NC(NN1)NC(Br)(NF)C31C=CC124",
                    0.9259200581563509
                ],
                [
                    "O=C=S1(F)(F)C=CS234=CC2(F)C32C=CC3C(F)NC(Br)(NN1)NC(NF)C31C=CC124",
                    0.9259200581563509
                ],
                [
                    "O=C=S1(F)(F)C=CS234=CC2(F)C32C=CC3C(F)(NF)NC(NN1)NC(Br)C31C=CC124",
                    0.9259200581563509
                ],
                [
                    "O=C=S1(F)(F)C=CS234=CC2(F)C32C=CC3C(Br)NC(NN1)NC(F)(NF)C31C=CC124",
                    0.9259200581563509
                ],
                [
                    "O=C=S1(F)(F)C=CS234=CC2(F)C32C=CC3C(Br)NC(NF)(NN1)NC(F)C31C=CC124",
                    0.9259200581563509
                ],
                [
                    "O=C=S1(F)(F)C=CS234=CC2(F)C32C=CC3C(Br)(NF)NC(NN1)NC(F)C31C=CC124",
                    0.9259200581563509
                ],
                [
                    "O=C=S1(F)(F)C=CS234=CC2(F)C32C=CC35C(NF)NC(NN1)NC3(F)C5C=CC24Br",
                    0.9259200581563509
                ],
                [
                    "O=C=S1(F)(F)C=CS234=CC2(F)C32C=CC35C(NF)NC(Br)(NN1)NC3C5C=CC24F",
                    0.9259200581563509
                ],
                [
                    "O=C=S1(F)(F)C=CS234=CC2(F)C32C=CC35C(NF)NC(Br)(NN1)NC3(F)C5C=CC24",
                    0.9259200581563509
                ],
                [
                    "O=C=S1(F)(F)C=CS234=CC2(F)C32C=CC35C(F)NC(NN1)NC3(NF)C5C=CC24Br",
                    0.9259200581563509
                ],
                [
                    "O=C=S1(F)(F)C=CS234=CC2(F)C32C=CC35C(F)NC(Br)(NN1)NC3(NF)C5C=CC24",
                    0.9259200581563509
                ],
                [
                    "O=C=S1(F)(F)C=CS234=CC2(F)C32C=CC35C(Br)NC(NN1)NC3(NF)C5C=CC24F",
                    0.9259200581563509
                ],
                [
                    "O=C=S1(F)(F)C=CS234=CC2(F)C32C=CC35C(Br)NC(NN1)NC3(F)C5C=CC24NF",
                    0.9259200581563509
                ],
                [
                    "O=C=S1(F)(F)C=CS234=CC2(F)C32C=CC35C(Br)NC(NF)(NN1)NC3C5C=CC24F",
                    0.9259200581563509
                ],
                [
                    "O=C=S1(F)(F)C=CS234=CC2(F)C32C=CC35C(Br)NC(NF)(NN1)NC3(F)C5C=CC24",
                    0.9259200581563509
                ],
                [
                    "O=C=S1(F)(F)C=CS234=CC2(F)C32C=CC35C(Br)NC(F)(NN1)NC3(NF)C5C=CC24",
                    0.9259200581563509
                ],
                [
                    "O=C=S1(F)(F)C=CS234=CC2(F)C3(NF)C4C=CC23C=CC24C(F)NC(Br)(NN1)NC34",
                    0.9259200581563509
                ],
                [
                    "O=C=S1(F)(F)C=CS234=CC2(F)C3(F)C4C=CC23C=CC24C(NF)NC(Br)(NN1)NC34",
                    0.9259200581563509
                ],
                [
                    "O=C=S1(F)(F)C=CS234=CC2(F)C25C=CC3(NF)C4C=CC23C(F)NC(Br)(NN1)NC35",
                    0.9259200581563509
                ],
                [
                    "O=CS1(F)C=CS234=CC2(NF)C32C=CC35C(C=CC24F)C3NC(Br)(NN1)NC5(F)F",
                    0.9259200581563508
                ],
                [
                    "O=C=S1(F)(NF)C=CS234=CC2C25C=CC3C4C=CC23C(F)(F)NC(F)(NN1)NC53Br",
                    0.9259200581563508
                ],
                [
                    "O=C=S1(F)(NF)C=CS234=CC2C25C=CC3C4C=CC23C(F)(F)NC(Br)(NN1)NC53F",
                    0.9259200581563508
                ],
                [
                    "O=C=S1(F)(NF)C=CS234=CC2C25C=CC3C4(F)C=CC23C5NC(Br)(NN1)NC3(F)F",
                    0.9259200581563508
                ],
                [
                    "O=C=S1(F)(NF)C=CS234=CC2C25C=CC3C4(F)C=CC23C(F)NC(Br)(NN1)NC35F",
                    0.9259200581563508
                ],
                [
                    "O=C=S1(F)(NF)C=CS234=CC2C25C=CC3C4(F)C=CC23C(F)(Br)NC(NN1)NC53F",
                    0.9259200581563508
                ],
                [
                    "O=C=S1(F)(NF)C=CS234=CC2C25C=CC3(F)C4C=CC23C(F)NC(F)(NN1)NC35Br",
                    0.9259200581563508
                ],
                [
                    "O=C=S1(F)(NF)C=CS234=CC2C25C=CC3(F)C4C=CC23C(F)(F)NC(NN1)NC53Br",
                    0.9259200581563508
                ],
                [
                    "O=C=S1(F)(NF)C=CS234=CC2(F)C25C=CC3C4(F)C=CC3(F)NC(Br)(NN1)NC2C35",
                    0.9259200581563508
                ],
                [
                    "O=C=S1(F)(NF)C=CS234=CC2(F)C25C=CC3C4(F)C=CC23C5NC3(F)NC(Br)NN1",
                    0.9259200581563508
                ],
                [
                    "O=C=S1(F)(NF)C=CS234=CC2(F)C25C=CC3C4(F)C=CC23C5NC(NN1)NC3(F)Br",
                    0.9259200581563508
                ],
                [
                    "O=C=S1(F)(NF)C=CS234=CC2(F)C25C=CC3(F)C4(F)C=CC23C(Br)NC(NN1)NC35",
                    0.9259200581563508
                ],
                [
                    "O=C=S1(F)(F)C=CS234=CC2C3C4(F)C=CC23C=CC24C(NF)NC(Br)(NN1)NC34F",
                    0.9259200581563508
                ],
                [
                    "O=C=S1(F)(F)C=CS234=CC2C32C=CC3C(NF)NC(F)(NN1)NC(F)(Br)C31C=CC124",
                    0.9259200581563508
                ],
                [
                    "O=C=S1(F)(F)C=CS234=CC2C32C=CC3C(F)(F)NC(NF)(NN1)NC(Br)C31C=CC124",
                    0.9259200581563508
                ],
                [
                    "O=C=S1(F)(F)C=CS234=CC2C32C=CC3C(Br)NC(NF)(NN1)NC(F)(F)C31C=CC124",
                    0.9259200581563508
                ],
                [
                    "O=C=S1(F)(F)C=CS234=CC2C32C=CC35C(NC(NN1)NC3(F)NF)C52C=CC4(F)Br",
                    0.9259200581563508
                ],
                [
                    "O=C=S1(F)(F)C=CS234=CC2C32C=CC35C(NC(F)(Br)NN1)NC3(NF)C5C=CC24F",
                    0.9259200581563508
                ],
                [
                    "O=C=S1(F)(F)C=CS234=CC2C32C=CC35C(C=CC24Br)C3NC(F)(NN1)NC5(F)NF",
                    0.9259200581563508
                ],
                [
                    "O=C=S1(F)(F)C=CS234=CC2C3(F)C4C=CC23C=CC24C(Br)NC(F)(NN1)NC34NF",
                    0.9259200581563508
                ],
                [
                    "O=C=S1(F)(F)C=CS234=CC2C3(Br)C4(NF)C=CC23C=CC24C3NC(NN1)NC4(F)F",
                    0.9259200581563508
                ],
                [
                    "O=C=S1(F)(F)C=CS234=CC2C25C=CC3C4C=CC23C(F)(NF)NC(Br)(NN1)NC53F",
                    0.9259200581563508
                ],
                [
                    "O=C=S1(F)(F)C=CS234=CC2C25C=CC3C4C=CC23C(F)(Br)NC(NF)(NN1)NC53F",
                    0.9259200581563508
                ],
                [
                    "O=C=S1(F)(F)C=CS234=CC2C25C=CC3C4(NF)C=CC23C5NC(F)(NN1)NC3(F)Br",
                    0.9259200581563508
                ],
                [
                    "O=C=S1(F)(F)C=CS234=CC2C25C=CC3C4(F)C=CC23C(NF)NC(Br)(NN1)NC35F",
                    0.9259200581563508
                ],
                [
                    "O=C=S1(F)(F)C=CS234=CC2C25C=CC3C4(F)C=CC23C(F)NC(NF)(NN1)NC35Br",
                    0.9259200581563508
                ],
                [
                    "O=C=S1(F)(F)C=CS234=CC2C25C=CC3(F)C4C=CC23C(F)(NF)NC(NN1)NC53Br",
                    0.9259200581563508
                ],
                [
                    "O=C=S1(F)(F)C=CS234=CC2C25C=CC3(F)C4(NF)C=CC23C(Br)NC(F)(NN1)NC35",
                    0.9259200581563508
                ],
                [
                    "O=C=S1(F)(F)C=CS234=CC2C25C=CC3(Br)C4C=CC23C5NC(F)(NN1)NC3(F)NF",
                    0.9259200581563508
                ],
                [
                    "O=C=S1(F)(F)C=CS234=CC25C2C3(F)C=CC3C(F)(C=CC254)NC(NN1)NC3(Br)NF",
                    0.9259200581563508
                ],
                [
                    "O=C=S1(F)(F)C=CS234=CC25C2C3(F)C=CC3C(Br)NC(NF)(NN1)NC3(F)C=CC254",
                    0.9259200581563508
                ],
                [
                    "O=C=S1(F)(F)C=CS234=CC25C2C3(Br)C=CC3C(C=CC254)NC(F)(NN1)NC3(F)NF",
                    0.9259200581563508
                ],
                [
                    "O=C=S1(F)(F)C=CS234=CC2(NF)C32C=CC35C(F)NC(NN1)NC3C52C=CC4(F)Br",
                    0.9259200581563508
                ],
                [
                    "O=C=S1(F)(F)C=CS234=CC2(NF)C32C=CC35C(C=CC24F)C3NC(NN1)NC5(F)Br",
                    0.9259200581563508
                ],
                [
                    "O=C=S1(F)(F)C=CS234=CC2(NF)C25C=CC3C4(Br)C=CC23C(F)NC(NN1)NC35F",
                    0.9259200581563508
                ],
                [
                    "O=C=S1(F)(F)C=CS234=CC2(NF)C25C=CC3(Br)C4C=CC23C5NC(NN1)NC3(F)F",
                    0.9259200581563508
                ],
                [
                    "O=C=S1(F)(F)C=CS234=CC2(NF)C25C=CC3(Br)C4C=CC23C(F)NC(F)(NN1)NC35",
                    0.9259200581563508
                ],
                [
                    "O=C=S1(F)(F)C=CS234=CC2(F)C32C=CC35C(NF)NC(NN1)NC3(Br)C5C=CC24F",
                    0.9259200581563508
                ],
                [
                    "O=C=S1(F)(F)C=CS234=CC2(F)C32C=CC35C(F)NC(Br)(NN1)NC3C5C=CC24NF",
                    0.9259200581563508
                ],
                [
                    "O=C=S1(F)(F)C=CS234=CC2(F)C32C=CC35C(C=CC24)C3NC(Br)(NN1)NC5(F)NF",
                    0.9259200581563508
                ],
                [
                    "O=C=S1(F)(F)C=CS234=CC2(F)C32C=CC35C(Br)NC(F)(NN1)NC3C5C=CC24NF",
                    0.9259200581563508
                ],
                [
                    "O=C=S1(F)(F)C=CS234=CC2(F)C32C4C=CC3C=CC24C3NC(F)(NN1)NC4(Br)NF",
                    0.9259200581563508
                ],
                [
                    "O=C=S1(F)(F)C=CS234=CC2(F)C32C35C=CC(C=CC24Br)C3NC(F)(NN1)NC5NF",
                    0.9259200581563508
                ],
                [
                    "O=C=S1(F)(F)C=CS234=CC2(F)C3(F)C42C=CC34C=CC3(C(NF)NC(Br)NN1)C4N2",
                    0.9259200581563508
                ],
                [
                    "O=C=S1(F)(F)C=CS234=CC2(F)C25C=CC3C4C=CC23C5NC(Br)(NN1)NC3(F)NF",
                    0.9259200581563508
                ],
                [
                    "O=C=S1(F)(F)C=CS234=CC2(F)C25C=CC3C4C=CC23C(Br)NC(F)(NN1)NC35NF",
                    0.9259200581563508
                ],
                [
                    "O=C=S1(F)(F)C=CS234=CC2(F)C25C=CC3(NF)C4C=CC23C(F)NC(NN1)NC35Br",
                    0.9259200581563508
                ],
                [
                    "O=C=S1(F)(F)C=CS234=CC2(F)C25C=CC3(F)C4(Br)C=CC23C(NF)NC(NN1)NC35",
                    0.9259200581563508
                ],
                [
                    "O=C=S1(F)(F)C=CS234=CC2(Br)C3C4C=CC23C=CC24C(F)(NF)NC(NN1)NC34F",
                    0.9259200581563508
                ],
                [
                    "O=C=S1(F)(F)C=CS234=CC2(Br)C32C=CC3C(F)(F)NC(NN1)NC(NF)C31C=CC124",
                    0.9259200581563508
                ],
                [
                    "O=C=S1(F)(F)C=CS234=CC2(Br)C25C=CC3C4C=CC23C5NC(F)(NN1)NC3(F)NF",
                    0.9259200581563508
                ],
                [
                    "O=C=S1(F)(F)C=CS234=CC2(Br)C25C=CC3C4(NF)C=CC23C(F)NC(F)(NN1)NC35",
                    0.9259200581563508
                ],
                [
                    "O=C=S1(F)(F)C=CS234=CC2(Br)C25C=CC3C4(F)C=CC23C(NF)NC(NN1)NC35F",
                    0.9259200581563508
                ],
                [
                    "O=C=S1(F)(F)C=CS234=CC2(Br)C25C=CC3(F)C4(NF)C=CC23C(F)NC(NN1)NC35",
                    0.9259200581563508
                ],
                [
                    "O=C=S1(F)(Br)C=CS234=CC2C25C=CC3(NF)C4C=CC23C(F)NC(F)(NN1)NC35F",
                    0.9259200581563508
                ],
                [
                    "O=C=S1(F)(Br)C=CS234=CC2C25C=CC3(NF)C4(F)C=CC23C5NC(NN1)NC3(F)F",
                    0.9259200581563508
                ],
                [
                    "O=C=S1(F)(Br)C=CS234=CC2(NF)C25C=CC3(F)C4C=CC23C(F)NC(NN1)NC35F",
                    0.9259200581563508
                ]
            ],
            "execution_time": 31175.968643426895,
            "number_scoring_function_calls": 1261865,
            "metadata": {
                "top_1": 0.9259200581563509,
                "top_10": 0.9259200581563507,
                "top_100": 0.9259200581563506,
                "internal_similarity_max": 0.9333333333333333,
                "internal_similarity_mean": 0.3610994251863975,
                "internal_similarity_histogram_density": [
                    [
                        0.1,
                        0.044,
                        2.2759999999999994,
                        4.772000000000001,
                        1.9800000000000004,
                        0.5719999999999995,
                        0.20400000000000004,
                        0.04400000000000001,
                        0.004000000000000001,
                        0.004000000000000001
                    ]
                ],
                "internal_similarity_histogram_bins": [
                    [
                        0.0,
                        0.1,
                        0.2,
                        0.30000000000000004,
                        0.4,
                        0.5,
                        0.6000000000000001,
                        0.7000000000000001,
                        0.8,
                        0.9,
                        1.0
                    ]
                ]
            }
        },
        {
            "benchmark_name": "Zaleplon MPO",
            "score": 0.7929581228595897,
            "optimized_molecules": [
                [
                    "CCN(C(C)=O)c1cccc(-c2ccnc3c(C#CC=O)cnn23)c1",
                    0.803969143692053
                ],
                [
                    "CCN(C(C)=O)c1cccc(-c2ccnc3c(C#CPO)cnn23)c1",
                    0.793982078592347
                ],
                [
                    "CCN(C(C)=O)c1cccc(-c2ccnc3c(C#COP)cnn23)c1",
                    0.793982078592347
                ],
                [
                    "CCN(C(C)=O)c1cccc(-c2ccnc3c(C#CCF)cnn23)c1",
                    0.793982078592347
                ],
                [
                    "CCN(C(C)=O)c1cccc(-c2ccnc3c(C#CCCl)cnn23)c1",
                    0.793982078592347
                ],
                [
                    "CCN(C(C)=O)c1cccc(-c2ccnc3c(C#CCBr)cnn23)c1",
                    0.793982078592347
                ],
                [
                    "CCN(C(C)=O)c1cccc(-c2ccnc3c(C#CC=P)cnn23)c1",
                    0.793982078592347
                ],
                [
                    "C=PC#Cc1cnn2c(-c3cccc(N(CC)C(C)=O)c3)ccnc12",
                    0.793982078592347
                ],
                [
                    "CCN(C(C)=O)c1cccc(-c2ccnc3c(C#CC(O)F)cnn23)c1",
                    0.7935949136575051
                ],
                [
                    "CCN(C(C)=O)c1cccc(-c2ccnc3c(C#CC(O)Cl)cnn23)c1",
                    0.7935949136575051
                ],
                [
                    "CCN(C(C)=O)c1cccc(-c2ccnc3c(C#CC(O)Br)cnn23)c1",
                    0.7935949136575051
                ],
                [
                    "CCN(C(C)=O)c1cccc(-c2ccnc3c(C#CC(O)=P)cnn23)c1",
                    0.7935949136575051
                ],
                [
                    "CCN(C(C)=O)c1cccc(-c2ccnc3c(C#CC(=O)P)cnn23)c1",
                    0.7935949136575051
                ],
                [
                    "C#Cc1cnn2c(-c3cccc(N(CC)C(C)=O)c3)ccc(O)c12",
                    0.7934920476158722
                ],
                [
                    "C#Cc1cn2c(-c3cccc(N(CC)C(C)=O)c3)ccnc2c1O",
                    0.7934920476158722
                ],
                [
                    "C#Cc1cc(O)n2c(-c3cccc(N(CC)C(C)=O)c3)ccnc12",
                    0.7934920476158722
                ],
                [
                    "CCN(C(C)=O)c1cccc(-c2ccnc3c(C#CO)ccn23)c1",
                    0.7886388397182801
                ],
                [
                    "CCN(C(C)=O)c1cccc(-c2cccc3c(C#CO)cnn23)c1",
                    0.7886388397182801
                ],
                [
                    "CCN(C(C)=O)c1cccc(-c2ccnc3c(C#CPC=O)cnn23)c1",
                    0.7885561648497321
                ],
                [
                    "CCN(C(C)=O)c1cccc(-c2ccnc3c(C#CP=CO)cnn23)c1",
                    0.7885561648497321
                ],
                [
                    "CCN(C(C)=O)c1cccc(-c2ccnc3c(C#CP4CO4)cnn23)c1",
                    0.7885561648497321
                ],
                [
                    "CCN(C(C)=O)c1cccc(-c2ccnc3c(C#COCF)cnn23)c1",
                    0.7885561648497321
                ],
                [
                    "CCN(C(C)=O)c1cccc(-c2ccnc3c(C#COCCl)cnn23)c1",
                    0.7885561648497321
                ],
                [
                    "CCN(C(C)=O)c1cccc(-c2ccnc3c(C#COCBr)cnn23)c1",
                    0.7885561648497321
                ],
                [
                    "CCN(C(C)=O)c1cccc(-c2ccnc3c(C#COC=P)cnn23)c1",
                    0.7885561648497321
                ],
                [
                    "CCN(C(C)=O)c1cccc(-c2ccnc3c(C#CCP=O)cnn23)c1",
                    0.7885561648497321
                ],
                [
                    "CCN(C(C)=O)c1cccc(-c2ccnc3c(C#CCOF)cnn23)c1",
                    0.7885561648497321
                ],
                [
                    "CCN(C(C)=O)c1cccc(-c2ccnc3c(C#CCOCl)cnn23)c1",
                    0.7885561648497321
                ],
                [
                    "CCN(C(C)=O)c1cccc(-c2ccnc3c(C#CCOBr)cnn23)c1",
                    0.7885561648497321
                ],
                [
                    "CCN(C(C)=O)c1cccc(-c2ccnc3c(C#CC=PO)cnn23)c1",
                    0.7885561648497321
                ],
                [
                    "CCN(C(C)=O)c1cccc(-c2ccnc3c(C#CC4OP4)cnn23)c1",
                    0.7885561648497321
                ],
                [
                    "C=POC#Cc1cnn2c(-c3cccc(N(CC)C(C)=O)c3)ccnc12",
                    0.7885561648497321
                ],
                [
                    "CCN(C(C)=O)c1cccc(-c2ccnc3c(C#S4=C=C4O)cnn23)c1",
                    0.7837367193130107
                ],
                [
                    "CCN(C(C)=O)c1cccc(-c2ccnc3c(C#S4(O)C#C4)cnn23)c1",
                    0.7837367193130107
                ],
                [
                    "CCN(C(C)=O)c1cccc(-c2ccnc3c(C#CC(O)=S)cnn23)c1",
                    0.7837367193130107
                ],
                [
                    "CCN(C(C)=O)c1cccc(-c2ccnc3c(C#CC(=O)S)cnn23)c1",
                    0.7837367193130107
                ],
                [
                    "C#S(=O)C#Cc1cnn2c(-c3cccc(N(CC)C(C)=O)c3)ccnc12",
                    0.7837367193130107
                ],
                [
                    "C#CS(=O)#Cc1cnn2c(-c3cccc(N(CC)C(C)=O)c3)ccnc12",
                    0.7837367193130107
                ],
                [
                    "C#Cc1ccc(-c2cccc(N(CC)C(C)=O)c2)n2ncc(O)c12",
                    0.7808688094430303
                ],
                [
                    "C#Cc1cc(O)c2nccc(-c3cccc(N(CC)C(C)=O)c3)n12",
                    0.7808688094430303
                ],
                [
                    "C#Cc1cc(-c2cccc(N(CC)C(C)=O)c2)n2c(O)ccnc12",
                    0.7808688094430303
                ],
                [
                    "C#Cc1c(O)cn2c(-c3cccc(N(CC)C(C)=O)c3)ccnc12",
                    0.7808688094430303
                ],
                [
                    "CCN(C(C)=O)c1cccc(-c2ccnc3c(C#CP)cnn23)c1",
                    0.7803151211091254
                ],
                [
                    "CCN(C(C)=O)c1cccc(-c2ccnc3c(C#[SH]=C=C=O)cnn23)c1",
                    0.7787605628481891
                ],
                [
                    "CCN(C(C)=O)c1cccc(-c2ccnc3c(C#[SH]4C5=C4O5)cnn23)c1",
                    0.7787605628481891
                ],
                [
                    "CCN(C(C)=O)c1cccc(-c2ccnc3c(C#[SH]4C#CO4)cnn23)c1",
                    0.7787605628481891
                ],
                [
                    "CCN(C(C)=O)c1cccc(-c2ccnc3c(C#SC=C=O)cnn23)c1",
                    0.7787605628481891
                ],
                [
                    "CCN(C(C)=O)c1cccc(-c2ccnc3c(C#SC4=CO4)cnn23)c1",
                    0.7787605628481891
                ],
                [
                    "CCN(C(C)=O)c1cccc(-c2ccnc3c(C#SC#CO)cnn23)c1",
                    0.7787605628481891
                ],
                [
                    "CCN(C(C)=O)c1cccc(-c2ccnc3c(C#S4=C=CO4)cnn23)c1",
                    0.7787605628481891
                ],
                [
                    "CCN(C(C)=O)c1cccc(-c2ccnc3c(C#S#CC=O)cnn23)c1",
                    0.7787605628481891
                ],
                [
                    "CCN(C(C)=O)c1cccc(-c2ccnc3c(C#C[SH]=C=O)cnn23)c1",
                    0.7787605628481891
                ],
                [
                    "CCN(C(C)=O)c1cccc(-c2ccnc3c(C#C[SH]4#CO4)cnn23)c1",
                    0.7787605628481891
                ],
                [
                    "CCN(C(C)=O)c1cccc(-c2ccnc3c(C#CSC=O)cnn23)c1",
                    0.7787605628481891
                ],
                [
                    "CCN(C(C)=O)c1cccc(-c2ccnc3c(C#CS4=CO4)cnn23)c1",
                    0.7787605628481891
                ],
                [
                    "CCN(C(C)=O)c1cccc(-c2ccnc3c(C#CS#CO)cnn23)c1",
                    0.7787605628481891
                ],
                [
                    "CCN(C(C)=O)c1cccc(-c2ccnc3c(C#COC=S)cnn23)c1",
                    0.7787605628481891
                ],
                [
                    "CCN(C(C)=O)c1cccc(-c2ccnc3c(C#COC#[SH])cnn23)c1",
                    0.7787605628481891
                ],
                [
                    "CCN(C(C)=O)c1cccc(-c2ccnc3c(C#CC=S=O)cnn23)c1",
                    0.7787605628481891
                ],
                [
                    "CCN(C(C)=O)c1cccc(-c2ccnc3c(C#CC4OS4)cnn23)c1",
                    0.7787605628481891
                ],
                [
                    "CCN(C(C)=O)c1cccc(-c2ccnc3c(C#CC4=[SH]O4)cnn23)c1",
                    0.7787605628481891
                ],
                [
                    "CCN(C(C)=O)c1cccc(-c2ccnc3c(C#CC#[SH]=O)cnn23)c1",
                    0.7787605628481891
                ],
                [
                    "CCN(C(C)=O)c1cccc(-c2ccnc3c(C#CC#SO)cnn23)c1",
                    0.7787605628481891
                ],
                [
                    "C#SOC#Cc1cnn2c(-c3cccc(N(CC)C(C)=O)c3)ccnc12",
                    0.7787605628481891
                ],
                [
                    "C#COS#Cc1cnn2c(-c3cccc(N(CC)C(C)=O)c3)ccnc12",
                    0.7787605628481891
                ],
                [
                    "CCN(C(C)=O)c1cccc(-c2ccnc3c(C=C=O)ccn23)c1",
                    0.7761505257063329
                ],
                [
                    "C#COc1ccn2c(-c3cccc(N(CC)C(C)=O)c3)ccnc12",
                    0.7761505257063329
                ],
                [
                    "C#Cc1cnn2c(-c3cccc(N(CC)C(=O)C(C)=O)c3)ccnc12",
                    0.7735006416506128
                ],
                [
                    "C#CC(=O)c1cnn2c(-c3cccc(N(CC)C(C)=O)c3)ccnc12",
                    0.7735006416506128
                ],
                [
                    "CCN(C(C)=O)c1cccc(-c2ccnc3c(C#CO)cnn23)c1",
                    0.7706218909970667
                ],
                [
                    "CC#Cc1cnn2c(-c3cccc(N(CC)C(C)=O)c3)ccnc12",
                    0.7706218909970667
                ],
                [
                    "CCN(C(C)=O)c1cccc(-c2ccnc3c(S)c(C#CO)cn23)c1",
                    0.7695144225994927
                ],
                [
                    "CCN(C(C)=O)c1cccc(-c2ccnc3c(O)c(C#CS)cn23)c1",
                    0.7695144225994927
                ],
                [
                    "CCN(C(C)=O)c1cccc(-c2ccnc3c(C=O)c(C#[SH])cn23)c1",
                    0.7695144225994927
                ],
                [
                    "CCN(C(C)=O)c1cccc(-c2ccnc3c(C#[SH])cc(C=O)n23)c1",
                    0.7695144225994927
                ],
                [
                    "CCN(C(C)=O)c1cccc(-c2ccnc3c(C#CS)cc(O)n23)c1",
                    0.7695144225994927
                ],
                [
                    "CCN(C(C)=O)c1cccc(-c2ccnc3c(C#CO)cc(S)n23)c1",
                    0.7695144225994927
                ],
                [
                    "CCN(C(C)=O)c1cccc(-c2ccc(S)c3c(C#CO)cnn23)c1",
                    0.7695144225994927
                ],
                [
                    "CCN(C(C)=O)c1cccc(-c2ccc(O)c3c(C#CS)cnn23)c1",
                    0.7695144225994927
                ],
                [
                    "CCN(C(C)=O)c1cccc(-c2ccc(C=O)c3c(C#[SH])cnn23)c1",
                    0.7695144225994927
                ],
                [
                    "C#S#Cc1cnn2c(-c3cccc(N(CC)C(C)=O)c3)ccc(O)c12",
                    0.7695144225994927
                ],
                [
                    "C#S#Cc1cn2c(-c3cccc(N(CC)C(C)=O)c3)ccnc2c1O",
                    0.7695144225994927
                ],
                [
                    "C#S#Cc1cc(O)n2c(-c3cccc(N(CC)C(C)=O)c3)ccnc12",
                    0.7695144225994927
                ],
                [
                    "C#Cc1cnn2c(-c3cccc(N(CC)C(C)=O)c3)ccc([SH]=O)c12",
                    0.7695144225994927
                ],
                [
                    "C#Cc1cnn2c(-c3cccc(N(CC)C(C)=O)c3)ccc(SO)c12",
                    0.7695144225994927
                ],
                [
                    "C#Cc1cnn2c(-c3cccc(N(CC)C(C)=O)c3)ccc(OS)c12",
                    0.7695144225994927
                ],
                [
                    "C#Cc1cn2c(-c3cccc(N(CC)C(C)=O)c3)ccnc2c1[SH]=O",
                    0.7695144225994927
                ],
                [
                    "C#Cc1cn2c(-c3cccc(N(CC)C(C)=O)c3)ccnc2c1SO",
                    0.7695144225994927
                ],
                [
                    "C#Cc1cn2c(-c3cccc(N(CC)C(C)=O)c3)ccnc2c1OS",
                    0.7695144225994927
                ],
                [
                    "C#Cc1cc([SH]=O)n2c(-c3cccc(N(CC)C(C)=O)c3)ccnc12",
                    0.7695144225994927
                ],
                [
                    "C#Cc1cc(SO)n2c(-c3cccc(N(CC)C(C)=O)c3)ccnc12",
                    0.7695144225994927
                ],
                [
                    "C#Cc1cc(OS)n2c(-c3cccc(N(CC)C(C)=O)c3)ccnc12",
                    0.7695144225994927
                ],
                [
                    "CCN(C(C)=O)c1cccc(-c2ccnc3c(C=C=C=O)cnn23)c1",
                    0.7685894768121614
                ],
                [
                    "C#Cc1cnn2c(-c3cccc(N(CC)C(C)=O)c3)cc(O)cc12",
                    0.7683498199278325
                ],
                [
                    "C#Cc1cnn2c(-c3cccc(C(O)(CC)C(C)=O)c3)ccnc12",
                    0.7683498199278325
                ],
                [
                    "C#Cc1cc2nccc(-c3cccc(N(CC)C(C)=O)c3)n2c1O",
                    0.7683498199278325
                ],
                [
                    "CCN(C(C)=O)c1cccc(-c2ccnc3c(C#[SH]=C=O)ccn23)c1",
                    0.7649744748793907
                ],
                [
                    "CCN(C(C)=O)c1cccc(-c2ccnc3c(C#S#CO)ccn23)c1",
                    0.7649744748793907
                ],
                [
                    "CCN(C(C)=O)c1cccc(-c2ccnc3c(C#COS)ccn23)c1",
                    0.7649744748793907
                ],
                [
                    "CCN(C(C)=O)c1cccc(-c2cccc3c(C#COS)cnn23)c1",
                    0.7649744748793907
                ]
            ],
            "execution_time": 224288.95542669296,
            "number_scoring_function_calls": 10608766,
            "metadata": {
                "top_1": 0.803969143692053,
                "top_10": 0.7949033521153492,
                "top_100": 0.7800018727713669,
                "internal_similarity_max": 0.864406779661017,
                "internal_similarity_mean": 0.5923005963810116,
                "internal_similarity_histogram_density": [
                    [
                        0.1,
                        0.0,
                        0.0,
                        0.04400000000000001,
                        0.7880000000000001,
                        4.9359999999999955,
                        1.9280000000000004,
                        2.0380000000000003,
                        0.16600000000000004,
                        0.0
                    ]
                ],
                "internal_similarity_histogram_bins": [
                    [
                        0.0,
                        0.1,
                        0.2,
                        0.30000000000000004,
                        0.4,
                        0.5,
                        0.6000000000000001,
                        0.7000000000000001,
                        0.8,
                        0.9,
                        1.0
                    ]
                ]
            }
        },
        {
            "benchmark_name": "Valsartan SMARTS",
            "score": 0.9978019034990838,
            "optimized_molecules": [
                [
                    "O=Cc1cccc2c1C(C(O)Cl)N1CC1N(C=O)C(=O)c1ccc-2cc1",
                    0.9978404470653042
                ],
                [
                    "O=Cc1cccc2c1C(=O)N1CC1N(C=O)C(C(O)Cl)c1ccc-2cc1",
                    0.9978404470653042
                ],
                [
                    "O=Cc1cccc2c1-c1ccc(cc1)C(C(O)Cl)N(C=O)C1CN1C2=O",
                    0.9978404470653042
                ],
                [
                    "O=Cc1cccc2c1-c1ccc(cc1)C(=O)N(C=O)C1CN1C2C(O)Cl",
                    0.9978404470653042
                ],
                [
                    "O=Cc1ccc2c(c1)C(C(O)Cl)N1CC1N(C=O)C(=O)c1ccc-2cc1",
                    0.9978404470653042
                ],
                [
                    "O=Cc1ccc2c(c1)C(=O)N1CC1N(C=O)C(C(O)Cl)c1ccc-2cc1",
                    0.9978404470653042
                ],
                [
                    "O=Cc1ccc2c(c1)-c1ccc(cc1)C(C(O)Cl)N(C=O)C1CN1C2=O",
                    0.9978404470653042
                ],
                [
                    "O=Cc1ccc2c(c1)-c1ccc(cc1)C(=O)N(C=O)C1CN1C2C(O)Cl",
                    0.9978404470653042
                ],
                [
                    "O=Cc1cc2ccc1C(C(O)Cl)N(C=O)C1CN1C(=O)c1ccc-2cc1",
                    0.9978404470653042
                ],
                [
                    "O=Cc1cc2ccc1C(=O)N1CC1N(C=O)C(C(O)Cl)c1ccc-2cc1",
                    0.9978404470653042
                ],
                [
                    "O=Cc1cc2ccc1-c1ccc(cc1)C(C(O)Cl)N(C=O)C1CN1C2=O",
                    0.9978404470653042
                ],
                [
                    "O=Cc1cc2ccc1-c1ccc(cc1)C(=O)N1CC1N(C=O)C2C(O)Cl",
                    0.9978404470653042
                ],
                [
                    "O=Cc1cc2c(c(S)c1O)N1CC1N(C=O)C(C=O)c1ccc-2cc1",
                    0.9978339708201397
                ],
                [
                    "O=Cc1cc2c(c(O)c1S)N1CC1N(C=O)C(C=O)c1ccc-2cc1",
                    0.9978339708201397
                ],
                [
                    "O=Cc1cc2c(O)c(S)c1C(C=O)N(C=O)C1CN1c1ccc-2cc1",
                    0.9978339708201397
                ],
                [
                    "O=Cc1cc(S)c2c(c1O)N1CC1N(C=O)C(C=O)c1ccc-2cc1",
                    0.9978339708201397
                ],
                [
                    "O=Cc1cc(S)c2c(c1O)-c1ccc(cc1)C(C=O)N(C=O)C1CN21",
                    0.9978339708201397
                ],
                [
                    "O=Cc1cc(O)c2c(c1S)-c1ccc(cc1)C(C=O)N(C=O)C1CN21",
                    0.9978339708201397
                ],
                [
                    "O=Cc1cc(O)c(S)c2c1-c1ccc(cc1)C(C=O)N(C=O)C1CN21",
                    0.9978339708201397
                ],
                [
                    "O=Cc1c2cc(S)c(c1O)-c1ccc(cc1)N1CC1N(C=O)C2C=O",
                    0.9978339708201397
                ],
                [
                    "O=Cc1c2cc(O)c(c1S)-c1ccc(cc1)N1CC1N(C=O)C2C=O",
                    0.9978339708201397
                ],
                [
                    "O=Cc1c(S)cc2c(c1O)-c1ccc(cc1)C(C=O)N(C=O)C1CN21",
                    0.9978339708201397
                ],
                [
                    "O=Cc1c(S)c2cc(O)c1-c1ccc(cc1)N1CC1N(C=O)C2C=O",
                    0.9978339708201397
                ],
                [
                    "O=Cc1c(S)c(O)cc2c1-c1ccc(cc1)C(C=O)N(C=O)C1CN21",
                    0.9978339708201397
                ],
                [
                    "O=Cc1c(O)cc2c(c1S)-c1ccc(cc1)C(C=O)N(C=O)C1CN21",
                    0.9978339708201397
                ],
                [
                    "O=Cc1c(O)cc(S)c2c1N1CC1N(C=O)C(C=O)c1ccc-2cc1",
                    0.9978339708201397
                ],
                [
                    "O=Cc1c(O)cc(S)c2c1-c1ccc(cc1)C(C=O)N(C=O)C1CN21",
                    0.9978339708201397
                ],
                [
                    "O=Cc1c(O)c2cc(S)c1C(C=O)N(C=O)C1CN1c1ccc-2cc1",
                    0.9978339708201397
                ],
                [
                    "O=Cc1c(O)c(S)cc2c1-c1ccc(cc1)C(C=O)N(C=O)C1CN21",
                    0.9978339708201397
                ],
                [
                    "O=CC1(CO)CN(Br)c2ccc(cc2)-c2ccc(cc2)C(=O)N2C(=O)C21",
                    0.9978093912388295
                ],
                [
                    "O=CN(C(=O)P)C(=O)c1ccc(-c2cc3ccc2N2C(O)C2C3)cc1",
                    0.9977730478214093
                ],
                [
                    "O=CN1C(=O)c2ccc(cc2)-c2ccccc2N2CC2C(C(O)Br)C1=O",
                    0.9977660923907293
                ],
                [
                    "O=CN1C(=O)c2ccc(cc2)-c2cccc(c2)N2CC2C(C(O)Br)C1=O",
                    0.9977660923907293
                ],
                [
                    "O=CC1CN(C=O)C(=O)c2ccc(cc2)-c2ccccc2N2C1C2(O)Br",
                    0.9977660923907293
                ],
                [
                    "O=CC1C2CN2c2ccccc2-c2ccc(cc2)C(=O)N(C=O)C1(O)Br",
                    0.9977660923907293
                ],
                [
                    "O=CC(CN1c2cccc(c2)-c2ccc(cc2)C(=O)N2C(=O)C21)C(O)Br",
                    0.9977660923907293
                ],
                [
                    "CC(C=O)C12CN1c1cc(cc(O)c1-c1ccccc1)C(=O)N2C=O",
                    0.9977227104649425
                ],
                [
                    "CC(C=O)C12CN1c1cc(c(O)cc1-c1ccccc1)C(=O)N2C=O",
                    0.9977227104649425
                ],
                [
                    "CC(C=O)C12CN1c1c(-c3ccccc3)ccc(c1O)C(=O)N2C=O",
                    0.9977227104649425
                ],
                [
                    "CCC1N2c3cc(cc(C=O)c3-c3ccccc3)C(=O)N(C=O)C12O",
                    0.9977108313996388
                ],
                [
                    "CCC1N2c3cc(c(C=O)cc3-c3ccccc3)C(=O)N(C=O)C12O",
                    0.9977108313996388
                ],
                [
                    "CCC1N2c3c(-c4ccccc4)ccc(c3C=O)C(=O)N(C=O)C12O",
                    0.9977108313996388
                ],
                [
                    "CCC12C(O)N1c1cc(cc(C=O)c1-c1ccccc1)C(=O)N2C=O",
                    0.9977108313996388
                ],
                [
                    "CCC12C(O)N1c1cc(c(C=O)cc1-c1ccccc1)C(=O)N2C=O",
                    0.9977108313996388
                ],
                [
                    "CCC12C(O)N1c1c(-c3ccccc3)ccc(c1C=O)C(=O)N2C=O",
                    0.9977108313996388
                ],
                [
                    "CCC1(O)C2N(C=O)C(=O)c3cc(C=O)c(-c4ccccc4)c(c3)N21",
                    0.9977108313996388
                ],
                [
                    "CCC1(O)C2N(C=O)C(=O)c3ccc(-c4ccccc4)c(c3C=O)N21",
                    0.9977108313996387
                ],
                [
                    "CCC1(O)C2N(C=O)C(=O)c3cc(c(-c4ccccc4)cc3C=O)N21",
                    0.9977108313996387
                ],
                [
                    "O=Cc1ccc2cc1N1CC1(C(O)Br)N(C=O)C(=O)c1ccc-2cc1",
                    0.9976584664025545
                ],
                [
                    "O=Cc1ccc2cc1N1C(O)C1C(=O)N(CBr)C(=O)c1ccc-2cc1",
                    0.9976584664025545
                ],
                [
                    "O=Cc1ccc2cc1N1C(Br)C1N(C(=O)CO)C(=O)c1ccc-2cc1",
                    0.9976584664025545
                ],
                [
                    "O=Cc1ccc2cc1N1C(Br)C1C(=O)N(CO)C(=O)c1ccc-2cc1",
                    0.9976584664025545
                ],
                [
                    "O=Cc1ccc2cc1N(CO)C(Br)C1C(=O)N1C(=O)c1ccc-2cc1",
                    0.9976584664025545
                ],
                [
                    "O=Cc1ccc2cc1N(CBr)C(O)C1C(=O)N1C(=O)c1ccc-2cc1",
                    0.9976584664025545
                ],
                [
                    "O=Cc1ccc2cc1N(C(O)CBr)C1C(=O)N1C(=O)c1ccc-2cc1",
                    0.9976584664025545
                ],
                [
                    "O=Cc1ccc2cc1N(C(Br)CO)C1C(=O)N1C(=O)c1ccc-2cc1",
                    0.9976584664025545
                ],
                [
                    "O=Cc1ccc(-c2ccc3cc2N2C(O)C2C(=O)N(CBr)C3=O)cc1",
                    0.9976584664025545
                ],
                [
                    "O=Cc1ccc(-c2ccc3c(c2)N2C(O)C2N(C(=O)CBr)C3=O)cc1",
                    0.9976584664025545
                ],
                [
                    "O=Cc1ccc(-c2ccc3c(c2)N(Br)C(CO)C2C(=O)N2C3=O)cc1",
                    0.9976584664025545
                ],
                [
                    "O=Cc1cc2ccc1N1C(O)C1N(C(=O)CBr)C(=O)c1ccc-2cc1",
                    0.9976584664025545
                ],
                [
                    "O=Cc1cc2ccc1N1C(O)C1C(=O)N(CBr)C(=O)c1ccc-2cc1",
                    0.9976584664025545
                ],
                [
                    "O=Cc1cc2ccc1N(CO)C(Br)C1C(=O)N1C(=O)c1ccc-2cc1",
                    0.9976584664025545
                ],
                [
                    "O=Cc1cc2ccc1N(CBr)C(O)C1C(=O)N1C(=O)c1ccc-2cc1",
                    0.9976584664025545
                ],
                [
                    "O=Cc1cc2ccc1N(C(O)CBr)C1C(=O)N1C(=O)c1ccc-2cc1",
                    0.9976584664025545
                ],
                [
                    "O=Cc1cc2ccc1N(C(Br)CO)C1C(=O)N1C(=O)c1ccc-2cc1",
                    0.9976584664025545
                ],
                [
                    "O=Cc1cc2ccc1N(Br)CC(O)C1C(=O)N1C(=O)c1ccc-2cc1",
                    0.9976584664025545
                ],
                [
                    "O=Cc1cc2ccc1N(Br)C(CO)C1C(=O)N1C(=O)c1ccc-2cc1",
                    0.9976584664025545
                ],
                [
                    "O=Cc1cc2ccc1C(=O)N1C(=O)C1N(C(Br)CO)c1ccc-2cc1",
                    0.9976584664025545
                ],
                [
                    "O=Cc1cc2ccc1-c1ccc(cc1)N1C(O)C1N(C(=O)CBr)C2=O",
                    0.9976584664025545
                ],
                [
                    "O=Cc1cc2ccc1-c1ccc(cc1)N1C(Br)C1N(C(=O)CO)C2=O",
                    0.9976584664025545
                ],
                [
                    "O=Cc1cc2ccc1-c1ccc(cc1)N(CBr)C(O)C1C(=O)N1C2=O",
                    0.9976584664025545
                ],
                [
                    "O=Cc1cc2ccc1-c1ccc(cc1)N(C(O)CBr)C1C(=O)N1C2=O",
                    0.9976584664025545
                ],
                [
                    "O=Cc1cc2ccc1-c1ccc(cc1)N(C(Br)CO)C1C(=O)N1C2=O",
                    0.9976584664025545
                ],
                [
                    "O=Cc1cc2ccc1-c1ccc(cc1)N(Br)CC(O)C1C(=O)N1C2=O",
                    0.9976584664025545
                ],
                [
                    "O=Cc1cc2ccc1-c1ccc(cc1)N(Br)C(CO)C1C(=O)N1C2=O",
                    0.9976584664025545
                ],
                [
                    "O=Cc1cc2ccc1-c1ccc(cc1)C(=O)N1C(=O)C1N2C(O)CBr",
                    0.9976584664025545
                ],
                [
                    "O=Cc1cc2ccc1-c1ccc(cc1)C(=O)N1C(=O)C1N2C(Br)CO",
                    0.9976584664025545
                ],
                [
                    "O=Cc1cc2ccc1-c1ccc(cc1)C(=O)N1C(=O)C1C(O)N2CBr",
                    0.9976584664025545
                ],
                [
                    "O=Cc1cc2ccc1-c1ccc(cc1)C(=O)N1C(=O)C1C(CO)N2Br",
                    0.9976584664025545
                ],
                [
                    "O=Cc1c2cccc1N1C(O)C1C(=O)N(CBr)C(=O)c1ccc-2cc1",
                    0.9976584664025545
                ],
                [
                    "O=Cc1c2cccc1N1C(Br)C1N(C(=O)CO)C(=O)c1ccc-2cc1",
                    0.9976584664025545
                ],
                [
                    "O=Cc1c2cccc1N1C(Br)C1C(=O)N(CO)C(=O)c1ccc-2cc1",
                    0.9976584664025545
                ],
                [
                    "O=Cc1c2cccc1N(CO)C(Br)C1C(=O)N1C(=O)c1ccc-2cc1",
                    0.9976584664025545
                ],
                [
                    "O=Cc1c2cccc1N(CBr)C(O)C1C(=O)N1C(=O)c1ccc-2cc1",
                    0.9976584664025545
                ],
                [
                    "O=Cc1c2cccc1N(C(O)CBr)C1C(=O)N1C(=O)c1ccc-2cc1",
                    0.9976584664025545
                ],
                [
                    "O=Cc1c2cccc1N(C(Br)CO)C1C(=O)N1C(=O)c1ccc-2cc1",
                    0.9976584664025545
                ],
                [
                    "O=CN1CC2C(O)N2c2ccc(cc2)-c2ccc(cc2C(=O)Br)C1=O",
                    0.9976584664025545
                ],
                [
                    "O=CN1CC2C(O)N2c2ccc(cc2)-c2ccc(c(C(=O)Br)c2)C1=O",
                    0.9976584664025545
                ],
                [
                    "O=CN1CC2C(O)N2c2ccc(C(=O)Br)cc2-c2ccc(cc2)C1=O",
                    0.9976584664025545
                ],
                [
                    "O=CN1CC2C(O)N2c2c(C(=O)Br)cccc2-c2ccc(cc2)C1=O",
                    0.9976584664025545
                ],
                [
                    "O=CN1C(=O)c2ccc(cc2)-c2cccc(c2C(=O)Br)N2C(CO)C12",
                    0.9976584664025545
                ],
                [
                    "O=CN1C(=O)c2ccc(cc2)-c2cccc(C(=O)CBr)c2N2C(O)C12",
                    0.9976584664025545
                ],
                [
                    "O=CN1C(=O)c2ccc(cc2)-c2cccc(C(=O)Br)c2N2C(CO)C12",
                    0.9976584664025545
                ],
                [
                    "O=CN1C(=O)c2ccc(cc2)-c2ccc(cc2C(=O)Br)N2C(CO)C12",
                    0.9976584664025545
                ],
                [
                    "O=CN1C(=O)c2ccc(cc2)-c2ccc(c(C(=O)Br)c2)N2C(CO)C12",
                    0.9976584664025545
                ],
                [
                    "O=CN1C(=O)c2ccc(cc2)-c2ccc(C(=O)Br)c(c2)N2C(CO)C12",
                    0.9976584664025545
                ],
                [
                    "O=CN1C(=O)c2ccc(cc2)-c2cc(ccc2C(=O)Br)N2C(CO)C12",
                    0.9976584664025545
                ],
                [
                    "O=CN1C(=O)c2ccc(-c3ccc(C(=O)Br)cc3)c(c2)N2C(CO)C12",
                    0.9976584664025545
                ],
                [
                    "O=CN(CO)C(=O)c1ccc(-c2cc3ccc2N2C(Br)C2C3=O)cc1",
                    0.9976584664025545
                ],
                [
                    "O=CN(CBr)C(=O)c1ccc(-c2ccc3c(c2)N2C(O)C2C3=O)cc1",
                    0.9976584664025545
                ]
            ],
            "execution_time": 224573.85609793663,
            "number_scoring_function_calls": 9901658,
            "metadata": {
                "top_1": 0.9978404470653042,
                "top_10": 0.9978404470653042,
                "top_100": 0.9977248163666431,
                "internal_similarity_max": 0.92,
                "internal_similarity_mean": 0.2810330624973211,
                "internal_similarity_histogram_density": [
                    [
                        0.1,
                        2.262,
                        4.7959999999999985,
                        1.6060000000000003,
                        0.5020000000000001,
                        0.32399999999999973,
                        0.28200000000000003,
                        0.07800000000000003,
                        0.04800000000000001,
                        0.0020000000000000005
                    ]
                ],
                "internal_similarity_histogram_bins": [
                    [
                        0.0,
                        0.1,
                        0.2,
                        0.30000000000000004,
                        0.4,
                        0.5,
                        0.6000000000000001,
                        0.7000000000000001,
                        0.8,
                        0.9,
                        1.0
                    ]
                ]
            }
        },
        {
            "benchmark_name": "Scaffold Hop",
            "score": 1.0,
            "optimized_molecules": [
                [
                    "ClCC(CBr)Cc1cc2c(NC(=Cc3scnc3Br)CBr)ncnc2cc1OBr",
                    1.0
                ],
                [
                    "Cc1ncsc1C=CNc1ncnc2cc(OBr)c(CC(C)CCl)cc12",
                    1.0
                ],
                [
                    "Cc1ncoc1C=CNc1ncnc2cc(OCl)c(CC(C)C)cc12",
                    1.0
                ],
                [
                    "Cc1ncoc1C=CNc1ncnc2cc(OCCl)c(CC(C)C)cc12",
                    1.0
                ],
                [
                    "Cc1ncoc1C=C(CCl)Nc1ncnc2cc(OBr)c(CC(C)CCl)cc12",
                    1.0
                ],
                [
                    "Cc1ncoc1C(C)CNc1ncnc2cc(OBr)c(CC(C)CCl)cc12",
                    1.0
                ],
                [
                    "Cc1ncoc1C(C)C(C)Nc1ncnc2cc(OBr)c(CC(C)CCl)cc12",
                    1.0
                ],
                [
                    "Cc1ncoc1C(C)(Br)CNc1ncnc2cc(OBr)c(CC(CCl)CCl)cc12",
                    1.0
                ],
                [
                    "Cc1cc(Nc2ncnc3cc(OCl)c(CC(C)C)cc23)cc2ocnc12",
                    1.0
                ],
                [
                    "Cc1cc(Nc2ncnc3cc(OCl)c(CC(C)C)cc23)cc2oc(Cl)nc12",
                    1.0
                ],
                [
                    "Cc1cc(Nc2ncnc3cc(OCl)c(CC(C)(C)Cl)cc23)cc2ocnc12",
                    1.0
                ],
                [
                    "Cc1cc(Nc2ncnc3cc(OCl)c(CC(C)(C)Cl)cc23)cc2oc(Cl)nc12",
                    1.0
                ],
                [
                    "Cc1cc(Nc2ncnc3cc(OBr)c(CC(C)CCl)cc23)cc2ocnc12",
                    1.0
                ],
                [
                    "Cc1cc(Nc2ncnc3cc(OBr)c(CC(C)CCl)cc23)cc2oc(CCl)nc12",
                    1.0
                ],
                [
                    "Cc1cc(Nc2ncnc3cc(OBr)c(CC(C)(C)Cl)cc23)cc2ocnc12",
                    1.0
                ],
                [
                    "COc1cc2ncnc(Nc3ccc4ncoc4c3)c2cc1CC(C)CCl",
                    1.0
                ],
                [
                    "COc1cc2ncnc(Nc3cc(C)c4ncoc4c3)c2cc1CC(C)CCl",
                    1.0
                ],
                [
                    "COc1cc2ncnc(Nc3cc(Br)c4ncoc4c3)c2cc1CC(C)CCl",
                    1.0
                ],
                [
                    "COc1cc2ncnc(NC=C(C)c3ocnc3Cl)c2cc1CC(C)CCl",
                    1.0
                ],
                [
                    "COc1cc2ncnc(NC=C(C)c3ocnc3CCl)c2cc1CC(C)CCl",
                    1.0
                ],
                [
                    "COc1cc2ncnc(NC=C(C)c3ocnc3CCCl)c2cc1CC(C)CCl",
                    1.0
                ],
                [
                    "COc1cc2ncnc(NC=C(C)c3ocnc3C)c2cc1CC(C)CCl",
                    1.0
                ],
                [
                    "CCc1ncsc1C=C(CCl)Nc1ncnc2cc(OCl)c(CC(C)CBr)cc12",
                    1.0
                ],
                [
                    "CCc1ncsc1C=C(C)Nc1ncnc2cc(OBr)c(CC(CCl)CBr)cc12",
                    1.0
                ],
                [
                    "CCc1ncsc1C=C(C)Nc1ncnc2cc(OBr)c(CC(C)CCl)cc12",
                    1.0
                ],
                [
                    "CCc1ncsc1C=C(C)Nc1ncnc2cc(OBr)c(CC(C)CBr)cc12",
                    1.0
                ],
                [
                    "CCc1ncoc1C=CNc1ncnc2cc(OBr)c(C(CC)CCl)cc12",
                    1.0
                ],
                [
                    "CCc1ncoc1C=C(CCl)Nc1ncnc2cc(OBr)c(CC(C)CCl)cc12",
                    1.0
                ],
                [
                    "CCc1ncoc1C=C(C)Nc1ncnc2cc(OBr)c(CC(CCl)CBr)cc12",
                    1.0
                ],
                [
                    "CCc1ncoc1C=C(C)Nc1ncnc2cc(OBr)c(CC(C)CCl)cc12",
                    1.0
                ],
                [
                    "CCc1ncoc1C=C(C)Nc1ncnc2cc(OBr)c(C(CC)CCl)cc12",
                    1.0
                ],
                [
                    "CCc1ncoc1C(Cl)CNc1ncnc2cc(OBr)c(CC(C)C)cc12",
                    1.0
                ],
                [
                    "CCc1ncoc1C(Cl)(CNc1ncnc2cc(OBr)c(CC(C)C)cc12)CC(Cl)Cl",
                    1.0
                ],
                [
                    "CCc1ncoc1C(Cl)(CCl)CNc1ncnc2cc(OCBr)c(CC(C)(C)C)cc12",
                    1.0
                ],
                [
                    "CCc1ncoc1C(Cl)(CCl)CNc1ncnc2cc(OBr)c(CC(C)C)cc12",
                    1.0
                ],
                [
                    "CCc1ncoc1C(Cl)(CC)CNc1ncnc2cc(OBr)c(CC(C)C)cc12",
                    1.0
                ],
                [
                    "CCc1ncoc1C(Cl)(Br)CNc1ncnc2cc(OBr)c(CC(C)C)cc12",
                    1.0
                ],
                [
                    "CCc1ncoc1C(C)CNc1ncnc2cc(OBr)c(CC(CCl)CCl)cc12",
                    1.0
                ],
                [
                    "CCc1ncoc1C(C)CNc1ncnc2cc(OBr)c(CC(CCl)CBr)cc12",
                    1.0
                ],
                [
                    "CCc1ncoc1C(C)CNc1ncnc2cc(OBr)c(CC(C)CCl)cc12",
                    1.0
                ],
                [
                    "CCc1ncoc1C(C)CNc1ncnc2cc(OBr)c(CC(C)C)cc12",
                    1.0
                ],
                [
                    "CCc1ncoc1C(C)(Cl)CNc1ncnc2cc(OBr)c(CC(C)C)cc12",
                    1.0
                ],
                [
                    "CCc1ncoc1C(C)(Br)CNc1ncnc2cc(OBr)c(CC(C)C)cc12",
                    1.0
                ],
                [
                    "CCOc1cc2ncnc(NC=C(C)c3ocnc3C)c2cc1CC(C)CCl",
                    1.0
                ],
                [
                    "CCOc1cc2ncnc(NC(Cl)=C(CC)c3ocnc3C)c2cc1CC(C)CCl",
                    1.0
                ],
                [
                    "CCOc1cc2ncnc(NC(Cl)=C(C)c3ocnc3C)c2cc1CC(C)CCl",
                    1.0
                ],
                [
                    "CCCc1ncsc1C=C(C)Nc1ncnc2cc(OBr)c(CC(CCl)CBr)cc12",
                    1.0
                ],
                [
                    "CCCc1ncoc1C=C(Nc1ncnc2cc(OBr)c(CC(C)C)cc12)C(Cl)Cl",
                    1.0
                ],
                [
                    "CCCc1ncoc1C=C(CCl)Nc1ncnc2cc(OBr)c(CC(C)C)cc12",
                    1.0
                ],
                [
                    "CCCc1ncoc1C=C(C)Nc1ncnc2cc(OBr)c(CC(C)CCl)cc12",
                    1.0
                ],
                [
                    "CCCc1ncoc1C(Cl)(Br)CNc1ncnc2cc(OBr)c(CC(C)C)cc12",
                    1.0
                ],
                [
                    "CCCc1ncoc1C(C)C(Cl)Nc1ncnc2cc(OBr)c(CC(C)CCl)cc12",
                    1.0
                ],
                [
                    "CCCC(Cl)(c1ocnc1CC)C(Br)Nc1ncnc2cc(OBr)c(CC(C)C)cc12",
                    1.0
                ],
                [
                    "CCCC(Cl)(CNc1ncnc2cc(OBr)c(CC(C)C)cc12)c1ocnc1CC",
                    1.0
                ],
                [
                    "CCCC(Cl)(CNc1ncnc2cc(OBr)c(CC(C)C)cc12)c1ocnc1C",
                    1.0
                ],
                [
                    "CCC(Cl)c1ncsc1C=CNc1ncnc2cc(OBr)c(CC(C)CBr)cc12",
                    1.0
                ],
                [
                    "CCC(Cl)c1ncsc1C=C(Br)Nc1ncnc2cc(OBr)c(CC(C)CBr)cc12",
                    1.0
                ],
                [
                    "CCC(Cl)(CNc1ncnc2cc(OBr)c(CC(C)C)cc12)c1ocnc1CCl",
                    1.0
                ],
                [
                    "CCC(Cl)(CC)Cc1cc2c(Nc3cc(CF)c4ncoc4c3)ncnc2cc1OBr",
                    1.0
                ],
                [
                    "CCC(Cl)(CC)Cc1cc2c(Nc3cc(C)c4ncoc4c3)ncnc2cc1OBr",
                    1.0
                ],
                [
                    "CC(Nc1ncnc2cc(OCl)c(CC(C)CBr)cc12)=C1CCc2ncsc21",
                    1.0
                ],
                [
                    "CC(Nc1ncnc2cc(OCl)c(CC(C)CBr)cc12)=C(C)c1scnc1CCCl",
                    1.0
                ],
                [
                    "CC(Nc1ncnc2cc(OCl)c(CC(C)CBr)cc12)=C(C)c1scnc1CCCCl",
                    1.0
                ],
                [
                    "CC(Nc1ncnc2cc(OBr)c(CC(C)CCl)cc12)=C1CCc2ncsc21",
                    1.0
                ],
                [
                    "CC(Nc1ncnc2cc(OBr)c(CC(C)C)cc12)=C1CCCc2ncsc21",
                    1.0
                ],
                [
                    "CC(Nc1ncnc2cc(OBr)c(CC(C)C)cc12)=C(Cl)c1scnc1CCl",
                    1.0
                ],
                [
                    "CC(CNc1ncnc2cc(OBr)c(CC(CCl)CCl)cc12)c1ocnc1CBr",
                    1.0
                ],
                [
                    "CC(CCl)Cc1cc2c(Nc3ccc4ncoc4c3)ncnc2cc1OBr",
                    1.0
                ],
                [
                    "CC(CCl)Cc1cc2c(NCCc3ocnc3C(C)C)ncnc2cc1OBr",
                    1.0
                ],
                [
                    "CC(C)Cc1cc2c(Nc3ccc4ncoc4c3)ncnc2cc1OBr",
                    1.0
                ],
                [
                    "CC(C)Cc1cc2c(Nc3cc4ocnc4cc3Cl)ncnc2cc1OBr",
                    1.0
                ],
                [
                    "CC(C)Cc1cc2c(Nc3cc(Cl)c4ncoc4c3)ncnc2cc1OBr",
                    1.0
                ],
                [
                    "CC(C)Cc1cc2c(Nc3cc(CCl)c4ncoc4c3)ncnc2cc1OBr",
                    1.0
                ],
                [
                    "CC(C)Cc1cc2c(Nc3cc(CBr)c4nc(Cl)oc4c3)ncnc2cc1OBr",
                    1.0
                ],
                [
                    "CC(C)Cc1cc2c(Nc3cc(C(Cl)Br)c4ncoc4c3)ncnc2cc1OBr",
                    1.0
                ],
                [
                    "CC(C)Cc1cc2c(Nc3cc(C(Br)Br)c4nc(Cl)oc4c3)ncnc2cc1OBr",
                    1.0
                ],
                [
                    "CC(C)Cc1cc2c(NC=Cc3ocnc3CCl)ncnc2cc1OCl",
                    1.0
                ],
                [
                    "CC(C)Cc1cc2c(NC=Cc3ocnc3CCl)ncnc2cc1OBr",
                    1.0
                ],
                [
                    "CC(C)Cc1cc2c(NC(=Cc3ocnc3CCCCl)CCl)ncnc2cc1OBr",
                    1.0
                ],
                [
                    "CC(C)Cc1cc2c(NC(=Cc3ocnc3CCCCl)CCCl)ncnc2cc1OBr",
                    1.0
                ],
                [
                    "CC(C)(Cl)Cc1cc2c(Nc3ccc4ncoc4c3)ncnc2cc1OCl",
                    1.0
                ],
                [
                    "CC(C)(Cl)Cc1cc2c(Nc3cc(CBr)c4ncoc4c3)ncnc2cc1OBr",
                    1.0
                ],
                [
                    "CC(Br)(CCl)Cc1cc2c(Nc3ccc4ncoc4c3)ncnc2cc1OBr",
                    1.0
                ],
                [
                    "CC(=Cc1scnc1CCl)Nc1ncnc2cc(OBr)c(CC(C)CBr)cc12",
                    1.0
                ],
                [
                    "CC(=Cc1scnc1CCCl)Nc1ncnc2cc(OBr)c(CC(C)CBr)cc12",
                    1.0
                ],
                [
                    "CC(=Cc1scnc1CCCl)Nc1ncnc2cc(OBr)c(CC(C)C)cc12",
                    1.0
                ],
                [
                    "CC(=Cc1scnc1CCCCl)Nc1ncnc2cc(OBr)c(CC(C)CBr)cc12",
                    1.0
                ],
                [
                    "CC(=Cc1scnc1CCCCl)Nc1ncnc2cc(OBr)c(CC(C)C)cc12",
                    1.0
                ],
                [
                    "CC(=Cc1scnc1CC(Cl)Br)Nc1ncnc2cc(OBr)c(CC(C)C)cc12",
                    1.0
                ],
                [
                    "CC(=Cc1scnc1Br)Nc1ncnc2cc(OBr)c(CC(CCl)CBr)cc12",
                    1.0
                ],
                [
                    "CC(=Cc1scnc1Br)Nc1ncnc2cc(OBr)c(CC(C)CCl)cc12",
                    1.0
                ],
                [
                    "CC(=Cc1ocnc1CCCCl)Nc1ncnc2cc(OBr)c(CC(C)CBr)cc12",
                    1.0
                ],
                [
                    "CC(=CNc1ncnc2cc(OCl)c(CC(C)(Cl)CBr)cc12)c1scnc1CCCl",
                    1.0
                ],
                [
                    "C=Cc1ncoc1C=CNc1ncnc2cc(OCCl)c(CC(C)C)cc12",
                    1.0
                ],
                [
                    "C=C(Nc1ncnc2cc(OC)c(CC(C)CBr)cc12)C(Br)c1scnc1CCCCl",
                    1.0
                ],
                [
                    "C=C(Cc1scnc1CCCl)Nc1ncnc2cc(OCC)c(CC(C)CBr)cc12",
                    1.0
                ],
                [
                    "C=C(Cc1scnc1CCCCl)Nc1ncnc2cc(OCBr)c(CC(C)CBr)cc12",
                    1.0
                ],
                [
                    "C=C(Cc1scnc1CCCCl)Nc1ncnc2cc(OBr)c(CC(C)C)cc12",
                    1.0
                ],
                [
                    "C=C(CCl)c1ncoc1C=CNc1ncnc2cc(OCCl)c(CC(C)C)cc12",
                    1.0
                ],
                [
                    "C=C(C)c1ncoc1C=CNc1ncnc2cc(OCCl)c(CC(C)C)cc12",
                    1.0
                ]
            ],
            "execution_time": 4073.696233034134,
            "number_scoring_function_calls": 28758,
            "metadata": {
                "top_1": 1.0,
                "top_10": 1.0,
                "top_100": 1.0,
                "internal_similarity_max": 0.9180327868852459,
                "internal_similarity_mean": 0.42829591202066747,
                "internal_similarity_histogram_density": [
                    [
                        0.1,
                        0.0,
                        0.6539999999999998,
                        3.888000000000001,
                        3.174000000000001,
                        1.3599999999999988,
                        0.4280000000000001,
                        0.24400000000000005,
                        0.14200000000000002,
                        0.010000000000000004
                    ]
                ],
                "internal_similarity_histogram_bins": [
                    [
                        0.0,
                        0.1,
                        0.2,
                        0.30000000000000004,
                        0.4,
                        0.5,
                        0.6000000000000001,
                        0.7000000000000001,
                        0.8,
                        0.9,
                        1.0
                    ]
                ]
            }
        },
        {
            "benchmark_name": "Deco Hop",
            "score": 1.0,
            "optimized_molecules": [
                [
                    "Cc1nc2ccc(Nc3ncnc4cc5c(CC(C)C)c(c34)C(CF)(C(F)OC(C)N(Br)C(C)(Cl)C(Cl)CCl)CO5)cc2s1",
                    1.0
                ],
                [
                    "Cc1c2c(CC(C)C)c(c3c(Nc4ccc5ncsc5c4)ncnc13)C(CF)(C(C)(OC(F)Cl)N(Br)C(C)(Cl)CC(C)Cl)CO2",
                    1.0
                ],
                [
                    "CCOC(F)C1(CBr)COc2cc3ncnc(Nc4cc5scnc5c(Cl)c4Cl)c3c1c2CC(C)(C)N(Br)C(Cl)(Br)C(C)(C)Cl",
                    1.0
                ],
                [
                    "CCOC(F)(Cl)C1(CF)CCOc2cc3nc(Cl)nc(Nc4ccc5ncsc5c4)c3c1c2CC(C)(C)N(Br)C(C)(Cl)C(C)(Cl)CCl",
                    1.0
                ],
                [
                    "CCN(Br)C(Cl)(CC(F)C1(CF)COc2cc3ncnc(Nc4ccc5ncsc5c4)c3c1c2CC(C)C)C(Cl)=C(C)Cl",
                    1.0
                ],
                [
                    "CCN(Br)C(Cl)(Br)C(C)(CCl)OC(F)C1(CF)COc2cc3ncnc(Nc4cc5scnc5c(Cl)c4Cl)c3c1c2CC(C)C",
                    1.0
                ],
                [
                    "CCCOC(F)C1(C)COc2cc3ncnc(Nc4cc(N(Br)C(Cl)C(C)CCl)c5ncsc5c4)c3c1c2CC(C)CF",
                    1.0
                ],
                [
                    "CCC1(C(F)OCN(Br)C(C)(Cl)C(Cl)Cl)COc2cc3ncnc(Nc4ccc5ncsc5c4)c3c1c2CC(C)C",
                    1.0
                ],
                [
                    "CCC1(C(F)OC(F)N(Br)C(C)(Cl)C(Cl)Cl)COc2cc3ncnc(Nc4ccc5ncsc5c4)c3c1c2CC(C)C",
                    1.0
                ],
                [
                    "CCC(OC(F)C1(CBr)COc2cc3ncnc(Nc4cc5scnc5c(Cl)c4Cl)c3c1c2CC(C)C)N(Br)C(Cl)(Br)C(C)(C)Cl",
                    1.0
                ],
                [
                    "CCC(OC(F)C1(CBr)CCOc2cc3ncnc(Nc4cc5scnc5cc4Cl)c3c1c2CC(C)C)N(Br)C(Cl)(Br)C(C)(C)Cl",
                    1.0
                ],
                [
                    "CCC(Cl)C(Cl)(CCl)N(Br)COC(F)C1(C)COc2cc3ncnc(Nc4ccc5ncsc5c4)c3c1c2CC(C)C",
                    1.0
                ],
                [
                    "CCC(Cl)C(Cl)(CCl)N(Br)COC(F)C1(Br)COc2cc3ncnc(Nc4ccc5ncsc5c4)c3c1c2CC(C)C",
                    1.0
                ],
                [
                    "CCC(Cl)C(Cl)(CCl)N(Br)COC(F)C1(Br)COc2cc3ncnc(Nc4ccc5ncsc5c4)c3c1c2CC(C)(C)Cl",
                    1.0
                ],
                [
                    "CCC(Cl)C(Cl)(CCl)N(Br)CCOC(F)C1(CF)COc2cc3ncnc(Nc4ccc5ncsc5c4)c3c1c2CC(C)C",
                    1.0
                ],
                [
                    "CCC(Cl)C(Cl)(CCl)N(Br)CCOC(F)C1(Br)COc2cc3ncnc(Nc4ccc5ncsc5c4)c3c1c2CC(C)C",
                    1.0
                ],
                [
                    "CCC(Cl)C(Cl)(CCl)N(Br)C(C)OC(F)C1(CF)COc2cc3ncnc(Nc4ccc5ncsc5c4)c3c1c2CC(C)C",
                    1.0
                ],
                [
                    "CCC(Cl)C(Cl)(CCl)N(Br)C(C)OC(F)C1(C)COc2cc3ncnc(Nc4ccc5ncsc5c4)c3c1c2CC(C)CF",
                    1.0
                ],
                [
                    "CCC(Cl)C(Cl)(C(Cl)Br)N(Br)C(C)OC(F)C1(CF)COc2cc3ncnc(Nc4ccc5ncsc5c4)c3c1c2CC(C)C",
                    1.0
                ],
                [
                    "CCC(Cl)(CN(Br)C(C)OC(F)C1(CF)COc2cc3ncnc(Nc4cc(C)c5nc(C)sc5c4)c3c1c2CC(C)C)C(Cl)CCl",
                    1.0
                ],
                [
                    "CCC(Cl)(CCl)C(Cl)(Br)N(Br)C(C)OC(F)C1(C)COc2cc3ncnc(Nc4cc5scnc5c(Cl)c4Cl)c3c1c2CC(C)C",
                    1.0
                ],
                [
                    "CCC(Cl)(C(Cl)CCl)N(Br)C(C)OC(F)C1(CF)COc2cc3ncnc(Nc4ccc5nc(C)sc5c4)c3c1c2CC(C)C",
                    1.0
                ],
                [
                    "CCC(Cl)(C(Cl)C(C)Cl)N(Br)C(C)OC(F)C1(F)COc2cc3ncnc(Nc4ccc5ncsc5c4)c3c1c2CC(C)C",
                    1.0
                ],
                [
                    "CCC(Cl)(C(Cl)C(C)Cl)N(Br)C(C)OC(F)C1(C)COc2cc3ncnc(Nc4ccc5ncsc5c4)c3c1c2CC(C)C",
                    1.0
                ],
                [
                    "CCC(Cl)(C(Cl)C(C)Cl)N(Br)C(C)OC(F)C1(C)COc2cc3ncnc(Nc4ccc5ncsc5c4)c3c1c2CC(C)(C)F",
                    1.0
                ],
                [
                    "CCC(Cl)(C(Cl)C(C)(Cl)Cl)N(Br)C(C)OC(F)C1(C)COc2cc3ncnc(Nc4ccc5ncsc5c4)c3c1c2CC(C)C",
                    1.0
                ],
                [
                    "CCC(C)(Cl)C(C)(Cl)N(Br)C(F)C1(C(C)OC(F)Cl)COc2cc3ncnc(Nc4ccc5ncsc5c4)c3c1c2CC(C)C",
                    1.0
                ],
                [
                    "CCC(C)(Cl)C(C)(Cl)N(Br)C(C)C1(C(C)OC(F)Cl)COc2cc3ncnc(Nc4ccc5ncsc5c4)c3c1c2CC(C)C",
                    1.0
                ],
                [
                    "CC(OC(F)C1(C)COc2cc3ncnc(Nc4ccc5ncsc5c4)c3c1c2CC(C)(C)F)N(Br)C(C)(Cl)C(Cl)(Cl)C(C)CCl",
                    1.0
                ],
                [
                    "CC(Cl)CC(C)(F)Cc1c2cc3ncnc(Nc4ccc5ncsc5c4)c3c1C(C)(C(Br)(CCCl)OC(C)N(Br)C(C)Cl)CO2",
                    1.0
                ],
                [
                    "CC(Cl)C(Cl)C(C)(Cl)N(Cl)C(C)OC(F)C1(C)COc2cc3ncnc(Nc4ccc5ncsc5c4)c3c1c2CC(C)(C)F",
                    1.0
                ],
                [
                    "CC(Cl)C(Cl)C(C)(Cl)N(Br)C(C)OC(F)C1(C)COc2cc3ncnc(Nc4ccc5ncsc5c4)c3c1c2CC(C)(C)F",
                    1.0
                ],
                [
                    "CC(Cl)C(Cl)C(C)(Cl)N(Br)C(C)OC(F)(Br)C1(C)COc2cc3ncnc(Nc4ccc5ncsc5c4)c3c1c2CC(C)(C)F",
                    1.0
                ],
                [
                    "CC(Cl)C(Cl)C(C)(Cl)N(Br)C(C)OC(CBr)C1(C)COc2cc3ncnc(Nc4ccc5ncsc5c4)c3c1c2CC(C)(C)F",
                    1.0
                ],
                [
                    "CC(Cl)C(Cl)C(C)(Cl)N(Br)C(C)OC(C)(Br)C1(C)COc2cc3ncnc(Nc4ccc5ncsc5c4)c3c1c2CC(C)(C)F",
                    1.0
                ],
                [
                    "CC(Cl)=C(Cl)C(Cl)(N(Br)CCBr)C(C)(C)Cc1c2cc3ncnc(Nc4ccc5ncsc5c4)c3c1C(CF)(C(C)F)CO2",
                    1.0
                ],
                [
                    "CC(CN(Br)C(C)(Cl)C(Cl)C(C)Cl)OC(CCBr)C1(C)COc2cc3ncnc(Nc4ccc5ncsc5c4)c3c1c2CC(C)(C)F",
                    1.0
                ],
                [
                    "CC(CF)Cc1c2cc3ncnc(Nc4ccc5ncsc5c4)c3c1C(CF)(C(F)OC(C)N(Br)C(Cl)C(C)CCl)CO2",
                    1.0
                ],
                [
                    "CC(CF)Cc1c2cc3ncnc(Nc4ccc5ncsc5c4)c3c1C(C)(C(F)OC(C)N(Br)C(Cl)C(C)CCl)CO2",
                    1.0
                ],
                [
                    "CC(CF)Cc1c2cc3ncnc(Nc4ccc5nc(F)sc5c4)c3c1C(C)(C(F)OC(C)N(Br)C(Cl)C(C)CCl)CO2",
                    1.0
                ],
                [
                    "CC(CF)Cc1c2cc3ncnc(Nc4cc(CCl)c5ncsc5c4)c3c1C(CCCF)(C(F)OC(C)N(Br)C(Cl)C(C)C)CO2",
                    1.0
                ],
                [
                    "CC(CCl)Cc1c2cc3ncnc(Nc4cc5scnc5cc4Cl)c3c1C(CF)(C(F)OC(C)N(Br)C(Cl)(Br)C(C)(Cl)CCl)CO2",
                    1.0
                ],
                [
                    "CC(C)Cc1c2cc3ncnc(Nc4ccc5ncsc5c4Cl)c3c1C(CF)(C(F)OC(C)N(Br)C(C)(Cl)C(F)(Cl)CCl)CO2",
                    1.0
                ],
                [
                    "CC(C)Cc1c2cc3ncnc(Nc4ccc5ncsc5c4)c3c1C(F)(C(F)OCN(Br)C(Cl)C(C)(Cl)C(C)Cl)CO2",
                    1.0
                ],
                [
                    "CC(C)Cc1c2cc3ncnc(Nc4ccc5ncsc5c4)c3c1C(F)(C(F)OC(C)N(Br)C(C)(Cl)C(Cl)C(C)Cl)CO2",
                    1.0
                ],
                [
                    "CC(C)Cc1c2cc3ncnc(Nc4ccc5ncsc5c4)c3c1C(F)(C(F)OC(C)N(Br)C(C)(Cl)C(C)(Cl)C(C)Cl)CO2",
                    1.0
                ],
                [
                    "CC(C)Cc1c2cc3ncnc(Nc4ccc5ncsc5c4)c3c1C(F)(C(F)(Br)OC(C)N(Br)C(C)(Cl)C(Cl)CCCl)CO2",
                    1.0
                ],
                [
                    "CC(C)Cc1c2cc3ncnc(Nc4ccc5ncsc5c4)c3c1C(CF)(C(F)SCC(CF)N(Cl)C1(Cl)C#CC1(Cl)Br)CO2",
                    1.0
                ],
                [
                    "CC(C)Cc1c2cc3ncnc(Nc4ccc5ncsc5c4)c3c1C(CF)(C(F)SCC(CF)N(Br)C(C)(Cl)C(C)(Cl)Br)CO2",
                    1.0
                ],
                [
                    "CC(C)Cc1c2cc3ncnc(Nc4ccc5ncsc5c4)c3c1C(CF)(C(F)SCC(CF)C(Br)C(C)(Cl)C(C)(Cl)Br)CO2",
                    1.0
                ],
                [
                    "CC(C)Cc1c2cc3ncnc(Nc4ccc5ncsc5c4)c3c1C(CF)(C(F)SC(CF)N(Br)C1(Cl)C#CC1(Cl)Br)CO2",
                    1.0
                ],
                [
                    "CC(C)Cc1c2cc3ncnc(Nc4ccc5ncsc5c4)c3c1C(CF)(C(F)SC(CF)N(Br)C(C)(Cl)C(Cl)CCl)CO2",
                    1.0
                ],
                [
                    "CC(C)Cc1c2cc3ncnc(Nc4ccc5ncsc5c4)c3c1C(CF)(C(F)SC(CF)N(Br)C(C)(Cl)C(Cl)CCCl)CO2",
                    1.0
                ],
                [
                    "CC(C)Cc1c2cc3ncnc(Nc4ccc5ncsc5c4)c3c1C(CF)(C(F)SC(CF)N(Br)C(C)(Cl)C(C)(Cl)Br)CO2",
                    1.0
                ],
                [
                    "CC(C)Cc1c2cc3ncnc(Nc4ccc5ncsc5c4)c3c1C(CF)(C(F)SC(CCF)N(Br)C1(F)C#CC1(Cl)Br)CO2",
                    1.0
                ],
                [
                    "CC(C)Cc1c2cc3ncnc(Nc4ccc5ncsc5c4)c3c1C(CF)(C(F)SC(CC(F)Br)N(Br)C1(F)C#CC1(Cl)Br)CO2",
                    1.0
                ],
                [
                    "CC(C)Cc1c2cc3ncnc(Nc4ccc5ncsc5c4)c3c1C(CF)(C(F)SC(C)N(Br)C(C)(Cl)C(Cl)CCl)CO2",
                    1.0
                ],
                [
                    "CC(C)Cc1c2cc3ncnc(Nc4ccc5ncsc5c4)c3c1C(CF)(C(F)OCN(Br)C(Cl)C(C)(Cl)C(C)Cl)CO2",
                    1.0
                ],
                [
                    "CC(C)Cc1c2cc3ncnc(Nc4ccc5ncsc5c4)c3c1C(CF)(C(F)OCCN(Br)C(C)(Cl)C(Cl)C(C)Cl)CO2",
                    1.0
                ],
                [
                    "CC(C)Cc1c2cc3ncnc(Nc4ccc5ncsc5c4)c3c1C(CF)(C(F)OC(CCl)N(Br)C(C)(Cl)C(F)C(C)Cl)CO2",
                    1.0
                ],
                [
                    "CC(C)Cc1c2cc3ncnc(Nc4ccc5ncsc5c4)c3c1C(CF)(C(F)OC(C)N(Br)C(C)(Cl)C(F)(Cl)CCl)CO2",
                    1.0
                ],
                [
                    "CC(C)Cc1c2cc3ncnc(Nc4ccc5ncsc5c4)c3c1C(CF)(C(F)OC(C)N(Br)C(C)(Cl)C(Cl)Cl)CO2",
                    1.0
                ],
                [
                    "CC(C)Cc1c2cc3ncnc(Nc4ccc5ncsc5c4)c3c1C(CF)(C(F)OC(C)N(Br)C(C)(Cl)C(Cl)CF)CO2",
                    1.0
                ],
                [
                    "CC(C)Cc1c2cc3ncnc(Nc4ccc5ncsc5c4)c3c1C(CF)(C(F)OC(C)N(Br)C(C)(Cl)C(Cl)CCl)CO2",
                    1.0
                ],
                [
                    "CC(C)Cc1c2cc3ncnc(Nc4ccc5ncsc5c4)c3c1C(CF)(C(F)OC(C)N(Br)C(C)(Cl)C(Cl)C(C)Cl)CO2",
                    1.0
                ],
                [
                    "CC(C)Cc1c2cc3ncnc(Nc4ccc5ncsc5c4)c3c1C(CF)(C(F)OC(C)N(Br)C(C)(Cl)C(C)(Cl)CCl)CO2",
                    1.0
                ],
                [
                    "CC(C)Cc1c2cc3ncnc(Nc4ccc5ncsc5c4)c3c1C(CF)(C(F)C(C)N(Br)C(C)(Cl)C(Cl)CCl)CO2",
                    1.0
                ],
                [
                    "CC(C)Cc1c2cc3ncnc(Nc4ccc5ncsc5c4)c3c1C(CF)(C(F)C(C)N(Br)C(C)(Cl)C(Cl)C(C)Cl)CO2",
                    1.0
                ],
                [
                    "CC(C)Cc1c2cc3ncnc(Nc4ccc5ncsc5c4)c3c1C(CF)(C(C)(OC(F)Cl)N(Br)C(C)(Cl)C(C)(C)Cl)CO2",
                    1.0
                ],
                [
                    "CC(C)Cc1c2cc3ncnc(Nc4ccc5ncsc5c4)c3c1C(CF)(C(C)(F)OCN(Br)C(C)(Cl)C(Cl)CCl)CO2",
                    1.0
                ],
                [
                    "CC(C)Cc1c2cc3ncnc(Nc4ccc5ncsc5c4)c3c1C(CF)(C(Br)OCN(Br)C(Cl)C(C)(Cl)C(C)Cl)CO2",
                    1.0
                ],
                [
                    "CC(C)Cc1c2cc3ncnc(Nc4ccc5ncsc5c4)c3c1C(C)(C(F)OCN(Br)C(Cl)(CCl)C(C)Cl)CO2",
                    1.0
                ],
                [
                    "CC(C)Cc1c2cc3ncnc(Nc4ccc5ncsc5c4)c3c1C(C)(C(F)OC(C)N(Br)C(C)(Cl)C(Cl)CCl)CO2",
                    1.0
                ],
                [
                    "CC(C)Cc1c2cc3ncnc(Nc4ccc5ncsc5c4)c3c1C(C(F)F)(C(F)(SCCCF)N(Br)C(C)(Cl)C(C)(Cl)Br)CO2",
                    1.0
                ],
                [
                    "CC(C)Cc1c2cc3ncnc(Nc4ccc5ncsc5c4)c3c1C(C(C)OC(F)Cl)(C(F)N(Br)C(C)(Cl)C(C)(C)Cl)CO2",
                    1.0
                ],
                [
                    "CC(C)Cc1c2cc3ncnc(Nc4cc5scnc5cc4Br)c3c1C(CF)(C(F)OC(C)N(Br)C(C)(Cl)C(Cl)Cl)CO2",
                    1.0
                ],
                [
                    "CC(C)Cc1c2cc3ncnc(Nc4cc5scnc5cc4Br)c3c1C(CF)(C(F)OC(C)(F)N(Br)C(C)(Cl)C(Cl)Cl)CO2",
                    1.0
                ],
                [
                    "CC(C)Cc1c2cc3ncnc(Nc4cc5scnc5c(Cl)c4Cl)c3c1C(CF)(C(F)OC(C)N(Br)C(Cl)C(C)(Cl)Cl)CO2",
                    1.0
                ],
                [
                    "CC(C)Cc1c2cc3ncnc(Nc4cc5scnc5c(Cl)c4Cl)c3c1C(CF)(C(F)OC(C)N(Br)C(Cl)C(C)(Cl)CCl)CO2",
                    1.0
                ],
                [
                    "CC(C)Cc1c2cc3ncnc(Nc4cc5scnc5c(Cl)c4Cl)c3c1C(CF)(C(F)OC(C)N(Br)C(Cl)(Br)C(C)CCl)CO2",
                    1.0
                ],
                [
                    "CC(C)Cc1c2cc3ncnc(Nc4cc5scnc5c(Cl)c4Cl)c3c1C(CF)(C(F)OC(C)N(Br)C(Cl)(Br)C(C)(Cl)CCl)CO2",
                    1.0
                ],
                [
                    "CC(C)Cc1c2cc3ncnc(Nc4cc5scnc5c(Cl)c4Cl)c3c1C(CF)(C(F)OC(Br)N(Br)C(Cl)C(C)(Cl)CCl)CO2",
                    1.0
                ],
                [
                    "CC(C)Cc1c2cc3ncnc(Nc4cc5scnc5c(Cl)c4Cl)c3c1C(CBr)(C(F)OC(C)N(Br)C1(Cl)S#CC1(C)Cl)CO2",
                    1.0
                ],
                [
                    "CC(C)Cc1c2cc3ncnc(Nc4cc5scnc5c(Cl)c4Cl)c3c1C(CBr)(C(F)OC(C)N(Br)C(Cl)(Br)C(C)(Cl)CCl)CO2",
                    1.0
                ],
                [
                    "CC(C)Cc1c2cc3ncnc(Nc4cc5scnc5c(Cl)c4Cl)c3c1C(CBr)(C(F)OC(C)N(Br)C(Cl)(Br)C(C)(C)Cl)CO2",
                    1.0
                ],
                [
                    "CC(C)Cc1c2cc3ncnc(Nc4cc5scnc5c(Cl)c4Cl)c3c1C(CBr)(C(F)OC(Br)N(Br)C1(Cl)S#CC1(C)Cl)CO2",
                    1.0
                ],
                [
                    "CC(C)Cc1c2cc3ncnc(Nc4cc5scnc5c(Cl)c4Cl)c3c1C(C(F)F)(C(F)OC(C)N(Br)C(Cl)(Br)C(C)Cl)CO2",
                    1.0
                ],
                [
                    "CC(C)Cc1c2cc3ncnc(Nc4cc5scnc5c(Cl)c4Cl)c3c1C(C(F)F)(C(F)OC(C)N(Br)C(Cl)(Br)C(C)CCl)CO2",
                    1.0
                ],
                [
                    "CC(C)Cc1c2cc3ncnc(Nc4cc5scnc5c(Cl)c4Cl)c3c1C(C(F)F)(C(F)OC(C)N(Br)C(Cl)(Br)C(C)C)CO2",
                    1.0
                ],
                [
                    "CC(C)Cc1c2cc3nc(Cl)nc(Nc4ccc5ncsc5c4)c3c1C(CF)(C(F)OC(C)N(Br)C(C)(Cl)C(C)(Cl)CCl)CCO2",
                    1.0
                ],
                [
                    "CC(C)Cc1c2cc3nc(Cl)nc(Nc4ccc5ncsc5c4)c3c1C(CF)(C(F)OC(C)(C)N(Br)C(C)(Cl)C(Cl)C(C)CCl)CO2",
                    1.0
                ],
                [
                    "CC(C)Cc1c2cc3nc(Cl)nc(Nc4ccc5ncsc5c4)c3c1C(CF)(C(F)OC(C)(C)N(Br)C(C)(Cl)C(Cl)C(C)CCl)CCO2",
                    1.0
                ],
                [
                    "CC(C)Cc1c2cc3nc(Cl)nc(Nc4ccc5ncsc5c4)c3c1C(CF)(C(F)OC(C)(C)N(Br)C(C)(Cl)C(C)(F)CCl)CCO2",
                    1.0
                ],
                [
                    "CC(C)Cc1c2cc3nc(Cl)nc(Nc4ccc5ncsc5c4)c3c1C(CF)(C(F)OC(C)(C)N(Br)C(C)(Cl)C(C)(Cl)CCl)CCO2",
                    1.0
                ],
                [
                    "CC(C)Cc1c2cc3nc(Cl)nc(Nc4ccc5ncsc5c4)c3c1C(CF)(C(F)OC(C)(C)N(Br)C(C)(Cl)C(C)(Cl)CCl)CCCO2",
                    1.0
                ],
                [
                    "CC(C)Cc1c2cc3nc(Cl)nc(Nc4ccc5ncsc5c4)c3c1C(CF)(C(F)OC(C)(C)N(Br)C(C)(Cl)C(C)(Cl)CBr)CCCO2",
                    1.0
                ],
                [
                    "CC(C)Cc1c2cc3nc(Cl)nc(Nc4ccc5ncsc5c4)c3c1C(CF)(C(F)(Cl)OC(C)N(Br)C(C)(Cl)C(C)(Cl)CCl)CCO2",
                    1.0
                ],
                [
                    "CC(C)Cc1c2cc(c3c(Nc4ccc5ncsc5c4)ncnc13)C(CF)(C(F)OC(C)C(Br)C(C)(Cl)C(C)(Cl)CCl)CO2",
                    1.0
                ],
                [
                    "CC(C)Cc1c2c(Cl)c3ncnc(Nc4ccc5ncsc5c4)c3c1C(CF)(C(F)SC(C)N(Br)C(C)(Cl)C(C)Cl)CO2",
                    1.0
                ],
                [
                    "CC(C)Cc1c2c(Cl)c3ncnc(Nc4ccc5ncsc5c4)c3c1C(CF)(C(F)OCCN(Br)C(Cl)(CCl)C(C)Cl)CO2",
                    1.0
                ]
            ],
            "execution_time": 3215.5302033424377,
            "number_scoring_function_calls": 13454,
            "metadata": {
                "top_1": 1.0,
                "top_10": 1.0,
                "top_100": 1.0,
                "internal_similarity_max": 0.9347826086956522,
                "internal_similarity_mean": 0.5317849134457178,
                "internal_similarity_histogram_density": [
                    [
                        0.1,
                        0.0,
                        0.02399999999999999,
                        0.6360000000000002,
                        3.3460000000000005,
                        3.371999999999997,
                        1.7520000000000004,
                        0.56,
                        0.17400000000000004,
                        0.036000000000000004
                    ]
                ],
                "internal_similarity_histogram_bins": [
                    [
                        0.0,
                        0.1,
                        0.2,
                        0.30000000000000004,
                        0.4,
                        0.5,
                        0.6000000000000001,
                        0.7000000000000001,
                        0.8,
                        0.9,
                        1.0
                    ]
                ]
            }
        }
    ]
}
