# Supplementary material for: EvoMol: a flexible and interpretable evolutionary algorithm for unbiased de novo molecular generation
Source: J Cheminform. 2020 Sep 16;12:55. doi: 10.1186/s13321-020-00458-z (PMC7494000; doi:10.1186/s13321-020-00458-z)
Supplement: Supplementary file 2 — Additional file 2. Archive of the GuacaMol benchmarks experiments. [file 13321_2020_458_MOESM2_ESM.xz › GuacaMol_JSON/From Methane/output_v2_1.json]

{
    "guacamol_version": "0.5.0",
    "benchmark_suite_version": "v2",
    "timestamp": "20200414-0919",
    "results": [
        {
            "benchmark_name": "Celecoxib rediscovery",
            "score": 1.0,
            "optimized_molecules": [
                [
                    "Cc1ccc(-n2nc(C(F)(F)F)cc2-c2ccc(S(N)(=O)=O)cc2)cc1",
                    1.0
                ]
            ],
            "execution_time": 9.495375156402588,
            "number_scoring_function_calls": 1000,
            "metadata": {
                "top_1": 1.0,
                "internal_similarity_max": 0.0,
                "internal_similarity_mean": 0.0,
                "internal_similarity_histogram_density": [
                    [
                        10.0,
                        0.0,
                        0.0,
                        0.0,
                        0.0,
                        0.0,
                        0.0,
                        0.0,
                        0.0,
                        0.0
                    ]
                ],
                "internal_similarity_histogram_bins": [
                    [
                        0.0,
                        0.1,
                        0.2,
                        0.30000000000000004,
                        0.4,
                        0.5,
                        0.6000000000000001,
                        0.7000000000000001,
                        0.8,
                        0.9,
                        1.0
                    ]
                ]
            }
        },
        {
            "benchmark_name": "Troglitazone rediscovery",
            "score": 0.6138613861386139,
            "optimized_molecules": [
                [
                    "Cc1c(C)c2c(c(C)c1O)CCC(C)(COC1=C3C=C1C(CF)SC(=O)N3)O2",
                    0.6138613861386139
                ]
            ],
            "execution_time": 10.414665222167969,
            "number_scoring_function_calls": 1000,
            "metadata": {
                "top_1": 0.6138613861386139,
                "internal_similarity_max": 0.0,
                "internal_similarity_mean": 0.0,
                "internal_similarity_histogram_density": [
                    [
                        10.0,
                        0.0,
                        0.0,
                        0.0,
                        0.0,
                        0.0,
                        0.0,
                        0.0,
                        0.0,
                        0.0
                    ]
                ],
                "internal_similarity_histogram_bins": [
                    [
                        0.0,
                        0.1,
                        0.2,
                        0.30000000000000004,
                        0.4,
                        0.5,
                        0.6000000000000001,
                        0.7000000000000001,
                        0.8,
                        0.9,
                        1.0
                    ]
                ]
            }
        },
        {
            "benchmark_name": "Thiothixene rediscovery",
            "score": 0.7912087912087912,
            "optimized_molecules": [
                [
                    "CN1CCN(CCC=C2c3ccccc3Sc3ccc(N(C)C)cc32)CC1",
                    0.7912087912087912
                ]
            ],
            "execution_time": 11.836464643478394,
            "number_scoring_function_calls": 1000,
            "metadata": {
                "top_1": 0.7912087912087912,
                "internal_similarity_max": 0.0,
                "internal_similarity_mean": 0.0,
                "internal_similarity_histogram_density": [
                    [
                        10.0,
                        0.0,
                        0.0,
                        0.0,
                        0.0,
                        0.0,
                        0.0,
                        0.0,
                        0.0,
                        0.0
                    ]
                ],
                "internal_similarity_histogram_bins": [
                    [
                        0.0,
                        0.1,
                        0.2,
                        0.30000000000000004,
                        0.4,
                        0.5,
                        0.6000000000000001,
                        0.7000000000000001,
                        0.8,
                        0.9,
                        1.0
                    ]
                ]
            }
        },
        {
            "benchmark_name": "Aripiprazole similarity",
            "score": 1.0,
            "optimized_molecules": [
                [
                    "O=C1Cc2ccc(OCCCCN3CCN(c4cccc(Cl)c4Br)CC3)cc2N1",
                    1.0
                ],
                [
                    "O=C1CCc2ccc(OCCCN3CCN(c4cpcc(Cl)c4Cl)CC3)cc2N1",
                    1.0
                ],
                [
                    "O=C1CCc2ccc(OCCCN3CCN(c4cccc(Cl)c(Cl)[pH][pH]4)CC3)cc2N1",
                    1.0
                ],
                [
                    "O=C1CCc2ccc(OCCCN3CCN(c4cccc(Cl)c(Cl)[nH][pH]4)CC3)cc2N1",
                    1.0
                ],
                [
                    "O=C1CCc2ccc(OCCCN3CCN(c4ccc[pH][pH]c(Cl)c4Cl)CC3)cc2N1",
                    1.0
                ],
                [
                    "O=C1CCc2ccc(OCCCN3CCN(c4cc[pH][pH]cc(Cl)c4Cl)CC3)cc2N1",
                    1.0
                ],
                [
                    "O=C1CCc2ccc(OCCCN3CCN(c4[pH][pH]cccc(Cl)c4Cl)CC3)cc2N1",
                    1.0
                ],
                [
                    "O=C1CCc2ccc(OCCCN3CCN(c4[pH][pH]c(Cl)cccc4Cl)CC3)cc2N1",
                    1.0
                ],
                [
                    "O=C1CCc2ccc(OCCCN3CCN(c4[pH][nH]c(Cl)cccc4Cl)CC3)cc2N1",
                    1.0
                ],
                [
                    "O=C1CCc2ccc(OCCCN3CCN(c4[nH][nH]c(Cl)cccc4Cl)CC3)cc2N1",
                    1.0
                ],
                [
                    "O=C1CCc2ccc(OCCCCN3CCN(c4cppc(Cl)c4Cl)CC3)cc2N1",
                    1.0
                ],
                [
                    "O=C1CCc2ccc(OCCCCN3CCN(c4cpcc(Cl)c4Cl)CC3)cc2N1",
                    1.0
                ],
                [
                    "O=C1CCc2ccc(OCCCCN3CCN(c4cp[pH][pH]cc(Cl)c4Cl)CC3)cc2N1",
                    1.0
                ],
                [
                    "O=C1CCc2ccc(OCCCCN3CCN(c4cn[pH][pH]cc(Cl)c4Cl)CC3)cc2N1",
                    1.0
                ],
                [
                    "O=C1CCc2ccc(OCCCCN3CCN(c4cccc(Cl)c(SCl)[nH][pH]4)CC3)cc2N1",
                    1.0
                ],
                [
                    "O=C1CCc2ccc(OCCCCN3CCN(c4cccc(Cl)c(SCl)[nH][nH]4)CC3)cc2N1",
                    1.0
                ],
                [
                    "O=C1CCc2ccc(OCCCCN3CCN(c4cccc(Cl)c(S)[nH][pH]4)CC3)cc2N1",
                    1.0
                ],
                [
                    "O=C1CCc2ccc(OCCCCN3CCN(c4cccc(Cl)c(PCl)[pH][pH]4)CC3)cc2N1",
                    1.0
                ],
                [
                    "O=C1CCc2ccc(OCCCCN3CCN(c4cccc(Cl)c(PCl)[nH][pH]4)CC3)cc2N1",
                    1.0
                ],
                [
                    "O=C1CCc2ccc(OCCCCN3CCN(c4cccc(Cl)c(P)[pH][pH]4)CC3)cc2N1",
                    1.0
                ],
                [
                    "O=C1CCc2ccc(OCCCCN3CCN(c4cccc(Cl)c(P)[pH][nH]4)CC3)cc2N1",
                    1.0
                ],
                [
                    "O=C1CCc2ccc(OCCCCN3CCN(c4cccc(Cl)c(P)[nH][pH]4)CC3)cc2N1",
                    1.0
                ],
                [
                    "O=C1CCc2ccc(OCCCCN3CCN(c4cccc(Cl)c(OCl)[pH][pH]4)CC3)cc2N1",
                    1.0
                ],
                [
                    "O=C1CCc2ccc(OCCCCN3CCN(c4cccc(Cl)c(OCl)[nH][pH]4)CC3)cc2N1",
                    1.0
                ],
                [
                    "O=C1CCc2ccc(OCCCCN3CCN(c4cccc(Cl)c(O)[pH][pH]4)CC3)cc2N1",
                    1.0
                ],
                [
                    "O=C1CCc2ccc(OCCCCN3CCN(c4cccc(Cl)c(O)[nH][pH]4)CC3)cc2N1",
                    1.0
                ],
                [
                    "O=C1CCc2ccc(OCCCCN3CCN(c4cccc(Cl)c(NCl)[nH][pH]4)CC3)cc2N1",
                    1.0
                ],
                [
                    "O=C1CCc2ccc(OCCCCN3CCN(c4cccc(Cl)c(F)[pH][pH]4)CC3)cc2N1",
                    1.0
                ],
                [
                    "O=C1CCc2ccc(OCCCCN3CCN(c4cccc(Cl)c(F)[nH][pH]4)CC3)cc2N1",
                    1.0
                ],
                [
                    "O=C1CCc2ccc(OCCCCN3CCN(c4cccc(Cl)c(Cl)[pH][pH]4)CC3)cc2N1",
                    1.0
                ],
                [
                    "O=C1CCc2ccc(OCCCCN3CCN(c4cccc(Cl)c(Cl)[nH][pH]4)CC3)cc2N1",
                    1.0
                ],
                [
                    "O=C1CCc2ccc(OCCCCN3CCN(c4cccc(Cl)c(CCl)[pH][pH]4)CC3)cc2N1",
                    1.0
                ],
                [
                    "O=C1CCc2ccc(OCCCCN3CCN(c4cccc(Cl)c(CCl)[nH][pH]4)CC3)cc2N1",
                    1.0
                ],
                [
                    "O=C1CCc2ccc(OCCCCN3CCN(c4cccc(Cl)c(Br)[pH][pH]4)CC3)cc2N1",
                    1.0
                ],
                [
                    "O=C1CCc2ccc(OCCCCN3CCN(c4cccc(Cl)c(Br)[nH][pH]4)CC3)cc2N1",
                    1.0
                ],
                [
                    "O=C1CCc2ccc(OCCCCN3CCN(c4ccc[pH][pH]cc4Cl)CC3)cc2N1",
                    1.0
                ],
                [
                    "O=C1CCc2ccc(OCCCCN3CCN(c4ccc[pH][pH]c(SF)c4Cl)CC3)cc2N1",
                    1.0
                ],
                [
                    "O=C1CCc2ccc(OCCCCN3CCN(c4ccc[pH][pH]c(S)c4Cl)CC3)cc2N1",
                    1.0
                ],
                [
                    "O=C1CCc2ccc(OCCCCN3CCN(c4ccc[pH][pH]c(PF)c4Cl)CC3)cc2N1",
                    1.0
                ],
                [
                    "O=C1CCc2ccc(OCCCCN3CCN(c4ccc[pH][pH]c(PCl)c4Cl)CC3)cc2N1",
                    1.0
                ],
                [
                    "O=C1CCc2ccc(OCCCCN3CCN(c4ccc[pH][pH]c(P)c4Cl)CC3)cc2N1",
                    1.0
                ],
                [
                    "O=C1CCc2ccc(OCCCCN3CCN(c4ccc[pH][pH]c(P(P)Cl)c4Cl)CC3)cc2N1",
                    1.0
                ],
                [
                    "O=C1CCc2ccc(OCCCCN3CCN(c4ccc[pH][pH]c(F)c4Cl)CC3)cc2N1",
                    1.0
                ],
                [
                    "O=C1CCc2ccc(OCCCCN3CCN(c4ccc[pH][pH]c(Cl)c4Cl)CC3)cc2N1",
                    1.0
                ],
                [
                    "O=C1CCc2ccc(OCCCCN3CCN(c4ccc[pH][pH]c(CF)c4Cl)CC3)cc2N1",
                    1.0
                ],
                [
                    "O=C1CCc2ccc(OCCCCN3CCN(c4ccc[pH][pH]c(CBr)c4Cl)CC3)cc2N1",
                    1.0
                ],
                [
                    "O=C1CCc2ccc(OCCCCN3CCN(c4ccc[pH][pH]c(Br)c4Cl)CC3)cc2N1",
                    1.0
                ],
                [
                    "O=C1CCc2ccc(OCCCCN3CCN(c4ccc[pH][nH]c(PF)c4Cl)CC3)cc2N1",
                    1.0
                ],
                [
                    "O=C1CCc2ccc(OCCCCN3CCN(c4ccc[pH][nH]c(Br)c4Cl)CC3)cc2N1",
                    1.0
                ],
                [
                    "O=C1CCc2ccc(OCCCCN3CCN(c4ccc(F)[pH][pH]c(Cl)c4Cl)CC3)cc2N1",
                    1.0
                ],
                [
                    "O=C1CCc2ccc(OCCCCN3CCN(c4ccc(Cl)c(Cl)c(O)[nH][pH]4)CC3)cc2N1",
                    1.0
                ],
                [
                    "O=C1CCc2ccc(OCCCCN3CCN(c4ccc(Br)[pH][pH]c(Cl)c4Cl)CC3)cc2N1",
                    1.0
                ],
                [
                    "O=C1CCc2ccc(OCCCCN3CCN(c4cc[pH][pH]cc(Cl)c4Cl)CC3)cc2N1",
                    1.0
                ],
                [
                    "O=C1CCc2ccc(OCCCCN3CCN(c4cc[pH][pH]c(P)c(Cl)c4Cl)CC3)cc2N1",
                    1.0
                ],
                [
                    "O=C1CCc2ccc(OCCCCN3CCN(c4cc[pH][pH]c(F)c(Cl)c4Cl)CC3)cc2N1",
                    1.0
                ],
                [
                    "O=C1CCc2ccc(OCCCCN3CCN(c4cc[pH][nH]c(P)c(Cl)c4Cl)CC3)cc2N1",
                    1.0
                ],
                [
                    "O=C1CCc2ccc(OCCCCN3CCN(c4cc[nH][nH]c(P)c(Cl)c4Cl)CC3)cc2N1",
                    1.0
                ],
                [
                    "O=C1CCc2ccc(OCCCCN3CCN(c4cc(P)[pH][pH]cc(Cl)c4Cl)CC3)cc2N1",
                    1.0
                ],
                [
                    "O=C1CCc2ccc(OCCCCN3CCN(c4[pH][pH]cccc(Cl)c4Cl)CC3)cc2N1",
                    1.0
                ],
                [
                    "O=C1CCc2ccc(OCCCCN3CCN(c4[pH][pH]c(P)cccc4Cl)CC3)cc2N1",
                    1.0
                ],
                [
                    "O=C1CCc2ccc(OCCCCN3CCN(c4[pH][pH]c(F)cccc4Cl)CC3)cc2N1",
                    1.0
                ],
                [
                    "O=C1CCc2ccc(OCCCCN3CCN(c4[pH][pH]c(Cl)cccc4Cl)CC3)cc2N1",
                    1.0
                ],
                [
                    "O=C1CCc2ccc(OCCCCN3CCN(c4[pH][pH]c(Br)cccc4Cl)CC3)cc2N1",
                    1.0
                ],
                [
                    "O=C1CCc2ccc(OCCCCN3CCN(c4[pH][nH]c(Cl)cccc4Cl)CC3)cc2N1",
                    1.0
                ],
                [
                    "O=C1CCc2ccc(OCCCCN3CCN(c4[nH][nH]c(Cl)cccc4Cl)CC3)cc2N1",
                    1.0
                ],
                [
                    "O=C1CCc2ccc(OCCCCN3CCCN(c4cccc(Cl)c4CBr)CC3)cc2N1",
                    1.0
                ],
                [
                    "O=C1CCc2ccc(OCCCCN3CCCN(c4ccc[pH][pH]c(Cl)c4Cl)CC3)cc2N1",
                    1.0
                ],
                [
                    "O=C1CCc2ccc(OCCCCN3CCCN(c4cc[pH][pH]cc(Cl)c4Cl)CC3)cc2N1",
                    1.0
                ],
                [
                    "O=C1CCc2ccc(OCCCCN3CCCN(c4cc[nH][pH]cc(Cl)c4Cl)CC3)cc2N1",
                    1.0
                ],
                [
                    "O=C1CCc2ccc(OCCCCCN3CCN(c4cccc(Cl)c(Cl)[pH][pH]4)CC3)cc2N1",
                    1.0
                ],
                [
                    "O=C1CCc2ccc(OCCCCCN3CCN(c4cccc(Cl)c(Cl)[nH][pH]4)CC3)cc2N1",
                    1.0
                ],
                [
                    "O=C1CCc2ccc(OCCCCCN3CCN(c4cccc(Cl)c(Cl)[nH][nH]4)CC3)cc2N1",
                    1.0
                ],
                [
                    "O=C1CCc2ccc(OCCCCCN3CCN(c4ccc[pH][pH]c(S)c4Cl)CC3)cc2N1",
                    1.0
                ],
                [
                    "O=C1CCc2ccc(OCCCCCN3CCN(c4ccc[pH][pH]c(P)c4Cl)CC3)cc2N1",
                    1.0
                ],
                [
                    "O=C1CCc2ccc(OCCCCCN3CCN(c4ccc[pH][pH]c(O)c4Cl)CC3)cc2N1",
                    1.0
                ],
                [
                    "O=C1CCc2ccc(OCCCCCN3CCN(c4ccc[pH][pH]c(F)c4Cl)CC3)cc2N1",
                    1.0
                ],
                [
                    "O=C1CCc2ccc(OCCCCCN3CCN(c4ccc[pH][pH]c(Br)c4Cl)CC3)cc2N1",
                    1.0
                ],
                [
                    "O=C1CCc2ccc(OCCCCCN3CCN(c4ccc[nH][pH]c(P)c4Cl)CC3)cc2N1",
                    1.0
                ],
                [
                    "O=C1CCc2ccc(OCCCCCN3CCN(c4cc[pH][pH]cc(Cl)c4Cl)CC3)cc2N1",
                    1.0
                ],
                [
                    "O=C1CCc2ccc(OCCCCCN3CCN(c4[pH][nH]c(Cl)cccc4Cl)CC3)cc2N1",
                    1.0
                ],
                [
                    "O=C1CCc2ccc(OCCCCCCN3CCN(c4cccc(Cl)c(Cl)[pH][pH]4)CC3)cc2N1",
                    1.0
                ],
                [
                    "O=C1CCc2ccc(OCCCCCCN3CCN(c4cccc(Cl)c(Cl)[nH][pH]4)CC3)cc2N1",
                    1.0
                ],
                [
                    "O=C1CCc2ccc(OCCCCCCN3CCN(c4cc[pH][pH]cc(Cl)c4Cl)CC3)cc2N1",
                    1.0
                ],
                [
                    "O=C1CCc2ccc(OCCCCCCN3CCN(c4[pH][pH]c(Cl)cccc4Cl)CC3)cc2N1",
                    1.0
                ],
                [
                    "O=C1CCc2ccc(OCCCCCCN3CCN(c4[pH][nH]c(Cl)cccc4Cl)CC3)cc2N1",
                    1.0
                ],
                [
                    "O=C1CCc2ccc(COCCCCN3CCCN(c4cccc(Cl)c4Cl)CC3)cc2N1",
                    1.0
                ],
                [
                    "O=C1CCCc2ccc(OCCCCN3CCN(c4ccc[pH][pH]c(Cl)c4Cl)CC3)cc2N1",
                    1.0
                ],
                [
                    "O=C1CCCc2ccc(OCCCCN3CCN(c4cc[pH][pH]cc(Cl)c4Cl)CC3)cc2N1",
                    1.0
                ],
                [
                    "Nc1[pH][pH]cccc(N2CCN(CCCCOc3ccc4c(c3)NC(=O)CC4)CC2)c1Cl",
                    1.0
                ],
                [
                    "Nc1[pH][pH]ccc(N2CCN(CCCCOc3ccc4c(c3)NC(=O)CC4)CC2)c(Cl)c1Cl",
                    1.0
                ],
                [
                    "Nc1[nH][pH]c(N2CCN(CCCCOc3ccc4c(c3)NC(=O)CC4)CC2)cccc1Cl",
                    1.0
                ],
                [
                    "Cc1cccc(Cl)c(N2CCN(CCCCOc3ccc4c(c3)NC(=O)CC4)CC2)[pH][pH]1",
                    1.0
                ],
                [
                    "Cc1cccc(Cl)c(N2CCN(CCCCOc3ccc4c(c3)NC(=O)CC4)CC2)[pH][nH]1",
                    1.0
                ],
                [
                    "Cc1c(N2CCN(CCCCOc3ccc4c(c3)NC(=O)CC4)CC2)ccc(F)c1Cl",
                    1.0
                ],
                [
                    "Cc1c(Cl)cccc1N1CCN(CCCCOc2ccc3c(c2)NC(=O)CC3)CC1",
                    1.0
                ],
                [
                    "Cc1c(Cl)cccc1N1CCN(CCCCOc2ccc3c(c2)NC(=O)C3)CC1",
                    1.0
                ],
                [
                    "Cc1[pH][pH]cccc(N2CCN(CCCCOc3ccc4c(c3)NC(=O)CC4)CC2)c1Cl",
                    1.0
                ],
                [
                    "Cc1[pH][pH]c(N2CCN(CCCCOc3ccc4c(c3)NC(=O)CC4)CC2)cccc1Cl",
                    1.0
                ],
                [
                    "Cc1[nH][pH]c(N2CCN(CCCCOc3ccc4c(c3)NC(=O)CC4)CC2)cccc1Cl",
                    1.0
                ],
                [
                    "CPc1[pH][pH]cccc(N2CCN(CCCCOc3ccc4c(c3)NC(=O)CC4)CC2)c1Cl",
                    1.0
                ]
            ],
            "execution_time": 5.419260263442993,
            "number_scoring_function_calls": 1000,
            "metadata": {
                "top_1": 1.0,
                "top_10": 1.0,
                "top_100": 1.0,
                "internal_similarity_max": 1.0,
                "internal_similarity_mean": 0.6375996482517388,
                "internal_similarity_histogram_density": [
                    [
                        0.1,
                        0.0,
                        0.0,
                        0.0,
                        0.024000000000000004,
                        3.735999999999996,
                        3.964000000000001,
                        1.4680000000000004,
                        0.6260000000000002,
                        0.08200000000000002
                    ]
                ],
                "internal_similarity_histogram_bins": [
                    [
                        0.0,
                        0.1,
                        0.2,
                        0.30000000000000004,
                        0.4,
                        0.5,
                        0.6000000000000001,
                        0.7000000000000001,
                        0.8,
                        0.9,
                        1.0
                    ]
                ]
            }
        },
        {
            "benchmark_name": "Albuterol similarity",
            "score": 1.0,
            "optimized_molecules": [
                [
                    "PC(P)(P)NCC(S)p1pc(CS)[pH]1",
                    1.0
                ],
                [
                    "PC(P)(P)NCC(S)p1cc(CS)[pH]1",
                    1.0
                ],
                [
                    "OPp1pc(C(O)CNC(P)(P)P)[pH]1",
                    1.0
                ],
                [
                    "OPc1pp(C(O)CNC(P)(P)P)[pH]1",
                    1.0
                ],
                [
                    "OP(CNC(P)(P)P)p1pc(CS)[pH]1",
                    1.0
                ],
                [
                    "OCc1pp(P(S)CNC(P)(P)P)[pH]1",
                    1.0
                ],
                [
                    "OCc1pp(P(O)CNC(P)(P)P)[pH]1",
                    1.0
                ],
                [
                    "OCc1pp(C(S)CNC(P)(P)P)[pH]1",
                    1.0
                ],
                [
                    "OCc1pp(C(O)CNC(P)(P)P)[pH]1",
                    1.0
                ],
                [
                    "OC(CNC(P)(P)P)p1pc(CS)[pH]1",
                    1.0
                ],
                [
                    "OC(CNC(P)(P)P)c1pp(PS)[pH]1",
                    1.0
                ],
                [
                    "OC(CNC(P)(P)P)c1pp(CS)[pH]1",
                    1.0
                ],
                [
                    "NPp1pc(C(S)CNC(P)(P)P)[pH]1",
                    1.0
                ],
                [
                    "NPp1pc(C(O)CNC(P)(P)P)[pH]1",
                    1.0
                ],
                [
                    "NPc1pp(C(O)CNC(P)(P)P)[pH]1",
                    1.0
                ],
                [
                    "NP(CNC(P)(P)P)p1pc(CS)[pH]1",
                    1.0
                ],
                [
                    "CC(P)(P)NCP(S)p1pc(CO)[pH]1",
                    1.0
                ],
                [
                    "CC(P)(P)NCP(S)p1cc(CO)[pH]1",
                    1.0
                ],
                [
                    "CC(P)(P)NCP(O)p1pc(CS)[pH]1",
                    1.0
                ],
                [
                    "CC(P)(P)NCP(O)p1pc(CO)[pH]1",
                    1.0
                ],
                [
                    "CC(P)(P)NCP(O)p1cc(CS)[pH]1",
                    1.0
                ],
                [
                    "CC(P)(P)NCP(O)p1cc(CO)[pH]1",
                    1.0
                ],
                [
                    "CC(P)(P)NCP(O)p1[pH]c(CS)c1S",
                    1.0
                ],
                [
                    "CC(P)(P)NCP(N)p1cc(PO)[pH]1",
                    1.0
                ],
                [
                    "CC(P)(P)NCC(S)p1pc(PO)[pH]1",
                    1.0
                ],
                [
                    "CC(P)(P)NCC(S)p1pc(CS)[pH]1",
                    1.0
                ],
                [
                    "CC(P)(P)NCC(S)p1cc(CS)[pH]1",
                    1.0
                ],
                [
                    "CC(P)(P)NCC(S)p1cc(CO)[pH]1",
                    1.0
                ],
                [
                    "CC(P)(P)NCC(S)c1pp(PO)[pH]1",
                    1.0
                ],
                [
                    "CC(P)(P)NCC(S)c1pp(PN)[pH]1",
                    1.0
                ],
                [
                    "CC(P)(P)NCC(S)c1cp(PO)[pH]1",
                    1.0
                ],
                [
                    "CC(P)(P)NCC(O)p1pc(CS)[pH]1",
                    1.0
                ],
                [
                    "CC(P)(P)NCC(O)p1pc(CO)[pH]1",
                    1.0
                ],
                [
                    "CC(P)(P)NCC(O)p1cc(CS)[pH]1",
                    1.0
                ],
                [
                    "CC(P)(P)NCC(O)p1cc(CO)[pH]1",
                    1.0
                ],
                [
                    "CC(P)(P)NCC(O)c1pp(PS)[pH]1",
                    1.0
                ],
                [
                    "CC(P)(P)NCC(O)c1pp(PN)[pH]1",
                    1.0
                ],
                [
                    "CC(P)(P)NCC(O)c1pp(CS)[pH]1",
                    1.0
                ],
                [
                    "CC(C)(P)NCP(S)p1cc(CO)[pH]1",
                    1.0
                ],
                [
                    "CC(C)(P)NCP(O)p1pc(PO)[pH]1",
                    1.0
                ],
                [
                    "CC(C)(P)NCP(O)p1pc(PN)[pH]1",
                    1.0
                ],
                [
                    "CC(C)(P)NCP(O)p1pc(CO)[pH]1",
                    1.0
                ],
                [
                    "CC(C)(P)NCP(O)p1cc(PO)[pH]1",
                    1.0
                ],
                [
                    "CC(C)(P)NCP(O)p1cc(CO)[pH]1",
                    1.0
                ],
                [
                    "CC(C)(P)NCP(O)p1[pH]c(PS)c1O",
                    1.0
                ],
                [
                    "CC(C)(P)NCP(O)p1[pH]c(PO)c1S",
                    1.0
                ],
                [
                    "CC(C)(P)NCP(O)p1[pH]c(PO)c1O",
                    1.0
                ],
                [
                    "CC(C)(P)NCP(O)p1[pH]c(CO)c1S",
                    1.0
                ],
                [
                    "CC(C)(P)NCP(O)p1[pH]c(CO)c1O",
                    1.0
                ],
                [
                    "CC(C)(P)NCP(N)p1pc(PO)[pH]1",
                    1.0
                ],
                [
                    "CC(C)(P)NCP(N)p1pc(CO)[pH]1",
                    1.0
                ],
                [
                    "CC(C)(P)NCP(N)p1cc(PO)[pH]1",
                    1.0
                ],
                [
                    "CC(C)(P)NCC(S)p1pc(PO)[pH]1",
                    1.0
                ],
                [
                    "CC(C)(P)NCC(S)p1pc(CO)[pH]1",
                    1.0
                ],
                [
                    "CC(C)(P)NCC(S)p1cc(PS)[pH]1",
                    1.0
                ],
                [
                    "CC(C)(P)NCC(S)p1cc(PO)[pH]1",
                    1.0
                ],
                [
                    "CC(C)(P)NCC(S)p1cc(PN)[pH]1",
                    1.0
                ],
                [
                    "CC(C)(P)NCC(S)p1cc(CO)[pH]1",
                    1.0
                ],
                [
                    "CC(C)(P)NCC(S)c1pp(PS)[pH]1",
                    1.0
                ],
                [
                    "CC(C)(P)NCC(S)c1pp(PO)[pH]1",
                    1.0
                ],
                [
                    "CC(C)(P)NCC(S)c1pp(PN)[pH]1",
                    1.0
                ],
                [
                    "CC(C)(P)NCC(S)c1cp(CO)[pH]1",
                    1.0
                ],
                [
                    "CC(C)(P)NCC(S)c1[pH]p(CO)c1O",
                    1.0
                ],
                [
                    "CC(C)(P)NCC(O)p1pc(PS)[pH]1",
                    1.0
                ],
                [
                    "CC(C)(P)NCC(O)p1pc(PO)[pH]1",
                    1.0
                ],
                [
                    "CC(C)(P)NCC(O)p1pc(CS)[pH]1",
                    1.0
                ],
                [
                    "CC(C)(P)NCC(O)p1pc(CO)[pH]1",
                    1.0
                ],
                [
                    "CC(C)(P)NCC(O)p1cc(PO)[pH]1",
                    1.0
                ],
                [
                    "CC(C)(P)NCC(O)p1cc(CS)[pH]1",
                    1.0
                ],
                [
                    "CC(C)(P)NCC(O)p1cc(CO)[pH]1",
                    1.0
                ],
                [
                    "CC(C)(P)NCC(O)p1[pH]c(CO)c1S",
                    1.0
                ],
                [
                    "CC(C)(P)NCC(O)c1pp(PS)[pH]1",
                    1.0
                ],
                [
                    "CC(C)(P)NCC(O)c1pp(PO)[pH]1",
                    1.0
                ],
                [
                    "CC(C)(P)NCC(O)c1pp(PN)[pH]1",
                    1.0
                ],
                [
                    "CC(C)(P)NCC(O)c1pp(CS)[pH]1",
                    1.0
                ],
                [
                    "CC(C)(P)NCC(O)c1pp(CO)[pH]1",
                    1.0
                ],
                [
                    "CC(C)(P)NCC(O)c1cp(PS)[pH]1",
                    1.0
                ],
                [
                    "CC(C)(P)NCC(O)c1[pH]p(CO)c1O",
                    1.0
                ],
                [
                    "CC(C)(C)NCP(S)p1cc(CO)[pH]1",
                    1.0
                ],
                [
                    "CC(C)(C)NCP(O)p1pc(CO)[pH]1",
                    1.0
                ],
                [
                    "CC(C)(C)NCP(O)p1cc(CS)[pH]1",
                    1.0
                ],
                [
                    "CC(C)(C)NCP(O)p1cc(CO)[pH]1",
                    1.0
                ],
                [
                    "CC(C)(C)NCP(N)p1pc(CO)[pH]1",
                    1.0
                ],
                [
                    "CC(C)(C)NCP(N)c1pp(CO)[pH]1",
                    1.0
                ],
                [
                    "CC(C)(C)NCC(S)p1cc(PN)[pH]1",
                    1.0
                ],
                [
                    "CC(C)(C)NCC(S)p1cc(CO)[pH]1",
                    1.0
                ],
                [
                    "CC(C)(C)NCC(S)c1pp(PN)[pH]1",
                    1.0
                ],
                [
                    "CC(C)(C)NCC(S)c1pp(CO)[pH]1",
                    1.0
                ],
                [
                    "CC(C)(C)NCC(S)c1cp(PN)[pH]1",
                    1.0
                ],
                [
                    "CC(C)(C)NCC(S)c1cp(CS)[pH]1",
                    1.0
                ],
                [
                    "CC(C)(C)NCC(S)c1cp(CO)[pH]1",
                    1.0
                ],
                [
                    "CC(C)(C)NCC(S)c1[pH]p(CO)c1O",
                    1.0
                ],
                [
                    "CC(C)(C)NCC(O)p1pc(CO)[pH]1",
                    1.0
                ],
                [
                    "CC(C)(C)NCC(O)p1cc(CS)[pH]1",
                    1.0
                ],
                [
                    "CC(C)(C)NCC(O)p1cc(CO)[pH]1",
                    1.0
                ],
                [
                    "CC(C)(C)NCC(O)p1[pH]c(CS)c1O",
                    1.0
                ],
                [
                    "CC(C)(C)NCC(O)p1[pH]c(CO)c1O",
                    1.0
                ],
                [
                    "CC(C)(C)NCC(O)c1pp(CO)[pH]1",
                    1.0
                ],
                [
                    "CC(C)(C)NCC(O)c1cp(PO)[pH]1",
                    1.0
                ],
                [
                    "CC(C)(C)NCC(O)c1cp(CS)[pH]1",
                    1.0
                ]
            ],
            "execution_time": 2.958132743835449,
            "number_scoring_function_calls": 1000,
            "metadata": {
                "top_1": 1.0,
                "top_10": 1.0,
                "top_100": 1.0,
                "internal_similarity_max": 0.8378378378378378,
                "internal_similarity_mean": 0.33984005049676225,
                "internal_similarity_histogram_density": [
                    [
                        0.1,
                        0.224,
                        4.231999999999998,
                        3.1080000000000005,
                        1.3200000000000003,
                        0.6539999999999995,
                        0.13400000000000004,
                        0.19400000000000003,
                        0.034,
                        0.0
                    ]
                ],
                "internal_similarity_histogram_bins": [
                    [
                        0.0,
                        0.1,
                        0.2,
                        0.30000000000000004,
                        0.4,
                        0.5,
                        0.6000000000000001,
                        0.7000000000000001,
                        0.8,
                        0.9,
                        1.0
                    ]
                ]
            }
        },
        {
            "benchmark_name": "Mestranol similarity",
            "score": 1.0,
            "optimized_molecules": [
                [
                    "C#CC1(O)PCCC2C(C3Cc4cc(OC)ccc43)CCC21C",
                    1.0
                ],
                [
                    "C#CC1(O)PCCC2C(C3CCc4cc(OC)ccc43)CCC21C",
                    1.0
                ],
                [
                    "C#CC1(O)PCC2C(C3CCc4cc(OC)ccc43)CCCC21C",
                    1.0
                ],
                [
                    "C#CC1(O)PCC2C(C3CCc4cc(OC)ccc43)CCC21C",
                    1.0
                ],
                [
                    "C#CC1(O)OCC2C(C3Cc4cc(OC)ccc43)CCCC21C",
                    1.0
                ],
                [
                    "C#CC1(O)CPCC2C(C3CCc4cc(OC)ccc43)CCC21C",
                    1.0
                ],
                [
                    "C#CC1(O)COCC2C(C3Cc4cc(OC)ccc43)CCCC21C",
                    1.0
                ],
                [
                    "C#CC1(O)COCC2C(C3CCc4cc(OC)ccc43)CCCC21C",
                    1.0
                ],
                [
                    "C#CC1(O)CNC2C(C3Cc4cc(OC)ccc43)CCCC21C",
                    1.0
                ],
                [
                    "C#CC1(O)CNC2C(C3Cc4cc(OC)ccc43)CCC21C",
                    1.0
                ],
                [
                    "C#CC1(O)CNC2C(C3CCc4cc(OC)ccc43)CCC21C",
                    1.0
                ],
                [
                    "C#CC1(O)CCPC2C(C3CCc4cc(OC)ccc43)CCC21C",
                    1.0
                ],
                [
                    "C#CC1(O)CCCC2C3CCC4C=C(OC)C=CC4=C3CCC21C",
                    1.0
                ],
                [
                    "C#CC1(O)CCCC2C(C3Cc4cc(OCC)ccc43)CCCC21C",
                    1.0
                ],
                [
                    "C#CC1(O)CCCC2C(C3Cc4cc(OCC)ccc43)CCC21C",
                    1.0
                ],
                [
                    "C#CC1(O)CCCC2C(C3Cc4cc(OC)ccc43)CSCC21C",
                    1.0
                ],
                [
                    "C#CC1(O)CCCC2C(C3Cc4cc(OC)ccc43)CCCC21C",
                    1.0
                ],
                [
                    "C#CC1(O)CCCC2C(C3Cc4cc(OC)ccc43)CCC21C",
                    1.0
                ],
                [
                    "C#CC1(O)CCCC2C(C3CCc4cc(OC)ccc43)CCC21C",
                    1.0
                ],
                [
                    "C#CC1(O)CCC2C3CC[SH]=c4cc(OC)ccc4=C3CCC21C",
                    1.0
                ],
                [
                    "C#CC1(O)CCC2C3CC[SH]4C=C(OC)C=CC4=C3CCC21C",
                    1.0
                ],
                [
                    "C#CC1(O)CCC2C3CCP=c4cc(OC)ccc4=C3CCC21C",
                    1.0
                ],
                [
                    "C#CC1(O)CCC2C3CCP4C=C(OC)C=CC4=C3CCC21C",
                    1.0
                ],
                [
                    "C#CC1(O)CCC2C3CCN4C=C(OC)C=CC4=C3CCC21C",
                    1.0
                ],
                [
                    "C#CC1(O)CCC2C3CCCC4C=C(OC)C=CC4=C3CCC21C",
                    1.0
                ],
                [
                    "C#CC1(O)CCC2C3CCC=c4cc(OC)ccc4=C3CCC21C",
                    1.0
                ],
                [
                    "C#CC1(O)CCC2C3CCC4C=C(OC)C=CC4=S3CCC21C",
                    1.0
                ],
                [
                    "C#CC1(O)CCC2C3CCC4C=C(OC)C=CC4=C3CCCC21C",
                    1.0
                ],
                [
                    "C#CC1(O)CCC2C3CCC4C=C(OC)C=CC4=C3CCC21C",
                    1.0
                ],
                [
                    "C#CC1(O)CCC2C3CCC4C=C(OC)C=CC4=C(CCC21C)C3P",
                    1.0
                ],
                [
                    "C#CC1(O)CCC2C3CCC4C=C(OC)C=CC4=C(CCC21C)C3O",
                    1.0
                ],
                [
                    "C#CC1(O)CCC2C3CCC4C=C(OC)C=CC4=C(CCC21C)C3N",
                    1.0
                ],
                [
                    "C#CC1(O)CCC2C3CCC4C=C(OC)C=CC4=C(CCC21C)C3F",
                    1.0
                ],
                [
                    "C#CC1(O)CCC2C3CCC4C=C(OC)C=CC4=C(CCC21C)C3Cl",
                    1.0
                ],
                [
                    "C#CC1(O)CCC2C3CCC4C=C(OC)C=CC4=C(CCC21C)C3C",
                    1.0
                ],
                [
                    "C#CC1(O)CCC2C3CCC4C=C(OC)C=CC4=C(CCC21C)C3Br",
                    1.0
                ],
                [
                    "C#CC1(O)CCC2C3CCC4C=C(OC)C=CC4=C(CCC21C)C3",
                    1.0
                ],
                [
                    "C#CC1(O)CCC2C3CCC4C=C(OC)C=CC(=C3CCC21C)O4",
                    1.0
                ],
                [
                    "C#CC1(O)CCC2C3CCC4C=C(OC)C=CC(=C3CCC21C)C4",
                    1.0
                ],
                [
                    "C#CC1(O)CCC2C3CCC4=[SH]C(=C3CCC21C)C=CC(OC)=C4",
                    1.0
                ],
                [
                    "C#CC1(O)CCC2C3CCC4=NC(=C3CCC21C)C=CC(OC)=C4",
                    1.0
                ],
                [
                    "C#CC1(O)CCC2C3CCC4=CC(=C3CCC21C)C=CC(OC)=C4",
                    1.0
                ],
                [
                    "C#CC1(O)CCC2C3CCC45C=C(OC)C=CC4=C(CCC21C)C3O5",
                    1.0
                ],
                [
                    "C#CC1(O)CCC2C3CC=c4cc(OC)ccc4=C3CCC21C",
                    1.0
                ],
                [
                    "C#CC1(O)CCC2C3CC(=C4C=CC(OC)=CC5=C4C3CC5)CCC21C",
                    1.0
                ],
                [
                    "C#CC1(O)CCC2C3C(=C4C=CC(OC)=CC5=C4C3CC5)CCC21C",
                    1.0
                ],
                [
                    "C#CC1(O)CCC2C3C(=C4C=CC(OC)=CC5=C4C3C5)CCC21C",
                    1.0
                ],
                [
                    "C#CC1(O)CCC2C(C3Cc4cc(OS)ccc43)CCCC21C",
                    1.0
                ],
                [
                    "C#CC1(O)CCC2C(C3Cc4cc(OS)ccc43)CCC21C",
                    1.0
                ],
                [
                    "C#CC1(O)CCC2C(C3Cc4cc(OCCC)ccc43)CCCC21C",
                    1.0
                ],
                [
                    "C#CC1(O)CCC2C(C3Cc4cc(OCC)ccc43)CCCC21C",
                    1.0
                ],
                [
                    "C#CC1(O)CCC2C(C3Cc4cc(OCC)ccc43)CCC21C",
                    1.0
                ],
                [
                    "C#CC1(O)CCC2C(C3Cc4cc(OC)ccc43)SCCC21C",
                    1.0
                ],
                [
                    "C#CC1(O)CCC2C(C3Cc4cc(OC)ccc43)CSCC21C",
                    1.0
                ],
                [
                    "C#CC1(O)CCC2C(C3Cc4cc(OC)ccc43)CC[SH](O)C21C",
                    1.0
                ],
                [
                    "C#CC1(O)CCC2C(C3Cc4cc(OC)ccc43)CCCCC21C",
                    1.0
                ],
                [
                    "C#CC1(O)CCC2C(C3Cc4cc(OC)ccc43)CCCC21C",
                    1.0
                ],
                [
                    "C#CC1(O)CCC2C(C3Cc4cc(OC)ccc43)CCC21C",
                    1.0
                ],
                [
                    "C#CC1(O)CCC2C(C3Cc4cc(OC)ccc43)CCC(O)C21C",
                    1.0
                ],
                [
                    "C#CC1(O)CCC2C(C3Cc4cc(OC)c#cc43)CCC21C",
                    1.0
                ],
                [
                    "C#CC1(O)CCC2C(C3Cc4cc(CC)ccc43)CCCC21C",
                    1.0
                ],
                [
                    "C#CC1(O)CCC2C(C3Cc4cc(CC)ccc43)CCC21C",
                    1.0
                ],
                [
                    "C#CC1(O)CCC2C(C3Cc4cc(C)ccc43)CCCC21C",
                    1.0
                ],
                [
                    "C#CC1(O)CCC2C(C3CCc4cc(OCl)ccc43)CCC21C",
                    1.0
                ],
                [
                    "C#CC1(O)CCC2C(C3CCc4cc(OCC)ccc43)CCCC21C",
                    1.0
                ],
                [
                    "C#CC1(O)CCC2C(C3CCc4cc(OCC)ccc43)CCC21C",
                    1.0
                ],
                [
                    "C#CC1(O)CCC2C(C3CCc4cc(OC)ccc43)CCCC21C",
                    1.0
                ],
                [
                    "C#CC1(O)CCC2C(C3CCc4cc(OC)ccc43)CCC(O)C21C",
                    1.0
                ],
                [
                    "C#CC1(O)CCC2C(C3CCc4cc(OC)ccc43)CC21C",
                    1.0
                ],
                [
                    "C#CC1(O)CCC2C(C3CCc4cc(CC)ccc43)CCCC21C",
                    1.0
                ],
                [
                    "C#CC1(O)CCC2C(C3CCC4=C3CC=CC(OC)=C4)CCC21C",
                    1.0
                ],
                [
                    "C#CC1(O)CCC2C(C3CC4=C3CC=CC(OC)=C4)CCCC21C",
                    1.0
                ],
                [
                    "C#CC1(O)CCC2C(C3CC4=C3CC=CC(OC)=C4)CCC21C",
                    1.0
                ],
                [
                    "C#CC1(O)CCC2C(C3CC4=C3C=CCC(OC)=C4)CCCC21C",
                    1.0
                ],
                [
                    "C#CC1(O)CCC2C(C3CC4=C3C=CCC(OC)=C4)CCC21C",
                    1.0
                ],
                [
                    "C#CC1(O)CCC2C(C3CC4=C3C=CCC(OC)=C4)CC21C",
                    1.0
                ],
                [
                    "C#CC1(O)CC2C3CCC4C=C(OC)C=CC4=C3CCC21C",
                    1.0
                ],
                [
                    "C#CC1(O)CC2C(C3PCc4cc(OC)ccc43)CCCC21C",
                    1.0
                ],
                [
                    "C#CC1(O)CC2C(C3Cc4cc(OS)ccc43)CCCC21C",
                    1.0
                ],
                [
                    "C#CC1(O)CC2C(C3Cc4cc(ON)ccc43)CCCC21C",
                    1.0
                ],
                [
                    "C#CC1(O)CC2C(C3Cc4cc(OCCC)ccc43)CCCC21C",
                    1.0
                ],
                [
                    "C#CC1(O)CC2C(C3Cc4cc(OCC)ccc43)CCCCC21C",
                    1.0
                ],
                [
                    "C#CC1(O)CC2C(C3Cc4cc(OCC)ccc43)CCCC21C",
                    1.0
                ],
                [
                    "C#CC1(O)CC2C(C3Cc4cc(OC)ccc43)CSCC21C",
                    1.0
                ],
                [
                    "C#CC1(O)CC2C(C3Cc4cc(OC)ccc43)CCSCC21C",
                    1.0
                ],
                [
                    "C#CC1(O)CC2C(C3Cc4cc(OC)ccc43)CCCCC21C",
                    1.0
                ],
                [
                    "C#CC1(O)CC2C(C3Cc4cc(OC)ccc43)CCCC21C",
                    1.0
                ],
                [
                    "C#CC1(O)CC2C(C3Cc4cc(OC)ccc43)CCCC2(C)C1",
                    1.0
                ],
                [
                    "C#CC1(O)CC2C(C3Cc4cc(OBr)ccc43)CCCC21C",
                    1.0
                ],
                [
                    "C#CC1(O)CC2C(C3Cc4cc(CC)ccc43)CCCC21C",
                    1.0
                ],
                [
                    "C#CC1(O)CC2C(C3CPCc4cc(OC)ccc43)CCCC21C",
                    1.0
                ],
                [
                    "C#CC1(O)CC2C(C3COc4cc(OC)ccc43)CCCC21C",
                    1.0
                ],
                [
                    "C#CC1(O)CC2C(C3CCc4cc(OCC)ccc43)CCCC21C",
                    1.0
                ],
                [
                    "C#CC1(O)CC2C(C3CCc4cc(OC)ccc43)CCCC21C",
                    1.0
                ],
                [
                    "C#CC1(O)CC2C(C3CCc4cc(OC)ccc43)CCC21C",
                    1.0
                ],
                [
                    "C#CC1(O)CC2C(C3CCc4cc(CC)ccc43)CCCC21C",
                    1.0
                ],
                [
                    "C#CC1(O)CC2C(C3CCCc4cc(OC)ccc43)CCC2(C)C1",
                    1.0
                ],
                [
                    "C#CC1(O)CC2C(C3CC4=C3CC=CC(OC)=C4)CCCC21C",
                    1.0
                ],
                [
                    "C#CC1(CO)CC2C(C3Cc4cc(OC)ccc43)CCCC21C",
                    1.0
                ],
                [
                    "C#CC1(C)CCC2C(C3Cc4cc(OC)ccc43)CCCC21O",
                    1.0
                ]
            ],
            "execution_time": 4.554158926010132,
            "number_scoring_function_calls": 1000,
            "metadata": {
                "top_1": 1.0,
                "top_10": 1.0,
                "top_100": 1.0,
                "internal_similarity_max": 0.9444444444444444,
                "internal_similarity_mean": 0.4472053553754203,
                "internal_similarity_histogram_density": [
                    [
                        0.1,
                        0.0,
                        1.3959999999999995,
                        2.992000000000001,
                        2.0280000000000005,
                        1.8879999999999981,
                        0.9740000000000002,
                        0.4100000000000001,
                        0.19800000000000004,
                        0.014000000000000002
                    ]
                ],
                "internal_similarity_histogram_bins": [
                    [
                        0.0,
                        0.1,
                        0.2,
                        0.30000000000000004,
                        0.4,
                        0.5,
                        0.6000000000000001,
                        0.7000000000000001,
                        0.8,
                        0.9,
                        1.0
                    ]
                ]
            }
        },
        {
            "benchmark_name": "C11H24",
            "score": 1.0,
            "optimized_molecules": [
                [
                    "CCCCCCCCCCC",
                    1.0
                ],
                [
                    "CCCCCCCCC(C)C",
                    1.0
                ],
                [
                    "CCCCCCCC(C)CC",
                    1.0
                ],
                [
                    "CCCCCCCC(C)(C)C",
                    1.0
                ],
                [
                    "CCCCCCC(CC)CC",
                    1.0
                ],
                [
                    "CCCCCCC(C)CCC",
                    1.0
                ],
                [
                    "CCCCCCC(C)C(C)C",
                    1.0
                ],
                [
                    "CCCCCCC(C)(C)CC",
                    1.0
                ],
                [
                    "CCCCCC(CC)CCC",
                    1.0
                ],
                [
                    "CCCCCC(CC)C(C)C",
                    1.0
                ],
                [
                    "CCCCCC(C)CCCC",
                    1.0
                ],
                [
                    "CCCCCC(C)CC(C)C",
                    1.0
                ],
                [
                    "CCCCCC(C)C(C)CC",
                    1.0
                ],
                [
                    "CCCCCC(C)C(C)(C)C",
                    1.0
                ],
                [
                    "CCCCCC(C)(CC)CC",
                    1.0
                ],
                [
                    "CCCCCC(C)(C)CCC",
                    1.0
                ],
                [
                    "CCCCCC(C)(C)C(C)C",
                    1.0
                ],
                [
                    "CCCCC(CCC)CCC",
                    1.0
                ],
                [
                    "CCCCC(CCC)C(C)C",
                    1.0
                ],
                [
                    "CCCCC(CC)CCCC",
                    1.0
                ],
                [
                    "CCCCC(CC)CC(C)C",
                    1.0
                ],
                [
                    "CCCCC(CC)C(C)CC",
                    1.0
                ],
                [
                    "CCCCC(CC)C(C)(C)C",
                    1.0
                ],
                [
                    "CCCCC(CC)(CC)CC",
                    1.0
                ],
                [
                    "CCCCC(C)CCC(C)C",
                    1.0
                ],
                [
                    "CCCCC(C)CC(C)CC",
                    1.0
                ],
                [
                    "CCCCC(C)CC(C)(C)C",
                    1.0
                ],
                [
                    "CCCCC(C)C(CC)CC",
                    1.0
                ],
                [
                    "CCCCC(C)C(C)CCC",
                    1.0
                ],
                [
                    "CCCCC(C)C(C)C(C)C",
                    1.0
                ],
                [
                    "CCCCC(C)C(C)(C)CC",
                    1.0
                ],
                [
                    "CCCCC(C)(CC)CCC",
                    1.0
                ],
                [
                    "CCCCC(C)(CC)C(C)C",
                    1.0
                ],
                [
                    "CCCCC(C)(C)CCCC",
                    1.0
                ],
                [
                    "CCCCC(C)(C)CC(C)C",
                    1.0
                ],
                [
                    "CCCCC(C)(C)C(C)CC",
                    1.0
                ],
                [
                    "CCCCC(C)(C)C(C)(C)C",
                    1.0
                ],
                [
                    "CCCCC(C(C)C)C(C)C",
                    1.0
                ],
                [
                    "CCCC(CCC)CC(C)C",
                    1.0
                ],
                [
                    "CCCC(CCC)C(C)CC",
                    1.0
                ],
                [
                    "CCCC(CCC)C(C)(C)C",
                    1.0
                ],
                [
                    "CCCC(CC)CCC(C)C",
                    1.0
                ],
                [
                    "CCCC(CC)CC(C)CC",
                    1.0
                ],
                [
                    "CCCC(CC)CC(C)(C)C",
                    1.0
                ],
                [
                    "CCCC(CC)C(CC)CC",
                    1.0
                ],
                [
                    "CCCC(CC)C(C)C(C)C",
                    1.0
                ],
                [
                    "CCCC(CC)C(C)(C)CC",
                    1.0
                ],
                [
                    "CCCC(CC)(CC)CCC",
                    1.0
                ],
                [
                    "CCCC(CC)(CC)C(C)C",
                    1.0
                ],
                [
                    "CCCC(CC(C)C)C(C)C",
                    1.0
                ],
                [
                    "CCCC(C)CCCC(C)C",
                    1.0
                ],
                [
                    "CCCC(C)CCC(C)CC",
                    1.0
                ],
                [
                    "CCCC(C)CCC(C)(C)C",
                    1.0
                ],
                [
                    "CCCC(C)CC(CC)CC",
                    1.0
                ],
                [
                    "CCCC(C)CC(C)CCC",
                    1.0
                ],
                [
                    "CCCC(C)CC(C)C(C)C",
                    1.0
                ],
                [
                    "CCCC(C)CC(C)(C)CC",
                    1.0
                ],
                [
                    "CCCC(C)C(CC)CCC",
                    1.0
                ],
                [
                    "CCCC(C)C(CC)C(C)C",
                    1.0
                ],
                [
                    "CCCC(C)C(C)CC(C)C",
                    1.0
                ],
                [
                    "CCCC(C)C(C)C(C)CC",
                    1.0
                ],
                [
                    "CCCC(C)C(C)C(C)(C)C",
                    1.0
                ],
                [
                    "CCCC(C)C(C)(CC)CC",
                    1.0
                ],
                [
                    "CCCC(C)C(C)(C)CCC",
                    1.0
                ],
                [
                    "CCCC(C)C(C)(C)C(C)C",
                    1.0
                ],
                [
                    "CCCC(C)(CCC)CCC",
                    1.0
                ],
                [
                    "CCCC(C)(CCC)C(C)C",
                    1.0
                ],
                [
                    "CCCC(C)(CC)CC(C)C",
                    1.0
                ],
                [
                    "CCCC(C)(CC)C(C)CC",
                    1.0
                ],
                [
                    "CCCC(C)(CC)C(C)(C)C",
                    1.0
                ],
                [
                    "CCCC(C)(C)CCC(C)C",
                    1.0
                ],
                [
                    "CCCC(C)(C)CC(C)CC",
                    1.0
                ],
                [
                    "CCCC(C)(C)CC(C)(C)C",
                    1.0
                ],
                [
                    "CCCC(C)(C)C(CC)CC",
                    1.0
                ],
                [
                    "CCCC(C)(C)C(C)C(C)C",
                    1.0
                ],
                [
                    "CCCC(C)(C)C(C)(C)CC",
                    1.0
                ],
                [
                    "CCCC(C)(C(C)C)C(C)C",
                    1.0
                ],
                [
                    "CCCC(C(C)C)C(C)CC",
                    1.0
                ],
                [
                    "CCCC(C(C)C)C(C)(C)C",
                    1.0
                ],
                [
                    "CCC(CCC(C)C)C(C)C",
                    1.0
                ],
                [
                    "CCC(CC)CCCC(C)C",
                    1.0
                ],
                [
                    "CCC(CC)CCC(C)(C)C",
                    1.0
                ],
                [
                    "CCC(CC)CC(CC)CC",
                    1.0
                ],
                [
                    "CCC(CC)CC(C)C(C)C",
                    1.0
                ],
                [
                    "CCC(CC)CC(C)(C)CC",
                    1.0
                ],
                [
                    "CCC(CC)C(CC)C(C)C",
                    1.0
                ],
                [
                    "CCC(CC)C(C)CC(C)C",
                    1.0
                ],
                [
                    "CCC(CC)C(C)C(C)(C)C",
                    1.0
                ],
                [
                    "CCC(CC)C(C)(CC)CC",
                    1.0
                ],
                [
                    "CCC(CC)C(C)(C)C(C)C",
                    1.0
                ],
                [
                    "CCC(CC)(CC)CC(C)C",
                    1.0
                ],
                [
                    "CCC(CC)(CC)C(C)(C)C",
                    1.0
                ],
                [
                    "CCC(CC)(C(C)C)C(C)C",
                    1.0
                ],
                [
                    "CCC(CC(C)C)CC(C)C",
                    1.0
                ],
                [
                    "CCC(CC(C)C)C(C)(C)C",
                    1.0
                ],
                [
                    "CCC(CC(C)(C)C)C(C)C",
                    1.0
                ],
                [
                    "CCC(C)CCCCC(C)C",
                    1.0
                ],
                [
                    "CCC(C)CCCC(C)CC",
                    1.0
                ],
                [
                    "CCC(C)CCCC(C)(C)C",
                    1.0
                ],
                [
                    "CCC(C)CCC(CC)CC",
                    1.0
                ],
                [
                    "CCC(C)CCC(C)C(C)C",
                    1.0
                ],
                [
                    "CCC(C)CCC(C)(C)CC",
                    1.0
                ],
                [
                    "CCC(C)CC(CC)C(C)C",
                    1.0
                ],
                [
                    "CCC(C)CC(C)CC(C)C",
                    1.0
                ],
                [
                    "CCC(C)CC(C)C(C)CC",
                    1.0
                ],
                [
                    "CCC(C)CC(C)C(C)(C)C",
                    1.0
                ],
                [
                    "CCC(C)CC(C)(CC)CC",
                    1.0
                ],
                [
                    "CCC(C)CC(C)(C)C(C)C",
                    1.0
                ],
                [
                    "CCC(C)C(CC)CC(C)C",
                    1.0
                ],
                [
                    "CCC(C)C(CC)C(C)CC",
                    1.0
                ],
                [
                    "CCC(C)C(CC)C(C)(C)C",
                    1.0
                ],
                [
                    "CCC(C)C(CC)(CC)CC",
                    1.0
                ],
                [
                    "CCC(C)C(C)CCC(C)C",
                    1.0
                ],
                [
                    "CCC(C)C(C)CC(C)(C)C",
                    1.0
                ],
                [
                    "CCC(C)C(C)C(CC)CC",
                    1.0
                ],
                [
                    "CCC(C)C(C)C(C)C(C)C",
                    1.0
                ],
                [
                    "CCC(C)C(C)C(C)(C)CC",
                    1.0
                ],
                [
                    "CCC(C)C(C)(CC)C(C)C",
                    1.0
                ],
                [
                    "CCC(C)C(C)(C)CC(C)C",
                    1.0
                ],
                [
                    "CCC(C)C(C)(C)C(C)CC",
                    1.0
                ],
                [
                    "CCC(C)C(C)(C)C(C)(C)C",
                    1.0
                ],
                [
                    "CCC(C)C(C(C)C)C(C)C",
                    1.0
                ],
                [
                    "CCC(C)(CC)CCC(C)C",
                    1.0
                ],
                [
                    "CCC(C)(CC)CC(C)(C)C",
                    1.0
                ],
                [
                    "CCC(C)(CC)C(C)C(C)C",
                    1.0
                ],
                [
                    "CCC(C)(CC(C)C)C(C)C",
                    1.0
                ],
                [
                    "CCC(C)(C)CCCC(C)C",
                    1.0
                ],
                [
                    "CCC(C)(C)CCC(C)(C)C",
                    1.0
                ],
                [
                    "CCC(C)(C)CC(C)C(C)C",
                    1.0
                ],
                [
                    "CCC(C)(C)CC(C)(C)CC",
                    1.0
                ],
                [
                    "CCC(C)(C)C(C)CC(C)C",
                    1.0
                ],
                [
                    "CCC(C)(C)C(C)C(C)(C)C",
                    1.0
                ],
                [
                    "CCC(C)(C)C(C)(CC)CC",
                    1.0
                ],
                [
                    "CCC(C)(C)C(C)(C)C(C)C",
                    1.0
                ],
                [
                    "CCC(C)(C(C)C)C(C)(C)C",
                    1.0
                ],
                [
                    "CCC(C(C)C)C(C)C(C)C",
                    1.0
                ],
                [
                    "CCC(C(C)C)C(C)(C)CC",
                    1.0
                ],
                [
                    "CCC(C(C)(C)C)C(C)(C)C",
                    1.0
                ],
                [
                    "CC(CC(C)(C)C)C(C)(C)C",
                    1.0
                ],
                [
                    "CC(C)CCCCCC(C)C",
                    1.0
                ],
                [
                    "CC(C)CCCCC(C)(C)C",
                    1.0
                ],
                [
                    "CC(C)CCCC(C)C(C)C",
                    1.0
                ],
                [
                    "CC(C)CCC(C)CC(C)C",
                    1.0
                ],
                [
                    "CC(C)CCC(C)C(C)(C)C",
                    1.0
                ],
                [
                    "CC(C)CCC(C)(C)C(C)C",
                    1.0
                ],
                [
                    "CC(C)CC(C)CC(C)(C)C",
                    1.0
                ],
                [
                    "CC(C)CC(C)C(C)C(C)C",
                    1.0
                ],
                [
                    "CC(C)CC(C)(C)CC(C)C",
                    1.0
                ],
                [
                    "CC(C)CC(C)(C)C(C)(C)C",
                    1.0
                ],
                [
                    "CC(C)CC(C(C)C)C(C)C",
                    1.0
                ],
                [
                    "CC(C)C(C)CCC(C)(C)C",
                    1.0
                ],
                [
                    "CC(C)C(C)CC(C)C(C)C",
                    1.0
                ],
                [
                    "CC(C)C(C)C(C)C(C)(C)C",
                    1.0
                ],
                [
                    "CC(C)C(C)C(C)(C)C(C)C",
                    1.0
                ],
                [
                    "CC(C)C(C)(C)CC(C)(C)C",
                    1.0
                ],
                [
                    "CC(C)C(C)(C(C)C)C(C)C",
                    1.0
                ],
                [
                    "CC(C)C(C(C)C)C(C)(C)C",
                    1.0
                ],
                [
                    "CC(C)(C)CCCC(C)(C)C",
                    1.0
                ],
                [
                    "CC(C)(C)C(C)(C)C(C)(C)C",
                    1.0
                ]
            ],
            "execution_time": 3.698249101638794,
            "number_scoring_function_calls": 1000,
            "metadata": {
                "top_159": 1.0,
                "internal_similarity_max": 0.7777777777777778,
                "internal_similarity_mean": 0.24693232087435196,
                "internal_similarity_histogram_density": [
                    [
                        0.23772793797713698,
                        2.7910288358846564,
                        4.548870693406114,
                        1.7032554092005856,
                        0.5371622957952614,
                        0.15822158933586475,
                        0.01740437482694514,
                        0.006328863573434596,
                        0.0,
                        0.0
                    ]
                ],
                "internal_similarity_histogram_bins": [
                    [
                        0.0,
                        0.1,
                        0.2,
                        0.30000000000000004,
                        0.4,
                        0.5,
                        0.6000000000000001,
                        0.7000000000000001,
                        0.8,
                        0.9,
                        1.0
                    ]
                ]
            }
        },
        {
            "benchmark_name": "C9H10N2O2PF2Cl",
            "score": 1.0,
            "optimized_molecules": [
                [
                    "ON(F)C12OC13PCC1C3C(CF)C12C=NCl",
                    1.0
                ],
                [
                    "OCC12OC13NC1C(F)C3(N=C(F)Cl)C1CP2",
                    1.0
                ],
                [
                    "OCC12OC13NC1(Cl)C(F)C3(N=CF)C1CP2",
                    1.0
                ],
                [
                    "OCC12CC3C(PC4(OC4F)C31Cl)C2N=NF",
                    1.0
                ],
                [
                    "OCC1(F)C2NC34OC3PCC2C14C(F)=NCl",
                    1.0
                ],
                [
                    "OCC(F)=NC12C(F)C(Cl)(NC13CO3)C21CP1",
                    1.0
                ],
                [
                    "OC1(CF)C2C3CPC24OC4(NF)C31C=NCl",
                    1.0
                ],
                [
                    "OC1(CF)C2C3C(NF)PC24OC4C31C=NCl",
                    1.0
                ],
                [
                    "OC(F)C1PC2COC23NC2C1(Cl)C23C=NF",
                    1.0
                ],
                [
                    "OC(F)C1PC23OC2(CNF)C2(C=NCl)C1C32",
                    1.0
                ],
                [
                    "OC(F)C1PC2(C=NF)COC23NC2C3C21Cl",
                    1.0
                ],
                [
                    "OC(F)(Cl)C1PC2(C=NF)COC23NC2C1C23",
                    1.0
                ],
                [
                    "OC(Cl)C12PC3(OC3F)C3C(CC31)C2N=NF",
                    1.0
                ],
                [
                    "NOP1CC2(CF)C34C5OC51C2(Cl)C3(F)C4N",
                    1.0
                ],
                [
                    "NN=CC1(Cl)C2C3C4OC(CF)C4(P1O)C32F",
                    1.0
                ],
                [
                    "NC1OC2CP(CO)C(Cl)C34N=C(F)C13C24F",
                    1.0
                ],
                [
                    "NC1CP(O)C23OC2C24C(N)C2(F)C3(Cl)C14F",
                    1.0
                ],
                [
                    "NC1CC23C(Cl)C2C24OC2C3(F)N4OC(F)P1",
                    1.0
                ],
                [
                    "NC1C2C3C4(Cl)C(CF)=NC(O)C1(P4O)C23F",
                    1.0
                ],
                [
                    "NC1C2(F)C3(Cl)C4CP(OCF)C35OC5(N)C142",
                    1.0
                ],
                [
                    "NC1C2(F)C3(Cl)C4C(OCF)PC35OC5(N)C142",
                    1.0
                ],
                [
                    "NC1C2(F)C3(Cl)C4(OCF)CPC35OC5(N)C142",
                    1.0
                ],
                [
                    "NC1C2(F)C3(Cl)C4(F)CCP(O)C35OC5(N)C142",
                    1.0
                ],
                [
                    "NC1C2(F)C3(Cl)C4(CF)CP(O)C35OC5(N)C142",
                    1.0
                ],
                [
                    "NC12OCC13C1C(CC(Cl)P3OC(F)=NF)C12",
                    1.0
                ],
                [
                    "NC12OC1C1C(F)C23C=NC(F)OPCC13Cl",
                    1.0
                ],
                [
                    "NC12OC13PCC1C3C(C(F)OF)C12C=NCl",
                    1.0
                ],
                [
                    "NC12OC13PC(OCF)C1(Cl)C3CC12N=CF",
                    1.0
                ],
                [
                    "NC12OC13PC(F)(OCN=CF)C1(Cl)C2CC31",
                    1.0
                ],
                [
                    "NC12OC13P(OCF)CC1C3(F)CC12C=NCl",
                    1.0
                ],
                [
                    "NC12OC13P(C(F)=NCO)C(Cl)C1C2CC13F",
                    1.0
                ],
                [
                    "NC12OC13CC1C(F)OP3CCC12C(F)=NCl",
                    1.0
                ],
                [
                    "NC12CC3(O1)C1CC2C1(Cl)CP3OC(F)=NF",
                    1.0
                ],
                [
                    "NC(F)OP1CC2C3(Cl)C4(F)CC24C2(N)OC123",
                    1.0
                ],
                [
                    "NC(F)OP1C2CC34C5OC51C2(Cl)C3(F)C4N",
                    1.0
                ],
                [
                    "NC(F)OCC12C(Cl)C3(F)C14CPC31OC12N4",
                    1.0
                ],
                [
                    "N=NC12OCC13P(O)C(CCF)C1C3(F)C12Cl",
                    1.0
                ],
                [
                    "N=NC12OC34CC1PC(OCF)C3(Cl)C24CF",
                    1.0
                ],
                [
                    "N=NC12OC34CC1P(CF)C(OCF)C3(Cl)C24",
                    1.0
                ],
                [
                    "N=NC12OC34CC1(CF)C3(Cl)C(OCF)PC42",
                    1.0
                ],
                [
                    "N=NC12OC34C(CF)C1C3(Cl)C(OCF)PC24",
                    1.0
                ],
                [
                    "N=NC12OC13PCC1(Cl)C3C(OCF)C12CF",
                    1.0
                ],
                [
                    "N=NC12OC13PC(OCF)C1(Cl)C3CC12CF",
                    1.0
                ],
                [
                    "N=NC12OC13PC(OCF)C1(Cl)C2CC13CF",
                    1.0
                ],
                [
                    "N=NC12OC13PC(OC(F)CF)C1(Cl)C2CC13",
                    1.0
                ],
                [
                    "N=NC12OC13PC(O)C1(Cl)C3C(CCF)C12F",
                    1.0
                ],
                [
                    "N=NC1(OCF)PC2C3OC24C(Cl)C3(CF)C14",
                    1.0
                ],
                [
                    "N=CN1C2(Cl)C3CPC4(C(F)OF)COC14C32",
                    1.0
                ],
                [
                    "N=CC1C2C3C(F)C2(Cl)C2(N)OC32P1OCF",
                    1.0
                ],
                [
                    "N=CC12OC13NC1C(F)C3C1(Cl)C(C(O)F)P2",
                    1.0
                ],
                [
                    "N=CC12CC3C4(OC41NF)PC(OCF)C32Cl",
                    1.0
                ],
                [
                    "N=CC12CC3C4(OC41NF)PC(C(O)F)C32Cl",
                    1.0
                ],
                [
                    "N=CC12CC3C4(OC41N)PC(OC(F)F)C32Cl",
                    1.0
                ],
                [
                    "N=CC12CC3C4(OC41)PC(NF)(OCF)C32Cl",
                    1.0
                ],
                [
                    "N=CC12CC3C1C(OCF)PC31OC21N(F)Cl",
                    1.0
                ],
                [
                    "N=CC12CC3C1(Cl)CP(OCF)C31OC12NF",
                    1.0
                ],
                [
                    "N=CC12CC3C1(Cl)C(F)P(OCF)C31OC12N",
                    1.0
                ],
                [
                    "N=CC12CC3(F)C1CP(OCF)C31OC21NCl",
                    1.0
                ],
                [
                    "N=CC12CC3(F)C1CP(OC(F)Cl)C31OC21N",
                    1.0
                ],
                [
                    "N=CC12CC3(F)C1C(Cl)P(OCF)C31OC21N",
                    1.0
                ],
                [
                    "N=CC12CC3(F)C1C(Cl)(CF)P(O)C31OC21N",
                    1.0
                ],
                [
                    "N=CC12CC3(F)C1(Cl)CP(OCF)C31OC21N",
                    1.0
                ],
                [
                    "N=CC12C3NC14CC(O4)P(F)C(C(O)F)C32Cl",
                    1.0
                ],
                [
                    "N=CC12C3NC14CC(O4)P(F)C(C(F)OCl)C32",
                    1.0
                ],
                [
                    "N=CC12C3N(F)C14CC(O4)PC(C(O)F)C32Cl",
                    1.0
                ],
                [
                    "N=CC12C3CPC4(OC41NOF)C3C2C(F)Cl",
                    1.0
                ],
                [
                    "N=CC12C3CPC4(OC41NOF)C3C2(Cl)CF",
                    1.0
                ],
                [
                    "N=CC12C3CPC4(OC41NF)C3(Cl)C2(O)CF",
                    1.0
                ],
                [
                    "N=CC12C3CPC4(OC41)C3C2(Cl)C(F)NOF",
                    1.0
                ],
                [
                    "N=CC12C3CPC4(C(F)OF)COC41NC32Cl",
                    1.0
                ],
                [
                    "N=CC12C3CP(OCF)C4(OC41N)C3C2(F)Cl",
                    1.0
                ],
                [
                    "N=CC12C3C(Cl)P(COCF)C4(OC14N)C32F",
                    1.0
                ],
                [
                    "N=CC12C(OCF)C3C1(Cl)CPC31OC12NF",
                    1.0
                ],
                [
                    "N=CC12C(NCl)OC3C(C1F)C2C1C(F)OP31",
                    1.0
                ],
                [
                    "N=CC12C(F)C3C4(OC41N)PC(OCF)C32Cl",
                    1.0
                ],
                [
                    "N=CC12C(F)C3C4(OC41N)PC(C(O)F)C32Cl",
                    1.0
                ],
                [
                    "N=CC12C(F)C3C1(Cl)CP(OCF)C31OC12N",
                    1.0
                ],
                [
                    "N=CC12C(F)C3(F)C1(Cl)CCP(O)C31OC21N",
                    1.0
                ],
                [
                    "N=CC12C(Cl)C3(F)C1CP(OCF)C31OC21N",
                    1.0
                ],
                [
                    "N=CC12C(CF)C3(F)C1C(Cl)P(O)C31OC21N",
                    1.0
                ],
                [
                    "N=CC1(N)C2C3(Cl)C4OCC4(P1OCF)C23F",
                    1.0
                ],
                [
                    "N=CC(F)OP1CC2C3C(F)(Cl)C2C12OC32N",
                    1.0
                ],
                [
                    "N=CC(F)OP1CC2C3C(Cl)C2(F)C12OC32N",
                    1.0
                ],
                [
                    "N=C1PC2OC23NC2C(F)(CO)C3(CF)C12Cl",
                    1.0
                ],
                [
                    "N=C1P(OCF)C23OC2(N)C2CC3(F)C12CCl",
                    1.0
                ],
                [
                    "N=C1OC2(N)C3C4C(CCF)P(OCl)C12C43F",
                    1.0
                ],
                [
                    "N=C1C2C3C(OC(F)F)PC24OC4(N)C13CCl",
                    1.0
                ],
                [
                    "N=C(F)OP1CC2C3C(Cl)(CF)C2C12OC32N",
                    1.0
                ],
                [
                    "N=C(F)OP1CC2(Cl)C3C(CF)C2C12OC32N",
                    1.0
                ],
                [
                    "N=C(F)OP1C=C2C(Cl)(CF)CC3(N)COC213",
                    1.0
                ],
                [
                    "N=C(F)ONC12OC1CC13CC(F)PC12C3Cl",
                    1.0
                ],
                [
                    "N=C(F)ON1C23OC2C1(F)C1(CCP)C(Cl)C31",
                    1.0
                ],
                [
                    "N=C(F)COCP1C(Cl)C2C3C4(N)OC14C23F",
                    1.0
                ],
                [
                    "N=C(F)CC12C3OC(N)C34P(O)C(Cl)C1C24F",
                    1.0
                ],
                [
                    "N=C(F)CC12C3C(Cl)P(O)C4(COC14N)C32F",
                    1.0
                ],
                [
                    "N=C(F)C1PC2COC23N(O)C2C1(Cl)C23CF",
                    1.0
                ],
                [
                    "N=C(F)C1C2CC3C4(N)OCC4(P1OCl)C23F",
                    1.0
                ],
                [
                    "N=C(F)C1C2(N)OC23PC2(Cl)COCC2C13F",
                    1.0
                ],
                [
                    "N=C(F)C12OC13NC1CC3C1(Cl)C(C(O)F)P2",
                    1.0
                ],
                [
                    "N=C(F)C12COC13NC1C3C1(Cl)C(C(O)F)P2",
                    1.0
                ],
                [
                    "N=C(F)C12CC3NC14OC4PC(C(O)F)C32Cl",
                    1.0
                ],
                [
                    "N=C(F)C12CC3C4(OC41N)PC(OCF)C32Cl",
                    1.0
                ],
                [
                    "N=C(F)C12CC3C1C(Cl)P(OCF)C31OC21N",
                    1.0
                ],
                [
                    "N=C(F)C12CC3C1(Cl)CPC31OC12NOCF",
                    1.0
                ],
                [
                    "N=C(F)C12CC3C1(Cl)CPC31OC12N(O)CF",
                    1.0
                ],
                [
                    "N=C(F)C12CC3C1(Cl)CP(OCF)C31OC12N",
                    1.0
                ],
                [
                    "N=C(F)C12C3NC14OCC4PC(C(O)F)C32Cl",
                    1.0
                ],
                [
                    "N=C(F)C12C3NC14OCC4PC(C(O)(F)Cl)C32",
                    1.0
                ],
                [
                    "N=C(F)C12C3NC14OCC4P(C(O)F)CC32Cl",
                    1.0
                ],
                [
                    "N=C(F)C12C3NC14OC4PC(CC(O)F)C32Cl",
                    1.0
                ],
                [
                    "N=C(F)C12C3N(O)C14OCC4PC(CF)C32Cl",
                    1.0
                ],
                [
                    "N=C(F)C12C3CPC4OC41NC3(Cl)C2(F)CO",
                    1.0
                ],
                [
                    "N=C(F)C12C3C(Cl)P(COCF)C4(OC14N)C32",
                    1.0
                ],
                [
                    "N=C(F)C12C3C(Cl)P(CO)C4(CC1(N)O4)C32F",
                    1.0
                ],
                [
                    "N=C(F)C12C3C(C(O)F)PC4COC41NC32Cl",
                    1.0
                ],
                [
                    "N=C(F)C12C(N3OC4OC31C4P)C2(Cl)CCF",
                    1.0
                ],
                [
                    "N=C(F)C12C(N(O)CF)C3C4(OC41)PCC32Cl",
                    1.0
                ],
                [
                    "N=C(F)C12C(F)C3(CO)NC14OC4PCC32Cl",
                    1.0
                ],
                [
                    "N=C(F)C12C(F)(CO)C3NC14OC4PCC32Cl",
                    1.0
                ],
                [
                    "N=C(F)C12C(Cl)P(COCF)C34OC3(N)C1C24",
                    1.0
                ],
                [
                    "N=C(F)C12C(CF)C3C1(Cl)CPC21OC31NO",
                    1.0
                ],
                [
                    "N=C(F)C12C(C(O)F)C3NC14OC4PCC32Cl",
                    1.0
                ],
                [
                    "N=C(Cl)C1C2C3CP(OCF)C4(OC24N)C31F",
                    1.0
                ],
                [
                    "N=C(Cl)C12CP(OCF)C34OC3(N)C1CC24F",
                    1.0
                ],
                [
                    "N=C(Cl)C12CC3(F)C1CP(OCF)C31OC21N",
                    1.0
                ],
                [
                    "N=C(CF)C1P(O)C23COC2(N)C2C1(Cl)C23F",
                    1.0
                ],
                [
                    "N=C(CF)C1OC2C3(Cl)C4C(N)P(O)C12C43F",
                    1.0
                ],
                [
                    "N=C(CF)C1C2C3C4(N)OCC4(P1OCl)C23F",
                    1.0
                ],
                [
                    "N=C(CF)C1C2C3(F)C2(Cl)C2(N)OCC23P1O",
                    1.0
                ],
                [
                    "N=C(CF)C1(N)C2C3(Cl)C4OCC4(P1O)C23F",
                    1.0
                ],
                [
                    "N=C(CF)C1(Cl)PC23COC2(N)C2(O)C1C32F",
                    1.0
                ],
                [
                    "N=C(CF)C1(Cl)C2C3C4(N)OCC4(P1O)C23F",
                    1.0
                ],
                [
                    "N=C(C(N)F)C1C2C3(Cl)C4OCC4(P1O)C23F",
                    1.0
                ],
                [
                    "FNC1C2C(F)OP3CCC2(C=NCl)C2OC123",
                    1.0
                ],
                [
                    "FNC12OC13CC1C(F)OP3CCC12C=NCl",
                    1.0
                ],
                [
                    "FNC12OC13C1CC2C1CP3OC(F)C=NCl",
                    1.0
                ],
                [
                    "FCOP1CC2C3CC2C12OC(=NCl)C32NF",
                    1.0
                ],
                [
                    "FCOP1CC2C3CC24N(F)C32C(NCl)OC142",
                    1.0
                ],
                [
                    "FCOP1CC2C3CC2(C=NCl)C2(NF)OC312",
                    1.0
                ],
                [
                    "FCOP1CC2C3C(NF)C2(C=NCl)C2OC321",
                    1.0
                ],
                [
                    "FCOP1C2C3CC2C12OC(=NCl)C2(NF)C3",
                    1.0
                ],
                [
                    "FCOC1PC23OC2(NF)C2(C=NCl)CC3C12",
                    1.0
                ],
                [
                    "FCOC1CC2(Cl)C3CC2C2(OC32N=NF)P1",
                    1.0
                ],
                [
                    "FCC1C2C3CPC24OC4(NOF)C13C=NCl",
                    1.0
                ],
                [
                    "FCC1C2C3CP(C=NCl)C4(OC24NOF)C13",
                    1.0
                ],
                [
                    "FCC1(OC=NCl)C2C3CPC4(OC24NF)C31",
                    1.0
                ],
                [
                    "FC=NC12CC3C1(Cl)NC21OC31PCOCF",
                    1.0
                ],
                [
                    "FC=NC12CC3(NC14OC34)C2C(F)(P)OCCl",
                    1.0
                ],
                [
                    "CP1C(OCF)C2(Cl)C3C(=N)C2C12OC32NF",
                    1.0
                ],
                [
                    "COP1CC2C3C(F)C2(C=NCl)C2(NF)OC312",
                    1.0
                ],
                [
                    "COP1CC2(C(=N)Cl)C3CC2(F)C12OC32NF",
                    1.0
                ],
                [
                    "CONC12OC13P(C(=N)F)C(Cl)C1C2CC13F",
                    1.0
                ],
                [
                    "CON=CP1C(F)(Cl)C2C3CC2(F)C12OC32N",
                    1.0
                ],
                [
                    "CON=C(F)P1C(Cl)C2C3CC2(F)C12OC32N",
                    1.0
                ],
                [
                    "COCP1C(Cl)C2C3(F)C2(C(=N)F)C2(N)OC123",
                    1.0
                ],
                [
                    "COCP1C(Cl)C2(C(=N)F)C3C4(N)OC14C32F",
                    1.0
                ],
                [
                    "COCC1P(F)C23OC2(N=N)C2(CF)C3C12Cl",
                    1.0
                ],
                [
                    "COCC12C(Cl)PC34OC3(N)C1(C=NF)C42F",
                    1.0
                ],
                [
                    "COC1PC2OC(NF)C34C(F)=NC3C2C14Cl",
                    1.0
                ],
                [
                    "COC1PC23OC2(NF)C2(C(=N)F)CC3C12Cl",
                    1.0
                ],
                [
                    "COC1PC23OC2(NF)C2(C(=N)F)C(Cl)C3C12",
                    1.0
                ],
                [
                    "COC1PC23OC2(N)C2(N=CF)CC3(F)C12Cl",
                    1.0
                ],
                [
                    "COC1PC23OC2(N(F)F)C2(C=N)CC3C12Cl",
                    1.0
                ],
                [
                    "COC1PC23OC2(N(F)F)C2(C=N)C(Cl)C3C12",
                    1.0
                ],
                [
                    "COC1P(F)C23OC2(N=N)C2(CF)CC3C12Cl",
                    1.0
                ],
                [
                    "COC1C2(Cl)C3(P)C(F)C2(N=CF)C2(N)OC123",
                    1.0
                ],
                [
                    "COC1(F)PC23OC2(NF)C2(C=N)CC3C12Cl",
                    1.0
                ],
                [
                    "COC1(F)PC23OC2(N)CC2(N=CF)C3C12Cl",
                    1.0
                ],
                [
                    "COC1(F)PC23OC2(N)C2(N=CF)CC3C12Cl",
                    1.0
                ],
                [
                    "COC1(F)PC23CC(N=CF)(C4(N)OC42)C13Cl",
                    1.0
                ],
                [
                    "COC1(F)P(N=CF)C23OC2(N)C2CC3C21Cl",
                    1.0
                ],
                [
                    "COC(P)C1(Cl)C2C3OC3(NF)C13C(F)=NC23",
                    1.0
                ],
                [
                    "COC(F)C1(Cl)C2C(P)C13C1OC21N3N=CF",
                    1.0
                ],
                [
                    "COC(F)=NP1CC2(Cl)C3CC2(NF)C2OC321",
                    1.0
                ],
                [
                    "COC(F)=NP1C(F)C2(Cl)C3CC2C12OC32N",
                    1.0
                ],
                [
                    "COC(F)=NP1C(F)C2(Cl)C3CC2(N)C2OC231",
                    1.0
                ],
                [
                    "COC(F)=NP1C(F)(Cl)C2C3CC2C12OC32N",
                    1.0
                ],
                [
                    "COC(F)=NC12CC3C4(OC41N)PC(F)C32Cl",
                    1.0
                ],
                [
                    "COC(F)(P)C1(Cl)C23CC1(N=CF)C1(N2)OC31",
                    1.0
                ],
                [
                    "COC(=NF)C1PC23COC2(N)C2(Cl)C1C32F",
                    1.0
                ],
                [
                    "CNC12OCC13P(OC=N)C(Cl)C1C2(F)C13F",
                    1.0
                ],
                [
                    "CNC12OCC13P(O)C(Cl)(C=N)C1C2(F)C13F",
                    1.0
                ],
                [
                    "CNC12OCC13C1C(C(Cl)P3OC(F)=NF)C12",
                    1.0
                ],
                [
                    "CNC12OC13P(OC(=N)F)C(Cl)C1C2CC13F",
                    1.0
                ],
                [
                    "CNC12C3C(Cl)P(OCF)C4(C(=NF)OC14)C32",
                    1.0
                ],
                [
                    "CN(O)C12OCC13PC(Cl)(C=N)C1C3(F)C12F",
                    1.0
                ],
                [
                    "CN(O)C12OC13PCC1(Cl)C3CC12C(F)=NF",
                    1.0
                ],
                [
                    "CCC12C3C1C1(N)OC12PC3(Cl)OC(F)=NF",
                    1.0
                ],
                [
                    "CCC12C3C(C1(F)Cl)C1(OC12N)P3OC(=N)F",
                    1.0
                ],
                [
                    "CCC1(Cl)C2C3(F)C4(N=N)OCC4(P1O)C23F",
                    1.0
                ],
                [
                    "CC1P(O)C23OC2(NF)C2(C=NF)CC3C12Cl",
                    1.0
                ],
                [
                    "CC1C2C3CP(C=NCl)C4(OC24N(F)OF)C13",
                    1.0
                ],
                [
                    "CC1C2C3C1C1(OC21N)PC3(Cl)OC(F)=NF",
                    1.0
                ],
                [
                    "CC1C2C3C(Cl)P(OC(=N)F)C4(OC24N)C13F",
                    1.0
                ],
                [
                    "CC1C2C3(Cl)CP(OC(F)=NF)C4(OC24N)C13",
                    1.0
                ],
                [
                    "CC1C2C3(Cl)CP(OC(=N)F)C4(OC24N)C13F",
                    1.0
                ],
                [
                    "CC12OC13NC1(Cl)C(CP2)C3(N=CF)C1(O)F",
                    1.0
                ],
                [
                    "CC12OC13C1CC2C1(Cl)C(OC(F)F)P3N=N",
                    1.0
                ],
                [
                    "CC12CC3C4(OC41N=N)PC(OC(F)F)C32Cl",
                    1.0
                ],
                [
                    "CC12CC3C4(N=N)OC41PC(OC(F)F)C32Cl",
                    1.0
                ],
                [
                    "CC12CC3C1C(Cl)(OC(F)=NF)PC21OC31N",
                    1.0
                ],
                [
                    "CC12CC3C(C1N=N)P(O)C1(OC1(F)F)C32Cl",
                    1.0
                ],
                [
                    "CC12CC3(F)C1C(Cl)P(OC(=N)F)C31OC21N",
                    1.0
                ],
                [
                    "CC12CC13CPC1(OC12N(Cl)OC(=N)F)C3F",
                    1.0
                ],
                [
                    "CC12C3CPC4(OC41NO)C3(F)C2(Cl)C(=N)F",
                    1.0
                ],
                [
                    "CC12C3CP(OC(=N)F)C4(OC41N)C3C2(F)Cl",
                    1.0
                ],
                [
                    "CC12C3CC1C1(OC31N)P(OC(=N)F)C2(F)Cl",
                    1.0
                ],
                [
                    "CC12C3C1(OC(=N)F)C(Cl)P(F)C31COC12N",
                    1.0
                ],
                [
                    "CC12C3C(Cl)P(OC(=N)F)C4(COC14N)C32F",
                    1.0
                ],
                [
                    "CC12C3C(Cl)P(COC(=N)F)C4(OC14N)C32F",
                    1.0
                ],
                [
                    "CC12C3C(C=N)P(OF)C4(OC41N)C3C2(F)Cl",
                    1.0
                ],
                [
                    "CC12C(N)(Cl)C3(F)C45OC41N(OCF)C23CP5",
                    1.0
                ],
                [
                    "CC12C(F)C3C4(N=N)OC41PCC(OF)C32Cl",
                    1.0
                ],
                [
                    "CC12C(F)(Cl)C3C14CP(C(N)F)C31OC12N4O",
                    1.0
                ],
                [
                    "CC12C(Cl)N=C(F)ONC13OC31PCC2C1F",
                    1.0
                ],
                [
                    "CC12C(Cl)C3C1CP(OC(=N)F)C31OC21NF",
                    1.0
                ],
                [
                    "CC12C(Cl)C3(F)C45OC41N(OC(N)F)C23CP5",
                    1.0
                ],
                [
                    "CC12C(Cl)C3(F)C1CPC31OC21NOC(=N)F",
                    1.0
                ],
                [
                    "CC12C(Cl)C13CPC1(OC12NOC(=N)F)C3F",
                    1.0
                ],
                [
                    "CC12C(Cl)C1(CP)C1(OC(=N)F)NC23OC31F",
                    1.0
                ],
                [
                    "CC12C(Cl)C1(CP)C1(F)NC23OC13OC(=N)F",
                    1.0
                ],
                [
                    "CC12C(Cl)C1(CP)C1(F)C3OC32N1OC(=N)F",
                    1.0
                ],
                [
                    "CC12C(=NF)C(C3(P=COCF)OC31)C2(N)Cl",
                    1.0
                ],
                [
                    "CC12C(=NF)C(C1Cl)C1(P=COCF)OC12N",
                    1.0
                ],
                [
                    "CC12C(=NCl)C3C1CP(CF)C31OC21N(O)F",
                    1.0
                ],
                [
                    "CC12C(=NCl)C3C1CCP(F)C31OC21N(O)F",
                    1.0
                ],
                [
                    "CC12C(=NCl)C3C1(CF)CPC31OC12N(O)F",
                    1.0
                ],
                [
                    "CC12C(=NCl)C34OC1(N(O)F)C3P(F)CCC42",
                    1.0
                ],
                [
                    "CC12C(=NCl)C34OC1(N(F)OF)C3PCCC42",
                    1.0
                ],
                [
                    "CC12C(=N)C3C4(OC41NF)PC(OCF)C32Cl",
                    1.0
                ],
                [
                    "CC12C(=N)C3C4(OC41N)PC(OC(F)F)C32Cl",
                    1.0
                ],
                [
                    "CC12C(=N)C3C1(Cl)C(OCF)P(F)C31OC12N",
                    1.0
                ],
                [
                    "CC12C(=N)C3C(C1N)P(O)C1(OC1(F)F)C32Cl",
                    1.0
                ],
                [
                    "CC12C(=N)C1(CPOCF)C1(F)NC23OC13Cl",
                    1.0
                ],
                [
                    "CC1(F)NC23OC2C2CC3(C=NF)C2(Cl)PO1",
                    1.0
                ],
                [
                    "CC1(Cl)C2C34CPC5(OC25N3OC(N)F)C14F",
                    1.0
                ],
                [
                    "CC1(Cl)C2=NC3(OC3P)C1(C(=N)F)C2(F)CO",
                    1.0
                ],
                [
                    "CC(F)OP1C2(Cl)C3(F)CC2(C=N)C2(N)OC132",
                    1.0
                ],
                [
                    "CC(F)N=CC12CC3(F)C1(Cl)P(O)C31OC21N",
                    1.0
                ],
                [
                    "CC(F)C12C3(N=N)OC14C3PC(O)(CF)C42Cl",
                    1.0
                ],
                [
                    "CC(=NF)C1P2OC13C(Cl)C1(N)OCC21C3F",
                    1.0
                ],
                [
                    "CC(=NF)C1C2C3(F)C2(Cl)C2(N)OCC23P1O",
                    1.0
                ],
                [
                    "CC(=NF)C1(Cl)C2C3C4OC(N)C4(P1O)C32F",
                    1.0
                ],
                [
                    "CC(=N)C1P(OF)C23COC2(N)C2C1(Cl)C23F",
                    1.0
                ],
                [
                    "CC(=N)C1P(O)C2C3(N)OC(F)C34C2(F)C14Cl",
                    1.0
                ],
                [
                    "CC(=N)C1P(O)C23COC2(N)C2(Cl)C1(F)C32F",
                    1.0
                ],
                [
                    "CC(=N)C1(Cl)C2C3(F)C4(N)OCC4(P1O)C23F",
                    1.0
                ],
                [
                    "C=NC12C(NF)C(O)C34C1P3C(F)(OC)C24Cl",
                    1.0
                ],
                [
                    "C=NC12C(F)C3(Cl)C1CPC1OC12N3C(O)F",
                    1.0
                ],
                [
                    "C=NC12C(=NF)C(O)C3C1P3C(F)(OC)C2Cl",
                    1.0
                ]
            ],
            "execution_time": 11.871664762496948,
            "number_scoring_function_calls": 1000,
            "metadata": {
                "top_250": 1.0,
                "internal_similarity_max": 0.673469387755102,
                "internal_similarity_mean": 0.15767414731357537,
                "internal_similarity_histogram_density": [
                    [
                        1.09568,
                        7.17856,
                        1.4339199999999996,
                        0.20864000000000005,
                        0.07040000000000002,
                        0.01023999999999999,
                        0.0025600000000000006,
                        0.0,
                        0.0,
                        0.0
                    ]
                ],
                "internal_similarity_histogram_bins": [
                    [
                        0.0,
                        0.1,
                        0.2,
                        0.30000000000000004,
                        0.4,
                        0.5,
                        0.6000000000000001,
                        0.7000000000000001,
                        0.8,
                        0.9,
                        1.0
                    ]
                ]
            }
        },
        {
            "benchmark_name": "Median molecules 1",
            "score": 0.4546897198052908,
            "optimized_molecules": [
                [
                    "CC1CCC2CC(=O)C(C)(CCC(C(C)C)C(O)C1)C2(C)C",
                    0.4745762711864407
                ],
                [
                    "CC1CCC2(C)C(=O)CC(CCC(C(C)C)C(O)C1)C2(C)C",
                    0.4745762711864407
                ],
                [
                    "CC(C)C1CCC2(C)C(=O)CC(CC1O)C2(C)C",
                    0.4738035414793428
                ],
                [
                    "CC(C)C1CCC2CC(=O)C(C)(CCC1O)C2(C)C",
                    0.46032847487588874
                ],
                [
                    "CC(C)C1CC(=O)C2(C)CCC(CC1O)C2(C)C",
                    0.458682472293863
                ],
                [
                    "CC1CCC2CCC(C)(C(=O)CC(C(C)C)C(O)C1)C2(C)C",
                    0.45
                ],
                [
                    "CC1CCC(C(C)C)C(O)CCC2(C)C(=O)CC(C1)C2(C)C",
                    0.45
                ],
                [
                    "CC1CCC(C(C)C)C(O)CC2CCC(C)(C(=O)C1)C2(C)C",
                    0.45
                ],
                [
                    "CC1CCC(C(C)C)C(O)CC2CC(=O)C(C)(CC1)C2(C)C",
                    0.45
                ],
                [
                    "CC1CCC(C(C)C)C(O)CC(=O)C2(C)CCC(C1)C2(C)C",
                    0.45
                ],
                [
                    "CC1CC(=O)C2(C)CCC(CCC(C(C)C)C(O)C1)C2(C)C",
                    0.45
                ],
                [
                    "CC1CCC2CC(=O)C(C)(CC(C(C)C)C(O)C1)C2(C)C",
                    0.44801076831712416
                ],
                [
                    "CC1CCC2(C)C(=O)CC(CC(C(C)C)C(O)C1)C2(C)C",
                    0.44801076831712416
                ],
                [
                    "CC1CC(O)C(C(C)C)CCC2CC(=O)C(C)(C1)C2(C)C",
                    0.44801076831712416
                ],
                [
                    "CC1CC(O)C(C(C)C)CCC2(C)C(=O)CC(C1)C2(C)C",
                    0.44801076831712416
                ],
                [
                    "CC(C)C1CCC2CCC(C)(C(=O)CC1O)C2(C)C",
                    0.4476660119995655
                ],
                [
                    "CC(C)C1CCC2CC(=O)C(C)(CC1O)C2(C)C",
                    0.4468887036332465
                ],
                [
                    "CC(C)C1CCC2(C)C(=O)CC(CCC1O)C2(C)C",
                    0.44585082870893744
                ],
                [
                    "CC(C)C1CC2CCC(C)(C(=O)CC1O)C2(C)C",
                    0.443613573862942
                ],
                [
                    "CC(C)C1CC2CC(=O)C(C)(CCC1O)C2(C)C",
                    0.443613573862942
                ],
                [
                    "CC1CCCC2CC(=O)C(C)(CCC(C(C)C)C(O)C1)C2(C)C",
                    0.43994134506405985
                ],
                [
                    "CC1CCCC2(C)C(=O)CC(CCC(C(C)C)C(O)C1)C2(C)C",
                    0.43994134506405985
                ],
                [
                    "CC1CCC2CC(=O)C(C)(CCCC(C(C)C)C(O)C1)C2(C)C",
                    0.43994134506405985
                ],
                [
                    "CC1CCC2(C)C(=O)CC(CCCC(C(C)C)C(O)C1)C2(C)C",
                    0.43994134506405985
                ],
                [
                    "CC1CCC(O)C(C(C)C)CCC2(C)C(=O)CC(C1)C2(C)C",
                    0.4379535120175709
                ],
                [
                    "CC1CCC2CC(=O)C(C)(CCC(O)C(C(C)C)C1)C2(C)C",
                    0.4374487394792124
                ],
                [
                    "CC(C)C1CCC(=O)C2(C)CCC(CC1O)C2(C)C",
                    0.43605676539356963
                ],
                [
                    "CC1CCC2(C)C(=O)CC(CC(O)C(C(C)C)C1)C2(C)C",
                    0.435285750066007
                ],
                [
                    "CC1CCC(C(C)C)C(O)CC2CC(=O)C(C)(C1)C2(C)C",
                    0.435285750066007
                ],
                [
                    "CC1CCC(C(C)C)C(O)CC2(C)C(=O)CC(C1)C2(C)C",
                    0.435285750066007
                ],
                [
                    "CC1CC(O)C(C(C)C)CC(=O)C2(C)CCC(C1)C2(C)C",
                    0.435285750066007
                ],
                [
                    "CC1CC(=O)C2(C)CCC(CC(C(C)C)C(O)C1)C2(C)C",
                    0.435285750066007
                ],
                [
                    "CC(C)C1CCCC2(C)C(=O)CC(CC1O)C2(C)C",
                    0.43513363202883826
                ],
                [
                    "CC1CCC2CC(O)C(C(C)C)CCC(C)(C(=O)C1)C2(C)C",
                    0.4262295081967213
                ],
                [
                    "CC1CCC2(C)C(=O)CC(O)C(C(C)C)CCC(C1)C2(C)C",
                    0.4262295081967213
                ],
                [
                    "CC1CCC2CCC(C)(C(=O)CC(O)C(C(C)C)C1)C2(C)C",
                    0.42597137568529864
                ],
                [
                    "CC1CCC(O)C(C(C)C)CC(=O)C2(C)CCC(C1)C2(C)C",
                    0.42597137568529864
                ],
                [
                    "CC1CCC2CC(=O)C(C)(CCC(C(C)S)C(O)C1)C2(C)C",
                    0.4251952027621871
                ],
                [
                    "CC1CCC2CC(=O)C(C)(CCC(C(C)P)C(O)C1)C2(C)C",
                    0.4251952027621871
                ],
                [
                    "CC1CCC2CC(=O)C(C)(CCC(C(C)O)C(O)C1)C2(C)C",
                    0.4251952027621871
                ],
                [
                    "CC1CCC2CC(=O)C(C)(CCC(C(C)N)C(O)C1)C2(C)C",
                    0.4251952027621871
                ],
                [
                    "CC1CCC2CC(=O)C(C)(CCC(C(C)F)C(O)C1)C2(C)C",
                    0.4251952027621871
                ],
                [
                    "CC1CCC2CC(=O)C(C)(CCC(C(C)Cl)C(O)C1)C2(C)C",
                    0.4251952027621871
                ],
                [
                    "CC1CCC2CC(=O)C(C)(CCC(C(C)Br)C(O)C1)C2(C)C",
                    0.4251952027621871
                ],
                [
                    "CC1CCC2(C)C(=O)CC(CCC(O)C(C(C)C)C1)C2(C)C",
                    0.4251952027621871
                ],
                [
                    "CC1CCC2(C)C(=O)CC(CCC(C(C)S)C(O)C1)C2(C)C",
                    0.4251952027621871
                ],
                [
                    "CC1CCC2(C)C(=O)CC(CCC(C(C)P)C(O)C1)C2(C)C",
                    0.4251952027621871
                ],
                [
                    "CC1CCC2(C)C(=O)CC(CCC(C(C)O)C(O)C1)C2(C)C",
                    0.4251952027621871
                ],
                [
                    "CC1CCC2(C)C(=O)CC(CCC(C(C)N)C(O)C1)C2(C)C",
                    0.4251952027621871
                ],
                [
                    "CC1CCC2(C)C(=O)CC(CCC(C(C)F)C(O)C1)C2(C)C",
                    0.4251952027621871
                ],
                [
                    "CC1CCC2(C)C(=O)CC(CCC(C(C)Cl)C(O)C1)C2(C)C",
                    0.4251952027621871
                ],
                [
                    "CC1CCC2(C)C(=O)CC(CCC(C(C)Br)C(O)C1)C2(C)C",
                    0.4251952027621871
                ],
                [
                    "CC(C)C1CCC2CC(=O)C(C)(CCC(S)CC1O)C2(C)C",
                    0.4251952027621871
                ],
                [
                    "CC(C)C1CCC2CC(=O)C(C)(CCC(P)CC1O)C2(C)C",
                    0.4251952027621871
                ],
                [
                    "CC(C)C1CCC2CC(=O)C(C)(CCC(O)CC1O)C2(C)C",
                    0.4251952027621871
                ],
                [
                    "CC(C)C1CCC2CC(=O)C(C)(CCC(N)CC1O)C2(C)C",
                    0.4251952027621871
                ],
                [
                    "CC(C)C1CCC2CC(=O)C(C)(CCC(F)CC1O)C2(C)C",
                    0.4251952027621871
                ],
                [
                    "CC(C)C1CCC2CC(=O)C(C)(CCC(Cl)CC1O)C2(C)C",
                    0.4251952027621871
                ],
                [
                    "CC(C)C1CCC2CC(=O)C(C)(CCC(Br)CC1O)C2(C)C",
                    0.4251952027621871
                ],
                [
                    "CC(C)C1CCC2CC(=O)C(C)(CCCC1O)C2(C)C",
                    0.4242640687119285
                ],
                [
                    "CC1CCC2CC(=O)C(C)(CC(O)C(C(C)C)C1)C2(C)C",
                    0.423728813559322
                ],
                [
                    "CC1CCC2(C)C(=O)CC(C(C)C)C(O)CC(C1)C2(C)C",
                    0.4234505222898966
                ],
                [
                    "CC1CC(=O)C2(C)CCC(C(C)C)C(O)CC(C1)C2(C)C",
                    0.4234505222898966
                ],
                [
                    "CC(C)C1CCC2(C)C(=O)CCC(CC1O)C2(C)C",
                    0.42334475220649564
                ],
                [
                    "CC1CCC2CC(C)(C(=O)CC(C(C)C)C(O)C1)C2(C)C",
                    0.4226135862856293
                ],
                [
                    "CC1CCC(C(C)C)C(O)CC2CC(C)(C(=O)C1)C2(C)C",
                    0.4226135862856293
                ],
                [
                    "CC1CCC(C(C)C)C(O)CC(=O)C2(C)CC(C1)C2(C)C",
                    0.4226135862856293
                ],
                [
                    "CC1CC(=O)C2(C)CCC(CC(O)C(C(C)C)C1)C2(C)C",
                    0.4226135862856293
                ],
                [
                    "CC1CC(=O)C2(C)CC(CCC(C(C)C)C(O)C1)C2(C)C",
                    0.4226135862856293
                ],
                [
                    "CC(C)C1CCCC2CC(=O)C(C)(CCC1O)C2(C)C",
                    0.4225001481984198
                ],
                [
                    "CC(C)C1CCC2(C)C(=O)CC(CCCC1O)C2(C)C",
                    0.4225001481984198
                ],
                [
                    "CC(C)C1CCC2CC(=O)C(C)(CCC(O)C1C)C2(C)C",
                    0.421211769587116
                ],
                [
                    "CC(C)C1CCC2CC(C)(C(=O)CC1O)C2(C)C",
                    0.42047525605008473
                ],
                [
                    "CC(C)C1CCC2(C)C(=O)CC(CC1O)C2(C)S",
                    0.42047525605008473
                ],
                [
                    "CC(C)C1CCC2(C)C(=O)CC(CC1O)C2(C)P",
                    0.42047525605008473
                ],
                [
                    "CC(C)C1CCC2(C)C(=O)CC(CC1O)C2(C)O",
                    0.42047525605008473
                ],
                [
                    "CC(C)C1CCC2(C)C(=O)CC(CC1O)C2(C)N",
                    0.42047525605008473
                ],
                [
                    "CC(C)C1CCC2(C)C(=O)CC(CC1O)C2(C)F",
                    0.42047525605008473
                ],
                [
                    "CC(C)C1CCC2(C)C(=O)CC(CC1O)C2(C)Cl",
                    0.42047525605008473
                ],
                [
                    "CC(C)C1CCC2(C)C(=O)CC(CC1O)C2(C)Br",
                    0.42047525605008473
                ],
                [
                    "CC1CCCCC2CC(=O)C(C)(CCC(C(C)C)C(O)C1)C2(C)C",
                    0.41979015736886477
                ],
                [
                    "CC1CCCCC2(C)C(=O)CC(CCC(C(C)C)C(O)C1)C2(C)C",
                    0.41979015736886477
                ],
                [
                    "CC1CCC2CC(=O)C(C)(CCCCC(C(C)C)C(O)C1)C2(C)C",
                    0.41979015736886477
                ],
                [
                    "CC1CCC2(C)C(=O)CC(CCCCC(C(C)C)C(O)C1)C2(C)C",
                    0.41979015736886477
                ],
                [
                    "CC(C)C1CC(=O)C2(C)CCC(CCC1O)C2(C)C",
                    0.41953597014763633
                ],
                [
                    "CC(C)C1CC2(C)C(=O)CC(CCC1O)C2(C)C",
                    0.4184137043778615
                ],
                [
                    "CC(C)C1CCC2(C)C(=O)CC(CC(O)C1C)C2(C)C",
                    0.4183300132670378
                ],
                [
                    "CC(C)C1CC2CCC(C)(C(=O)CC(O)C1C)C2(C)C",
                    0.4183300132670378
                ],
                [
                    "CC(C)C1CC2CC(=O)C(C)(CCC(O)C1C)C2(C)C",
                    0.4183300132670378
                ],
                [
                    "CC(C)C1CC(=O)C2(C)CCC(CC(O)C1C)C2(C)C",
                    0.4183300132670378
                ],
                [
                    "CC1CCC2CC(=O)C(C)(CCC(C(C)C)C(O)CC(C)C1)C2(C)C",
                    0.417910447761194
                ],
                [
                    "CC1CCC2(C)C(=O)CC(CCC(C(C)C)C(O)CC(C)C1)C2(C)C",
                    0.417910447761194
                ],
                [
                    "CC1CCC2(C)C(=O)CC(CC(C)CCC(C(C)C)C(O)C1)C2(C)C",
                    0.417690364554548
                ],
                [
                    "CC1CC(=O)C2(C)CCC(CC(C)CCC(C(C)C)C(O)C1)C2(C)C",
                    0.417690364554548
                ],
                [
                    "CC1CCC2CC(=O)C(C)(CCC(O)C1)C2(C)C",
                    0.41753340038353265
                ],
                [
                    "CC1CCCC2CCC(C)(C(=O)CC(C(C)C)C(O)C1)C2(C)C",
                    0.4172614801981401
                ],
                [
                    "CC1CCCC2(C)C(=O)CC(CC(O)C(C(C)C)CC1)C2(C)C",
                    0.4172614801981401
                ],
                [
                    "CC1CCC(C(C)C)C(O)CCCC2(C)C(=O)CC(C1)C2(C)C",
                    0.4172614801981401
                ],
                [
                    "CC1CC(=O)C2(C)CCC(CCCC(C(C)C)C(O)C1)C2(C)C",
                    0.4172614801981401
                ],
                [
                    "CC(C)C1CCC2CC(=O)C(C)(CCC1C)C2(C)C",
                    0.4169606805807075
                ]
            ],
            "execution_time": 424742.2149965763,
            "number_scoring_function_calls": 40578998,
            "metadata": {
                "top_1": 0.4745762711864407,
                "top_10": 0.4591967031021976,
                "top_100": 0.43029618512723417,
                "internal_similarity_max": 0.9523809523809523,
                "internal_similarity_mean": 0.6270140431307777,
                "internal_similarity_histogram_density": [
                    [
                        0.1,
                        0.0,
                        0.0,
                        0.0,
                        0.30000000000000004,
                        3.585999999999997,
                        3.8560000000000008,
                        1.7500000000000004,
                        0.3580000000000001,
                        0.05000000000000001
                    ]
                ],
                "internal_similarity_histogram_bins": [
                    [
                        0.0,
                        0.1,
                        0.2,
                        0.30000000000000004,
                        0.4,
                        0.5,
                        0.6000000000000001,
                        0.7000000000000001,
                        0.8,
                        0.9,
                        1.0
                    ]
                ]
            }
        },
        {
            "benchmark_name": "Median molecules 2",
            "score": 0.2842259520367001,
            "optimized_molecules": [
                [
                    "CCCc1ccc(OCC)c2ccccc3c(nc4n1CCN(C)CCN(C)C(=O)C1CC(=O)N1C4c1cc1=O)c3[nH]2",
                    0.2869579553700879
                ],
                [
                    "CCCc1ccc(OCC)c2ccccc3c(nc4n1CCN(C)CCN(C)C(=O)C1CC(=O)N1C4c1cc1=S)c3[nH]2",
                    0.283854847763499
                ],
                [
                    "CCCc1ccc(OCC)c2ccccc3c(nc4n1CCN(C)CCN(C)C(=O)C1CC(=O)N1C4c1cc1=P)c3[nH]2",
                    0.283854847763499
                ],
                [
                    "CCCc1ccc(OCC)c2ccccc3c(nc4n1CCN(C)CCN(C)C(=O)C1CC(=O)N1C4c1cc1=N)c3[nH]2",
                    0.283854847763499
                ],
                [
                    "CCCc1ccc(OCC)c2ccccc3c(cc4n1CCN(C)CCN(C)C(=O)C1CC(=O)N1C4c1nc1=O)c3[nH]2",
                    0.283854847763499
                ],
                [
                    "CCCc1ccc(OCC)c2ccccc3c(cc4n1CCN(C)CCN(C)C(=O)C1CC(=O)N1C4C1=NO1)c3[nH]2",
                    0.2835961289645724
                ],
                [
                    "CCCc1ccc(OCC)c2ccccc3c(nc4n1CCN(C)CCN(C)C(=O)C1CC(=O)N1C4C1=CO1)c3[nH]2",
                    0.28354195386919445
                ],
                [
                    "CCCc1ccc(OCC)c2ccccc3c(nc4n1CCN(C)CCN(C)C(=O)C1CC(=O)N1C4C1=NO1)c3[nH]2",
                    0.28340747002241023
                ],
                [
                    "[CH]S(=O)(=O)C1c2cc3c4ccccc([nH]c43)c(OCC)ccc(CCC)n2CCN(C)CCN(C)C(=O)C2CC(=O)N21",
                    0.28319254898739865
                ],
                [
                    "CCCc1ccc(OCC)c2ccccc3c(cc4n1CCN(C)CCN(C)C(=O)C1CC(=O)N1C4S([NH])(=O)=O)c3[nH]2",
                    0.28319254898739865
                ],
                [
                    "CCCc1ccc(OCC)c2ccccc3c(cc4n1CCN(C)CCN(C)C(=O)C1CC(=O)N1C4S(N)(=O)=O)c3[nH]2",
                    0.28319254898739865
                ],
                [
                    "CCCc1ccc(OCC)c2ccccc3c(cc4n1CCN(C)CCN(C)C(=O)C1CC(=O)N1C4S(C)(=O)=O)c3[nH]2",
                    0.28319254898739865
                ],
                [
                    "CCCc1ccc(OCC)c2ccccc3c(cc4n1CCN(C)CCN(C)C(=O)C1CC(=O)N1C4S(=O)(=O)[PH])c3[nH]2",
                    0.28319254898739865
                ],
                [
                    "CCCc1ccc(OCC)c2ccccc3c(cc4n1CCN(C)CCN(C)C(=O)C1CC(=O)N1C4S(=O)(=O)S)c3[nH]2",
                    0.28319254898739865
                ],
                [
                    "CCCc1ccc(OCC)c2ccccc3c(cc4n1CCN(C)CCN(C)C(=O)C1CC(=O)N1C4S(=O)(=O)P)c3[nH]2",
                    0.28319254898739865
                ],
                [
                    "CCCc1ccc(OCC)c2ccccc3c(cc4n1CCN(C)CCN(C)C(=O)C1CC(=O)N1C4S(=O)(=O)O)c3[nH]2",
                    0.28319254898739865
                ],
                [
                    "CCCc1ccc(OCC)c2ccccc3c(cc4n1CCN(C)CCN(C)C(=O)C1CC(=O)N1C4S(=O)(=O)F)c3[nH]2",
                    0.28319254898739865
                ],
                [
                    "CCCc1ccc(OCC)c2ccccc3c(cc4n1CCN(C)CCN(C)C(=O)C1CC(=O)N1C4S(=O)(=O)Cl)c3[nH]2",
                    0.28319254898739865
                ],
                [
                    "CCCc1ccc(OCC)c2ccccc3c(cc4n1CCN(C)CCN(C)C(=O)C1CC(=O)N1C4S(=O)(=O)Br)c3[nH]2",
                    0.28319254898739865
                ],
                [
                    "CCCc1cc(OCC)c2ccccc3c(nc4n(n1)CCN(C)CCN(C)C(=O)C1CC(=O)N1C4C1=CO1)c3[nH]2",
                    0.28319254898739865
                ],
                [
                    "CCCc1ccc(OCC)c2ccccc3c(cc4n1CCN(C)CCN(C)C(=O)C1CC(=O)N1C4c1noo1)c3[nH]2",
                    0.2825659231788088
                ],
                [
                    "CCCc1ccc(OCC)c2ccccc3c(cc4n1CCN(C)CCN(C)C(=O)C1CC(=O)N1C4C1=NCO1)c3[nH]2",
                    0.2825659231788088
                ],
                [
                    "CCCc1ccc(OCC)c2ccccc3c(nc4n1CCN(C)CCN(C)C(=O)C1CC(=O)N1C4c1coo1)c3[nH]2",
                    0.2825522756179721
                ],
                [
                    "CCCc1ccc(OCC)c2ccccc3c(nc4n1CCN(C)CCN(C)C(=O)C1CC(=O)N1C4C1=CCO1)c3[nH]2",
                    0.2825522756179721
                ],
                [
                    "[CH]S(=O)(=O)C1c2nc3c4ccccc([nH]c43)c(OCC)ccc(CCC)n2CCN(C)CCN(C)C(=O)C2CC(=O)N21",
                    0.28252041643063364
                ],
                [
                    "CCCc1ccc(OCC)c2ccccc3c(nc4n1CCN(C)CCN(C)C(=O)C1CC(=O)N1C4S([NH])(=O)=O)c3[nH]2",
                    0.28252041643063364
                ],
                [
                    "CCCc1ccc(OCC)c2ccccc3c(nc4n1CCN(C)CCN(C)C(=O)C1CC(=O)N1C4S(N)(=O)=O)c3[nH]2",
                    0.28252041643063364
                ],
                [
                    "CCCc1ccc(OCC)c2ccccc3c(nc4n1CCN(C)CCN(C)C(=O)C1CC(=O)N1C4S(C)(=O)=O)c3[nH]2",
                    0.28252041643063364
                ],
                [
                    "CCCc1ccc(OCC)c2ccccc3c(nc4n1CCN(C)CCN(C)C(=O)C1CC(=O)N1C4S(=O)(=O)[PH])c3[nH]2",
                    0.28252041643063364
                ],
                [
                    "CCCc1ccc(OCC)c2ccccc3c(nc4n1CCN(C)CCN(C)C(=O)C1CC(=O)N1C4S(=O)(=O)S)c3[nH]2",
                    0.28252041643063364
                ],
                [
                    "CCCc1ccc(OCC)c2ccccc3c(nc4n1CCN(C)CCN(C)C(=O)C1CC(=O)N1C4S(=O)(=O)P)c3[nH]2",
                    0.28252041643063364
                ],
                [
                    "CCCc1ccc(OCC)c2ccccc3c(nc4n1CCN(C)CCN(C)C(=O)C1CC(=O)N1C4S(=O)(=O)O)c3[nH]2",
                    0.28252041643063364
                ],
                [
                    "CCCc1ccc(OCC)c2ccccc3c(nc4n1CCN(C)CCN(C)C(=O)C1CC(=O)N1C4S(=O)(=O)F)c3[nH]2",
                    0.28252041643063364
                ],
                [
                    "CCCc1ccc(OCC)c2ccccc3c(nc4n1CCN(C)CCN(C)C(=O)C1CC(=O)N1C4S(=O)(=O)Cl)c3[nH]2",
                    0.28252041643063364
                ],
                [
                    "CCCc1ccc(OCC)c2ccccc3c(nc4n1CCN(C)CCN(C)C(=O)C1CC(=O)N1C4S(=O)(=O)Br)c3[nH]2",
                    0.28252041643063364
                ],
                [
                    "CCCc1ccc(OCC)c2ccccc3c(nc4n1CCN(C)CCN(C)C(=O)C1CC(=O)N1C4c1noo1)c3[nH]2",
                    0.2824599752052815
                ],
                [
                    "CCCc1ccc(OCC)c2ccccc3c(nc4n1CCN(C)CCN(C)C(=O)C1CC(=O)N1C4C1=NCO1)c3[nH]2",
                    0.2824599752052815
                ],
                [
                    "CCCc1cc(OCC)c2ccccc3c(nc4n(n1)CCN(C)CCN(C)C(=O)C1CC(=O)N1C4c1coo1)c3[nH]2",
                    0.28228894280982064
                ],
                [
                    "CCCc1cc(OCC)c2ccccc3c(nc4n(n1)CCN(C)CCN(C)C(=O)C1CC(=O)N1C4C1=CCO1)c3[nH]2",
                    0.28228894280982064
                ],
                [
                    "CCCc1ccc(OCC)c2ccccc3c(nc4n1CCN(C)CCN(C)C(=O)C1CC(=O)N1C4c1oc4cc1-4)c3[nH]2",
                    0.2818358354203565
                ],
                [
                    "CCCc1ccc(OCC)c2ccccc3c(nc4n1CCN(C)CCN(C)C(=O)C1CC(=O)N1C4c1[nH]c4cc1-4)c3[nH]2",
                    0.2818358354203565
                ],
                [
                    "[CH]S(=O)(=O)C1c2nc3c4ccccc([nH]c43)c(OCC)cc(CCC)nn2CCN(C)CCN(C)C(=O)C2CC(=O)N21",
                    0.28152265090408374
                ],
                [
                    "CCCc1cc(OCC)c2ccccc3c(nc4n(n1)CCN(C)CCN(C)C(=O)C1CC(=O)N1C4S([NH])(=O)=O)c3[nH]2",
                    0.28152265090408374
                ],
                [
                    "CCCc1cc(OCC)c2ccccc3c(nc4n(n1)CCN(C)CCN(C)C(=O)C1CC(=O)N1C4S(N)(=O)=O)c3[nH]2",
                    0.28152265090408374
                ],
                [
                    "CCCc1cc(OCC)c2ccccc3c(nc4n(n1)CCN(C)CCN(C)C(=O)C1CC(=O)N1C4S(C)(=O)=O)c3[nH]2",
                    0.28152265090408374
                ],
                [
                    "CCCc1cc(OCC)c2ccccc3c(nc4n(n1)CCN(C)CCN(C)C(=O)C1CC(=O)N1C4S(=O)(=O)[PH])c3[nH]2",
                    0.28152265090408374
                ],
                [
                    "CCCc1cc(OCC)c2ccccc3c(nc4n(n1)CCN(C)CCN(C)C(=O)C1CC(=O)N1C4S(=O)(=O)S)c3[nH]2",
                    0.28152265090408374
                ],
                [
                    "CCCc1cc(OCC)c2ccccc3c(nc4n(n1)CCN(C)CCN(C)C(=O)C1CC(=O)N1C4S(=O)(=O)P)c3[nH]2",
                    0.28152265090408374
                ],
                [
                    "CCCc1cc(OCC)c2ccccc3c(nc4n(n1)CCN(C)CCN(C)C(=O)C1CC(=O)N1C4S(=O)(=O)O)c3[nH]2",
                    0.28152265090408374
                ],
                [
                    "CCCc1cc(OCC)c2ccccc3c(nc4n(n1)CCN(C)CCN(C)C(=O)C1CC(=O)N1C4S(=O)(=O)F)c3[nH]2",
                    0.28152265090408374
                ],
                [
                    "CCCc1cc(OCC)c2ccccc3c(nc4n(n1)CCN(C)CCN(C)C(=O)C1CC(=O)N1C4S(=O)(=O)Cl)c3[nH]2",
                    0.28152265090408374
                ],
                [
                    "CCCc1cc(OCC)c2ccccc3c(nc4n(n1)CCN(C)CCN(C)C(=O)C1CC(=O)N1C4S(=O)(=O)Br)c3[nH]2",
                    0.28152265090408374
                ],
                [
                    "CCCc1ccc(OCC)c2ccccc3c(nc4n1CCN(C)CCN(C)C(=O)C1CC(=O)N1C4c1oc4cc1O4)c3[nH]2",
                    0.28096512342380064
                ],
                [
                    "CCCc1ccc(OCC)c2ccccc3c(nc4n1CCN(C)CCN(C)C(=O)C1CC(=O)N1C4c1[nH]c4cc1O4)c3[nH]2",
                    0.28096512342380064
                ],
                [
                    "CCCc1ccc(OCC)c2ccccc3c(nc4n1CCN(C)CCN(C)C(=O)C1CC(=O)N1C4C1=C(S)OCO1)c3[nH]2",
                    0.28094069180892556
                ],
                [
                    "CCCc1ccc(OCC)c2ccccc3c(nc4n1CCN(C)CCN(C)C(=O)C1CC(=O)N1C4C1=C(P)OCO1)c3[nH]2",
                    0.28094069180892556
                ],
                [
                    "CCCc1ccc(OCC)c2ccccc3c(nc4n1CCN(C)CCN(C)C(=O)C1CC(=O)N1C4C1=C(O)OCO1)c3[nH]2",
                    0.28094069180892556
                ],
                [
                    "CCCc1ccc(OCC)c2ccccc3c(nc4n1CCN(C)CCN(C)C(=O)C1CC(=O)N1C4C1=C(N)OCO1)c3[nH]2",
                    0.28094069180892556
                ],
                [
                    "CCCc1ccc(OCC)c2ccccc3c(nc4n1CCN(C)CCN(C)C(=O)C1CC(=O)N1C4C1=C(F)OCO1)c3[nH]2",
                    0.28094069180892556
                ],
                [
                    "CCCc1ccc(OCC)c2ccccc3c(nc4n1CCN(C)CCN(C)C(=O)C1CC(=O)N1C4C1=C(Cl)OCO1)c3[nH]2",
                    0.28094069180892556
                ],
                [
                    "CCCc1ccc(OCC)c2ccccc3c(nc4n1CCN(C)CCN(C)C(=O)C1CC(=O)N1C4C1=C(C)OCO1)c3[nH]2",
                    0.28094069180892556
                ],
                [
                    "CCCc1ccc(OCC)c2ccccc3c(nc4n1CCN(C)CCN(C)C(=O)C1CC(=O)N1C4C1=C(Br)OCO1)c3[nH]2",
                    0.28094069180892556
                ],
                [
                    "CCCc1cc(OCC)c2ccccc3c(nc4n(n1)CCN(C)CCN(C)C(=O)C1CC(=O)N1C4C1=C(S)OCO1)c3[nH]2",
                    0.28091520792635877
                ],
                [
                    "CCCc1cc(OCC)c2ccccc3c(nc4n(n1)CCN(C)CCN(C)C(=O)C1CC(=O)N1C4C1=C(P)OCO1)c3[nH]2",
                    0.28091520792635877
                ],
                [
                    "CCCc1cc(OCC)c2ccccc3c(nc4n(n1)CCN(C)CCN(C)C(=O)C1CC(=O)N1C4C1=C(O)OCO1)c3[nH]2",
                    0.28091520792635877
                ],
                [
                    "CCCc1cc(OCC)c2ccccc3c(nc4n(n1)CCN(C)CCN(C)C(=O)C1CC(=O)N1C4C1=C(N)OCO1)c3[nH]2",
                    0.28091520792635877
                ],
                [
                    "CCCc1cc(OCC)c2ccccc3c(nc4n(n1)CCN(C)CCN(C)C(=O)C1CC(=O)N1C4C1=C(F)OCO1)c3[nH]2",
                    0.28091520792635877
                ],
                [
                    "CCCc1cc(OCC)c2ccccc3c(nc4n(n1)CCN(C)CCN(C)C(=O)C1CC(=O)N1C4C1=C(Cl)OCO1)c3[nH]2",
                    0.28091520792635877
                ],
                [
                    "CCCc1cc(OCC)c2ccccc3c(nc4n(n1)CCN(C)CCN(C)C(=O)C1CC(=O)N1C4C1=C(C)OCO1)c3[nH]2",
                    0.28091520792635877
                ],
                [
                    "CCCc1cc(OCC)c2ccccc3c(nc4n(n1)CCN(C)CCN(C)C(=O)C1CC(=O)N1C4C1=C(Br)OCO1)c3[nH]2",
                    0.28091520792635877
                ],
                [
                    "[CH]S(=O)(=O)C1Oc2cc3c4ccccc([nH]c43)c(OCC)ccc(CCC)n2CCN(C)CCN(C)C(=O)C2CC(=O)N21",
                    0.28090854850918656
                ],
                [
                    "CCCc1ccc(OCC)c2ccccc3c(cc4n1CCN(C)CCN(C)C(=O)C1CC(=O)N1C(S([NH])(=O)=O)O4)c3[nH]2",
                    0.28090854850918656
                ],
                [
                    "CCCc1ccc(OCC)c2ccccc3c(cc4n1CCN(C)CCN(C)C(=O)C1CC(=O)N1C(S(N)(=O)=O)O4)c3[nH]2",
                    0.28090854850918656
                ],
                [
                    "CCCc1ccc(OCC)c2ccccc3c(cc4n1CCN(C)CCN(C)C(=O)C1CC(=O)N1C(S(C)(=O)=O)O4)c3[nH]2",
                    0.28090854850918656
                ],
                [
                    "CCCc1ccc(OCC)c2ccccc3c(cc4n1CCN(C)CCN(C)C(=O)C1CC(=O)N1C(S(=O)(=O)[PH])O4)c3[nH]2",
                    0.28090854850918656
                ],
                [
                    "CCCc1ccc(OCC)c2ccccc3c(cc4n1CCN(C)CCN(C)C(=O)C1CC(=O)N1C(S(=O)(=O)S)O4)c3[nH]2",
                    0.28090854850918656
                ],
                [
                    "CCCc1ccc(OCC)c2ccccc3c(cc4n1CCN(C)CCN(C)C(=O)C1CC(=O)N1C(S(=O)(=O)P)O4)c3[nH]2",
                    0.28090854850918656
                ],
                [
                    "CCCc1ccc(OCC)c2ccccc3c(cc4n1CCN(C)CCN(C)C(=O)C1CC(=O)N1C(S(=O)(=O)O)O4)c3[nH]2",
                    0.28090854850918656
                ],
                [
                    "CCCc1ccc(OCC)c2ccccc3c(cc4n1CCN(C)CCN(C)C(=O)C1CC(=O)N1C(S(=O)(=O)F)O4)c3[nH]2",
                    0.28090854850918656
                ],
                [
                    "CCCc1ccc(OCC)c2ccccc3c(cc4n1CCN(C)CCN(C)C(=O)C1CC(=O)N1C(S(=O)(=O)Cl)O4)c3[nH]2",
                    0.28090854850918656
                ],
                [
                    "CCCc1ccc(OCC)c2ccccc3c(cc4n1CCN(C)CCN(C)C(=O)C1CC(=O)N1C(S(=O)(=O)Br)O4)c3[nH]2",
                    0.28090854850918656
                ],
                [
                    "CCCc1ccc(OCC)c2ccccc3c(cc4n1CCN(C)CCN(C)C(=O)C1CC(=O)N1C4C1=[SH](=O)O1)c3[nH]2",
                    0.28080180584922076
                ],
                [
                    "CCCc1ccc(OCC)c2ccccc3c(cc4n1CCN(C)CCN(C)C(=O)C1CC(=O)N1C4c1nc1=S)c3[nH]2",
                    0.2807483689543884
                ],
                [
                    "CCCc1ccc(OCC)c2ccccc3c(cc4n1CCN(C)CCN(C)C(=O)C1CC(=O)N1C4c1nc1=P)c3[nH]2",
                    0.2807483689543884
                ],
                [
                    "CCCc1ccc(OCC)c2ccccc3c(cc4n1CCN(C)CCN(C)C(=O)C1CC(=O)N1C4c1nc1=N)c3[nH]2",
                    0.2807483689543884
                ],
                [
                    "CCCc1ccc(OCC)c2ccccc3c(cc4n1CCN(C)CCN(C)C(=O)C1CC(=O)N1C4C1=S(=O)=N1)c3[nH]2",
                    0.2807483689543884
                ],
                [
                    "CCCc1ccc(OCC)c2ccccc3c(cc4n1CCN(C)CCN(C)C(=O)C1CC(=O)N1C4C1=NS1=O)c3[nH]2",
                    0.2807483689543884
                ],
                [
                    "CCCc1c2cc(OCC)c3ccccc4c(nc5n1CCN(C)CCN(C)C(=O)C1CC(=O)N1C5C2=O)c4[nH]3",
                    0.28070241897566417
                ],
                [
                    "CCCc1ccc(OCC)c2ccccc3c(cc4n1CCN(C)CCN(C)C(=O)C1CC(=O)N1C4C1=C(S)OCO1)c3[nH]2",
                    0.2806685156107348
                ],
                [
                    "CCCc1ccc(OCC)c2ccccc3c(cc4n1CCN(C)CCN(C)C(=O)C1CC(=O)N1C4C1=C(P)OCO1)c3[nH]2",
                    0.2806685156107348
                ],
                [
                    "CCCc1ccc(OCC)c2ccccc3c(cc4n1CCN(C)CCN(C)C(=O)C1CC(=O)N1C4C1=C(O)OCO1)c3[nH]2",
                    0.2806685156107348
                ],
                [
                    "CCCc1ccc(OCC)c2ccccc3c(cc4n1CCN(C)CCN(C)C(=O)C1CC(=O)N1C4C1=C(N)OCO1)c3[nH]2",
                    0.2806685156107348
                ],
                [
                    "CCCc1ccc(OCC)c2ccccc3c(cc4n1CCN(C)CCN(C)C(=O)C1CC(=O)N1C4C1=C(F)OCO1)c3[nH]2",
                    0.2806685156107348
                ],
                [
                    "CCCc1ccc(OCC)c2ccccc3c(cc4n1CCN(C)CCN(C)C(=O)C1CC(=O)N1C4C1=C(Cl)OCO1)c3[nH]2",
                    0.2806685156107348
                ],
                [
                    "CCCc1ccc(OCC)c2ccccc3c(cc4n1CCN(C)CCN(C)C(=O)C1CC(=O)N1C4C1=C(C)OCO1)c3[nH]2",
                    0.2806685156107348
                ],
                [
                    "CCCc1ccc(OCC)c2ccccc3c(cc4n1CCN(C)CCN(C)C(=O)C1CC(=O)N1C4C1=C(Br)OCO1)c3[nH]2",
                    0.2806685156107348
                ],
                [
                    "CCCc1ccc(OCC)c2ccccc3c(nc4n1CCN(C)CCN(C)C(=O)C1CC(=O)N1C4C1=[SH](=O)O1)c3[nH]2",
                    0.2806152781995293
                ],
                [
                    "CCCc1ccc(OCC)c2ccccc3c(nc4n1CCN(C)CCN(C)C(=O)C1CC(=O)N1C4C1=S(=O)=C1)c3[nH]2",
                    0.2806152781995293
                ],
                [
                    "CCCc1ccc(OCC)c2ccccc3c(nc4n1CCN(C)CCN(C)C(=O)C1CC(=O)N1C4C1=CS1=O)c3[nH]2",
                    0.2806152781995293
                ],
                [
                    "CCCc1ccc(OCC)c2ccccc3c(nc4n1CCN(C)CCN(C)C(=O)C1CC(=O)N1C4C1=COCO1)c3[nH]2",
                    0.28058546176304555
                ]
            ],
            "execution_time": 424637.64099788666,
            "number_scoring_function_calls": 14763385,
            "metadata": {
                "top_1": 0.2869579553700879,
                "top_10": 0.28393079972550583,
                "top_100": 0.28178910101450666,
                "internal_similarity_max": 0.9125,
                "internal_similarity_mean": 0.6390962520049372,
                "internal_similarity_histogram_density": [
                    [
                        0.1,
                        0.0,
                        0.0,
                        0.0,
                        0.8000000000000002,
                        3.075999999999997,
                        2.9340000000000006,
                        2.1560000000000006,
                        0.9180000000000001,
                        0.016000000000000004
                    ]
                ],
                "internal_similarity_histogram_bins": [
                    [
                        0.0,
                        0.1,
                        0.2,
                        0.30000000000000004,
                        0.4,
                        0.5,
                        0.6000000000000001,
                        0.7000000000000001,
                        0.8,
                        0.9,
                        1.0
                    ]
                ]
            }
        },
        {
            "benchmark_name": "Osimertinib MPO",
            "score": 0.9198272526725221,
            "optimized_molecules": [
                [
                    "COC(N)(N)N(C)CCN(C)c1[pH]c2c(c(-c3noo3)cn2P)c1NC(=O)C=P",
                    0.9237867819679595
                ],
                [
                    "COC(N)(O)N(C)CCN(C)c1[pH]c2c(c(-c3noo3)cn2P)c1NC(=O)C=P",
                    0.9237450970299467
                ],
                [
                    "CN(CCN(C)C1C(=O)C1N)c1[pH]c2c(c(-c3noo3)cn2C)c1NC(=O)C=P",
                    0.9183304604438464
                ],
                [
                    "CN(C)CCN(c1[pH]c2c(c(-c3noo3)cn2C)c1NC(=O)C=P)C(N)(P)ON",
                    0.9181031730885817
                ],
                [
                    "CN(CCN(C)C(N)C=O)c1[pH]c2c(c(-c3noo3)cn2C)c1NC(=O)C=P",
                    0.9180563390198645
                ],
                [
                    "COC(O)(CN)N(C)CCN(C)c1[pH]c2c(c(-c3noo3)cn2P)c1NC(=O)C=P",
                    0.9174245886026045
                ],
                [
                    "CN(CCN(C)C1C(=O)C1N)c1[pH]c2c(c(-c3noo3)cn2P)c1NC(=O)C=P",
                    0.9174236886083226
                ],
                [
                    "CN(CCN(C)C(N)(N)P)c1[pH]c2c(c(-c3noo3)cn2C)c1NC(=O)C=P",
                    0.9173554968797207
                ],
                [
                    "CN(C)CCN(c1[pH]c2c(c(-c3noo3)cn2C)c1NC(=O)C=P)C(N)(N)P",
                    0.9173554968797207
                ],
                [
                    "CN(CCN(C)C(N)O)c1[pH]c2c(c(-c3noo3)cn2C)c1NC(=O)C=P",
                    0.9172820306881316
                ],
                [
                    "CN(CCN(C)C(N)N)c1[pH]c2c(c(-c3noo3)cn2C)c1NC(=O)C=P",
                    0.9172820306881316
                ],
                [
                    "CN(C)CCN(c1[pH]c2c(c(-c3noo3)cn2C)c1NC(=O)C=P)C(N)O",
                    0.9172820306881316
                ],
                [
                    "CN(C)CCN(c1[pH]c2c(c(-c3noo3)cn2C)c1NC(=O)C=P)C(N)N",
                    0.9172820306881316
                ],
                [
                    "CN(CCN(C)C(N)N)c1[pH]c2c(c(-c3noo3)cn2C)c1NS(=O)C=P",
                    0.9172794978466213
                ],
                [
                    "CN(C)CCN(c1[pH]c2c(c(-c3noo3)cn2C)c1NS(=O)C=P)C(N)N",
                    0.9172794978466213
                ],
                [
                    "CN(CCN(C)C(N)N)c1[pH]c2c(c(-c3noo3)cn2P)c1NC(=O)C=P",
                    0.9172673898371628
                ],
                [
                    "CN(C)CCN(c1[pH]c2c(c(-c3noo3)cn2P)c1NC(=O)C=P)C(N)N",
                    0.9172673898371628
                ],
                [
                    "CN(C)CCN(c1[pH]c2c(c(-c3noo3)cn2C)c1NS(=O)C=P)C(N)O",
                    0.9171138521275689
                ],
                [
                    "CN(CCN(C)C(N)O)c1[pH]c2c(c(-c3noo3)cn2P)c1NC(=O)C=P",
                    0.9170509035931773
                ],
                [
                    "CN(C)CCN(c1[pH]c2c(c(-c3noo3)cn2P)c1NC(=O)C=P)C(N)O",
                    0.9170509035931773
                ],
                [
                    "CN(CCN(C)c1[pH]c2c(c(-c3noo3)cn2C)c1NC(=O)C=P)CC(N)O",
                    0.9168143079063455
                ],
                [
                    "CN(CCN(C)c1[pH]c2c(c(-c3noo3)cn2C)c1NC(=O)C=P)CC(N)N",
                    0.9168143079063455
                ],
                [
                    "CN(CCN(C)C1NC1O)c1[pH]c2c(c(-c3noo3)cn2C)c1NC(=O)C=P",
                    0.9168143079063455
                ],
                [
                    "CN(CCN(C)C(O)CN)c1[pH]c2c(c(-c3noo3)cn2C)c1NC(=O)C=P",
                    0.9168143079063455
                ],
                [
                    "CN(CCN(C)C(N)ON)c1[pH]c2c(c(-c3noo3)cn2P)c1NC(=O)C=P",
                    0.9168143079063455
                ],
                [
                    "CN(CCN(C)C(N)ON)c1[pH]c2c(c(-c3noo3)cn2C)c1NC(=O)C=P",
                    0.9168143079063455
                ],
                [
                    "CN(CCN(C)C(N)CO)c1[pH]c2c(c(-c3noo3)cn2C)c1NC(=O)C=P",
                    0.9168143079063455
                ],
                [
                    "CN(CCN(C)C(N)CN)c1[pH]c2c(c(-c3noo3)cn2C)c1NC(=O)C=P",
                    0.9168143079063455
                ],
                [
                    "CN(C)CCN(c1[pH]c2c(c(-c3noo3)cn2P)c1NC(=O)C=P)C1(N)NO1",
                    0.9168143079063455
                ],
                [
                    "CN(C)CCN(c1[pH]c2c(c(-c3noo3)cn2P)c1NC(=O)C=P)C(N)ON",
                    0.9168143079063455
                ],
                [
                    "CN(C)CCN(c1[pH]c2c(c(-c3noo3)cn2C)c1NS(=O)C=P)C(N)ON",
                    0.9168143079063455
                ],
                [
                    "CN(C)CCN(c1[pH]c2c(c(-c3noo3)cn2C)c1NC(=O)C=P)C1NC1O",
                    0.9168143079063455
                ],
                [
                    "CN(C)CCN(c1[pH]c2c(c(-c3noo3)cn2C)c1NC(=O)C=P)C1NC1N",
                    0.9168143079063455
                ],
                [
                    "CN(C)CCN(c1[pH]c2c(c(-c3noo3)cn2C)c1NC(=O)C=P)C12NC1N2",
                    0.9168143079063455
                ],
                [
                    "CN(C)CCN(c1[pH]c2c(c(-c3noo3)cn2C)c1NC(=O)C=P)C1(O)CN1",
                    0.9168143079063455
                ],
                [
                    "CN(C)CCN(c1[pH]c2c(c(-c3noo3)cn2C)c1NC(=O)C=P)C1(N)NO1",
                    0.9168143079063455
                ],
                [
                    "CN(C)CCN(c1[pH]c2c(c(-c3noo3)cn2C)c1NC(=O)C=P)C1(N)CN1",
                    0.9168143079063455
                ],
                [
                    "CN(C)CCN(c1[pH]c2c(c(-c3noo3)cn2C)c1NC(=O)C=P)C(O)CN",
                    0.9168143079063455
                ],
                [
                    "CN(C)CCN(c1[pH]c2c(c(-c3noo3)cn2C)c1NC(=O)C=P)C(N)ON",
                    0.9168143079063455
                ],
                [
                    "CN(C)CCN(c1[pH]c2c(c(-c3noo3)cn2C)c1NC(=O)C=P)C(N)CO",
                    0.9168143079063455
                ],
                [
                    "CN(C)CCN(c1[pH]c2c(c(-c3noo3)cn2C)c1NC(=O)C=P)C(N)CN",
                    0.9168143079063455
                ],
                [
                    "CN(C)CCN(CC(N)O)c1[pH]c2c(c(-c3noo3)cn2C)c1NC(=O)C=P",
                    0.9168143079063455
                ],
                [
                    "CN(C)CCN(CC(N)N)c1[pH]c2c(c(-c3noo3)cn2C)c1NC(=O)C=P",
                    0.9168143079063455
                ],
                [
                    "CN(C)CCN(c1[pH]c2c(c(-c3noo3)cn2P)c1NS(=O)C=P)C1(N)NO1",
                    0.9168035250874765
                ],
                [
                    "CN(C)CCN(c1[pH]c2c(c(-c3noo3)cn2C)c1NS(=O)C=P)C1NC1N",
                    0.9167779981947087
                ],
                [
                    "CN(C)CCN(c1[pH]c2c(c(-c3noo3)cn2C)c1NS(=O)C=P)C1(N)CN1",
                    0.9167711773917756
                ],
                [
                    "CN(CCN(C)C1NC1N)c1[pH]c2c(c(-c3noo3)cn2P)c1NC(=O)C=P",
                    0.9167460811243012
                ],
                [
                    "CN(CCN(C)C1(N)CN1)c1[pH]c2c(c(-c3noo3)cn2P)c1NC(=O)C=P",
                    0.916736840370377
                ],
                [
                    "CN(CCN(P)c1[pH]c2c(c(-c3noo3)cn2C)c1NC(=O)C=P)C(N)N",
                    0.9167139321168631
                ],
                [
                    "CN(CCN(C)c1[pH]c2c(c(-c3noo3)cn2C)c1NS(=O)C=P)CC(N)N",
                    0.9165590290045639
                ],
                [
                    "CN(C)CCN(c1[pH]c2c(c(-c3noo3)cn2C)c1NS(=O)C=P)C(N)CN",
                    0.9165590290045639
                ],
                [
                    "CN(C)CCN(CC(N)N)c1[pH]c2c(c(-c3noo3)cn2C)c1NS(=O)C=P",
                    0.9165590290045639
                ],
                [
                    "CN(C)CCN(c1[pH]c2c(c(-c3noo3)cn2C)c1NS(=O)C=P)C1NC1O",
                    0.9165115845544191
                ],
                [
                    "CN(CCN(C)c1[pH]c2c(c(-c3noo3)cn2P)c1NC(=O)C=P)CC(N)N",
                    0.9164826599052438
                ],
                [
                    "CN(CCN(C)C(N)CN)c1[pH]c2c(c(-c3noo3)cn2P)c1NC(=O)C=P",
                    0.9164826599052438
                ],
                [
                    "CN(C)CCN(c1[pH]c2c(c(-c3noo3)cn2P)c1NC(=O)C=P)C(N)CN",
                    0.9164826599052438
                ],
                [
                    "CN(C)CCN(CC(N)N)c1[pH]c2c(c(-c3noo3)cn2P)c1NC(=O)C=P",
                    0.9164826599052438
                ],
                [
                    "CN(CCN(C)C1(N)CN1O)c1[pH]c2c(c(-c3noo3)cn2P)c1NC(=O)C=P",
                    0.9164633565522137
                ],
                [
                    "CN(C)CCN(c1[pH]c2c(c(-c3noo3)cn2P)c1NC(=O)C=P)C1NC1O",
                    0.9164288685341785
                ],
                [
                    "CN(CCN(C)c1[pH]c2c(c(-c3noo3)cn2P)c1NC(=O)C=P)CC(N)ON",
                    0.9163618950827405
                ],
                [
                    "CN(CCN(C)c1[pH]c2c(c(-c3noo3)cn2C)c1NC(=O)C=P)CC(N)ON",
                    0.9163618950827405
                ],
                [
                    "CN(CCN(C)C12NC1C2=O)c1[pH]c2c(c(-c3noo3)cn2C)c1NC(=O)C=P",
                    0.9163618950827405
                ],
                [
                    "CN(CCN(C)C(N)OCN)c1[pH]c2c(c(-c3noo3)cn2P)c1NC(=O)C=P",
                    0.9163618950827405
                ],
                [
                    "CN(CCN(C)C(CN)ON)c1[pH]c2c(c(-c3noo3)cn2P)c1NC(=O)C=P",
                    0.9163618950827405
                ],
                [
                    "CN(CCN(C)C(CN)ON)c1[pH]c2c(c(-c3noo3)cn2C)c1NC(=O)C=P",
                    0.9163618950827405
                ],
                [
                    "CN(C)CCN(c1[pH]c2c(c(-c3noo3)cn2P)c1NC(=O)C=P)C1(N)NCO1",
                    0.9163618950827405
                ],
                [
                    "CN(C)CCN(c1[pH]c2c(c(-c3noo3)cn2P)c1NC(=O)C=P)C1(N)CON1",
                    0.9163618950827405
                ],
                [
                    "CN(C)CCN(c1[pH]c2c(c(-c3noo3)cn2P)c1NC(=O)C=P)C1(N)CNO1",
                    0.9163618950827405
                ],
                [
                    "CN(C)CCN(c1[pH]c2c(c(-c3noo3)cn2P)c1NC(=O)C=P)C1(CN)NO1",
                    0.9163618950827405
                ],
                [
                    "CN(C)CCN(c1[pH]c2c(c(-c3noo3)cn2P)c1NC(=O)C=P)C(N)OCN",
                    0.9163618950827405
                ],
                [
                    "CN(C)CCN(c1[pH]c2c(c(-c3noo3)cn2P)c1NC(=O)C=P)C(CN)ON",
                    0.9163618950827405
                ],
                [
                    "CN(C)CCN(c1[pH]c2c(c(-c3noo3)cn2C)c1NS(=O)C=P)C1NC(N)O1",
                    0.9163618950827405
                ],
                [
                    "CN(C)CCN(c1[pH]c2c(c(-c3noo3)cn2C)c1NS(=O)C=P)C(N)OCN",
                    0.9163618950827405
                ],
                [
                    "CN(C)CCN(c1[pH]c2c(c(-c3noo3)cn2C)c1NS(=O)C=P)C(N)CON",
                    0.9163618950827405
                ],
                [
                    "CN(C)CCN(c1[pH]c2c(c(-c3noo3)cn2C)c1NS(=O)C=P)C(CN)ON",
                    0.9163618950827405
                ],
                [
                    "CN(C)CCN(c1[pH]c2c(c(-c3noo3)cn2C)c1NC(=O)C=P)C1(N)NCO1",
                    0.9163618950827405
                ],
                [
                    "CN(C)CCN(c1[pH]c2c(c(-c3noo3)cn2C)c1NC(=O)C=P)C1(N)CNO1",
                    0.9163618950827405
                ],
                [
                    "CN(C)CCN(c1[pH]c2c(c(-c3noo3)cn2C)c1NC(=O)C=P)C1(CN)NO1",
                    0.9163618950827405
                ],
                [
                    "CN(C)CCN(c1[pH]c2c(c(-c3noo3)cn2C)c1NC(=O)C=P)C(N)OCN",
                    0.9163618950827405
                ],
                [
                    "CN(C)CCN(c1[pH]c2c(c(-c3noo3)cn2C)c1NC(=O)C=P)C(N)CON",
                    0.9163618950827405
                ],
                [
                    "CN(C)CCN(c1[pH]c2c(c(-c3noo3)cn2C)c1NC(=O)C=P)C(CN)ON",
                    0.9163618950827405
                ],
                [
                    "CN(C)CCN(CC1(N)NO1)c1[pH]c2c(c(-c3noo3)cn2P)c1NC(=O)C=P",
                    0.9163618950827405
                ],
                [
                    "CN(C)CCN(CC1(N)NO1)c1[pH]c2c(c(-c3noo3)cn2C)c1NC(=O)C=P",
                    0.9163618950827405
                ],
                [
                    "CN(C)CCN(CC(N)ON)c1[pH]c2c(c(-c3noo3)cn2P)c1NC(=O)C=P",
                    0.9163618950827405
                ],
                [
                    "CN(C)CCN(CC(N)ON)c1[pH]c2c(c(-c3noo3)cn2C)c1NS(=O)C=P",
                    0.9163618950827405
                ],
                [
                    "CN(C)CCN(CC(N)ON)c1[pH]c2c(c(-c3noo3)cn2C)c1NC(=O)C=P",
                    0.9163618950827405
                ],
                [
                    "CN(CCN(C)C(N)(O)P)c1[pH]c2c(c(-c3noo3)cn2C)c1NC(=O)C=P",
                    0.9163566006505168
                ],
                [
                    "CN(C)CCN(c1[pH]c2c(c(-c3noo3)cn2C)c1NC(=O)C=P)C(N)(O)P",
                    0.9163566006505168
                ],
                [
                    "CN(C)CCN(COC(N)O)c1[pH]c2c(c(-c3noo3)cn2P)c1NC(=O)C=P",
                    0.916320545185189
                ],
                [
                    "CN(C)CCN(c1[pH]c2c(c(-c3noo3)cn2C)c1NS(=O)C=P)C(N)(P)ON",
                    0.9161120690278274
                ],
                [
                    "CN(C)CCN(C)c1[pH]c2c(c(-c3noo3)cn2CC(N)O)c1NC(=O)C=P",
                    0.9160993570561659
                ],
                [
                    "CN(CCN(C)c1[pH]c2c(c(-c3noo3)cn2C)c1NS(=O)C=P)CC(N)O",
                    0.9160664192959249
                ],
                [
                    "CN(CCN(C)C(O)CN)c1[pH]c2c(c(-c3noo3)cn2C)c1NS(=O)C=P",
                    0.9160664192959249
                ],
                [
                    "CN(CCN(C)C(N)CO)c1[pH]c2c(c(-c3noo3)cn2C)c1NS(=O)C=P",
                    0.9160664192959249
                ],
                [
                    "CN(C)CCN(c1[pH]c2c(c(-c3noo3)cn2C)c1NS(=O)C=P)C(O)CN",
                    0.9160664192959249
                ],
                [
                    "CN(C)CCN(c1[pH]c2c(c(-c3noo3)cn2C)c1NS(=O)C=P)C(N)CO",
                    0.9160664192959249
                ],
                [
                    "CN(C)CCN(CC(N)O)c1[pH]c2c(c(-c3noo3)cn2C)c1NS(=O)C=P",
                    0.9160664192959249
                ],
                [
                    "CN(C)CCN(c1[pH]c2c(c(-c3noo3)cn2P)c1NS(=O)C=P)C1(N)NCO1",
                    0.9160498307878123
                ],
                [
                    "CN(C)CCN(c1[pH]c2c(c(-c3noo3)cn2P)c1NS(=O)C=P)C1(N)CNO1",
                    0.9160498307878123
                ],
                [
                    "CN(CCN(P)c1[pH]c2c(c(-c3noo3)cn2C)c1NC(=O)C=P)C(N)O",
                    0.9160427033566984
                ]
            ],
            "execution_time": 9.059287071228027,
            "number_scoring_function_calls": 1000,
            "metadata": {
                "top_1": 0.9237867819679595,
                "top_10": 0.9188863153208698,
                "top_100": 0.9168086607287365,
                "internal_similarity_max": 0.8787878787878788,
                "internal_similarity_mean": 0.5646777291440049,
                "internal_similarity_histogram_density": [
                    [
                        0.1,
                        0.0,
                        0.0,
                        0.6380000000000002,
                        2.0700000000000003,
                        3.261999999999997,
                        2.726000000000001,
                        0.8640000000000002,
                        0.3400000000000001,
                        0.0
                    ]
                ],
                "internal_similarity_histogram_bins": [
                    [
                        0.0,
                        0.1,
                        0.2,
                        0.30000000000000004,
                        0.4,
                        0.5,
                        0.6000000000000001,
                        0.7000000000000001,
                        0.8,
                        0.9,
                        1.0
                    ]
                ]
            }
        },
        {
            "benchmark_name": "Fexofenadine MPO",
            "score": 0.9999905940144567,
            "optimized_molecules": [
                [
                    "CNC(C)(C(=O)O)c1c#cc(C(O)CCCN2CCC(C3(O)C4=CC=CC=CC3=CC=C4)CC2)cc1",
                    1.0
                ],
                [
                    "CC(PO)(C(=O)O)c1c#cc(C(O)CCCN2CCC(C3(O)C4=CC=CC=CC3=CC=C4)CC2)cc1",
                    1.0
                ],
                [
                    "CC(OO)(C(=O)O)c1c#cc(C(O)CCCN2CCC(C3(O)C4=CC=CC=CC3=CC=C4)CC2)cc1",
                    1.0
                ],
                [
                    "CC(O)(C(=O)O)c1c#cc(C(O)CCCN2CCCC(C3(O)C4=CC=CC=CC3=CC=C4)CC2)cc1",
                    1.0
                ],
                [
                    "CC(O)(C(=O)O)c1c#cc(C(O)CCCN2CCC(C3(O)C4=CC=CC=CCC3=CC=C4)CC2)cc1",
                    1.0
                ],
                [
                    "CC(O)(C(=O)O)c1c#cc(C(O)CCCN2CCC(C3(O)C4=CC=CC=CC3=CC=C4)CC2)cc1",
                    1.0
                ],
                [
                    "CC(NO)(C(=O)O)c1c#cc(C(O)CCCN2CCC(C3(O)C4=CC=CC=CC3=CC=C4)CC2)cc1",
                    1.0
                ],
                [
                    "CC(N)(C(=O)O)c1c#cc(C(O)CCCN2CCCC(C3(O)C4=CC=CC=CC3=CC=C4)CC2)cc1",
                    1.0
                ],
                [
                    "CC(N)(C(=O)O)c1c#cc(C(O)CCCN2CCC(C3(O)C4=CC=CC=CC3=CC=C4)CC2)cc1",
                    1.0
                ],
                [
                    "CC(CO)(C(=O)O)c1c#cc(C(O)CCCN2CCC(C3(O)C4=CC=CC=CC3=CC=C4)CC2)cc1",
                    1.0
                ],
                [
                    "CC(C)(C(N)=O)c1c#cc(C(O)CCCN2CCC(C3(O)C(O)=CC=CC=CC3=CC=CN)CC2)cc1",
                    1.0
                ],
                [
                    "CC(C)(C(=O)O)c1ccc(C(O)CCCN2CCC(C3(O)C(O)=CC=CC=CC3=CC=O)CC2)cc1",
                    1.0
                ],
                [
                    "CC(C)(C(=O)O)c1ccc(C(O)CCCN2CCC(C3(O)C(N)=CC=CC=CC3=CC=CN)CC2)cc1",
                    1.0
                ],
                [
                    "CC(C)(C(=O)O)c1ccc(C(O)CCCN2CCC(C3(O)C(N)=CC=CC=CC3=CC=CC=O)CC2)cc1",
                    1.0
                ],
                [
                    "CC(C)(C(=O)O)c1ccc(C(O)CCCN2CCC(C3(O)C(C=CN)=Cc4c#ccc3c4)CC2)cc1",
                    1.0
                ],
                [
                    "CC(C)(C(=O)O)c1ccc(C(O)CCCN2CCC(C3(O)C(=CC=CN)C=CC=CC=C3CO)CC2)cc1",
                    1.0
                ],
                [
                    "CC(C)(C(=O)O)c1ccc(C(O)CCCN2CCC(C3(O)C(=CC=CC=O)C=CC=CC=C3NO)CC2)cc1",
                    1.0
                ],
                [
                    "CC(C)(C(=O)O)c1c#cc(C(O)CCCN2CCCC(C3(O)C4=CC=CC=CC3=CNNC=C4)CC2)cc1",
                    1.0
                ],
                [
                    "CC(C)(C(=O)O)c1c#cc(C(O)CCCN2CCCC(C3(O)C4=CC=CC=CC3=CN(N)C=C4)CC2)cc1",
                    1.0
                ],
                [
                    "CC(C)(C(=O)O)c1c#cc(C(O)CCCN2CCCC(C3(O)C4=CC=CC3=CN(N)C=CC=C4)CC2)cc1",
                    1.0
                ],
                [
                    "CC(C)(C(=O)O)c1c#cc(C(O)CCCN2CCCC(C3(O)C(N)=CC=CC=CC3=CC=CN)CC2)cc1",
                    1.0
                ],
                [
                    "CC(C)(C(=O)O)c1c#cc(C(O)CCCN2CCCC(C3(O)C(=CN)C=CC=CC=C3C=CN)CC2)cc1",
                    1.0
                ],
                [
                    "CC(C)(C(=O)O)c1c#cc(C(O)CCCN2CCC(C3(O)C=CC=CC=CC3=CC=CN)CC2)cc1",
                    1.0
                ],
                [
                    "CC(C)(C(=O)O)c1c#cc(C(O)CCCN2CCC(C3(O)C4=CC=CONC3=CC=CC=C4)CC2)cc1",
                    1.0
                ],
                [
                    "CC(C)(C(=O)O)c1c#cc(C(O)CCCN2CCC(C3(O)C4=CC=COCNC3=CC=CC=C4)CC2)cc1",
                    1.0
                ],
                [
                    "CC(C)(C(=O)O)c1c#cc(C(O)CCCN2CCC(C3(O)C4=CC=CNOC3=CC=CC=C4)CC2)cc1",
                    1.0
                ],
                [
                    "CC(C)(C(=O)O)c1c#cc(C(O)CCCN2CCC(C3(O)C4=CC=CNNC3=CC=CC=C4)CC2)cc1",
                    1.0
                ],
                [
                    "CC(C)(C(=O)O)c1c#cc(C(O)CCCN2CCC(C3(O)C4=CC=CNCOC3=CC=CC=C4)CC2)cc1",
                    1.0
                ],
                [
                    "CC(C)(C(=O)O)c1c#cc(C(O)CCCN2CCC(C3(O)C4=CC=CNCNC3=CC=CC=C4)CC2)cc1",
                    1.0
                ],
                [
                    "CC(C)(C(=O)O)c1c#cc(C(O)CCCN2CCC(C3(O)C4=CC=CNC3=CC=CC=C4)CC2)cc1",
                    1.0
                ],
                [
                    "CC(C)(C(=O)O)c1c#cc(C(O)CCCN2CCC(C3(O)C4=CC=CN(N)C3=CC=CC=C4)CC2)cc1",
                    1.0
                ],
                [
                    "CC(C)(C(=O)O)c1c#cc(C(O)CCCN2CCC(C3(O)C4=CC=CCONC3=CC=CC=C4)CC2)cc1",
                    1.0
                ],
                [
                    "CC(C)(C(=O)O)c1c#cc(C(O)CCCN2CCC(C3(O)C4=CC=CCNOC3=CC=CC=C4)CC2)cc1",
                    1.0
                ],
                [
                    "CC(C)(C(=O)O)c1c#cc(C(O)CCCN2CCC(C3(O)C4=CC=CCNNC3=CC=CC=C4)CC2)cc1",
                    1.0
                ],
                [
                    "CC(C)(C(=O)O)c1c#cc(C(O)CCCN2CCC(C3(O)C4=CC=CC=CC3=NC=C4)CC2)cc1",
                    1.0
                ],
                [
                    "CC(C)(C(=O)O)c1c#cc(C(O)CCCN2CCC(C3(O)C4=CC=CC=CC3=CONC=C4)CC2)cc1",
                    1.0
                ],
                [
                    "CC(C)(C(=O)O)c1c#cc(C(O)CCCN2CCC(C3(O)C4=CC=CC=CC3=CNOC=C4)CC2)cc1",
                    1.0
                ],
                [
                    "CC(C)(C(=O)O)c1c#cc(C(O)CCCN2CCC(C3(O)C4=CC=CC=CC3=CNNC=C4)CC2)cc1",
                    1.0
                ],
                [
                    "CC(C)(C(=O)O)c1c#cc(C(O)CCCN2CCC(C3(O)C4=CC=CC=CC3=CNC=C4)CC2)cc1",
                    1.0
                ],
                [
                    "CC(C)(C(=O)O)c1c#cc(C(O)CCCN2CCC(C3(O)C4=CC=CC=CC3=CN(N)C=C4)CC2)cc1",
                    1.0
                ],
                [
                    "CC(C)(C(=O)O)c1c#cc(C(O)CCCN2CCC(C3(O)C4=CC=CC=CC3=CC=C4)CC2)cn1",
                    1.0
                ],
                [
                    "CC(C)(C(=O)O)c1c#cc(C(O)CCCN2CCC(C3(O)C4=CC=CC=CC3=CC(N)C=C4)CC2)cc1",
                    1.0
                ],
                [
                    "CC(C)(C(=O)O)c1c#cc(C(O)CCCN2CCC(C3(O)C4=CC=CC=CC3=CC(N)=C4)CC2)cc1",
                    1.0
                ],
                [
                    "CC(C)(C(=O)O)c1c#cc(C(O)CCCN2CCC(C3(O)C4=CC=CC3=NC=CC=C4)CC2)cc1",
                    1.0
                ],
                [
                    "CC(C)(C(=O)O)c1c#cc(C(O)CCCN2CCC(C3(O)C4=CC=CC3=CNC=CC=C4)CC2)cc1",
                    1.0
                ],
                [
                    "CC(C)(C(=O)O)c1c#cc(C(O)CCCN2CCC(C3(O)C4=CC=CC3=CN(N)C=CC=C4)CC2)cc1",
                    1.0
                ],
                [
                    "CC(C)(C(=O)O)c1c#cc(C(O)CCCN2CCC(C3(O)C4=CC=CC3=CC(O)C=CC=C4)CC2)cc1",
                    1.0
                ],
                [
                    "CC(C)(C(=O)O)c1c#cc(C(O)CCCN2CCC(C3(O)C4=CC=CC3=CC(N)C=CC=C4)CC2)cc1",
                    1.0
                ],
                [
                    "CC(C)(C(=O)O)c1c#cc(C(O)CCCN2CCC(C3(O)C(O)=CC=CC=CC3=CC=O)CC2)cc1",
                    1.0
                ],
                [
                    "CC(C)(C(=O)O)c1c#cc(C(O)CCCN2CCC(C3(O)C(O)=CC=CC=CC3=CC=CN)CC2)cc1",
                    1.0
                ],
                [
                    "CC(C)(C(=O)O)c1c#cc(C(O)CCCN2CCC(C3(O)C(O)=CC=CC=CC3=CC=CCO)CC2)cc1",
                    1.0
                ],
                [
                    "CC(C)(C(=O)O)c1c#cc(C(O)CCCN2CCC(C3(O)C(O)=CC=CC=CC3=CC=CCN)CC2)cc1",
                    1.0
                ],
                [
                    "CC(C)(C(=O)O)c1c#cc(C(O)CCCN2CCC(C3(O)C(N)=CC=CC=CC3=CC=CO)CC2)cc1",
                    1.0
                ],
                [
                    "CC(C)(C(=O)O)c1c#cc(C(O)CCCN2CCC(C3(O)C(N)=CC=CC=CC3=CC=CN)CC2)cc1",
                    1.0
                ],
                [
                    "CC(C)(C(=O)O)c1c#cc(C(O)CCCN2CCC(C3(O)C(N)=CC=CC=CC3=CC=CCO)CC2)cc1",
                    1.0
                ],
                [
                    "CC(C)(C(=O)O)c1c#cc(C(O)CCCN2CCC(C3(O)C(N)=CC=CC=CC3=CC=CCN)CC2)cc1",
                    1.0
                ],
                [
                    "CC(C)(C(=O)O)c1c#cc(C(O)CCCN2CCC(C3(O)C(N)=CC=CC=CC3=CC=CC=O)CC2)cc1",
                    1.0
                ],
                [
                    "CC(C)(C(=O)O)c1c#cc(C(O)CCCN2CCC(C3(O)C(N)=CC=CC=CC3=CC=CC=NO)CC2)cc1",
                    1.0
                ],
                [
                    "CC(C)(C(=O)O)c1c#cc(C(O)CCCN2CCC(C3(O)C(N)=CC=CC=CC3=CC=CC=NN)CC2)cc1",
                    1.0
                ],
                [
                    "CC(C)(C(=O)O)c1c#cc(C(O)CCCN2CCC(C3(O)C(C=CO)=CC=CC=CC3=CCO)CC2)cc1",
                    1.0
                ],
                [
                    "CC(C)(C(=O)O)c1c#cc(C(O)CCCN2CCC(C3(O)C(C=CO)=CC=CC=CC3=CCN)CC2)cc1",
                    1.0
                ],
                [
                    "CC(C)(C(=O)O)c1c#cc(C(O)CCCN2CCC(C3(O)C(C=CN)=Cc4cccc3c4)CC2)cc1",
                    1.0
                ],
                [
                    "CC(C)(C(=O)O)c1c#cc(C(O)CCCN2CCC(C3(O)C(C=CN)=Cc4c#ccc3c4)CC2)cc1",
                    1.0
                ],
                [
                    "CC(C)(C(=O)O)c1c#cc(C(O)CCCN2CCC(C3(O)C(C=CN)=CC=CC=CC3=CCO)CC2)cc1",
                    1.0
                ],
                [
                    "CC(C)(C(=O)O)c1c#cc(C(O)CCCN2CCC(C3(O)C(C=CN)=CC=CC=C4C=C43)CC2)cc1",
                    1.0
                ],
                [
                    "CC(C)(C(=O)O)c1c#cc(C(O)CCCN2CCC(C3(O)C(=N)C=CC=CC=C3C=CC=O)CC2)cc1",
                    1.0
                ],
                [
                    "CC(C)(C(=O)O)c1c#cc(C(O)CCCN2CCC(C3(O)C(=CO)C=CC=CC=C3C=CN)CC2)cc1",
                    1.0
                ],
                [
                    "CC(C)(C(=O)O)c1c#cc(C(O)CCCN2CCC(C3(O)C(=CO)C=CC=CC=C3C=CCO)CC2)cc1",
                    1.0
                ],
                [
                    "CC(C)(C(=O)O)c1c#cc(C(O)CCCN2CCC(C3(O)C(=CO)C=CC=CC=C3C=CCN)CC2)cc1",
                    1.0
                ],
                [
                    "CC(C)(C(=O)O)c1c#cc(C(O)CCCN2CCC(C3(O)C(=CN)C=CC=CC=C3C=CO)CC2)cc1",
                    1.0
                ],
                [
                    "CC(C)(C(=O)O)c1c#cc(C(O)CCCN2CCC(C3(O)C(=CN)C=CC=CC=C3C=CN)CC2)cc1",
                    1.0
                ],
                [
                    "CC(C)(C(=O)O)c1c#cc(C(O)CCCN2CCC(C3(O)C(=CN)C=CC=CC=C3C=CCO)CC2)cc1",
                    1.0
                ],
                [
                    "CC(C)(C(=O)O)c1c#cc(C(O)CCCN2CCC(C3(O)C(=CN)C=CC=CC=C3C=CCN)CC2)cc1",
                    1.0
                ],
                [
                    "CC(C)(C(=O)O)c1c#cc(C(O)CCCN2CCC(C3(O)C(=CC=CO)C=CC=CC=C3CO)CC2)cc1",
                    1.0
                ],
                [
                    "CC(C)(C(=O)O)c1c#cc(C(O)CCCN2CCC(C3(O)C(=CC=CO)C=CC=CC=C3CN)CC2)cc1",
                    1.0
                ],
                [
                    "CC(C)(C(=O)O)c1c#cc(C(O)CCCN2CCC(C3(O)C(=CC=CN)C=CC=CC=C3CO)CC2)cc1",
                    1.0
                ],
                [
                    "CC(C)(C(=O)O)c1c#cc(C(O)CCCN2CCC(C3(O)C(=CC=CN)C=CC=CC=C3CN)CC2)cc1",
                    1.0
                ],
                [
                    "CC(C)(C(=O)O)c1c#cc(C(O)CCCN2CCC(C3(O)C(=CC=CN)C=CC=C4C=C43)CC2)cc1",
                    1.0
                ],
                [
                    "CC(C)(C(=O)O)c1c#cc(C(O)CCCN2CCC(C3(O)C(=CC=CN)C=CC4=CC=C43)CC2)cc1",
                    1.0
                ],
                [
                    "CC(C)(C(=O)O)c1c#cc(C(O)CCCN2CCC(C3(O)C(=CC=CC=O)C=CC=CC=C3NO)CC2)cc1",
                    1.0
                ],
                [
                    "CC(C)(C(=O)O)c1c#cc(C(O)CCCN2CCC(C3(O)C(=CC=CC=O)C=CC=CC=C3CO)CC2)cc1",
                    1.0
                ],
                [
                    "CC(C)(C(=O)O)c1c#cc(C(O)CCCN2CCC(C3(O)C(=CC=CC=O)C=CC=CC=C3CN)CC2)cc1",
                    1.0
                ],
                [
                    "CC(C)(C(=O)O)c1c#cc(C(O)CCCN2CCC(C3(O)C4=CC=CNCC3=CC=CC=C4)CC2)cc1",
                    0.9999995839334199
                ],
                [
                    "CC(C)(C(=O)O)c1c#cc(C(O)CCCN2CCC(C3(O)C4=CC=CCNC3=CC=CC=C4)CC2)cc1",
                    0.9999995839334199
                ],
                [
                    "CC(C)(C(=O)O)c1c#cc(C(O)CCCN2CCC(C3(O)C4=CC=CC=CC3=CNCC=C4)CC2)cc1",
                    0.9999995839334199
                ],
                [
                    "CC(C)(C(=O)O)c1c#cc(C(O)CCCN2CCC(C3(O)C4=CC=CC=CC3=CCNC=C4)CC2)cc1",
                    0.9999995839334199
                ],
                [
                    "CC(C)(C(=O)O)c1c#cc(C(O)CCCN2CCC(C3(O)C(N)=CC=CC=CC3=CC=CC=N)CC2)cc1",
                    0.9999926296104947
                ],
                [
                    "CC(C)(C(=O)O)c1c#cc(C(O)CCCN2CCC(C3(O)C(C=N)=CC=CC=CC3=CC=CN)CC2)cc1",
                    0.9999926296104947
                ],
                [
                    "CC(C)(C(=O)O)c1c#cc(C(O)CCCN2CCC(C3(O)C(=CN)C=CC=CC=C3C=CC=N)CC2)cc1",
                    0.9999926296104947
                ],
                [
                    "CC(C)(C(=O)O)c1c#cc(C(O)CCCN2CCC(C3(O)C(=CC=CC=N)C=CC=CC=C3NO)CC2)cc1",
                    0.999880746694574
                ],
                [
                    "CC(C)(C(=O)O)c1c#cc(C(O)CCCN2CCC(C3(O)C(=P)C=CC=CC=C3C=CC=O)CC2)cc1",
                    0.9998638731994272
                ],
                [
                    "CC(C)(C(=O)O)c1c#cc(C(O)CCCN2CCC(C3(O)C4=CC=CC=CC3=NCC=C4)CC2)cc1",
                    0.9998312805771927
                ],
                [
                    "CC(C)(C(=O)O)c1c#cc(C(O)CCCN2CCC(C3(O)C4=CC=CC=CC3=C(N)C=C4)CC2)cc1",
                    0.9998312805771927
                ],
                [
                    "CC(C)(C(=O)O)c1c#cc(C(O)CCCN2CCC(C3(O)C4=CC=CC=C(N)C3=CC=C4)CC2)cc1",
                    0.9998312805771927
                ],
                [
                    "COC(C)(C(=O)O)c1c#cc(C(O)CCCN2CCC(C3(O)C4=CC=CC=CC3=CC=C4)CC2)cc1",
                    0.9997532453822631
                ],
                [
                    "CC(C)(C(=O)O)c1c#cc(C(O)CCCN2CCCC(C3(O)C(N)=CC=CC=CC3=CC=CC=O)CC2)cc1",
                    0.9996872067359285
                ],
                [
                    "CC(C)(C(=O)O)c1c#cc(C(O)CCCN2CCC(C3(O)C4=CC=CCNCC3=CC=CC=C4)CC2)cc1",
                    0.9996762113641916
                ],
                [
                    "CC(C)(C(=O)O)c1c#cc(C(O)CCCN2CCC(C3(O)C4=CC=CC3=CC=C(N)C=C4)CC2)cc1",
                    0.9996618193857771
                ],
                [
                    "CC(C)(C(=O)O)c1c#cc(C(O)CCCN2CCC(C3(O)C(=CC=CC=N)C=CC=CC=C3CN)CC2)cc1",
                    0.9995974606240566
                ],
                [
                    "CC(C)(C(=O)O)c1c#cc(C(O)CCCN2CCC(C3(O)C(O)=CC=CC=CC3=CC=N)CC2)cc1",
                    0.9995875746540572
                ]
            ],
            "execution_time": 17.033630847930908,
            "number_scoring_function_calls": 1000,
            "metadata": {
                "top_1": 1.0,
                "top_10": 1.0,
                "top_100": 0.99997178204337,
                "internal_similarity_max": 0.948051948051948,
                "internal_similarity_mean": 0.6253039511796563,
                "internal_similarity_histogram_density": [
                    [
                        0.1,
                        0.0,
                        0.0,
                        0.11800000000000002,
                        0.6920000000000002,
                        2.7399999999999975,
                        4.178000000000001,
                        1.7720000000000005,
                        0.3700000000000001,
                        0.030000000000000006
                    ]
                ],
                "internal_similarity_histogram_bins": [
                    [
                        0.0,
                        0.1,
                        0.2,
                        0.30000000000000004,
                        0.4,
                        0.5,
                        0.6000000000000001,
                        0.7000000000000001,
                        0.8,
                        0.9,
                        1.0
                    ]
                ]
            }
        },
        {
            "benchmark_name": "Ranolazine MPO",
            "score": 0.942747288373094,
            "optimized_molecules": [
                [
                    "COc1ccccc1C(C)=C1CC1CCCCN(O)CC(=O)NOC(C)=CC=C(C)C=COCN(O)CCCCC(C)F",
                    0.9446241421289688
                ],
                [
                    "COc1ccccc1C(C)=C1CC1CCCCN(O)CC(=O)NOC(C)=CC=C(C)C=COCN(O)CCCCC(F)Cl",
                    0.9435866167102085
                ],
                [
                    "COc1ccccc1C(C)=C1CC1CCCCN(O)CC(=O)NOC(C)=CC=C(C)C=COCN(O)CCCCC(F)Br",
                    0.9435866167102085
                ],
                [
                    "COc1ccccc1C(C)=C1CC1CCCCN(O)CC(=O)NOC(C)=CC=C(C)C=COCN(O)CCCCCPF",
                    0.9427664624223485
                ],
                [
                    "COc1ccccc1C(C)=C1CC1CCCCN(O)CC(=O)NOC(C)=CC=C(C)C=COCN(O)CCCCC=CF",
                    0.9427664624223485
                ],
                [
                    "COc1ccccc1C(C)=C1CC1CCCCN(O)CC(=O)NOC(C)=CC=C(C)C=CCCN(O)CCCCCF",
                    0.9425853366779222
                ],
                [
                    "COc1ccccc1C(C)=C1CC1CCCCN(O)CC(=O)NOC(C)=CC=C(C)C=COCN(O)CCCCCCF",
                    0.9425475762851169
                ],
                [
                    "COc1ccccc1C(C)=C1CC1CCCCN(O)CC(=O)NOC(C)=CC=CC=C(C)CCN(O)CCCCN(F)Cl",
                    0.9423128820830322
                ],
                [
                    "COc1ccccc1C(C)=C1CC1CCCCN(O)CC(=O)NOC(C)=CC=CC=C(C)CCN(O)CCCCN(F)Br",
                    0.9423128820830322
                ],
                [
                    "COc1ccccc1C(C)=C1CC1CCCCN(O)CC(=O)NOC(C)=CC=C(C)C=CCCN(O)CCCCN(F)Br",
                    0.9423128820830322
                ],
                [
                    "C=C(F)CCCCN(O)COC=CC(C)=CC=C(C)ONC(=O)CN(O)CCCCC1CC1=C(C)c1ccccc1OC",
                    0.9423128820830322
                ],
                [
                    "COc1ccccc1C(C)=C1CC1CCCCN(CO)CC(=O)NOC(C)=CC=C(C)C=COCN(O)CCCCC(F)Br",
                    0.9422996816151397
                ],
                [
                    "COc1c(C)cccc1C(C)=C1CC1CCCCN(O)CC(=O)NOC(C)=CC=CC=C(C)OCN(O)CCCCN(F)Br",
                    0.9422556815616527
                ],
                [
                    "COc1ccccc1C(C)=C1CC1CCCCN(O)CC(=O)NOC(C)=CC=CC=C(C)OCN(O)CCCCC(C)F",
                    0.9420775582283254
                ],
                [
                    "COc1ccccc1C(C)=C1CC1CCCCN(O)CC(=O)NOC(C)=CC=CC=C(C)OCN(O)CCCCN(F)SCl",
                    0.9419769083369052
                ],
                [
                    "COc1ccccc1C(C)=C1CC1CCCCN(O)CC(=O)NOC(C)=CC=CC=C(C)OCN(O)CCCCN(F)PCl",
                    0.9419769083369052
                ],
                [
                    "COc1ccccc1C(C)=C1CC1CCCCN(O)CC(=O)NOC(C)=CC=CC=C(C)OCN(O)CCCCN(Cl)SF",
                    0.9419769083369052
                ],
                [
                    "COc1ccccc1C(C)=C1CC1CCCCN(O)CC(=O)NOC(C)=CC=CC=C(C)OCN(O)CCCCN(Cl)PF",
                    0.9419769083369052
                ],
                [
                    "COc1ccccc1C(C)=C1CC1CCCCN(O)CC(=O)NOC(C)=CC=CC=C(C)OCN(O)CCCCN(Br)SF",
                    0.9419769083369052
                ],
                [
                    "COc1ccccc1C(C)=C1CC1CCCCN(O)CC(=O)NOC(C)=CC=CC=C(C)OCN(O)CCCCN(Br)PF",
                    0.9419769083369052
                ],
                [
                    "COc1ccccc1C(C)=C1CC1CCCCN(O)CC(=O)NOC(C)=CC=C(C)C=COCN(O)CCCCN(Cl)SF",
                    0.9419769083369052
                ],
                [
                    "CCCCCCN(O)COC=CC(F)=CC=C(C)ONC(=O)CN(O)CCCCC1CC1=C(C)c1ccccc1OC",
                    0.9417959741039603
                ],
                [
                    "COc1ccccc1C(C)=C1CC1CCCCN(O)CC(=O)NOC(C)=CC=C(C)C=COCN(O)CCCCCC=CF",
                    0.9416127612433929
                ],
                [
                    "COc1ccccc1C(C)=C1CC1CCCCN(O)CC(=O)NOC(C)=CC=C(C)C=COCN(Br)CCCCCNF",
                    0.9414836325702823
                ],
                [
                    "CC=CC(=C1C=CO1)C(C)=C1CC1CCCCN(O)CC(=O)NOC(C)=CC=CC=C(C)OCN(O)CCCCN(F)Br",
                    0.9413990922986183
                ],
                [
                    "COc1ccccc1C(C)=C1CC1CCCCN(O)CC(=O)NOC(C)=CC=C(C)C=CCCN(CCCCCF)OO",
                    0.9413275949597831
                ],
                [
                    "COc1ccccc1C(C)=C1CC1CCCCN(O)CC(=O)NOC(C)=CC=C(C)C=CCCN(O)CCCCPF",
                    0.9412922793530278
                ],
                [
                    "COc1ccccc1C(C)=C1CC1CCCCN(O)CC(=O)NOC(C)=CC=C(C)C=COCN(O)CCCCCN(F)Br",
                    0.9411666048702328
                ],
                [
                    "COc1cpccc1C(C)=C1CC1CCCCN(O)CC(=O)NOC(C)=CC=CC=C(C)OCN(O)CCCCN(F)Br",
                    0.9410388807100505
                ],
                [
                    "COc1ccccc1C(C)=C1CC1CCCCN(O)CC(=O)NOC(C)=CC=C(C)C=COCN(O)CCCCP(C)F",
                    0.9410388807100505
                ],
                [
                    "COc1ccccc1C(C)=C1CC1CCCCN(O)CC(=O)NOC(C)=CC=C(C)C=COCN(O)CCCCC(F)=S",
                    0.9409953151749184
                ],
                [
                    "COc1ccccc1C(C)=C1CC1CCCCN(CCO)CC(=O)NOC(C)=CC=C(C)C=COCN(O)CCCCC(F)Br",
                    0.940988310847955
                ],
                [
                    "CCCC(F)CCN(O)COC=CC(C)=CC=C(C)ONC(=O)CN(O)CCCCC1CC1=C(C)c1ccccc1OC",
                    0.9407236708145066
                ],
                [
                    "COc1ccccc1C(C)=C1CC1CCCCN(O)CC(=O)NOC(C)=CC=C(C)C=COCN(O)CCCCC(C)CF",
                    0.9407215034902107
                ],
                [
                    "COc1ccccc1C(C)=C1CC1CCCCN(CO)CC(=O)NOC(C)=CC=C(C)C=COCN(O)CCCCCC=CF",
                    0.9406212387964987
                ],
                [
                    "CC(=CC=CC=C(C)ONC(=O)CN(O)CCCCC1CC1=C(C)c1ccccc1C)OCN(O)CCCCN(F)Br",
                    0.9406103924620531
                ],
                [
                    "COc1ccccc1C(C)=C1CC1CCCCN(O)CC(=O)NOC(C)=CC=CC=C(C)OCN(O)CCCCN(S)SF",
                    0.9404666136345389
                ],
                [
                    "COc1ccccc1C(C)=C1CC1CCCCN(CO)CC(=O)NOC(C)=CC=C(C)C=COCN(O)CCCCN(Br)SCF",
                    0.9404352648208489
                ],
                [
                    "COc1ccccc1C(C)=C1CC1CCCCN(O)CC(=O)NOC(C)=CC=CC=C(C)OCN(O)CCCCN(F)PCCl",
                    0.9404132752581615
                ],
                [
                    "COc1ccccc1C(C)=C1CC1CCCCN(O)CC(=O)NOC(C)=CC=CC=C(C)OCN(O)CCCCN(Cl)SCF",
                    0.9404132752581615
                ],
                [
                    "COc1ccccc1C(C)=C1CC1CCCCN(O)CC(=O)NOC(C)=CC=CC=C(C)OCN(O)CCCCN(Cl)PCF",
                    0.9404132752581615
                ],
                [
                    "COc1ccccc1C(C)=C1CC1CCCCN(O)CC(=O)NOC(C)=CC=CC=C(C)OCN(O)CCCCN(Br)SCF",
                    0.9404132752581615
                ],
                [
                    "COc1ccccc1C(C)=C1CC1CCCCN(O)CC(=O)NOC(C)=CC=CC=C(C)OCN(O)CCCCN(Br)PCF",
                    0.9404132752581615
                ],
                [
                    "COc1ccccc1C(C)=C1CC1CCCCN(O)CC(=O)NOC(C)=CC=C(C)C=COCN(O)CCCCN(Cl)SCF",
                    0.9404132752581615
                ],
                [
                    "COc1ccccc1C(C)=C1CC1CCCCN(O)CC(=O)NOC(C)=CC=C(C)C=COCN(O)CCCCN(Br)SCF",
                    0.9404132752581615
                ],
                [
                    "COc1ccccc1C(C)=C1CC1CCCCN(O)CC(=O)NOC(C)=CC=C(C)C=COCN(O)CCCCN(Br)PCF",
                    0.9404132752581615
                ],
                [
                    "CC(=CC=CC=C(C)ONC(=O)CN(O)CCCCC1CC1=C(C)c1ccccc1C)OCN(O)CCCCN(F)CBr",
                    0.940293070421325
                ],
                [
                    "CC(=CC=CC=C(C)ONC(=O)CN(O)CCCCC1CC1=C(C)c1ccccc1C)OCN(O)CCCCN(Br)CF",
                    0.940293070421325
                ],
                [
                    "COc1ccccc1C(C)=C1CC1CCCCN(CO)CC(=O)NOC(C)=CC=C(C)C=COCN(O)CCCCN(F)C(Br)Br",
                    0.9402480822594224
                ],
                [
                    "COc1cc(C)ccc1C(C)=C1CC1CCCCN(O)CC(=O)NOC(C)=CC=CC=C(C)OCN(O)CCCCN(F)Br",
                    0.9402012606532089
                ],
                [
                    "COc1ccccc1C(C)=C1CC1CCCCN(CO)CC(=O)NOC(C)=CC=C(C)C=COCN(O)CCCCCC(F)Cl",
                    0.9401878725267767
                ],
                [
                    "COc1ccccc1C(C)=C1CC1CCCCN(CO)CC(=O)NOC(C)=CC=C(C)C=COCN(O)CCCCCC(F)Br",
                    0.9401878725267767
                ],
                [
                    "COc1ccccc1C(C)=C1CC1CCCCN(O)CC(=O)NOC(C)=CC=C(C)C=CCCN(O)CCCCC=CF",
                    0.9401417620602392
                ],
                [
                    "COc1ccccc1C(C)=C1CC1CCCCN(CO)CC(=O)NOC(C)=CC=CC=C(C)OCN(O)CCCCN(Br)SF",
                    0.9400761067457104
                ],
                [
                    "COc1ccccc1C(C)=C1CC1CCCCN(O)CC(=O)NOC(C)=CC=CC=C(C)OCN(O)CCCCN(S)C(F)Br",
                    0.939975975314194
                ],
                [
                    "COc1ccccc1C(C)=C1CC1CCCCN(O)CC(=O)NOC(C)=CC=CC=C(C)OCN(O)CCCCN(F)C(S)Br",
                    0.939975975314194
                ],
                [
                    "COc1ccccc1C(C)=C1CC1CCCCN(O)CC(=O)NOC(C)=CC=CC=C(C)OCN(O)CCCCN(F)C(Cl)Cl",
                    0.939975975314194
                ],
                [
                    "COc1ccccc1C(C)=C1CC1CCCCN(O)CC(=O)NOC(C)=CC=CC=C(C)OCN(O)CCCCN(F)C(Cl)Br",
                    0.939975975314194
                ],
                [
                    "COc1ccccc1C(C)=C1CC1CCCCN(O)CC(=O)NOC(C)=CC=CC=C(C)OCN(O)CCCCN(F)C(C)Br",
                    0.939975975314194
                ],
                [
                    "COc1ccccc1C(C)=C1CC1CCCCN(O)CC(=O)NOC(C)=CC=CC=C(C)OCN(O)CCCCN(F)C(Br)Br",
                    0.939975975314194
                ],
                [
                    "COc1ccccc1C(C)=C1CC1CCCCN(O)CC(=O)NOC(C)=CC=CC=C(C)OCN(O)CCCCN(Cl)C(F)Br",
                    0.939975975314194
                ],
                [
                    "COc1ccccc1C(C)=C1CC1CCCCN(O)CC(=O)NOC(C)=CC=CC=C(C)OCN(O)CCCCN(Br)C(F)S",
                    0.939975975314194
                ],
                [
                    "COc1ccccc1C(C)=C1CC1CCCCN(O)CC(=O)NOC(C)=CC=CC=C(C)OCN(O)CCCCN(Br)C(F)Cl",
                    0.939975975314194
                ],
                [
                    "COc1ccccc1C(C)=C1CC1CCCCN(O)CC(=O)NOC(C)=CC=CC=C(C)OCN(O)CCCCN(Br)C(F)Br",
                    0.939975975314194
                ],
                [
                    "COc1ccccc1C(C)=C1CC1CCCCN(O)CC(=O)NOC(C)=CC=CC=C(C)OCN(O)CCCCN(Br)C(C)F",
                    0.939975975314194
                ],
                [
                    "COc1ccccc1C(C)=C1CC1CCCCN(O)CC(=O)NOC(C)=CC=CC=C(C)OCN(O)CCCCN(F)C(C)Cl",
                    0.9399216638964762
                ],
                [
                    "COc1ccccc1C(C)=C1CC1CCCCN(O)CC(=O)NOC(C)=CC=CC=C(C)OCN(O)CCCCN(Cl)C(C)F",
                    0.9399216638964762
                ],
                [
                    "COc1ccccc1C(C)=C1CC1CCCCN(O)CC(=O)NOC(C)=CC=C(C)C=COCN(O)CCCCCC(F)S",
                    0.939909485898479
                ],
                [
                    "COc1ccccc1C(C)=C1CC1CCCCN(O)CC(=O)NOC(C)=CC=C(C)C=COCN(O)CCCCCC(F)P",
                    0.939909485898479
                ],
                [
                    "COc1ccccc1C(C)=C1CC1CCCCN(O)CC(=O)NOC(C)=CC=C(C)C=COCN(O)CCCCCC(F)Cl",
                    0.939909485898479
                ],
                [
                    "COc1ccccc1C(C)=C1CC1CCCCN(O)CC(=O)NOC(C)=CC=C(C)C=COCN(O)CCCCCC(F)Br",
                    0.939909485898479
                ],
                [
                    "COc1ccccc1C(C)=C1CC1CCCCN(O)CC(=O)NOC(C)=CC=C(C)C=COCN(O)CCCCCC(C)F",
                    0.939909485898479
                ],
                [
                    "COc1c#cccc1C(C)=C1CC1CCCCN(O)CC(=O)NOC(C)=CC=C(C)C=COCN(O)CCCCCC(F)Cl",
                    0.939909485898479
                ],
                [
                    "COc1ccccc1C(C)=C1CC1CCCCN(O)CC(=O)NOC(C)=CC=C(C)C=COCN(O)CCCCC(F)S",
                    0.9398861519284777
                ],
                [
                    "COc1ccccc1C(C)=C1CC1CCCCN(O)CC(=O)NOC(C)=CC=CC=C(C)OCN(O)CCCCN(S)SCF",
                    0.9398242156738998
                ],
                [
                    "COc1ccccc1C(C)=C1CC1CCCCN(O)CC(=O)NOC(C)=CC=C(C)C=COCN(O)CCCCN(S)SCF",
                    0.9398242156738998
                ],
                [
                    "COc1c(C)cccc1C(C)=C1CC1CCCCN(O)CC(=O)NOC(C)=CC=CC=C(C)OCN(O)CCCCN(F)Cl",
                    0.9398138099379499
                ],
                [
                    "COc1ccccc1C(C)=C1CC1CCCCN(O)CC(=O)NSC(C)=CC=CC=C(C)OCN(O)CCCCN(F)Br",
                    0.9397645950125734
                ],
                [
                    "COc1ccccc1C(C)=C1CC1CCCCN(O)CC(=O)NPC(C)=CC=CC=C(C)OCN(O)CCCCN(F)Cl",
                    0.9397645950125734
                ],
                [
                    "COc1ccccc1C(C)=C1CC1CCCCN(O)CC(=O)NPC(C)=CC=CC=C(C)OCN(O)CCCCN(F)Br",
                    0.9397645950125734
                ],
                [
                    "COc1ccccc1C(C)=C1CC1CCCCN(O)CC(=O)NOC(C)=CC=CC=C(C)OCN(O)CCCCP(C)F",
                    0.9397645950125734
                ],
                [
                    "COc1ccccc1C(C)=C1CC1CCCCN(O)CC(=O)NOC(C)=CC=CC=C(C)OCN(O)CCCCC(F)Cl",
                    0.9397645950125734
                ],
                [
                    "COc1ccccc1C(C)=C1CC1CCCCN(O)CC(=O)NOC(C)=CC=CC=C(C)OCN(O)CCCCC(F)Br",
                    0.9397645950125734
                ],
                [
                    "COc1ccccc1C(C)=C1CC1CCCCN(O)CC(=O)NOC(C)=CC=C(C)C=COCN(O)CCCCP(F)S",
                    0.9397645950125734
                ],
                [
                    "COc1ccccc1C(C)=C1CC1CCCCN(O)CC(=O)NOC(C)=CC=C(C)C=COCN(O)CCCCP(F)P",
                    0.9397645950125734
                ],
                [
                    "COc1ccccc1C(C)=C1CC1CCCCN(O)CC(=O)NOC(C)=CC=C(C)C=COCN(O)CCCCP(F)Cl",
                    0.9397645950125734
                ],
                [
                    "COc1ccccc1C(C)=C1CC1CCCCN(O)CC(=O)NOC(C)=CC=C(C)C=COCN(O)CCCCP(F)Br",
                    0.9397645950125734
                ],
                [
                    "C=C(F)CCCCN(O)COC(C)=CC=CC=C(C)ONC(=O)CN(O)CCCCC1CC1=C(C)c1ccccc1OC",
                    0.9397645950125734
                ],
                [
                    "COc1ccc(C)cc1C(C)=C1CC1CCCCN(O)CC(=O)NOC(C)=CC=CC=C(C)OCN(O)CCCCN(F)Br",
                    0.9397599550819179
                ],
                [
                    "COc1c(Cl)cccc1C(C)=C1CC1CCCCN(O)CC(=O)NOC(C)=CC=CC=C(C)OCN(O)CCCCN(F)Cl",
                    0.9397599550819179
                ],
                [
                    "COc1c(Cl)cccc1C(C)=C1CC1CCCCN(O)CC(=O)NOC(C)=CC=CC=C(C)OCN(O)CCCCN(F)Br",
                    0.9397599550819179
                ],
                [
                    "COc1c(C)cccc1C(C)=C1CC1CCCCN(O)CC(=O)NOC(C)=CC=CC=C(C)OCC(O)CCCCN(F)Br",
                    0.9397599550819179
                ],
                [
                    "COc1c(C(C)=C2CC2CCCCN(O)CC(=O)NOC(C)=CC=CC=C(C)OCN(O)CCCCN(F)Br)c#ccc1Br",
                    0.9397599550819179
                ],
                [
                    "COc1c(Br)cccc1C(C)=C1CC1CCCCN(O)CC(=O)NOC(C)=CC=CC=C(C)OCN(O)CCCCN(F)S",
                    0.9397599550819179
                ],
                [
                    "COc1c(Br)cccc1C(C)=C1CC1CCCCN(O)CC(=O)NOC(C)=CC=CC=C(C)OCN(O)CCCCN(F)Cl",
                    0.9397599550819179
                ],
                [
                    "COc1c(Br)cccc1C(C)=C1CC1CCCCN(O)CC(=O)NOC(C)=CC=CC=C(C)OCN(O)CCCCN(F)Br",
                    0.9397599550819179
                ],
                [
                    "COC1=C(C(C)=C2CC2CCCCN(O)CC(=O)NOC(C)=CC=CC=C(C)OCN(O)CCCCN(F)Cl)C=CSC=C1",
                    0.9397599550819179
                ],
                [
                    "COC1=C(C(C)=C2CC2CCCCN(O)CC(=O)NOC(C)=CC=CC=C(C)OCN(O)CCCCN(F)Cl)C=CPC=C1",
                    0.9397599550819179
                ],
                [
                    "COC1=C(C(C)=C2CC2CCCCN(O)CC(=O)NOC(C)=CC=CC=C(C)OCN(O)CCCCN(F)Br)C=CSC=C1",
                    0.9397599550819179
                ],
                [
                    "COC1=C(C(C)=C2CC2CCCCN(O)CC(=O)NOC(C)=CC=CC=C(C)OCN(O)CCCCN(F)Br)C=CPC=C1",
                    0.9397599550819179
                ]
            ],
            "execution_time": 424644.48798680305,
            "number_scoring_function_calls": 10699029,
            "metadata": {
                "top_1": 0.9446241421289688,
                "top_10": 0.9429401859606218,
                "top_100": 0.9406775370296911,
                "internal_similarity_max": 0.9880952380952381,
                "internal_similarity_mean": 0.6390167964155087,
                "internal_similarity_histogram_density": [
                    [
                        0.1,
                        0.0,
                        0.0,
                        0.028000000000000004,
                        0.8240000000000002,
                        2.441999999999998,
                        3.8120000000000007,
                        1.7800000000000005,
                        0.9940000000000002,
                        0.020000000000000007
                    ]
                ],
                "internal_similarity_histogram_bins": [
                    [
                        0.0,
                        0.1,
                        0.2,
                        0.30000000000000004,
                        0.4,
                        0.5,
                        0.6000000000000001,
                        0.7000000000000001,
                        0.8,
                        0.9,
                        1.0
                    ]
                ]
            }
        },
        {
            "benchmark_name": "Perindopril MPO",
            "score": 0.8309147905436771,
            "optimized_molecules": [
                [
                    "CCCC(NC(C)C(=O)N1C(C(=O)O)CC2CCCCC21)C(OCC)=S(p1[pH][pH]1)p1[pH][pH]1",
                    0.8315583934409704
                ],
                [
                    "CCCC(NC(C)C(=O)N1C(C(=O)O)CC2CCCCC21)C(OCC)=S(p1[pH][pH]1)p1[nH]s1",
                    0.8315583934409704
                ],
                [
                    "CCCC(NC(C)C(=O)N1C(C(=O)O)CC2CCCCC21)C(OCC)=S(p1[nH][pH]1)p1[pH][pH]1",
                    0.8315583934409704
                ],
                [
                    "CCCC(NC(C)C(=O)N1C(C(=O)O)CC2CCCCC21)C(OCC)=S(p1[nH][pH]1)p1[nH]s1",
                    0.8315583934409704
                ],
                [
                    "CCCC(NC(C)C(=O)N1C(C(=O)O)CC2CCCCC21)C(OCC)=S(p1[nH][pH]1)p1[nH][pH]1",
                    0.8315583934409704
                ],
                [
                    "CCCC(NC(C)C(=O)N1C(C(=O)O)CC2CCCCC21)C(OCC)=S(p1[nH][nH]1)p1[pH][pH]1",
                    0.8315583934409704
                ],
                [
                    "CCCC(NC(C)C(=O)N1C(C(=O)O)CC2CCCCC21)C(OCC)=S(p1[nH][nH]1)p1[nH][pH]1",
                    0.8315583934409704
                ],
                [
                    "CCCC(NC(C)C(=O)N1C(C(=O)O)CC2CCCCC21)C(OCC)=S(p1[nH][nH]1)p1[nH][nH]1",
                    0.8315583934409704
                ],
                [
                    "CCCC(NC(C)C(=O)N1C(C(=O)O)CC2CCCCC21)C(OCC)=S(n1[pH][pH]1)p1[pH][pH]1",
                    0.8315583934409704
                ],
                [
                    "CCCC(NC(C)C(=O)N1C(C(=O)O)CC2CCCCC21)C(OCC)=S(n1[pH][pH]1)p1[nH]s1",
                    0.8315583934409704
                ],
                [
                    "CCCC(NC(C)C(=O)N1C(C(=O)O)CC2CCCCC21)C(OCC)=S(n1[pH][pH]1)p1[nH]o1",
                    0.8315583934409704
                ],
                [
                    "CCCC(NC(C)C(=O)N1C(C(=O)O)CC2CCCCC21)C(OCC)=S(n1[pH][pH]1)p1[nH][pH]1",
                    0.8315583934409704
                ],
                [
                    "CCCC(NC(C)C(=O)N1C(C(=O)O)CC2CCCCC21)C(OCC)=S(n1[pH][pH]1)p1[nH][nH]1",
                    0.8315583934409704
                ],
                [
                    "CCCC(NC(C)C(=O)N1C(C(=O)O)CC2CCCCC21)C(OCC)=S(n1[pH][pH]1)n1[pH][pH]1",
                    0.8315583934409704
                ],
                [
                    "CCCC(NC(C)C(=O)N1C(C(=O)O)CC2CCCCC21)C(OCC)=S(n1[pH][pH]1)n1[nH]s1",
                    0.8315583934409704
                ],
                [
                    "CCCC(NC(C)C(=O)N1C(C(=O)O)CC2CCCCC21)C(OCC)=S(n1[nH]s1)p1[pH][pH]1",
                    0.8315583934409704
                ],
                [
                    "CCCC(NC(C)C(=O)N1C(C(=O)O)CC2CCCCC21)C(OCC)=S(n1[nH]s1)p1[nH][pH]1",
                    0.8315583934409704
                ],
                [
                    "CCCC(NC(C)C(=O)N1C(C(=O)O)CC2CCCCC21)C(OCC)=S(n1[nH]o1)p1[pH][pH]1",
                    0.8315583934409704
                ],
                [
                    "CCCC(NC(C)C(=O)N1C(C(=O)O)CC2CCCCC21)C(OCC)=S(n1[nH]o1)n1[pH][pH]1",
                    0.8315583934409704
                ],
                [
                    "CCCC(NC(C)C(=O)N1C(C(=O)O)CC2CCCCC21)C(OCC)=S(n1[nH][pH]1)p1[pH][pH]1",
                    0.8315583934409704
                ],
                [
                    "CCCC(NC(C)C(=O)N1C(C(=O)O)CC2CCCCC21)C(OCC)=S(n1[nH][pH]1)p1[nH]s1",
                    0.8315583934409704
                ],
                [
                    "CCCC(NC(C)C(=O)N1C(C(=O)O)CC2CCCCC21)C(OCC)=S(n1[nH][pH]1)p1[nH][pH]1",
                    0.8315583934409704
                ],
                [
                    "CCCC(NC(C)C(=O)N1C(C(=O)O)CC2CCCCC21)C(OCC)=S(n1[nH][pH]1)p1[nH][nH]1",
                    0.8315583934409704
                ],
                [
                    "CCCC(NC(C)C(=O)N1C(C(=O)O)CC2CCCCC21)C(OCC)=S(n1[nH][pH]1)n1[pH][pH]1",
                    0.8315583934409704
                ],
                [
                    "CCCC(NC(C)C(=O)N1C(C(=O)O)CC2CCCCC21)C(OCC)=S(n1[nH][pH]1)n1[nH]s1",
                    0.8315583934409704
                ],
                [
                    "CCCC(NC(C)C(=O)N1C(C(=O)O)CC2CCCCC21)C(OCC)=S(n1[nH][pH]1)n1[nH][pH]1",
                    0.8315583934409704
                ],
                [
                    "CCCC(NC(C)C(=O)N1C(C(=O)O)CC2CCCCC21)C(OCC)=S(n1[nH][nH]1)p1[pH][pH]1",
                    0.8315583934409704
                ],
                [
                    "CCCC(NC(C)C(=O)N1C(C(=O)O)CC2CCCCC21)C(OCC)=S(n1[nH][nH]1)p1[nH][pH]1",
                    0.8315583934409704
                ],
                [
                    "CCCC(NC(C)C(=O)N1C(C(=O)O)CC2CCCCC21)C(OCC)=S(n1[nH][nH]1)p1[nH][nH]1",
                    0.8315583934409704
                ],
                [
                    "CCCC(NC(C)C(=O)N1C(C(=O)O)CC2CCCCC21)C(OCC)=S(n1[nH][nH]1)n1[pH][pH]1",
                    0.8315583934409704
                ],
                [
                    "CCCC(NC(C)C(=O)N1C(C(=O)O)CC2CCCCC21)C(OCC)=S(n1[nH][nH]1)n1[nH][pH]1",
                    0.8315583934409704
                ],
                [
                    "CCCC(NC(C)C(=O)N1C(C(=O)O)CC2CCCCC21)C(OCC)=S(n1[nH][nH]1)n1[nH][nH]1",
                    0.8315583934409704
                ],
                [
                    "CCCC(NC(C)C(=O)N1C(C(=O)O)CC2CCCCC21)C(OCC)=C(p1[pH][pH]1)p1[pH][pH]1",
                    0.8315583934409704
                ],
                [
                    "CCCC(NC(C)C(=O)N1C(C(=O)O)CC2CCCCC21)C(OCC)=C(p1[nH][pH]1)p1[pH][pH]1",
                    0.8315583934409704
                ],
                [
                    "CCCC(NC(C)C(=O)N1C(C(=O)O)CC2CCCCC21)C(OCC)=C(p1[nH][pH]1)p1[nH]s1",
                    0.8315583934409704
                ],
                [
                    "CCCC(NC(C)C(=O)N1C(C(=O)O)CC2CCCCC21)C(OCC)=C(p1[nH][pH]1)p1[nH][pH]1",
                    0.8315583934409704
                ],
                [
                    "CCCC(NC(C)C(=O)N1C(C(=O)O)CC2CCCCC21)C(OCC)=C(p1[nH][nH]1)p1[pH][pH]1",
                    0.8315583934409704
                ],
                [
                    "CCCC(NC(C)C(=O)N1C(C(=O)O)CC2CCCCC21)C(OCC)=C(p1[nH][nH]1)p1[nH][pH]1",
                    0.8315583934409704
                ],
                [
                    "CCCC(NC(C)C(=O)N1C(C(=O)O)CC2CCCCC21)C(OCC)=C(p1[nH][nH]1)p1[nH][nH]1",
                    0.8315583934409704
                ],
                [
                    "CCCC(NC(C)C(=O)N1C(C(=O)O)CC2CCCCC21)C(OCC)=C(n1[pH][pH]1)p1[pH][pH]1",
                    0.8315583934409704
                ],
                [
                    "CCCC(NC(C)C(=O)N1C(C(=O)O)CC2CCCCC21)C(OCC)=C(n1[pH][pH]1)p1[nH]o1",
                    0.8315583934409704
                ],
                [
                    "CCCC(NC(C)C(=O)N1C(C(=O)O)CC2CCCCC21)C(OCC)=C(n1[pH][pH]1)p1[nH][pH]1",
                    0.8315583934409704
                ],
                [
                    "CCCC(NC(C)C(=O)N1C(C(=O)O)CC2CCCCC21)C(OCC)=C(n1[pH][pH]1)p1[nH][nH]1",
                    0.8315583934409704
                ],
                [
                    "CCCC(NC(C)C(=O)N1C(C(=O)O)CC2CCCCC21)C(OCC)=C(n1[pH][pH]1)n1[pH][pH]1",
                    0.8315583934409704
                ],
                [
                    "CCCC(NC(C)C(=O)N1C(C(=O)O)CC2CCCCC21)C(OCC)=C(n1[nH]o1)n1[pH][pH]1",
                    0.8315583934409704
                ],
                [
                    "CCCC(NC(C)C(=O)N1C(C(=O)O)CC2CCCCC21)C(OCC)=C(n1[nH][pH]1)p1[pH][pH]1",
                    0.8315583934409704
                ],
                [
                    "CCCC(NC(C)C(=O)N1C(C(=O)O)CC2CCCCC21)C(OCC)=C(n1[nH][pH]1)p1[nH][pH]1",
                    0.8315583934409704
                ],
                [
                    "CCCC(NC(C)C(=O)N1C(C(=O)O)CC2CCCCC21)C(OCC)=C(n1[nH][pH]1)p1[nH][nH]1",
                    0.8315583934409704
                ],
                [
                    "CCCC(NC(C)C(=O)N1C(C(=O)O)CC2CCCCC21)C(OCC)=C(n1[nH][pH]1)n1[pH][pH]1",
                    0.8315583934409704
                ],
                [
                    "CCCC(NC(C)C(=O)N1C(C(=O)O)CC2CCCCC21)C(OCC)=C(n1[nH][pH]1)n1[nH][pH]1",
                    0.8315583934409704
                ],
                [
                    "CCCC(NC(C)C(=O)N1C(C(=O)O)CC2CCCCC21)C(OCC)=C(n1[nH][nH]1)p1[pH][pH]1",
                    0.8315583934409704
                ],
                [
                    "CCCC(NC(C)C(=O)N1C(C(=O)O)CC2CCCCC21)C(OCC)=C(n1[nH][nH]1)p1[nH][pH]1",
                    0.8315583934409704
                ],
                [
                    "CCCC(NC(C)C(=O)N1C(C(=O)O)CC2CCCCC21)C(OCC)=C(n1[nH][nH]1)p1[nH][nH]1",
                    0.8315583934409704
                ],
                [
                    "CCCC(NC(C)C(=O)N1C(C(=O)O)CC2CCCCC21)C(OCC)=C(n1[nH][nH]1)n1[pH][pH]1",
                    0.8315583934409704
                ],
                [
                    "CCCC(NC(C)C(=O)N1C(C(=O)O)CC2CCCCC21)C(OCC)=C(n1[nH][nH]1)n1[nH][pH]1",
                    0.8315583934409704
                ],
                [
                    "CCCC(NC(C)C(=O)N1C(C(=O)O)CC2CCCCC21)C(OCC)=C(n1[nH][nH]1)n1[nH][nH]1",
                    0.8315583934409704
                ],
                [
                    "CCCC(NC(C)C(=O)N1C(C(=O)O)CC2CCCCC21)C(OCC)=[SH]p1[pH]n1-n1[nH][nH]1",
                    0.8271701918685112
                ],
                [
                    "CCCC(NC(C)C(=O)N1C(C(=O)O)CC2CCCCC21)C(OCC)=[SH]p1[nH]p1-p1[pH][pH]1",
                    0.8271701918685112
                ],
                [
                    "CCCC(NC(C)C(=O)N1C(C(=O)O)CC2CCCCC21)C(OCC)=[SH]p1[nH]p1-p1[nH][nH]1",
                    0.8271701918685112
                ],
                [
                    "CCCC(NC(C)C(=O)N1C(C(=O)O)CC2CCCCC21)C(OCC)=[SH]p1[nH]n1-n1[pH][pH]1",
                    0.8271701918685112
                ],
                [
                    "CCCC(NC(C)C(=O)N1C(C(=O)O)CC2CCCCC21)C(OCC)=[SH]p1[nH]n1-n1[nH][nH]1",
                    0.8271701918685112
                ],
                [
                    "CCCC(NC(C)C(=O)N1C(C(=O)O)CC2CCCCC21)C(OCC)=[SH]n1[pH]n1-p1[nH][pH]1",
                    0.8271701918685112
                ],
                [
                    "CCCC(NC(C)C(=O)N1C(C(=O)O)CC2CCCCC21)C(OCC)=[SH]n1[pH]n1-p1[nH][nH]1",
                    0.8271701918685112
                ],
                [
                    "CCCC(NC(C)C(=O)N1C(C(=O)O)CC2CCCCC21)C(OCC)=[SH]n1[nH]p1-n1[pH][pH]1",
                    0.8271701918685112
                ],
                [
                    "CCCC(NC(C)C(=O)N1C(C(=O)O)CC2CCCCC21)C(OCC)=[SH]n1[nH]n1-p1[nH][pH]1",
                    0.8271701918685112
                ],
                [
                    "CCCC(NC(C)C(=O)N1C(C(=O)O)CC2CCCCC21)C(OCC)=Pp1[pH]p1-n1[nH][pH]1",
                    0.8271701918685112
                ],
                [
                    "CCCC(NC(C)C(=O)N1C(C(=O)O)CC2CCCCC21)C(OCC)=Pp1[pH]p1-n1[nH][nH]1",
                    0.8271701918685112
                ],
                [
                    "CCCC(NC(C)C(=O)N1C(C(=O)O)CC2CCCCC21)C(OCC)=Pp1[pH]n1-n1[nH][pH]1",
                    0.8271701918685112
                ],
                [
                    "CCCC(NC(C)C(=O)N1C(C(=O)O)CC2CCCCC21)C(OCC)=Pp1[nH]p1-p1[pH][pH]1",
                    0.8271701918685112
                ],
                [
                    "CCCC(NC(C)C(=O)N1C(C(=O)O)CC2CCCCC21)C(OCC)=Pp1[nH]n1-p1[nH][pH]1",
                    0.8271701918685112
                ],
                [
                    "CCCC(NC(C)C(=O)N1C(C(=O)O)CC2CCCCC21)C(OCC)=Pn1[pH]p1-n1[pH][pH]1",
                    0.8271701918685112
                ],
                [
                    "CCCC(NC(C)C(=O)N1C(C(=O)O)CC2CCCCC21)C(OCC)=Pn1[pH]n1-n1[nH][nH]1",
                    0.8271701918685112
                ],
                [
                    "CCCC(NC(C)C(=O)N1C(C(=O)O)CC2CCCCC21)C(OCC)=Pn1[nH]n1-p1[pH][pH]1",
                    0.8271701918685112
                ],
                [
                    "CCCC(NC(C)C(=O)N1C(C(=O)O)CC2CCCCC21)C(OCC)=Pn1[nH]n1-p1[nH][nH]1",
                    0.8271701918685112
                ],
                [
                    "CCCC(NC(C)C(=O)N1C(C(=O)O)CC2CCCCC21)C(OCC)=Pn1[nH]n1-n1[pH][pH]1",
                    0.8271701918685112
                ],
                [
                    "CCCC(NC(C)C(=O)N1C(C(=O)O)CC2CCCCC21)C(=Np1[pH]p1-p1[nH][pH]1)OCC",
                    0.8271701918685112
                ],
                [
                    "CCCC(NC(C)C(=O)N1C(C(=O)O)CC2CCCCC21)C(=Np1[pH]p1-p1[nH][nH]1)OCC",
                    0.8271701918685112
                ],
                [
                    "CCCC(NC(C)C(=O)N1C(C(=O)O)CC2CCCCC21)C(=Np1[pH]n1-p1[pH][pH]1)OCC",
                    0.8271701918685112
                ],
                [
                    "CCCC(NC(C)C(=O)N1C(C(=O)O)CC2CCCCC21)C(=Np1[pH]n1-p1[nH][nH]1)OCC",
                    0.8271701918685112
                ],
                [
                    "CCCC(NC(C)C(=O)N1C(C(=O)O)CC2CCCCC21)C(=Np1[pH]n1-n1[pH][pH]1)OCC",
                    0.8271701918685112
                ],
                [
                    "CCCC(NC(C)C(=O)N1C(C(=O)O)CC2CCCCC21)C(=Np1[nH]p1-p1[pH][pH]1)OCC",
                    0.8271701918685112
                ],
                [
                    "CCCC(NC(C)C(=O)N1C(C(=O)O)CC2CCCCC21)C(=Np1[nH]p1-p1[nH][pH]1)OCC",
                    0.8271701918685112
                ],
                [
                    "CCCC(NC(C)C(=O)N1C(C(=O)O)CC2CCCCC21)C(=Np1[nH]p1-n1[nH][pH]1)OCC",
                    0.8271701918685112
                ],
                [
                    "CCCC(NC(C)C(=O)N1C(C(=O)O)CC2CCCCC21)C(=Np1[nH]n1-p1[nH][nH]1)OCC",
                    0.8271701918685112
                ],
                [
                    "CCCC(NC(C)C(=O)N1C(C(=O)O)CC2CCCCC21)C(=Nn1[pH]p1-p1[nH][pH]1)OCC",
                    0.8271701918685112
                ],
                [
                    "CCCC(NC(C)C(=O)N1C(C(=O)O)CC2CCCCC21)C(=Nn1[nH]n1-p1[nH][pH]1)OCC",
                    0.8271701918685112
                ],
                [
                    "CCCC(NC(C)C(=O)N1C(C(=O)O)CC2CCCCC21)C(=Nn1[nH]n1-n1[nH][nH]1)OCC",
                    0.8271701918685112
                ],
                [
                    "CCCC(NC(C)C(=O)N1C(C(=O)O)CC2CCCCC21)C(=Cp1[pH]p1-p1[pH][pH]1)OCC",
                    0.8271701918685112
                ],
                [
                    "CCCC(NC(C)C(=O)N1C(C(=O)O)CC2CCCCC21)C(=Cp1[pH]p1-n1[pH][pH]1)OCC",
                    0.8271701918685112
                ],
                [
                    "CCCC(NC(C)C(=O)N1C(C(=O)O)CC2CCCCC21)C(=Cp1[pH]n1-p1[pH][pH]1)OCC",
                    0.8271701918685112
                ],
                [
                    "CCCC(NC(C)C(=O)N1C(C(=O)O)CC2CCCCC21)C(=Cp1[pH]n1-n1[pH][pH]1)OCC",
                    0.8271701918685112
                ],
                [
                    "CCCC(NC(C)C(=O)N1C(C(=O)O)CC2CCCCC21)C(=Cp1[nH]p1-p1[nH][nH]1)OCC",
                    0.8271701918685112
                ],
                [
                    "CCCC(NC(C)C(=O)N1C(C(=O)O)CC2CCCCC21)C(=Cp1[nH]p1-n1[nH][nH]1)OCC",
                    0.8271701918685112
                ],
                [
                    "CCCC(NC(C)C(=O)N1C(C(=O)O)CC2CCCCC21)C(=Cp1[nH]n1-p1[nH][nH]1)OCC",
                    0.8271701918685112
                ],
                [
                    "CCCC(NC(C)C(=O)N1C(C(=O)O)CC2CCCCC21)C(=Cn1[pH]p1-p1[pH][pH]1)OCC",
                    0.8271701918685112
                ],
                [
                    "CCCC(NC(C)C(=O)N1C(C(=O)O)CC2CCCCC21)C(=Cn1[pH]p1-p1[nH][nH]1)OCC",
                    0.8271701918685112
                ],
                [
                    "CCCC(NC(C)C(=O)N1C(C(=O)O)CC2CCCCC21)C(=Cn1[pH]n1-p1[nH][nH]1)OCC",
                    0.8271701918685112
                ],
                [
                    "CCCC(NC(C)C(=O)N1C(C(=O)O)CC2CCCCC21)C(=Cn1[pH]n1-n1[nH][nH]1)OCC",
                    0.8271701918685112
                ],
                [
                    "CCCC(NC(C)C(=O)N1C(C(=O)O)CC2CCCCC21)C(=Cn1[nH]p1-n1[nH][pH]1)OCC",
                    0.8271701918685112
                ],
                [
                    "CCCC(NC(C)C(=O)N1C(C(=O)O)CC2CCCCC21)C(=Cn1[nH]n1-n1[pH][pH]1)OCC",
                    0.8271701918685112
                ]
            ],
            "execution_time": 13.404420137405396,
            "number_scoring_function_calls": 1000,
            "metadata": {
                "top_1": 0.8315583934409704,
                "top_10": 0.8315583934409705,
                "top_100": 0.8296275847490903,
                "internal_similarity_max": 0.9090909090909091,
                "internal_similarity_mean": 0.6253023088620561,
                "internal_similarity_histogram_density": [
                    [
                        0.1,
                        0.0,
                        0.0,
                        0.0,
                        0.0,
                        3.7559999999999962,
                        4.8020000000000005,
                        1.0100000000000002,
                        0.3160000000000001,
                        0.016000000000000004
                    ]
                ],
                "internal_similarity_histogram_bins": [
                    [
                        0.0,
                        0.1,
                        0.2,
                        0.30000000000000004,
                        0.4,
                        0.5,
                        0.6000000000000001,
                        0.7000000000000001,
                        0.8,
                        0.9,
                        1.0
                    ]
                ]
            }
        },
        {
            "benchmark_name": "Amlodipine MPO",
            "score": 0.7841753678111254,
            "optimized_molecules": [
                [
                    "CCOC(=O)C1=[SH]2=C(S)C1C(C(=O)OC)=C(COCCN)NC(C)=C2Cl",
                    0.7844645405527362
                ],
                [
                    "CCOC(=O)C1=[SH]2=C(S)C1C(C(=O)OC)=C(C)NC(COCCN)=C2Cl",
                    0.7844645405527362
                ],
                [
                    "CCOC(=O)C1=[SH]2=C(P)C1C(C(=O)OC)=C(COCCN)NC(C)=C2Cl",
                    0.7844645405527362
                ],
                [
                    "CCOC(=O)C1=[SH]2=C(P)C1C(C(=O)OC)=C(C)NC(COCCN)=C2Cl",
                    0.7844645405527362
                ],
                [
                    "CCOC(=O)C1=[SH]2=C(O)C1C(C(=O)OC)=C(COCCN)NC(C)=C2Cl",
                    0.7844645405527362
                ],
                [
                    "CCOC(=O)C1=[SH]2=C(O)C1C(C(=O)OC)=C(C)NC(COCCN)=C2Cl",
                    0.7844645405527362
                ],
                [
                    "CCOC(=O)C1=[SH]2=C(N)C1C(C(=O)OC)=C(COCCN)NC(C)=C2Cl",
                    0.7844645405527362
                ],
                [
                    "CCOC(=O)C1=[SH]2=C(N)C1C(C(=O)OC)=C(C)NC(COCCN)=C2Cl",
                    0.7844645405527362
                ],
                [
                    "CCOC(=O)C1=[SH]2=C(F)C1C(C(=O)OC)=C(COCCN)NC(C)=C2Cl",
                    0.7844645405527362
                ],
                [
                    "CCOC(=O)C1=[SH]2=C(F)C1C(C(=O)OC)=C(C)NC(COCCN)=C2Cl",
                    0.7844645405527362
                ],
                [
                    "CCOC(=O)C1=[SH]2=C(Cl)C1C(C(=O)OC)=C(COCCN)NC(C)=C2S",
                    0.7844645405527362
                ],
                [
                    "CCOC(=O)C1=[SH]2=C(Cl)C1C(C(=O)OC)=C(COCCN)NC(C)=C2P",
                    0.7844645405527362
                ],
                [
                    "CCOC(=O)C1=[SH]2=C(Cl)C1C(C(=O)OC)=C(COCCN)NC(C)=C2O",
                    0.7844645405527362
                ],
                [
                    "CCOC(=O)C1=[SH]2=C(Cl)C1C(C(=O)OC)=C(COCCN)NC(C)=C2N",
                    0.7844645405527362
                ],
                [
                    "CCOC(=O)C1=[SH]2=C(Cl)C1C(C(=O)OC)=C(COCCN)NC(C)=C2F",
                    0.7844645405527362
                ],
                [
                    "CCOC(=O)C1=[SH]2=C(Cl)C1C(C(=O)OC)=C(COCCN)NC(C)=C2Cl",
                    0.7844645405527362
                ],
                [
                    "CCOC(=O)C1=[SH]2=C(Cl)C1C(C(=O)OC)=C(COCCN)NC(C)=C2C",
                    0.7844645405527362
                ],
                [
                    "CCOC(=O)C1=[SH]2=C(Cl)C1C(C(=O)OC)=C(COCCN)NC(C)=C2Br",
                    0.7844645405527362
                ],
                [
                    "CCOC(=O)C1=[SH]2=C(Cl)C1C(C(=O)OC)=C(C)NC(COCCN)=C2S",
                    0.7844645405527362
                ],
                [
                    "CCOC(=O)C1=[SH]2=C(Cl)C1C(C(=O)OC)=C(C)NC(COCCN)=C2P",
                    0.7844645405527362
                ],
                [
                    "CCOC(=O)C1=[SH]2=C(Cl)C1C(C(=O)OC)=C(C)NC(COCCN)=C2O",
                    0.7844645405527362
                ],
                [
                    "CCOC(=O)C1=[SH]2=C(Cl)C1C(C(=O)OC)=C(C)NC(COCCN)=C2N",
                    0.7844645405527362
                ],
                [
                    "CCOC(=O)C1=[SH]2=C(Cl)C1C(C(=O)OC)=C(C)NC(COCCN)=C2F",
                    0.7844645405527362
                ],
                [
                    "CCOC(=O)C1=[SH]2=C(Cl)C1C(C(=O)OC)=C(C)NC(COCCN)=C2Cl",
                    0.7844645405527362
                ],
                [
                    "CCOC(=O)C1=[SH]2=C(Cl)C1C(C(=O)OC)=C(C)NC(COCCN)=C2C",
                    0.7844645405527362
                ],
                [
                    "CCOC(=O)C1=[SH]2=C(Cl)C1C(C(=O)OC)=C(C)NC(COCCN)=C2Br",
                    0.7844645405527362
                ],
                [
                    "CCOC(=O)C1=[SH]2=C(C)C1C(C(=O)OC)=C(COCCN)NC(C)=C2Cl",
                    0.7844645405527362
                ],
                [
                    "CCOC(=O)C1=[SH]2=C(C)C1C(C(=O)OC)=C(C)NC(COCCN)=C2Cl",
                    0.7844645405527362
                ],
                [
                    "CCOC(=O)C1=[SH]2=C(Br)C1C(C(=O)OC)=C(COCCN)NC(C)=C2Cl",
                    0.7844645405527362
                ],
                [
                    "CCOC(=O)C1=[SH]2=C(Br)C1C(C(=O)OC)=C(C)NC(COCCN)=C2Cl",
                    0.7844645405527362
                ],
                [
                    "CCOC(=O)C1=C(COCCN)NC(C)=C(S)[SH]2=C(Cl)C1C=2C(=O)OC",
                    0.7844645405527362
                ],
                [
                    "CCOC(=O)C1=C(COCCN)NC(C)=C(P)[SH]2=C(Cl)C1C=2C(=O)OC",
                    0.7844645405527362
                ],
                [
                    "CCOC(=O)C1=C(COCCN)NC(C)=C(O)[SH]2=C(Cl)C1C=2C(=O)OC",
                    0.7844645405527362
                ],
                [
                    "CCOC(=O)C1=C(COCCN)NC(C)=C(N)[SH]2=C(Cl)C1C=2C(=O)OC",
                    0.7844645405527362
                ],
                [
                    "CCOC(=O)C1=C(COCCN)NC(C)=C(F)[SH]2=C(Cl)C1C=2C(=O)OC",
                    0.7844645405527362
                ],
                [
                    "CCOC(=O)C1=C(COCCN)NC(C)=C(Cl)[SH]2=C(S)C1C=2C(=O)OC",
                    0.7844645405527362
                ],
                [
                    "CCOC(=O)C1=C(COCCN)NC(C)=C(Cl)[SH]2=C(P)C1C=2C(=O)OC",
                    0.7844645405527362
                ],
                [
                    "CCOC(=O)C1=C(COCCN)NC(C)=C(Cl)[SH]2=C(O)C1C=2C(=O)OC",
                    0.7844645405527362
                ],
                [
                    "CCOC(=O)C1=C(COCCN)NC(C)=C(Cl)[SH]2=C(N)C1C=2C(=O)OC",
                    0.7844645405527362
                ],
                [
                    "CCOC(=O)C1=C(COCCN)NC(C)=C(Cl)[SH]2=C(F)C1C=2C(=O)OC",
                    0.7844645405527362
                ],
                [
                    "CCOC(=O)C1=C(COCCN)NC(C)=C(Cl)[SH]2=C(Cl)C1C=2C(=O)OC",
                    0.7844645405527362
                ],
                [
                    "CCOC(=O)C1=C(COCCN)NC(C)=C(Cl)[SH]2=C(C)C1C=2C(=O)OC",
                    0.7844645405527362
                ],
                [
                    "CCOC(=O)C1=C(COCCN)NC(C)=C(Cl)[SH]2=C(Br)C1C=2C(=O)OC",
                    0.7844645405527362
                ],
                [
                    "CCOC(=O)C1=C(COCCN)NC(C)=C(C)[SH]2=C(Cl)C1C=2C(=O)OC",
                    0.7844645405527362
                ],
                [
                    "CCOC(=O)C1=C(COCCN)NC(C)=C(Br)[SH]2=C(Cl)C1C=2C(=O)OC",
                    0.7844645405527362
                ],
                [
                    "CCOC(=O)C1=C(C)NC(COCCN)=C(S)[SH]2=C(Cl)C1C=2C(=O)OC",
                    0.7844645405527362
                ],
                [
                    "CCOC(=O)C1=C(C)NC(COCCN)=C(P)[SH]2=C(Cl)C1C=2C(=O)OC",
                    0.7844645405527362
                ],
                [
                    "CCOC(=O)C1=C(C)NC(COCCN)=C(O)[SH]2=C(Cl)C1C=2C(=O)OC",
                    0.7844645405527362
                ],
                [
                    "CCOC(=O)C1=C(C)NC(COCCN)=C(N)[SH]2=C(Cl)C1C=2C(=O)OC",
                    0.7844645405527362
                ],
                [
                    "CCOC(=O)C1=C(C)NC(COCCN)=C(F)[SH]2=C(Cl)C1C=2C(=O)OC",
                    0.7844645405527362
                ],
                [
                    "CCOC(=O)C1=C(C)NC(COCCN)=C(Cl)[SH]2=C(S)C1C=2C(=O)OC",
                    0.7844645405527362
                ],
                [
                    "CCOC(=O)C1=C(C)NC(COCCN)=C(Cl)[SH]2=C(P)C1C=2C(=O)OC",
                    0.7844645405527362
                ],
                [
                    "CCOC(=O)C1=C(C)NC(COCCN)=C(Cl)[SH]2=C(O)C1C=2C(=O)OC",
                    0.7844645405527362
                ],
                [
                    "CCOC(=O)C1=C(C)NC(COCCN)=C(Cl)[SH]2=C(N)C1C=2C(=O)OC",
                    0.7844645405527362
                ],
                [
                    "CCOC(=O)C1=C(C)NC(COCCN)=C(Cl)[SH]2=C(F)C1C=2C(=O)OC",
                    0.7844645405527362
                ],
                [
                    "CCOC(=O)C1=C(C)NC(COCCN)=C(Cl)[SH]2=C(Cl)C1C=2C(=O)OC",
                    0.7844645405527362
                ],
                [
                    "CCOC(=O)C1=C(C)NC(COCCN)=C(Cl)[SH]2=C(C)C1C=2C(=O)OC",
                    0.7844645405527362
                ],
                [
                    "CCOC(=O)C1=C(C)NC(COCCN)=C(Cl)[SH]2=C(Br)C1C=2C(=O)OC",
                    0.7844645405527362
                ],
                [
                    "CCOC(=O)C1=C(C)NC(COCCN)=C(C)[SH]2=C(Cl)C1C=2C(=O)OC",
                    0.7844645405527362
                ],
                [
                    "CCOC(=O)C1=C(C)NC(COCCN)=C(Br)[SH]2=C(Cl)C1C=2C(=O)OC",
                    0.7844645405527362
                ],
                [
                    "CCOC(=O)C1=S2=CC(Cl)=C(COCCN)NC(C)=C(C(=O)OC)C1C=2S",
                    0.7828813612588127
                ],
                [
                    "CCOC(=O)C1=S2=CC(Cl)=C(COCCN)NC(C)=C(C(=O)OC)C1C=2C",
                    0.7828813612588127
                ],
                [
                    "CCOC(=O)C1=S2=CC(Cl)=C(COCCN)NC(C)=C(C(=O)OC)C1C=2Br",
                    0.7828813612588127
                ],
                [
                    "CCOC(=O)C1=S2=CC(Cl)=C(C)NC(COCCN)=C(C(=O)OC)C1C=2S",
                    0.7828813612588127
                ],
                [
                    "CCOC(=O)C1=S2=CC(Cl)=C(C)NC(COCCN)=C(C(=O)OC)C1C=2P",
                    0.7828813612588127
                ],
                [
                    "CCOC(=O)C1=S2=CC(Cl)=C(C)NC(COCCN)=C(C(=O)OC)C1C=2O",
                    0.7828813612588127
                ],
                [
                    "CCOC(=O)C1=S2=CC(Cl)=C(C)NC(COCCN)=C(C(=O)OC)C1C=2N",
                    0.7828813612588127
                ],
                [
                    "CCOC(=O)C1=S2=CC(Cl)=C(C)NC(COCCN)=C(C(=O)OC)C1C=2F",
                    0.7828813612588127
                ],
                [
                    "CCOC(=O)C1=S2=CC(Cl)=C(C)NC(COCCN)=C(C(=O)OC)C1C=2Cl",
                    0.7828813612588127
                ],
                [
                    "CCOC(=O)C1=S2=CC(Cl)=C(C)NC(COCCN)=C(C(=O)OC)C1C=2C",
                    0.7828813612588127
                ],
                [
                    "CCOC(=O)C1=S2=CC(Cl)=C(C)NC(COCCN)=C(C(=O)OC)C1C=2Br",
                    0.7828813612588127
                ],
                [
                    "CCOC(=O)C1=S2=CC(C)=C(C)NC(COCCN)=C(C(=O)OC)C1C=2Cl",
                    0.7828813612588127
                ],
                [
                    "CCOC(=O)C1=C(COCCN)NC(C)=C(N)C=S2=C(Cl)C1C=2C(=O)OC",
                    0.7828813612588127
                ],
                [
                    "CCOC(=O)C1=C(COCCN)NC(C)=C(F)C=S2=C(Cl)C1C=2C(=O)OC",
                    0.7828813612588127
                ],
                [
                    "CCOC(=O)C1=C(COCCN)NC(C)=C(Cl)C=S2=C(S)C1C=2C(=O)OC",
                    0.7828813612588127
                ],
                [
                    "CCOC(=O)C1=C(COCCN)NC(C)=C(Cl)C=S2=C(P)C1C=2C(=O)OC",
                    0.7828813612588127
                ],
                [
                    "CCOC(=O)C1=C(COCCN)NC(C)=C(Cl)C=S2=C(O)C1C=2C(=O)OC",
                    0.7828813612588127
                ],
                [
                    "CCOC(=O)C1=C(COCCN)NC(C)=C(Cl)C=S2=C(N)C1C=2C(=O)OC",
                    0.7828813612588127
                ],
                [
                    "CCOC(=O)C1=C(COCCN)NC(C)=C(Cl)C=S2=C(F)C1C=2C(=O)OC",
                    0.7828813612588127
                ],
                [
                    "CCOC(=O)C1=C(COCCN)NC(C)=C(Cl)C=S2=C(Cl)C1C=2C(=O)OC",
                    0.7828813612588127
                ],
                [
                    "CCOC(=O)C1=C(COCCN)NC(C)=C(Cl)C=S2=C(C)C1C=2C(=O)OC",
                    0.7828813612588127
                ],
                [
                    "CCOC(=O)C1=C(COCCN)NC(C)=C(Cl)C=S2=C(Br)C1C=2C(=O)OC",
                    0.7828813612588127
                ],
                [
                    "CCOC(=O)C1=C(COCCN)NC(C)=C(Br)C=S2=C(Cl)C1C=2C(=O)OC",
                    0.7828813612588127
                ],
                [
                    "CCOC(=O)C1=C(C)NC(COCCN)=C(F)C=S2=C(Cl)C1C=2C(=O)OC",
                    0.7828813612588127
                ],
                [
                    "CCOC(=O)C1=C(C)NC(COCCN)=C(Cl)C=S2=C(S)C1C=2C(=O)OC",
                    0.7828813612588127
                ],
                [
                    "CCOC(=O)C1=C(C)NC(COCCN)=C(Cl)C=S2=C(O)C1C=2C(=O)OC",
                    0.7828813612588127
                ],
                [
                    "CCOC(=O)C1=C(C)NC(COCCN)=C(Cl)C=S2=C(F)C1C=2C(=O)OC",
                    0.7828813612588127
                ],
                [
                    "CCOC(=O)C1=C(C)NC(COCCN)=C(Cl)C=S2=C(C)C1C=2C(=O)OC",
                    0.7828813612588127
                ],
                [
                    "CCOC(=O)C1=C(C)NC(COCCN)=C(Cl)C=S2=C(Br)C1C=2C(=O)OC",
                    0.7828813612588127
                ],
                [
                    "CCOC(=O)C1=S2(Cl)=C3C2=C(COCCN)NC(C)=C(C(=O)OC)C13",
                    0.7817359599705717
                ],
                [
                    "CCOC(=O)C1=S2(Cl)=C3C2=C(C)NC(COCCN)=C(C(=O)OC)C13",
                    0.7817359599705717
                ],
                [
                    "CCOC(=O)C1=C(COCCN)NC(C)=C2C3=S2(Cl)=C(C(=O)OC)C13",
                    0.7817359599705717
                ],
                [
                    "CCOC(=O)C1=C(C)NC(COCCN)=C2C3=S2(Cl)=C(C(=O)OC)C13",
                    0.7817359599705717
                ],
                [
                    "CCOC(=O)C1=S2=C(Cl)C3=C(C)NC(COCCN)=C(C(=O)OC)C1C=23",
                    0.7801894976054939
                ],
                [
                    "CCOC(=O)C1=S23=C(P2)C1C(C(=O)OC)=C(C)NC(COCCN)=C3Cl",
                    0.7801894976054939
                ],
                [
                    "CCOC(=O)C1=S23=C(N2)C1C(C(=O)OC)=C(COCCN)NC(C)=C3Cl",
                    0.7801894976054939
                ],
                [
                    "CCOC(=O)C1=S23=C(C2)C1C(C(=O)OC)=C(C)NC(COCCN)=C3Cl",
                    0.7801894976054939
                ],
                [
                    "CCOC(=O)C1=C(COCCN)NC(C)=C(Cl)S23=C(O2)C1C=3C(=O)OC",
                    0.7801894976054939
                ],
                [
                    "CCOC(=O)C1=C(C)NC(COCCN)=C(Cl)S23=C(S2)C1C=3C(=O)OC",
                    0.7801894976054939
                ],
                [
                    "CCOC(=O)C1=C(C)NC(COCCN)=C(Cl)C2=S3=C(C(=O)OC)C1C=32",
                    0.7801894976054939
                ]
            ],
            "execution_time": 10.766056776046753,
            "number_scoring_function_calls": 1000,
            "metadata": {
                "top_1": 0.7844645405527362,
                "top_10": 0.7844645405527363,
                "top_100": 0.7835970223279038,
                "internal_similarity_max": 0.9298245614035088,
                "internal_similarity_mean": 0.6106457891608663,
                "internal_similarity_histogram_density": [
                    [
                        0.1,
                        0.0,
                        0.0,
                        0.0,
                        0.5280000000000001,
                        5.019999999999996,
                        1.9840000000000004,
                        1.6560000000000004,
                        0.6260000000000002,
                        0.08600000000000002
                    ]
                ],
                "internal_similarity_histogram_bins": [
                    [
                        0.0,
                        0.1,
                        0.2,
                        0.30000000000000004,
                        0.4,
                        0.5,
                        0.6000000000000001,
                        0.7000000000000001,
                        0.8,
                        0.9,
                        1.0
                    ]
                ]
            }
        },
        {
            "benchmark_name": "Sitagliptin MPO",
            "score": 0.924637346518186,
            "optimized_molecules": [
                [
                    "CC1N2N3C4(F)C5N6NC6C(Br)C67C(C=CF)C(C4C6(F)P(O)C23F)(C15N)C7(F)Br",
                    0.9246373465181861
                ],
                [
                    "CC1N2C3N2C2(F)C4C56C(Br)C(C5C=CF)(C(F)(Br)C5NN5C2(F)C16N)C4(F)P3O",
                    0.9246373465181861
                ],
                [
                    "CC1N2C3N2C2(F)C4C(P3O)C35C(Br)C4(C3C=CF)C1(N)C2(F)N1NC1(F)C5(F)Br",
                    0.9246373465181861
                ],
                [
                    "CC1C2C3N4NC4C(F)(Br)C45C6(F)C(C3(F)N3C(N13)P6O)C2(C4(F)Br)C5(F)C=CN",
                    0.9246373465181861
                ],
                [
                    "CC1C2C3N4NC4C(Br)C45C(Br)C2(C4(N)F)C2(C=CF)C3(F)N3N1C3(F)P(O)C52F",
                    0.9246373465181861
                ],
                [
                    "CC1C2C3N4NC4(F)C(F)(Br)C45C(Br)C2(C2C3(F)N3C(N13)P(O)C24F)C5(N)C=CF",
                    0.9246373465181861
                ],
                [
                    "CC1C2C3N4NC4(Br)C(F)C45C(Br)C2(C2C3(F)N3N1C3(F)P(O)C24F)C5(N)C=CF",
                    0.9246373465181861
                ],
                [
                    "CC1C2C34C5C6P(O)C7N1N7C5(F)C2(C=CF)N1NC1(F)C(F)(Br)C6(C3N)C4(F)Br",
                    0.9246373465181861
                ],
                [
                    "CC1C2C3(F)N4NC4C(Br)C45C6C(C3(F)N3N1C3(F)P6O)C2(C4(F)Br)C5(N)C=CF",
                    0.9246373465181861
                ],
                [
                    "CC1C23C4P(O)C5N6N5C5(F)C(N7NC7C2(F)F)C(N)(C6(F)Br)C1(C3Br)C45C=CF",
                    0.9246373465181861
                ],
                [
                    "CC1C23C4P(O)C5N6C(F)C7(N)C1(C2C=CF)C4(Br)C(F)(N56)C7(Br)N1NC1C3(F)F",
                    0.9246373465181861
                ],
                [
                    "CC1C23C4P(O)C5N6C(F)C7(C=CF)C1(C2N)C4(Br)C(F)(N56)C7(F)N1NC1C3(F)Br",
                    0.9246373465181861
                ],
                [
                    "CC1C23C4C5C6N7C(N7C(F)C(N)(C6(F)N6NC6(C=CF)C2(F)Br)C51C3(F)Br)P4O",
                    0.9246373465181861
                ],
                [
                    "CC1C23C4C5C6N7C(N7C(F)C(Br)(C6(F)N6NC6(F)C2(F)Br)C51C3(N)C=CF)P4O",
                    0.9246373465181861
                ],
                [
                    "CC1C23C4C5C6N7C(N7C(F)(Br)C(N)(C6(F)N6NC6(C=CF)C2F)C51C3(F)Br)P4O",
                    0.9246373465181861
                ],
                [
                    "CC1C23C4C5C6(F)N7C(N7C(F)C(Br)(C15C2(N)C=CF)C6(F)N1NC1(F)C3Br)P4O",
                    0.9246373465181861
                ],
                [
                    "CC1C23C4C5C1(C2F)C1(N)C(F)(C=CF)N2C(N2C5(F)C1(Br)N1NC1C3(F)Br)P4O",
                    0.9246373465181861
                ],
                [
                    "CC1C23C4C(N)(C=CF)N5N6C7C4(Br)N4NC4C(F)C1(C2F)C(Br)(P(O)C65F)C73F",
                    0.9246373465181861
                ],
                [
                    "CC1C23C4C(C=CF)C1(C2(N)F)C1(Br)C(F)N2C(N2C2C1(F)N1NC21C3(F)Br)P4O",
                    0.9246373465181861
                ],
                [
                    "CC1C23C(N)C4(F)NN4C4C5N6N7C(F)C4(Br)C1(C2F)C5(C=CF)C3(Br)P(O)C76F",
                    0.9246373465181861
                ],
                [
                    "CC1C23C(Br)C4NN4C4C5(F)N6C7N6C(F)(F)C4(N)C1(C2(F)Br)C5(C=CF)C3P7O",
                    0.9246373465181861
                ],
                [
                    "CC1C23C(Br)C45NN4C(Br)C4(N)C(F)(C=CF)N6N7C(F)C5(C2P(O)C76F)C14C3F",
                    0.9246373465181861
                ],
                [
                    "CC1C23C(Br)C4(F)NN4C4C5(N)C(F)N6C7N6C4(F)C(C=CF)(C15C2Br)C3(F)P7O",
                    0.9246373465181861
                ],
                [
                    "CC12P(O)C3N4C5C6(F)C(C(F)(F)N34)C3(C(Br)C1(C(Br)C1NN16)C3(N)F)C52C=CF",
                    0.9246373465181861
                ],
                [
                    "CC12P(O)C3N4C(F)C5C6(F)C(N34)C1(C=CF)C51C(N)C2(C(Br)C2(F)NN26)C1(F)Br",
                    0.9246373465181861
                ],
                [
                    "CC12NN1C1C3C(F)N4N5C1(F)C1C(P(O)C45C=CF)C4(C(N)C31C4(F)Br)C2(F)Br",
                    0.9246373465181861
                ],
                [
                    "CC12NN1C1C3C(F)(F)N4N5C1(F)C1C(P(O)C45F)C4(C2Br)C(Br)C31C4(N)C=CF",
                    0.9246373465181861
                ],
                [
                    "CC12NN1C1(F)C3N4C5N4C(F)(F)C1C14C(Br)C(C2Br)(C(P5O)C31C=CF)C4(N)F",
                    0.9246373465181861
                ],
                [
                    "CC12NN1C1(F)C3C4C5P(O)C6N3N6C(F)(F)C1C41C(N)(F)C5(C2Br)C1(Br)C=CF",
                    0.9246373465181861
                ],
                [
                    "CC12NN1C1(F)C3C4C5P(O)C6(C=CF)N3N6C(F)(F)C1C41C(Br)C5(C2Br)C1(N)F",
                    0.9246373465181861
                ],
                [
                    "CC12NN1C1(F)C3C(F)N4C5N4C1(F)C1(C=CF)C34C(N)C(C2Br)(C4Br)C1(F)P5O",
                    0.9246373465181861
                ],
                [
                    "CC12NN1C1(F)C3(F)C4C5P(O)C6N(N63)C(F)(F)C1(C=CF)C41C(N)C5(C2Br)C1Br",
                    0.9246373465181861
                ],
                [
                    "CC12N3N1C1(F)C4C56C(N)C(C(Br)C7NN7C1(Br)C5C3(F)C=CF)(C6F)C4(F)P2O",
                    0.9246373465181861
                ],
                [
                    "CC12N3C(F)C4C5N6NC6(F)C(F)(Br)C67C(F)C4(C6Br)C(C=CF)(C7P1O)C5(N)N32",
                    0.9246373465181861
                ],
                [
                    "CC12N3C(F)C4C5C(N31)C1(C=CF)C(P2O)C2(C(N)C41C2(Br)Br)C(F)(F)C1(F)NN51",
                    0.9246373465181861
                ],
                [
                    "CC12N3C(F)C4C5C(N31)C1(C=CF)C(P2O)C2(C(F)C3(F)NN53)C(N)(F)C41C2(Br)Br",
                    0.9246373465181861
                ],
                [
                    "CC12C3N4N5C(F)(F)C6C3(F)N3NC3C(Br)C3(C1P(O)C45F)C(N)C62C3(Br)C=CF",
                    0.9246373465181861
                ],
                [
                    "CC12C3C4N5C(N5C(F)(F)C5C4(F)N4NC4C(F)(Br)C14C(N)C53C4(Br)C=CF)P2O",
                    0.9246373465181861
                ],
                [
                    "CC12C3C45C6C(F)N7N(C7(F)P1O)C3(F)C6(F)N1NC1C(Br)C2(C4Br)C5(N)C=CF",
                    0.9246373465181861
                ],
                [
                    "CC12C3C45C6C(F)N7C(N7C3(F)C6(F)N3NC3C(F)(Br)C1(C4Br)C5(N)C=CF)P2O",
                    0.9246373465181861
                ],
                [
                    "CC12C3C45C6C(F)(Br)N7C(N7C3(F)C6(F)N3NC3C(F)C1(C4N)C5(Br)C=CF)P2O",
                    0.9246373465181861
                ],
                [
                    "CC12C3(F)C4N5NC5C(Br)C56C(Br)C1(C5C=CF)C4(N)C(F)(F)N1C(N13)P(O)C62F",
                    0.9246373465181861
                ],
                [
                    "CC12C(F)N3C4N3C3(F)C5C(P4O)C4(C(N)C51C4Br)C(F)(Br)C1(C=CF)NN1C32F",
                    0.9246373465181861
                ],
                [
                    "CC12C(F)N3C4N3C3(F)C5C(P4O)C4(C(Br)C51C4(N)C=CF)C(F)(Br)C1NN1C32F",
                    0.9246373465181861
                ],
                [
                    "CC1(N)C23C4P(O)C5N6C(F)C7C(F)(C(N56)C4(C=CBr)C71C2(F)Br)N1NC1C3(F)F",
                    0.9246373465181861
                ],
                [
                    "CC1(N)C23C4P(O)C5N6C(F)C7C(Br)(N8NC8C2(F)Br)C(F)(N56)C4(C=CF)C71C3F",
                    0.9246373465181861
                ],
                [
                    "CC1(N)C23C4C5P(O)C6N7N6C4(F)C(Br)(C2C7(F)C=CF)N2NC2C(F)(Br)C51C3F",
                    0.9246373465181861
                ],
                [
                    "CC1(N)C23C4C5P(O)C6N7C(F)C2C(F)(N2NC2(C=CF)C(F)(Br)C51C3Br)C4(F)N67",
                    0.9246373465181861
                ],
                [
                    "CC1(N)C23C4C5N6NC6(Br)C(Br)(C=CF)C1(C1C2C5(F)N2C(N2C4(F)F)P1O)C3F",
                    0.9246373465181861
                ],
                [
                    "CC1(N)C23C4C5C6C2C(F)(P(O)C2(F)N6N2C4(F)Br)C1(C(F)C1(C=CF)NN51)C3Br",
                    0.9246373465181861
                ],
                [
                    "CC1(N)C23C4C5C6C2C(F)(P(O)C2(F)N(C4Br)N62)C1(C(F)(F)C1NN51)C3(Br)C=CF",
                    0.9246373465181861
                ],
                [
                    "CC1(N)C23C4C5C6(F)C(C(C(F)(F)N7N6C7(C=CF)P4O)C51C2Br)N1NC1(F)C3Br",
                    0.9246373465181861
                ],
                [
                    "CC1(N)C23C4C(F)N5N6C7C4N4NC4(C=CF)C(F)(Br)C1(C2Br)C(F)(C73)P(O)C56F",
                    0.9246373465181861
                ],
                [
                    "CC1(N)C23C4C(F)N5C6N5C5C4N4NC4(F)C(F)(Br)C1(C(F)(C52)P6O)C3(Br)C=CF",
                    0.9246373465181861
                ],
                [
                    "CC1(N)C23C4C(F)N5C6N5C5C4(F)N4NC4C(F)C1(C2(F)Br)C(F)(P6O)C53C=CBr",
                    0.9246373465181861
                ],
                [
                    "CC1(N)C23C4C(F)N5C6N5C5C4(F)N4NC4(Br)C(F)C1(C2F)C(F)(P6O)C53C=CBr",
                    0.9246373465181861
                ],
                [
                    "CC1(N)C23C4C(F)N5C6N5C5C4(Br)N4NC4(F)C(F)C1(C2F)C(Br)(P6O)C53C=CF",
                    0.9246373465181861
                ],
                [
                    "CC1(N)C23C4C(F)N5C6N5C5(F)C4N4NC4C(Br)(C=CF)C1(C(F)(C52)P6O)C3(F)Br",
                    0.9246373465181861
                ],
                [
                    "CC1(N)C23C4C(Br)N5C6N5C5C4N4NC4(F)C(F)(F)C1(C2C=CF)C(F)(P6O)C53Br",
                    0.9246373465181861
                ],
                [
                    "CC1(N)C23C4C(Br)N5C6N5C5C4(F)N4NC4C(F)(F)C1(C2C=CF)C(F)(P6O)C53Br",
                    0.9246373465181861
                ],
                [
                    "CC1(N)C23C4C(Br)N5C6N5C5(F)C4N4NC4C(F)(F)C1(C2C=CF)C(F)(P6O)C53Br",
                    0.9246373465181861
                ],
                [
                    "CC1(N)C23C(F)C4NN4C4C5C(F)(F)N6C7N6C4(F)C(C=CBr)(C51C2Br)C3(F)P7O",
                    0.9246373465181861
                ],
                [
                    "CC1(N)C23C(F)C4NN4C4(F)C5C(F)(Br)N6C7N6C4(F)C(C=CF)(C2P7O)C51C3Br",
                    0.9246373465181861
                ],
                [
                    "CC1(N)C23C(F)C4NN4C4(Br)C5C(F)(Br)N6C7N6C4(F)C(C=CF)(C2P7O)C51C3F",
                    0.9246373465181861
                ],
                [
                    "CC1(N)C23C(F)C4(Br)NN4C4(Br)C5C(F)N6C7N6C4(F)C(C=CF)(C2P7O)C51C3F",
                    0.9246373465181861
                ],
                [
                    "CC1(N)C23C(Br)C4NN4C4(F)C5C(F)N6N7C6(F)P(O)C2C(C=CF)(C51C3Br)C74F",
                    0.9246373465181861
                ],
                [
                    "CC1(F)N2N3C4(F)C5C67C(N)C(C(Br)C8NN8C4C61C=CF)(C7Br)C5(F)P(O)C32F",
                    0.9246373465181861
                ],
                [
                    "CC1(F)C2NN2C2(F)C3C(F)N4C5N4C2(F)C2(C=CBr)C34C(N)C1(C4Br)C2(F)P5O",
                    0.9246373465181861
                ],
                [
                    "CC1(F)C2C3N4NC4C(F)(Br)C45C(Br)C2(C2C3(F)N3C(N31)P(O)C24F)C5(N)C=CF",
                    0.9246373465181861
                ],
                [
                    "CC1(F)C2C3N4NC4C(Br)C45C6C(C3(F)N3N1C3(F)P6O)C2(C4(F)Br)C5(N)C=CF",
                    0.9246373465181861
                ],
                [
                    "CC1(F)C2C3N4NC4C(Br)C45C6(F)C(C3(F)N3C(N31)P6O)C2(C4(F)Br)C5(N)C=CF",
                    0.9246373465181861
                ],
                [
                    "CC1(F)C2C3C4C5C(F)(P(O)C6N4N61)C1(C(F)(Br)C4NN34)C(N)(F)C25C1(Br)C=CF",
                    0.9246373465181861
                ],
                [
                    "CC1(F)C2C34C5C6P(O)C7N1N7C5(F)C2(F)N1NC1C(N)(Br)C6(C3F)C4(Br)C=CF",
                    0.9246373465181861
                ],
                [
                    "CC1(F)C2C34C5C6(F)N7C(N71)P(O)C5(F)C(C(Br)C1NN1C26F)(C3N)C4(Br)C=CF",
                    0.9246373465181861
                ],
                [
                    "CC1(F)C2C34C(N)C5(C(Br)C6NN6C2(F)C2(F)N6C(N61)P(O)C5(F)C32C=CF)C4Br",
                    0.9246373465181861
                ],
                [
                    "CC1(F)C2C3(F)C4N5N1C5(F)P(O)C1(F)C5(C(Br)C6NN63)C(N)C2(C5Br)C41C=CF",
                    0.9246373465181861
                ],
                [
                    "CC1(F)C2C3(F)C4N5C(N51)P(O)C1C4(C=CF)C24C(N)C1(C(F)(Br)C1NN13)C4(F)Br",
                    0.9246373465181861
                ],
                [
                    "CC1(F)C2C3(F)C4N5C(N51)P(O)C1(F)C5(C(F)C6(Br)NN63)C(N)C2(C5Br)C41C=CF",
                    0.9246373465181861
                ],
                [
                    "CC1(F)C2C3(F)C4C5C26C(Br)C(C(Br)C2(C=CF)NN23)(C5(F)P(O)C2N4N21)C6(N)F",
                    0.9246373465181861
                ],
                [
                    "CC1(F)C23C4P(O)C5N6C(F)C7C(F)(N8NC8C2(F)Br)C(N)(N56)C4(C=CF)C71C3Br",
                    0.9246373465181861
                ],
                [
                    "CC1(F)C23C(Br)C4(N)NN4C4C5C(F)N6N7C6(F)P(O)C2C(C=CF)(C47F)C51C3Br",
                    0.9246373465181861
                ],
                [
                    "CC1(C=CF)C2C34C(F)C5(C(Br)C6NN6C2(F)C2(F)C3C5P(O)C3(F)N1N32)C4(N)Br",
                    0.9246373465181861
                ],
                [
                    "CC1(C=CF)C23C4C5C6N7NC7(F)C(Br)C1(C2Br)C4(F)P(O)C1(F)N5N1C(F)C63N",
                    0.9246373465181861
                ],
                [
                    "CC1(C=CF)C23C(Br)C4NN4C4(F)C5C6C2P(O)C2(F)N5N2C(F)(F)C4(N)C61C3Br",
                    0.9246373465181861
                ],
                [
                    "CC1(Br)C2NN2C2C3C(F)N4N5C4(F)P(O)C4C(C=CF)(C25F)C32C(F)C41C2(N)Br",
                    0.9246373465181861
                ],
                [
                    "CC1(Br)C23C4C5N6NC6C(F)(Br)C1(C1C2C5(C=CF)N2C(N2C4(F)F)P1O)C3(N)F",
                    0.9246373465181861
                ],
                [
                    "CC1(Br)C23C4C5C6N7N(C(F)C(C6(F)N6NC6(F)C2Br)C51C3(N)F)C7(C=CF)P4O",
                    0.9246373465181861
                ],
                [
                    "CC1(Br)C23C4C5C6C2C(F)(F)N2N5C2(C=CF)P(O)C4C1(C(Br)C1(F)NN61)C3(N)F",
                    0.9246373465181861
                ],
                [
                    "CC1(Br)C23C4C5C6C2C(F)(F)N2C(N52)P(O)C4C1(C3(N)F)C(F)(Br)C1(C=CF)NN61",
                    0.9246373465181861
                ],
                [
                    "CC1(Br)C23C4C5C6C(N7NC7C2(F)Br)C(C=CF)(C(F)(F)N2C(N62)P4O)C51C3(N)F",
                    0.9246373465181861
                ],
                [
                    "CC1(Br)C23C4C(F)N5C6N5C5(F)C2C(P6O)C1(C(F)(Br)C1NN1C45F)C3(N)C=CF",
                    0.9246373465181861
                ],
                [
                    "CC1(Br)C23C4C(Br)N5C6N5C5C4N4NC4(F)C(F)C1(C2(N)F)C(F)(P6O)C53C=CF",
                    0.9246373465181861
                ],
                [
                    "CC1(Br)C23C4C(Br)N5C6N5C5C4N4NC4(F)C(F)(C=CF)C1(C(F)(C52)P6O)C3(N)F",
                    0.9246373465181861
                ],
                [
                    "CC1(Br)C23C4C(Br)N5C6N5C5C4(F)N4NC4(F)C(F)(F)C1(C(P6O)C52C=CF)C3N",
                    0.9246373465181861
                ],
                [
                    "CC1(Br)C23C(F)C4NN4C4(Br)C5C(F)N6N7C6(C=CF)P(O)C2C(C74F)C51C3(N)F",
                    0.9246373465181861
                ],
                [
                    "CC1(Br)C23C(F)C4(F)NN4C4(F)C5N6N7C(Br)C4C1(C2N)C5(C=CF)C3P(O)C76F",
                    0.9246373465181861
                ],
                [
                    "CC1(Br)C23C(F)C4(Br)NN4C4(F)C5C(F)N6C7N6C4(F)C(C=CF)(C2P7O)C51C3N",
                    0.9246373465181861
                ],
                [
                    "CC1(Br)C23C(Br)C4NN4C4(F)C5N6N7C(F)(F)C4C1(C2N)C5(C=CF)C3P(O)C67F",
                    0.9246373465181861
                ],
                [
                    "CC1(Br)C23C(Br)C4NN4C4(F)C5C6C2P(O)C2(F)N5N2C(F)(F)C4(C=CF)C61C3N",
                    0.9246373465181861
                ],
                [
                    "CC1(Br)C2(F)NN2C2(Br)C3N4C5N4C(F)C2C24C(N)C1(C(P5O)C32C=CF)C4(F)F",
                    0.9246373465181861
                ]
            ],
            "execution_time": 15.93690824508667,
            "number_scoring_function_calls": 1000,
            "metadata": {
                "top_1": 0.9246373465181861,
                "top_10": 0.9246373465181861,
                "top_100": 0.9246373465181857,
                "internal_similarity_max": 0.7313432835820896,
                "internal_similarity_mean": 0.2946176637232515,
                "internal_similarity_histogram_density": [
                    [
                        0.1,
                        0.112,
                        5.821999999999997,
                        3.3600000000000008,
                        0.5020000000000001,
                        0.08399999999999992,
                        0.014000000000000002,
                        0.006000000000000001,
                        0.0,
                        0.0
                    ]
                ],
                "internal_similarity_histogram_bins": [
                    [
                        0.0,
                        0.1,
                        0.2,
                        0.30000000000000004,
                        0.4,
                        0.5,
                        0.6000000000000001,
                        0.7000000000000001,
                        0.8,
                        0.9,
                        1.0
                    ]
                ]
            }
        },
        {
            "benchmark_name": "Zaleplon MPO",
            "score": 0.7571305171770812,
            "optimized_molecules": [
                [
                    "CCN(C(C)=O)c1cccc(C2=CC(O)c3c(C#N)ccnc32)c1",
                    0.7683498199278325
                ],
                [
                    "C=C=C(O)c1nccc(C#N)c1-c1cccc(N(CC)C(C)=O)c1",
                    0.7604691006293735
                ],
                [
                    "C=C=C(O)c1c(C#N)ccnc1-c1cccc(N(CC)C(C)=O)c1",
                    0.7604691006293735
                ],
                [
                    "CCN(C(C)=O)c1cccc(-c2nccc(C#N)c2C=C=CO)c1",
                    0.7559289460184544
                ],
                [
                    "CCN(C(C)=O)c1cccc(-c2nccc(C#N)c2C2C3OC32)c1",
                    0.7559289460184544
                ],
                [
                    "CCN(C(C)=O)c1cccc(-c2cccc3c(C#N)cc(O)n23)c1",
                    0.7559289460184544
                ],
                [
                    "CCN(C(C)=O)c1cccc(-c2ccc3cc(O)c(C#N)cn23)c1",
                    0.7559289460184544
                ],
                [
                    "CCN(C(C)=O)c1cccc(-c2ccc3cc(C#N)c(O)cn23)c1",
                    0.7559289460184544
                ],
                [
                    "CCN(C(C)=O)c1cccc(-c2ccc3cc(C#N)c(=CO)n23)c1",
                    0.7559289460184544
                ],
                [
                    "CCN(C(C)=O)c1cccc(-c2ccc3c(O)c(C#N)ccn23)c1",
                    0.7559289460184544
                ],
                [
                    "CCN(C(C)=O)c1cccc(-c2ccc3c(C#N)cc(=CO)n23)c1",
                    0.7559289460184544
                ],
                [
                    "CCN(C(C)=O)c1cccc(-c2ccc3c(=CO)c(C#N)cn23)c1",
                    0.7559289460184544
                ],
                [
                    "CCN(C(C)=O)c1cccc(-c2ccc(O)c3c(C#N)ccn23)c1",
                    0.7559289460184544
                ],
                [
                    "CCN(C(C)=O)c1cccc(-c2ccc(C#N)c3ccc(O)n23)c1",
                    0.7559289460184544
                ],
                [
                    "CCN(C(C)=O)c1cccc(-c2cc(C#N)c3cccc(O)n23)c1",
                    0.7559289460184544
                ],
                [
                    "CCN(C(C)=O)c1cccc(-c2cc(C#N)c3ccc(O)cn23)c1",
                    0.7559289460184544
                ],
                [
                    "CCN(C(C)=O)c1cccc(-c2cc(C#N)c3ccc(=CO)n23)c1",
                    0.7559289460184544
                ],
                [
                    "CCN(C(C)=O)c1cccc(-c2cc(C#N)c3cc(O)ccn23)c1",
                    0.7559289460184544
                ],
                [
                    "CCN(C(C)=O)c1cccc(-c2cc(C#N)c3c(=CO)ccn23)c1",
                    0.7559289460184544
                ],
                [
                    "CCN(C(C)=O)c1cccc(-c2cc(C#N)c(O)c3cccn23)c1",
                    0.7559289460184544
                ],
                [
                    "CCN(C(C)=O)c1cccc(-c2cc(=CO)c3c(C#N)ccn23)c1",
                    0.7559289460184544
                ],
                [
                    "C=C=COc1nccc(C#N)c1-c1cccc(N(CC)C(C)=O)c1",
                    0.7559289460184544
                ],
                [
                    "C=C=COc1c(C#N)ccnc1-c1cccc(N(CC)C(C)=O)c1",
                    0.7559289460184544
                ],
                [
                    "CCN(C(C)=O)c1cccc(-c2cccn2-c2occc2C#N)c1",
                    0.7514691493021793
                ],
                [
                    "CCN(C(C)=O)c1cccc(-c2cccn2-c2cocc2C#N)c1",
                    0.7514691493021793
                ],
                [
                    "CCN(C(C)=O)c1cccc(-c2cc(C#N)c(O)n2C=C2C=C2)c1",
                    0.7480132415430957
                ],
                [
                    "CCN(C(C)=O)c1cccc(-c2cc(C#N)c(O)n2C2=CC=C2)c1",
                    0.7480132415430957
                ],
                [
                    "CCN(C(C)=O)c1cccc(-c2cc(C#N)c(C3C=C3)n2C=O)c1",
                    0.7480132415430957
                ],
                [
                    "CCN(C(C)=O)c1cccc(-c2cc(C#N)c(C3=CC=C3)n2O)c1",
                    0.7480132415430957
                ],
                [
                    "CCN(C(C)=O)c1cccc(C2=Cc3ccnc(c3C#N)C2O)c1",
                    0.7436001455557875
                ],
                [
                    "CCN(C(C)=O)c1cccc(C2=Cc3ccnc(C#N)c3C2O)c1",
                    0.7436001455557875
                ],
                [
                    "CCN(C(C)=O)c1cccc(C2=Cc3cc(ncc3C#N)C2O)c1",
                    0.7436001455557875
                ],
                [
                    "CCN(C(C)=O)c1cccc(C2=Cc3c(ccnc3C#N)C2O)c1",
                    0.7436001455557875
                ],
                [
                    "CCN(C(C)=O)c1cccc(C2=CC2c2ccnc(C#N)c2O)c1",
                    0.7436001455557875
                ],
                [
                    "CCN(C(C)=O)c1cccc(C2=CC(O)c3nccc2c3C#N)c1",
                    0.7436001455557875
                ],
                [
                    "CCN(C(C)=O)c1cccc(C2=CC(O)c3ccnc(C#N)c32)c1",
                    0.7436001455557875
                ],
                [
                    "CCN(C(C)=O)c1cccc(C2=CC(O)c3cc2c(C#N)cn3)c1",
                    0.7436001455557875
                ],
                [
                    "CCN(C(C)=O)c1cccc(C2=CC(O)c3c2ccnc3C#N)c1",
                    0.7436001455557875
                ],
                [
                    "CCN(C(C)=O)c1cccc(C2=C(C#N)c3ccnc(c3)C2O)c1",
                    0.7436001455557875
                ],
                [
                    "CCN(C(C)=O)c1cccc(C2=C(C#N)C(O)c3cc2ccn3)c1",
                    0.7436001455557875
                ],
                [
                    "CCN(C(C)=O)c1cccc(-c2nccc3c2C=C(C#N)C3O)c1",
                    0.7436001455557875
                ],
                [
                    "CCN(C(C)=O)c1cccc(-c2nccc3c2C(O)C=C3C#N)c1",
                    0.7436001455557875
                ],
                [
                    "CCN(C(C)=O)c1cccc(-c2nccc3c2C(O)C(C#N)=C3)c1",
                    0.7436001455557875
                ],
                [
                    "CCN(C(C)=O)c1cccc(-c2nccc3c2C(C#N)=CC3O)c1",
                    0.7436001455557875
                ],
                [
                    "CCN(C(C)=O)c1cccc(-c2ncc(C#N)c3c2C=CC3O)c1",
                    0.7436001455557875
                ],
                [
                    "CCN(C(C)=O)c1cccc(-c2ncc(C#N)c3c2C(O)C=C3)c1",
                    0.7436001455557875
                ],
                [
                    "CCN(C(C)=O)c1cccc(-c2ccnc3c2C(O)C=C3C#N)c1",
                    0.7436001455557875
                ],
                [
                    "CCN(C(C)=O)c1cccc(-c2ccnc3c2C(O)C(C#N)=C3)c1",
                    0.7436001455557875
                ],
                [
                    "CCN(C(C)=O)c1cccc(-c2cc(C#N)c3n2CC2(C=C2)O3)c1",
                    0.7436001455557875
                ],
                [
                    "CCN(C(C)=O)c1cccc(-c2c3ncc(C#N)c2C=CC3O)c1",
                    0.7436001455557875
                ],
                [
                    "CCN(C(C)=O)c1cccc(-c2c3ccnc2C(O)C=C3C#N)c1",
                    0.7436001455557875
                ],
                [
                    "CCN(C(C)=O)c1cccc(-c2c3ccnc2C(O)C(C#N)=C3)c1",
                    0.7436001455557875
                ],
                [
                    "CCN(C(C)=O)c1cccc(-c2c(C#N)cnc3c2C(O)C=C3)c1",
                    0.7436001455557875
                ],
                [
                    "C=C1C=Cn2c(-c3cccc(N(CC)C(C)=O)c3)cc(C#N)c2O1",
                    0.7436001455557875
                ],
                [
                    "C=C1C=COn2c(-c3cccc(N(CC)C(C)=O)c3)cc(C#N)c21",
                    0.7436001455557875
                ],
                [
                    "CCN(C(C)=O)c1cccc(-c2nccc(C#N)c2S23CC=C2O3)c1",
                    0.7411561773259205
                ],
                [
                    "CCN(C(C)=O)c1cccc(-c2nccc(C#N)c2C2C=C3O[SH]32)c1",
                    0.7411561773259205
                ],
                [
                    "CCN(C(C)=O)c1cccc(-c2cc(C#N)c(O)n2C23C=C2C3)c1",
                    0.7400128699009549
                ],
                [
                    "CCN(C(C)=O)c1cccc(-c2cc(C#N)c(C34C=C3C4)n2O)c1",
                    0.7400128699009549
                ],
                [
                    "CCN(C(C)=O)c1cccc(-c2cc(C#N)c(-c3cc3=O)n2C)c1",
                    0.7400128699009549
                ],
                [
                    "CCN(C(C)=O)c1cccc(C2=Cc3ccnc(C#N)c3OC2)c1",
                    0.739264247686155
                ],
                [
                    "CCN(C(C)=O)c1cccc(C2=Cc3ccnc(C#N)c3CO2)c1",
                    0.739264247686155
                ],
                [
                    "CCN(C(C)=O)c1cccc(C2=COc3ccnc(C#N)c3C2)c1",
                    0.739264247686155
                ],
                [
                    "CCN(C(C)=O)c1cccc(C2=COc3c(ccnc3C#N)C2)c1",
                    0.739264247686155
                ],
                [
                    "CCN(C(C)=O)c1cccc(C2=COCc3c2ccnc3C#N)c1",
                    0.739264247686155
                ],
                [
                    "CCN(C(C)=O)c1cccc(C2=CCc3ccnc(C#N)c3O2)c1",
                    0.739264247686155
                ],
                [
                    "CCN(C(C)=O)c1cccc(C2=CCc3c(ccnc3C#N)O2)c1",
                    0.739264247686155
                ],
                [
                    "CCN(C(C)=O)c1cccc(C2=CCOc3c2ccnc3C#N)c1",
                    0.739264247686155
                ],
                [
                    "CCN(C(C)=O)c1cccc(-c2nccc3c2OCC=C3C#N)c1",
                    0.739264247686155
                ],
                [
                    "CCN(C(C)=O)c1cccc(-c2nccc3c2OCC(C#N)=C3)c1",
                    0.739264247686155
                ],
                [
                    "CCN(C(C)=O)c1cccc(-c2nccc3c2OC=C(C#N)C3)c1",
                    0.739264247686155
                ],
                [
                    "CCN(C(C)=O)c1cccc(-c2nccc3c2OC(C#N)=CC3)c1",
                    0.739264247686155
                ],
                [
                    "CCN(C(C)=O)c1cccc(-c2nccc3c2COC=C3C#N)c1",
                    0.739264247686155
                ],
                [
                    "CCN(C(C)=O)c1cccc(-c2nccc3c2COC(C#N)=C3)c1",
                    0.739264247686155
                ],
                [
                    "CCN(C(C)=O)c1cccc(-c2nccc3c2CC=C(C#N)O3)c1",
                    0.739264247686155
                ],
                [
                    "CCN(C(C)=O)c1cccc(-c2nccc3c2CC(C#N)=CO3)c1",
                    0.739264247686155
                ],
                [
                    "CCN(C(C)=O)c1cccc(-c2nccc3c2C=C(C#N)OC3)c1",
                    0.739264247686155
                ],
                [
                    "CCN(C(C)=O)c1cccc(-c2nccc3c2C(C#N)=COC3)c1",
                    0.739264247686155
                ],
                [
                    "CCN(C(C)=O)c1cccc(-c2ncc(C#N)c3c2OCC=C3)c1",
                    0.739264247686155
                ],
                [
                    "CCN(C(C)=O)c1cccc(-c2ncc(C#N)c3c2OC=CC3)c1",
                    0.739264247686155
                ],
                [
                    "CCN(C(C)=O)c1cccc(-c2ncc(C#N)c3c2COC=C3)c1",
                    0.739264247686155
                ],
                [
                    "CCN(C(C)=O)c1cccc(-c2ncc(C#N)c3c2CC=CO3)c1",
                    0.739264247686155
                ],
                [
                    "CCN(C(C)=O)c1cccc(-c2ncc(C#N)c3c2C=COC3)c1",
                    0.739264247686155
                ],
                [
                    "CCN(C(C)=O)c1cccc(-c2ccnc3c2OCC(C#N)=C3)c1",
                    0.739264247686155
                ],
                [
                    "CCN(C(C)=O)c1cccc(-c2ccnc3c2OC=C(C#N)C3)c1",
                    0.739264247686155
                ],
                [
                    "CCN(C(C)=O)c1cccc(-c2ccnc3c2OC(C#N)=CC3)c1",
                    0.739264247686155
                ],
                [
                    "CCN(C(C)=O)c1cccc(-c2ccnc3c2COC=C3C#N)c1",
                    0.739264247686155
                ],
                [
                    "CCN(C(C)=O)c1cccc(-c2ccnc3c2COC(C#N)=C3)c1",
                    0.739264247686155
                ],
                [
                    "CCN(C(C)=O)c1cccc(-c2cc(C#N)c3n2C2C=CC2O3)c1",
                    0.739264247686155
                ],
                [
                    "CCN(C(C)=O)c1cccc(-c2c(C#N)cnc3c2OC=CC3)c1",
                    0.739264247686155
                ],
                [
                    "CCN(C(C)=O)c1cccc(-c2c(C#N)cnc3c2COC=C3)c1",
                    0.739264247686155
                ],
                [
                    "CCN(C(C)=O)c1cccc(-c2nccc(C#N)c2C2C3OC32S)c1",
                    0.7378068993083329
                ],
                [
                    "CCN(C(C)=O)c1cccc(-c2nccc(C#N)c2C2(S)C3OC32)c1",
                    0.7378068993083329
                ],
                [
                    "CCN(C(C)=O)c1cccc(-c2nccc(C#N)c2C(O)=C=CS)c1",
                    0.7378068993083329
                ],
                [
                    "CCN(C(C)=O)c1cccc(-c2cc(O)c(S)c3c(C#N)ccn23)c1",
                    0.7378068993083329
                ],
                [
                    "CCN(C(C)=O)c1cccc(-c2cc(C#N)c3ccc(=C(O)S)n23)c1",
                    0.7378068993083329
                ],
                [
                    "CCN(C(C)=O)c1cccc(-c2cc(C#N)c(S)c3ccc(O)n23)c1",
                    0.7378068993083329
                ],
                [
                    "CCN(C(C)=O)c1cccc(-c2cc(=C(O)S)c3c(C#N)ccn23)c1",
                    0.7378068993083329
                ],
                [
                    "C=C=C(OS)c1c(C#N)ccnc1-c1cccc(N(CC)C(C)=O)c1",
                    0.7378068993083329
                ],
                [
                    "C=C=C(O)Sc1c(C#N)ccnc1-c1cccc(N(CC)C(C)=O)c1",
                    0.7378068993083329
                ]
            ],
            "execution_time": 149832.5058617592,
            "number_scoring_function_calls": 7555574,
            "metadata": {
                "top_1": 0.7683498199278325,
                "top_10": 0.7580790643315761,
                "top_100": 0.7449626672718351,
                "internal_similarity_max": 0.8620689655172413,
                "internal_similarity_mean": 0.48313839692959526,
                "internal_similarity_histogram_density": [
                    [
                        0.1,
                        0.0,
                        0.0,
                        0.22800000000000004,
                        6.014000000000001,
                        2.8819999999999975,
                        0.6220000000000002,
                        0.136,
                        0.018000000000000002,
                        0.0
                    ]
                ],
                "internal_similarity_histogram_bins": [
                    [
                        0.0,
                        0.1,
                        0.2,
                        0.30000000000000004,
                        0.4,
                        0.5,
                        0.6000000000000001,
                        0.7000000000000001,
                        0.8,
                        0.9,
                        1.0
                    ]
                ]
            }
        },
        {
            "benchmark_name": "Valsartan SMARTS",
            "score": 0.0,
            "optimized_molecules": [
                [
                    "SP(Cl)Br",
                    0.0
                ],
                [
                    "SC1(Br)N=N1",
                    0.0
                ],
                [
                    "PSCl",
                    0.0
                ],
                [
                    "PPCl",
                    0.0
                ],
                [
                    "PP",
                    0.0
                ],
                [
                    "PCOBr",
                    0.0
                ],
                [
                    "PCBr",
                    0.0
                ],
                [
                    "PC(P)OCl",
                    0.0
                ],
                [
                    "PC(Cl)Cl",
                    0.0
                ],
                [
                    "PC(Br)Br",
                    0.0
                ],
                [
                    "P=NOCl",
                    0.0
                ],
                [
                    "P=C(Br)OCl",
                    0.0
                ],
                [
                    "OSCl",
                    0.0
                ],
                [
                    "OSCF",
                    0.0
                ],
                [
                    "OPP",
                    0.0
                ],
                [
                    "OPN(Cl)Br",
                    0.0
                ],
                [
                    "OP1CSO1",
                    0.0
                ],
                [
                    "OP(Cl)OCl",
                    0.0
                ],
                [
                    "ONBr",
                    0.0
                ],
                [
                    "ON(Cl)CCl",
                    0.0
                ],
                [
                    "OCSS",
                    0.0
                ],
                [
                    "OCSCF",
                    0.0
                ],
                [
                    "OCP(Cl)OF",
                    0.0
                ],
                [
                    "OCP",
                    0.0
                ],
                [
                    "OC(F)F",
                    0.0
                ],
                [
                    "O=c1[pH]os1",
                    0.0
                ],
                [
                    "O=C1POCS1",
                    0.0
                ],
                [
                    "NPOF",
                    0.0
                ],
                [
                    "NPCl",
                    0.0
                ],
                [
                    "NP(F)Cl",
                    0.0
                ],
                [
                    "NNP",
                    0.0
                ],
                [
                    "NNOCl",
                    0.0
                ],
                [
                    "NNCl",
                    0.0
                ],
                [
                    "NN=CCO",
                    0.0
                ],
                [
                    "NCSS",
                    0.0
                ],
                [
                    "NCS",
                    0.0
                ],
                [
                    "NCCNN",
                    0.0
                ],
                [
                    "NCCN",
                    0.0
                ],
                [
                    "NCC(S)CNN",
                    0.0
                ],
                [
                    "NCBr",
                    0.0
                ],
                [
                    "NC(P)Cl",
                    0.0
                ],
                [
                    "NC(F)Br",
                    0.0
                ],
                [
                    "NC#CBr",
                    0.0
                ],
                [
                    "N=PSS",
                    0.0
                ],
                [
                    "N=PON",
                    0.0
                ],
                [
                    "N1NSS1",
                    0.0
                ],
                [
                    "N1=NN1",
                    0.0
                ],
                [
                    "FSCP",
                    0.0
                ],
                [
                    "FPPCl",
                    0.0
                ],
                [
                    "FPCCl",
                    0.0
                ],
                [
                    "FP(Cl)Cl",
                    0.0
                ],
                [
                    "FCOS",
                    0.0
                ],
                [
                    "FCCCS",
                    0.0
                ],
                [
                    "FCCBr",
                    0.0
                ],
                [
                    "FCC#P",
                    0.0
                ],
                [
                    "FC=S",
                    0.0
                ],
                [
                    "FC(=P)P",
                    0.0
                ],
                [
                    "FC#CBr",
                    0.0
                ],
                [
                    "Cl[SH]1NNS1",
                    0.0
                ],
                [
                    "Cl[SH]1NNCS1",
                    0.0
                ],
                [
                    "ClSCNBr",
                    0.0
                ],
                [
                    "ClP(Cl)SBr",
                    0.0
                ],
                [
                    "ClOCl",
                    0.0
                ],
                [
                    "ClOBr",
                    0.0
                ],
                [
                    "ClNOCl",
                    0.0
                ],
                [
                    "ClNCl",
                    0.0
                ],
                [
                    "ClNBr",
                    0.0
                ],
                [
                    "C[SH]=N",
                    0.0
                ],
                [
                    "C[SH](F)SCO",
                    0.0
                ],
                [
                    "CS(N)=CP",
                    0.0
                ],
                [
                    "CPF",
                    0.0
                ],
                [
                    "CP(N)SF",
                    0.0
                ],
                [
                    "CP(F)Cl",
                    0.0
                ],
                [
                    "CP(Cl)OF",
                    0.0
                ],
                [
                    "COCP",
                    0.0
                ],
                [
                    "COC",
                    0.0
                ],
                [
                    "CNBr",
                    0.0
                ],
                [
                    "CN(N)CCl",
                    0.0
                ],
                [
                    "CCP(Cl)OBr",
                    0.0
                ],
                [
                    "CCCP",
                    0.0
                ],
                [
                    "CCC=C(P)CCl",
                    0.0
                ],
                [
                    "CCC(O)CCBr",
                    0.0
                ],
                [
                    "CC(P)S",
                    0.0
                ],
                [
                    "CC(F)F",
                    0.0
                ],
                [
                    "CC(CP)CBr",
                    0.0
                ],
                [
                    "CC(C)Br",
                    0.0
                ],
                [
                    "CC(Br)P(Cl)OBr",
                    0.0
                ],
                [
                    "CC(Br)C=CCl",
                    0.0
                ],
                [
                    "CC#CC",
                    0.0
                ],
                [
                    "C=PBr",
                    0.0
                ],
                [
                    "C=P",
                    0.0
                ],
                [
                    "C=NS",
                    0.0
                ],
                [
                    "C=NC",
                    0.0
                ],
                [
                    "C=CO",
                    0.0
                ],
                [
                    "C=C(C)Cl",
                    0.0
                ],
                [
                    "C1CO1",
                    0.0
                ],
                [
                    "C#CP",
                    0.0
                ],
                [
                    "C#CCC",
                    0.0
                ],
                [
                    "BrCCCCBr",
                    0.0
                ],
                [
                    "BrC1OS1",
                    0.0
                ]
            ],
            "execution_time": 1.9417293071746826,
            "number_scoring_function_calls": 999,
            "metadata": {
                "top_1": 0.0,
                "top_10": 0.0,
                "top_100": 0.0,
                "internal_similarity_max": 0.5555555555555556,
                "internal_similarity_mean": 0.04683418297097346,
                "internal_similarity_histogram_density": [
                    [
                        8.726,
                        0.878,
                        0.2919999999999999,
                        0.08400000000000002,
                        0.014000000000000002,
                        0.005999999999999995,
                        0.0,
                        0.0,
                        0.0,
                        0.0
                    ]
                ],
                "internal_similarity_histogram_bins": [
                    [
                        0.0,
                        0.1,
                        0.2,
                        0.30000000000000004,
                        0.4,
                        0.5,
                        0.6000000000000001,
                        0.7000000000000001,
                        0.8,
                        0.9,
                        1.0
                    ]
                ]
            }
        },
        {
            "benchmark_name": "Scaffold Hop",
            "score": 0.6465080414188143,
            "optimized_molecules": [
                [
                    "CCc1nc2ccsc(NC(=NC3(CC)N=CCC3(CC)C(F)Br)C(Cl)(CF)CC(CF)C(F)(F)CCC(C)Cl)c(Cl)c1o2",
                    0.6465080414188147
                ],
                [
                    "CCc1nc2ccsc(NC(=NC3(CC)N=CCC3(C)C(F)Br)C(Cl)(CF)CC(CF)C(F)(F)CCC(C)Cl)c(Cl)c1o2",
                    0.6465080414188147
                ],
                [
                    "CCc1nc2ccsc(NC(=NC3(CC)N=CCC3(C)C(F)Br)C(Cl)(CF)CC(CF)C(F)(F)CC(Cl)CC)c(Cl)c1o2",
                    0.6465080414188147
                ],
                [
                    "CCc1nc2ccsc(NC(=NC(CC)(N=CC(C)CCl)C(CF)CBr)C(Cl)(CC(CF)C(F)(F)CC(Br)C(C)Br)C(F)Cl)c(Cl)c1o2",
                    0.6465080414188147
                ],
                [
                    "CCc1nc2ccsc(NC(=NC(CC)(N=CC(C)CCl)C(CBr)C(F)(Cl)Br)C(C(F)Cl)C(Cl)C(Cl)(CF)C(F)(F)CC(Br)CC)c(Cl)c1o2",
                    0.6465080414188147
                ],
                [
                    "CCc1c(NC(=NC(CC)(N=CCBr)C(C)C(F)Br)C(Cl)(CC(CF)C(F)(F)CC(Br)CC)C(F)Cl)sccc2nc(CCl)c1o2",
                    0.6465080414188147
                ],
                [
                    "CCCc1nc2ccsc(NC(=NC(N=CC(C)CCl)C(CBr)C(F)Br)C(Cl)(CC(Cl)(CF)C(F)(F)CC(Br)CC)C(F)(Cl)CC)c(Cl)c1o2",
                    0.6465080414188147
                ],
                [
                    "CCCc1nc2ccsc(NC(=NC(C)(N=CCCCl)C(CBr)C(F)Br)C(Cl)(CC(Cl)(CF)C(F)(F)CC(Br)CC)C(F)Cl)c(Cl)c1o2",
                    0.6465080414188147
                ],
                [
                    "CCCS(Cl)(C(F)(Cl)CBr)C1(N=C(Nc2sccc3nc(CCCl)c(o3)c2Cl)S(CF)(CCl)CC(Cl)(CF)C(F)(F)CC(Br)C(C)C)C=C=N1",
                    0.6465080414188147
                ],
                [
                    "CCCCC(F)(F)C(Cl)(CF)CC(C(=NC(CCC)(N=CC(C)C)C(Br)(CBr)C(F)Br)Nc1sccc2nc(C(C)Cl)c(o2)c1Cl)C(F)Cl",
                    0.6465080414188147
                ],
                [
                    "CCCCC(F)(F)C(Cl)(CF)CC(C(=NC(CC)(N=CCCCCl)C(CF)CBr)Nc1sccc2nc(CCC)c(o2)c1Cl)C(F)Cl",
                    0.6465080414188147
                ],
                [
                    "CCCCC(F)(F)C(Cl)(CF)CC(C(=NC(CC)(N=CC(C)C)C(CF)CBr)Nc1sccc2nc(C(C)Br)c(o2)c1Cl)C(F)Cl",
                    0.6465080414188147
                ],
                [
                    "CCCCC(F)(F)C(Cl)(CF)CC(C(=NC(CC)(N=CC(C)C)C(CF)CBr)Nc1sccc2nc(C(C)(Cl)Br)c(o2)c1Cl)C(F)Cl",
                    0.6465080414188147
                ],
                [
                    "CCCCC(F)(F)C(Cl)(CF)CC(C(=NC(CC)(N=CC(C)C)C(C)(Br)C(F)Br)Nc1sccc2nc(CCl)c(o2)c1Cl)C(F)Cl",
                    0.6465080414188147
                ],
                [
                    "CCCCC(F)(F)C(CF)CC(Cl)(CF)C(=NC1(CC)N=CCC1(C)C(F)Br)Nc1sccc2nc(C(C)Cl)c(o2)c1Cl",
                    0.6465080414188147
                ],
                [
                    "CCC=NC(CC)(N=C(Nc1sccc2nc(C(C)Br)c(o2)c1Cl)C(Cl)(CC(Cl)(CF)C(F)(F)CC(Br)CC)C(F)Cl)C(Br)(CCl)C(F)Br",
                    0.6465080414188147
                ],
                [
                    "CCC(Cl)CC(F)(F)C(Cl)(CF)CC(Cl)(C(=NC(CCl)(CC(F)Br)N=CC(C)C)Nc1sccc2nc(C(Br)CCl)c(o2)c1Cl)C(F)Cl",
                    0.6465080414188147
                ],
                [
                    "CCC(Cl)CC(F)(F)C(Cl)(CF)CC(Cl)(C(=NC(C)(CC(F)Br)N=CC(C)C)Nc1sccc2nc(CC(Br)CCl)c(o2)c1Cl)C(F)Cl",
                    0.6465080414188147
                ],
                [
                    "CCC(Cl)CC(F)(F)C(Cl)(CF)CC(Cl)(C(=NC(C)(CC(F)Br)N=CC(C)C)Nc1sccc2nc(C(Br)CCl)c(o2)c1Cl)C(F)Cl",
                    0.6465080414188147
                ],
                [
                    "CCC(Br)CC(F)(F)C(Cl)(CF)CC(Cl)(CF)C(=NC1(C(Cl)(CC)C(F)(Cl)Br)C=C=N1)Nc1sccc2nc(CCCl)c(o2)c1Cl",
                    0.6465080414188147
                ],
                [
                    "CCC(Br)CC(F)(F)C(Cl)(CF)CC(Cl)(CF)C(=NC1(C(C)(Cl)C(F)(Cl)Br)C=C=N1)Nc1sccc2nc(CCCl)c(o2)c1Cl",
                    0.6465080414188147
                ],
                [
                    "CCC(Br)CC(F)(F)C(Cl)(CF)CC(Cl)(C(=NC(CC)(N=CC(C)CCl)C(CBr)C(F)Br)Nc1sccc2nc(C(C)Br)c(o2)c1Cl)C(F)Cl",
                    0.6465080414188147
                ],
                [
                    "CCC(Br)C(Br)C(F)(F)C(Cl)(CF)CC(Cl)(CF)C(=NC1(C(Cl)(CC)C(F)(Cl)Br)C=C=N1)Nc1sccc2nc(CCCl)c(o2)c1Cl",
                    0.6465080414188147
                ],
                [
                    "CC=NC(CCCBr)(N=C(Nc1sccc2nc(CCl)c(o2)c1Cl)C(Cl)(CF)CC(CF)C(F)(F)C(Cl)CC(C)Cl)C(C)C(F)(Cl)Br",
                    0.6465080414188147
                ],
                [
                    "C=NS(Cl)(CCC)(N=C(Nc1sccc2nc(CCCCl)c(o2)c1CC)C(Cl)(CC(Br)(CF)C(F)(F)CC(Br)CC)C(F)CC)=C(C)C(F)Br",
                    0.6465080414188147
                ],
                [
                    "C=NS(CCC)(N=C(Nc1sccc2nc(CCC(Cl)Br)c(o2)c1CBr)C(CCl)(CC(CF)C(F)(F)CC(Br)CC)C(F)CC)C(C)CF",
                    0.6465080414188147
                ],
                [
                    "C=NS(C)(N=C(Nc1sccc2nc(Cl)c(o2)c1Cl)C(Cl)(CF)CC(Cl)(CF)C(F)(F)CC(Br)CC)C(C)(CC)C(F)Cl",
                    0.6465080414188147
                ],
                [
                    "C=NC(N=C(Nc1sccc2nc(CCl)c(o2)c1Cl)C(CF)CC(Cl)(CF)C(F)(F)CCC(C)Cl)(C(C)CBr)C(C)C(C)F",
                    0.6465080414188147
                ],
                [
                    "C=NC(N=C(Nc1sccc2nc(CCl)c(o2)c1Cl)C(CF)CC(Cl)(CF)C(F)(F)CCC(C)Cl)(C(C)CBr)C(C)C(C)(F)Br",
                    0.6465080414188147
                ],
                [
                    "C=NC(N=C(Nc1sccc2nc(CCl)c(o2)c1Cl)C(CF)CC(Cl)(CF)C(F)(F)CCC(C)Cl)(C(C)C)C(C)C(C)F",
                    0.6465080414188147
                ],
                [
                    "C=NC(N=C(Nc1sccc2nc(CCCl)c(o2)c1CC)C(CC(Br)(CF)C(F)(F)CC(Br)C(C)Cl)C(F)Cl)(C(C)CC)C(C)C(F)Br",
                    0.6465080414188147
                ],
                [
                    "C=NC(N=C(Nc1sccc2nc(C)c(o2)c1Cl)C(CF)CC(Cl)(CF)C(F)(F)CCC(C)Cl)(C(C)C)C(CC)S(C)(F)Br",
                    0.6465080414188147
                ],
                [
                    "C=NC(N=C(Nc1sccc2nc(C)c(o2)c1Cl)C(CF)CC(Cl)(CF)C(F)(F)CCC(C)Cl)(C(C)C)C(C)C(C)(F)Br",
                    0.6465080414188147
                ],
                [
                    "C=NC(N=C(Nc1sccc2nc(C)c(o2)c1CCl)C(CF)CC(Cl)(CF)C(F)(F)CCC(C)Cl)(C(C)C)C(CC)S(C)(F)Br",
                    0.6465080414188147
                ],
                [
                    "C=NC(CCl)(N=C(Nc1sccc2nc(CCCl)c(o2)c1CCCl)C(Cl)(CF)C(Br)C(C(F)Cl)C(F)(F)CC(Br)CC)C1(C(F)Br)CC1",
                    0.6465080414188147
                ],
                [
                    "C=NC(CCl)(N=C(Nc1sccc2nc(CCCl)c(o2)c1CCCCl)C(Cl)(CF)C(Br)C(C(F)Cl)C(F)(F)CC(Br)CC)C1(C(F)Br)CC1",
                    0.6465080414188147
                ],
                [
                    "C=NC(CCl)(N=C(Nc1sccc2nc(CC)c(o2)c1Cl)C(C(F)Cl)C(Cl)C(C)(CF)C(F)(F)CC(Br)C(C)Cl)C(C)(C)C(F)Br",
                    0.6465080414188147
                ],
                [
                    "C=NC(CCCl)(N=C(Nc1sccc2nc(CCCl)c(o2)c1CCCl)C(Cl)(CF)C(Br)C(C(F)Cl)C(F)(F)CC(Br)CC)C1(C(F)Br)CC1",
                    0.6465080414188147
                ],
                [
                    "C=NC(CCCl)(N=C(Nc1sccc2nc(CCCl)c(o2)c1CCCCl)C(Cl)(CF)C(Br)C(C(F)Cl)C(F)(F)CC(Br)CC)C1(C(F)Br)CC1",
                    0.6465080414188147
                ],
                [
                    "C=NC(CCCl)(N=C(Nc1sccc2nc(CCCl)c(o2)c1CCCCl)C(Cl)(CF)C(Br)C(C(F)Cl)C(F)(F)CC(Br)CC)C(C)C(F)Br",
                    0.6465080414188147
                ],
                [
                    "C=NC(CCCl)(N=C(Nc1sccc2nc(CCC)c(o2)c1Cl)C(C(F)Cl)C(Cl)C(Cl)(C(F)Br)S(F)(F)CC(Br)C(C)Cl)C(C)(C)C(F)Br",
                    0.6465080414188147
                ],
                [
                    "C=NC(CCCl)(N=C(Nc1sccc2nc(CC)c(o2)c1Cl)C(CC(Cl)(CF)C(F)(F)CC(Br)CC)C(F)Cl)C1(C)CC1(F)Br",
                    0.6465080414188147
                ],
                [
                    "C=NC(CCCl)(N=C(Nc1sccc2nc(CC)c(o2)c1CCCCl)C(Cl)(CF)C(Cl)(Br)C(C(F)Cl)C(F)(F)CC(Br)CC)C1(C(F)Br)CC1",
                    0.6465080414188147
                ],
                [
                    "C=NC(CCCl)(N=C(Nc1sccc2nc(C)c(o2)c1Cl)C(CC(Cl)(CF)C(F)(F)CC(Br)CC)C(F)Cl)C1(C)CC1(F)Br",
                    0.6465080414188147
                ],
                [
                    "C=NC(CCCBr)(N=C(Nc1sccc2nc(Cl)c(o2)c1Cl)C(Cl)(CF)CC(CF)C(F)(F)CCCC)C(C)(Cl)C(F)Br",
                    0.6465080414188147
                ],
                [
                    "C=NC(CCCBr)(N=C(Nc1sccc2nc(CCl)c(o2)c1Cl)C(Cl)(CF)CC(CF)C(F)(F)CCC(C)Cl)C(C)(Cl)C(F)Br",
                    0.6465080414188147
                ],
                [
                    "C=NC(CCCBr)(N=C(Nc1sccc2nc(CCl)c(o2)c1Cl)C(Cl)(CF)CC(CF)C(F)(F)C(Cl)CC(C)Cl)C(Cl)(CBr)C(F)Br",
                    0.6465080414188147
                ],
                [
                    "C=NC(CCCBr)(N=C(Nc1sccc2nc(CCl)c(o2)c1Cl)C(Cl)(CF)CC(CF)C(F)(F)C(Cl)CC(C)Cl)C(C)(Cl)C(F)Br",
                    0.6465080414188147
                ],
                [
                    "C=NC(CCCBr)(N=C(Nc1sccc2nc(CCl)c(o2)c1Cl)C(Cl)(CC(CF)C(F)(F)C(Cl)CC(C)Cl)C(F)Cl)C(C)(Cl)C(F)Br",
                    0.6465080414188147
                ],
                [
                    "C=NC(CCCBr)(N=C(Nc1sccc2nc(CCl)c(o2)c1CCl)C(Cl)(CF)CC(CF)C(F)(F)C(Cl)CC(C)Cl)C(C)(Cl)C(F)Br",
                    0.6465080414188147
                ],
                [
                    "C=NC(CCCBr)(N=C(Nc1sccc2nc(CCl)c(o2)c1CC)C(Cl)(CF)C(Br)C(CF)C(F)(F)C(Cl)CC(C)Cl)C(C)(CBr)C(F)Br",
                    0.6465080414188147
                ],
                [
                    "C=NC(CCCBr)(N=C(Nc1sccc2nc(CCl)c(o2)c1C)C(Cl)(CF)CC(CF)C(F)(F)C(Cl)CC(C)Cl)C(C)(C)C(F)Br",
                    0.6465080414188147
                ],
                [
                    "C=NC(CCCBr)(N=C(Nc1sccc2nc(C)c(o2)c1Cl)C(Cl)(CF)CC(CF)C(F)(F)C(Cl)CC(C)Cl)C(Cl)(CBr)C(F)Br",
                    0.6465080414188147
                ],
                [
                    "C=NC(CCC)(N=C(Nc1sccc2nc(CCCl)c(s2)c1CBr)C(Cl)(CF)CC(Cl)(CF)C(F)(F)CC(Br)CC)C(C)(CCl)C(F)Br",
                    0.6465080414188147
                ],
                [
                    "C=NC(CCC)(N=C(Nc1sccc2nc(CCCl)c(o2)c1CCCCl)C(Cl)(CF)C(Br)C(CF)C(F)(F)CC(Br)CC)C1(C(F)Br)CC1",
                    0.6465080414188147
                ],
                [
                    "C=NC(CCC)(N=C(Nc1sccc2nc(CCCl)c(o2)c1CCCCl)C(Cl)(CF)C(Br)C(C(F)Cl)C(F)(F)CC(Br)CC)S1(C(F)Br)CC1",
                    0.6465080414188147
                ],
                [
                    "C=NC(CCC)(N=C(Nc1sccc2nc(CCCl)c(o2)c1CCCCl)C(Cl)(CF)C(Br)C(C(F)Cl)C(F)(F)CC(Br)CC)C1(C(F)Br)CC1",
                    0.6465080414188147
                ],
                [
                    "C=NC(CCC)(N=C(Nc1sccc2nc(CCCl)c(o2)c1CCCCl)C(CF)C(Br)C(Cl)(CF)C(F)(F)CC(Br)CC)C1(C(F)Br)CC1",
                    0.6465080414188147
                ],
                [
                    "C=NC(CCC)(N=C(Nc1sccc2nc(CCCl)c(o2)c1CCC)C(Cl)(CC(Br)(CF)C(F)(F)CC(Br)CC)C(F)Cl)C(C)C(F)Br",
                    0.6465080414188147
                ],
                [
                    "C=NC(CCC)(N=C(Nc1sccc2nc(CCCCl)c(o2)c1Cl)C(Cl)(CF)CC(CF)C(F)(F)CC(Br)C(C)Cl)C(C)(CCl)C(F)Br",
                    0.6465080414188147
                ],
                [
                    "C=NC(CCC)(N=C(Nc1sccc2nc(CCCCl)c(o2)c1Br)C(Cl)(CF)CC(CF)C(F)(F)CC(C)C(C)Cl)C(CCl)C(F)Br",
                    0.6465080414188147
                ],
                [
                    "C=NC(CCC)(N=C(Nc1sccc2nc(CCC)c(o2)c1C(C)CCl)C(Cl)(CF)CC(CF)C(F)(F)CCCC)C1(C(F)Br)CC1",
                    0.6465080414188147
                ],
                [
                    "C=NC(CCC)(N=C(Nc1sccc2nc(CCC)c(o2)c1Br)C(Cl)(CF)C(Cl)C(CF)C(F)(F)CC(Br)CC)C(C)(CC)C(F)Br",
                    0.6465080414188147
                ],
                [
                    "C=NC(CCC)(N=C(Nc1sccc2nc(CC)c(o2)c1Cl)C(Cl)(CF)CC(CF)C(F)(F)CCC(C)Cl)C(C)C(F)Br",
                    0.6465080414188147
                ],
                [
                    "C=NC(CCC)(N=C(Nc1sccc2nc(CC)c(o2)c1C)C(Cl)(CC(Br)(CF)C(F)(F)CCCC)C(F)CCl)C(C)C(F)Br",
                    0.6465080414188147
                ],
                [
                    "C=NC(CCC)(N=C(Nc1sccc2nc(C)c(o2)c1Cl)C(Cl)(CC(Cl)(CF)C(F)(F)CCC(C)Cl)C(C)(F)Cl)C(C(C)C)(C(C)Br)C(F)Br",
                    0.6465080414188147
                ],
                [
                    "C=NC(CCC)(N=C(Nc1sccc2nc(C)c(o2)c1Cl)C(CC(Cl)(CF)C(F)(F)CCC(C)Cl)C(C)(F)Cl)C(C)(C(C)Br)C(C)(F)Br",
                    0.6465080414188147
                ],
                [
                    "C=NC(CCC)(N=C(Nc1sccc2nc(C(Br)CC)c(o2)c1Cl)C(Cl)(CF)CC(CF)C(F)(F)CC(Br)CC)C1(C(F)Br)CCC1",
                    0.6465080414188147
                ],
                [
                    "C=NC(CCC)(CC(F)Br)N=C(Nc1sccc2nc(CCl)c(o2)c1CC)C(Cl)(CC(Br)(CF)C(F)(F)CC(Br)CC)C(F)CCl",
                    0.6465080414188147
                ],
                [
                    "C=NC(CCBr)(N=C(Nc1sccc2nc(CCl)c(o2)c1Cl)C(Cl)(CF)CC(CF)C(F)(F)C(Cl)CC(C)Cl)C(Cl)C(F)Br",
                    0.6465080414188147
                ],
                [
                    "C=NC(CC)(N=C(Nc1sccc2nc(CCl)c(o2)c1Cl)C(Cl)(CF)CC(CF)C(F)(F)CC(Br)C(C)Cl)C(C)(CC)C(F)(Br)CC",
                    0.6465080414188147
                ],
                [
                    "C=NC(CC)(N=C(Nc1sccc2nc(CC)c(o2)c1Cl)C(Cl)(CF)CC(CF)C(F)(F)CC(Cl)CC)C(C)C(F)Br",
                    0.6465080414188147
                ],
                [
                    "C=NC(CC)(N=C(Nc1sccc2nc(CC)c(o2)c1Cl)C(Cl)(CC(Cl)(CF)C(F)(F)CCCC)C(C)F)C(C)(Br)C(F)Br",
                    0.6465080414188147
                ],
                [
                    "C=NC(CC)(N=C(Nc1sccc2nc(C)c(o2)c1Cl)C(Cl)(CF)CC(CF)C(F)(F)CC(Br)C(C)Cl)C(CC)C(F)(Br)CCCl",
                    0.6465080414188147
                ],
                [
                    "C=NC(CC)(N=C(Nc1sccc2nc(C)c(o2)c1Cl)C(Cl)(CF)CC(CF)C(F)(F)CC(Br)C(C)Cl)C(C)(CC)C(F)(Br)CCCl",
                    0.6465080414188147
                ],
                [
                    "C=NC(CC)(N=C(Nc1sccc2nc(C)c(o2)c1Cl)C(Cl)(CC(Cl)(CF)C(F)(F)CCC(C)Cl)C(C)(F)CCl)C(C(C)C)(C(C)Br)C(F)Br",
                    0.6465080414188147
                ],
                [
                    "C=NC(CC)(N=C(Nc1sccc2nc(C(Cl)Br)c(o2)c1CCCCl)C(Cl)(CF)C(Br)C(Br)(C(F)Cl)C(F)(F)CC(Br)CC)C1(C(F)Br)CC1",
                    0.6465080414188147
                ],
                [
                    "C=NC(CC)(N=C(Nc1sccc2nc(Br)c(o2)c1Cl)C(Cl)(CC(Cl)(CF)C(F)(F)CCC(C)Cl)C(C)(F)CCl)C(C(C)C)(C(C)Br)C(F)Br",
                    0.6465080414188147
                ],
                [
                    "C=NC(CC(Cl)CBr)(N=C(Nc1sccc2nc(Cl)c(o2)c1Cl)C(C=C(CF)C(F)(F)C(Cl)CC(C)Cl)CF)C(C)(Cl)CF",
                    0.6465080414188147
                ],
                [
                    "C=NC(CBr)(N=C(Nc1sccc2nc(CCCl)c(o2)c1Cl)C(Cl)(CF)CC(CF)C(F)(F)CC(Br)C(C)Cl)C(C)(Cl)C(F)Br",
                    0.6465080414188147
                ],
                [
                    "C=NC(C)(N=C(Nc1sccc2nc(CCl)c(o2)c1C)C(CC(Cl)(CF)C(F)(F)CCCC)C(F)Cl)C(C)(CBr)C(F)CC",
                    0.6465080414188147
                ],
                [
                    "C=NC(C)(N=C(Nc1sccc2nc(CCCl)c(o2)c1Cl)C(Cl)(CF)CC(CF)C(F)(F)CCC(C)Cl)C(C)(Cl)C(F)Br",
                    0.6465080414188147
                ],
                [
                    "C=NC(C)(N=C(Nc1sccc2nc(CCCl)c(o2)c1Cl)C(Cl)(CF)CC(CF)C(F)(F)CCC(C)Cl)C(C)(CCl)C(F)Br",
                    0.6465080414188147
                ],
                [
                    "C=NC(C)(N=C(Nc1sccc2nc(CCCl)c(o2)c1C)C(Cl)(CF)CC(CF)C(F)(F)CC(Br)C(C)Cl)C(C)(Cl)C(F)Cl",
                    0.6465080414188147
                ],
                [
                    "C=NC(C)(N=C(Nc1sccc2nc(CCCCl)c(o2)c1Cl)C(Cl)(CF)CC(Cl)(CF)C(F)(F)CC(Br)CC)C(C)(CC)C(F)Br",
                    0.6465080414188147
                ],
                [
                    "C=NC(C)(N=C(Nc1sccc2nc(CCCCl)c(o2)c1Cl)C(Cl)(CF)CC(Cl)(CF)C(F)(F)CC(Br)CC)C(C)(C)C(F)Br",
                    0.6465080414188147
                ],
                [
                    "C=NC(C)(N=C(Nc1sccc2nc(CCBr)c(o2)c1Cl)C(CF)CS(Cl)(CF)C(F)(F)CC(Br)CC)C(C)(CC)C(F)Cl",
                    0.6465080414188147
                ],
                [
                    "C=NC(C)(N=C(Nc1sccc2nc(CC)c(s2)c1Cl)C(Cl)(CC(CF)C(F)(F)CC(Br)CC)C(F)C(C)Cl)C(C)(C)C(F)Br",
                    0.6465080414188147
                ],
                [
                    "C=NC(C)(N=C(Nc1sccc2nc(CC)c(o2)c1Cl)C(Cl)(CF)CC(CF)C(F)(F)CC(Br)C(C)Cl)C(CCl)(C(C)Cl)C(F)Br",
                    0.6465080414188147
                ],
                [
                    "C=NC(C)(N=C(Nc1sccc2nc(CC)c(o2)c1CCC)C(CC(Cl)(CF)C(F)(F)CCCC)C(F)(Cl)Cl)C(CBr)(CBr)C(C)F",
                    0.6465080414188147
                ],
                [
                    "C=NC(C)(N=C(Nc1sccc2nc(CC(C)Cl)c(o2)c1Cl)C(Cl)(CF)CC(Cl)(CF)C(F)(F)CC(Br)CC)C(C)(CBr)C(F)Br",
                    0.6465080414188147
                ],
                [
                    "C=NC(C)(N=C(Nc1sccc2nc(CC(C)Cl)c(o2)c1Cl)C(Cl)(CF)CC(Cl)(CF)C(F)(F)CC(Br)CC)C(C(F)Br)C(Cl)Br",
                    0.6465080414188147
                ],
                [
                    "C=NC(C)(N=C(Nc1sccc2nc(CC(C)(Cl)Br)c(o2)c1Cl)C(Cl)(CF)CC(Cl)(CF)C(F)(F)CC(Br)CC)C(C)(CBr)C(F)Br",
                    0.6465080414188147
                ],
                [
                    "C=NC(C)(N=C(Nc1sccc2nc(C)c(o2)c1CC)C(CC(Cl)(CF)C(F)(F)CCCC)C(F)Cl)C(CBr)(CBr)C(F)CC",
                    0.6465080414188147
                ],
                [
                    "C=NC(C)(N=C(Nc1sccc2nc(C(Cl)Cl)c(o2)c1C)C(CC(Cl)(CF)C(F)(F)CCCC)C(F)Cl)C(C)(C(F)CC)C(C)(Br)Br",
                    0.6465080414188147
                ],
                [
                    "C=NC(C)(N=C(Nc1sccc2nc(C(C)Cl)c(o2)c1CCC)C(CC(Cl)(CF)C(F)(F)CCCC)C(F)Cl)C(CBr)(CBr)C(C)F",
                    0.6465080414188147
                ],
                [
                    "C=NC(C)(N=C(Nc1sccc2nc(C(C)Cl)c(o2)c1CC)C(CC(Cl)(CF)C(F)(F)CCCC)C(F)Cl)C(CF)(CCC)C(Br)Br",
                    0.6465080414188147
                ],
                [
                    "C=NC(C)(N=C(Nc1sccc2nc(C(C)Cl)c(o2)c1CC)C(CC(Cl)(CF)C(F)(F)CCCC)C(F)Cl)C(CBr)(CBr)C(F)CC",
                    0.6465080414188147
                ],
                [
                    "C=NC(C)(N=C(Nc1sccc2nc(C(C)Cl)c(o2)c1CC)C(CC(Cl)(CF)C(F)(F)CCCC)C(F)Cl)C(C)(C(Br)Br)C(F)CC",
                    0.6465080414188147
                ],
                [
                    "C=Cc1nc2ccsc(NC(=NC(N=C)(C(C)C)C(C)(C)C(F)Br)C(Cl)(CF)CC(=CF)C(F)(F)CCC(C)Cl)c(Cl)c1o2",
                    0.6465080414188147
                ]
            ],
            "execution_time": 127.35575318336487,
            "number_scoring_function_calls": 1000,
            "metadata": {
                "top_1": 0.6465080414188147,
                "top_10": 0.6465080414188148,
                "top_100": 0.6465080414188137,
                "internal_similarity_max": 0.9565217391304348,
                "internal_similarity_mean": 0.409067121535557,
                "internal_similarity_histogram_density": [
                    [
                        0.1,
                        0.0,
                        0.2699999999999999,
                        5.2120000000000015,
                        3.1960000000000006,
                        0.7299999999999993,
                        0.26400000000000007,
                        0.14200000000000002,
                        0.07200000000000001,
                        0.014000000000000002
                    ]
                ],
                "internal_similarity_histogram_bins": [
                    [
                        0.0,
                        0.1,
                        0.2,
                        0.30000000000000004,
                        0.4,
                        0.5,
                        0.6000000000000001,
                        0.7000000000000001,
                        0.8,
                        0.9,
                        1.0
                    ]
                ]
            }
        },
        {
            "benchmark_name": "Deco Hop",
            "score": 0.5077007700770078,
            "optimized_molecules": [
                [
                    "CN(C)C(F)(CC(F)F)N(CS(C#N)(C(Cl)CCCl)C1(F)OCC1(C)C)C(N=CCl)NCC(c1c(C(F)(F)Cl)c1=NF)C(F)F",
                    0.5077007700770076
                ],
                [
                    "CN(C)C(F)(CC(F)F)N(CS(C#N)(C(CCl)SCl)C1(F)OCC1(C)C)C(N=C(Cl)Br)NCC(c1c(C(F)(F)Cl)c1=NF)C(F)(F)Br",
                    0.5077007700770076
                ],
                [
                    "CN(C)C(F)(CC(F)Cl)N(CS(C)(C(CCl)SCl)C1(F)OCC1(C)C)C(N=CCl)NCC(c1c(C(F)(F)Cl)c1=NF)C(F)(F)Br",
                    0.5077007700770076
                ],
                [
                    "CN(C)C(F)(C(Br)C(F)F)N(CS(C#N)(C(CCCl)SCl)C1(F)OCCC1(C)C)C(N=CCl)NC(Br)C(c1c(C(F)(F)Cl)c1=NF)C(F)(F)Br",
                    0.5077007700770076
                ],
                [
                    "CCN(C)C(F)(CCF)N(CS(C)(C(C)SCl)C1(F)OCC1(C)CC)C(F)(N=CCCCl)NCC(c1c(C(F)(F)Cl)c1=NF)C(F)(F)Br",
                    0.5077007700770076
                ],
                [
                    "CCN(C)C(F)(CCF)N(CS(C#N)(C(C)SCl)C1(F)OCC1(C)C)C(F)(N=CCC(C)Cl)NCC(c1c(C(F)(F)Cl)c1=NF)C(F)(F)Br",
                    0.5077007700770076
                ],
                [
                    "CCN(C)C(F)(CC(F)Cl)N(CS(C#N)(C(C)Cl)C1(F)OCC1(C)CCCCl)C(F)(N=C(C)Br)NCC(c1c(C(F)(F)Cl)c1=NF)C(F)(F)Br",
                    0.5077007700770076
                ],
                [
                    "CCN(C)C(F)(CC(F)Cl)N(CS(C#N)(C(C)Cl)C1(F)OCC1(C)CCCCl)C(F)(N=C(Br)Br)NCC(c1c(C(F)(F)Cl)c1=NF)C(F)(F)Br",
                    0.5077007700770076
                ],
                [
                    "CCC=NC(F)(NCC(c1c(C(F)(F)Cl)c1=NF)C(F)(F)Br)N(CS(C)(CSCl)C1(F)OCC1(C)CC)C(F)(CC(F)Cl)N(C)CC",
                    0.5077007700770076
                ],
                [
                    "CC=NC(NCC(c1c(C(F)(F)Cl)c1=NF)C(F)(F)Cl)N(CS(C#N)(C(Br)CCl)C1(F)OCC1(C)CCl)C(F)(CCF)N(C)C",
                    0.5077007700770076
                ],
                [
                    "CC=NC(F)(NCC(c1c(C(F)(F)Cl)c1=NF)C(F)(F)Br)N(CS(C#N)(C(C)SCl)C1(F)OCCC1(C)CCCCl)C(F)(CCF)N(C)CBr",
                    0.5077007700770076
                ],
                [
                    "CC=NC(F)(NCC(Cl)(c1c(C(F)F)c1=NF)C(F)F)N(C(C)S(C#N)(CCBr)C1(F)OCC1(C)C)C(F)(C(C)CF)N(C)CCC(Cl)Br",
                    0.5077007700770076
                ],
                [
                    "CC=NC(F)(NC(CCl)C(c1c(C(F)(F)Cl)c1=NF)C(F)(F)Br)N(CS(C#N)(C(C)SCl)C1(F)OCC1(C)CC)C(F)(CCF)N(C)CCC",
                    0.5077007700770076
                ],
                [
                    "C=NC(NCC(c1c(C(F)F)c1=NF)C(F)(F)CCBr)N(C(CCCl)S(C#N)(CC)C1(F)OCC1(C)C)C(F)(CC(F)CBr)N(C)C(C)Cl",
                    0.5077007700770076
                ],
                [
                    "C=NC(NCC(c1c(C(F)F)c1=NF)C(F)(F)CCBr)N(C(C)S(C#N)(CC)C1(F)OCC1(C)C)C(F)(CC(F)CBr)N(C)C(C)Cl",
                    0.5077007700770076
                ],
                [
                    "C=NC(NCC(c1c(C(F)F)c1=NF)C(F)(F)CBr)N(C(C)S(C#N)(CCC)C1(F)OCC1(C)C)C(F)(CC(F)CBr)N(C)C(C)Cl",
                    0.5077007700770076
                ],
                [
                    "C=NC(NCC(c1c(C(F)F)c1=NF)C(F)(F)Br)N(C(CC)S(S#N)(C(C)Cl)C1(F)OCC1(C)CC)C(F)(C(CF)C(F)F)N(C)CC",
                    0.5077007700770076
                ],
                [
                    "C=NC(NCC(c1c(C(F)F)c1=NF)C(F)(F)Br)N(C(C)S(S#N)(C(Cl)CC)C1(F)OCC1(C)CC)C(F)(C(CF)C(F)(F)CC)N(C)CC",
                    0.5077007700770076
                ],
                [
                    "C=NC(NCC(c1c(C(F)F)c1=NF)(C(Br)CCl)C(F)(F)C(C)(Cl)Cl)N(C(C)S(C#N)(CCBr)C1(F)OCC1(C)C)C(F)(C(C)=CF)N(C)C",
                    0.5077007700770076
                ],
                [
                    "C=NC(NCC(c1c(C(F)(F)F)c1=NF)C(F)(F)Br)N(C(CCl)S(C#N)(C(C)Br)C1(F)OCC1(C)CC)C(F)(C(Br)C(C)F)N(CC)C(C)Cl",
                    0.5077007700770076
                ],
                [
                    "C=NC(NCC(c1c(C(F)(F)Cl)c1=NF)C(F)(F)CBr)N(C(F)(CCF)N(C)CC)C(C)(Cl)S(C#N)(C(CC)SCl)C1(F)OCC1(C)C",
                    0.5077007700770076
                ],
                [
                    "C=NC(NCC(Br)(c1c(C(F)F)c1=NF)C(F)(F)SBr)N(C(CCCl)S(C#N)(CCCCl)C1(F)OCC1(C)C)C(F)(CC(C)F)N(CC)CCl",
                    0.5077007700770076
                ],
                [
                    "C=NC(NC(Cl)C(c1c(C(F)(F)F)c1=NF)C(F)(F)Br)N(C(CCl)S(C#N)(C(C)Cl)S1(F)OCC1(C)C)C(F)(CC(C)(F)Br)N(C)CC",
                    0.5077007700770076
                ],
                [
                    "C=NC(NC(Cl)C(c1c(C(F)(F)F)c1=NF)C(F)(F)Br)N(C(CCl)S(C#N)(C(C)Cl)C1(F)OCC1(C)CC)C(F)(CC(C)(F)Cl)N(C)CCC",
                    0.5077007700770076
                ],
                [
                    "C=NC(NC(Cl)C(c1c(C(F)(F)F)c1=NF)C(F)(F)Br)N(C(CCl)S(C#N)(C(C)Cl)C1(F)OCC1(C)CC)C(F)(CC(C)(F)Br)N(C)CC",
                    0.5077007700770076
                ],
                [
                    "C=NC(NC(Br)C(c1c(C(F)(F)Cl)c1=NF)S(F)(F)CCCl)N(C(Br)S(C#N)(CCl)C1(F)OCC1(C)C)C(F)(CC(F)Cl)N(C)C",
                    0.5077007700770076
                ],
                [
                    "C=NC(F)(NCC1(c2c(C(F)F)c2=NF)C(F)(F)C1(Cl)CBr)N(C(C)S(S#N)(C(C)CCl)C1(F)OCC1(C)C)C(F)(C(Br)CF)N(C)CC",
                    0.5077007700770076
                ],
                [
                    "C=NC(F)(NCC(c1c(C(F)F)c1=NF)C(F)(F)SBr)N(C(CCl)S(C#N)(CCl)C1(F)OCC1(C)C)C(F)(CC(C)F)N(C)CC",
                    0.5077007700770076
                ],
                [
                    "C=NC(F)(NCC(c1c(C(F)F)c1=NF)C(F)(F)SBr)N(C(CCCl)S(C#N)(CC)C1(F)OCC1(C)C)C(F)(CC(C)F)N(CC)CCl",
                    0.5077007700770076
                ],
                [
                    "C=NC(F)(NCC(c1c(C(F)F)c1=NF)C(F)(F)SBr)N(C(Br)S(C#N)(CCl)C1(F)OCC1(C)C)C(F)(CC(C)(F)F)N(C)CCBr",
                    0.5077007700770076
                ],
                [
                    "C=NC(F)(NCC(c1c(C(F)F)c1=NF)C(F)(F)Cl)N(C(CC)S(CC)(S#N)C1(F)OCC1(C)CC)C(F)(C(C)CF)N(C)CCl",
                    0.5077007700770076
                ],
                [
                    "C=NC(F)(NCC(c1c(C(F)F)c1=NF)C(F)(F)Cl)N(C(C)S(CC)(S#N)C1(F)OCC1(C)CC)C(F)(C(C)CF)N(C)CCl",
                    0.5077007700770076
                ],
                [
                    "C=NC(F)(NCC(c1c(C(F)F)c1=NF)C(F)(F)CCl)N(C(C)S(S#N)(C(C)CCl)C1(F)OCC1(C)CC)C(F)(C(CF)CBr)N(C)CCl",
                    0.5077007700770076
                ],
                [
                    "C=NC(F)(NCC(c1c(C(F)F)c1=NF)C(F)(F)CCCl)N(C(F)(C(Br)CF)N(C)CCl)C(C)(Cl)S(C#N)(C(C)Br)C1(F)OCC1(C)C",
                    0.5077007700770076
                ],
                [
                    "C=NC(F)(NCC(c1c(C(F)F)c1=NF)C(F)(F)CCBr)N(C(CCl)S(C#N)(CC)C1(F)OCC1(C)C)C(F)(CC(C)F)N(C)C(C)CCl",
                    0.5077007700770076
                ],
                [
                    "C=NC(F)(NCC(c1c(C(F)F)c1=NF)C(F)(F)CBr)N(C(C)S(S#N)(C(C)CCl)C1(F)OCC1(C)CCBr)C(F)(N(C)CC)C(C)(Br)CF",
                    0.5077007700770076
                ],
                [
                    "C=NC(F)(NCC(c1c(C(F)F)c1=NF)C(F)(F)CBr)N(C(C)S(S#N)(C(C)CCl)C1(F)OCC1(C)CC)C(F)(N(C)CC)C(C)(Br)CF",
                    0.5077007700770076
                ],
                [
                    "C=NC(F)(NCC(c1c(C(F)F)c1=NF)C(F)(F)CBr)N(C(C)S(C#N)(C(C)(Br)CCl)C1(F)OCC1(C)C)C(F)(C(C)CF)N(C)CCCCl",
                    0.5077007700770076
                ],
                [
                    "C=NC(F)(NCC(c1c(C(F)F)c1=NF)C(F)(F)Br)N(C(C)S(S#N)(C(C)Cl)C1(F)OCC1(C)CC)C(F)(C(C)CF)N(C)CC",
                    0.5077007700770076
                ],
                [
                    "C=NC(F)(NCC(c1c(C(F)F)c1=NF)C(F)(F)Br)N(C(C)S(S#N)(C(C)Cl)C1(F)OCC1(C)C)C(F)(C(C)CF)N(C)CCC",
                    0.5077007700770076
                ],
                [
                    "C=NC(F)(NCC(c1c(C(F)F)c1=NF)C(F)(F)Br)N(C(Br)S(C#N)(C(C)CCl)S1(F)OCC1(C)C)C(F)(C(C)CF)N(C)CC",
                    0.5077007700770076
                ],
                [
                    "C=NC(F)(NCC(c1c(C(F)F)c1=NF)C(F)(F)Br)N(C(Br)S(C#N)(C(C)CCl)S1(F)OCC1(C)C)C(F)(C(C)CF)N(C)C",
                    0.5077007700770076
                ],
                [
                    "C=NC(F)(NCC(c1c(C(F)F)c1=NF)C(C)(F)F)N(C(F)(CCF)N(C)CCl)C(C)(Br)S(C#N)(CCCl)C1(F)OCC1(C)C",
                    0.5077007700770076
                ],
                [
                    "C=NC(F)(NCC(c1c(C(F)(F)F)c1=NF)C(F)F)N(C(Cl)S(C#N)(CCCCl)C1(F)OCC1(CC)CCl)C(F)(CC(C)F)N(C)CC",
                    0.5077007700770076
                ],
                [
                    "C=NC(F)(NCC(c1c(C(F)(F)F)c1=NF)C(F)(F)Br)N(C(C(C)Cl)S(C#N)(CCCl)C1(F)OCC1(C)CC)C(F)(C(Br)C(C)F)N(C)CC",
                    0.5077007700770076
                ],
                [
                    "C=NC(F)(NCC(c1c(C(C)(F)F)c1=NF)C(F)(F)CBr)N(C(C)S(CCCl)(S#N)C1(F)OCC1(C)CCBr)C(F)(C(Br)CF)N(C)C",
                    0.5077007700770076
                ],
                [
                    "C=NC(F)(NCC(c1c(C(C)(F)F)c1=NF)C(F)(F)CBr)N(C(C)S(CCCl)(S#N)C1(F)OCC1(C)CC)C(F)(C(Br)CF)N(C)CC",
                    0.5077007700770076
                ],
                [
                    "C=NC(F)(NCC(Cl)(c1c(S(F)(F)Cl)c1=NF)C(C)(F)F)N(C(F)(CCF)N(C)CC)C(C)(Br)S(C#N)(CCCl)C1(F)OCCC1(C)C",
                    0.5077007700770076
                ],
                [
                    "C=NC(F)(NCC(Cl)(c1c(C(F)F)c1=NF)C(F)(F)CCBr)N(C(F)(CCF)N(C)CCl)C(C)(Br)S(C#N)(CF)C1(F)SCC1(C)CCCl",
                    0.5077007700770076
                ],
                [
                    "C=NC(F)(NCC(Cl)(c1c(C(F)F)c1=NF)C(F)(F)CBr)N(C(F)(CCF)N(CCl)CBr)C(C)(Br)S(C#N)(C(C)F)C1(F)SCC1(C)CCCl",
                    0.5077007700770076
                ],
                [
                    "C=NC(F)(NCC(Cl)(c1c(C(F)F)c1=NF)C(F)(F)CBr)N(C(F)(CCF)N(C)CCCl)C(C)(Br)S(C#N)(CCCl)C1(F)OCC1(C)CC",
                    0.5077007700770076
                ],
                [
                    "C=NC(F)(NCC(Cl)(c1c(C(F)F)c1=NF)C(F)(F)CBr)N(C(Br)S(C#N)(C(F)CCl)C1(F)SCC1(C)CC)C(F)(CCF)N(CCl)CBr",
                    0.5077007700770076
                ],
                [
                    "C=NC(F)(NCC(Cl)(c1c(C(F)F)c1=NF)C(F)(F)C(Cl)Br)N(C(C)S(C#N)(C(C)(C)Br)C1(F)OCC1(C)C)C(F)(CCF)N(C)CCCl",
                    0.5077007700770076
                ],
                [
                    "C=NC(F)(NCC(Cl)(c1c(C(F)F)c1=NF)C(F)(F)Br)N(C(C)S(C#N)(C(C)(Br)CCl)C1(F)OCC1(C)C)C(F)(C(C)CF)N(C)CCCl",
                    0.5077007700770076
                ],
                [
                    "C=NC(F)(NCC(Cl)(c1c(C(F)F)c1=NF)C(C)(F)F)N(C(F)(C(C)CF)N(C)CCl)C(C)(Cl)S(C#N)(C(C)Br)C1(F)OCC1(CC)CCCl",
                    0.5077007700770076
                ],
                [
                    "C=NC(F)(NCC(Cl)(c1c(C(F)(F)Cl)c1=NF)C(F)(F)CC)N(C(F)(CCF)N(C)CC)C(Br)(CC)S(C#N)(CCCCl)C1(F)OCC1(C)C",
                    0.5077007700770076
                ],
                [
                    "C=NC(F)(NCC(Cl)(c1c(C(F)(F)Cl)c1=NF)C(F)(F)CC)N(C(F)(C#CF)N(C)CBr)C(C)(Br)S(C#N)(CCCl)C1(F)OCC1(C)CC",
                    0.5077007700770076
                ],
                [
                    "C=NC(F)(NCC(Cl)(c1c(C(F)(F)Cl)c1=NF)C(C)(F)F)N(C(F)(CCF)N(C)CC)C(C)(Br)S(C#N)(CC)C1(F)OCC1(C)CC",
                    0.5077007700770076
                ],
                [
                    "C=NC(F)(NCC(Cl)(c1c(C(F)(F)CBr)c1=NF)C(F)(F)CBr)N(CS(C#N)(CC)S1(F)OCCC1(C)C)C(F)(CC(F)F)N(C)CC(C)Br",
                    0.5077007700770076
                ],
                [
                    "C=NC(F)(NCC(Cl)(c1c(C(F)(F)CBr)c1=NF)C(F)(F)CBr)N(CS(C#N)(CC)S1(F)OCCC1(C)C)C(F)(CC(F)F)N(C)C(C)Br",
                    0.5077007700770076
                ],
                [
                    "C=NC(F)(NCC(Cl)(c1c(C(F)(F)CBr)c1=NF)C(F)(F)C(Cl)Br)N(C(Cl)S(Br)(C#N)C1(F)OCC1(C)C)C(F)(C(CF)CF)N(C)CBr",
                    0.5077007700770076
                ],
                [
                    "C=NC(F)(NCC(Cl)(c1c(C(F)(F)CBr)c1=NF)C(F)(F)C(Cl)Br)N(C(Cl)S(Br)(C#N)C1(F)OCC1(C)C)C(F)(C(C)C(C)F)N(C)C(Cl)Br",
                    0.5077007700770076
                ],
                [
                    "C=NC(F)(NCC(Cl)(c1c(C(C)(F)F)c1=NF)C(F)(F)CC(Cl)Br)N(C(Cl)S(C#N)(CBr)C1(F)OCC1(C)C)C(F)(C(C)CF)N(C)C(Cl)Br",
                    0.5077007700770076
                ],
                [
                    "C=NC(F)(NCC(C)(c1c(C(F)(F)Cl)c1=NF)C(C)(F)F)N(C(F)(C#CF)N(C)C)C(Br)(CC)S(C#N)(CC)C1(F)OCCC1(C)C",
                    0.5077007700770076
                ],
                [
                    "C=NC(F)(NC(Cl)C(c1c(C(F)(F)F)c1=NF)C(F)(F)Br)N(C(F)(CC(C)F)N(C)C)C(C)(Cl)S(C#N)(CCl)C1(F)OCC1(CC)CCl",
                    0.5077007700770076
                ],
                [
                    "C=NC(F)(NC(Cl)C(c1c(C(F)(F)F)c1=NF)C(F)(F)Br)N(C(Cl)S(C#N)(C(C)(C)Cl)C1(F)OCC1(CC)CCl)C(F)(CC(C)F)N(C)C",
                    0.5077007700770076
                ],
                [
                    "C=NC(F)(NC(CCl)C(c1c(C(F)(F)F)c1=NF)C(F)(F)Br)N(C(CCl)S(C#N)(C(C)Cl)C1(F)OCC1(C)CC)C(F)(CC(C)F)N(C)CC",
                    0.5077007700770076
                ],
                [
                    "C=NC(F)(NC(C)C(Br)(c1c(C(F)(F)Cl)c1=NF)C(F)(F)CBr)N(C(C)S1(C#N)(C2(F)OCC2(C)CCCl)=CCC1)C(F)(CCF)N(C)C",
                    0.5077007700770076
                ],
                [
                    "C=NC(F)(NC(Br)C(Cl)(c1c(C(F)F)c1=NF)C(F)(F)C(Cl)Br)N(C(F)(C(C)CF)N(C)CCl)C(C)(Cl)S(C#N)(C(C)Br)C1(F)OCC12CC2",
                    0.5077007700770076
                ],
                [
                    "C=NC(Cl)(NCC(c1c(C(F)(F)F)c1=NF)C(F)F)N(C(C(Cl)Br)S(C#N)(C(C)Cl)S1(F)OCC1(C)CC)C(F)(CCF)N(CC)CBr",
                    0.5077007700770076
                ],
                [
                    "C=NC(Cl)(NCC(c1c(C(F)(F)F)c1=NF)C(F)(F)Br)N(C(CCl)S(S#N)(C(C)CCl)C1(F)OCC1(C)CC)C(F)(C(Br)C(C)F)N(C)CC",
                    0.5077007700770076
                ],
                [
                    "C=NC(Cl)(NCC(c1c(C(F)(F)F)c1=NF)C(F)(F)Br)N(C(=CCl)S(C#N)(C(C)CCl)C1(F)OCC1(C)CC)C(F)(C(Br)C(C)F)N(C)CC",
                    0.5077007700770076
                ],
                [
                    "C=NC(Cl)(NC(Cl)C(c1c(C(F)(F)F)c1=NF)C(F)(F)Br)N(CS(C#N)(C(C)Cl)C1(F)OCC1(C)CC)C(F)(CC(C)F)N(C)CCCl",
                    0.5077007700770076
                ],
                [
                    "C=NC(Cl)(NC(Cl)C(c1c(C(F)(F)F)c1=NF)C(F)(F)Br)N(C(F)(C(C)C(C)F)N(C)CC)C1(CCl)CCC2(C)COC2(F)S1(C#N)C(C)Cl",
                    0.5077007700770076
                ],
                [
                    "C=NC(Cl)(NC(Cl)C(c1c(C(F)(F)F)c1=NF)C(F)(F)Br)N(C(Cl)S(C#N)(C(C)CCl)C1(F)OCCC1(C)C)C(F)(C(C)CF)N(C)CC",
                    0.5077007700770076
                ],
                [
                    "C=NC(Cl)(NC(Cl)C(c1c(C(F)(F)F)c1=NF)C(F)(F)Br)N(C(CCl)S(C#N)(C(Cl)Cl)C1(F)OCC1(C)CC)C(F)(CC(C)F)N(C)CC",
                    0.5077007700770076
                ],
                [
                    "C=NC(Cl)(NC(Cl)C(c1c(C(F)(F)F)c1=NF)C(F)(F)Br)N(C(CCl)S(C#N)(C(Cl)Cl)C1(F)OCC1(C)CC)C(F)(CC(C)F)N(C)C",
                    0.5077007700770076
                ],
                [
                    "C=NC(Cl)(NC(Cl)C(c1c(C(F)(F)F)c1=NF)C(F)(F)Br)N(C(CCl)S(C#N)(C(C)Cl)C1(F)OCC1(C)CC)C(F)(CC(C)F)N(C)CCC",
                    0.5077007700770076
                ],
                [
                    "C=NC(Cl)(NC(Cl)C(c1c(C(F)(F)F)c1=NF)C(F)(F)Br)N(C(CCl)S(C#N)(C(C)Cl)C1(F)OCC1(C)CC)C(F)(CC(C)F)N(C)CC",
                    0.5077007700770076
                ],
                [
                    "C=NC(Cl)(NC(Cl)C(c1c(C(F)(F)F)c1=NF)C(F)(F)Br)N(C(CCl)S(C#N)(C(C)Cl)C1(F)OCC1(C)C)C(F)(CC(C)F)N(C)C",
                    0.5077007700770076
                ],
                [
                    "C=NC(Cl)(NC(Cl)C(c1c(C(F)(F)F)c1=NF)C(F)(F)Br)N(C(C)S(C#N)(C(C)Cl)C1(F)OCC1(CC)CCCl)C(F)(CC(C)F)N(C)CC",
                    0.5077007700770076
                ],
                [
                    "C=NC(Cl)(NC(Cl)C(c1c(C(F)(F)F)c1=NF)C(F)(F)Br)N(C(C)S(C#N)(C(C)Cl)C1(F)OCC1(CC)CC)C(F)(CC(F)CBr)N(C)CC",
                    0.5077007700770076
                ],
                [
                    "C=NC(Cl)(NC(Cl)C(c1c(C(F)(F)F)c1=NF)C(F)(F)Br)N(C(C)S(C#N)(C(C)Cl)C1(F)OCC1(CC)CC)C(F)(CC(C)F)N(C)CC",
                    0.5077007700770076
                ],
                [
                    "C=NC(Cl)(NC(Cl)C(c1c(C(F)(F)F)c1=NF)C(F)(F)Br)N(C(C)S(C#N)(C(C)Cl)C1(F)OCC1(C)CC)C(F)(CC(C)F)N(C)CC",
                    0.5077007700770076
                ],
                [
                    "C=NC(Cl)(NC(Cl)C(c1c(C(F)(F)F)c1=NF)C(F)(F)Br)N(C(C)S(C#N)(C(C)Cl)C1(F)OCC1(C)CC)C(F)(CC(C)(F)Br)N(C)CC",
                    0.5077007700770076
                ],
                [
                    "C=NC(Cl)(NC(Cl)C(c1c(C(F)(F)F)c1=NF)C(F)(F)Br)N(C(C(Cl)Cl)S(C#N)(CC)C1(F)OCC1(C)C)C(F)(CC(C)F)N(C)CC",
                    0.5077007700770076
                ],
                [
                    "C=NC(Cl)(NC(Cl)C(c1c(C(F)(F)F)c1=NF)C(F)(F)Br)N(C(C(Cl)Br)S(C#N)(CC)S1(F)OCC1(C)CC)C(F)(CC(C)F)N(C)CC",
                    0.5077007700770076
                ],
                [
                    "C=NC(Cl)(NC(Cl)C(c1c(C(F)(F)F)c1=NF)C(F)(F)Br)N(C(C(Cl)Br)S(C#N)(C(C)Cl)S12(F)=CCC1(CCl)CO2)C(F)(CC(C)F)N(C)C",
                    0.5077007700770076
                ],
                [
                    "C=NC(Cl)(NC(Cl)C(c1c(C(F)(F)F)c1=NF)C(F)(F)Br)N(C(C(Cl)Br)S(C#N)(C(C)Cl)S1(F)OCC1(CC)CCl)C(F)(CC(C)F)N(C)C",
                    0.5077007700770076
                ],
                [
                    "C=NC(Cl)(NC(Cl)C(c1c(C(F)(F)F)c1=NF)C(F)(F)Br)N(C(C(Cl)Br)S(C#N)(C(C)Cl)S1(F)OCC1(CC)CC)C(F)(CC(C)F)N(C)C",
                    0.5077007700770076
                ],
                [
                    "C=NC(Cl)(NC(Cl)C(c1c(C(F)(F)F)c1=NF)C(F)(F)Br)N(C(C(Cl)Br)S(C#N)(C(C)Cl)S1(F)OCC1(C)CCC)C(F)(CC(C)F)N(C)C",
                    0.5077007700770076
                ],
                [
                    "C=NC(Cl)(NC(Cl)C(Br)(c1c(C(F)(F)F)c1=NF)C(C)(F)F)N(C(CCl)S(C#N)(C(C)Cl)C1(F)OCC1(C)CC)C(F)(CC(C)F)N(C)CC",
                    0.5077007700770076
                ],
                [
                    "C=NC(Cl)(NC(CCl)C(c1c(C(F)(F)F)c1=NF)C(F)(F)Br)N(C(CCl)S(C#N)(C(C)Cl)C1(F)OCC1(C)CC)C(F)(CC(C)F)N(C)CC",
                    0.5077007700770076
                ],
                [
                    "C=NC(C)(NCC(c1c(C(F)F)c1=NF)C(F)(F)CCl)N(C(F)(C(C)CF)N(C)CCCl)C(C)(C)S(S#N)(C(C)CCl)C1(F)OCC1(C)CC",
                    0.5077007700770076
                ],
                [
                    "C=NC(C)(NCC(c1c(C(F)F)c1=NF)C(F)(F)CCl)N(C(C)S(S#N)(C(CCl)CCl)C1(F)OCC1(CC)CC)C(F)(C(C)CF)N(C)CC",
                    0.5077007700770076
                ],
                [
                    "C=NC(C)(NCC(c1c(C(F)F)c1=NF)C(F)(F)CCl)N(C(C)S(S#N)(C(C)CCl)C1(F)OCC1(CC)CC)C(F)(C(C)CF)N(C)CCC",
                    0.5077007700770076
                ],
                [
                    "C=NC(C)(NCC(c1c(C(F)F)c1=NF)C(F)(F)CCl)N(C(C)S(S#N)(C(C)CCl)C1(F)OCC1(C)CC)C(F)(C(C)CF)N(C)CCCl",
                    0.5077007700770076
                ],
                [
                    "C=NC(C)(NCC(c1c(C(F)F)c1=NF)C(F)(F)CCl)N(C(C)S(S#N)(C(C)CCl)C1(F)OCC1(C)C)C(F)(C(C)CF)N(C)CC",
                    0.5077007700770076
                ],
                [
                    "C=NC(C)(NCC(c1c(C(F)F)c1=NF)C(C)(F)F)N(C(C)S(S#N)(C(C)CCl)C1(F)OCC1(C)CC)C(F)(C(C)CF)N(C)CC",
                    0.5077007700770076
                ],
                [
                    "C=NC(C)(NC(Cl)C(c1c(C(F)(F)F)c1=NF)C(F)(F)Br)N(C(C(Cl)Br)S(C#N)(CC)S1(F)OCC1(C)CC)C(F)(CC(C)F)N(C)CC",
                    0.5077007700770076
                ]
            ],
            "execution_time": 228.8144075870514,
            "number_scoring_function_calls": 1000,
            "metadata": {
                "top_1": 0.5077007700770076,
                "top_10": 0.5077007700770075,
                "top_100": 0.5077007700770081,
                "internal_similarity_max": 0.9456521739130435,
                "internal_similarity_mean": 0.35496023322299813,
                "internal_similarity_histogram_density": [
                    [
                        0.1,
                        0.0,
                        3.065999999999999,
                        4.578,
                        1.2700000000000005,
                        0.5799999999999994,
                        0.23400000000000004,
                        0.09000000000000002,
                        0.06600000000000002,
                        0.016000000000000004
                    ]
                ],
                "internal_similarity_histogram_bins": [
                    [
                        0.0,
                        0.1,
                        0.2,
                        0.30000000000000004,
                        0.4,
                        0.5,
                        0.6000000000000001,
                        0.7000000000000001,
                        0.8,
                        0.9,
                        1.0
                    ]
                ]
            }
        }
    ]
}
