# Supplementary material for: EvoMol: a flexible and interpretable evolutionary algorithm for unbiased de novo molecular generation
Source: J Cheminform. 2020 Sep 16;12:55. doi: 10.1186/s13321-020-00458-z (PMC7494000; doi:10.1186/s13321-020-00458-z)
Supplement: Supplementary file 2 — Additional file 2. Archive of the GuacaMol benchmarks experiments. [file 13321_2020_458_MOESM2_ESM.xz › GuacaMol_JSON/From Methane/output_v2_2.json]

{
    "guacamol_version": "0.5.0",
    "benchmark_suite_version": "v2",
    "timestamp": "20200414-0933",
    "results": [
        {
            "benchmark_name": "Celecoxib rediscovery",
            "score": 1.0,
            "optimized_molecules": [
                [
                    "Cc1ccc(-c2cc(C(F)(F)F)nn2-c2ccc(S(N)(=O)=O)cc2)cc1",
                    1.0
                ]
            ],
            "execution_time": 3.9294629096984863,
            "number_scoring_function_calls": 1000,
            "metadata": {
                "top_1": 1.0,
                "internal_similarity_max": 0.0,
                "internal_similarity_mean": 0.0,
                "internal_similarity_histogram_density": [
                    [
                        10.0,
                        0.0,
                        0.0,
                        0.0,
                        0.0,
                        0.0,
                        0.0,
                        0.0,
                        0.0,
                        0.0
                    ]
                ],
                "internal_similarity_histogram_bins": [
                    [
                        0.0,
                        0.1,
                        0.2,
                        0.30000000000000004,
                        0.4,
                        0.5,
                        0.6000000000000001,
                        0.7000000000000001,
                        0.8,
                        0.9,
                        1.0
                    ]
                ]
            }
        },
        {
            "benchmark_name": "Troglitazone rediscovery",
            "score": 0.5,
            "optimized_molecules": [
                [
                    "Cc1c(C)c2c(c(C)c1O)CCC13C(=C1OCC1SC1=O)NC(=O)C3(C)O2",
                    0.5
                ]
            ],
            "execution_time": 11.510313749313354,
            "number_scoring_function_calls": 1000,
            "metadata": {
                "top_1": 0.5,
                "internal_similarity_max": 0.0,
                "internal_similarity_mean": 0.0,
                "internal_similarity_histogram_density": [
                    [
                        10.0,
                        0.0,
                        0.0,
                        0.0,
                        0.0,
                        0.0,
                        0.0,
                        0.0,
                        0.0,
                        0.0
                    ]
                ],
                "internal_similarity_histogram_bins": [
                    [
                        0.0,
                        0.1,
                        0.2,
                        0.30000000000000004,
                        0.4,
                        0.5,
                        0.6000000000000001,
                        0.7000000000000001,
                        0.8,
                        0.9,
                        1.0
                    ]
                ]
            }
        },
        {
            "benchmark_name": "Thiothixene rediscovery",
            "score": 0.6605504587155964,
            "optimized_molecules": [
                [
                    "CN1CCC2=C(CC1)c1cc(S(#P)(Br)N(C)C)ccc1Sc1ccccc1C2=CCCN1CC1",
                    0.6605504587155964
                ]
            ],
            "execution_time": 6.1455652713775635,
            "number_scoring_function_calls": 1000,
            "metadata": {
                "top_1": 0.6605504587155964,
                "internal_similarity_max": 0.0,
                "internal_similarity_mean": 0.0,
                "internal_similarity_histogram_density": [
                    [
                        10.0,
                        0.0,
                        0.0,
                        0.0,
                        0.0,
                        0.0,
                        0.0,
                        0.0,
                        0.0,
                        0.0
                    ]
                ],
                "internal_similarity_histogram_bins": [
                    [
                        0.0,
                        0.1,
                        0.2,
                        0.30000000000000004,
                        0.4,
                        0.5,
                        0.6000000000000001,
                        0.7000000000000001,
                        0.8,
                        0.9,
                        1.0
                    ]
                ]
            }
        },
        {
            "benchmark_name": "Aripiprazole similarity",
            "score": 0.9483541295306,
            "optimized_molecules": [
                [
                    "O=C1CCN2CCN(CCCCOS)CCc3ccc2c(Cl)c(Cl)cccc3N1",
                    0.9562289562289561
                ],
                [
                    "O=C1CCN2CCN(CCCCOS)CCc3ccc(Cl)c(Cl)c2cccc3N1",
                    0.9562289562289561
                ],
                [
                    "O=C1CCN2CCN(CCCCOP)CCc3ccc2c(Cl)c(Cl)cccc3N1",
                    0.9562289562289561
                ],
                [
                    "O=C1CCN2CCN(CCCCOP)CCc3ccc(Cl)c(Cl)c2cccc3N1",
                    0.9562289562289561
                ],
                [
                    "O=C1CCN2CCN(CCCCOO)CCc3ccc2c(Cl)c(Cl)cccc3N1",
                    0.9562289562289561
                ],
                [
                    "O=C1CCN2CCN(CCCCOO)CCc3ccc(Cl)c(Cl)c2cccc3N1",
                    0.9562289562289561
                ],
                [
                    "O=C1CCN2CCN(CCCCOF)CCc3ccc2c(Cl)c(Cl)cccc3N1",
                    0.9562289562289561
                ],
                [
                    "O=C1CCN2CCN(CCCCOF)CCc3ccc(Cl)c(Cl)c2cccc3N1",
                    0.9562289562289561
                ],
                [
                    "O=C1CCN2CCN(CCCCOCl)CCc3ccc2c(Cl)c(Cl)cccc3N1",
                    0.9562289562289561
                ],
                [
                    "O=C1CCN2CCN(CCCCOCl)CCc3ccc(Cl)c(Cl)c2cccc3N1",
                    0.9562289562289561
                ],
                [
                    "O=C1CCN2CCN(CCCCOBr)CCc3ccc2c(Cl)c(Cl)cccc3N1",
                    0.9562289562289561
                ],
                [
                    "O=C1CCN2CCN(CCCCOBr)CCc3ccc(Cl)c(Cl)c2cccc3N1",
                    0.9562289562289561
                ],
                [
                    "NOCCCCN1CCc2ccc3c(Cl)c(Cl)cccc2NC(=O)CCN3CC1",
                    0.9562289562289561
                ],
                [
                    "NOCCCCN1CCc2ccc(Cl)c(Cl)c3cccc2NC(=O)CCN3CC1",
                    0.9562289562289561
                ],
                [
                    "COCCCCN1CCc2ccc3c(Cl)c(Cl)cccc2NC(=O)CCN3CC1",
                    0.9562289562289561
                ],
                [
                    "COCCCCN1CCc2ccc(Cl)c(Cl)c3cccc2NC(=O)CCN3CC1",
                    0.9562289562289561
                ],
                [
                    "O=[SH]OCCCCN1CCc2ccc3c(Cl)c(Cl)cccc2NC(=O)CCN3CC1",
                    0.9281045751633986
                ],
                [
                    "O=[SH]OCCCCN1CCc2ccc(Cl)c(Cl)c3cccc2NC(=O)CCN3CC1",
                    0.9281045751633986
                ],
                [
                    "O=POCCCCN1CCc2ccc3c(Cl)c(Cl)cccc2NC(=O)CCN3CC1",
                    0.9281045751633986
                ],
                [
                    "O=POCCCCN1CCc2ccc(Cl)c(Cl)c3cccc2NC(=O)CCN3CC1",
                    0.9281045751633986
                ],
                [
                    "O=NOCCCCN1CCc2ccc(Cl)c(Cl)c3cccc2NC(=O)CCN3CC1",
                    0.9281045751633986
                ],
                [
                    "O=COCCCCN1CCc2ccc3c(Cl)c(Cl)cccc2NC(=O)CCN3CC1",
                    0.9281045751633986
                ],
                [
                    "O=C1CCN2CCN(CCCCO[SH]=S)CCc3ccc(Cl)c(Cl)c2cccc3N1",
                    0.9281045751633986
                ],
                [
                    "O=C1CCN2CCN(CCCCO[SH]=P)CCc3ccc(Cl)c(Cl)c2cccc3N1",
                    0.9281045751633986
                ],
                [
                    "O=C1CCN2CCN(CCCCOSS)CCc3ccc(Cl)c(Cl)c2cccc3N1",
                    0.9281045751633986
                ],
                [
                    "O=C1CCN2CCN(CCCCOSO)CCc3ccc2c(Cl)c(Cl)cccc3N1",
                    0.9281045751633986
                ],
                [
                    "O=C1CCN2CCN(CCCCOSF)CCc3ccc2c(Cl)c(Cl)cccc3N1",
                    0.9281045751633986
                ],
                [
                    "O=C1CCN2CCN(CCCCOSF)CCc3ccc(Cl)c(Cl)c2cccc3N1",
                    0.9281045751633986
                ],
                [
                    "O=C1CCN2CCN(CCCCOSCl)CCc3ccc2c(Cl)c(Cl)cccc3N1",
                    0.9281045751633986
                ],
                [
                    "O=C1CCN2CCN(CCCCOSCl)CCc3ccc(Cl)c(Cl)c2cccc3N1",
                    0.9281045751633986
                ],
                [
                    "O=C1CCN2CCN(CCCCOS#[SH])CCc3ccc2c(Cl)c(Cl)cccc3N1",
                    0.9281045751633986
                ],
                [
                    "O=C1CCN2CCN(CCCCOS#[SH])CCc3ccc(Cl)c(Cl)c2cccc3N1",
                    0.9281045751633986
                ],
                [
                    "O=C1CCN2CCN(CCCCOS#P)CCc3ccc2c(Cl)c(Cl)cccc3N1",
                    0.9281045751633986
                ],
                [
                    "O=C1CCN2CCN(CCCCOPS)CCc3ccc2c(Cl)c(Cl)cccc3N1",
                    0.9281045751633986
                ],
                [
                    "O=C1CCN2CCN(CCCCOPP)CCc3ccc(Cl)c(Cl)c2cccc3N1",
                    0.9281045751633986
                ],
                [
                    "O=C1CCN2CCN(CCCCOPF)CCc3ccc(Cl)c(Cl)c2cccc3N1",
                    0.9281045751633986
                ],
                [
                    "O=C1CCN2CCN(CCCCOPCl)CCc3ccc2c(Cl)c(Cl)cccc3N1",
                    0.9281045751633986
                ],
                [
                    "O=C1CCN2CCN(CCCCOP=S)CCc3ccc2c(Cl)c(Cl)cccc3N1",
                    0.9281045751633986
                ],
                [
                    "O=C1CCN2CCN(CCCCOP=P)CCc3ccc2c(Cl)c(Cl)cccc3N1",
                    0.9281045751633986
                ],
                [
                    "O=C1CCN2CCN(CCCCOP)CCCc3ccc2c(Cl)c(Cl)cccc3N1",
                    0.9281045751633986
                ],
                [
                    "O=C1CCN2CCN(CCCCOP)CCCc3ccc(Cl)c(Cl)c2cccc3N1",
                    0.9281045751633986
                ],
                [
                    "O=C1CCN2CCN(CCCCOOS)CCc3ccc2c(Cl)c(Cl)cccc3N1",
                    0.9281045751633986
                ],
                [
                    "O=C1CCN2CCN(CCCCOOP)CCc3ccc(Cl)c(Cl)c2cccc3N1",
                    0.9281045751633986
                ],
                [
                    "O=C1CCN2CCN(CCCCOOO)CCc3ccc(Cl)c(Cl)c2cccc3N1",
                    0.9281045751633986
                ],
                [
                    "O=C1CCN2CCN(CCCCOO)CCCc3ccc(Cl)c(Cl)c2cccc3N1",
                    0.9281045751633986
                ],
                [
                    "O=C1CCN2CCN(CCCCONS)CCc3ccc(Cl)c(Cl)c2cccc3N1",
                    0.9281045751633986
                ],
                [
                    "O=C1CCN2CCN(CCCCONO)CCc3ccc2c(Cl)c(Cl)cccc3N1",
                    0.9281045751633986
                ],
                [
                    "O=C1CCN2CCN(CCCCONF)CCc3ccc(Cl)c(Cl)c2cccc3N1",
                    0.9281045751633986
                ],
                [
                    "O=C1CCN2CCN(CCCCONCl)CCc3ccc2c(Cl)c(Cl)cccc3N1",
                    0.9281045751633986
                ],
                [
                    "O=C1CCN2CCN(CCCCONCl)CCc3ccc(Cl)c(Cl)c2cccc3N1",
                    0.9281045751633986
                ],
                [
                    "O=C1CCN2CCN(CCCCONBr)CCc3ccc(Cl)c(Cl)c2cccc3N1",
                    0.9281045751633986
                ],
                [
                    "O=C1CCN2CCN(CCCCON=S)CCc3ccc(Cl)c(Cl)c2cccc3N1",
                    0.9281045751633986
                ],
                [
                    "O=C1CCN2CCN(CCCCON=P)CCc3ccc2c(Cl)c(Cl)cccc3N1",
                    0.9281045751633986
                ],
                [
                    "O=C1CCN2CCN(CCCCON=P)CCc3ccc(Cl)c(Cl)c2cccc3N1",
                    0.9281045751633986
                ],
                [
                    "O=C1CCN2CCN(CCCCOF)CCCc3ccc2c(Cl)c(Cl)cccc3N1",
                    0.9281045751633986
                ],
                [
                    "O=C1CCN2CCN(CCCCOF)CCCc3ccc(Cl)c(Cl)c2cccc3N1",
                    0.9281045751633986
                ],
                [
                    "O=C1CCN2CCN(CCCCOCl)CCCc3ccc2c(Cl)c(Cl)cccc3N1",
                    0.9281045751633986
                ],
                [
                    "O=C1CCN2CCN(CCCCOCS)CCc3ccc2c(Cl)c(Cl)cccc3N1",
                    0.9281045751633986
                ],
                [
                    "O=C1CCN2CCN(CCCCOCS)CCc3ccc(Cl)c(Cl)c2cccc3N1",
                    0.9281045751633986
                ],
                [
                    "O=C1CCN2CCN(CCCCOCP)CCc3ccc2c(Cl)c(Cl)cccc3N1",
                    0.9281045751633986
                ],
                [
                    "O=C1CCN2CCN(CCCCOCO)CCc3ccc2c(Cl)c(Cl)cccc3N1",
                    0.9281045751633986
                ],
                [
                    "O=C1CCN2CCN(CCCCOCBr)CCc3ccc(Cl)c(Cl)c2cccc3N1",
                    0.9281045751633986
                ],
                [
                    "O=C1CCN2CCN(CCCCOC=S)CCc3ccc2c(Cl)c(Cl)cccc3N1",
                    0.9281045751633986
                ],
                [
                    "O=C1CCN2CCN(CCCCOC#[SH])CCc3ccc(Cl)c(Cl)c2cccc3N1",
                    0.9281045751633986
                ],
                [
                    "O=C1CCN2CCN(CCCCOC#P)CCc3ccc2c(Cl)c(Cl)cccc3N1",
                    0.9281045751633986
                ],
                [
                    "O=C1CCN2CCN(CCCCCOS)CCc3ccc2c(Cl)c(Cl)cccc3N1",
                    0.9281045751633986
                ],
                [
                    "O=C1CCN2CCN(CCCCCOP)CCc3ccc(Cl)c(Cl)c2cccc3N1",
                    0.9281045751633986
                ],
                [
                    "O=C1CCN2CCN(CCCCCOCl)CCc3ccc2c(Cl)c(Cl)cccc3N1",
                    0.9281045751633986
                ],
                [
                    "O=C1CCN2CCN(CCCCCOCl)CCc3ccc(Cl)c(Cl)c2cccc3N1",
                    0.9281045751633986
                ],
                [
                    "O=C1CCN2CCN(CCCCCOBr)CCc3ccc(Cl)c(Cl)c2cccc3N1",
                    0.9281045751633986
                ],
                [
                    "O=C1CCCN2CCN(CCCCOS)CCc3ccc2c(Cl)c(Cl)cccc3N1",
                    0.9281045751633986
                ],
                [
                    "O=C1CCCN2CCN(CCCCOP)CCc3ccc2c(Cl)c(Cl)cccc3N1",
                    0.9281045751633986
                ],
                [
                    "O=C1CCCN2CCN(CCCCOP)CCc3ccc(Cl)c(Cl)c2cccc3N1",
                    0.9281045751633986
                ],
                [
                    "O=C1CCCN2CCN(CCCCOCl)CCc3ccc2c(Cl)c(Cl)cccc3N1",
                    0.9281045751633986
                ],
                [
                    "O=C1CCCN2CCN(CCCCOCl)CCc3ccc(Cl)c(Cl)c2cccc3N1",
                    0.9281045751633986
                ],
                [
                    "NSOCCCCN1CCc2ccc3c(Cl)c(Cl)cccc2NC(=O)CCN3CC1",
                    0.9281045751633986
                ],
                [
                    "NOOCCCCN1CCc2ccc3c(Cl)c(Cl)cccc2NC(=O)CCN3CC1",
                    0.9281045751633986
                ],
                [
                    "NOOCCCCN1CCc2ccc(Cl)c(Cl)c3cccc2NC(=O)CCN3CC1",
                    0.9281045751633986
                ],
                [
                    "NOCCCCN1CCc2ccc3c(Cl)c(Cl)cccc2NC(=O)CCCN3CC1",
                    0.9281045751633986
                ],
                [
                    "NOCCCCN1CCc2ccc(Cl)c(Cl)c3cccc2NC(=O)CCCN3CC1",
                    0.9281045751633986
                ],
                [
                    "NNOCCCCN1CCc2ccc3c(Cl)c(Cl)cccc2NC(=O)CCN3CC1",
                    0.9281045751633986
                ],
                [
                    "NCOCCCCN1CCc2ccc3c(Cl)c(Cl)cccc2NC(=O)CCN3CC1",
                    0.9281045751633986
                ],
                [
                    "N=POCCCCN1CCc2ccc3c(Cl)c(Cl)cccc2NC(=O)CCN3CC1",
                    0.9281045751633986
                ],
                [
                    "N=POCCCCN1CCc2ccc(Cl)c(Cl)c3cccc2NC(=O)CCN3CC1",
                    0.9281045751633986
                ],
                [
                    "N=NOCCCCN1CCc2ccc3c(Cl)c(Cl)cccc2NC(=O)CCN3CC1",
                    0.9281045751633986
                ],
                [
                    "N=NOCCCCN1CCc2ccc(Cl)c(Cl)c3cccc2NC(=O)CCN3CC1",
                    0.9281045751633986
                ],
                [
                    "N=COCCCCN1CCc2ccc3c(Cl)c(Cl)cccc2NC(=O)CCN3CC1",
                    0.9281045751633986
                ],
                [
                    "N#COCCCCN1CCc2ccc3c(Cl)c(Cl)cccc2NC(=O)CCN3CC1",
                    0.9281045751633986
                ],
                [
                    "CPOCCCCN1CCc2ccc(Cl)c(Cl)c3cccc2NC(=O)CCN3CC1",
                    0.9281045751633986
                ],
                [
                    "COOCCCCN1CCc2ccc3c(Cl)c(Cl)cccc2NC(=O)CCN3CC1",
                    0.9281045751633986
                ],
                [
                    "COCCCCN1CCc2ccc3c(Cl)c(Cl)cccc2NC(=O)CCCN3CC1",
                    0.9281045751633986
                ],
                [
                    "COCCCCN1CCc2ccc(Cl)c(Cl)c3cccc2NC(=O)CCCN3CC1",
                    0.9281045751633986
                ],
                [
                    "COCCCCN1CCCc2ccc3c(Cl)c(Cl)cccc2NC(=O)CCN3CC1",
                    0.9281045751633986
                ],
                [
                    "COCCCCCN1CCc2ccc3c(Cl)c(Cl)cccc2NC(=O)CCN3CC1",
                    0.9281045751633986
                ],
                [
                    "COCCCCCN1CCc2ccc(Cl)c(Cl)c3cccc2NC(=O)CCN3CC1",
                    0.9281045751633986
                ],
                [
                    "CCOCCCCN1CCc2ccc(Cl)c(Cl)c3cccc2NC(=O)CCN3CC1",
                    0.9281045751633986
                ],
                [
                    "C=[SH]OCCCCN1CCc2ccc(Cl)c(Cl)c3cccc2NC(=O)CCN3CC1",
                    0.9281045751633986
                ],
                [
                    "C=NOCCCCN1CCc2ccc3c(Cl)c(Cl)cccc2NC(=O)CCN3CC1",
                    0.9281045751633986
                ],
                [
                    "C=COCCCCN1CCc2ccc(Cl)c(Cl)c3cccc2NC(=O)CCN3CC1",
                    0.9281045751633986
                ],
                [
                    "C#COCCCCN1CCc2ccc3c(Cl)c(Cl)cccc2NC(=O)CCN3CC1",
                    0.9281045751633986
                ]
            ],
            "execution_time": 6.632962703704834,
            "number_scoring_function_calls": 1000,
            "metadata": {
                "top_1": 0.9562289562289561,
                "top_10": 0.9562289562289561,
                "top_100": 0.9326044761338881,
                "internal_similarity_max": 0.9821428571428571,
                "internal_similarity_mean": 0.7436776565222074,
                "internal_similarity_histogram_density": [
                    [
                        0.1,
                        0.0,
                        0.0,
                        0.0,
                        0.0,
                        0.0,
                        1.2440000000000004,
                        7.308000000000002,
                        1.2660000000000005,
                        0.08200000000000002
                    ]
                ],
                "internal_similarity_histogram_bins": [
                    [
                        0.0,
                        0.1,
                        0.2,
                        0.30000000000000004,
                        0.4,
                        0.5,
                        0.6000000000000001,
                        0.7000000000000001,
                        0.8,
                        0.9,
                        1.0
                    ]
                ]
            }
        },
        {
            "benchmark_name": "Albuterol similarity",
            "score": 1.0,
            "optimized_molecules": [
                [
                    "OP(CNC(P)(P)P)c1pp(CS)[pH]1",
                    1.0
                ],
                [
                    "OC(CNC(P)(P)P)p1cc(PS)[pH]1",
                    1.0
                ],
                [
                    "NPc1cp(C(S)CNC(P)(P)P)[pH]1",
                    1.0
                ],
                [
                    "NPc1[pH]p(C(O)CNC(P)(P)P)c1O",
                    1.0
                ],
                [
                    "CC(P)(P)NCP(S)p1pc(PS)[pH]1",
                    1.0
                ],
                [
                    "CC(P)(P)NCP(S)p1pc(PO)[pH]1",
                    1.0
                ],
                [
                    "CC(P)(P)NCP(S)p1cc(PN)[pH]1",
                    1.0
                ],
                [
                    "CC(P)(P)NCP(S)c1pp(PS)[pH]1",
                    1.0
                ],
                [
                    "CC(P)(P)NCP(S)c1pp(PO)[pH]1",
                    1.0
                ],
                [
                    "CC(P)(P)NCP(S)c1pp(PN)[pH]1",
                    1.0
                ],
                [
                    "CC(P)(P)NCP(S)c1pp(CS)[pH]1",
                    1.0
                ],
                [
                    "CC(P)(P)NCP(S)c1cp(CS)[pH]1",
                    1.0
                ],
                [
                    "CC(P)(P)NCP(S)c1[pH]p(CS)c1S",
                    1.0
                ],
                [
                    "CC(P)(P)NCP(O)c1pp(PO)[pH]1",
                    1.0
                ],
                [
                    "CC(P)(P)NCP(O)c1pp(PN)[pH]1",
                    1.0
                ],
                [
                    "CC(P)(P)NCP(O)c1pp(CS)[pH]1",
                    1.0
                ],
                [
                    "CC(P)(P)NCP(O)c1pp(CO)[pH]1",
                    1.0
                ],
                [
                    "CC(P)(P)NCP(O)c1cp(PS)[pH]1",
                    1.0
                ],
                [
                    "CC(P)(P)NCP(O)c1cp(PO)[pH]1",
                    1.0
                ],
                [
                    "CC(P)(P)NCP(O)c1cp(PN)[pH]1",
                    1.0
                ],
                [
                    "CC(P)(P)NCP(O)c1[pH]p(PS)c1S",
                    1.0
                ],
                [
                    "CC(P)(P)NCP(O)c1[pH]p(PO)c1S",
                    1.0
                ],
                [
                    "CC(P)(P)NCP(O)c1[pH]p(PN)c1S",
                    1.0
                ],
                [
                    "CC(P)(P)NCP(O)c1[pH]p(CS)c1S",
                    1.0
                ],
                [
                    "CC(P)(P)NCP(N)c1pp(PS)[pH]1",
                    1.0
                ],
                [
                    "CC(P)(P)NCP(N)c1pp(PN)[pH]1",
                    1.0
                ],
                [
                    "CC(P)(P)NCP(N)c1pp(CS)[pH]1",
                    1.0
                ],
                [
                    "CC(P)(P)NCC(S)p1pc(PS)[pH]1",
                    1.0
                ],
                [
                    "CC(P)(P)NCC(S)p1pc(PO)[pH]1",
                    1.0
                ],
                [
                    "CC(P)(P)NCC(S)p1pc(PN)[pH]1",
                    1.0
                ],
                [
                    "CC(P)(P)NCC(S)p1cc(PS)[pH]1",
                    1.0
                ],
                [
                    "CC(P)(P)NCC(S)p1cc(PO)[pH]1",
                    1.0
                ],
                [
                    "CC(P)(P)NCC(S)p1cc(PN)[pH]1",
                    1.0
                ],
                [
                    "CC(P)(P)NCC(S)c1pp(PS)[pH]1",
                    1.0
                ],
                [
                    "CC(P)(P)NCC(S)c1pp(CS)[pH]1",
                    1.0
                ],
                [
                    "CC(P)(P)NCC(S)c1pp(CO)[pH]1",
                    1.0
                ],
                [
                    "CC(P)(P)NCC(O)p1pc(PN)[pH]1",
                    1.0
                ],
                [
                    "CC(P)(P)NCC(O)p1cc(PN)[pH]1",
                    1.0
                ],
                [
                    "CC(P)(P)NCC(O)c1pp(PS)[pH]1",
                    1.0
                ],
                [
                    "CC(P)(P)NCC(O)c1pp(PO)[pH]1",
                    1.0
                ],
                [
                    "CC(P)(P)NCC(O)c1pp(PN)[pH]1",
                    1.0
                ],
                [
                    "CC(P)(P)NCC(O)c1pp(CS)[pH]1",
                    1.0
                ],
                [
                    "CC(P)(P)NCC(O)c1pp(CO)[pH]1",
                    1.0
                ],
                [
                    "CC(P)(P)NCC(O)c1cp(PO)[pH]1",
                    1.0
                ],
                [
                    "CC(C)(P)NCP(S)p1pc(PS)[pH]1",
                    1.0
                ],
                [
                    "CC(C)(P)NCP(S)p1pc(PO)[pH]1",
                    1.0
                ],
                [
                    "CC(C)(P)NCP(S)p1pc(CS)[pH]1",
                    1.0
                ],
                [
                    "CC(C)(P)NCP(S)p1pc(CO)[pH]1",
                    1.0
                ],
                [
                    "CC(C)(P)NCP(S)c1pp(PS)[pH]1",
                    1.0
                ],
                [
                    "CC(C)(P)NCP(S)c1pp(PO)[pH]1",
                    1.0
                ],
                [
                    "CC(C)(P)NCP(S)c1pp(CS)[pH]1",
                    1.0
                ],
                [
                    "CC(C)(P)NCP(S)c1cp(CS)[pH]1",
                    1.0
                ],
                [
                    "CC(C)(P)NCP(O)p1pc(PN)[pH]1",
                    1.0
                ],
                [
                    "CC(C)(P)NCP(O)p1cc(PO)[pH]1",
                    1.0
                ],
                [
                    "CC(C)(P)NCP(O)p1cc(PN)[pH]1",
                    1.0
                ],
                [
                    "CC(C)(P)NCP(O)c1pp(PS)[pH]1",
                    1.0
                ],
                [
                    "CC(C)(P)NCP(O)c1pp(PO)[pH]1",
                    1.0
                ],
                [
                    "CC(C)(P)NCP(O)c1pp(PN)[pH]1",
                    1.0
                ],
                [
                    "CC(C)(P)NCP(O)c1pp(CS)[pH]1",
                    1.0
                ],
                [
                    "CC(C)(P)NCP(O)c1cp(PS)[pH]1",
                    1.0
                ],
                [
                    "CC(C)(P)NCP(O)c1cp(PN)[pH]1",
                    1.0
                ],
                [
                    "CC(C)(P)NCP(O)c1cp(CS)[pH]1",
                    1.0
                ],
                [
                    "CC(C)(P)NCP(O)c1[pH]p(PS)c1O",
                    1.0
                ],
                [
                    "CC(C)(P)NCP(O)c1[pH]p(PN)c1S",
                    1.0
                ],
                [
                    "CC(C)(P)NCP(O)c1[pH]p(CS)c1O",
                    1.0
                ],
                [
                    "CC(C)(P)NCP(N)p1pc(PS)[pH]1",
                    1.0
                ],
                [
                    "CC(C)(P)NCP(N)p1pc(PO)[pH]1",
                    1.0
                ],
                [
                    "CC(C)(P)NCP(N)p1pc(CS)[pH]1",
                    1.0
                ],
                [
                    "CC(C)(P)NCP(N)c1pp(PS)[pH]1",
                    1.0
                ],
                [
                    "CC(C)(P)NCP(N)c1pp(PO)[pH]1",
                    1.0
                ],
                [
                    "CC(C)(P)NCP(N)c1pp(CS)[pH]1",
                    1.0
                ],
                [
                    "CC(C)(P)NCC(S)p1pc(PS)[pH]1",
                    1.0
                ],
                [
                    "CC(C)(P)NCC(S)p1pc(PO)[pH]1",
                    1.0
                ],
                [
                    "CC(C)(P)NCC(S)p1pc(PN)[pH]1",
                    1.0
                ],
                [
                    "CC(C)(P)NCC(S)p1pc(CS)[pH]1",
                    1.0
                ],
                [
                    "CC(C)(P)NCC(S)p1cc(PS)[pH]1",
                    1.0
                ],
                [
                    "CC(C)(P)NCC(S)p1cc(PO)[pH]1",
                    1.0
                ],
                [
                    "CC(C)(P)NCC(S)p1cc(PN)[pH]1",
                    1.0
                ],
                [
                    "CC(C)(P)NCC(S)p1[pH]c(PO)c1O",
                    1.0
                ],
                [
                    "CC(C)(P)NCC(S)c1pp(PN)[pH]1",
                    1.0
                ],
                [
                    "CC(C)(P)NCC(S)c1cp(PN)[pH]1",
                    1.0
                ],
                [
                    "CC(C)(P)NCC(S)c1cp(CS)[pH]1",
                    1.0
                ],
                [
                    "CC(C)(P)NCC(O)p1pc(PN)[pH]1",
                    1.0
                ],
                [
                    "CC(C)(P)NCC(O)p1cc(PN)[pH]1",
                    1.0
                ],
                [
                    "CC(C)(P)NCC(O)p1[pH]c(PN)c1O",
                    1.0
                ],
                [
                    "CC(C)(P)NCC(O)c1pp(PO)[pH]1",
                    1.0
                ],
                [
                    "CC(C)(P)NCC(O)c1pp(PN)[pH]1",
                    1.0
                ],
                [
                    "CC(C)(P)NCC(O)c1[pH]p(CS)c1O",
                    1.0
                ],
                [
                    "CC(C)(C)NCP(S)p1pc(PO)[pH]1",
                    1.0
                ],
                [
                    "CC(C)(C)NCP(S)c1pp(CS)[pH]1",
                    1.0
                ],
                [
                    "CC(C)(C)NCP(O)c1pp(PS)[pH]1",
                    1.0
                ],
                [
                    "CC(C)(C)NCP(O)c1pp(PO)[pH]1",
                    1.0
                ],
                [
                    "CC(C)(C)NCP(O)c1pp(CS)[pH]1",
                    1.0
                ],
                [
                    "CC(C)(C)NCC(S)p1pc(PS)[pH]1",
                    1.0
                ],
                [
                    "CC(C)(C)NCC(S)c1pp(PS)[pH]1",
                    1.0
                ],
                [
                    "CC(C)(C)NCC(S)c1pp(PO)[pH]1",
                    1.0
                ],
                [
                    "CC(C)(C)NCC(S)c1pp(CS)[pH]1",
                    1.0
                ],
                [
                    "CC(C)(C)NCC(O)c1pp(PS)[pH]1",
                    1.0
                ],
                [
                    "CC(C)(C)NCC(O)c1pp(PO)[pH]1",
                    1.0
                ],
                [
                    "CC(C)(C)NCC(O)c1cp(PO)[pH]1",
                    1.0
                ]
            ],
            "execution_time": 6.734626293182373,
            "number_scoring_function_calls": 1000,
            "metadata": {
                "top_1": 1.0,
                "top_10": 1.0,
                "top_100": 1.0,
                "internal_similarity_max": 0.8461538461538461,
                "internal_similarity_mean": 0.3559777117112867,
                "internal_similarity_histogram_density": [
                    [
                        0.1,
                        0.078,
                        3.3839999999999986,
                        3.8480000000000008,
                        1.5360000000000003,
                        0.6379999999999995,
                        0.19400000000000003,
                        0.16800000000000004,
                        0.05400000000000001,
                        0.0
                    ]
                ],
                "internal_similarity_histogram_bins": [
                    [
                        0.0,
                        0.1,
                        0.2,
                        0.30000000000000004,
                        0.4,
                        0.5,
                        0.6000000000000001,
                        0.7000000000000001,
                        0.8,
                        0.9,
                        1.0
                    ]
                ]
            }
        },
        {
            "benchmark_name": "Mestranol similarity",
            "score": 1.0,
            "optimized_molecules": [
                [
                    "C#CCC1(O)C2CC1(C)CCC1c3ccc(OC)cc3CCC12",
                    1.0
                ],
                [
                    "C#CC1(O)SCCC2CC3c4ccc(OC)cc4CCC3CC21C",
                    1.0
                ],
                [
                    "C#CC1(O)SCC2CC3c4ccc(OC)cc4CCCC3CC21C",
                    1.0
                ],
                [
                    "C#CC1(O)SCC2CC3c4ccc(OC)cc4CCC3CC21C",
                    1.0
                ],
                [
                    "C#CC1(O)SC2CC3c4ccc(OC)cc4CCC3CC1(C)C2",
                    1.0
                ],
                [
                    "C#CC1(O)PC2CCC1(C)CC1CCc3cc(OC)ccc3C1C2",
                    1.0
                ],
                [
                    "C#CC1(O)P(C)CCC2c3ccc(OC)cc3CCC2C2CCC21C",
                    1.0
                ],
                [
                    "C#CC1(O)OCC2CC3c4ccc(OC)cc4CCC3CC21C",
                    1.0
                ],
                [
                    "C#CC1(O)OC2CCC1(C)CC1CCc3cc(OC)ccc3C1C2",
                    1.0
                ],
                [
                    "C#CC1(O)OC2CC3c4ccc(OC)cc4CCC3CC1(C)C2",
                    1.0
                ],
                [
                    "C#CC1(O)NCC2CC3c4ccc(OC)cc4CCC3CC21C",
                    1.0
                ],
                [
                    "C#CC1(O)NC2CC3c4ccc(OC)cc4CCC3CC1(C)C2",
                    1.0
                ],
                [
                    "C#CC1(O)CSCCC2CC3c4ccc(OC)cc4CCC3CC21C",
                    1.0
                ],
                [
                    "C#CC1(O)CSCC2CC3c4ccc(OC)cc4CCC3CC21C",
                    1.0
                ],
                [
                    "C#CC1(O)CSC2CC3c4ccc(OC)cc4CCC3CC1(C)C2",
                    1.0
                ],
                [
                    "C#CC1(O)CNC2CC3c4ccc(OC)cc4CCC3CC1(C)C2",
                    1.0
                ],
                [
                    "C#CC1(O)CC[SH](F)C2c3ccc(OC)cc3CCC2C2CCC21C",
                    1.0
                ],
                [
                    "C#CC1(O)CC[SH](F)C2c3c#cc(OC)cc3CCC2C2CCC21C",
                    1.0
                ],
                [
                    "C#CC1(O)CC[SH](Br)C2c3ccc(OC)cc3CCC2C2CCC21C",
                    1.0
                ],
                [
                    "C#CC1(O)CCN(O)C2c3c#cc(OC)cc3CCC2C2CCC21C",
                    1.0
                ],
                [
                    "C#CC1(O)CCN(F)C2c3c#cc(OC)cc3CCC2C2CCC21C",
                    1.0
                ],
                [
                    "C#CC1(O)CCCC2c3ccc(OO)cc3CCC2C2CCC21C",
                    1.0
                ],
                [
                    "C#CC1(O)CCCC2c3ccc(OC)cc3CCN2C2CCC21C",
                    1.0
                ],
                [
                    "C#CC1(O)CCCC2c3ccc(OC)cc3CCN2C2CC21C",
                    1.0
                ],
                [
                    "C#CC1(O)CCCC2c3ccc(OC)cc3CCCC2C2NCC21C",
                    1.0
                ],
                [
                    "C#CC1(O)CCCC2c3ccc(OC)cc3CCCC2C2CC21C",
                    1.0
                ],
                [
                    "C#CC1(O)CCCC2c3ccc(OC)cc3CCC2CC1(C)CS",
                    1.0
                ],
                [
                    "C#CC1(O)CCCC2c3ccc(OC)cc3CCC2CC1(C)CP",
                    1.0
                ],
                [
                    "C#CC1(O)CCCC2c3ccc(OC)cc3CCC2CC1(C)CO",
                    1.0
                ],
                [
                    "C#CC1(O)CCCC2c3ccc(OC)cc3CCC2CC1(C)CN",
                    1.0
                ],
                [
                    "C#CC1(O)CCCC2c3ccc(OC)cc3CCC2CC1(C)CF",
                    1.0
                ],
                [
                    "C#CC1(O)CCCC2c3ccc(OC)cc3CCC2CC1(C)CCl",
                    1.0
                ],
                [
                    "C#CC1(O)CCCC2c3ccc(OC)cc3CCC2CC1(C)CC",
                    1.0
                ],
                [
                    "C#CC1(O)CCCC2c3ccc(OC)cc3CCC2CC1(C)CBr",
                    1.0
                ],
                [
                    "C#CC1(O)CCCC2c3ccc(OC)cc3CCC2CC1(C)C",
                    1.0
                ],
                [
                    "C#CC1(O)CCCC2c3ccc(OC)cc3CCC2C2N(C)CC21C",
                    1.0
                ],
                [
                    "C#CC1(O)CCCC2c3ccc(OC)cc3CCC2C2CS21C",
                    1.0
                ],
                [
                    "C#CC1(O)CCCC2c3ccc(OC)cc3CCC2C2CP(F)CC21C",
                    1.0
                ],
                [
                    "C#CC1(O)CCCC2c3ccc(OC)cc3CCC2C2CCS21C",
                    1.0
                ],
                [
                    "C#CC1(O)CCCC2c3ccc(OC)cc3CCC2C2CCC21C",
                    1.0
                ],
                [
                    "C#CC1(O)CCCC2c3ccc(OC)cc3CCC2C2CC21CP",
                    1.0
                ],
                [
                    "C#CC1(O)CCCC2c3ccc(OC)cc3CCC2C2C(F)CC21C",
                    1.0
                ],
                [
                    "C#CC1(O)CCCC2c3ccc(OC)cc3CCC2C2C(C)CC21C",
                    1.0
                ],
                [
                    "C#CC1(O)CCCC2c3ccc(OC)cc3CCC2C(P)C1(C)CP",
                    1.0
                ],
                [
                    "C#CC1(O)CCCC2c3ccc(OC)cc3CCC2C(P)C1(C)CO",
                    1.0
                ],
                [
                    "C#CC1(O)CCCC2c3ccc(OC)cc3CCC2C(P)C1(C)CN",
                    1.0
                ],
                [
                    "C#CC1(O)CCCC2c3ccc(OC)cc3CCC2C(P)C1(C)CF",
                    1.0
                ],
                [
                    "C#CC1(O)CCCC2c3ccc(OC)cc3CCC2C(P)C1(C)CC",
                    1.0
                ],
                [
                    "C#CC1(O)CCCC2c3ccc(OC)cc3CCC2C(O)C1(C)CF",
                    1.0
                ],
                [
                    "C#CC1(O)CCCC2c3ccc(OC)cc3CCC2C(N)C1(C)CS",
                    1.0
                ],
                [
                    "C#CC1(O)CCCC2c3ccc(OC)cc3CCC2C(N)C1(C)CP",
                    1.0
                ],
                [
                    "C#CC1(O)CCCC2c3ccc(OC)cc3CCC2C(CP)C1(C)CP",
                    1.0
                ],
                [
                    "C#CC1(O)CCCC2c3ccc(OC)cc3CCC2C(CP)C1(C)CN",
                    1.0
                ],
                [
                    "C#CC1(O)CCCC2c3ccc(OC)cc3CCC2C(CP)C1(C)CF",
                    1.0
                ],
                [
                    "C#CC1(O)CCCC2c3ccc(OC)cc3CCC2C(CCl)C1(C)CF",
                    1.0
                ],
                [
                    "C#CC1(O)CCCC2c3ccc(OC)cc3CCC2C(C)C1(C)CC",
                    1.0
                ],
                [
                    "C#CC1(O)CCCC2c3ccc(OC)cc3CCC2C(Br)C1(C)CP",
                    1.0
                ],
                [
                    "C#CC1(O)CCCC2c3c#cc(OC)cc3CCN2C2CC21C",
                    1.0
                ],
                [
                    "C#CC1(O)CCCC2CC3c4ccc(OC)cc4COC3CC21C",
                    1.0
                ],
                [
                    "C#CC1(O)CCC2CN3c4ccc(OC)cc4CCC3CC21C",
                    1.0
                ],
                [
                    "C#CC1(O)CCC2CCC1(C)CC1CCc3cc(OC)ccc3C1C2",
                    1.0
                ],
                [
                    "C#CC1(O)CCC2CC3c4pcc(OC)cc4CCC3CC21C",
                    1.0
                ],
                [
                    "C#CC1(O)CCC2CC3c4ccc(OC)cc4COC3CC21C",
                    1.0
                ],
                [
                    "C#CC1(O)CCC2CC3c4ccc(OC)cc4CNC3CC21C",
                    1.0
                ],
                [
                    "C#CC1(O)CCC2CC3c4ccc(OC)cc4CCOC3CC21C",
                    1.0
                ],
                [
                    "C#CC1(O)CCC2CC3c4ccc(OC)cc4CCCC34CC1(C)C24",
                    1.0
                ],
                [
                    "C#CC1(O)CCC2CC3c4ccc(OC)cc4CCC3CC21CC",
                    1.0
                ],
                [
                    "C#CC1(O)CCC2CC3c4ccc(OC)cc4CCC3CC21C",
                    1.0
                ],
                [
                    "C#CC1(O)CCC2CC3c4ccc(OC)cc4CCC3CC1(C)N2",
                    1.0
                ],
                [
                    "C#CC1(O)CCC2CC3c4ccc(OC)cc4CCC3CC1(C)C2S",
                    1.0
                ],
                [
                    "C#CC1(O)CCC2CC3c4ccc(OC)cc4CCC3CC1(C)C2C",
                    1.0
                ],
                [
                    "C#CC1(O)CCC2CC3c4ccc(OC)cc4CCC3CC1(C)C2",
                    1.0
                ],
                [
                    "C#CC1(O)CCC2CC3c4ccc(OC)cc4CCC34CC2C1(C)C4",
                    1.0
                ],
                [
                    "C#CC1(O)CCC2CC3c4ccc(CC)cc4CCC3CC21C",
                    1.0
                ],
                [
                    "C#CC1(O)CCC2CC3C4=CC=C(OC)CC=C4CCC3CC21C",
                    1.0
                ],
                [
                    "C#CC1(O)CCC2CC3C4=CC=C(OC)C=C(CCC3CC21C)C4",
                    1.0
                ],
                [
                    "C#CC1(O)CCC2C3c4ccc(OC)cc4CCC34CC2C1(C)C4",
                    1.0
                ],
                [
                    "C#CC1(O)CCC23CC4c5ccc(OC)cc5CCC4C2C13C",
                    1.0
                ],
                [
                    "C#CC1(O)CCC(F)C2c3ccc(OC)cc3CCC2C2CCC21C",
                    1.0
                ],
                [
                    "C#CC1(O)CC2CCCC3c4ccc(OC)cc4CCC3CC21C",
                    1.0
                ],
                [
                    "C#CC1(O)CC2CCC3c4ccc(OC)cc4CCC3CC21C",
                    1.0
                ],
                [
                    "C#CC1(O)CC2CCC3c4ccc(OC)cc4CCC3CC1(C)C2",
                    1.0
                ],
                [
                    "C#CC1(O)CC2CCC1(C)CC1CCc3cc(OC)ccc3C1C2",
                    1.0
                ],
                [
                    "C#CC1(O)CC2CC3c4ccc(OC)cc4CCCC3CC21C",
                    1.0
                ],
                [
                    "C#CC1(O)CC2CC3c4ccc(OC)cc4CCCC3CC1(C)C2",
                    1.0
                ],
                [
                    "C#CC1(O)CC2CC3c4ccc(OC)cc4CCC3CC21CS",
                    1.0
                ],
                [
                    "C#CC1(O)CC2CC3c4ccc(OC)cc4CCC3CC21CN",
                    1.0
                ],
                [
                    "C#CC1(O)CC2CC3c4ccc(OC)cc4CCC3CC21CCl",
                    1.0
                ],
                [
                    "C#CC1(O)CC2CC3c4ccc(OC)cc4CCC3CC21C",
                    1.0
                ],
                [
                    "C#CC1(O)CC2CC3c4ccc(OC)cc4CCC3CC1(CC)C2",
                    1.0
                ],
                [
                    "C#CC1(O)CC2CC3c4ccc(OC)cc4CCC3CC1(C)O2",
                    1.0
                ],
                [
                    "C#CC1(O)CC2CC3c4ccc(OC)cc4CCC3CC1(C)C2",
                    1.0
                ],
                [
                    "C#CC1(O)CC2CC3c4ccc(OC)cc4CCC3C2C1(C)CS",
                    1.0
                ],
                [
                    "C#CC1(O)CC2CC3c4ccc(OC)cc4CCC3C2C1(C)CP",
                    1.0
                ],
                [
                    "C#CC1(O)C2CCCC3c4ccc(OC)cc4CCC3CC21C",
                    1.0
                ],
                [
                    "C#CC1(O)C2CCCC3c4ccc(OC)cc4CCC3CC1(C)C2",
                    1.0
                ],
                [
                    "C#CC1(O)C2CCC3c4ccc(OC)cc4CCC3CC21C",
                    1.0
                ],
                [
                    "C#CC1(O)C2CCC3c4ccc(OC)cc4CCC3CC1(C)C2",
                    1.0
                ],
                [
                    "C#CC1(O)C2CC13CC1CCc4cc(OC)ccc4C1CC2C3",
                    1.0
                ],
                [
                    "C#CC1(O)C(P)CCC2c3ccc(OC)cc3CCC2C2CC21C",
                    1.0
                ]
            ],
            "execution_time": 9.434142112731934,
            "number_scoring_function_calls": 1000,
            "metadata": {
                "top_1": 1.0,
                "top_10": 1.0,
                "top_100": 1.0,
                "internal_similarity_max": 0.8928571428571429,
                "internal_similarity_mean": 0.4990768338819791,
                "internal_similarity_histogram_density": [
                    [
                        0.1,
                        0.0,
                        0.4799999999999998,
                        0.7980000000000002,
                        3.814000000000001,
                        3.0519999999999974,
                        1.3200000000000003,
                        0.26800000000000007,
                        0.16800000000000004,
                        0.0
                    ]
                ],
                "internal_similarity_histogram_bins": [
                    [
                        0.0,
                        0.1,
                        0.2,
                        0.30000000000000004,
                        0.4,
                        0.5,
                        0.6000000000000001,
                        0.7000000000000001,
                        0.8,
                        0.9,
                        1.0
                    ]
                ]
            }
        },
        {
            "benchmark_name": "C11H24",
            "score": 1.0,
            "optimized_molecules": [
                [
                    "CCCCCCCCCCC",
                    1.0
                ],
                [
                    "CCCCCCCCC(C)C",
                    1.0
                ],
                [
                    "CCCCCCCC(C)CC",
                    1.0
                ],
                [
                    "CCCCCCCC(C)(C)C",
                    1.0
                ],
                [
                    "CCCCCCC(CC)CC",
                    1.0
                ],
                [
                    "CCCCCCC(C)CCC",
                    1.0
                ],
                [
                    "CCCCCCC(C)C(C)C",
                    1.0
                ],
                [
                    "CCCCCCC(C)(C)CC",
                    1.0
                ],
                [
                    "CCCCCC(CC)CCC",
                    1.0
                ],
                [
                    "CCCCCC(CC)C(C)C",
                    1.0
                ],
                [
                    "CCCCCC(C)CCCC",
                    1.0
                ],
                [
                    "CCCCCC(C)CC(C)C",
                    1.0
                ],
                [
                    "CCCCCC(C)C(C)CC",
                    1.0
                ],
                [
                    "CCCCCC(C)C(C)(C)C",
                    1.0
                ],
                [
                    "CCCCCC(C)(CC)CC",
                    1.0
                ],
                [
                    "CCCCCC(C)(C)CCC",
                    1.0
                ],
                [
                    "CCCCCC(C)(C)C(C)C",
                    1.0
                ],
                [
                    "CCCCC(CCC)CCC",
                    1.0
                ],
                [
                    "CCCCC(CCC)C(C)C",
                    1.0
                ],
                [
                    "CCCCC(CC)CCCC",
                    1.0
                ],
                [
                    "CCCCC(CC)CC(C)C",
                    1.0
                ],
                [
                    "CCCCC(CC)C(C)CC",
                    1.0
                ],
                [
                    "CCCCC(CC)C(C)(C)C",
                    1.0
                ],
                [
                    "CCCCC(CC)(CC)CC",
                    1.0
                ],
                [
                    "CCCCC(C)CCC(C)C",
                    1.0
                ],
                [
                    "CCCCC(C)CC(C)CC",
                    1.0
                ],
                [
                    "CCCCC(C)CC(C)(C)C",
                    1.0
                ],
                [
                    "CCCCC(C)C(CC)CC",
                    1.0
                ],
                [
                    "CCCCC(C)C(C)CCC",
                    1.0
                ],
                [
                    "CCCCC(C)C(C)C(C)C",
                    1.0
                ],
                [
                    "CCCCC(C)C(C)(C)CC",
                    1.0
                ],
                [
                    "CCCCC(C)(CC)CCC",
                    1.0
                ],
                [
                    "CCCCC(C)(CC)C(C)C",
                    1.0
                ],
                [
                    "CCCCC(C)(C)CCCC",
                    1.0
                ],
                [
                    "CCCCC(C)(C)CC(C)C",
                    1.0
                ],
                [
                    "CCCCC(C)(C)C(C)CC",
                    1.0
                ],
                [
                    "CCCCC(C)(C)C(C)(C)C",
                    1.0
                ],
                [
                    "CCCCC(C(C)C)C(C)C",
                    1.0
                ],
                [
                    "CCCC(CCC)CC(C)C",
                    1.0
                ],
                [
                    "CCCC(CCC)C(C)CC",
                    1.0
                ],
                [
                    "CCCC(CCC)C(C)(C)C",
                    1.0
                ],
                [
                    "CCCC(CC)CCC(C)C",
                    1.0
                ],
                [
                    "CCCC(CC)CC(C)CC",
                    1.0
                ],
                [
                    "CCCC(CC)CC(C)(C)C",
                    1.0
                ],
                [
                    "CCCC(CC)C(CC)CC",
                    1.0
                ],
                [
                    "CCCC(CC)C(C)C(C)C",
                    1.0
                ],
                [
                    "CCCC(CC)C(C)(C)CC",
                    1.0
                ],
                [
                    "CCCC(CC)(CC)CCC",
                    1.0
                ],
                [
                    "CCCC(CC)(CC)C(C)C",
                    1.0
                ],
                [
                    "CCCC(CC(C)C)C(C)C",
                    1.0
                ],
                [
                    "CCCC(C)CCCC(C)C",
                    1.0
                ],
                [
                    "CCCC(C)CCC(C)CC",
                    1.0
                ],
                [
                    "CCCC(C)CCC(C)(C)C",
                    1.0
                ],
                [
                    "CCCC(C)CC(CC)CC",
                    1.0
                ],
                [
                    "CCCC(C)CC(C)CCC",
                    1.0
                ],
                [
                    "CCCC(C)CC(C)C(C)C",
                    1.0
                ],
                [
                    "CCCC(C)CC(C)(C)CC",
                    1.0
                ],
                [
                    "CCCC(C)C(CC)CCC",
                    1.0
                ],
                [
                    "CCCC(C)C(CC)C(C)C",
                    1.0
                ],
                [
                    "CCCC(C)C(C)CC(C)C",
                    1.0
                ],
                [
                    "CCCC(C)C(C)C(C)CC",
                    1.0
                ],
                [
                    "CCCC(C)C(C)C(C)(C)C",
                    1.0
                ],
                [
                    "CCCC(C)C(C)(CC)CC",
                    1.0
                ],
                [
                    "CCCC(C)C(C)(C)CCC",
                    1.0
                ],
                [
                    "CCCC(C)C(C)(C)C(C)C",
                    1.0
                ],
                [
                    "CCCC(C)(CCC)CCC",
                    1.0
                ],
                [
                    "CCCC(C)(CCC)C(C)C",
                    1.0
                ],
                [
                    "CCCC(C)(CC)CC(C)C",
                    1.0
                ],
                [
                    "CCCC(C)(CC)C(C)CC",
                    1.0
                ],
                [
                    "CCCC(C)(CC)C(C)(C)C",
                    1.0
                ],
                [
                    "CCCC(C)(C)CCC(C)C",
                    1.0
                ],
                [
                    "CCCC(C)(C)CC(C)CC",
                    1.0
                ],
                [
                    "CCCC(C)(C)CC(C)(C)C",
                    1.0
                ],
                [
                    "CCCC(C)(C)C(CC)CC",
                    1.0
                ],
                [
                    "CCCC(C)(C)C(C)C(C)C",
                    1.0
                ],
                [
                    "CCCC(C)(C)C(C)(C)CC",
                    1.0
                ],
                [
                    "CCCC(C)(C(C)C)C(C)C",
                    1.0
                ],
                [
                    "CCCC(C(C)C)C(C)CC",
                    1.0
                ],
                [
                    "CCCC(C(C)C)C(C)(C)C",
                    1.0
                ],
                [
                    "CCC(CCC(C)C)C(C)C",
                    1.0
                ],
                [
                    "CCC(CC)CCCC(C)C",
                    1.0
                ],
                [
                    "CCC(CC)CCC(C)(C)C",
                    1.0
                ],
                [
                    "CCC(CC)CC(CC)CC",
                    1.0
                ],
                [
                    "CCC(CC)CC(C)C(C)C",
                    1.0
                ],
                [
                    "CCC(CC)CC(C)(C)CC",
                    1.0
                ],
                [
                    "CCC(CC)C(CC)C(C)C",
                    1.0
                ],
                [
                    "CCC(CC)C(C)CC(C)C",
                    1.0
                ],
                [
                    "CCC(CC)C(C)C(C)(C)C",
                    1.0
                ],
                [
                    "CCC(CC)C(C)(CC)CC",
                    1.0
                ],
                [
                    "CCC(CC)C(C)(C)C(C)C",
                    1.0
                ],
                [
                    "CCC(CC)(CC)CC(C)C",
                    1.0
                ],
                [
                    "CCC(CC)(CC)C(C)(C)C",
                    1.0
                ],
                [
                    "CCC(CC)(C(C)C)C(C)C",
                    1.0
                ],
                [
                    "CCC(CC(C)C)CC(C)C",
                    1.0
                ],
                [
                    "CCC(CC(C)C)C(C)(C)C",
                    1.0
                ],
                [
                    "CCC(CC(C)(C)C)C(C)C",
                    1.0
                ],
                [
                    "CCC(C)CCCCC(C)C",
                    1.0
                ],
                [
                    "CCC(C)CCCC(C)CC",
                    1.0
                ],
                [
                    "CCC(C)CCCC(C)(C)C",
                    1.0
                ],
                [
                    "CCC(C)CCC(CC)CC",
                    1.0
                ],
                [
                    "CCC(C)CCC(C)C(C)C",
                    1.0
                ],
                [
                    "CCC(C)CCC(C)(C)CC",
                    1.0
                ],
                [
                    "CCC(C)CC(CC)C(C)C",
                    1.0
                ],
                [
                    "CCC(C)CC(C)CC(C)C",
                    1.0
                ],
                [
                    "CCC(C)CC(C)C(C)CC",
                    1.0
                ],
                [
                    "CCC(C)CC(C)C(C)(C)C",
                    1.0
                ],
                [
                    "CCC(C)CC(C)(CC)CC",
                    1.0
                ],
                [
                    "CCC(C)CC(C)(C)C(C)C",
                    1.0
                ],
                [
                    "CCC(C)C(CC)CC(C)C",
                    1.0
                ],
                [
                    "CCC(C)C(CC)C(C)CC",
                    1.0
                ],
                [
                    "CCC(C)C(CC)C(C)(C)C",
                    1.0
                ],
                [
                    "CCC(C)C(CC)(CC)CC",
                    1.0
                ],
                [
                    "CCC(C)C(C)CCC(C)C",
                    1.0
                ],
                [
                    "CCC(C)C(C)CC(C)(C)C",
                    1.0
                ],
                [
                    "CCC(C)C(C)C(CC)CC",
                    1.0
                ],
                [
                    "CCC(C)C(C)C(C)C(C)C",
                    1.0
                ],
                [
                    "CCC(C)C(C)C(C)(C)CC",
                    1.0
                ],
                [
                    "CCC(C)C(C)(CC)C(C)C",
                    1.0
                ],
                [
                    "CCC(C)C(C)(C)CC(C)C",
                    1.0
                ],
                [
                    "CCC(C)C(C)(C)C(C)CC",
                    1.0
                ],
                [
                    "CCC(C)C(C)(C)C(C)(C)C",
                    1.0
                ],
                [
                    "CCC(C)C(C(C)C)C(C)C",
                    1.0
                ],
                [
                    "CCC(C)(CC)CCC(C)C",
                    1.0
                ],
                [
                    "CCC(C)(CC)CC(C)(C)C",
                    1.0
                ],
                [
                    "CCC(C)(CC)C(C)C(C)C",
                    1.0
                ],
                [
                    "CCC(C)(CC(C)C)C(C)C",
                    1.0
                ],
                [
                    "CCC(C)(C)CCCC(C)C",
                    1.0
                ],
                [
                    "CCC(C)(C)CCC(C)(C)C",
                    1.0
                ],
                [
                    "CCC(C)(C)CC(C)C(C)C",
                    1.0
                ],
                [
                    "CCC(C)(C)CC(C)(C)CC",
                    1.0
                ],
                [
                    "CCC(C)(C)C(C)CC(C)C",
                    1.0
                ],
                [
                    "CCC(C)(C)C(C)C(C)(C)C",
                    1.0
                ],
                [
                    "CCC(C)(C)C(C)(CC)CC",
                    1.0
                ],
                [
                    "CCC(C)(C)C(C)(C)C(C)C",
                    1.0
                ],
                [
                    "CCC(C)(C(C)C)C(C)(C)C",
                    1.0
                ],
                [
                    "CCC(C(C)C)C(C)C(C)C",
                    1.0
                ],
                [
                    "CCC(C(C)C)C(C)(C)CC",
                    1.0
                ],
                [
                    "CCC(C(C)(C)C)C(C)(C)C",
                    1.0
                ],
                [
                    "CC(CC(C)(C)C)C(C)(C)C",
                    1.0
                ],
                [
                    "CC(C)CCCCCC(C)C",
                    1.0
                ],
                [
                    "CC(C)CCCCC(C)(C)C",
                    1.0
                ],
                [
                    "CC(C)CCCC(C)C(C)C",
                    1.0
                ],
                [
                    "CC(C)CCC(C)CC(C)C",
                    1.0
                ],
                [
                    "CC(C)CCC(C)C(C)(C)C",
                    1.0
                ],
                [
                    "CC(C)CCC(C)(C)C(C)C",
                    1.0
                ],
                [
                    "CC(C)CC(C)CC(C)(C)C",
                    1.0
                ],
                [
                    "CC(C)CC(C)C(C)C(C)C",
                    1.0
                ],
                [
                    "CC(C)CC(C)(C)CC(C)C",
                    1.0
                ],
                [
                    "CC(C)CC(C)(C)C(C)(C)C",
                    1.0
                ],
                [
                    "CC(C)CC(C(C)C)C(C)C",
                    1.0
                ],
                [
                    "CC(C)C(C)CCC(C)(C)C",
                    1.0
                ],
                [
                    "CC(C)C(C)CC(C)C(C)C",
                    1.0
                ],
                [
                    "CC(C)C(C)C(C)C(C)(C)C",
                    1.0
                ],
                [
                    "CC(C)C(C)C(C)(C)C(C)C",
                    1.0
                ],
                [
                    "CC(C)C(C)(C)CC(C)(C)C",
                    1.0
                ],
                [
                    "CC(C)C(C)(C(C)C)C(C)C",
                    1.0
                ],
                [
                    "CC(C)C(C(C)C)C(C)(C)C",
                    1.0
                ],
                [
                    "CC(C)(C)CCCC(C)(C)C",
                    1.0
                ],
                [
                    "CC(C)(C)C(C)(C)C(C)(C)C",
                    1.0
                ]
            ],
            "execution_time": 7.243303298950195,
            "number_scoring_function_calls": 1000,
            "metadata": {
                "top_159": 1.0,
                "internal_similarity_max": 0.7777777777777778,
                "internal_similarity_mean": 0.24693232087435193,
                "internal_similarity_histogram_density": [
                    [
                        0.23772793797713698,
                        2.7910288358846564,
                        4.548870693406114,
                        1.7032554092005856,
                        0.5371622957952614,
                        0.15822158933586475,
                        0.01740437482694514,
                        0.006328863573434596,
                        0.0,
                        0.0
                    ]
                ],
                "internal_similarity_histogram_bins": [
                    [
                        0.0,
                        0.1,
                        0.2,
                        0.30000000000000004,
                        0.4,
                        0.5,
                        0.6000000000000001,
                        0.7000000000000001,
                        0.8,
                        0.9,
                        1.0
                    ]
                ]
            }
        },
        {
            "benchmark_name": "C9H10N2O2PF2Cl",
            "score": 1.0,
            "optimized_molecules": [
                [
                    "OPOC12C=NCC(Cl)(C#CN1F)C(F)CC2",
                    1.0
                ],
                [
                    "OPOC12C=NCC(Cl)(C#CN1)C(F)C(F)C2",
                    1.0
                ],
                [
                    "OPC#CC1N=CC(F)NC1(Cl)C=C(O)CF",
                    1.0
                ],
                [
                    "OP1C#CC2(Cl)CCC(F)(CCC(NF)=N2)O1",
                    1.0
                ],
                [
                    "OOC12C=NC1(C(Cl)CCF)C#CPNC2F",
                    1.0
                ],
                [
                    "OC1C(NF)C=NC2C#CPOC1(F)C(Cl)C2",
                    1.0
                ],
                [
                    "OC1=NC2C#CP(NCl)OC(F)(CC2)C(F)C1",
                    1.0
                ],
                [
                    "OC1(F)CCC2(OP)C=NCC1(Cl)C#CN2F",
                    1.0
                ],
                [
                    "OC1(F)CCC2(OP)C=CN(F)C1(Cl)C#CN2",
                    1.0
                ],
                [
                    "OC#CPC1(F)CC2(F)NC2N=CCC1(O)Cl",
                    1.0
                ],
                [
                    "NP1OOC2(F)CCCC3=NC(Cl)(C=C1F)C32",
                    1.0
                ],
                [
                    "NP1OOC2(F)CCC3=NC(Cl)(C=C1F)C3C2",
                    1.0
                ],
                [
                    "NP1OOC2(F)CC3C(=NC3C=C1F)CC2Cl",
                    1.0
                ],
                [
                    "NP1CC(F)=CC2(Cl)N=C3CCC(F)(OO1)C32",
                    1.0
                ],
                [
                    "NP1C=NC2C#COOC(F)(C(CCl)C2)C1F",
                    1.0
                ],
                [
                    "NP1C=CC2N=CC(Cl)CC(F)(C=C2F)OO1",
                    1.0
                ],
                [
                    "NP1C=CC2(Cl)N=C3CC(F)CC(F)(OO1)C32",
                    1.0
                ],
                [
                    "NP1C#CC2N=CCCC(OO1)C(F)C2(F)Cl",
                    1.0
                ],
                [
                    "NP1C#CC2N=CC(Cl)CC(F)(CC2F)OO1",
                    1.0
                ],
                [
                    "NP1C#CC2N=CC(Cl)C(F)(CCC2F)OO1",
                    1.0
                ],
                [
                    "NP1C#CC2N=C(O)CC(F)C(F)(CC2Cl)O1",
                    1.0
                ],
                [
                    "NP1C#CC2CCC(F)(O1)C(F)C(Cl)C(O)=N2",
                    1.0
                ],
                [
                    "NP1C#CC2(F)N=CCC(F)C(CC2Cl)OO1",
                    1.0
                ],
                [
                    "NP1C#CC2(Cl)N=CCCC(F)(CC2F)OO1",
                    1.0
                ],
                [
                    "NP1C#CC2(Cl)CN=C(F)CC(CF)C2OO1",
                    1.0
                ],
                [
                    "NCP1C=NC2C#COOC(F)(CC2Cl)C1F",
                    1.0
                ],
                [
                    "NCCC(F)=NC12C#CPOOC(C1F)C2Cl",
                    1.0
                ],
                [
                    "NCC1C=NC2C#CPOOC(F)(C1F)C2Cl",
                    1.0
                ],
                [
                    "NCC1C2(PCl)OOC#CCN=CC(F)C12F",
                    1.0
                ],
                [
                    "NCC(F)C1C=NC2C#CP1OOC(F)C2Cl",
                    1.0
                ],
                [
                    "NCC(F)=NC1C#CPOOC(CF)=CC1Cl",
                    1.0
                ],
                [
                    "NC1CPC2=NC1(F)C#COOC(F)CC2Cl",
                    1.0
                ],
                [
                    "NC1CC=NC2(Cl)C#CPOOC1(F)C(F)C2",
                    1.0
                ],
                [
                    "NC1CC2OOPC#CC1(Cl)N=CCC2(F)F",
                    1.0
                ],
                [
                    "NC1CC2OOPC#CC(Cl)(N=C1F)C2CF",
                    1.0
                ],
                [
                    "NC1CC2OOP(Cl)C#CC(N=C1F)C2CF",
                    1.0
                ],
                [
                    "NC1CC2OOC#CC1N=C(PCl)C(F)C2F",
                    1.0
                ],
                [
                    "NC1CC2OOC#CC1N=C(P(F)Cl)CC2F",
                    1.0
                ],
                [
                    "NC1CC2CC(Cl)C(F)=NC1C#CP(F)OO2",
                    1.0
                ],
                [
                    "NC1CC2C#CPOOC1(F)C(F)C(Cl)C=N2",
                    1.0
                ],
                [
                    "NC1CC2C#CP(F)OOC1CC(Cl)C(F)=N2",
                    1.0
                ],
                [
                    "NC1CC2C#COOC1(F)C(F)(Cl)CC(P)=N2",
                    1.0
                ],
                [
                    "NC1CC2(PCl)OOC#CC1N=CC(F)C2F",
                    1.0
                ],
                [
                    "NC1CC2(F)OOPC#CC1N=C(F)CC2Cl",
                    1.0
                ],
                [
                    "NC1CC2(F)OOCC#CC1N=C(P)C2(F)Cl",
                    1.0
                ],
                [
                    "NC1CC2(F)OOC#CC1N=C(P)CC2(F)Cl",
                    1.0
                ],
                [
                    "NC1CC2(F)CCC(Cl)(C#CPOO2)N=C1F",
                    1.0
                ],
                [
                    "NC1CC2(F)CC(Cl)C(C#CPOO2)N=C1F",
                    1.0
                ],
                [
                    "NC1CC(F)=NC2(Cl)C#CPOOC1(F)CC2",
                    1.0
                ],
                [
                    "NC1CC(Cl)=NC2C#CPOOC1(F)C(F)C2",
                    1.0
                ],
                [
                    "NC1C=NC2C#CPOOC(F)(CC2Cl)C1F",
                    1.0
                ],
                [
                    "NC1C=NC2C#CPOOC(F)(C1)CC2(F)Cl",
                    1.0
                ],
                [
                    "NC1C=NC2C#CPOOC(F)(C1)C(F)(Cl)C2",
                    1.0
                ],
                [
                    "NC1C=NC2C#CPOOC(F)(C(Cl)C2)C1F",
                    1.0
                ],
                [
                    "NC1C=NC2C#CPOOC(CC2(F)Cl)C1F",
                    1.0
                ],
                [
                    "NC1C=NC2C#CPOC(F)(C1O)C(Cl)C2F",
                    1.0
                ],
                [
                    "NC1C=NC2C#CPOC(F)(C(Cl)C2)C1(O)F",
                    1.0
                ],
                [
                    "NC1C=NC2C#CP(F)OOC(F)(C1)CC2Cl",
                    1.0
                ],
                [
                    "NC1C=NC2C#CP(F)OOC(CC2Cl)C1F",
                    1.0
                ],
                [
                    "NC1C=NC2(F)C#CPOOC(F)(C1)C(Cl)C2",
                    1.0
                ],
                [
                    "NC1C=NC2(F)C#CPOC(F)(C(Cl)C2)C1O",
                    1.0
                ],
                [
                    "NC1C=NC2(C#CP2)C(Cl)CC(F)(OO)C1F",
                    1.0
                ],
                [
                    "NC1C2CCC(F)=NC(C#CP(F)OO2)C1Cl",
                    1.0
                ],
                [
                    "NC1C2CC(F)C=NC(C#CP(F)OO2)C1Cl",
                    1.0
                ],
                [
                    "NC1C2CC(F)(F)C=NC(C#CPOO2)C1Cl",
                    1.0
                ],
                [
                    "NC1C2C#COOC(F)(CC(F)C(P)=N2)C1Cl",
                    1.0
                ],
                [
                    "NC1C2C#COOC(F)(C(F)CC(P)=N2)C1Cl",
                    1.0
                ],
                [
                    "NC1C2C#COOC(CC=N2)C(P(F)F)C1Cl",
                    1.0
                ],
                [
                    "NC1C2C#COOC(C(F)CC(P)=N2)C1(F)Cl",
                    1.0
                ],
                [
                    "NC1C2C#COOC(C(F)C(Cl)C(P)=N2)C1F",
                    1.0
                ],
                [
                    "NC1C2C#CCOOC(F)(C(F)C(P)=N2)C1Cl",
                    1.0
                ],
                [
                    "NC1C2C#CC(P)OOC1(F)C(F)C(Cl)C=N2",
                    1.0
                ],
                [
                    "NC1C2C#CC(P)OOC(F)(C(F)C=N2)C1Cl",
                    1.0
                ],
                [
                    "NC1C2C#CC(F)(F)OOC(CC(P)=N2)C1Cl",
                    1.0
                ],
                [
                    "NC1C(F)C(Cl)=NC2C#CPOOC1(F)CC2",
                    1.0
                ],
                [
                    "NC1C(F)=NC2C#CPOOC(F)(CC2)C1Cl",
                    1.0
                ],
                [
                    "NC1C(F)=NC2C#CPOOC(CC2Cl)C1F",
                    1.0
                ],
                [
                    "NC1C(F)=NC2C#CPOOC(C2Cl)C1CF",
                    1.0
                ],
                [
                    "NC1C(F)=NC2(Cl)C#CPOOC(C2)C1CF",
                    1.0
                ],
                [
                    "NC1C(Cl)CC2OOC#CC1N=C(PF)C2F",
                    1.0
                ],
                [
                    "NC1C(Cl)CC2OOC#CC1(PF)N=CC2F",
                    1.0
                ],
                [
                    "NC1C(Cl)CC2CC(P(F)F)=NC1C#COO2",
                    1.0
                ],
                [
                    "NC1C(Cl)CC2(PF)OOC#CC1N=CC2F",
                    1.0
                ],
                [
                    "NC1C(Cl)C=NC2C#CPOOC1(F)CC2F",
                    1.0
                ],
                [
                    "NC1C(Cl)C2C#CPOOC1C(F)(F)CC=N2",
                    1.0
                ],
                [
                    "NC1C(Cl)C2C#CPOOC1(F)CCC(F)=N2",
                    1.0
                ],
                [
                    "NC1C(Cl)C2C#CPOOC1(F)CC(F)C=N2",
                    1.0
                ],
                [
                    "NC1C(Cl)C2C#CP(F)OOC1(F)CCC=N2",
                    1.0
                ],
                [
                    "NC1C(Cl)=NC2C#CPOOC(F)(CC2)C1F",
                    1.0
                ],
                [
                    "NC1C(Cl)=NC2C#CP(F)OOC(CC2)C1F",
                    1.0
                ],
                [
                    "NC1C#COOC2(F)C(Cl)CCN=CP1C2F",
                    1.0
                ],
                [
                    "NC1=NC2C#CPOOC(F)(CC2Cl)C(F)C1",
                    1.0
                ],
                [
                    "NC1=NC2C#CPOOC(F)(CC1Cl)CC2F",
                    1.0
                ],
                [
                    "NC1=NC2(C#CP2F)C(Cl)(OO)CC(F)CC1",
                    1.0
                ],
                [
                    "NC1=NC2(C#CP2)C(Cl)CC(F)(OO)CC1F",
                    1.0
                ],
                [
                    "NC1=NC2(C#CP2)C(Cl)CC(F)(OO)C(F)C1",
                    1.0
                ],
                [
                    "NC1=NC2(C#CP2)C(Cl)(OO)CC(F)(F)CC1",
                    1.0
                ],
                [
                    "NC12OOPC#CC(N=CCC1F)C(Cl)C2F",
                    1.0
                ],
                [
                    "NC12OOPC#CC(CC1Cl)N=CCC2(F)F",
                    1.0
                ],
                [
                    "NC12OOPC#CC(CC1Cl)N=C(F)CC2F",
                    1.0
                ],
                [
                    "NC12CCC(C#CPOO1)N=C(Cl)CC2(F)F",
                    1.0
                ],
                [
                    "NC12CCC(C#COO1)N=C(P(F)Cl)CC2F",
                    1.0
                ],
                [
                    "NC12C#CPOOC(F)(CC1F)C(Cl)CC=N2",
                    1.0
                ],
                [
                    "NC12C#CPOOC(F)(CC1)C(F)C(Cl)C=N2",
                    1.0
                ],
                [
                    "NC12C#CPOOC(F)(CC1)C(F)(Cl)CC=N2",
                    1.0
                ],
                [
                    "NC12C#CPOOC(F)(CC(Cl)C=N1)CC2F",
                    1.0
                ],
                [
                    "NC12C#CPOOC(CC1)C(F)(Cl)CC(F)=N2",
                    1.0
                ],
                [
                    "NC12C#CPOOC(C(Cl)CC=N1)C(F)C2F",
                    1.0
                ],
                [
                    "NC12C#CPOC(F)(CC1F)C(Cl)CC(O)=N2",
                    1.0
                ],
                [
                    "NC1(O)CC2C#CP(F)OC1(F)CC(Cl)C=N2",
                    1.0
                ],
                [
                    "NC1(F)CC=NC2C#CPOOC1(F)CC2Cl",
                    1.0
                ],
                [
                    "NC1(F)CC=NC2C#CPOOC1(Cl)CC2F",
                    1.0
                ],
                [
                    "NC1(F)CC=NC2(C#CP2OO)C(Cl)CC1F",
                    1.0
                ],
                [
                    "NC1(F)CC2OOP(F)C#CC1N=CCC2Cl",
                    1.0
                ],
                [
                    "NC1(F)CC2CC(Cl)C=NC1C#CP(F)OO2",
                    1.0
                ],
                [
                    "NC1(F)CC2CC(Cl)C(F)=NC1C#CPOO2",
                    1.0
                ],
                [
                    "NC1(F)CC2C#CPOOC1(F)CC(Cl)C=N2",
                    1.0
                ],
                [
                    "NC1(F)CC(Cl)=NC2C#CPOOC1(F)CC2",
                    1.0
                ],
                [
                    "NC1(F)CC(Cl)=NC2(F)C#CPOOC1CC2",
                    1.0
                ],
                [
                    "NC1(F)C=NC2C#CPOOC(F)(CC2Cl)C1",
                    1.0
                ],
                [
                    "NC1(F)C=NC2(Cl)C#CPOOC(F)(CC2)C1",
                    1.0
                ],
                [
                    "NC1(F)C2C=NC2(C#CP)C(Cl)CC1(F)OO",
                    1.0
                ],
                [
                    "NC1(F)C(Cl)C=NC2C#CPOOC1(F)CC2",
                    1.0
                ],
                [
                    "NC1(Cl)CC2OOPC#CC1N=CCC2(F)F",
                    1.0
                ],
                [
                    "NC1(Cl)CC2CCC(F)=NC1C#CP(F)OO2",
                    1.0
                ],
                [
                    "NC1(Cl)CC2CC(F)C=NC1C#CP(F)OO2",
                    1.0
                ],
                [
                    "NC1(Cl)CC2C#CPOOC1C(F)(F)CC=N2",
                    1.0
                ],
                [
                    "NC1(Cl)CC2(F)OPC#CC1N=C(O)CC2F",
                    1.0
                ],
                [
                    "NC1(Cl)CC2(F)OOPC#CC1N=CCC2F",
                    1.0
                ],
                [
                    "NC1(Cl)CC2(F)CCC=NC1C#CP(F)OO2",
                    1.0
                ],
                [
                    "NC1(Cl)CC2(F)CCC(F)=NC1C#CPOO2",
                    1.0
                ],
                [
                    "NC1(Cl)CC2(F)CC(F)C=NC1C#CPOO2",
                    1.0
                ],
                [
                    "NC1(Cl)C=NC2C#CPOOC(F)(C1)C(F)C2",
                    1.0
                ],
                [
                    "NC1(Cl)C=NC2C#CP(F)OOC(F)(CC2)C1",
                    1.0
                ],
                [
                    "NC1(Cl)C2CCC=NC(C#CPOO2)C1(F)F",
                    1.0
                ],
                [
                    "NC1(Cl)C2CC=NC(C#CPC(F)OO2)C1F",
                    1.0
                ],
                [
                    "NC1(Cl)C2C#CPOOC1C(CF)CC(F)=N2",
                    1.0
                ],
                [
                    "NC1(Cl)C2C#CPOOC(CCC=N2)C1(F)F",
                    1.0
                ],
                [
                    "NC1(Cl)C2C#CPOOC(C(F)CC=N2)C1F",
                    1.0
                ],
                [
                    "NC1(Cl)C2C#CPOC(F)(CCC(O)=N2)C1F",
                    1.0
                ],
                [
                    "NC(F)=CC(Cl)=NC1C#CPOOC(F)CC1",
                    1.0
                ],
                [
                    "NC(Cl)P1C=NC2C#COOC(F)(C1)C(F)C2",
                    1.0
                ],
                [
                    "NC(C=NF)=CC(O)C1P(O)C#CCC1(F)Cl",
                    1.0
                ],
                [
                    "NC#CC1(Cl)CN=CC(F)=CC(F)C1OOP",
                    1.0
                ],
                [
                    "NC#CC1(Cl)CN=CC(F)=CC(F)(OOP)C1",
                    1.0
                ],
                [
                    "N=CC(=CC1CC(F)(Cl)CC#CPOO1)NF",
                    1.0
                ],
                [
                    "N=C(F)CN=CC1(F)CC(Cl)CC#CPOO1",
                    1.0
                ],
                [
                    "N=C(F)C(N)=CC1(F)CCCC#CP(Cl)OO1",
                    1.0
                ],
                [
                    "N=C(F)C(N)=CC1(F)CC(Cl)CC#CPOO1",
                    1.0
                ],
                [
                    "N=C(F)C(=CC1CC(Cl)CC#CPOO1)NF",
                    1.0
                ],
                [
                    "FP(F)C1=NC2C#COOC(CCC2NCl)C1",
                    1.0
                ],
                [
                    "FOPOC12C=NCC(Cl)(C#CN1F)CCC2",
                    1.0
                ],
                [
                    "FNP1C#CC2N=CCCC(F)(CC2Cl)OO1",
                    1.0
                ],
                [
                    "FNP1C#CC2CCC(F)(CC(Cl)C=N2)OO1",
                    1.0
                ],
                [
                    "FNP1C#CC2(F)CC(Cl)C(CCC=N2)OO1",
                    1.0
                ],
                [
                    "FNP1C#CC2(Cl)CCC(F)(CCC=N2)OO1",
                    1.0
                ],
                [
                    "FNP1C#CC2(Cl)CCC(CCC(F)=N2)OO1",
                    1.0
                ],
                [
                    "FNP1C#CC2(Cl)CCC(CC(F)C=N2)OO1",
                    1.0
                ],
                [
                    "FNC1CC=NC2C#CPOOC1C(F)C2Cl",
                    1.0
                ],
                [
                    "FNC1CC=NC2C#CPOOC1(F)CC2Cl",
                    1.0
                ],
                [
                    "FNC1CC=NC2C#CPOOC1(F)C(Cl)C2",
                    1.0
                ],
                [
                    "FNC1CC=NC2(Cl)C#CPOOC1(F)CC2",
                    1.0
                ],
                [
                    "FNC1CC2OOPC#CC1(Cl)N=CCC2F",
                    1.0
                ],
                [
                    "FNC1CC2(F)CCC=NC1(Cl)C#CPOO2",
                    1.0
                ],
                [
                    "FNC1C=NC2C#CPOOC(F)(CC2)C1Cl",
                    1.0
                ],
                [
                    "FNC1C=NC2C#CPOOC(F)(C1)C(Cl)C2",
                    1.0
                ],
                [
                    "FNC1C=NC2C#CPOOC(CC2)C1(F)Cl",
                    1.0
                ],
                [
                    "FNC1C=NC2(Cl)C#CPOOC(F)(CC2)C1",
                    1.0
                ],
                [
                    "FNC1C2CC(F)C=NC(C#CPOO2)C1Cl",
                    1.0
                ],
                [
                    "FNC1C(F)C2CCC=NC1(Cl)C#CPOO2",
                    1.0
                ],
                [
                    "FNC1C(Cl)CC2(PF)CC=NC1C#COO2",
                    1.0
                ],
                [
                    "FNC1C(Cl)C2C#CPOOC1(F)CCC=N2",
                    1.0
                ],
                [
                    "FNC1=NC2(Cl)C#CPOOC(F)(CC1)CC2",
                    1.0
                ],
                [
                    "FNC12C#CPOOC(F)(CC1)C(Cl)CC=N2",
                    1.0
                ],
                [
                    "FNC12C#CPOOC(Cl)(CC1)C(F)CC=N2",
                    1.0
                ],
                [
                    "FNC12C#CPOOC(CC1Cl)C(F)CC=N2",
                    1.0
                ],
                [
                    "FNC1(F)C=NC2(Cl)C#CPOOC(CC2)C1",
                    1.0
                ],
                [
                    "FNC1(Cl)CC=NC2C#CPOOC1(F)CC2",
                    1.0
                ],
                [
                    "FNC1(Cl)CC2OOPC#CC1N=CCC2F",
                    1.0
                ],
                [
                    "FNC1(Cl)CC2C#CPOOC1CC(F)C=N2",
                    1.0
                ],
                [
                    "FNC1(Cl)C2CCC=NC(C#CPOO2)C1F",
                    1.0
                ],
                [
                    "FNC1(Cl)C2CC=NC(C#CPCOO2)C1F",
                    1.0
                ],
                [
                    "FNC1(Cl)C2C#CPOOC(CCC=N2)C1F",
                    1.0
                ],
                [
                    "FN(F)C1CC=NC2C#CPOOC1CC2Cl",
                    1.0
                ],
                [
                    "FN(F)C1CC2C#CPOOC1C(Cl)CC=N2",
                    1.0
                ],
                [
                    "FN(Cl)C1C=NC2C#CPOOC(F)(CC2)C1",
                    1.0
                ],
                [
                    "FCNP1C=NC2(Cl)C#COOC(F)(CC2)C1",
                    1.0
                ],
                [
                    "FCC1CC23NC2C(Cl)C(C#CPOO3)N1F",
                    1.0
                ],
                [
                    "FCC1C2C#CPOOC1CC(NCl)C(F)=N2",
                    1.0
                ],
                [
                    "FCC1(F)CC23NC2C(Cl)C(C#CPOO3)N1",
                    1.0
                ],
                [
                    "FC1P(NCCl)C=NC2C#COOC1(F)CC2",
                    1.0
                ],
                [
                    "FC1CC2C#COOC1(F)CP(NCCl)C=N2",
                    1.0
                ],
                [
                    "FC1C=NC2(F)C#CPOOC(C1)C(NCl)C2",
                    1.0
                ],
                [
                    "FC1C2CC(F)(Cl)C=NC(C#COO2)C1NP",
                    1.0
                ],
                [
                    "FC1C(NCl)C=NC2C#CPOOC1(F)CC2",
                    1.0
                ],
                [
                    "FC1=NCC2(Cl)C#CNC1OC(F)C2COP",
                    1.0
                ],
                [
                    "FC1=NCC2(Cl)C#CNC1CCC2(F)OOP",
                    1.0
                ],
                [
                    "FC12CCC3=NC(C=CP(NCl)OO1)C3(F)C2",
                    1.0
                ],
                [
                    "FC12C#CPOOC(F)(CC1)C(NCl)CC=N2",
                    1.0
                ],
                [
                    "FC1(F)OC2C=NCC(Cl)(C#CN2)C1COP",
                    1.0
                ],
                [
                    "FC1(F)C=NC2C#CPOOC(C1)C(NCl)C2",
                    1.0
                ],
                [
                    "FC(F)NP1C=NC2(Cl)C#COOC(CC2)C1",
                    1.0
                ],
                [
                    "FC(Cl)NP1C=NC2C#COOC(F)(CC2)C1",
                    1.0
                ],
                [
                    "FC(CCNCl)=NC12CC(C#CPOO1)C2F",
                    1.0
                ],
                [
                    "FC(CCNCl)=NC12C#CPOOC(C1)C2F",
                    1.0
                ],
                [
                    "CP1C#CC2(N=C(F)CCl)CC(OO1)C2(N)F",
                    1.0
                ],
                [
                    "CNP1C=NC2C#COOC(F)(CC2Cl)C1F",
                    1.0
                ],
                [
                    "CCC1C#COOCC(F)C(=NCl)C(PF)=N1",
                    1.0
                ],
                [
                    "CCC1C#COOCC(F)C(=N)C(P(F)Cl)=N1",
                    1.0
                ],
                [
                    "CCC(F)=NC12C#CPOOC(Cl)(C1)C2(N)F",
                    1.0
                ],
                [
                    "CCC(F)=NC12C#CPOOC(C1Cl)C2(N)F",
                    1.0
                ],
                [
                    "CC1CC2(Cl)C#COOC1(F)C(F)P(N)C=N2",
                    1.0
                ],
                [
                    "CC1C2CC(C#CP(F)OO2)N=C(F)C1NCl",
                    1.0
                ],
                [
                    "CC1C(N)C2(Cl)C#COOC1(F)C(F)C(P)=N2",
                    1.0
                ],
                [
                    "CC1C(N)C(F)=NC2C#CPOOC1C2(F)Cl",
                    1.0
                ],
                [
                    "CC1C(N)C(F)=NC2C#CP(F)OOC1C2Cl",
                    1.0
                ],
                [
                    "CC1C(F)C(N)=NC2(C#CP2)C(Cl)C1(F)OO",
                    1.0
                ],
                [
                    "CC1=NC2C#CP(F)OOC(C1)C(F)C2(N)Cl",
                    1.0
                ],
                [
                    "CC12C#COOC(F)(CC1NF)C(Cl)C(P)=N2",
                    1.0
                ],
                [
                    "CC12C#COOC(F)(CC1)C(Cl)C(PNF)=N2",
                    1.0
                ],
                [
                    "CC12C#COOC(CC1(N)F)C(F)(Cl)C(P)=N2",
                    1.0
                ],
                [
                    "CC12C#COOC(C(Cl)C(P)=N1)C(F)C2(N)F",
                    1.0
                ],
                [
                    "CC12C#COC(O)(CC1(N)F)C(F)(Cl)C(P)=N2",
                    1.0
                ],
                [
                    "CC1(F)C=NC2(NF)C#CPOOC1CC2Cl",
                    1.0
                ],
                [
                    "CC(NCl)C(F)=NC12C#CPOOC(C1)C2F",
                    1.0
                ],
                [
                    "CC(N)C1C#COOC(F)C(F)=C(Cl)C(P)=N1",
                    1.0
                ],
                [
                    "CC(N)C1(Cl)C#COOC(F)C(F)=CC(P)=N1",
                    1.0
                ],
                [
                    "CC(N)C(F)=NC12C#CPOOC(Cl)(C1)C2F",
                    1.0
                ],
                [
                    "CC(N)C(F)=NC12C#CPOOC(C1F)C2Cl",
                    1.0
                ],
                [
                    "CC(F)=NC1C#CPOOC(CF)=CC1(N)Cl",
                    1.0
                ],
                [
                    "CC(Cl)C(F)=NC12C#CPOOC(C1)C2(N)F",
                    1.0
                ],
                [
                    "C#CPOOC1CC(F)(Cl)CN=CC(=N)C1F",
                    1.0
                ],
                [
                    "C#CPOOC1(F)CC(Cl)CN=CC(=N)C1F",
                    1.0
                ],
                [
                    "C#CPOC1(F)CC2(F)NC2N=CCC1(O)Cl",
                    1.0
                ],
                [
                    "C#CPC1=NC2NC2(F)CC(O)(F)C(O)(Cl)C1",
                    1.0
                ],
                [
                    "C#CPC1(F)CC(Cl)CN=C(OO)C(=N)C1F",
                    1.0
                ],
                [
                    "C#CP(OO)C1(F)CC(Cl)CN=CC(=N)C1F",
                    1.0
                ],
                [
                    "C#CP(F)OOC1CC(=N)C=NC(F)C(Cl)C1",
                    1.0
                ],
                [
                    "C#CP(F)OC1CC(=NF)C=NCC(Cl)C1O",
                    1.0
                ],
                [
                    "C#CP(F)C1(Cl)CN=CC(=NF)CC(O)C1O",
                    1.0
                ],
                [
                    "C#CCC1(Cl)CC(F)(OOP)C=NC(=N)C1F",
                    1.0
                ],
                [
                    "C#CC1N=C(F)C=CCC(OOP)C1(Cl)NF",
                    1.0
                ],
                [
                    "C#CC1N=C(F)C(NF)=CC(OOP)CC1Cl",
                    1.0
                ],
                [
                    "C#CC1N=C(F)C(N)=CC(F)(OOP)CC1Cl",
                    1.0
                ],
                [
                    "C#CC1N=C(F)C(N)=C(F)C(OOP)CC1Cl",
                    1.0
                ],
                [
                    "C#CC1C(Cl)CN=CC(=N)C(F)(OO)C1(F)P",
                    1.0
                ],
                [
                    "C#CC1C(Cl)CN=C(OO)C(=N)C(F)C1(F)P",
                    1.0
                ],
                [
                    "C#CC1(OO)N=C(F)C(N)=CC(F)C(P)C1Cl",
                    1.0
                ],
                [
                    "C#CC1(Cl)CN=C(F)C(N)=CC(F)(OOP)C1",
                    1.0
                ],
                [
                    "C#CC(C)(Cl)C1N=C(F)C(N)=CC(F)OOP1",
                    1.0
                ]
            ],
            "execution_time": 8.688297748565674,
            "number_scoring_function_calls": 1000,
            "metadata": {
                "top_250": 1.0,
                "internal_similarity_max": 0.8181818181818182,
                "internal_similarity_mean": 0.18639335368860735,
                "internal_similarity_histogram_density": [
                    [
                        0.90016,
                        5.62656,
                        2.483199999999999,
                        0.7475200000000001,
                        0.19136000000000003,
                        0.04319999999999996,
                        0.007040000000000002,
                        0.0006400000000000002,
                        0.0003200000000000001,
                        0.0
                    ]
                ],
                "internal_similarity_histogram_bins": [
                    [
                        0.0,
                        0.1,
                        0.2,
                        0.30000000000000004,
                        0.4,
                        0.5,
                        0.6000000000000001,
                        0.7000000000000001,
                        0.8,
                        0.9,
                        1.0
                    ]
                ]
            }
        },
        {
            "benchmark_name": "Median molecules 1",
            "score": 0.4546897198052908,
            "optimized_molecules": [
                [
                    "CC1CCC2CC(=O)C(C)(CCC(C(C)C)C(O)C1)C2(C)C",
                    0.4745762711864407
                ],
                [
                    "CC1CCC2(C)C(=O)CC(CCC(C(C)C)C(O)C1)C2(C)C",
                    0.4745762711864407
                ],
                [
                    "CC(C)C1CCC2(C)C(=O)CC(CC1O)C2(C)C",
                    0.4738035414793428
                ],
                [
                    "CC(C)C1CCC2CC(=O)C(C)(CCC1O)C2(C)C",
                    0.46032847487588874
                ],
                [
                    "CC(C)C1CC(=O)C2(C)CCC(CC1O)C2(C)C",
                    0.458682472293863
                ],
                [
                    "CC1CCC2CCC(C)(C(=O)CC(C(C)C)C(O)C1)C2(C)C",
                    0.45
                ],
                [
                    "CC1CCC(C(C)C)C(O)CCC2(C)C(=O)CC(C1)C2(C)C",
                    0.45
                ],
                [
                    "CC1CCC(C(C)C)C(O)CC2CCC(C)(C(=O)C1)C2(C)C",
                    0.45
                ],
                [
                    "CC1CCC(C(C)C)C(O)CC2CC(=O)C(C)(CC1)C2(C)C",
                    0.45
                ],
                [
                    "CC1CCC(C(C)C)C(O)CC(=O)C2(C)CCC(C1)C2(C)C",
                    0.45
                ],
                [
                    "CC1CC(=O)C2(C)CCC(CCC(C(C)C)C(O)C1)C2(C)C",
                    0.45
                ],
                [
                    "CC1CCC2CC(=O)C(C)(CC(C(C)C)C(O)C1)C2(C)C",
                    0.44801076831712416
                ],
                [
                    "CC1CCC2(C)C(=O)CC(CC(C(C)C)C(O)C1)C2(C)C",
                    0.44801076831712416
                ],
                [
                    "CC1CC(O)C(C(C)C)CCC2CC(=O)C(C)(C1)C2(C)C",
                    0.44801076831712416
                ],
                [
                    "CC1CC(O)C(C(C)C)CCC2(C)C(=O)CC(C1)C2(C)C",
                    0.44801076831712416
                ],
                [
                    "CC(C)C1CCC2CCC(C)(C(=O)CC1O)C2(C)C",
                    0.4476660119995655
                ],
                [
                    "CC(C)C1CCC2CC(=O)C(C)(CC1O)C2(C)C",
                    0.4468887036332465
                ],
                [
                    "CC(C)C1CCC2(C)C(=O)CC(CCC1O)C2(C)C",
                    0.44585082870893744
                ],
                [
                    "CC(C)C1CC2CCC(C)(C(=O)CC1O)C2(C)C",
                    0.443613573862942
                ],
                [
                    "CC(C)C1CC2CC(=O)C(C)(CCC1O)C2(C)C",
                    0.443613573862942
                ],
                [
                    "CC1CCCC2CC(=O)C(C)(CCC(C(C)C)C(O)C1)C2(C)C",
                    0.43994134506405985
                ],
                [
                    "CC1CCCC2(C)C(=O)CC(CCC(C(C)C)C(O)C1)C2(C)C",
                    0.43994134506405985
                ],
                [
                    "CC1CCC2CC(=O)C(C)(CCCC(C(C)C)C(O)C1)C2(C)C",
                    0.43994134506405985
                ],
                [
                    "CC1CCC2(C)C(=O)CC(CCCC(C(C)C)C(O)C1)C2(C)C",
                    0.43994134506405985
                ],
                [
                    "CC1CCC(O)C(C(C)C)CCC2(C)C(=O)CC(C1)C2(C)C",
                    0.4379535120175709
                ],
                [
                    "CC1CCC2CC(=O)C(C)(CCC(O)C(C(C)C)C1)C2(C)C",
                    0.4374487394792124
                ],
                [
                    "CC(C)C1CCC(=O)C2(C)CCC(CC1O)C2(C)C",
                    0.43605676539356963
                ],
                [
                    "CC1CCC2(C)C(=O)CC(CC(O)C(C(C)C)C1)C2(C)C",
                    0.435285750066007
                ],
                [
                    "CC1CCC(C(C)C)C(O)CC2CC(=O)C(C)(C1)C2(C)C",
                    0.435285750066007
                ],
                [
                    "CC1CCC(C(C)C)C(O)CC2(C)C(=O)CC(C1)C2(C)C",
                    0.435285750066007
                ],
                [
                    "CC1CC(O)C(C(C)C)CC(=O)C2(C)CCC(C1)C2(C)C",
                    0.435285750066007
                ],
                [
                    "CC1CC(=O)C2(C)CCC(CC(C(C)C)C(O)C1)C2(C)C",
                    0.435285750066007
                ],
                [
                    "CC(C)C1CCCC2(C)C(=O)CC(CC1O)C2(C)C",
                    0.43513363202883826
                ],
                [
                    "CC1CCC2CC(O)C(C(C)C)CCC(C)(C(=O)C1)C2(C)C",
                    0.4262295081967213
                ],
                [
                    "CC1CCC2(C)C(=O)CC(O)C(C(C)C)CCC(C1)C2(C)C",
                    0.4262295081967213
                ],
                [
                    "CC1CCC2CCC(C)(C(=O)CC(O)C(C(C)C)C1)C2(C)C",
                    0.42597137568529864
                ],
                [
                    "CC1CCC(O)C(C(C)C)CC(=O)C2(C)CCC(C1)C2(C)C",
                    0.42597137568529864
                ],
                [
                    "CC1CCC2CC(=O)C(C)(CCC(C(C)S)C(O)C1)C2(C)C",
                    0.4251952027621871
                ],
                [
                    "CC1CCC2CC(=O)C(C)(CCC(C(C)P)C(O)C1)C2(C)C",
                    0.4251952027621871
                ],
                [
                    "CC1CCC2CC(=O)C(C)(CCC(C(C)O)C(O)C1)C2(C)C",
                    0.4251952027621871
                ],
                [
                    "CC1CCC2CC(=O)C(C)(CCC(C(C)N)C(O)C1)C2(C)C",
                    0.4251952027621871
                ],
                [
                    "CC1CCC2CC(=O)C(C)(CCC(C(C)F)C(O)C1)C2(C)C",
                    0.4251952027621871
                ],
                [
                    "CC1CCC2CC(=O)C(C)(CCC(C(C)Cl)C(O)C1)C2(C)C",
                    0.4251952027621871
                ],
                [
                    "CC1CCC2CC(=O)C(C)(CCC(C(C)Br)C(O)C1)C2(C)C",
                    0.4251952027621871
                ],
                [
                    "CC1CCC2(C)C(=O)CC(CCC(O)C(C(C)C)C1)C2(C)C",
                    0.4251952027621871
                ],
                [
                    "CC1CCC2(C)C(=O)CC(CCC(C(C)S)C(O)C1)C2(C)C",
                    0.4251952027621871
                ],
                [
                    "CC1CCC2(C)C(=O)CC(CCC(C(C)P)C(O)C1)C2(C)C",
                    0.4251952027621871
                ],
                [
                    "CC1CCC2(C)C(=O)CC(CCC(C(C)O)C(O)C1)C2(C)C",
                    0.4251952027621871
                ],
                [
                    "CC1CCC2(C)C(=O)CC(CCC(C(C)N)C(O)C1)C2(C)C",
                    0.4251952027621871
                ],
                [
                    "CC1CCC2(C)C(=O)CC(CCC(C(C)F)C(O)C1)C2(C)C",
                    0.4251952027621871
                ],
                [
                    "CC1CCC2(C)C(=O)CC(CCC(C(C)Cl)C(O)C1)C2(C)C",
                    0.4251952027621871
                ],
                [
                    "CC1CCC2(C)C(=O)CC(CCC(C(C)Br)C(O)C1)C2(C)C",
                    0.4251952027621871
                ],
                [
                    "CC(C)C1CCC2CC(=O)C(C)(CCC(S)CC1O)C2(C)C",
                    0.4251952027621871
                ],
                [
                    "CC(C)C1CCC2CC(=O)C(C)(CCC(P)CC1O)C2(C)C",
                    0.4251952027621871
                ],
                [
                    "CC(C)C1CCC2CC(=O)C(C)(CCC(O)CC1O)C2(C)C",
                    0.4251952027621871
                ],
                [
                    "CC(C)C1CCC2CC(=O)C(C)(CCC(N)CC1O)C2(C)C",
                    0.4251952027621871
                ],
                [
                    "CC(C)C1CCC2CC(=O)C(C)(CCC(F)CC1O)C2(C)C",
                    0.4251952027621871
                ],
                [
                    "CC(C)C1CCC2CC(=O)C(C)(CCC(Cl)CC1O)C2(C)C",
                    0.4251952027621871
                ],
                [
                    "CC(C)C1CCC2CC(=O)C(C)(CCC(Br)CC1O)C2(C)C",
                    0.4251952027621871
                ],
                [
                    "CC(C)C1CCC2CC(=O)C(C)(CCCC1O)C2(C)C",
                    0.4242640687119285
                ],
                [
                    "CC1CCC2CC(=O)C(C)(CC(O)C(C(C)C)C1)C2(C)C",
                    0.423728813559322
                ],
                [
                    "CC1CCC2(C)C(=O)CC(C(C)C)C(O)CC(C1)C2(C)C",
                    0.4234505222898966
                ],
                [
                    "CC1CC(=O)C2(C)CCC(C(C)C)C(O)CC(C1)C2(C)C",
                    0.4234505222898966
                ],
                [
                    "CC(C)C1CCC2(C)C(=O)CCC(CC1O)C2(C)C",
                    0.42334475220649564
                ],
                [
                    "CC1CCC2CC(C)(C(=O)CC(C(C)C)C(O)C1)C2(C)C",
                    0.4226135862856293
                ],
                [
                    "CC1CCC(C(C)C)C(O)CC2CC(C)(C(=O)C1)C2(C)C",
                    0.4226135862856293
                ],
                [
                    "CC1CCC(C(C)C)C(O)CC(=O)C2(C)CC(C1)C2(C)C",
                    0.4226135862856293
                ],
                [
                    "CC1CC(=O)C2(C)CCC(CC(O)C(C(C)C)C1)C2(C)C",
                    0.4226135862856293
                ],
                [
                    "CC1CC(=O)C2(C)CC(CCC(C(C)C)C(O)C1)C2(C)C",
                    0.4226135862856293
                ],
                [
                    "CC(C)C1CCCC2CC(=O)C(C)(CCC1O)C2(C)C",
                    0.4225001481984198
                ],
                [
                    "CC(C)C1CCC2(C)C(=O)CC(CCCC1O)C2(C)C",
                    0.4225001481984198
                ],
                [
                    "CC(C)C1CCC2CC(=O)C(C)(CCC(O)C1C)C2(C)C",
                    0.421211769587116
                ],
                [
                    "CC(C)C1CCC2CC(C)(C(=O)CC1O)C2(C)C",
                    0.42047525605008473
                ],
                [
                    "CC(C)C1CCC2(C)C(=O)CC(CC1O)C2(C)S",
                    0.42047525605008473
                ],
                [
                    "CC(C)C1CCC2(C)C(=O)CC(CC1O)C2(C)P",
                    0.42047525605008473
                ],
                [
                    "CC(C)C1CCC2(C)C(=O)CC(CC1O)C2(C)O",
                    0.42047525605008473
                ],
                [
                    "CC(C)C1CCC2(C)C(=O)CC(CC1O)C2(C)N",
                    0.42047525605008473
                ],
                [
                    "CC(C)C1CCC2(C)C(=O)CC(CC1O)C2(C)F",
                    0.42047525605008473
                ],
                [
                    "CC(C)C1CCC2(C)C(=O)CC(CC1O)C2(C)Cl",
                    0.42047525605008473
                ],
                [
                    "CC(C)C1CCC2(C)C(=O)CC(CC1O)C2(C)Br",
                    0.42047525605008473
                ],
                [
                    "CC1CCCCC2CC(=O)C(C)(CCC(C(C)C)C(O)C1)C2(C)C",
                    0.41979015736886477
                ],
                [
                    "CC1CCCCC2(C)C(=O)CC(CCC(C(C)C)C(O)C1)C2(C)C",
                    0.41979015736886477
                ],
                [
                    "CC1CCC2CC(=O)C(C)(CCCCC(C(C)C)C(O)C1)C2(C)C",
                    0.41979015736886477
                ],
                [
                    "CC1CCC2(C)C(=O)CC(CCCCC(C(C)C)C(O)C1)C2(C)C",
                    0.41979015736886477
                ],
                [
                    "CC(C)C1CC(=O)C2(C)CCC(CCC1O)C2(C)C",
                    0.41953597014763633
                ],
                [
                    "CC(C)C1CC2(C)C(=O)CC(CCC1O)C2(C)C",
                    0.4184137043778615
                ],
                [
                    "CC(C)C1CCC2(C)C(=O)CC(CC(O)C1C)C2(C)C",
                    0.4183300132670378
                ],
                [
                    "CC(C)C1CC2CCC(C)(C(=O)CC(O)C1C)C2(C)C",
                    0.4183300132670378
                ],
                [
                    "CC(C)C1CC2CC(=O)C(C)(CCC(O)C1C)C2(C)C",
                    0.4183300132670378
                ],
                [
                    "CC(C)C1CC(=O)C2(C)CCC(CC(O)C1C)C2(C)C",
                    0.4183300132670378
                ],
                [
                    "CC1CCC2CC(=O)C(C)(CCC(C(C)C)C(O)CC(C)C1)C2(C)C",
                    0.417910447761194
                ],
                [
                    "CC1CCC2(C)C(=O)CC(CCC(C(C)C)C(O)CC(C)C1)C2(C)C",
                    0.417910447761194
                ],
                [
                    "CC1CCC2(C)C(=O)CC(CC(C)CCC(C(C)C)C(O)C1)C2(C)C",
                    0.417690364554548
                ],
                [
                    "CC1CC(=O)C2(C)CCC(CC(C)CCC(C(C)C)C(O)C1)C2(C)C",
                    0.417690364554548
                ],
                [
                    "CC1CCC2CC(=O)C(C)(CCC(O)C1)C2(C)C",
                    0.41753340038353265
                ],
                [
                    "CC1CCCC2CCC(C)(C(=O)CC(C(C)C)C(O)C1)C2(C)C",
                    0.4172614801981401
                ],
                [
                    "CC1CCCC2(C)C(=O)CC(CC(O)C(C(C)C)CC1)C2(C)C",
                    0.4172614801981401
                ],
                [
                    "CC1CCC(C(C)C)C(O)CCCC2(C)C(=O)CC(C1)C2(C)C",
                    0.4172614801981401
                ],
                [
                    "CC1CC(=O)C2(C)CCC(CCCC(C(C)C)C(O)C1)C2(C)C",
                    0.4172614801981401
                ],
                [
                    "CC(C)C1CCC2CC(=O)C(C)(CCC1C)C2(C)C",
                    0.4169606805807075
                ]
            ],
            "execution_time": 424755.2497308254,
            "number_scoring_function_calls": 40104568,
            "metadata": {
                "top_1": 0.4745762711864407,
                "top_10": 0.4591967031021976,
                "top_100": 0.43029618512723417,
                "internal_similarity_max": 0.9523809523809523,
                "internal_similarity_mean": 0.6270140431307777,
                "internal_similarity_histogram_density": [
                    [
                        0.1,
                        0.0,
                        0.0,
                        0.0,
                        0.30000000000000004,
                        3.585999999999997,
                        3.8560000000000008,
                        1.7500000000000004,
                        0.3580000000000001,
                        0.05000000000000001
                    ]
                ],
                "internal_similarity_histogram_bins": [
                    [
                        0.0,
                        0.1,
                        0.2,
                        0.30000000000000004,
                        0.4,
                        0.5,
                        0.6000000000000001,
                        0.7000000000000001,
                        0.8,
                        0.9,
                        1.0
                    ]
                ]
            }
        },
        {
            "benchmark_name": "Median molecules 2",
            "score": 0.2994229262666412,
            "optimized_molecules": [
                [
                    "CCCc1nn(C)c2c3cc(S(=O)(=O)N4CC4)ccc(OCC)c-2[nH]c2c(cc1OCO3)C(S)N1C(=O)CC1C(=O)N(C)C2",
                    0.3009440602660778
                ],
                [
                    "CCCc1nn(C)c2c3cc(S(=O)(=O)N4CC4)ccc(OCC)c-2[nH]c2c(cc1OCO3)C(P)N1C(=O)CC1C(=O)N(C)C2",
                    0.3009440602660778
                ],
                [
                    "CCCc1nn(C)c2c3cc(S(=O)(=O)N4CC4)ccc(OCC)c-2[nH]c2c(cc1OCO3)C(O)N1C(=O)CC1C(=O)N(C)C2",
                    0.3009440602660778
                ],
                [
                    "CCCc1nn(C)c2c3cc(S(=O)(=O)N4CC4)ccc(OCC)c-2[nH]c2c(cc1OCO3)C(N)N1C(=O)CC1C(=O)N(C)C2",
                    0.3009440602660778
                ],
                [
                    "CCCc1nn(C)c2c3cc(S(=O)(=O)N4CC4)ccc(OCC)c-2[nH]c2c(cc1OCO3)C(F)N1C(=O)CC1C(=O)N(C)C2",
                    0.3009440602660778
                ],
                [
                    "CCCc1nn(C)c2c3cc(S(=O)(=O)N4CC4)ccc(OCC)c-2[nH]c2c(cc1OCO3)C(Cl)N1C(=O)CC1C(=O)N(C)C2",
                    0.3009440602660778
                ],
                [
                    "CCCc1nn(C)c2c3cc(S(=O)(=O)N4CC4)ccc(OCC)c-2[nH]c2c(cc1OCO3)C(C)N1C(=O)CC1C(=O)N(C)C2",
                    0.3009440602660778
                ],
                [
                    "CCCc1nn(C)c2c3cc(S(=O)(=O)N4CC4)ccc(OCC)c-2[nH]c2c(cc1OCO3)C(Br)N1C(=O)CC1C(=O)N(C)C2",
                    0.3009440602660778
                ],
                [
                    "CCCc1nn(C)c2c3ccc(S(=O)(=O)N4CC4)cc(OCC)c-2[nH]c2c(cc1OCO3)C(S)N1C(=O)CC1C(=O)N(C)C2",
                    0.29859812317032264
                ],
                [
                    "CCCc1nn(C)c2c3ccc(S(=O)(=O)N4CC4)cc(OCC)c-2[nH]c2c(cc1OCO3)C(P)N1C(=O)CC1C(=O)N(C)C2",
                    0.29859812317032264
                ],
                [
                    "CCCc1nn(C)c2c3ccc(S(=O)(=O)N4CC4)cc(OCC)c-2[nH]c2c(cc1OCO3)C(O)N1C(=O)CC1C(=O)N(C)C2",
                    0.29859812317032264
                ],
                [
                    "CCCc1nn(C)c2c3ccc(S(=O)(=O)N4CC4)cc(OCC)c-2[nH]c2c(cc1OCO3)C(N)N1C(=O)CC1C(=O)N(C)C2",
                    0.29859812317032264
                ],
                [
                    "CCCc1nn(C)c2c3ccc(S(=O)(=O)N4CC4)cc(OCC)c-2[nH]c2c(cc1OCO3)C(F)N1C(=O)CC1C(=O)N(C)C2",
                    0.29859812317032264
                ],
                [
                    "CCCc1nn(C)c2c3ccc(S(=O)(=O)N4CC4)cc(OCC)c-2[nH]c2c(cc1OCO3)C(Cl)N1C(=O)CC1C(=O)N(C)C2",
                    0.29859812317032264
                ],
                [
                    "CCCc1nn(C)c2c3ccc(S(=O)(=O)N4CC4)cc(OCC)c-2[nH]c2c(cc1OCO3)C(C)N1C(=O)CC1C(=O)N(C)C2",
                    0.29859812317032264
                ],
                [
                    "CCCc1nn(C)c2c3ccc(S(=O)(=O)N4CC4)cc(OCC)c-2[nH]c2c(cc1OCO3)C(Br)N1C(=O)CC1C(=O)N(C)C2",
                    0.29859812317032264
                ],
                [
                    "CCCc1nn(C)c2c3[nH]c(S(=O)(=O)N4CC4)ccccc2c2c(cc1OCO3)C1=C(OCC)C1N1C(=O)CC1C(=O)N(C)C2",
                    0.29804159331535224
                ],
                [
                    "CCCc1nn(C)c2c3[nH]c(OCC)ccccc2c2c(cc1OCO3)C1=C(S(=O)(=O)N3CC3)C1N1C(=O)CC1C(=O)N(C)C2",
                    0.29804159331535224
                ],
                [
                    "CCCc1nn(C)c2c3cc(S(=O)(=O)N4CC4)ccc(OCC)c-2[nH]c2c(cc1OCO3)C([SH]=S)N1C(=O)CC1C(=O)N(C)C2",
                    0.2965462838958909
                ],
                [
                    "CCCc1nn(C)c2c3cc(S(=O)(=O)N4CC4)ccc(OCC)c-2[nH]c2c(cc1OCO3)C([SH]=P)N1C(=O)CC1C(=O)N(C)C2",
                    0.2965462838958909
                ],
                [
                    "CCCc1nn(C)c2c3cc(S(=O)(=O)N4CC4)ccc(OCC)c-2[nH]c2c(cc1OCO3)C([SH]=O)N1C(=O)CC1C(=O)N(C)C2",
                    0.2965462838958909
                ],
                [
                    "CCCc1nn(C)c2c3cc(S(=O)(=O)N4CC4)ccc(OCC)c-2[nH]c2c(cc1OCO3)C([SH]=N)N1C(=O)CC1C(=O)N(C)C2",
                    0.2965462838958909
                ],
                [
                    "CCCc1nn(C)c2c3cc(S(=O)(=O)N4CC4)ccc(OCC)c-2[nH]c2c(cc1OCO3)C(SS)N1C(=O)CC1C(=O)N(C)C2",
                    0.2965462838958909
                ],
                [
                    "CCCc1nn(C)c2c3cc(S(=O)(=O)N4CC4)ccc(OCC)c-2[nH]c2c(cc1OCO3)C(SP)N1C(=O)CC1C(=O)N(C)C2",
                    0.2965462838958909
                ],
                [
                    "CCCc1nn(C)c2c3cc(S(=O)(=O)N4CC4)ccc(OCC)c-2[nH]c2c(cc1OCO3)C(SO)N1C(=O)CC1C(=O)N(C)C2",
                    0.2965462838958909
                ],
                [
                    "CCCc1nn(C)c2c3cc(S(=O)(=O)N4CC4)ccc(OCC)c-2[nH]c2c(cc1OCO3)C(SN)N1C(=O)CC1C(=O)N(C)C2",
                    0.2965462838958909
                ],
                [
                    "CCCc1nn(C)c2c3cc(S(=O)(=O)N4CC4)ccc(OCC)c-2[nH]c2c(cc1OCO3)C(SF)N1C(=O)CC1C(=O)N(C)C2",
                    0.2965462838958909
                ],
                [
                    "CCCc1nn(C)c2c3cc(S(=O)(=O)N4CC4)ccc(OCC)c-2[nH]c2c(cc1OCO3)C(SCl)N1C(=O)CC1C(=O)N(C)C2",
                    0.2965462838958909
                ],
                [
                    "CCCc1nn(C)c2c3cc(S(=O)(=O)N4CC4)ccc(OCC)c-2[nH]c2c(cc1OCO3)C(SC)N1C(=O)CC1C(=O)N(C)C2",
                    0.2965462838958909
                ],
                [
                    "CCCc1nn(C)c2c3cc(S(=O)(=O)N4CC4)ccc(OCC)c-2[nH]c2c(cc1OCO3)C(SBr)N1C(=O)CC1C(=O)N(C)C2",
                    0.2965462838958909
                ],
                [
                    "CCCc1nn(C)c2c3cc(S(=O)(=O)N4CC4)ccc(OCC)c-2[nH]c2c(cc1OCO3)C(S#P)N1C(=O)CC1C(=O)N(C)C2",
                    0.2965462838958909
                ],
                [
                    "CCCc1nn(C)c2c3cc(S(=O)(=O)N4CC4)ccc(OCC)c-2[nH]c2c(cc1OCO3)C(S#N)N1C(=O)CC1C(=O)N(C)C2",
                    0.2965462838958909
                ],
                [
                    "CCCc1nn(C)c2c3cc(S(=O)(=O)N4CC4)ccc(OCC)c-2[nH]c2c(cc1OCO3)C(PS)N1C(=O)CC1C(=O)N(C)C2",
                    0.2965462838958909
                ],
                [
                    "CCCc1nn(C)c2c3cc(S(=O)(=O)N4CC4)ccc(OCC)c-2[nH]c2c(cc1OCO3)C(PP)N1C(=O)CC1C(=O)N(C)C2",
                    0.2965462838958909
                ],
                [
                    "CCCc1nn(C)c2c3cc(S(=O)(=O)N4CC4)ccc(OCC)c-2[nH]c2c(cc1OCO3)C(PO)N1C(=O)CC1C(=O)N(C)C2",
                    0.2965462838958909
                ],
                [
                    "CCCc1nn(C)c2c3cc(S(=O)(=O)N4CC4)ccc(OCC)c-2[nH]c2c(cc1OCO3)C(PN)N1C(=O)CC1C(=O)N(C)C2",
                    0.2965462838958909
                ],
                [
                    "CCCc1nn(C)c2c3cc(S(=O)(=O)N4CC4)ccc(OCC)c-2[nH]c2c(cc1OCO3)C(PF)N1C(=O)CC1C(=O)N(C)C2",
                    0.2965462838958909
                ],
                [
                    "CCCc1nn(C)c2c3cc(S(=O)(=O)N4CC4)ccc(OCC)c-2[nH]c2c(cc1OCO3)C(PCl)N1C(=O)CC1C(=O)N(C)C2",
                    0.2965462838958909
                ],
                [
                    "CCCc1nn(C)c2c3cc(S(=O)(=O)N4CC4)ccc(OCC)c-2[nH]c2c(cc1OCO3)C(PC)N1C(=O)CC1C(=O)N(C)C2",
                    0.2965462838958909
                ],
                [
                    "CCCc1nn(C)c2c3cc(S(=O)(=O)N4CC4)ccc(OCC)c-2[nH]c2c(cc1OCO3)C(PBr)N1C(=O)CC1C(=O)N(C)C2",
                    0.2965462838958909
                ],
                [
                    "CCCc1nn(C)c2c3cc(S(=O)(=O)N4CC4)ccc(OCC)c-2[nH]c2c(cc1OCO3)C(P=P)N1C(=O)CC1C(=O)N(C)C2",
                    0.2965462838958909
                ],
                [
                    "CCCc1nn(C)c2c3cc(S(=O)(=O)N4CC4)ccc(OCC)c-2[nH]c2c(cc1OCO3)C(P=O)N1C(=O)CC1C(=O)N(C)C2",
                    0.2965462838958909
                ],
                [
                    "CCCc1nn(C)c2c3cc(S(=O)(=O)N4CC4)ccc(OCC)c-2[nH]c2c(cc1OCO3)C(P=N)N1C(=O)CC1C(=O)N(C)C2",
                    0.2965462838958909
                ],
                [
                    "CCCc1nn(C)c2c3cc(S(=O)(=O)N4CC4)ccc(OCC)c-2[nH]c2c(cc1OCO3)C(OS)N1C(=O)CC1C(=O)N(C)C2",
                    0.2965462838958909
                ],
                [
                    "CCCc1nn(C)c2c3cc(S(=O)(=O)N4CC4)ccc(OCC)c-2[nH]c2c(cc1OCO3)C(OP)N1C(=O)CC1C(=O)N(C)C2",
                    0.2965462838958909
                ],
                [
                    "CCCc1nn(C)c2c3cc(S(=O)(=O)N4CC4)ccc(OCC)c-2[nH]c2c(cc1OCO3)C(OO)N1C(=O)CC1C(=O)N(C)C2",
                    0.2965462838958909
                ],
                [
                    "CCCc1nn(C)c2c3cc(S(=O)(=O)N4CC4)ccc(OCC)c-2[nH]c2c(cc1OCO3)C(ON)N1C(=O)CC1C(=O)N(C)C2",
                    0.2965462838958909
                ],
                [
                    "CCCc1nn(C)c2c3cc(S(=O)(=O)N4CC4)ccc(OCC)c-2[nH]c2c(cc1OCO3)C(OF)N1C(=O)CC1C(=O)N(C)C2",
                    0.2965462838958909
                ],
                [
                    "CCCc1nn(C)c2c3cc(S(=O)(=O)N4CC4)ccc(OCC)c-2[nH]c2c(cc1OCO3)C(OCl)N1C(=O)CC1C(=O)N(C)C2",
                    0.2965462838958909
                ],
                [
                    "CCCc1nn(C)c2c3cc(S(=O)(=O)N4CC4)ccc(OCC)c-2[nH]c2c(cc1OCO3)C(OC)N1C(=O)CC1C(=O)N(C)C2",
                    0.2965462838958909
                ],
                [
                    "CCCc1nn(C)c2c3cc(S(=O)(=O)N4CC4)ccc(OCC)c-2[nH]c2c(cc1OCO3)C(OBr)N1C(=O)CC1C(=O)N(C)C2",
                    0.2965462838958909
                ],
                [
                    "CCCc1nn(C)c2c3cc(S(=O)(=O)N4CC4)ccc(OCC)c-2[nH]c2c(cc1OCO3)C(NS)N1C(=O)CC1C(=O)N(C)C2",
                    0.2965462838958909
                ],
                [
                    "CCCc1nn(C)c2c3cc(S(=O)(=O)N4CC4)ccc(OCC)c-2[nH]c2c(cc1OCO3)C(NP)N1C(=O)CC1C(=O)N(C)C2",
                    0.2965462838958909
                ],
                [
                    "CCCc1nn(C)c2c3cc(S(=O)(=O)N4CC4)ccc(OCC)c-2[nH]c2c(cc1OCO3)C(NO)N1C(=O)CC1C(=O)N(C)C2",
                    0.2965462838958909
                ],
                [
                    "CCCc1nn(C)c2c3cc(S(=O)(=O)N4CC4)ccc(OCC)c-2[nH]c2c(cc1OCO3)C(NN)N1C(=O)CC1C(=O)N(C)C2",
                    0.2965462838958909
                ],
                [
                    "CCCc1nn(C)c2c3cc(S(=O)(=O)N4CC4)ccc(OCC)c-2[nH]c2c(cc1OCO3)C(NF)N1C(=O)CC1C(=O)N(C)C2",
                    0.2965462838958909
                ],
                [
                    "CCCc1nn(C)c2c3cc(S(=O)(=O)N4CC4)ccc(OCC)c-2[nH]c2c(cc1OCO3)C(NCl)N1C(=O)CC1C(=O)N(C)C2",
                    0.2965462838958909
                ],
                [
                    "CCCc1nn(C)c2c3cc(S(=O)(=O)N4CC4)ccc(OCC)c-2[nH]c2c(cc1OCO3)C(NC)N1C(=O)CC1C(=O)N(C)C2",
                    0.2965462838958909
                ],
                [
                    "CCCc1nn(C)c2c3cc(S(=O)(=O)N4CC4)ccc(OCC)c-2[nH]c2c(cc1OCO3)C(NBr)N1C(=O)CC1C(=O)N(C)C2",
                    0.2965462838958909
                ],
                [
                    "CCCc1nn(C)c2c3cc(S(=O)(=O)N4CC4)ccc(OCC)c-2[nH]c2c(cc1OCO3)C(N=S)N1C(=O)CC1C(=O)N(C)C2",
                    0.2965462838958909
                ],
                [
                    "CCCc1nn(C)c2c3cc(S(=O)(=O)N4CC4)ccc(OCC)c-2[nH]c2c(cc1OCO3)C(N=P)N1C(=O)CC1C(=O)N(C)C2",
                    0.2965462838958909
                ],
                [
                    "CCCc1nn(C)c2c3cc(S(=O)(=O)N4CC4)ccc(OCC)c-2[nH]c2c(cc1OCO3)C(N=O)N1C(=O)CC1C(=O)N(C)C2",
                    0.2965462838958909
                ],
                [
                    "CCCc1nn(C)c2c3cc(S(=O)(=O)N4CC4)ccc(OCC)c-2[nH]c2c(cc1OCO3)C(N=N)N1C(=O)CC1C(=O)N(C)C2",
                    0.2965462838958909
                ],
                [
                    "CCCc1nn(C)c2c3cc(S(=O)(=O)N4CC4)ccc(OCC)c-2[nH]c2c(cc1OCO3)C(CS)N1C(=O)CC1C(=O)N(C)C2",
                    0.2965462838958909
                ],
                [
                    "CCCc1nn(C)c2c3cc(S(=O)(=O)N4CC4)ccc(OCC)c-2[nH]c2c(cc1OCO3)C(CP)N1C(=O)CC1C(=O)N(C)C2",
                    0.2965462838958909
                ],
                [
                    "CCCc1nn(C)c2c3cc(S(=O)(=O)N4CC4)ccc(OCC)c-2[nH]c2c(cc1OCO3)C(CO)N1C(=O)CC1C(=O)N(C)C2",
                    0.2965462838958909
                ],
                [
                    "CCCc1nn(C)c2c3cc(S(=O)(=O)N4CC4)ccc(OCC)c-2[nH]c2c(cc1OCO3)C(CN)N1C(=O)CC1C(=O)N(C)C2",
                    0.2965462838958909
                ],
                [
                    "CCCc1nn(C)c2c3cc(S(=O)(=O)N4CC4)ccc(OCC)c-2[nH]c2c(cc1OCO3)C(CF)N1C(=O)CC1C(=O)N(C)C2",
                    0.2965462838958909
                ],
                [
                    "CCCc1nn(C)c2c3cc(S(=O)(=O)N4CC4)ccc(OCC)c-2[nH]c2c(cc1OCO3)C(CCl)N1C(=O)CC1C(=O)N(C)C2",
                    0.2965462838958909
                ],
                [
                    "CCCc1nn(C)c2c3cc(S(=O)(=O)N4CC4)ccc(OCC)c-2[nH]c2c(cc1OCO3)C(CC)N1C(=O)CC1C(=O)N(C)C2",
                    0.2965462838958909
                ],
                [
                    "CCCc1nn(C)c2c3cc(S(=O)(=O)N4CC4)ccc(OCC)c-2[nH]c2c(cc1OCO3)C(CBr)N1C(=O)CC1C(=O)N(C)C2",
                    0.2965462838958909
                ],
                [
                    "CCCc1nn(C)c2c3cc(S(=O)(=O)N4CC4)ccc(OCC)c-2[nH]c2c(cc1OCO3)C(C=S)N1C(=O)CC1C(=O)N(C)C2",
                    0.2965462838958909
                ],
                [
                    "CCCc1nn(C)c2c3cc(S(=O)(=O)N4CC4)ccc(OCC)c-2[nH]c2c(cc1OCO3)C(C=P)N1C(=O)CC1C(=O)N(C)C2",
                    0.2965462838958909
                ],
                [
                    "CCCc1nn(C)c2c3cc(S(=O)(=O)N4CC4)ccc(OCC)c-2[nH]c2c(cc1OCO3)C(C=O)N1C(=O)CC1C(=O)N(C)C2",
                    0.2965462838958909
                ],
                [
                    "CCCc1nn(C)c2c3cc(S(=O)(=O)N4CC4)ccc(OCC)c-2[nH]c2c(cc1OCO3)C(C=N)N1C(=O)CC1C(=O)N(C)C2",
                    0.2965462838958909
                ],
                [
                    "CCCc1nn(C)c2c3cc(S(=O)(=O)N4CC4)ccc(OCC)c-2[nH]c2c(cc1OCO3)C(C#[SH])N1C(=O)CC1C(=O)N(C)C2",
                    0.2965462838958909
                ],
                [
                    "CCCc1nn(C)c2c3cc(S(=O)(=O)N4CC4)ccc(OCC)c-2[nH]c2c(cc1OCO3)C(C#P)N1C(=O)CC1C(=O)N(C)C2",
                    0.2965462838958909
                ],
                [
                    "CCCc1nn(C)c2c3cc(S(=O)(=O)N4CC4)ccc(OCC)c-2[nH]c2c(cc1OCO3)C(C#N)N1C(=O)CC1C(=O)N(C)C2",
                    0.2965462838958909
                ],
                [
                    "C=[SH]C1c2cc3c(CCC)nn(C)c4c(cc(S(=O)(=O)N5CC5)ccc(OCC)c-4[nH]c2CN(C)C(=O)C2CC(=O)N21)OCO3",
                    0.2965462838958909
                ],
                [
                    "C=NC1c2cc3c(CCC)nn(C)c4c(cc(S(=O)(=O)N5CC5)ccc(OCC)c-4[nH]c2CN(C)C(=O)C2CC(=O)N21)OCO3",
                    0.2965462838958909
                ],
                [
                    "C=CC1c2cc3c(CCC)nn(C)c4c(cc(S(=O)(=O)N5CC5)ccc(OCC)c-4[nH]c2CN(C)C(=O)C2CC(=O)N21)OCO3",
                    0.2965462838958909
                ],
                [
                    "C#SC1c2cc3c(CCC)nn(C)c4c(cc(S(=O)(=O)N5CC5)ccc(OCC)c-4[nH]c2CN(C)C(=O)C2CC(=O)N21)OCO3",
                    0.2965462838958909
                ],
                [
                    "C#CC1c2cc3c(CCC)nn(C)c4c(cc(S(=O)(=O)N5CC5)ccc(OCC)c-4[nH]c2CN(C)C(=O)C2CC(=O)N21)OCO3",
                    0.2965462838958909
                ],
                [
                    "CCCc1nn(C)c2c3cc(S(=O)(=O)N4CC4)ccc(OCC)c-2[nH]c2c(cc1OCO3)N1C(=O)CC1C(=O)N(C)C2",
                    0.29531471445667073
                ],
                [
                    "CCCc1nn(C)c2sc3[nH]c4c(cc1OCOc2cc(S(=O)(=O)N1CC1)ccc3OCC)C(Cl)N1C(=O)CC1C(=O)N(C)C4",
                    0.29510879668002826
                ],
                [
                    "CCCc1nn(C)c2c3cc(S(=O)(=O)N4CC4)ccc(OCC)c-2[nH]c2c(cc1OCO3)SC(S)N1C(=O)CC1C(=O)N(C)C2",
                    0.29510879668002826
                ],
                [
                    "CCCc1nn(C)c2c3cc(S(=O)(=O)N4CC4)ccc(OCC)c-2[nH]c2c(cc1OCO3)SC(P)N1C(=O)CC1C(=O)N(C)C2",
                    0.29510879668002826
                ],
                [
                    "CCCc1nn(C)c2c3cc(S(=O)(=O)N4CC4)ccc(OCC)c-2[nH]c2c(cc1OCO3)SC(O)N1C(=O)CC1C(=O)N(C)C2",
                    0.29510879668002826
                ],
                [
                    "CCCc1nn(C)c2c3cc(S(=O)(=O)N4CC4)ccc(OCC)c-2[nH]c2c(cc1OCO3)SC(Br)N1C(=O)CC1C(=O)N(C)C2",
                    0.29510879668002826
                ],
                [
                    "CCCc1nn(C)c2c3cc(S(=O)(=O)N4CC4)ccc(OCC)c-2[nH]c2c(cc1OCO3)PC(P)N1C(=O)CC1C(=O)N(C)C2",
                    0.29510879668002826
                ],
                [
                    "CCCc1nn(C)c2c3cc(S(=O)(=O)N4CC4)ccc(OCC)c-2[nH]c2c(cc1OCO3)PC(N)N1C(=O)CC1C(=O)N(C)C2",
                    0.29510879668002826
                ],
                [
                    "CCCc1nn(C)c2c3cc(S(=O)(=O)N4CC4)ccc(OCC)c-2[nH]c2c(cc1OCO3)OC(S)N1C(=O)CC1C(=O)N(C)C2",
                    0.29510879668002826
                ],
                [
                    "CCCc1nn(C)c2c3cc(S(=O)(=O)N4CC4)ccc(OCC)c-2[nH]c2c(cc1OCO3)OC(N)N1C(=O)CC1C(=O)N(C)C2",
                    0.29510879668002826
                ],
                [
                    "CCCc1nn(C)c2c3cc(S(=O)(=O)N4CC4)ccc(OCC)c-2[nH]c2c(cc1OCO3)OC(Br)N1C(=O)CC1C(=O)N(C)C2",
                    0.29510879668002826
                ],
                [
                    "CCCc1nn(C)c2c3cc(S(=O)(=O)N4CC4)ccc(OCC)c-2[nH]c2c(cc1OCO3)NC(O)N1C(=O)CC1C(=O)N(C)C2",
                    0.29510879668002826
                ],
                [
                    "CCCc1nn(C)c2c3cc(S(=O)(=O)N4CC4)ccc(OCC)c-2[nH]c2c(cc1OCO3)NC(Cl)N1C(=O)CC1C(=O)N(C)C2",
                    0.29510879668002826
                ],
                [
                    "CCCc1nn(C)c2c3cc(S(=O)(=O)N4CC4)ccc(OCC)c-2[nH]c2c(cc1OCO3)NC(Br)N1C(=O)CC1C(=O)N(C)C2",
                    0.29510879668002826
                ],
                [
                    "CCCc1nn(C)c2c3cc(S(=O)(=O)N4CC4)ccc(OCC)c-2[nH]c2c(cc1OCO3)CC(S)N1C(=O)CC1C(=O)N(C)C2",
                    0.29510879668002826
                ],
                [
                    "CCCc1nn(C)c2c3cc(S(=O)(=O)N4CC4)ccc(OCC)c-2[nH]c2c(cc1OCO3)CC(P)N1C(=O)CC1C(=O)N(C)C2",
                    0.29510879668002826
                ],
                [
                    "CCCc1nn(C)c2c3cc(S(=O)(=O)N4CC4)ccc(OCC)c-2[nH]c2c(cc1OCO3)CC(N)N1C(=O)CC1C(=O)N(C)C2",
                    0.29510879668002826
                ]
            ],
            "execution_time": 257669.81006240845,
            "number_scoring_function_calls": 7807710,
            "metadata": {
                "top_1": 0.3009440602660778,
                "top_10": 0.30047487284692675,
                "top_100": 0.2968498456869191,
                "internal_similarity_max": 0.9302325581395349,
                "internal_similarity_mean": 0.7821394502609043,
                "internal_similarity_histogram_density": [
                    [
                        0.1,
                        0.0,
                        0.0,
                        0.0,
                        0.3480000000000001,
                        0.04399999999999996,
                        0.19000000000000006,
                        3.7960000000000007,
                        5.436000000000002,
                        0.08600000000000002
                    ]
                ],
                "internal_similarity_histogram_bins": [
                    [
                        0.0,
                        0.1,
                        0.2,
                        0.30000000000000004,
                        0.4,
                        0.5,
                        0.6000000000000001,
                        0.7000000000000001,
                        0.8,
                        0.9,
                        1.0
                    ]
                ]
            }
        },
        {
            "benchmark_name": "Osimertinib MPO",
            "score": 0.9083540872030621,
            "optimized_molecules": [
                [
                    "CN(C)CCN(P)p1oc(-c2cn(C)c3o[pH]c23)nc1=NC(N)NC(=O)C=P",
                    0.9093394473983426
                ],
                [
                    "CN(C)CCN(C)p1oc(-c2cn(P)c3o[pH]c23)nc1=NC(N)NS(=O)C=P",
                    0.9093394473983426
                ],
                [
                    "CN(C)CCN(C)p1oc(-c2cn(P)c3o[pH]c23)nc1=NC(N)NC(=O)C=P",
                    0.9093394473983426
                ],
                [
                    "CN(C)CCN(C)p1oc(-c2cn(C)c3o[pH]c23)nc1=NC(N)NS(=O)C=P",
                    0.9093394473983426
                ],
                [
                    "CN(C)CCN(C)p1oc(-c2cn(C)c3o[pH]c23)nc1=NC(N)NC(=O)C=P",
                    0.9093394473983426
                ],
                [
                    "C=NS(=S)NC(N)N=c1nc(-c2cn(C)c3o[pH]c23)op1N(C)CCN(C)C",
                    0.9093394473983426
                ],
                [
                    "C=NS(=O)NC(N)N=c1nc(-c2cn(P)c3o[pH]c23)op1N(P)CCN(C)C",
                    0.9093394473983426
                ],
                [
                    "C=NS(=O)NC(N)N=c1nc(-c2cn(P)c3o[pH]c23)op1N(C)CCN(C)C",
                    0.9093394473983426
                ],
                [
                    "C=NS(=O)NC(N)N=c1nc(-c2cn(C)c3o[pH]c23)op1N(P)CCN(C)C",
                    0.9093394473983426
                ],
                [
                    "C=NS(=O)NC(N)N=c1nc(-c2cn(C)c3o[pH]c23)op1N(C)CCN(C)C",
                    0.9093394473983426
                ],
                [
                    "C=NS(=S)NC(N)N=c1nc(-c2cn(P)c3o[pH]c23)op1N(C)CCN(C)C",
                    0.9093017969779863
                ],
                [
                    "C=CC(=O)NC(N)N=c1nc(-c2cn(C)c3o[pH]c23)op1N(C)CCN(C)C",
                    0.9092992736690008
                ],
                [
                    "C=NS(=O)NC(N)N=c1nc(-c2cn(C)c3o[pH]c23)[pH]p1N(C)CCN(C)C",
                    0.9092750638981333
                ],
                [
                    "C=NS(=O)NC(N)N=c1nc(-c2cn(C)c3[pH][pH]c23)op1N(C)CCN(C)C",
                    0.9092750638981333
                ],
                [
                    "CN(C)CCN(P)p1oc(-c2cn(C)c3o[pH]c23)nc1=NC(N)NS(=O)C=P",
                    0.9092179120735917
                ],
                [
                    "CN(C)CCN(P)p1oc(-c2cn(P)c3o[pH]c23)nc1=NC(N)NC(=O)C=P",
                    0.9091639061336068
                ],
                [
                    "C=NS(=O)NC(N)N=c1nc(-c2cn(C)c3s[pH]c23)op1N(C)CCN(C)C",
                    0.9090080535699602
                ],
                [
                    "C=NS(=O)NC(N)N=c1nc(-c2cn(C)c3o[pH]c23)sp1N(C)CCN(C)C",
                    0.9090080535699602
                ],
                [
                    "C=NS(=S)NC(N)N=c1nc(-c2cn(C)c3o[pH]c23)op1N(P)CCN(C)C",
                    0.9086605051213882
                ],
                [
                    "C=CS(=O)NC(N)N=c1nc(-c2cn(C)c3o[pH]c23)op1N(C)CCN(C)C",
                    0.9078789084328361
                ],
                [
                    "C=CC(=O)NC(N)N=c1nc(-c2cn(P)c3o[pH]c23)op1N(C)CCN(C)C",
                    0.90770410863945
                ],
                [
                    "C=NS(=O)NC(N)N=c1nc(-c2cn(P)c3o[pH]c23)[pH]p1N(C)CCN(C)C",
                    0.9075651270888611
                ],
                [
                    "C=NS(=O)NC(N)N=c1nc(-c2cn(P)c3[pH][pH]c23)op1N(C)CCN(C)C",
                    0.9075651270888611
                ],
                [
                    "C=NC(=O)NC(N)N=c1nc(-c2cn(C)c3o[pH]c23)op1N(C)CCN(C)C",
                    0.9075137104431047
                ],
                [
                    "CN(C)CCN(P)p1oc(-c2cn(P)c3o[pH]c23)nc1=NC(N)NS(=O)C=P",
                    0.9073037621504634
                ],
                [
                    "C=NS(=O)NC(N)N=c1nc(-c2cn(C)c3o[pH]c23)op1N(C)PCN(C)C",
                    0.9072240317992485
                ],
                [
                    "C=NS(=O)NC(N)N=c1nc(-c2cn(P)c3s[pH]c23)op1N(C)CCN(C)C",
                    0.9066056530715354
                ],
                [
                    "C=NS(=O)NC(N)N=c1nc(-c2cn(P)c3o[pH]c23)sp1N(C)CCN(C)C",
                    0.9066056530715354
                ],
                [
                    "C=NS(=O)NC(N)N=c1nc(-c2pn(C)c3o[pH]c23)op1N(C)CCN(C)C",
                    0.9062276410785179
                ],
                [
                    "C=NS(=S)NC(N)N=c1nc(-c2cn(P)c3o[pH]c23)op1N(P)CCN(C)C",
                    0.9057249499516151
                ],
                [
                    "C=CC(=O)NC(N)N=c1nc(-c2cn(C)c3o[pH]c23)op1N(P)CCN(C)C",
                    0.9057006587342041
                ],
                [
                    "C=NS(=O)NC(N)N=c1nc(-c2cn(C)c3o[pH]c23)[pH]p1N(P)CCN(C)C",
                    0.9054950880178305
                ],
                [
                    "C=NS(=O)NC(N)N=c1nc(-c2cn(C)c3[pH][pH]c23)op1N(P)CCN(C)C",
                    0.9054950880178305
                ],
                [
                    "CN(C)CCN(P)p1oc(-c2cn(P)c3[pH][pH]c23)nc1=NC(N)(O)NS(=O)C=P",
                    0.9054943741905787
                ],
                [
                    "CN(C)CCN(P)p1oc(-c2cn(C)c3[pH][pH]c23)nc1=NC(N)(O)NS(=O)C=P",
                    0.9054943741905787
                ],
                [
                    "CN(C)CCN(P)p1oc(-c2cn(C)c3[pH][pH]c23)nc1=NC(N)(N)NS(=O)C=P",
                    0.9054943741905787
                ],
                [
                    "CN(C)CCN(P)p1oc(-c2cn(C)c3[pH][pH]c23)nc1=NC(N)(N)NC(=O)C=P",
                    0.9054943741905787
                ],
                [
                    "CN(C)CCN(C)p1sc(-c2cn(C)c3o[pH]c23)nc1=NC(N)(O)NS(=O)N=P",
                    0.9054943741905787
                ],
                [
                    "CN(C)CCN(C)p1sc(-c2cn(C)c3[pH][pH]c23)nc1=NC(N)(N)NC(=O)C=P",
                    0.9054943741905787
                ],
                [
                    "CN(C)CCN(C)p1oc(-c2cn(P)c3o[pH]c23)nc1=NC(N)(O)NS(=S)C=P",
                    0.9054943741905787
                ],
                [
                    "CN(C)CCN(C)p1oc(-c2cn(P)c3o[pH]c23)nc1=NC(N)(O)NS(=O)N=P",
                    0.9054943741905787
                ],
                [
                    "CN(C)CCN(C)p1oc(-c2cn(P)c3o[pH]c23)nc1=NC(N)(N)NS(=S)N=P",
                    0.9054943741905787
                ],
                [
                    "CN(C)CCN(C)p1oc(-c2cn(P)c3o[pH]c23)nc1=NC(N)(N)NS(=O)N=P",
                    0.9054943741905787
                ],
                [
                    "CN(C)CCN(C)p1oc(-c2cn(C)c3s[pH]c23)nc1=NC(N)(O)NS(=S)C=P",
                    0.9054943741905787
                ],
                [
                    "CN(C)CCN(C)p1oc(-c2cn(C)c3o[pH]c23)nc1=NC(N)(O)NS(=S)N=P",
                    0.9054943741905787
                ],
                [
                    "CN(C)CCN(C)p1oc(-c2cn(C)c3o[pH]c23)nc1=NC(N)(O)NS(=S)C=P",
                    0.9054943741905787
                ],
                [
                    "CN(C)CCN(C)p1oc(-c2cn(C)c3o[pH]c23)nc1=NC(N)(N)NS(=O)N=P",
                    0.9054943741905787
                ],
                [
                    "CN(C)CCN(C)p1oc(-c2cn(C)c3[pH][pH]c23)nc1=NC(N)(O)NS(=O)C=P",
                    0.9054943741905787
                ],
                [
                    "CN(C)CCN(C)p1[pH]c(-c2cn(C)c3o[pH]c23)nc1=NC(N)(O)NS(=O)N=P",
                    0.9054943741905787
                ],
                [
                    "CN(C)CCN(C)p1[pH]c(-c2cn(C)c3o[pH]c23)nc1=NC(N)(O)NS(=O)C=P",
                    0.9054943741905787
                ],
                [
                    "C=PS(=O)NC(N)(O)N=c1nc(-c2cn(P)c3o[pH]c23)op1N(P)CCN(C)C",
                    0.9054943741905787
                ],
                [
                    "C=PS(=O)NC(N)(O)N=c1nc(-c2cn(C)c3o[pH]c23)op1N(C)CCN(C)C",
                    0.9054943741905787
                ],
                [
                    "C=PS(=O)NC(N)(N)N=c1nc(-c2cn(C)c3[pH][pH]c23)op1N(C)CCN(C)C",
                    0.9054943741905787
                ],
                [
                    "C=NS(=S)NC(N)(O)N=c1nc(-c2pn(P)c3o[pH]c23)op1N(C)CCN(C)C",
                    0.9054943741905787
                ],
                [
                    "C=NS(=S)NC(N)(O)N=c1nc(-c2cn(P)c3s[pH]c23)op1N(P)CCN(C)C",
                    0.9054943741905787
                ],
                [
                    "C=NS(=S)NC(N)(O)N=c1nc(-c2cn(P)c3o[pH]c23)sp1N(C)CCN(C)C",
                    0.9054943741905787
                ],
                [
                    "C=NS(=S)NC(N)(O)N=c1nc(-c2cn(P)c3o[pH]c23)[pH]p1N(P)CCN(C)C",
                    0.9054943741905787
                ],
                [
                    "C=NS(=S)NC(N)(O)N=c1nc(-c2cn(P)c3[pH][pH]c23)op1N(C)CCN(C)C",
                    0.9054943741905787
                ],
                [
                    "C=NS(=S)NC(N)(O)N=c1nc(-c2cn(C)c3o[pH]c23)sp1N(P)CCN(C)C",
                    0.9054943741905787
                ],
                [
                    "C=NS(=S)NC(N)(O)N=c1nc(-c2cn(C)c3o[pH]c23)[pH]p1N(C)CCN(C)C",
                    0.9054943741905787
                ],
                [
                    "C=NS(=S)NC(N)(N)N=c1nc(-c2cn(P)c3o[pH]c23)sp1N(C)CCN(C)C",
                    0.9054943741905787
                ],
                [
                    "C=NS(=S)NC(N)(N)N=c1nc(-c2cn(P)c3o[pH]c23)op1N(C)CCN(C)C",
                    0.9054943741905787
                ],
                [
                    "C=NS(=S)NC(N)(N)N=c1nc(-c2cn(P)c3o[pH]c23)[pH]p1N(P)CCN(C)C",
                    0.9054943741905787
                ],
                [
                    "C=NS(=S)NC(N)(N)N=c1nc(-c2cn(C)c3s[pH]c23)op1N(C)CCN(C)C",
                    0.9054943741905787
                ],
                [
                    "C=NS(=S)NC(N)(N)N=c1nc(-c2cn(C)c3o[pH]c23)sp1N(P)CCN(C)C",
                    0.9054943741905787
                ],
                [
                    "C=NS(=S)NC(N)(N)N=c1nc(-c2cn(C)c3o[pH]c23)op1N(P)PCN(C)C",
                    0.9054943741905787
                ],
                [
                    "C=NS(=O)NC(N)(S)N=c1nc(-c2cn(C)c3o[pH]c23)op1N(C)CCN(C)C",
                    0.9054943741905787
                ],
                [
                    "C=NS(=O)NC(N)(P)N=c1nc(-c2cn(C)c3o[pH]c23)op1N(C)CCN(C)C",
                    0.9054943741905787
                ],
                [
                    "C=NS(=O)NC(N)(O)N=c1nc(-c2pn(C)c3o[pH]c23)op1N(C)CCN(C)C",
                    0.9054943741905787
                ],
                [
                    "C=NS(=O)NC(N)(O)N=c1nc(-c2cn(P)c3o[pH]c23)op1N(P)PCN(C)C",
                    0.9054943741905787
                ],
                [
                    "C=NS(=O)NC(N)(O)N=c1nc(-c2cn(P)c3o[pH]c23)op1N(P)CCN(C)C",
                    0.9054943741905787
                ],
                [
                    "C=NS(=O)NC(N)(O)N=c1nc(-c2cn(P)c3o[pH]c23)op1N(C)CCN(C)C",
                    0.9054943741905787
                ],
                [
                    "C=NS(=O)NC(N)(O)N=c1nc(-c2cn(P)c3o[pH]c23)[pH]p1N(P)CCN(C)C",
                    0.9054943741905787
                ],
                [
                    "C=NS(=O)NC(N)(O)N=c1nc(-c2cn(P)c3o[pH]c23)[pH]p1N(C)CCN(C)C",
                    0.9054943741905787
                ],
                [
                    "C=NS(=O)NC(N)(O)N=c1nc(-c2cn(P)c3[pH][pH]c23)sp1N(C)CCN(C)C",
                    0.9054943741905787
                ],
                [
                    "C=NS(=O)NC(N)(O)N=c1nc(-c2cn(P)c3[pH][pH]c23)op1N(C)CCN(C)C",
                    0.9054943741905787
                ],
                [
                    "C=NS(=O)NC(N)(O)N=c1nc(-c2cn(C)c3o[pH]c23)[pH]p1N(P)CCN(C)C",
                    0.9054943741905787
                ],
                [
                    "C=NS(=O)NC(N)(N)N=c1nc(-c2pn(P)c3o[pH]c23)op1N(C)CCN(C)C",
                    0.9054943741905787
                ],
                [
                    "C=NS(=O)NC(N)(N)N=c1nc(-c2pn(C)c3o[pH]c23)op1N(C)CCN(C)C",
                    0.9054943741905787
                ],
                [
                    "C=NS(=O)NC(N)(N)N=c1nc(-c2cn(P)c3o[pH]c23)op1N(C)PCN(C)C",
                    0.9054943741905787
                ],
                [
                    "C=NS(=O)NC(N)(N)N=c1nc(-c2cn(P)c3o[pH]c23)[pH]p1N(P)CCN(C)C",
                    0.9054943741905787
                ],
                [
                    "C=NS(=O)NC(N)(N)N=c1nc(-c2cn(P)c3o[pH]c23)[pH]p1N(C)PCN(C)C",
                    0.9054943741905787
                ],
                [
                    "C=NS(=O)NC(N)(N)N=c1nc(-c2cn(C)c3s[pH]c23)op1N(C)CCN(C)C",
                    0.9054943741905787
                ],
                [
                    "C=NS(=O)NC(N)(N)N=c1nc(-c2cn(C)c3o[pH]c23)op1N(P)PCN(C)C",
                    0.9054943741905787
                ],
                [
                    "C=NS(=O)NC(N)(N)N=c1nc(-c2cn(C)c3o[pH]c23)op1N(C)CCN(C)C",
                    0.9054943741905787
                ],
                [
                    "C=NS(=O)NC(N)(N)N=c1nc(-c2cn(C)c3o[pH]c23)[pH]p1N(C)PCN(C)C",
                    0.9054943741905787
                ],
                [
                    "C=NS(=O)NC(N)(N)N=c1nc(-c2cn(C)c3o[pH]c23)[pH]p1N(C)CCN(C)C",
                    0.9054943741905787
                ],
                [
                    "C=NS(=O)NC(N)(N)N=c1nc(-c2cn(C)c3[pH][pH]c23)op1N(P)CCN(C)C",
                    0.9054943741905787
                ],
                [
                    "C=NS(=O)NC(N)(N)N=c1nc(-c2cn(C)c3[pH][pH]c23)op1N(C)CCN(C)C",
                    0.9054943741905787
                ],
                [
                    "C=NC(=O)NC(N)(O)N=c1nc(-c2cn(C)c3o[pH]c23)sp1N(C)CCN(C)C",
                    0.9054943741905787
                ],
                [
                    "C=NC(=O)NC(N)(O)N=c1nc(-c2cn(C)c3o[pH]c23)[pH]p1N(C)CCN(C)C",
                    0.9054943741905787
                ],
                [
                    "C=NC(=O)NC(N)(N)N=c1nc(-c2cn(C)c3o[pH]c23)op1N(C)PCN(C)C",
                    0.9054943741905787
                ],
                [
                    "C=NC(=O)NC(N)(N)N=c1nc(-c2cn(C)c3o[pH]c23)op1N(C)CCN(C)C",
                    0.9054943741905787
                ],
                [
                    "C=CS(=S)NC(N)(N)N=c1nc(-c2cn(P)c3o[pH]c23)op1N(P)CCN(C)C",
                    0.9054943741905787
                ],
                [
                    "C=CS(=O)NC(N)(O)N=c1nc(-c2cn(P)c3[pH][pH]c23)op1N(C)CCN(C)C",
                    0.9054943741905787
                ],
                [
                    "C=CS(=O)NC(N)(O)N=c1nc(-c2cn(C)c3o[pH]c23)op1N(C)CCN(C)C",
                    0.9054943741905787
                ],
                [
                    "C=CS(=O)NC(N)(O)N=c1nc(-c2cn(C)c3[pH][pH]c23)op1N(C)CCN(C)C",
                    0.9054943741905787
                ],
                [
                    "C=CC(=O)NC(N)(O)N=c1nc(-c2pn(C)c3o[pH]c23)op1N(C)CCN(C)C",
                    0.9054943741905787
                ],
                [
                    "C=CC(=O)NC(N)(N)N=c1nc(-c2cn(P)c3[pH][pH]c23)op1N(C)CCN(C)C",
                    0.9054943741905787
                ],
                [
                    "C=CC(=O)NC(N)(N)N=c1nc(-c2cn(C)c3[pH][pH]c23)op1N(C)CCN(C)C",
                    0.9054943741905787
                ]
            ],
            "execution_time": 9.646746635437012,
            "number_scoring_function_calls": 1000,
            "metadata": {
                "top_1": 0.9093394473983426,
                "top_10": 0.9093394473983427,
                "top_100": 0.9063833668125005,
                "internal_similarity_max": 0.8857142857142857,
                "internal_similarity_mean": 0.46905510424619334,
                "internal_similarity_histogram_density": [
                    [
                        0.1,
                        0.0,
                        0.3759999999999999,
                        2.6020000000000008,
                        3.246000000000001,
                        2.275999999999998,
                        0.8520000000000002,
                        0.3980000000000001,
                        0.15000000000000002,
                        0.0
                    ]
                ],
                "internal_similarity_histogram_bins": [
                    [
                        0.0,
                        0.1,
                        0.2,
                        0.30000000000000004,
                        0.4,
                        0.5,
                        0.6000000000000001,
                        0.7000000000000001,
                        0.8,
                        0.9,
                        1.0
                    ]
                ]
            }
        },
        {
            "benchmark_name": "Fexofenadine MPO",
            "score": 0.9385559608191767,
            "optimized_molecules": [
                [
                    "CC(C)(C(=O)O)c1ccc(C(O)CCCN2CCN2CC2C=C3C=CC=CC32C(O)=CC=CCO)cc1",
                    0.9448894836413753
                ],
                [
                    "CC(C)(C(=O)O)c1ccc(C(O)CCCN2CCN2CC2C=C3C=CC=CC32C(O)=CC=CCN)cc1",
                    0.9438448494755132
                ],
                [
                    "CC(C)(C(=O)O)c1ccc(C(O)CCCN2CCN2CC2C=C3C=CC=CC32C(O)=CC=CCNCCO)cc1",
                    0.9432244926436286
                ],
                [
                    "CC(C)(C(=O)O)c1ccc(C(O)CCCN2CN2CC2C=C3C=CC=CC32C(O)=CC=CCNCCO)cc1",
                    0.9413180295059044
                ],
                [
                    "CC(C)(C(=O)O)c1ccc(C(O)CCCN2CN2CC2C=C3C=CC=CC32C(O)=CC=CCCNCO)cc1",
                    0.9413180295059044
                ],
                [
                    "CC(C)(C(=O)O)c1ccc(C(O)CCCN2CN2CC2C=C3C=CC=CC32C(O)=CC=CCCC(O)CO)cc1",
                    0.9401478748967935
                ],
                [
                    "CC(C)(C(=O)CO)c1ccc(C(O)CCCN2CCN2CC2C=C3C=CC=CC32C(O)=CC=CCCC(O)CO)cc1",
                    0.9397162010215486
                ],
                [
                    "CC(C)(C(=O)CO)c1ccc(C(O)CCCN2CN2CC2C=C3C=CC=CC32C(O)=CC=CCCC(O)CO)cc1",
                    0.9377741793853208
                ],
                [
                    "CC(C)(C(=O)CO)c1ccc(C(O)CCCN2CN2CC2C=C3C=CC=CC32C(O)=CC=CCCCC(O)CO)cc1",
                    0.9374722945301661
                ],
                [
                    "CC(C)(C(=O)O)c1ccc(C(O)CCCN2CCN2CC2C=C3C=CC=CC32C(O)=CC=CCNO)cc1",
                    0.9368353778033085
                ],
                [
                    "CC(C)(C(=O)O)c1ccc(C(O)CCCN2CN2CC2C=C3C=CC=CC32C(=CC=CCCC(O)CO)CO)cc1",
                    0.936463904027053
                ],
                [
                    "CC(C)(C(=O)O)c1ccc(C(O)CCCN2CCN2CC2C=C3C=CC=CC32C(=CC=CCO)CCO)cc1",
                    0.9363922341500874
                ],
                [
                    "CC(C)(C(=O)O)c1ccc(C(O)CCCN2CN2CC2C=C3C=CC=CC32C(O)=CC=CCN)cc1",
                    0.9359973142107051
                ],
                [
                    "CC(C)(C(=O)CO)c1ccc(C(O)CCCN2CN2CC2C=C3C=CC=CC32C(O)=CC=CCCCNCCO)cc1",
                    0.9348074064630525
                ],
                [
                    "CC(C)(C(=O)O)c1ccc(C(O)CCCN2CN2CC2C=C3C=CC=CC32C(O)=CC=CN)cc1",
                    0.9346836151940517
                ],
                [
                    "CC(C)(C(=O)O)c1ccc(C(O)CCCN2CN2CC2C=C3C=CC=CC32C(O)=CC=CCNCO)cc1",
                    0.9344671262339429
                ],
                [
                    "CC(C)(C(=O)O)C1=CC=C(C(O)CCCN2CCN2CC2C=C3C=CC=CC32C(O)=CC=CCNCO)CC=C1",
                    0.9342735357550089
                ],
                [
                    "CC(C)(C(=O)CO)c1ccc(C(O)CCCN2CN2CC2C=C3C=CC=CC32C(O)=CC=CCCCNCO)cc1",
                    0.9333760935771827
                ],
                [
                    "CC(C)(C(=O)CO)c1ccc(C(O)CCCN2CCN2CC2C=C3C=CC=CC32C(O)=CC=CCNCCO)cc1",
                    0.9332496392695786
                ],
                [
                    "CC(C)(C(=O)CO)c1ccc(C(O)CCCN2CCN2CC2C=C3C=CC=CC32C(O)=CC=CCCNCO)cc1",
                    0.9332496392695786
                ],
                [
                    "CC(C)(C(=O)CO)c1ccc(C(O)CCCN2CN2CC2C=C3C=CC=CC32C(O)=CC=CCCO)cc1",
                    0.933041404479767
                ],
                [
                    "CC(C)(C(=O)O)c1ccc(C(O)CCCN2CN2CC2C=C3C=CC=CC32C(=CC=CCO)CCO)cc1",
                    0.9325730163094512
                ],
                [
                    "CC(C)(C(=O)CO)c1ccc(C(O)C(O)CCN2CN2CCC2C=C3C=CC=CC32C(O)=CC=CCCCCO)cc1",
                    0.9321817061801589
                ],
                [
                    "CC(C)(C(=O)CO)c1ccc(C(O)CCCN2CCN2CC2C=C3C=CC=CC32C(O)=CC=CCNCO)cc1",
                    0.9320576875898685
                ],
                [
                    "CC(C)(C(=O)CO)c1ccc(C(O)CCCN2CCN2CC2CC=C3C=CC=CC32C(O)=CC=CCNCO)cc1",
                    0.9320480569333688
                ],
                [
                    "CC(C)(C(=O)CO)C1=CC=C(C(O)CCCN2CCN2CC2C=C3C=CC=CC32C(O)=CC=CCCC(O)CO)CC=C1",
                    0.9317641349598358
                ],
                [
                    "CC(C)(C(=O)O)c1ccc(C(O)CCCN2CN2CC2C=C3C=CC=CC32C(O)=CC=CCCC(O)O)cc1",
                    0.9315830344100748
                ],
                [
                    "CC(C)(C(=O)CCO)c1ccc(C(O)CCCN2CCN2CC2C=C3C=CC=CC32C(O)=CC=CCNCCO)cc1",
                    0.9315299645214846
                ],
                [
                    "CC(C)(C(=O)O)c1ccc(C(O)CCCN2CN2CC2C=C3C=CC=CC32C(O)=CCC=CCNCO)cc1",
                    0.9314674159648773
                ],
                [
                    "CC(C)(C(=O)O)c1ccc(C(O)CCCN2CN2CCC2C=C3C=CC=CC32C(=CC=CCCC(O)CO)CO)cc1",
                    0.9313739226679928
                ],
                [
                    "CC(C)(C(=O)O)c1ccc(C(O)CCCN2CN2CC2C=C3C=CC=CC32C(O)=CC=CCCC(O)CON)cc1",
                    0.9313692963318937
                ],
                [
                    "CC(C)(C(=O)CO)c1ccc(C(O)CCCN2CN2CC2C=C3C=CC=CC32C(O)=CC=CCCNCO)cc1",
                    0.9310772282108015
                ],
                [
                    "CC(C)(C(=O)CO)c1ccc(C(O)CCCN2CCN2CC2C=C3C=CC=CC32C(O)=CC=CNCO)cc1",
                    0.9310772282108015
                ],
                [
                    "CC(C)(C(=O)O)c1ccc(C(O)CCCC=CC=C(CO)C23C=CC=CC2=CC3CCN2CCN2CCC(O)CO)cc1",
                    0.9310283680489119
                ],
                [
                    "CC(C)(C(=O)O)c1ccc(C(O)CCCN2CN2CC2C=C3C=CC=CC32C(O)=CC=CCC(O)CO)cc1",
                    0.9309707006816877
                ],
                [
                    "CC(O)(C(=O)O)c1ccc(C(O)CCCN2CCN2CC2CC=C3C=CC=CC32C(O)=CC=CCO)cc1",
                    0.9307247658264771
                ],
                [
                    "CC(C)(C(=O)CCO)c1ccc(C(O)CCCN2CN2CC2C=C3C=CC=CC32C(O)=CC=CCNCCO)cc1",
                    0.9307001153215019
                ],
                [
                    "CC(C)(C(=O)CCO)c1ccc(C(O)CCCN2CN2CC2C=C3C=CC=CC32C(O)=CC=CCCNCO)cc1",
                    0.9307001153215019
                ],
                [
                    "CC(C)(C(=O)CO)c1ccc(C(O)CCCN2CCN2CC2C=C3C=CC=CC32C(O)=CC=CSCC(O)CO)cc1",
                    0.9304972253549202
                ],
                [
                    "CC(C)(C(=O)CCO)c1ccc(C(O)CCCN2CCN2CC2C=C3C=CC=CC32C(O)=CC=CCNCO)cc1",
                    0.9303354306992697
                ],
                [
                    "CC(C)(C(=O)O)c1ccc(C(O)CCCN2CN2CC2C=C3CC=CC=CC32C(O)=CC=CCNCO)cc1",
                    0.93018016373266
                ],
                [
                    "CC(C)(C(=O)CO)c1ccc(C(O)CCCN2CCN2CC2C=C3C=CC=CC32C(O)=CC=CCCOCCO)cc1",
                    0.9301575584934135
                ],
                [
                    "CC(C)(C(=O)CO)c1ccc(C(O)CCCN2CCN2CC2C=C3C=CC=CC32C(O)=CC=CCCNCCO)cc1",
                    0.9301575584934135
                ],
                [
                    "CC(C)(C(=O)CO)c1ccc(C(O)CCCC=CC=C(O)C23C=CC=CC2=CC3CCN2CCN2CCC(O)CO)cc1",
                    0.930132896460538
                ],
                [
                    "CC(C)(C(=O)O)c1ccc(C(O)CCCN2CN2CC2C(CO)=C3C=CC=CC32C=CC=CCCC(O)CCO)cc1",
                    0.9300431184201949
                ],
                [
                    "CC(C)(C(=O)O)c1ccc(C(O)CCCC=CC=C(CO)C23C=CC=CC2=CC3CCN2CCN2CCC(O)O)cc1",
                    0.9295807392407913
                ],
                [
                    "CC(C)(C(=O)O)C1=CC=C(C(O)CCCN2CCN2CC2C=C3C=CC=CC32C(O)=CC=CC(N)CO)CC=C1",
                    0.9294636371093572
                ],
                [
                    "CC(C)(C(=O)CO)c1ccc(C(O)CCCN2CN2CC2C=C3C=CC=CC32C(O)=CC=CCCCN(O)CO)cc1",
                    0.9294636371093572
                ],
                [
                    "CC(C)(C(=O)O)c1ccc(C(O)CCCN2CN2CC2C=C3C=CC=CC32C(O)=CC=CNCO)cc1",
                    0.9291302527202533
                ],
                [
                    "CC(C)(C(=O)O)c1ccc(C(O)CCCN2CN2CC2C=C3C=CC=CC32C(O)=CC=CCNO)cc1",
                    0.9291302527202533
                ],
                [
                    "CC(C)(C(=O)CO)c1ccc(C(O)CCCN2CCN2CC2C=C3C=CC=CC32C(O)=CCC=CCCNCCO)cc1",
                    0.9289566642172298
                ],
                [
                    "CC(C)(C(=O)CO)c1ccc(C(O)CCCN2CN2CC2C=C3C=CC=CC32C(O)=CC=CCCC(O)O)cc1",
                    0.9289207011419355
                ],
                [
                    "CC(C)(C(=O)O)c1ccc(C(O)CCCN2CN2CC2C=C3C=CC=CC32C(=CC=CCCC(O)CO)CCO)cc1",
                    0.9286729255310623
                ],
                [
                    "CC(C)(C(=O)O)c1ccc(C(O)CCCC=CC=C(CO)C23C=CC=CC2=CC3CCN2CN2CCC(O)CO)cc1",
                    0.9286501117733343
                ],
                [
                    "CC(C)(C(=O)O)c1ccc(C(O)CCCN2CN2CC2C=C3C=CC=CC32C(N)=CC=CCCC(O)CO)cc1",
                    0.9286198551808207
                ],
                [
                    "CC(C)(C(=O)CO)c1ccc(C(O)CCCN2CN2CC2C=C3C=CC=CC32C(O)=CC=CCCCO)cc1",
                    0.9284086123462938
                ],
                [
                    "CC(C)(C(=O)CO)c1ccc(C(O)C(O)CCN2CN2CCC2C=C3C=CC=CC32C(O)=CC=CCCCO)cc1",
                    0.9283506007963187
                ],
                [
                    "CC(C)(C(=O)O)c1ccc(C(O)CCCN2CN2CC2C=C3C=CC=CC32C(=CC=CCCC(O)O)CO)cc1",
                    0.9282182365656096
                ],
                [
                    "CC(C)(C(=O)CO)c1ccc(C(O)CCCN2CCN2CC2C=C3C=CC=CC32C(O)=CC=CCCNO)cc1",
                    0.9279870514232035
                ],
                [
                    "CC(C)(C(=O)CO)c1ccc(C(O)CCCN2CN2CC2C=C3C=CC=CC32C(O)=CCC=CCCNCO)cc1",
                    0.9279188333830464
                ],
                [
                    "CC(C)(C(=O)CO)c1ccc(C(O)CCCN2CCN2CC2C=C3C=CC=CC32C(O)=CC=CCCCNCCO)cc1",
                    0.9276470858856181
                ],
                [
                    "CC(C)(C(=O)O)c1ccc(C(O)CCCN2CCN2CC2C=C3C=CC=CC32C(=CC=CCC(O)O)CO)cc1",
                    0.9275984950790818
                ],
                [
                    "CC(C)(C(=O)CO)c1ccc(C(O)CCCN2CN2CC2CC=C3C=CC=CC32C(O)=CC=CCCNCO)cc1",
                    0.9275984950790818
                ],
                [
                    "CC(C)(C(=O)CO)c1ccc(C(O)CCCN2CCN2CC2C=C3C=CC=CC32C(O)=CCC=CCNCCO)cc1",
                    0.9275112348076345
                ],
                [
                    "CC(C)(C(=O)CS)c1ccc(C(O)CCCN2CCN2CC2C=C3C=CC=CC32C(O)=CC=CCNCCO)cc1",
                    0.9273752923754949
                ],
                [
                    "CC(C)(C(=O)O)C1=CC=C(C(O)CCCC=CC=C(O)C23C=CC=CC2=CC3CCN2CCN2CCC(O)CO)NC=C1",
                    0.9273577683472662
                ],
                [
                    "CC(C)(C(=O)O)c1ccc(C(O)CCCN2CN2CC2C=C3C=CC=CC32C(O)=CCC=CNCO)cc1",
                    0.9273462868131669
                ],
                [
                    "CC(C)(C(=O)CN)c1ccc(C(O)CCCN2CN2CC2C=C3C=CC=CC32C(O)=CC=CCCO)cc1",
                    0.9273462868131669
                ],
                [
                    "CC(C)(C(=O)CO)c1ccc(C(O)C(O)CCN2CN2CC2C=C3C=CC=CC32C(O)=CC=CCCCCCO)cc1",
                    0.927229823701635
                ],
                [
                    "CC(C)(C(=O)CCO)c1ccc(C(O)CCCN2CCN2CC2C=C3C=CC=CC32C(O)=CC=CCCNCCO)cc1",
                    0.9272067681628523
                ],
                [
                    "CC(C)(C(=O)CO)c1ccc(C(O)CCCN2CN2CC2C=C3C=CC=CC32C(O)=CC=COCCO)cc1",
                    0.9270220890254817
                ],
                [
                    "CC(C)(C(=O)CO)c1ccc(C(O)CCCN2CN2CC2C=C3C=CC=CC32C(O)=CC=CCNCO)cc1",
                    0.9270220890254817
                ],
                [
                    "CC(=CC=CCCCC(O)c1ccc(C(C)(O)C(=O)O)cc1)C12C=CC=CC1=CC2CCN1CCN1CCC(O)CO",
                    0.9270180343995631
                ],
                [
                    "CC(O)(C(=O)O)c1ccc(C(O)CCCN2CCN2CC2C=C3C=CC=CC32C(O)=CC=CCNCCO)cc1",
                    0.9268583537923835
                ],
                [
                    "CC(C)(C(=O)CCO)c1ccc(C(O)CCCN2CN2CC2C=C3C=CC=CC32C(O)=CC=CCNCO)cc1",
                    0.926708893885065
                ],
                [
                    "CC(C)(C(=O)O)c1ccc(C(O)CCCN2CCN2CC2C=C3C=CC=C4C(=CC=CCN)C342)cc1",
                    0.9266376469489894
                ],
                [
                    "CC(C)(C(=O)CO)c1ccc(C(O)CCCN2CCN2CC2C=C3C=CC=CC32C(O)=CC=CNNCO)cc1",
                    0.9266315356317264
                ],
                [
                    "CC(C)(C(=O)O)c1ccc(C(O)CCCN2CN2CC2C=C3C=CC=CC32C(O)=CC=CSCC(O)CO)cc1",
                    0.9266288288195689
                ],
                [
                    "CC(C)(C(=O)O)C1=CC=C(C(O)CCCN2CCN2CC2C=C3C=CC=CC32C(=CC=CCNCO)CO)CC=C1",
                    0.9265562487012982
                ],
                [
                    "CC(C)(C(=O)CO)c1ccc(C(O)CCCN2CN2CC2C=C3C=CC=CC32C(O)=CC=CCC(O)CO)cc1",
                    0.9264801705131985
                ],
                [
                    "CC(C)(C(=O)O)c1ccc(C(O)CCCN2CN2CC2C=C3C=CC=CC32C(O)=CC=CCN(S)CCO)cc1",
                    0.9264173005938351
                ],
                [
                    "CC(C)(C(=O)O)c1ccc(C(O)CCCC=CC=C(CO)C23C=CC=CC2=CC3CCN2CCN2CCC(N)CO)cc1",
                    0.9262870386639706
                ],
                [
                    "CC(C)(C(=O)O)c1ccc(C(O)CCCC=CC=C(CO)C23C=CC=CC2=CC3CCN2CN2CCC(O)O)cc1",
                    0.9261050403276818
                ],
                [
                    "CC(C)(C(=O)O)c1c#cc(C(O)CCCC=CC=C(O)C23C=CC=CC2=CC3CCN2CN2CCC(O)O)cc1",
                    0.9260759421916743
                ],
                [
                    "CC(O)(C(=O)O)c1ccc(C(O)CCCC=CC=C(O)C23C=CC=CC2=CC3CCN2CCN2CCC(O)CO)cc1",
                    0.9257384581186779
                ],
                [
                    "CC(C)(C(N)=O)c1ccc(C(O)CCCC=CC=C(O)C23C=CC=CC2=CC3CCN2CCN2CCC(O)CO)cc1",
                    0.9257384581186779
                ],
                [
                    "CC(C)(C(=O)O)c1ccc(C(O)CCCC=CC=C(CO)C23C=CC=CC2=CC3CCN2CCN2CCC(N)O)cc1",
                    0.925675909692667
                ],
                [
                    "CC(C)(C(=O)O)c1ccc(C(O)CCCN2CCN2CC2C=C3C=CC=CC32C(O)=CC=CCNON)cc1",
                    0.9255611032534189
                ],
                [
                    "CC(C)(C(=O)CO)c1ccc(C(O)C(O)CCN2CCN2CCC2C=C3C=CC=CC32C(O)=CC=CCCCCO)cc1",
                    0.9254623045680891
                ],
                [
                    "CC(C)(C(=O)CN)c1ccc(C(O)CCCC=CC=C(O)C23C=CC=CC2=CC3CCN2CCN2CCC(O)CO)cc1",
                    0.9253348140623859
                ],
                [
                    "CC(C)(C(=O)CO)c1ccc(C(O)CCCN2CCN2CC2C=C3C=CC=CC32C(O)=CC=CCNCN)cc1",
                    0.9252766811733867
                ],
                [
                    "CC(C)(C(=O)O)c1ccc(C(O)CCCN2CCN2CC2C=C3C=CC=CC32C(O)=CCCN)cc1",
                    0.9252614959247457
                ],
                [
                    "CC(O)(C(=O)CO)c1ccc(C(O)CCCN2CCN2CC2C=C3C=CC=CC32C(O)=CC=CCCC(O)CO)cc1",
                    0.9252438443261317
                ],
                [
                    "CC(C)(C(=O)O)c1ccc(C(O)CCCC=CC=C(CO)C23C=CC=CC2=CC3CCN2CCN2CCC(O)CN)cc1",
                    0.9249853942362861
                ],
                [
                    "CC(C)(C(=O)C(N)O)c1ccc(C(O)CCCN2CN2CC2C=C3C=CC=CC32C(O)=CC=CCCCO)cc1",
                    0.9248032796611667
                ],
                [
                    "CC(C)(C(=O)CO)c1ccc(C(O)CCCC=CC=C(O)C23C=CC=CC2=CC3CCN2CCN2CCC(O)O)cc1",
                    0.9246431949248617
                ],
                [
                    "CC(C)(C(=O)CO)c1ccc(C(O)CCCN2CN2CC2C=C3C=CC=CC32C(O)=CC=CCPCO)cc1",
                    0.9246380023657771
                ],
                [
                    "CC(C)(C(=O)CO)c1ccc(C(O)CCCN2CCN2CCC2C=C3C=CC=CC32C(O)=CC=CCNO)cc1",
                    0.9245809670077155
                ],
                [
                    "CC(C)(C(=O)CO)c1ccc(C(O)C(O)CCN2CCN2CC2C=C3C=CC=CC32C(O)=CC=CCCCCCO)cc1",
                    0.924542852288554
                ],
                [
                    "CC(C)(C(=O)CO)c1c#cc(C(O)CCCC=CC=C(O)C23C=CC=CC2=CC3CCN2CN2CCC(O)CO)cc1",
                    0.9245327027699369
                ]
            ],
            "execution_time": 11.684386968612671,
            "number_scoring_function_calls": 1000,
            "metadata": {
                "top_1": 0.9448894836413753,
                "top_10": 0.9406540812409464,
                "top_100": 0.9301243175752085,
                "internal_similarity_max": 0.9615384615384616,
                "internal_similarity_mean": 0.6167792528767709,
                "internal_similarity_histogram_density": [
                    [
                        0.1,
                        0.0,
                        0.0,
                        0.12400000000000003,
                        1.2360000000000004,
                        2.9979999999999976,
                        2.9900000000000007,
                        1.8840000000000003,
                        0.5860000000000001,
                        0.08200000000000002
                    ]
                ],
                "internal_similarity_histogram_bins": [
                    [
                        0.0,
                        0.1,
                        0.2,
                        0.30000000000000004,
                        0.4,
                        0.5,
                        0.6000000000000001,
                        0.7000000000000001,
                        0.8,
                        0.9,
                        1.0
                    ]
                ]
            }
        },
        {
            "benchmark_name": "Ranolazine MPO",
            "score": 0.9710169268070213,
            "optimized_molecules": [
                [
                    "COC(C=CCl)=C(C=CO)OCC(O)CN(CF)CCN(CCBr)CC(=O)Nc1c(C)ccpcp(Br)cc1C",
                    0.9714429589877417
                ],
                [
                    "COC(C=CCl)=C(C=CO)OCC(O)CN(CF)CCN(CCBr)CC(=O)Nc1c(C)cccpp(Br)cc1C",
                    0.9714429589877417
                ],
                [
                    "COC(C=CBr)=C(C=CO)OCC(O)CN(CF)CCN(CCCl)CC(=O)Nc1c(C)cccpp(Br)cc1C",
                    0.9714429589877417
                ],
                [
                    "COC(C=CBr)=C(C=CO)OCC(O)CN(CF)CCN(CCBr)CC(=O)Nc1c(C)ccpcp(Br)cc1C",
                    0.9714429589877417
                ],
                [
                    "COC(C=CBr)=C(C=CO)OCC(O)CN(CF)CCN(CCBr)CC(=O)Nc1c(C)cccpp(Cl)cc1C",
                    0.9714429589877417
                ],
                [
                    "COC(C=CBr)=C(C=CO)OCC(O)CN(CF)CCN(CCBr)CC(=O)Nc1c(C)cccpp(Br)cc1C",
                    0.9714429589877417
                ],
                [
                    "CCCN(CCN(CF)CC(O)COC(C=CO)=C(C=CCl)OC)CC(=O)Nc1c(C)ccpcp(Br)cc1C",
                    0.9714429589877417
                ],
                [
                    "CCCN(CCN(CF)CC(O)COC(C=CO)=C(C=CCl)OC)CC(=O)Nc1c(C)cccpp(Br)cc1C",
                    0.9714429589877417
                ],
                [
                    "CCCN(CCN(CF)CC(O)COC(C=CO)=C(C=CBr)OC)CC(=O)Nc1c(C)ccpcp(Br)cc1C",
                    0.9714429589877417
                ],
                [
                    "CCCN(CCN(CF)CC(O)COC(C=CO)=C(C=CBr)OC)CC(=O)Nc1c(C)cccpp(Cl)cc1C",
                    0.9714429589877417
                ],
                [
                    "CCCN(CCN(CF)CC(O)COC(C=CO)=C(C=CBr)OC)CC(=O)Nc1c(C)cccpp(Br)cc1C",
                    0.9714429589877417
                ],
                [
                    "CC=CC(OCC(O)CN(CF)CCN(CCC)CC(=O)Nc1c(C)ccccp(Br)cc1C)=C(C=CBr)OO",
                    0.9714429589877417
                ],
                [
                    "CC=CC(OCC(O)CN(CF)CCN(CCBr)CC(=O)Nc1c(C)ccccp(Br)cc1C)=C(C=CBr)OO",
                    0.9714429589877417
                ],
                [
                    "CC=C(OO)C(=CC=CBr)OCC(O)CN(CF)CCN(CCC)CC(=O)Nc1c(C)ccpp[pH]cc1C",
                    0.9710571161787177
                ],
                [
                    "CC=C(OO)C(=CC=CBr)OCC(O)CN(CF)CCN(CCC)CC(=O)Nc1c(C)cc[pH]p(Br)cc1C",
                    0.9710571161787177
                ],
                [
                    "CC=C(OO)C(=CC=CBr)OCC(O)CN(CF)CCN(CCBr)CC(=O)Nc1c(C)ccpp[pH]cc1C",
                    0.9710571161787177
                ],
                [
                    "CC=C(OO)C(=CC=CBr)OCC(O)CN(CF)CCN(CCBr)CC(=O)Nc1c(C)cc[pH]p(Br)cc1C",
                    0.9710571161787177
                ],
                [
                    "CC=C(OO)C(=CC=CBr)OCC(O)CN(CBr)CCN(CCF)CC(=O)Nc1c(C)cc[pH]p(Br)cc1C",
                    0.9710571161787177
                ],
                [
                    "CC=C(OO)C(=CC=CBr)OCC(O)CN(CBr)CCN(CCC)CC(=O)Nc1c(C)cc[pH]p(F)cc1C",
                    0.9710571161787177
                ],
                [
                    "CCCN(CCN(CF)CC(O)COC(C=CO)=C(C=CCl)OC)CC(=O)Nc1c(C)ccpcp(Cl)cc1C",
                    0.9709400991395855
                ],
                [
                    "CCCN(CCN(CF)CC(O)COC(C=CO)=C(C=CCl)OC)CC(=O)Nc1c(C)cccpp(Cl)cc1C",
                    0.9709400991395855
                ],
                [
                    "COC(C=CCl)=C(C=CO)OCC(O)CN(CF)CCN(CCCl)CC(=O)Nc1c(C)cccpp(Br)cc1C",
                    0.970676563268913
                ],
                [
                    "COC(C=CCl)=C(C=CO)OCC(O)CN(CF)CCN(CCBr)CC(=O)Nc1c(C)cccpp(Cl)cc1C",
                    0.970676563268913
                ],
                [
                    "COC(C=CBr)=C(C=CO)OCC(O)CN(CF)CCN(CCCl)CC(=O)Nc1c(C)ccpcp(Cl)cc1C",
                    0.970676563268913
                ],
                [
                    "COC(C=CBr)=C(C=CO)OCC(O)CN(CF)CCN(CCCl)CC(=O)Nc1c(C)cccpp(Cl)cc1C",
                    0.970676563268913
                ],
                [
                    "CC=CC(OC)=C(C=CO)OCC(O)CN(CF)CCN(CCC)CC(=O)Nc1c(C)ccpcp(Br)cc1C",
                    0.9705730189575449
                ],
                [
                    "CC=CC(OC)=C(C=CO)OCC(O)CN(CF)CCN(CCC)CC(=O)Nc1c(C)cccpp(Br)cc1C",
                    0.9705730189575449
                ],
                [
                    "COC(C=CO)=C(C=CCl)OCC(O)CN(CF)CCN(CCBr)CC(=O)Nc1c(C)ccpcp(Br)cc1C",
                    0.9702589023008832
                ],
                [
                    "COC(C=CO)=C(C=CCl)OCC(O)CN(CF)CCN(CCBr)CC(=O)Nc1c(C)cccpp(Br)cc1C",
                    0.9702589023008832
                ],
                [
                    "COC(C=CO)=C(C=CBr)OCC(O)CN(CF)CCN(CCCl)CC(=O)Nc1c(C)cccpp(Br)cc1C",
                    0.9702589023008832
                ],
                [
                    "COC(C=CO)=C(C=CBr)OCC(O)CN(CF)CCN(CCBr)CC(=O)Nc1c(C)ccpcp(Cl)cc1C",
                    0.9702589023008832
                ],
                [
                    "COC(C=CO)=C(C=CBr)OCC(O)CN(CF)CCN(CCBr)CC(=O)Nc1c(C)ccpcp(Br)cc1C",
                    0.9702589023008832
                ],
                [
                    "COC(C=CO)=C(C=CBr)OCC(O)CN(CF)CCN(CCBr)CC(=O)Nc1c(C)cccpp(Cl)cc1C",
                    0.9702589023008832
                ],
                [
                    "COC(C=CO)=C(C=CBr)OCC(O)CN(CF)CCN(CCBr)CC(=O)Nc1c(C)cccpp(Br)cc1C",
                    0.9702589023008832
                ],
                [
                    "COC(C=CO)=C(C=CBr)OCC(O)CN(CCl)CCN(CCF)CC(=O)Nc1c(C)cccpp(Br)cc1C",
                    0.9702589023008832
                ],
                [
                    "COC(C=CO)=C(C=CBr)OCC(O)CN(CBr)CCN(CCF)CC(=O)Nc1c(C)cccpp(Br)cc1C",
                    0.9702589023008832
                ],
                [
                    "COC(=CO)C(=CC=CCl)OCC(O)CN(CF)CCN(CCBr)CC(=O)Nc1c(C)cccpp(Br)cc1C",
                    0.9702589023008832
                ],
                [
                    "COC(=CO)C(=CC=CBr)OCC(O)CN(CF)CCN(CCCl)CC(=O)Nc1c(C)cccpp(Br)cc1C",
                    0.9702589023008832
                ],
                [
                    "COC(=CO)C(=CC=CBr)OCC(O)CN(CF)CCN(CCBr)CC(=O)Nc1c(C)cccpp(Cl)cc1C",
                    0.9702589023008832
                ],
                [
                    "COC(=CO)C(=CC=CBr)OCC(O)CN(CF)CCN(CCBr)CC(=O)Nc1c(C)cccpp(Br)cc1C",
                    0.9702589023008832
                ],
                [
                    "CCCN(CCN(CF)CC(O)COC(C=CCl)=C(C=CO)OC)CC(=O)Nc1c(C)cccpp(Br)cc1C",
                    0.9702589023008832
                ],
                [
                    "CCCN(CCN(CF)CC(O)COC(C=CBr)=C(C=CO)OC)CC(=O)Nc1c(C)ccpcp(Cl)cc1C",
                    0.9702589023008832
                ],
                [
                    "CCCN(CCN(CF)CC(O)COC(C=CBr)=C(C=CO)OC)CC(=O)Nc1c(C)cccpp(Cl)cc1C",
                    0.9702589023008832
                ],
                [
                    "CCCN(CCN(CF)CC(O)COC(C=CBr)=C(C=CO)OC)CC(=O)Nc1c(C)cccpp(Br)cc1C",
                    0.9702589023008832
                ],
                [
                    "CCCN(CCN(CF)CC(O)COC(=CC=CCl)C(=CO)OC)CC(=O)Nc1c(C)cccpp(Br)cc1C",
                    0.9702589023008832
                ],
                [
                    "CCCN(CCN(CF)CC(O)COC(=CC=CBr)C(=CO)OC)CC(=O)Nc1c(C)cccpp(Cl)cc1C",
                    0.9702589023008832
                ],
                [
                    "CCCN(CCN(CF)CC(O)COC(=CC=CBr)C(=CO)OC)CC(=O)Nc1c(C)cccpp(Br)cc1C",
                    0.9702589023008832
                ],
                [
                    "CCCN(CCN(CBr)CC(O)COC(=CC=CBr)C(=CO)OC)CC(=O)Nc1c(C)cccpp(F)cc1C",
                    0.9702589023008832
                ],
                [
                    "CC=C(OO)C(=CC=CBr)OCC(O)CN(CF)CCN(CCC)CC(=O)Nc1c(C)ccccp(Br)cc1C",
                    0.9702589023008832
                ],
                [
                    "CC=C(OO)C(=CC=CBr)OCC(O)CN(CF)CCN(CCBr)CC(=O)Nc1c(C)ccccp(Br)cc1C",
                    0.9702589023008832
                ],
                [
                    "CC=C(OO)C(=CC=CBr)OCC(O)CN(CBr)CCN(CCF)CC(=O)Nc1c(C)ccccp(Br)cc1C",
                    0.9702589023008832
                ],
                [
                    "CCN(CCN(CCBr)CC(=O)Nc1c(C)cccpp(F)cc1C)CC(O)COC(C=CO)=C(C=CBr)OC",
                    0.9702352283209468
                ],
                [
                    "CC=CC=C(OCC(O)CN(CF)CCN(CCBr)CC(=O)Nc1c(C)cccpp(Br)cc1C)C(=CO)OC",
                    0.9702352283209468
                ],
                [
                    "CC=CC(OC)=C(C=CO)OCC(O)CN(CF)CCN(CCBr)CC(=O)Nc1c(C)ccpcp(Br)cc1C",
                    0.9702352283209468
                ],
                [
                    "CC=CC(OC)=C(C=CO)OCC(O)CN(CF)CCN(CCBr)CC(=O)Nc1c(C)cccpp(Br)cc1C",
                    0.9702352283209468
                ],
                [
                    "CC=C(OO)C(=CC=CCl)OCC(O)CN(CF)CCN(CCC)CC(=O)Nc1c(C)ccpp[pH]cc1C",
                    0.9699883645620174
                ],
                [
                    "CC=CC(OCC(O)CN(CF)CCN(CCC)CC(=O)Nc1c(C)ccpp[pH]cc1C)=C(C=CBr)OO",
                    0.9698451338231677
                ],
                [
                    "CC=CC(OCC(O)CN(CF)CCN(CCC)CC(=O)Nc1c(C)cc[pH]p(Br)cc1C)=C(C=CBr)OO",
                    0.9698451338231677
                ],
                [
                    "CC=CC(OCC(O)CN(CF)CCN(CCBr)CC(=O)Nc1c(C)cc[pH]p(Br)cc1C)=C(C=CBr)OO",
                    0.9698451338231677
                ],
                [
                    "CC=CC(OCC(O)CN(CBr)CCN(CCF)CC(=O)Nc1c(C)cc[pH]p(Br)cc1C)=C(C=CBr)OO",
                    0.9698451338231677
                ],
                [
                    "CC=C(OBr)C(=CC=CO)OCC(O)CN(CF)CCN(CCC)CC(=O)Nc1c(C)cc[pH]p(Br)cc1C",
                    0.9698451338231677
                ],
                [
                    "CC=C(OBr)C(=CC=CO)OCC(O)CN(CF)CCN(CCBr)CC(=O)Nc1c(C)cc[pH]p(Br)cc1C",
                    0.9698451338231677
                ],
                [
                    "CC=C(OBr)C(=CC=CO)OCC(O)CN(CBr)CCN(CCC)CC(=O)Nc1c(C)cc[pH]p(F)cc1C",
                    0.9698451338231677
                ],
                [
                    "CCCN(CCN(CF)CC(O)COC(C=CCl)=C(C=CO)OC)CC(=O)Nc1c(C)cccpp(Cl)cc1C",
                    0.969756655370408
                ],
                [
                    "CC=C(OO)C(=CC=CSBr)OCC(O)CN(CF)CCN(CCC)CC(=O)Nc1c(C)ccpc[pH]cc1C",
                    0.9697018930792691
                ],
                [
                    "CC=C(OO)C(=CC=CSBr)OCC(O)CN(CF)CCN(CCC)CC(=O)Nc1c(C)cccp[pH]cc1C",
                    0.9697018930792691
                ],
                [
                    "CC=C(OO)C(=CC=CSBr)OCC(O)CN(CF)CCN(CCBr)CC(=O)Nc1c(C)ccpc[pH]cc1C",
                    0.9697018930792691
                ],
                [
                    "CC=C(OO)C(=CC=CSBr)OCC(O)CN(CBr)CCN(CCF)CC(=O)Nc1c(C)ccpc[pH]cc1C",
                    0.9697018930792691
                ],
                [
                    "CC=C(OO)C(=CC=CPBr)OCC(O)CN(CF)CCN(CCC)CC(=O)Nc1c(C)ccpc[pH]cc1C",
                    0.9697018930792691
                ],
                [
                    "CC=C(OO)C(=CC=CPBr)OCC(O)CN(CF)CCN(CCC)CC(=O)Nc1c(C)cccp[pH]cc1C",
                    0.9697018930792691
                ],
                [
                    "CC=C(OO)C(=CC=CPBr)OCC(O)CN(CF)CCN(CCBr)CC(=O)Nc1c(C)ccpc[pH]cc1C",
                    0.9697018930792691
                ],
                [
                    "CC=C(OO)C(=CC=CPBr)OCC(O)CN(CF)CCN(CCBr)CC(=O)Nc1c(C)cccp[pH]cc1C",
                    0.9697018930792691
                ],
                [
                    "CC=C(OO)C(=CC=CSCl)OCC(O)CN(CF)CCN(CCC)CC(=O)Nc1c(C)ccpc[pH]cc1C",
                    0.9696214623582012
                ],
                [
                    "CC=C(OO)C(=CC=CCl)OCC(O)CN(CF)CCN(CCBr)CC(=O)Nc1c(C)ccpp[pH]cc1C",
                    0.969617102017236
                ],
                [
                    "CC=C(OO)C(=CC=CBr)OCC(O)CN(CF)CCN(CCCl)CC(=O)Nc1c(C)ccpp[pH]cc1C",
                    0.969617102017236
                ],
                [
                    "CC=C(OO)C(=CC=CCl)OCC(O)CN(CF)CCN(CCC)CC(=O)Nc1c(C)cc[pH]p(Br)cc1C",
                    0.9696038656221191
                ],
                [
                    "CC=C(OO)C(=CC=CBr)OCC(O)CN(CF)CCN(CCC)CC(=O)Nc1c(C)cc[pH]p(Cl)cc1C",
                    0.9696038656221191
                ],
                [
                    "CC=C(OO)C(=CC=CBr)OCC(O)CN(CCl)CCN(CCC)CC(=O)Nc1c(C)cc[pH]p(F)cc1C",
                    0.9696038656221191
                ],
                [
                    "CC=C(OO)C(=CC=CSCl)OCC(O)CN(CF)CCN(CCBr)CC(=O)Nc1c(C)ccpc[pH]cc1C",
                    0.9694995447304535
                ],
                [
                    "CC=C(OO)C(=CC=CSBr)OCC(O)CN(CF)CCN(CCCl)CC(=O)Nc1c(C)cccp[pH]cc1C",
                    0.9694995447304535
                ],
                [
                    "COC(C=CO)=C(C=CCl)OCC(O)CN(CF)CCN(CCCl)CC(=O)Nc1c(C)cccpp(Br)cc1C",
                    0.9694934407140766
                ],
                [
                    "COC(C=CO)=C(C=CCl)OCC(O)CN(CF)CCN(CCBr)CC(=O)Nc1c(C)cccpp(Cl)cc1C",
                    0.9694934407140766
                ],
                [
                    "COC(C=CO)=C(C=CBr)OCC(O)CN(CF)CCN(CCCl)CC(=O)Nc1c(C)cccpp(Cl)cc1C",
                    0.9694934407140766
                ],
                [
                    "COC(=CO)C(=CC=CCl)OCC(O)CN(CF)CCN(CCCl)CC(=O)Nc1c(C)cccpp(Br)cc1C",
                    0.9694934407140766
                ],
                [
                    "COC(=CO)C(=CC=CCl)OCC(O)CN(CF)CCN(CCBr)CC(=O)Nc1c(C)cccpp(Cl)cc1C",
                    0.9694934407140766
                ],
                [
                    "COC(=CO)C(=CC=CBr)OCC(O)CN(CF)CCN(CCCl)CC(=O)Nc1c(C)cccpp(Cl)cc1C",
                    0.9694934407140766
                ],
                [
                    "CC=CC(OCC(O)CN(CF)CCN(CCC)CC(=O)Nc1c(C)cccpp(Br)cc1C)=C(C=CO)OC",
                    0.9693900226091245
                ],
                [
                    "CC=C(OO)C(=CC=CCl)OCC(O)CN(CF)CCN(CCBr)CC(=O)Nc1c(C)cc[pH]p(Br)cc1C",
                    0.9691756738080785
                ],
                [
                    "CC=C(OO)C(=CC=CCl)OCC(O)CN(CBr)CCN(CCF)CC(=O)Nc1c(C)cc[pH]p(Br)cc1C",
                    0.9691756738080785
                ],
                [
                    "CC=C(OO)C(=CC=CBr)OCC(O)CN(CF)CCN(CCCl)CC(=O)Nc1c(C)cc[pH]p(Br)cc1C",
                    0.9691756738080785
                ],
                [
                    "CC=C(OO)C(=CC=CBr)OCC(O)CN(CF)CCN(CCBr)CC(=O)Nc1c(C)cc[pH]p(Cl)cc1C",
                    0.9691756738080785
                ],
                [
                    "CC=C(OO)C(=CC=CBr)OCC(O)CN(CCl)CCN(CCBr)CC(=O)Nc1c(C)cc[pH]p(F)cc1C",
                    0.9691756738080785
                ],
                [
                    "CC=C(OO)C(=CC=CBr)OCC(O)CN(CBr)CCN(CCF)CC(=O)Nc1c(C)cc[pH]p(Cl)cc1C",
                    0.9691756738080785
                ],
                [
                    "CC=C(OO)C(=CC=CBr)OCC(O)CN(CBr)CCN(CCCl)CC(=O)Nc1c(C)cc[pH]p(F)cc1C",
                    0.9691756738080785
                ],
                [
                    "CCCN(CCN(O)CC(O)COC(C=CF)=C(C=CBr)OC)CC(=O)Nc1c(C)ccpcp(Br)cc1C",
                    0.9691625308785485
                ],
                [
                    "CCCN(CCN(O)CC(O)COC(C=CF)=C(C=CBr)OC)CC(=O)Nc1c(C)cccpp(Br)cc1C",
                    0.9691625308785485
                ],
                [
                    "CCCN(CCN(O)CC(O)COC(C=CBr)=C(C=CF)OC)CC(=O)Nc1c(C)ccpcp(Br)cc1C",
                    0.9691625308785485
                ],
                [
                    "CCCN(CCN(O)CC(O)COC(C=CBr)=C(C=CF)OC)CC(=O)Nc1c(C)cccpp(Br)cc1C",
                    0.9691625308785485
                ],
                [
                    "CCCN(CCN(O)CC(O)COC(C=CBr)=C(C=CBr)OC)CC(=O)Nc1c(C)ccpcp(F)cc1C",
                    0.9691625308785485
                ],
                [
                    "CCCN(CCN(O)CC(O)COC(C=CBr)=C(C=CBr)OC)CC(=O)Nc1c(C)cccpp(F)cc1C",
                    0.9691625308785485
                ]
            ],
            "execution_time": 425587.17662906647,
            "number_scoring_function_calls": 11493931,
            "metadata": {
                "top_1": 0.9714429589877417,
                "top_10": 0.9714429589877417,
                "top_100": 0.9701648624455805,
                "internal_similarity_max": 1.0,
                "internal_similarity_mean": 0.5559925391330812,
                "internal_similarity_histogram_density": [
                    [
                        0.1,
                        0.0,
                        0.0,
                        0.6920000000000002,
                        3.262000000000001,
                        2.5699999999999976,
                        1.5660000000000003,
                        1.1420000000000001,
                        0.4780000000000001,
                        0.19000000000000006
                    ]
                ],
                "internal_similarity_histogram_bins": [
                    [
                        0.0,
                        0.1,
                        0.2,
                        0.30000000000000004,
                        0.4,
                        0.5,
                        0.6000000000000001,
                        0.7000000000000001,
                        0.8,
                        0.9,
                        1.0
                    ]
                ]
            }
        },
        {
            "benchmark_name": "Perindopril MPO",
            "score": 0.7629843936156919,
            "optimized_molecules": [
                [
                    "CCCC(NC(C(=O)N1C(C)c2[pH][pH]c2C(C(=O)O)CC2CCCCC21)p1[pH][pH]1)C(=O)OCC",
                    0.7658579904515338
                ],
                [
                    "CCCC(NC(C(=O)N1C(C)c2[pH][pH]c2C(C(=O)O)CC2CCCCC21)p1[nH][pH]1)C(=O)OCC",
                    0.7658579904515338
                ],
                [
                    "CCCC(NC(C(=O)N1C(C)c2[pH][pH]c2C(C(=O)O)CC2CCCCC21)n1[pH][pH]1)C(=O)OCC",
                    0.7658579904515338
                ],
                [
                    "CCCC(NC(C(=O)N1C(C)c2[pH][pH]c2C(C(=O)O)CC2CCCCC21)n1[nH][pH]1)C(=O)OCC",
                    0.7658579904515338
                ],
                [
                    "CCCC(NC(C(=O)N1C(C)c2[pH][nH]c2C(C(=O)O)CC2CCCCC21)p1[nH][pH]1)C(=O)OCC",
                    0.7658579904515338
                ],
                [
                    "CCCC(NC(C(=O)N1C(C)c2[pH][nH]c2C(C(=O)O)CC2CCCCC21)p1[nH][nH]1)C(=O)OCC",
                    0.7658579904515338
                ],
                [
                    "CCCC(NC(C(=O)N1C(C)c2[pH][nH]c2C(C(=O)O)CC2CCCCC21)n1[pH][pH]1)C(=O)OCC",
                    0.7658579904515338
                ],
                [
                    "CCCC(NC(C(=O)N1C(C)c2[nH][pH]c2C(C(=O)O)CC2CCCCC21)n1[nH][pH]1)C(=O)OCC",
                    0.7658579904515338
                ],
                [
                    "CCCC(NC(C(=O)N1C(C)c2[nH][pH]c2C(C(=O)O)CC2CCCCC21)n1[nH][nH]1)C(=O)OCC",
                    0.7658579904515338
                ],
                [
                    "CCCC(NC(C(=O)N1C(C)c2[nH][nH]c2C(C(=O)O)CC2CCCCC21)p1[nH][pH]1)C(=O)OCC",
                    0.7658579904515338
                ],
                [
                    "CCCC(NC(C(=O)N1C(C)c2[nH][nH]c2C(C(=O)O)CC2CCCCC21)p1[nH][nH]1)C(=O)OCC",
                    0.7658579904515338
                ],
                [
                    "CCCC(NC(C(=O)N1C(C)c2[nH][nH]c2C(C(=O)O)CC2CCCCC21)n1[nH][pH]1)C(=O)OCC",
                    0.7658579904515338
                ],
                [
                    "CCCC(NC(C(=O)N1C(C)c2[nH][nH]c2C(C(=O)O)CC2CCCCC21)n1[nH][nH]1)C(=O)OCC",
                    0.7658579904515338
                ],
                [
                    "CCCC(NC(C(=O)N1C(C)c2[nH][nH]c2C(C(=O)O)CC2CCCCC21)C(C)n1[nH][nH]1)C(=O)OCC",
                    0.7576767609436587
                ],
                [
                    "CCCC(NC(C(=O)N1C(S)c2[pH][pH]c2C(C(=O)O)CC2CCCCC21)p1[nH][pH]1)C(=O)OCC",
                    0.7559289460184544
                ],
                [
                    "CCCC(NC(C(=O)N1C(S)c2[pH][pH]c2C(C(=O)O)CC2CCCCC21)n1[pH][pH]1)C(=O)OCC",
                    0.7559289460184544
                ],
                [
                    "CCCC(NC(C(=O)N1C(S)c2[pH][pH]c2C(C(=O)O)CC2CCCCC21)n1[nH][pH]1)C(=O)OCC",
                    0.7559289460184544
                ],
                [
                    "CCCC(NC(C(=O)N1C(S)c2[pH][nH]c2C(C(=O)O)CC2CCCCC21)p1[nH][pH]1)C(=O)OCC",
                    0.7559289460184544
                ],
                [
                    "CCCC(NC(C(=O)N1C(S)c2[pH][nH]c2C(C(=O)O)CC2CCCCC21)n1[pH][pH]1)C(=O)OCC",
                    0.7559289460184544
                ],
                [
                    "CCCC(NC(C(=O)N1C(S)c2[pH][nH]c2C(C(=O)O)CC2CCCCC21)n1[nH][pH]1)C(=O)OCC",
                    0.7559289460184544
                ],
                [
                    "CCCC(NC(C(=O)N1C(S)c2[nH][pH]c2C(C(=O)O)CC2CCCCC21)p1[nH][pH]1)C(=O)OCC",
                    0.7559289460184544
                ],
                [
                    "CCCC(NC(C(=O)N1C(S)c2[nH][pH]c2C(C(=O)O)CC2CCCCC21)n1[nH][pH]1)C(=O)OCC",
                    0.7559289460184544
                ],
                [
                    "CCCC(NC(C(=O)N1C(S)c2[nH][nH]c2C(C(=O)O)CC2CCCCC21)p1[nH][pH]1)C(=O)OCC",
                    0.7559289460184544
                ],
                [
                    "CCCC(NC(C(=O)N1C(S)c2[nH][nH]c2C(C(=O)O)CC2CCCCC21)n1[nH][pH]1)C(=O)OCC",
                    0.7559289460184544
                ],
                [
                    "CCCC(NC(C(=O)N1C(P)c2[pH][pH]c2C(C(=O)O)CC2CCCCC21)p1[pH][pH]1)C(=O)OCC",
                    0.7559289460184544
                ],
                [
                    "CCCC(NC(C(=O)N1C(P)c2[pH][pH]c2C(C(=O)O)CC2CCCCC21)n1[pH][pH]1)C(=O)OCC",
                    0.7559289460184544
                ],
                [
                    "CCCC(NC(C(=O)N1C(P)c2[pH][pH]c2C(C(=O)O)CC2CCCCC21)n1[nH][pH]1)C(=O)OCC",
                    0.7559289460184544
                ],
                [
                    "CCCC(NC(C(=O)N1C(P)c2[pH][nH]c2C(C(=O)O)CC2CCCCC21)p1[pH][pH]1)C(=O)OCC",
                    0.7559289460184544
                ],
                [
                    "CCCC(NC(C(=O)N1C(P)c2[pH][nH]c2C(C(=O)O)CC2CCCCC21)p1[nH][pH]1)C(=O)OCC",
                    0.7559289460184544
                ],
                [
                    "CCCC(NC(C(=O)N1C(P)c2[pH][nH]c2C(C(=O)O)CC2CCCCC21)n1[pH][pH]1)C(=O)OCC",
                    0.7559289460184544
                ],
                [
                    "CCCC(NC(C(=O)N1C(P)c2[pH][nH]c2C(C(=O)O)CC2CCCCC21)n1[nH][pH]1)C(=O)OCC",
                    0.7559289460184544
                ],
                [
                    "CCCC(NC(C(=O)N1C(P)c2[pH][nH]c2C(C(=O)O)CC2CCCCC21)n1[nH][nH]1)C(=O)OCC",
                    0.7559289460184544
                ],
                [
                    "CCCC(NC(C(=O)N1C(P)c2[nH][pH]c2C(C(=O)O)CC2CCCCC21)p1[pH][pH]1)C(=O)OCC",
                    0.7559289460184544
                ],
                [
                    "CCCC(NC(C(=O)N1C(P)c2[nH][pH]c2C(C(=O)O)CC2CCCCC21)p1[nH][nH]1)C(=O)OCC",
                    0.7559289460184544
                ],
                [
                    "CCCC(NC(C(=O)N1C(P)c2[nH][pH]c2C(C(=O)O)CC2CCCCC21)n1[pH][pH]1)C(=O)OCC",
                    0.7559289460184544
                ],
                [
                    "CCCC(NC(C(=O)N1C(P)c2[nH][pH]c2C(C(=O)O)CC2CCCCC21)n1[nH][pH]1)C(=O)OCC",
                    0.7559289460184544
                ],
                [
                    "CCCC(NC(C(=O)N1C(P)c2[nH][nH]c2C(C(=O)O)CC2CCCCC21)p1[pH][pH]1)C(=O)OCC",
                    0.7559289460184544
                ],
                [
                    "CCCC(NC(C(=O)N1C(P)c2[nH][nH]c2C(C(=O)O)CC2CCCCC21)p1[nH][pH]1)C(=O)OCC",
                    0.7559289460184544
                ],
                [
                    "CCCC(NC(C(=O)N1C(P)c2[nH][nH]c2C(C(=O)O)CC2CCCCC21)p1[nH][nH]1)C(=O)OCC",
                    0.7559289460184544
                ],
                [
                    "CCCC(NC(C(=O)N1C(P)c2[nH][nH]c2C(C(=O)O)CC2CCCCC21)n1[pH][pH]1)C(=O)OCC",
                    0.7559289460184544
                ],
                [
                    "CCCC(NC(C(=O)N1C(P)c2[nH][nH]c2C(C(=O)O)CC2CCCCC21)n1[nH][pH]1)C(=O)OCC",
                    0.7559289460184544
                ],
                [
                    "CCCC(NC(C(=O)N1C(P)c2[nH][nH]c2C(C(=O)O)CC2CCCCC21)n1[nH][nH]1)C(=O)OCC",
                    0.7559289460184544
                ],
                [
                    "CCCC(NC(C(=O)N1C(O)c2[pH][pH]c2C(C(=O)O)CC2CCCCC21)n1[pH][pH]1)C(=O)OCC",
                    0.7559289460184544
                ],
                [
                    "CCCC(NC(C(=O)N1C(O)c2[pH][pH]c2C(C(=O)O)CC2CCCCC21)n1[nH][pH]1)C(=O)OCC",
                    0.7559289460184544
                ],
                [
                    "CCCC(NC(C(=O)N1C(O)c2[pH][nH]c2C(C(=O)O)CC2CCCCC21)p1[pH][pH]1)C(=O)OCC",
                    0.7559289460184544
                ],
                [
                    "CCCC(NC(C(=O)N1C(O)c2[pH][nH]c2C(C(=O)O)CC2CCCCC21)p1[nH][pH]1)C(=O)OCC",
                    0.7559289460184544
                ],
                [
                    "CCCC(NC(C(=O)N1C(O)c2[pH][nH]c2C(C(=O)O)CC2CCCCC21)n1[pH][pH]1)C(=O)OCC",
                    0.7559289460184544
                ],
                [
                    "CCCC(NC(C(=O)N1C(O)c2[pH][nH]c2C(C(=O)O)CC2CCCCC21)n1[nH][pH]1)C(=O)OCC",
                    0.7559289460184544
                ],
                [
                    "CCCC(NC(C(=O)N1C(O)c2[nH]sc2C(C(=O)O)CC2CCCCC21)n1[nH][pH]1)C(=O)OCC",
                    0.7559289460184544
                ],
                [
                    "CCCC(NC(C(=O)N1C(O)c2[nH][pH]c2C(C(=O)O)CC2CCCCC21)p1[nH][pH]1)C(=O)OCC",
                    0.7559289460184544
                ],
                [
                    "CCCC(NC(C(=O)N1C(O)c2[nH][pH]c2C(C(=O)O)CC2CCCCC21)p1[nH][nH]1)C(=O)OCC",
                    0.7559289460184544
                ],
                [
                    "CCCC(NC(C(=O)N1C(O)c2[nH][pH]c2C(C(=O)O)CC2CCCCC21)n1[nH][pH]1)C(=O)OCC",
                    0.7559289460184544
                ],
                [
                    "CCCC(NC(C(=O)N1C(O)c2[nH][nH]c2C(C(=O)O)CC2CCCCC21)p1[pH][pH]1)C(=O)OCC",
                    0.7559289460184544
                ],
                [
                    "CCCC(NC(C(=O)N1C(O)c2[nH][nH]c2C(C(=O)O)CC2CCCCC21)p1[nH][pH]1)C(=O)OCC",
                    0.7559289460184544
                ],
                [
                    "CCCC(NC(C(=O)N1C(O)c2[nH][nH]c2C(C(=O)O)CC2CCCCC21)n1[nH][pH]1)C(=O)OCC",
                    0.7559289460184544
                ],
                [
                    "CCCC(NC(C(=O)N1C(N)c2[pH][pH]c2C(C(=O)O)CC2CCCCC21)p1[nH][pH]1)C(=O)OCC",
                    0.7559289460184544
                ],
                [
                    "CCCC(NC(C(=O)N1C(N)c2[pH][pH]c2C(C(=O)O)CC2CCCCC21)n1[pH][pH]1)C(=O)OCC",
                    0.7559289460184544
                ],
                [
                    "CCCC(NC(C(=O)N1C(N)c2[pH][pH]c2C(C(=O)O)CC2CCCCC21)n1[nH][pH]1)C(=O)OCC",
                    0.7559289460184544
                ],
                [
                    "CCCC(NC(C(=O)N1C(N)c2[pH][nH]c2C(C(=O)O)CC2CCCCC21)p1[pH][pH]1)C(=O)OCC",
                    0.7559289460184544
                ],
                [
                    "CCCC(NC(C(=O)N1C(N)c2[pH][nH]c2C(C(=O)O)CC2CCCCC21)n1[nH][pH]1)C(=O)OCC",
                    0.7559289460184544
                ],
                [
                    "CCCC(NC(C(=O)N1C(N)c2[pH][nH]c2C(C(=O)O)CC2CCCCC21)n1[nH][nH]1)C(=O)OCC",
                    0.7559289460184544
                ],
                [
                    "CCCC(NC(C(=O)N1C(N)c2[nH][pH]c2C(C(=O)O)CC2CCCCC21)p1[nH][pH]1)C(=O)OCC",
                    0.7559289460184544
                ],
                [
                    "CCCC(NC(C(=O)N1C(N)c2[nH][pH]c2C(C(=O)O)CC2CCCCC21)n1[pH][pH]1)C(=O)OCC",
                    0.7559289460184544
                ],
                [
                    "CCCC(NC(C(=O)N1C(N)c2[nH][pH]c2C(C(=O)O)CC2CCCCC21)n1[nH][pH]1)C(=O)OCC",
                    0.7559289460184544
                ],
                [
                    "CCCC(NC(C(=O)N1C(N)c2[nH][nH]c2C(C(=O)O)CC2CCCCC21)p1[pH][pH]1)C(=O)OCC",
                    0.7559289460184544
                ],
                [
                    "CCCC(NC(C(=O)N1C(N)c2[nH][nH]c2C(C(=O)O)CC2CCCCC21)p1[nH][pH]1)C(=O)OCC",
                    0.7559289460184544
                ],
                [
                    "CCCC(NC(C(=O)N1C(N)c2[nH][nH]c2C(C(=O)O)CC2CCCCC21)p1[nH][nH]1)C(=O)OCC",
                    0.7559289460184544
                ],
                [
                    "CCCC(NC(C(=O)N1C(N)c2[nH][nH]c2C(C(=O)O)CC2CCCCC21)n1[nH][pH]1)C(=O)OCC",
                    0.7559289460184544
                ],
                [
                    "CCCC(NC(C(=O)N1C(N)c2[nH][nH]c2C(C(=O)O)CC2CCCCC21)n1[nH][nH]1)C(=O)OCC",
                    0.7559289460184544
                ],
                [
                    "CCCC(NC(C(=O)N1C(F)c2[pH][pH]c2C(C(=O)O)CC2CCCCC21)p1[nH][pH]1)C(=O)OCC",
                    0.7559289460184544
                ],
                [
                    "CCCC(NC(C(=O)N1C(F)c2[pH][pH]c2C(C(=O)O)CC2CCCCC21)n1[pH][pH]1)C(=O)OCC",
                    0.7559289460184544
                ],
                [
                    "CCCC(NC(C(=O)N1C(F)c2[pH][pH]c2C(C(=O)O)CC2CCCCC21)n1[nH][pH]1)C(=O)OCC",
                    0.7559289460184544
                ],
                [
                    "CCCC(NC(C(=O)N1C(F)c2[pH][nH]c2C(C(=O)O)CC2CCCCC21)p1[nH][pH]1)C(=O)OCC",
                    0.7559289460184544
                ],
                [
                    "CCCC(NC(C(=O)N1C(F)c2[pH][nH]c2C(C(=O)O)CC2CCCCC21)n1[pH][pH]1)C(=O)OCC",
                    0.7559289460184544
                ],
                [
                    "CCCC(NC(C(=O)N1C(F)c2[pH][nH]c2C(C(=O)O)CC2CCCCC21)n1[nH][pH]1)C(=O)OCC",
                    0.7559289460184544
                ],
                [
                    "CCCC(NC(C(=O)N1C(F)c2[nH][pH]c2C(C(=O)O)CC2CCCCC21)p1[nH][pH]1)C(=O)OCC",
                    0.7559289460184544
                ],
                [
                    "CCCC(NC(C(=O)N1C(F)c2[nH][pH]c2C(C(=O)O)CC2CCCCC21)p1[nH][nH]1)C(=O)OCC",
                    0.7559289460184544
                ],
                [
                    "CCCC(NC(C(=O)N1C(F)c2[nH][pH]c2C(C(=O)O)CC2CCCCC21)n1[nH][pH]1)C(=O)OCC",
                    0.7559289460184544
                ],
                [
                    "CCCC(NC(C(=O)N1C(F)c2[nH][nH]c2C(C(=O)O)CC2CCCCC21)p1[nH][pH]1)C(=O)OCC",
                    0.7559289460184544
                ],
                [
                    "CCCC(NC(C(=O)N1C(F)c2[nH][nH]c2C(C(=O)O)CC2CCCCC21)p1[nH][nH]1)C(=O)OCC",
                    0.7559289460184544
                ],
                [
                    "CCCC(NC(C(=O)N1C(F)c2[nH][nH]c2C(C(=O)O)CC2CCCCC21)n1[pH][pH]1)C(=O)OCC",
                    0.7559289460184544
                ],
                [
                    "CCCC(NC(C(=O)N1C(F)c2[nH][nH]c2C(C(=O)O)CC2CCCCC21)n1[nH][nH]1)C(=O)OCC",
                    0.7559289460184544
                ],
                [
                    "CCCC(NC(C(=O)N1C(Cl)c2[pH][pH]c2C(C(=O)O)CC2CCCCC21)n1[pH][pH]1)C(=O)OCC",
                    0.7559289460184544
                ],
                [
                    "CCCC(NC(C(=O)N1C(Cl)c2[pH][pH]c2C(C(=O)O)CC2CCCCC21)n1[nH][pH]1)C(=O)OCC",
                    0.7559289460184544
                ],
                [
                    "CCCC(NC(C(=O)N1C(Cl)c2[pH][nH]c2C(C(=O)O)CC2CCCCC21)p1[nH][pH]1)C(=O)OCC",
                    0.7559289460184544
                ],
                [
                    "CCCC(NC(C(=O)N1C(Cl)c2[pH][nH]c2C(C(=O)O)CC2CCCCC21)n1[pH][pH]1)C(=O)OCC",
                    0.7559289460184544
                ],
                [
                    "CCCC(NC(C(=O)N1C(Cl)c2[pH][nH]c2C(C(=O)O)CC2CCCCC21)n1[nH][pH]1)C(=O)OCC",
                    0.7559289460184544
                ],
                [
                    "CCCC(NC(C(=O)N1C(Cl)c2[nH][pH]c2C(C(=O)O)CC2CCCCC21)n1[nH][pH]1)C(=O)OCC",
                    0.7559289460184544
                ],
                [
                    "CCCC(NC(C(=O)N1C(Cl)c2[nH][nH]c2C(C(=O)O)CC2CCCCC21)p1[nH][nH]1)C(=O)OCC",
                    0.7559289460184544
                ],
                [
                    "CCCC(NC(C(=O)N1C(Br)c2[pH][pH]c2C(C(=O)O)CC2CCCCC21)p1[pH][pH]1)C(=O)OCC",
                    0.7559289460184544
                ],
                [
                    "CCCC(NC(C(=O)N1C(Br)c2[pH][pH]c2C(C(=O)O)CC2CCCCC21)n1[pH][pH]1)C(=O)OCC",
                    0.7559289460184544
                ],
                [
                    "CCCC(NC(C(=O)N1C(Br)c2[pH][pH]c2C(C(=O)O)CC2CCCCC21)n1[nH][pH]1)C(=O)OCC",
                    0.7559289460184544
                ],
                [
                    "CCCC(NC(C(=O)N1C(Br)c2[pH][nH]c2C(C(=O)O)CC2CCCCC21)p1[nH][pH]1)C(=O)OCC",
                    0.7559289460184544
                ],
                [
                    "CCCC(NC(C(=O)N1C(Br)c2[pH][nH]c2C(C(=O)O)CC2CCCCC21)n1[nH][pH]1)C(=O)OCC",
                    0.7559289460184544
                ],
                [
                    "CCCC(NC(C(=O)N1C(Br)c2[nH][pH]c2C(C(=O)O)CC2CCCCC21)p1[nH][nH]1)C(=O)OCC",
                    0.7559289460184544
                ],
                [
                    "CCCC(NC(C(=O)N1C(Br)c2[nH][pH]c2C(C(=O)O)CC2CCCCC21)n1[nH][pH]1)C(=O)OCC",
                    0.7559289460184544
                ],
                [
                    "CCCC(NC(C(=O)N1C(Br)c2[nH][nH]c2C(C(=O)O)CC2CCCCC21)p1[nH][pH]1)C(=O)OCC",
                    0.7559289460184544
                ],
                [
                    "CCCC(NC(C(=O)N1C(Br)c2[nH][nH]c2C(C(=O)O)CC2CCCCC21)p1[nH][nH]1)C(=O)OCC",
                    0.7559289460184544
                ],
                [
                    "CCCC(NC(C(=O)N1C(Br)c2[nH][nH]c2C(C(=O)O)CC2CCCCC21)n1[nH][pH]1)C(=O)OCC",
                    0.7559289460184544
                ],
                [
                    "CCCC(NC(C(=O)N1C(Br)c2[nH][nH]c2C(C(=O)O)CC2CCCCC21)n1[nH][nH]1)C(=O)OCC",
                    0.7559289460184544
                ]
            ],
            "execution_time": 12.666111946105957,
            "number_scoring_function_calls": 1000,
            "metadata": {
                "top_1": 0.7658579904515338,
                "top_10": 0.7658579904515338,
                "top_100": 0.7572371999440083,
                "internal_similarity_max": 0.8904109589041096,
                "internal_similarity_mean": 0.6251767812090009,
                "internal_similarity_histogram_density": [
                    [
                        0.1,
                        0.0,
                        0.0,
                        0.0,
                        0.0,
                        4.255999999999997,
                        3.3000000000000007,
                        1.5420000000000003,
                        0.8020000000000002,
                        0.0
                    ]
                ],
                "internal_similarity_histogram_bins": [
                    [
                        0.0,
                        0.1,
                        0.2,
                        0.30000000000000004,
                        0.4,
                        0.5,
                        0.6000000000000001,
                        0.7000000000000001,
                        0.8,
                        0.9,
                        1.0
                    ]
                ]
            }
        },
        {
            "benchmark_name": "Amlodipine MPO",
            "score": 0.8331549846606882,
            "optimized_molecules": [
                [
                    "CCOC(=O)C1=c2ccc3cc2C1C(C(=O)OC)=C(COCCN)NC=3C",
                    0.841347234225754
                ],
                [
                    "CCOC(=O)C1=c2ccc3cc2C1C(C(=O)OC)=C(C)NC=3COCCN",
                    0.841347234225754
                ],
                [
                    "CCOC(=O)C1=c2ccc3c(c2)C1C(C(=O)OC)=C(COCCN)NC=3C",
                    0.841347234225754
                ],
                [
                    "CCOC(=O)C1=c2ccc3c(c2)C1C(C(=O)OC)=C(C)NC=3COCCN",
                    0.841347234225754
                ],
                [
                    "CCOC(=O)C1=C(COCCN)NC(C)=c2ccc3cc2C1C=3C(=O)OC",
                    0.841347234225754
                ],
                [
                    "CCOC(=O)C1=C(COCCN)NC(C)=c2ccc3c(c2)C1C=3C(=O)OC",
                    0.841347234225754
                ],
                [
                    "CCOC(=O)C1=C(C)NC(COCCN)=c2ccc3cc2C1C=3C(=O)OC",
                    0.841347234225754
                ],
                [
                    "CCOC(=O)C1=C(C)NC(COCCN)=c2ccc3c(c2)C1C=3C(=O)OC",
                    0.841347234225754
                ],
                [
                    "CCOC(=O)C1=c2cc3c(cc2Cl)=C(COCCN)NC(C)=C(C(=O)OC)C13",
                    0.8320502943378437
                ],
                [
                    "CCOC(=O)C1=c2cc3c(cc2Cl)=C(C)NC(COCCN)=C(C(=O)OC)C13",
                    0.8320502943378437
                ],
                [
                    "CCOC(=O)C1=c2cc(Cl)c3cc2C1C(C(=O)OC)=C(COCCN)NC=3C",
                    0.8320502943378437
                ],
                [
                    "CCOC(=O)C1=c2cc(Cl)c3cc2C1C(C(=O)OC)=C(C)NC=3COCCN",
                    0.8320502943378437
                ],
                [
                    "CCOC(=O)C1=c2cc(Cl)c3c(c2)C1C(C(=O)OC)=C(COCCN)NC=3C",
                    0.8320502943378437
                ],
                [
                    "CCOC(=O)C1=c2cc(Cl)c3c(c2)C1C(C(=O)OC)=C(C)NC=3COCCN",
                    0.8320502943378437
                ],
                [
                    "CCOC(=O)C1=c2c(Cl)cc3cc2C1C(C(=O)OC)=C(COCCN)NC=3C",
                    0.8320502943378437
                ],
                [
                    "CCOC(=O)C1=c2c(Cl)cc3cc2C1C(C(=O)OC)=C(C)NC=3COCCN",
                    0.8320502943378437
                ],
                [
                    "CCOC(=O)C1=C(COCCN)NC(C)=c2cc3c(cc2Cl)=C(C(=O)OC)C13",
                    0.8320502943378437
                ],
                [
                    "CCOC(=O)C1=C(COCCN)NC(C)=c2cc(Cl)c3cc2C1C=3C(=O)OC",
                    0.8320502943378437
                ],
                [
                    "CCOC(=O)C1=C(COCCN)NC(C)=c2cc(Cl)c3c(c2)C1C=3C(=O)OC",
                    0.8320502943378437
                ],
                [
                    "CCOC(=O)C1=C(COCCN)NC(C)=c2c(Cl)cc3cc2C1C=3C(=O)OC",
                    0.8320502943378437
                ],
                [
                    "CCOC(=O)C1=C(C)NC(COCCN)=c2cc3c(cc2Cl)=C(C(=O)OC)C13",
                    0.8320502943378437
                ],
                [
                    "CCOC(=O)C1=C(C)NC(COCCN)=c2cc(Cl)c3cc2C1C=3C(=O)OC",
                    0.8320502943378437
                ],
                [
                    "CCOC(=O)C1=C(C)NC(COCCN)=c2cc(Cl)c3c(c2)C1C=3C(=O)OC",
                    0.8320502943378437
                ],
                [
                    "CCOC(=O)C1=C(C)NC(COCCN)=c2c(Cl)cc3cc2C1C=3C(=O)OC",
                    0.8320502943378437
                ],
                [
                    "CCOC(=O)C1=c2ccc3c(c2Cl)C1C(C(=O)OC)=C(COCCN)NC=3C",
                    0.8209220690651828
                ],
                [
                    "CCOC(=O)C1=c2ccc3c(c2Cl)C1C(C(=O)OC)=C(C)NC=3COCCN",
                    0.8209220690651828
                ],
                [
                    "CCOC(=O)C1=c2ccc3c(Cl)c2C1C(C(=O)OC)=C(COCCN)NC=3C",
                    0.8209220690651828
                ],
                [
                    "CCOC(=O)C1=c2ccc3c(Cl)c2C1C(C(=O)OC)=C(C)NC=3COCCN",
                    0.8209220690651828
                ],
                [
                    "CCOC(=O)C1=C(COCCN)NC(C)=c2ccc3c(c2Cl)C1C=3C(=O)OC",
                    0.8209220690651828
                ],
                [
                    "CCOC(=O)C1=C(COCCN)NC(C)=c2ccc3c(Cl)c2C1C=3C(=O)OC",
                    0.8209220690651828
                ],
                [
                    "CCOC(=O)C1=C(C)NC(COCCN)=c2ccc3c(c2Cl)C1C=3C(=O)OC",
                    0.8209220690651828
                ],
                [
                    "CCOC(=O)C1=C(C)NC(COCCN)=c2ccc3c(Cl)c2C1C=3C(=O)OC",
                    0.8209220690651828
                ],
                [
                    "CCOC(=O)C1=c2ccc3cc2C1C(C(=O)OC)=C(COCCN)NC=3Cl",
                    0.8187366306265222
                ],
                [
                    "CCOC(=O)C1=c2ccc3c(c2)C1C(C(=O)OC)=C(COCCN)NC=3Cl",
                    0.8187366306265222
                ],
                [
                    "CCOC(=O)C1=C(COCCN)NC(Cl)=c2ccc3cc2C1C=3C(=O)OC",
                    0.8187366306265222
                ],
                [
                    "CCOC(=O)C1=C(COCCN)NC(Cl)=c2ccc3c(c2)C1C=3C(=O)OC",
                    0.8187366306265222
                ],
                [
                    "CCOC(=O)C1=c2ccc(cc2Cl)=C(COCCN)NC(C)=C(C(=O)OC)C1S",
                    0.8121419014464815
                ],
                [
                    "CCOC(=O)C1=c2ccc(cc2Cl)=C(COCCN)NC(C)=C(C(=O)OC)C1P",
                    0.8121419014464815
                ],
                [
                    "CCOC(=O)C1=c2ccc(cc2Cl)=C(COCCN)NC(C)=C(C(=O)OC)C1O",
                    0.8121419014464815
                ],
                [
                    "CCOC(=O)C1=c2ccc(cc2Cl)=C(COCCN)NC(C)=C(C(=O)OC)C1N",
                    0.8121419014464815
                ],
                [
                    "CCOC(=O)C1=c2ccc(cc2Cl)=C(COCCN)NC(C)=C(C(=O)OC)C1F",
                    0.8121419014464815
                ],
                [
                    "CCOC(=O)C1=c2ccc(cc2Cl)=C(COCCN)NC(C)=C(C(=O)OC)C1Cl",
                    0.8121419014464815
                ],
                [
                    "CCOC(=O)C1=c2ccc(cc2Cl)=C(COCCN)NC(C)=C(C(=O)OC)C1C",
                    0.8121419014464815
                ],
                [
                    "CCOC(=O)C1=c2ccc(cc2Cl)=C(COCCN)NC(C)=C(C(=O)OC)C1Br",
                    0.8121419014464815
                ],
                [
                    "CCOC(=O)C1=c2ccc(cc2Cl)=C(C)NC(COCCN)=C(C(=O)OC)C1S",
                    0.8121419014464815
                ],
                [
                    "CCOC(=O)C1=c2ccc(cc2Cl)=C(C)NC(COCCN)=C(C(=O)OC)C1P",
                    0.8121419014464815
                ],
                [
                    "CCOC(=O)C1=c2ccc(cc2Cl)=C(C)NC(COCCN)=C(C(=O)OC)C1O",
                    0.8121419014464815
                ],
                [
                    "CCOC(=O)C1=c2ccc(cc2Cl)=C(C)NC(COCCN)=C(C(=O)OC)C1N",
                    0.8121419014464815
                ],
                [
                    "CCOC(=O)C1=c2ccc(cc2Cl)=C(C)NC(COCCN)=C(C(=O)OC)C1F",
                    0.8121419014464815
                ],
                [
                    "CCOC(=O)C1=c2ccc(cc2Cl)=C(C)NC(COCCN)=C(C(=O)OC)C1Cl",
                    0.8121419014464815
                ],
                [
                    "CCOC(=O)C1=c2ccc(cc2Cl)=C(C)NC(COCCN)=C(C(=O)OC)C1C",
                    0.8121419014464815
                ],
                [
                    "CCOC(=O)C1=c2ccc(cc2Cl)=C(C)NC(COCCN)=C(C(=O)OC)C1Br",
                    0.8121419014464815
                ],
                [
                    "CCOC(=O)C1=c2ccc(c(Cl)c2)=C(COCCN)NC(C)=C(C(=O)OC)C1S",
                    0.8121419014464815
                ],
                [
                    "CCOC(=O)C1=c2ccc(c(Cl)c2)=C(COCCN)NC(C)=C(C(=O)OC)C1P",
                    0.8121419014464815
                ],
                [
                    "CCOC(=O)C1=c2ccc(c(Cl)c2)=C(COCCN)NC(C)=C(C(=O)OC)C1O",
                    0.8121419014464815
                ],
                [
                    "CCOC(=O)C1=c2ccc(c(Cl)c2)=C(COCCN)NC(C)=C(C(=O)OC)C1N",
                    0.8121419014464815
                ],
                [
                    "CCOC(=O)C1=c2ccc(c(Cl)c2)=C(COCCN)NC(C)=C(C(=O)OC)C1F",
                    0.8121419014464815
                ],
                [
                    "CCOC(=O)C1=c2ccc(c(Cl)c2)=C(COCCN)NC(C)=C(C(=O)OC)C1Cl",
                    0.8121419014464815
                ],
                [
                    "CCOC(=O)C1=c2ccc(c(Cl)c2)=C(COCCN)NC(C)=C(C(=O)OC)C1C",
                    0.8121419014464815
                ],
                [
                    "CCOC(=O)C1=c2ccc(c(Cl)c2)=C(COCCN)NC(C)=C(C(=O)OC)C1Br",
                    0.8121419014464815
                ],
                [
                    "CCOC(=O)C1=c2ccc(c(Cl)c2)=C(C)NC(COCCN)=C(C(=O)OC)C1S",
                    0.8121419014464815
                ],
                [
                    "CCOC(=O)C1=c2ccc(c(Cl)c2)=C(C)NC(COCCN)=C(C(=O)OC)C1P",
                    0.8121419014464815
                ],
                [
                    "CCOC(=O)C1=c2ccc(c(Cl)c2)=C(C)NC(COCCN)=C(C(=O)OC)C1O",
                    0.8121419014464815
                ],
                [
                    "CCOC(=O)C1=c2ccc(c(Cl)c2)=C(C)NC(COCCN)=C(C(=O)OC)C1N",
                    0.8121419014464815
                ],
                [
                    "CCOC(=O)C1=c2ccc(c(Cl)c2)=C(C)NC(COCCN)=C(C(=O)OC)C1F",
                    0.8121419014464815
                ],
                [
                    "CCOC(=O)C1=c2ccc(c(Cl)c2)=C(C)NC(COCCN)=C(C(=O)OC)C1Cl",
                    0.8121419014464815
                ],
                [
                    "CCOC(=O)C1=c2ccc(c(Cl)c2)=C(C)NC(COCCN)=C(C(=O)OC)C1C",
                    0.8121419014464815
                ],
                [
                    "CCOC(=O)C1=c2ccc(c(Cl)c2)=C(C)NC(COCCN)=C(C(=O)OC)C1Br",
                    0.8121419014464815
                ],
                [
                    "CCOC(=O)C1=C(COCCN)NC(C)=c2ccc(cc2Cl)=C(C(=O)OC)C1S",
                    0.8121419014464815
                ],
                [
                    "CCOC(=O)C1=C(COCCN)NC(C)=c2ccc(cc2Cl)=C(C(=O)OC)C1P",
                    0.8121419014464815
                ],
                [
                    "CCOC(=O)C1=C(COCCN)NC(C)=c2ccc(cc2Cl)=C(C(=O)OC)C1O",
                    0.8121419014464815
                ],
                [
                    "CCOC(=O)C1=C(COCCN)NC(C)=c2ccc(cc2Cl)=C(C(=O)OC)C1N",
                    0.8121419014464815
                ],
                [
                    "CCOC(=O)C1=C(COCCN)NC(C)=c2ccc(cc2Cl)=C(C(=O)OC)C1F",
                    0.8121419014464815
                ],
                [
                    "CCOC(=O)C1=C(COCCN)NC(C)=c2ccc(cc2Cl)=C(C(=O)OC)C1Cl",
                    0.8121419014464815
                ],
                [
                    "CCOC(=O)C1=C(COCCN)NC(C)=c2ccc(cc2Cl)=C(C(=O)OC)C1C",
                    0.8121419014464815
                ],
                [
                    "CCOC(=O)C1=C(COCCN)NC(C)=c2ccc(cc2Cl)=C(C(=O)OC)C1Br",
                    0.8121419014464815
                ],
                [
                    "CCOC(=O)C1=C(COCCN)NC(C)=c2ccc(c(Cl)c2)=C(C(=O)OC)C1S",
                    0.8121419014464815
                ],
                [
                    "CCOC(=O)C1=C(COCCN)NC(C)=c2ccc(c(Cl)c2)=C(C(=O)OC)C1P",
                    0.8121419014464815
                ],
                [
                    "CCOC(=O)C1=C(COCCN)NC(C)=c2ccc(c(Cl)c2)=C(C(=O)OC)C1O",
                    0.8121419014464815
                ],
                [
                    "CCOC(=O)C1=C(COCCN)NC(C)=c2ccc(c(Cl)c2)=C(C(=O)OC)C1N",
                    0.8121419014464815
                ],
                [
                    "CCOC(=O)C1=C(COCCN)NC(C)=c2ccc(c(Cl)c2)=C(C(=O)OC)C1F",
                    0.8121419014464815
                ],
                [
                    "CCOC(=O)C1=C(COCCN)NC(C)=c2ccc(c(Cl)c2)=C(C(=O)OC)C1Cl",
                    0.8121419014464815
                ],
                [
                    "CCOC(=O)C1=C(COCCN)NC(C)=c2ccc(c(Cl)c2)=C(C(=O)OC)C1C",
                    0.8121419014464815
                ],
                [
                    "CCOC(=O)C1=C(COCCN)NC(C)=c2ccc(c(Cl)c2)=C(C(=O)OC)C1Br",
                    0.8121419014464815
                ],
                [
                    "CCOC(=O)C1=C(C)NC(COCCN)=c2ccc(cc2Cl)=C(C(=O)OC)C1S",
                    0.8121419014464815
                ],
                [
                    "CCOC(=O)C1=C(C)NC(COCCN)=c2ccc(cc2Cl)=C(C(=O)OC)C1P",
                    0.8121419014464815
                ],
                [
                    "CCOC(=O)C1=C(C)NC(COCCN)=c2ccc(cc2Cl)=C(C(=O)OC)C1O",
                    0.8121419014464815
                ],
                [
                    "CCOC(=O)C1=C(C)NC(COCCN)=c2ccc(cc2Cl)=C(C(=O)OC)C1N",
                    0.8121419014464815
                ],
                [
                    "CCOC(=O)C1=C(C)NC(COCCN)=c2ccc(cc2Cl)=C(C(=O)OC)C1F",
                    0.8121419014464815
                ],
                [
                    "CCOC(=O)C1=C(C)NC(COCCN)=c2ccc(cc2Cl)=C(C(=O)OC)C1Cl",
                    0.8121419014464815
                ],
                [
                    "CCOC(=O)C1=C(C)NC(COCCN)=c2ccc(cc2Cl)=C(C(=O)OC)C1C",
                    0.8121419014464815
                ],
                [
                    "CCOC(=O)C1=C(C)NC(COCCN)=c2ccc(cc2Cl)=C(C(=O)OC)C1Br",
                    0.8121419014464815
                ],
                [
                    "CCOC(=O)C1=C(C)NC(COCCN)=c2ccc(c(Cl)c2)=C(C(=O)OC)C1S",
                    0.8121419014464815
                ],
                [
                    "CCOC(=O)C1=C(C)NC(COCCN)=c2ccc(c(Cl)c2)=C(C(=O)OC)C1P",
                    0.8121419014464815
                ],
                [
                    "CCOC(=O)C1=C(C)NC(COCCN)=c2ccc(c(Cl)c2)=C(C(=O)OC)C1O",
                    0.8121419014464815
                ],
                [
                    "CCOC(=O)C1=C(C)NC(COCCN)=c2ccc(c(Cl)c2)=C(C(=O)OC)C1N",
                    0.8121419014464815
                ],
                [
                    "CCOC(=O)C1=C(C)NC(COCCN)=c2ccc(c(Cl)c2)=C(C(=O)OC)C1F",
                    0.8121419014464815
                ],
                [
                    "CCOC(=O)C1=C(C)NC(COCCN)=c2ccc(c(Cl)c2)=C(C(=O)OC)C1Cl",
                    0.8121419014464815
                ],
                [
                    "CCOC(=O)C1=C(C)NC(COCCN)=c2ccc(c(Cl)c2)=C(C(=O)OC)C1C",
                    0.8121419014464815
                ],
                [
                    "CCOC(=O)C1=C(C)NC(COCCN)=c2ccc(c(Cl)c2)=C(C(=O)OC)C1Br",
                    0.8121419014464815
                ]
            ],
            "execution_time": 11.378497838973999,
            "number_scoring_function_calls": 1000,
            "metadata": {
                "top_1": 0.841347234225754,
                "top_10": 0.8394878462481721,
                "top_100": 0.8186298735081384,
                "internal_similarity_max": 1.0,
                "internal_similarity_mean": 0.6971521625931344,
                "internal_similarity_histogram_density": [
                    [
                        0.1,
                        0.0,
                        0.0,
                        0.0,
                        0.0,
                        0.07999999999999993,
                        5.112000000000002,
                        3.1200000000000006,
                        1.4560000000000004,
                        0.13200000000000003
                    ]
                ],
                "internal_similarity_histogram_bins": [
                    [
                        0.0,
                        0.1,
                        0.2,
                        0.30000000000000004,
                        0.4,
                        0.5,
                        0.6000000000000001,
                        0.7000000000000001,
                        0.8,
                        0.9,
                        1.0
                    ]
                ]
            }
        },
        {
            "benchmark_name": "Sitagliptin MPO",
            "score": 0.9656824690577567,
            "optimized_molecules": [
                [
                    "CC1C2C3C24C2C5C6C#CC(OC#N)(C53C24)C1(F)[SH](F)(F)(NN)C6N(F)N(F)F",
                    0.9656824690577573
                ],
                [
                    "CC1C2C3C24C2C5C6(OC#N)C#CC(C53C24)C1(F)[SH](F)(F)(NN)C6N(F)N(F)F",
                    0.9656824690577573
                ],
                [
                    "CC1C2C34C5C6C7C#CC(C6(C53)C24OC#N)C1(F)[SH](F)(F)(NN)C7N(F)N(F)F",
                    0.9656824690577573
                ],
                [
                    "CC1C2C34C5C6C7C#CC(C1[SH](F)(F)(N(N)OC#N)C7(F)NF)C6(C53)C24N(F)F",
                    0.9656824690577573
                ],
                [
                    "CC12C3C4C5C6C(C57C#CC4C(F)(C1OC#N)[SH](F)(F)(NN)C7N(F)N(F)F)C632",
                    0.9656824690577573
                ],
                [
                    "CC12C3C4C5C36C#CC1C(F)(C(OC#N)C1C2C415)[SH](F)(F)(NN)C6N(F)N(F)F",
                    0.9656824690577573
                ],
                [
                    "CC12C3C4C5C#CC6C41C1C(C(OC#N)C6(F)[SH](F)(F)(NN)C5N(F)N(F)F)C132",
                    0.9656824690577573
                ],
                [
                    "CC12C3C4C5C#CC6C(C(OC#N)C7C(C641)C732)[SH](F)(F)(NN)C5(F)N(F)N(F)F",
                    0.9656824690577573
                ],
                [
                    "CC12C3C4C#CC5C36C3C(C(OC#N)C5(F)[SH](F)(F)(NN)C4N(F)N(F)F)C31C62",
                    0.9656824690577573
                ],
                [
                    "CC12C3C4C#CC5C36C1C21C(C(OC#N)C(F)[SH](F)(F)(NN)C4N(F)N(F)F)C561",
                    0.9656824690577573
                ],
                [
                    "CC12C3C4C#CC5C(C(OC#N)C6C7C53C1C672)[SH](F)(F)(NN)C4(F)N(F)N(F)F",
                    0.9656824690577573
                ],
                [
                    "CC12C3C45C(C6C#CC4C(OC#N)(C1F)[SH](F)(NN)(N(F)F)C6N(F)F)C1C5C132",
                    0.9656824690577573
                ],
                [
                    "CC12C3C45C(C6C#CC4C(F)(C1OC#N)[SH](F)(NN)(N(F)F)C6N(F)F)C1C5C132",
                    0.9656824690577573
                ],
                [
                    "CC12C3C45C(C6C#CC4C(F)(C1OC#N)[SH](F)(F)(NN)C6N(F)N(F)F)C1C5C132",
                    0.9656824690577573
                ],
                [
                    "CC12C3C#CC4C15C1C(C(OC#N)C4(F)[SH](F)(F)(NN)C3N(F)N(F)F)C13C2C35",
                    0.9656824690577573
                ],
                [
                    "CC12C#CC3C4C5C6C57C(C7C461)C(OC#N)C2(F)[SH](F)(NN)(N(F)F)C3N(F)F",
                    0.9656824690577573
                ],
                [
                    "CC12C#CC3C4C5C6C57C(C7C461)C(OC#N)C2(F)[SH](F)(F)(NN)C3N(F)N(F)F",
                    0.9656824690577573
                ],
                [
                    "CC12C#CC3C4C5C6C57C(C7C461)C(F)(OC#N)C2[SH](F)(F)(NN)C3N(F)N(F)F",
                    0.9656824690577573
                ],
                [
                    "CC12C#CC3C4C5C6C57C(C(OC#N)C1[SH](F)(F)(NN)C3(F)N(F)N(F)F)C7C462",
                    0.9656824690577573
                ],
                [
                    "CC12C#CC3C45C1C1C4C14C(C45)C(OC#N)C3(F)[SH](F)(F)(NN)C2N(F)N(F)F",
                    0.9656824690577573
                ],
                [
                    "CC12C#CC3C45C1C1C4C14C(C45)C(F)C3(OC#N)[SH](F)(NN)(N(F)F)C2N(F)F",
                    0.9656824690577573
                ],
                [
                    "CC12C#CC3C(C(OC#N)C4C5C46C4C6C35C41)[SH](F)(F)(NN)C2(F)N(F)N(F)F",
                    0.9656824690577573
                ],
                [
                    "CC12C#CC3C(C(F)(OC#N)C4C5C36C1C1C6C145)[SH](F)(NN)(N(F)F)C2N(F)F",
                    0.9656824690577573
                ],
                [
                    "CC12C#CC3C(C(F)(OC#N)C4C5C36C1C1C6C145)[SH](F)(F)(NN)C2N(F)N(F)F",
                    0.9656824690577573
                ],
                [
                    "CC12C#CC34C5C6C3C63C(C3C(OC#N)C1(F)[SH](F)(F)(NN)C4N(F)N(F)F)C52",
                    0.9656824690577573
                ],
                [
                    "CC1(OC#N)C2C3C24C2C5C6C#CC(C53C24)C1(F)[SH](F)(F)(NN)C6N(F)N(F)F",
                    0.9656824690577573
                ],
                [
                    "CC1(OC#N)C2C3C24C2C4C14C1C#CC(C(F)[SH](F)(F)(NN)C1N(F)N(F)F)C324",
                    0.9656824690577573
                ],
                [
                    "CC1C2C3C4C5C6C#CC7C25C34C7(C1OC#N)[SH](F)(F)(N(N)N(F)F)C6(F)NF",
                    0.9656824690577572
                ],
                [
                    "CC1C2C3C24C2C5C6C#CC(OC#N)(C53C24)C1(F)[SH](F)(F)(NF)C6N(F)N(N)F",
                    0.9656824690577572
                ],
                [
                    "CC1C2C3C24C2C5C6C#CC(OC#N)(C53C24)C1(F)[SH](F)(F)(N(N)F)C6N(F)NF",
                    0.9656824690577572
                ],
                [
                    "CC1C2C3C24C2C5C6C#CC(C53C24OC#N)C1(F)[SH](F)(F)(N(N)F)C6N(F)NF",
                    0.9656824690577572
                ],
                [
                    "CC1C2C3C24C2C5C6(F)C#CC(C53C24)C1(F)[SH](F)(N(F)F)(N(N)OC#N)C6NF",
                    0.9656824690577572
                ],
                [
                    "CC1C2C3C24C2C4C34C3C#CC(C(N(F)NF)[SH](F)(F)(N(N)F)C13F)C24OC#N",
                    0.9656824690577572
                ],
                [
                    "CC1C2C34C5C6C7C#CC(C6(C53)C24OC#N)C1(F)[SH](F)(F)(N(N)F)C7N(F)NF",
                    0.9656824690577572
                ],
                [
                    "CC1C2C34C5C6C7C#CC(C6(C53)C24OC#N)C1(F)[SH](F)(F)(N(F)N(F)F)C7NN",
                    0.9656824690577572
                ],
                [
                    "CC1C2C34C5C6C7C#CC(C6(C53)C24N(F)F)C1(F)[SH](F)(F)(N(N)OC#N)C7NF",
                    0.9656824690577572
                ],
                [
                    "CC1C2C#CC3C45C2C2C4C24C5C4C(OC#N)(N(F)N(F)F)C3(F)[SH]1(F)(F)NN",
                    0.9656824690577572
                ],
                [
                    "CC1C2C#CC3C45C2C2C4C24C5C4C(F)(OC#N)C3(NF)[SH]1(F)(N(N)F)N(F)F",
                    0.9656824690577572
                ],
                [
                    "CC1C23C4C5C6C#CC7C5(C42)C3C7(C1(F)OC#N)[SH](F)(N(N)F)(N(F)F)C6NF",
                    0.9656824690577572
                ],
                [
                    "CC1C2(OC#N)C3C4C(C5C4C532)C2C#CC3C1(F)[SH](F)(F)(N(N)F)C23N(F)NF",
                    0.9656824690577572
                ],
                [
                    "CC1C2(OC#N)C3C45C(C6C#CC4C1(F)[SH](F)(F)(N(N)F)C6N(F)NF)C1C5C132",
                    0.9656824690577572
                ],
                [
                    "CC1C2(N(F)F)C3C45C(C6C#CC4C1(F)[SH](F)(F)(N(N)OC#N)C6NF)C1C5C132",
                    0.9656824690577572
                ],
                [
                    "CC1C#CC2C3C14C1C5C(OC#N)C(F)(C36C4C516)[SH](F)(F)(N(N)F)C2NN(F)F",
                    0.9656824690577572
                ],
                [
                    "CC12C3C4C5C#CC6C41C1C(C(OC#N)C6(F)[SH](F)(N(N)F)(N(F)F)C5NF)C132",
                    0.9656824690577572
                ],
                [
                    "CC12C3C4C5C#CC6C41C1C(C(OC#N)C6(F)[SH](F)(F)(NF)C5N(N)N(F)F)C132",
                    0.9656824690577572
                ],
                [
                    "CC12C3C4C5C#CC6C41C1C(C(OC#N)C6(F)[SH](F)(F)(N(N)NF)C5N(F)F)C132",
                    0.9656824690577572
                ],
                [
                    "CC12C3C4C5C#CC6C41C1C(C(OC#N)C6(F)[SH](F)(F)(N(N)F)C5NN(F)F)C132",
                    0.9656824690577572
                ],
                [
                    "CC12C3C4C5C#CC6C41C1C(C(OC#N)C6(F)[SH](F)(F)(N(N)F)C5N(F)NF)C132",
                    0.9656824690577572
                ],
                [
                    "CC12C3C4C5C#CC6C(C(F)(OC#N)C7C(C641)C732)[SH](F)(N(N)F)(N(F)F)C5NF",
                    0.9656824690577572
                ],
                [
                    "CC12C3C4C5C#CC6C(C(F)(OC#N)C7C(C641)C732)[SH](F)(F)(N(F)NN(N)F)C5F",
                    0.9656824690577572
                ],
                [
                    "CC12C3C4C35C3C(OC#N)C6C(C#CC1C(F)(NF)[SH]6(F)(F)N(N)N(F)F)C42C35",
                    0.9656824690577572
                ],
                [
                    "CC12C3C4C35C3C(OC#N)C6C(C#CC1C(F)(N(N)F)[SH]6(F)(F)NN(F)F)C42C35",
                    0.9656824690577572
                ],
                [
                    "CC12C3C4C#CC5C36C3C(C(OC#N)C5(F)[SH](F)(F)(N(NF)N(F)F)C4N)C31C62",
                    0.9656824690577572
                ],
                [
                    "CC12C3C4C#CC5C36C3C(C(OC#N)C5(F)[SH](F)(F)(N(N)NF)C4N(F)F)C31C62",
                    0.9656824690577572
                ],
                [
                    "CC12C3C4C#CC5C36C3C(C(OC#N)C5(F)[SH](F)(F)(N(N)N(F)F)C4NF)C31C62",
                    0.9656824690577572
                ],
                [
                    "CC12C3C4C#CC5C36C3C(C(OC#N)C5(F)[SH](F)(F)(N(N)F)C4NN(F)F)C31C62",
                    0.9656824690577572
                ],
                [
                    "CC12C3C4C#CC5C36C3C(C(OC#N)C5(F)[SH](F)(F)(N(N)F)C4N(F)NF)C31C62",
                    0.9656824690577572
                ],
                [
                    "CC12C3C4C#CC5C(C(OC#N)C6C7C53C1C672)[SH](F)(F)(N(NF)N(F)F)C4(N)F",
                    0.9656824690577572
                ],
                [
                    "CC12C3C45C6C#CC(C4C4C5C431)C(NF)[SH](F)(N(N)F)(N(F)F)C6C2(F)OC#N",
                    0.9656824690577572
                ],
                [
                    "CC12C3C45C6C#CC(C4C4C5C431)C(N)[SH](F)(N(F)F)(N(F)NF)C6C2(F)OC#N",
                    0.9656824690577572
                ],
                [
                    "CC12C3C45C(C6C#CC4C(F)(C1OC#N)[SH](F)(N(N)F)(N(F)F)C6NF)C1C5C132",
                    0.9656824690577572
                ],
                [
                    "CC12C3C45C(C6C#CC4C(F)(C1OC#N)[SH](F)(N(F)F)(N(F)NF)C6N)C1C5C132",
                    0.9656824690577572
                ],
                [
                    "CC12C3C45C(C6C#CC4C(F)(C1OC#N)[SH](F)(F)(N(NF)N(F)F)C6N)C1C5C132",
                    0.9656824690577572
                ],
                [
                    "CC12C3C45C(C6C#CC4C(F)(C1OC#N)[SH](F)(F)(N(N)F)C6NN(F)F)C1C5C132",
                    0.9656824690577572
                ],
                [
                    "CC12C3C45C(C6C#CC4C(F)(C1OC#N)[SH](F)(F)(N(F)NN(F)F)C6N)C1C5C132",
                    0.9656824690577572
                ],
                [
                    "CC12C3C(OC#N)C4C5C#CC(C6C7C(C561)C732)C(F)(NF)[SH]4(F)(F)N(F)N(N)F",
                    0.9656824690577572
                ],
                [
                    "CC12C3C(OC#N)C4C5C#CC(C6C7C(C561)C732)C(F)(N(F)NF)[SH]4(F)(F)N(N)F",
                    0.9656824690577572
                ],
                [
                    "CC12C3C(OC#N)C4C5C#CC(C6C7C(C561)C732)C(F)(N(F)N(N)F)[SH]4(F)(F)NF",
                    0.9656824690577572
                ],
                [
                    "CC12C3C(OC#N)C4(F)C5C#CC(C6C7C(C731)C652)C(NN(F)F)[SH]4(F)(F)N(N)F",
                    0.9656824690577572
                ],
                [
                    "CC12C3C(OC#N)(N(F)NF)C4C5C#CC(C6C7C(C561)C732)C(F)[SH]4(F)(F)N(N)F",
                    0.9656824690577572
                ],
                [
                    "CC12C3C(F)(OC#N)C4C5C#CC(C6C7C(C561)C732)C(NF)[SH]4(F)(N(N)F)N(F)F",
                    0.9656824690577572
                ],
                [
                    "CC12C3C#CC4C15C1C(C(OC#N)C4(NF)[SH](F)(F)(N(N)N(F)F)C3F)C13C2C35",
                    0.9656824690577572
                ],
                [
                    "CC12C3C#CC4C15C1C(C(OC#N)C4(F)[SH](F)(F)(N(NF)N(F)F)C3N)C13C2C35",
                    0.9656824690577572
                ],
                [
                    "CC12C3C#CC4C15C1C(C(OC#N)C4(F)[SH](F)(F)(N(N)N(F)F)C3NF)C13C2C35",
                    0.9656824690577572
                ],
                [
                    "CC12C3C#CC4C15C1C(C(OC#N)C4(F)[SH](F)(F)(N(N)F)C3NN(F)F)C13C2C35",
                    0.9656824690577572
                ],
                [
                    "CC12C3C#CC4C15C1C(C(OC#N)C4(F)[SH](F)(F)(N(N)F)C3N(F)NF)C13C2C35",
                    0.9656824690577572
                ],
                [
                    "CC12C3C#CC(C4C5C6C57C(C7C1(F)OC#N)C463)C(NF)[SH]2(F)(N(N)F)N(F)F",
                    0.9656824690577572
                ],
                [
                    "CC12C3C#CC(C4C5C6C57C(C7C1(F)OC#N)C463)C(N)[SH]2(F)(N(F)F)N(F)NF",
                    0.9656824690577572
                ],
                [
                    "CC12C(OC#N)C3C4C#CC(C5C6C7C45C1C672)C(F)(NF)[SH]3(F)(F)N(N)N(F)F",
                    0.9656824690577572
                ],
                [
                    "CC12C(OC#N)C3C4C#CC(C5C6C7C45C1C672)C(F)(N(N)F)[SH]3(F)(F)NN(F)F",
                    0.9656824690577572
                ],
                [
                    "CC12C(OC#N)C3C4C#CC(C5C6C7C45C1C672)C(F)(N(F)NF)[SH]3(F)(F)N(N)F",
                    0.9656824690577572
                ],
                [
                    "CC12C#CC3C4C5C6C57C(C7C461)C(OC#N)C2(F)[SH](F)(F)(N(N)F)C3NN(F)F",
                    0.9656824690577572
                ],
                [
                    "CC12C#CC3C4C5C6C57C(C7C461)C(OC#N)C2(F)[SH](F)(F)(N(N)F)C3N(F)NF",
                    0.9656824690577572
                ],
                [
                    "CC12C#CC3C4C5C6C57C(C7C461)C(OC#N)C2(F)[SH](F)(F)(N(F)NN(F)F)C3N",
                    0.9656824690577572
                ],
                [
                    "CC12C#CC3C45C1C1C4C14C(C45)C(OC#N)C3(F)[SH](F)(F)(N(N)F)C2N(F)NF",
                    0.9656824690577572
                ],
                [
                    "CC12C#CC3C45C1C1C4C14C(C45)C(OC#N)C3(F)[SH](F)(F)(N(F)NN(F)F)C2N",
                    0.9656824690577572
                ],
                [
                    "CC12C#CC3C(C(F)(OC#N)C4C5C36C1C1C6C145)[SH](F)(N(N)F)(N(F)F)C2NF",
                    0.9656824690577572
                ],
                [
                    "CC1(OC#N)C2C3C45C6C#CC(C4C4C5C423)C(F)(NF)[SH](F)(F)(N(N)N(F)F)C61",
                    0.9656824690577572
                ],
                [
                    "CC1(OC#N)C2C3C24C2C5C6C#CC(C53C24)C1(F)[SH](F)(F)(N(N)F)C6NN(F)F",
                    0.9656824690577572
                ],
                [
                    "CC1(OC#N)C2C3C24C2C5C6C#CC(C53C24)C1(F)[SH](F)(F)(N(N)F)C6N(F)NF",
                    0.9656824690577572
                ],
                [
                    "CC1(OC#N)C2C3C24C2C5C6C#CC(C53C24)C1(F)[SH](F)(F)(N(F)NF)C6N(N)F",
                    0.9656824690577572
                ],
                [
                    "CC1(NN(F)F)C2C#CC3C45C2C2C4C24C(C45)C(OC#N)C3(F)[SH]1(F)(F)N(N)F",
                    0.9656824690577572
                ],
                [
                    "CC1(NF)C2C#CC3C(C(F)(OC#N)C4C5C36C2C2C6C245)[SH]1(F)(N(N)F)N(F)F",
                    0.9656824690577572
                ],
                [
                    "CC1(N)C2C#CC3C45C2C2C4C24C(C45)C(OC#N)C3(F)[SH]1(F)(F)N(NF)N(F)F",
                    0.9656824690577572
                ],
                [
                    "CC1(N(F)NF)C2C#CC3C45C2C2C4C24C(C45)C(OC#N)C3(F)[SH]1(F)(F)N(N)F",
                    0.9656824690577572
                ],
                [
                    "CC1(N(F)NF)C2C#CC3C(C(F)(OC#N)C4C5C36C2C2C6C245)[SH]1(F)(F)N(N)F",
                    0.9656824690577572
                ],
                [
                    "CC1(N(F)N(F)F)C2C#CC3C(C(F)(OC#N)C4C5C36C2C2C6C245)[SH]1(F)(F)NN",
                    0.9656824690577572
                ],
                [
                    "CC1(N(F)F)C2C#CC3C(C(F)(OC#N)C4C5C36C2C2C6C245)[SH]1(F)(NN)N(F)F",
                    0.9656824690577572
                ],
                [
                    "CC1(F)C2C#CC3C(C(OC#N)(N(F)N(F)F)C4C5C36C2C2C6C254)[SH]1(F)(F)NN",
                    0.9656824690577572
                ],
                [
                    "CC1(F)C2C#CC3C(C(F)(OC#N)C4C5C36C2C2C6C245)[SH]1(F)(F)N(F)NN(N)F",
                    0.9656824690577572
                ]
            ],
            "execution_time": 179703.2840836048,
            "number_scoring_function_calls": 6920277,
            "metadata": {
                "top_1": 0.9656824690577573,
                "top_10": 0.9656824690577575,
                "top_100": 0.965682469057755,
                "internal_similarity_max": 0.864406779661017,
                "internal_similarity_mean": 0.35118564464301755,
                "internal_similarity_histogram_density": [
                    [
                        0.1,
                        0.0,
                        2.8299999999999987,
                        4.9620000000000015,
                        1.4160000000000004,
                        0.3839999999999997,
                        0.23200000000000004,
                        0.07200000000000001,
                        0.004000000000000001,
                        0.0
                    ]
                ],
                "internal_similarity_histogram_bins": [
                    [
                        0.0,
                        0.1,
                        0.2,
                        0.30000000000000004,
                        0.4,
                        0.5,
                        0.6000000000000001,
                        0.7000000000000001,
                        0.8,
                        0.9,
                        1.0
                    ]
                ]
            }
        },
        {
            "benchmark_name": "Zaleplon MPO",
            "score": 0.8101392454053946,
            "optimized_molecules": [
                [
                    "CCN(C(C)=O)c1cccc(-c2ccnc3c(C#C[CH]O)cnn23)c1",
                    0.8346904102646913
                ],
                [
                    "[CH]OC#Cc1cnn2c(-c3cccc(N(CC)C(C)=O)c3)ccnc12",
                    0.803969143692053
                ],
                [
                    "CCN(C(C)=O)c1cccc(-c2ccnc3c(C#CC=O)cnn23)c1",
                    0.803969143692053
                ],
                [
                    "[CH]=C=C(O)c1cnn2c(-c3cccc(N(CC)C(C)=O)c3)ccnc12",
                    0.8030576459121559
                ],
                [
                    "[CH]=S(O)#Cc1cnn2c(-c3cccc(N(CC)C(C)=O)c3)ccnc12",
                    0.7992577650592465
                ],
                [
                    "[CH]=C=COc1cnn2c(-c3cccc(N(CC)C(C)=O)c3)ccnc12",
                    0.7979588156572291
                ],
                [
                    "CCN(C(C)=O)c1cccc(-c2ccnc3c([CH]C=C=O)cnn23)c1",
                    0.7979588156572291
                ],
                [
                    "CCN(C(C)=O)c1cccc(-c2ccnc3c([CH]C#CO)cnn23)c1",
                    0.7979588156572291
                ],
                [
                    "C#C[CH]Oc1cnn2c(-c3cccc(N(CC)C(C)=O)c3)ccnc12",
                    0.7979588156572291
                ],
                [
                    "C#CO[CH]c1cnn2c(-c3cccc(N(CC)C(C)=O)c3)ccnc12",
                    0.7979588156572291
                ],
                [
                    "[CH]PC#Cc1cnn2c(-c3cccc(N(CC)C(C)=O)c3)ccnc12",
                    0.793982078592347
                ],
                [
                    "[CH]=[SH]C#Cc1cnn2c(-c3cccc(N(CC)C(C)=O)c3)ccnc12",
                    0.793982078592347
                ],
                [
                    "[CH]=CS#Cc1cnn2c(-c3cccc(N(CC)C(C)=O)c3)ccnc12",
                    0.793982078592347
                ],
                [
                    "[CH]=C=[SH]#Cc1cnn2c(-c3cccc(N(CC)C(C)=O)c3)ccnc12",
                    0.793982078592347
                ],
                [
                    "CCN(C(C)=O)c1cccc(-c2ccnc3c(C#[SH]C=O)cnn23)c1",
                    0.793982078592347
                ],
                [
                    "CCN(C(C)=O)c1cccc(-c2ccnc3c(C#[SH]4[CH]O4)cnn23)c1",
                    0.793982078592347
                ],
                [
                    "CCN(C(C)=O)c1cccc(-c2ccnc3c(C#S[CH]O)cnn23)c1",
                    0.793982078592347
                ],
                [
                    "CCN(C(C)=O)c1cccc(-c2ccnc3c(C#S4=C[CH]4)cnn23)c1",
                    0.793982078592347
                ],
                [
                    "CCN(C(C)=O)c1cccc(-c2ccnc3c(C#C[SH]O)cnn23)c1",
                    0.793982078592347
                ],
                [
                    "CCN(C(C)=O)c1cccc(-c2ccnc3c(C#C[CH]S)cnn23)c1",
                    0.793982078592347
                ],
                [
                    "CCN(C(C)=O)c1cccc(-c2ccnc3c(C#CPO)cnn23)c1",
                    0.793982078592347
                ],
                [
                    "CCN(C(C)=O)c1cccc(-c2ccnc3c(C#COP)cnn23)c1",
                    0.793982078592347
                ],
                [
                    "CCN(C(C)=O)c1cccc(-c2ccnc3c(C#CCF)cnn23)c1",
                    0.793982078592347
                ],
                [
                    "CCN(C(C)=O)c1cccc(-c2ccnc3c(C#CCCl)cnn23)c1",
                    0.793982078592347
                ],
                [
                    "CCN(C(C)=O)c1cccc(-c2ccnc3c(C#CCBr)cnn23)c1",
                    0.793982078592347
                ],
                [
                    "CCN(C(C)=O)c1cccc(-c2ccnc3c(C#CC=[SH])cnn23)c1",
                    0.793982078592347
                ],
                [
                    "CCN(C(C)=O)c1cccc(-c2ccnc3c(C#CC=P)cnn23)c1",
                    0.793982078592347
                ],
                [
                    "C=PC#Cc1cnn2c(-c3cccc(N(CC)C(C)=O)c3)ccnc12",
                    0.793982078592347
                ],
                [
                    "C#[SH]C#Cc1cnn2c(-c3cccc(N(CC)C(C)=O)c3)ccnc12",
                    0.793982078592347
                ],
                [
                    "C#C[SH]#Cc1cnn2c(-c3cccc(N(CC)C(C)=O)c3)ccnc12",
                    0.793982078592347
                ],
                [
                    "[CH]P(O)C#Cc1cnn2c(-c3cccc(N(CC)C(C)=O)c3)ccnc12",
                    0.7935949136575051
                ],
                [
                    "[CH]=[SH](=O)C#Cc1cnn2c(-c3cccc(N(CC)C(C)=O)c3)ccnc12",
                    0.7935949136575051
                ],
                [
                    "[CH]=S(O)C#Cc1cnn2c(-c3cccc(N(CC)C(C)=O)c3)ccnc12",
                    0.7935949136575051
                ],
                [
                    "[CH]=S(#Cc1cnn2c(-c3cccc(N(CC)C(C)=O)c3)ccnc12)C=O",
                    0.7935949136575051
                ],
                [
                    "[CH]=CS(=O)#Cc1cnn2c(-c3cccc(N(CC)C(C)=O)c3)ccnc12",
                    0.7935949136575051
                ],
                [
                    "[CH]=C=S(O)#Cc1cnn2c(-c3cccc(N(CC)C(C)=O)c3)ccnc12",
                    0.7935949136575051
                ],
                [
                    "[CH]=C1O[SH]1#Cc1cnn2c(-c3cccc(N(CC)C(C)=O)c3)ccnc12",
                    0.7935949136575051
                ],
                [
                    "[CH]=C(O)S#Cc1cnn2c(-c3cccc(N(CC)C(C)=O)c3)ccnc12",
                    0.7935949136575051
                ],
                [
                    "CCN(C(C)=O)c1cccc(-c2ccnc3c(C#[SH]4[CH]C4=O)cnn23)c1",
                    0.7935949136575051
                ],
                [
                    "CCN(C(C)=O)c1cccc(-c2ccnc3c(C#S4=C(O)[CH]4)cnn23)c1",
                    0.7935949136575051
                ],
                [
                    "CCN(C(C)=O)c1cccc(-c2ccnc3c(C#S45[CH]C4O5)cnn23)c1",
                    0.7935949136575051
                ],
                [
                    "CCN(C(C)=O)c1cccc(-c2ccnc3c(C#CC(O)F)cnn23)c1",
                    0.7935949136575051
                ],
                [
                    "CCN(C(C)=O)c1cccc(-c2ccnc3c(C#CC(O)Cl)cnn23)c1",
                    0.7935949136575051
                ],
                [
                    "CCN(C(C)=O)c1cccc(-c2ccnc3c(C#CC(O)Br)cnn23)c1",
                    0.7935949136575051
                ],
                [
                    "CCN(C(C)=O)c1cccc(-c2ccnc3c(C#CC(O)=[SH])cnn23)c1",
                    0.7935949136575051
                ],
                [
                    "CCN(C(C)=O)c1cccc(-c2ccnc3c(C#CC(O)=P)cnn23)c1",
                    0.7935949136575051
                ],
                [
                    "CCN(C(C)=O)c1cccc(-c2ccnc3c(C#CC(=O)P)cnn23)c1",
                    0.7935949136575051
                ],
                [
                    "C#Cc1cnn2c(-c3cccc(N(CC)C(C)=O)c3)ccc2c1O",
                    0.7934920476158722
                ],
                [
                    "C#Cc1cnn2c(-c3cccc(N(CC)C(C)=O)c3)ccc(O)c12",
                    0.7934920476158722
                ],
                [
                    "C#Cc1cn2c(-c3cccc(N(CC)C(C)=O)c3)ccnc2c1O",
                    0.7934920476158722
                ],
                [
                    "C#Cc1cc(O)n2c(-c3cccc(N(CC)C(C)=O)c3)ccnc12",
                    0.7934920476158722
                ],
                [
                    "[CH]=CC(=O)c1cnn2c(-c3cccc(N(CC)C(C)=O)c3)ccnc12",
                    0.7909282044641779
                ],
                [
                    "[CH]=C1OC1c1cnn2c(-c3cccc(N(CC)C(C)=O)c3)ccnc12",
                    0.7909282044641779
                ],
                [
                    "[CH]=C(C=O)c1cnn2c(-c3cccc(N(CC)C(C)=O)c3)ccnc12",
                    0.7909282044641779
                ],
                [
                    "CCN(C(C)=O)c1cccc(-c2ccnc3c(C4[CH]C4=O)cnn23)c1",
                    0.7909282044641779
                ],
                [
                    "CCN(C(C)=O)c1cccc(-c2ccnc3c(C4=C(O)[CH]4)cnn23)c1",
                    0.7909282044641779
                ],
                [
                    "CCN(C(C)=O)c1cccc(-c2ccnc3c(C45[CH]C4O5)cnn23)c1",
                    0.7909282044641779
                ],
                [
                    "CCN(C(C)=O)c1cccc(-c2ccnc3c(C#CO)ccn23)c1",
                    0.7886388397182801
                ],
                [
                    "CCN(C(C)=O)c1cccc(-c2cccc3c(C#CO)cnn23)c1",
                    0.7886388397182801
                ],
                [
                    "[CH]POC#Cc1cnn2c(-c3cccc(N(CC)C(C)=O)c3)ccnc12",
                    0.7885561648497321
                ],
                [
                    "[CH]OPC#Cc1cnn2c(-c3cccc(N(CC)C(C)=O)c3)ccnc12",
                    0.7885561648497321
                ],
                [
                    "[CH]=[SH]OC#Cc1cnn2c(-c3cccc(N(CC)C(C)=O)c3)ccnc12",
                    0.7885561648497321
                ],
                [
                    "[CH]=COS#Cc1cnn2c(-c3cccc(N(CC)C(C)=O)c3)ccnc12",
                    0.7885561648497321
                ],
                [
                    "CCN(C(C)=O)c1cccc(-c2ccnc3c(C#[SH]C#CO)cnn23)c1",
                    0.7885561648497321
                ],
                [
                    "CCN(C(C)=O)c1cccc(-c2ccnc3c(C#[SH]=C4[CH]O4)cnn23)c1",
                    0.7885561648497321
                ],
                [
                    "CCN(C(C)=O)c1cccc(-c2ccnc3c(C#S[CH]C=O)cnn23)c1",
                    0.7885561648497321
                ],
                [
                    "CCN(C(C)=O)c1cccc(-c2ccnc3c(C#SC4[CH]O4)cnn23)c1",
                    0.7885561648497321
                ],
                [
                    "CCN(C(C)=O)c1cccc(-c2ccnc3c(C#S4=C[CH]O4)cnn23)c1",
                    0.7885561648497321
                ],
                [
                    "CCN(C(C)=O)c1cccc(-c2ccnc3c(C#S4=CO[CH]4)cnn23)c1",
                    0.7885561648497321
                ],
                [
                    "CCN(C(C)=O)c1cccc(-c2ccnc3c(C#S#C[CH]O)cnn23)c1",
                    0.7885561648497321
                ],
                [
                    "CCN(C(C)=O)c1cccc(-c2ccnc3c(C#C[SH]C=O)cnn23)c1",
                    0.7885561648497321
                ],
                [
                    "CCN(C(C)=O)c1cccc(-c2ccnc3c(C#C[SH]4[CH]O4)cnn23)c1",
                    0.7885561648497321
                ],
                [
                    "CCN(C(C)=O)c1cccc(-c2ccnc3c(C#C[SH]#CO)cnn23)c1",
                    0.7885561648497321
                ],
                [
                    "CCN(C(C)=O)c1cccc(-c2ccnc3c(C#C[CH][SH]=O)cnn23)c1",
                    0.7885561648497321
                ],
                [
                    "CCN(C(C)=O)c1cccc(-c2ccnc3c(C#C[CH]SO)cnn23)c1",
                    0.7885561648497321
                ],
                [
                    "CCN(C(C)=O)c1cccc(-c2ccnc3c(C#C[CH]OS)cnn23)c1",
                    0.7885561648497321
                ],
                [
                    "CCN(C(C)=O)c1cccc(-c2ccnc3c(C#CS[CH]O)cnn23)c1",
                    0.7885561648497321
                ],
                [
                    "CCN(C(C)=O)c1cccc(-c2ccnc3c(C#CPC=O)cnn23)c1",
                    0.7885561648497321
                ],
                [
                    "CCN(C(C)=O)c1cccc(-c2ccnc3c(C#CP=CO)cnn23)c1",
                    0.7885561648497321
                ],
                [
                    "CCN(C(C)=O)c1cccc(-c2ccnc3c(C#CP4CO4)cnn23)c1",
                    0.7885561648497321
                ],
                [
                    "CCN(C(C)=O)c1cccc(-c2ccnc3c(C#CO[CH]S)cnn23)c1",
                    0.7885561648497321
                ],
                [
                    "CCN(C(C)=O)c1cccc(-c2ccnc3c(C#COCF)cnn23)c1",
                    0.7885561648497321
                ],
                [
                    "CCN(C(C)=O)c1cccc(-c2ccnc3c(C#COCCl)cnn23)c1",
                    0.7885561648497321
                ],
                [
                    "CCN(C(C)=O)c1cccc(-c2ccnc3c(C#COCBr)cnn23)c1",
                    0.7885561648497321
                ],
                [
                    "CCN(C(C)=O)c1cccc(-c2ccnc3c(C#COC=[SH])cnn23)c1",
                    0.7885561648497321
                ],
                [
                    "CCN(C(C)=O)c1cccc(-c2ccnc3c(C#COC=P)cnn23)c1",
                    0.7885561648497321
                ],
                [
                    "CCN(C(C)=O)c1cccc(-c2ccnc3c(C#CCP=O)cnn23)c1",
                    0.7885561648497321
                ],
                [
                    "CCN(C(C)=O)c1cccc(-c2ccnc3c(C#CCOF)cnn23)c1",
                    0.7885561648497321
                ],
                [
                    "CCN(C(C)=O)c1cccc(-c2ccnc3c(C#CCOCl)cnn23)c1",
                    0.7885561648497321
                ],
                [
                    "CCN(C(C)=O)c1cccc(-c2ccnc3c(C#CCOBr)cnn23)c1",
                    0.7885561648497321
                ],
                [
                    "CCN(C(C)=O)c1cccc(-c2ccnc3c(C#CC=PO)cnn23)c1",
                    0.7885561648497321
                ],
                [
                    "CCN(C(C)=O)c1cccc(-c2ccnc3c(C#CC4O[SH]4)cnn23)c1",
                    0.7885561648497321
                ],
                [
                    "CCN(C(C)=O)c1cccc(-c2ccnc3c(C#CC4OP4)cnn23)c1",
                    0.7885561648497321
                ],
                [
                    "CCN(C(C)=O)c1cccc(-c2ccnc3c(C#CC#[SH]O)cnn23)c1",
                    0.7885561648497321
                ],
                [
                    "C=POC#Cc1cnn2c(-c3cccc(N(CC)C(C)=O)c3)ccnc12",
                    0.7885561648497321
                ],
                [
                    "C#[SH]OC#Cc1cnn2c(-c3cccc(N(CC)C(C)=O)c3)ccnc12",
                    0.7885561648497321
                ],
                [
                    "C#CO[SH]#Cc1cnn2c(-c3cccc(N(CC)C(C)=O)c3)ccnc12",
                    0.7885561648497321
                ],
                [
                    "CCN(C(C)=O)c1cccc(-c2ccnc3c(C4=CO[CH]4)cnn23)c1",
                    0.7859693580599798
                ],
                [
                    "C#Cc1cnn2c(-c3cccc(N(CO[CH]C)C(C)=O)c3)ccnc12",
                    0.7859693580599798
                ],
                [
                    "C#Cc1cnn2c(-c3cccc(N(CC)C(=O)O[CH]C)c3)ccnc12",
                    0.7859693580599798
                ]
            ],
            "execution_time": 329012.36939787865,
            "number_scoring_function_calls": 19735441,
            "metadata": {
                "top_1": 0.8346904102646913,
                "top_10": 0.8034738186906345,
                "top_100": 0.7922535072608582,
                "internal_similarity_max": 0.8813559322033898,
                "internal_similarity_mean": 0.6598752097583364,
                "internal_similarity_histogram_density": [
                    [
                        0.1,
                        0.0,
                        0.0,
                        0.0,
                        0.024000000000000004,
                        1.7399999999999984,
                        4.878000000000001,
                        3.0760000000000005,
                        0.18200000000000005,
                        0.0
                    ]
                ],
                "internal_similarity_histogram_bins": [
                    [
                        0.0,
                        0.1,
                        0.2,
                        0.30000000000000004,
                        0.4,
                        0.5,
                        0.6000000000000001,
                        0.7000000000000001,
                        0.8,
                        0.9,
                        1.0
                    ]
                ]
            }
        },
        {
            "benchmark_name": "Valsartan SMARTS",
            "score": 0.0,
            "optimized_molecules": [
                [
                    "[pH]1[pH]s1",
                    0.0
                ],
                [
                    "SPC(S)Br",
                    0.0
                ],
                [
                    "SOSS",
                    0.0
                ],
                [
                    "SOBr",
                    0.0
                ],
                [
                    "SNCl",
                    0.0
                ],
                [
                    "SCCl",
                    0.0
                ],
                [
                    "SCBr",
                    0.0
                ],
                [
                    "SC1CPCO1",
                    0.0
                ],
                [
                    "PSSP",
                    0.0
                ],
                [
                    "PP=S",
                    0.0
                ],
                [
                    "PNn1[nH][pH]1",
                    0.0
                ],
                [
                    "PNCBr",
                    0.0
                ],
                [
                    "PCSS",
                    0.0
                ],
                [
                    "PCOOBr",
                    0.0
                ],
                [
                    "PCNCBr",
                    0.0
                ],
                [
                    "PCCNBr",
                    0.0
                ],
                [
                    "PCCBr",
                    0.0
                ],
                [
                    "PC1OO1",
                    0.0
                ],
                [
                    "PC(Br)NCS",
                    0.0
                ],
                [
                    "P#[SH]",
                    0.0
                ],
                [
                    "OSO",
                    0.0
                ],
                [
                    "OSBr",
                    0.0
                ],
                [
                    "OOSCP(S)Br",
                    0.0
                ],
                [
                    "OOPF",
                    0.0
                ],
                [
                    "ONP",
                    0.0
                ],
                [
                    "OC=NCl",
                    0.0
                ],
                [
                    "OC(Cl)=CC(Cl)Br",
                    0.0
                ],
                [
                    "OC(Cl)=C=C(Cl)Br",
                    0.0
                ],
                [
                    "OC(=CCl)CCl",
                    0.0
                ],
                [
                    "O=C1POCC1S",
                    0.0
                ],
                [
                    "O=C1COP1",
                    0.0
                ],
                [
                    "O1C2PC12",
                    0.0
                ],
                [
                    "NPCl",
                    0.0
                ],
                [
                    "NOCCl",
                    0.0
                ],
                [
                    "NOBr",
                    0.0
                ],
                [
                    "NNCSO",
                    0.0
                ],
                [
                    "NNCPP",
                    0.0
                ],
                [
                    "NNC(Cl)Br",
                    0.0
                ],
                [
                    "NCP",
                    0.0
                ],
                [
                    "NCCSO",
                    0.0
                ],
                [
                    "NCCP",
                    0.0
                ],
                [
                    "NCC(Cl)Br",
                    0.0
                ],
                [
                    "NC(S)CO",
                    0.0
                ],
                [
                    "NC(CO)CS",
                    0.0
                ],
                [
                    "NC(Br)Br",
                    0.0
                ],
                [
                    "FSCP",
                    0.0
                ],
                [
                    "FPCBr",
                    0.0
                ],
                [
                    "FP1CS1",
                    0.0
                ],
                [
                    "FOS",
                    0.0
                ],
                [
                    "FOOCP",
                    0.0
                ],
                [
                    "FOCCl",
                    0.0
                ],
                [
                    "FOC=P",
                    0.0
                ],
                [
                    "FNOF",
                    0.0
                ],
                [
                    "FNOCl",
                    0.0
                ],
                [
                    "FCl",
                    0.0
                ],
                [
                    "FCCCl",
                    0.0
                ],
                [
                    "FCCCBr",
                    0.0
                ],
                [
                    "FC(Cl)NBr",
                    0.0
                ],
                [
                    "Clp1o[pH]1",
                    0.0
                ],
                [
                    "Cln1o[pH]1",
                    0.0
                ],
                [
                    "ClN1OPO1",
                    0.0
                ],
                [
                    "ClN(Cl)Br",
                    0.0
                ],
                [
                    "ClCPNBr",
                    0.0
                ],
                [
                    "ClCNBr",
                    0.0
                ],
                [
                    "ClC=CCCl",
                    0.0
                ],
                [
                    "ClC(Cl)N1C=N1",
                    0.0
                ],
                [
                    "ClC(Cl)Cl",
                    0.0
                ],
                [
                    "CSS",
                    0.0
                ],
                [
                    "CPPCN",
                    0.0
                ],
                [
                    "CPCl",
                    0.0
                ],
                [
                    "CPC",
                    0.0
                ],
                [
                    "CP(Br)CCl",
                    0.0
                ],
                [
                    "COCS",
                    0.0
                ],
                [
                    "CNPCNN",
                    0.0
                ],
                [
                    "CNNNF",
                    0.0
                ],
                [
                    "CNNN",
                    0.0
                ],
                [
                    "CNCN",
                    0.0
                ],
                [
                    "CNCCCl",
                    0.0
                ],
                [
                    "CCCCl",
                    0.0
                ],
                [
                    "CC=PC",
                    0.0
                ],
                [
                    "CC1(Br)OO1",
                    0.0
                ],
                [
                    "CC(S)Br",
                    0.0
                ],
                [
                    "CC(S)(Cl)Br",
                    0.0
                ],
                [
                    "CC(F)Br",
                    0.0
                ],
                [
                    "CC(Cl)Br",
                    0.0
                ],
                [
                    "CC(CO)CCl",
                    0.0
                ],
                [
                    "CC(C)CBr",
                    0.0
                ],
                [
                    "CC(Br)OO",
                    0.0
                ],
                [
                    "C=S=O",
                    0.0
                ],
                [
                    "C=S",
                    0.0
                ],
                [
                    "C=PN",
                    0.0
                ],
                [
                    "C=PCl",
                    0.0
                ],
                [
                    "C=NBr",
                    0.0
                ],
                [
                    "C=C(O)F",
                    0.0
                ],
                [
                    "C1SC[SH2]1",
                    0.0
                ],
                [
                    "C1P=[SH]1",
                    0.0
                ],
                [
                    "C1P=[SH]#S1",
                    0.0
                ],
                [
                    "C1NS1",
                    0.0
                ],
                [
                    "C1=PS1",
                    0.0
                ],
                [
                    "BrBr",
                    0.0
                ]
            ],
            "execution_time": 2.4839298725128174,
            "number_scoring_function_calls": 999,
            "metadata": {
                "top_1": 0.0,
                "top_10": 0.0,
                "top_100": 0.0,
                "internal_similarity_max": 0.5555555555555556,
                "internal_similarity_mean": 0.04515048331012791,
                "internal_similarity_histogram_density": [
                    [
                        8.566,
                        1.072,
                        0.2699999999999999,
                        0.07,
                        0.020000000000000007,
                        0.0019999999999999983,
                        0.0,
                        0.0,
                        0.0,
                        0.0
                    ]
                ],
                "internal_similarity_histogram_bins": [
                    [
                        0.0,
                        0.1,
                        0.2,
                        0.30000000000000004,
                        0.4,
                        0.5,
                        0.6000000000000001,
                        0.7000000000000001,
                        0.8,
                        0.9,
                        1.0
                    ]
                ]
            }
        },
        {
            "benchmark_name": "Scaffold Hop",
            "score": 0.6700041718815181,
            "optimized_molecules": [
                [
                    "Cc1nsn1C(CBr)C(C)(Cl)Nc1scc(CF)c(Cl)nn(F)c1C1(C)C2(CCCBr)CC(C)(C)S3(F)OC(C)(F)C213",
                    0.6700041718815186
                ],
                [
                    "Cc1nn(F)c2c(scc1CF)NC(Br)(Cn1snc1Cl)CCC21C2(C)CCC(CBr)(CCCCl)S34(F)=CCC(F)(O3)C214",
                    0.6700041718815186
                ],
                [
                    "Cc1nn(F)c2c(scc1CF)NC(Br)(Cn1snc1CCl)CCC21C2(C)CC(CBr)(CCCCl)S34(F)=CCC(F)(O3)C214",
                    0.6700041718815186
                ],
                [
                    "Cc1nn(F)c2c(scc1CF)NC(Br)(Cn1snc1CCl)CC#CC21C2(C)CC(C)(CCBr)S3(F)OC(C)(F)C213",
                    0.6700041718815186
                ],
                [
                    "Cc1nn(F)c2c(scc1CF)NC(Br)(Cn1snc1CCl)CC#CC21C2(C)CC(C)(CBr)S3(F)OC(F)(Br)C213",
                    0.6700041718815186
                ],
                [
                    "Cc1nn(F)c2c(scc1CF)NC(Br)(C(Cl)(Cl)n1snc1Br)C=CC21C2(Cl)CC(C)(CBr)S3(F)OC(C)(F)C213",
                    0.6700041718815186
                ],
                [
                    "Cc1nn(F)c2c(scc1CF)NC(Br)(C(Cl)(Br)n1snc1Br)C=CC21C2(Cl)CC3(CBr)CCC4(F)OS3(F)C41C2",
                    0.6700041718815186
                ],
                [
                    "Cc1nn(F)c2c(scc1CF)NC(Br)(C(Cl)(Br)n1snc1Br)C=CC21C2(Cl)CC(C)(C)S3(F)OC(F)(CBr)C213",
                    0.6700041718815186
                ],
                [
                    "Cc1nn(F)c2c(scc1C(F)Br)NC(Br)(Cn1snc1C)CCC21C2(C)CC(CBr)(CCCl)S34(F)=CCC(F)(O3)C214",
                    0.6700041718815186
                ],
                [
                    "Cc1nn(F)c(S2(C)C3(Cl)CC(C)(CCBr)S45(F)=CC(F)(O4)C325)c(NC(C)(Br)C(Br)n2snc2Cl)scc1CF",
                    0.6700041718815186
                ],
                [
                    "Cc1nn(F)c(S2(C)C3(Cl)CC(C)(CCBr)S4(F)OC(C)(F)C342)c(NC(C)(Br)C(C)n2snc2Cl)scc1CF",
                    0.6700041718815186
                ],
                [
                    "Cc1nn(F)c(C23C=S45(F)OC6(F)C#CCC4(CCCBr)CC2(CCl)C635)c(NCCn2snc2Cl)scc1C(F)Br",
                    0.6700041718815186
                ],
                [
                    "Cc1nn(F)c(C23C=S45(F)OC6(F)C#CCC4(CCBr)CC2(C)C635)c(NCCn2snc2Cl)scc1CF",
                    0.6700041718815186
                ],
                [
                    "Cc1nn(F)c(C2(CCCl)C3(C)CCC(C)(CBr)C4(F)OC(F)(Cl)C342)c(NCCn2onc2Cl)scc1CF",
                    0.6700041718815186
                ],
                [
                    "Cc1nn(F)c(C2(CBr)C3(C)CC(C)(CCBr)S4(F)OC(F)(Cl)S324)c(NC(C)Cn2snc2Cl)scc1CF",
                    0.6700041718815186
                ],
                [
                    "Cc1nn(F)c(C2(CBr)C3(C)CC(C)(CBr)S4(F)OC(F)(Cl)S324)c(NC(C)C(Cl)n2onc2C)scc1C(F)Cl",
                    0.6700041718815186
                ],
                [
                    "Cc1nn(F)c(C2(CBr)C3(C)CC(C)(CBr)S4(F)OC(F)(Cl)C324)c(NC(C)(Br)Cn2snc2Cl)scc1CF",
                    0.6700041718815186
                ],
                [
                    "Cc1nn(F)c(C2(CBr)C3(C)CC(C)(C)S4(F)OC(F)(Cl)C324)c(NC(C)C(Cl)n2snc2Br)scc1CF",
                    0.6700041718815186
                ],
                [
                    "Cc1nn(F)c(C2(C)C34CCC(C)(C)S5(F)OC(F)(C3)C425)c(NC(C)(CBr)C(CCBr)n2snc2C)scc1CF",
                    0.6700041718815186
                ],
                [
                    "Cc1nn(F)c(C2(C)C3(Cl)CC(C)(CBr)S4(F)OC(C)(F)C324)c(NC(Br)(Br)Cn2snc2Cl)scc1CF",
                    0.6700041718815186
                ],
                [
                    "Cc1nn(F)c(C2(C)C3(CBr)CCC(CCl)(CBr)C4(F)OC(F)(Cl)C342)c(NCCn2onc2Cl)scc1CF",
                    0.6700041718815186
                ],
                [
                    "Cc1nn(F)c(C2(C)C3(C)CCCC(C)(C)S4(F)OC(C)(F)C324)c(NC(C)(Br)C(Br)(CCBr)n2snc2Cl)scc1CF",
                    0.6700041718815186
                ],
                [
                    "Cc1nn(F)c(C2(C)C3(C)CCC(CCl)(CCBr)C4(F)OC(F)(Cl)C342)c(NCCn2onc2Cl)scc1CF",
                    0.6700041718815186
                ],
                [
                    "Cc1nn(F)c(C2(C)C3(C)CCC(CCl)(CBr)C4(F)OC(F)(Cl)C342)c(NCC(Br)n2onc2Cl)scc1CF",
                    0.6700041718815186
                ],
                [
                    "Cc1nn(F)c(C2(C)C3(C)CCC(C)(CCl)S4(F)OC(C)(F)C324)c(NC(C)(Br)C(=CCBr)n2snc2Cl)occ1CF",
                    0.6700041718815186
                ],
                [
                    "Cc1nn(F)c(C2(C)C3(C)CCC(C)(CBr)S4(F)OC(C)(F)C324)c(NC(C)(Br)Cn2snc2Cl)scc1CF",
                    0.6700041718815186
                ],
                [
                    "Cc1nn(F)c(C2(C)C3(C)CCC(C)(C)S4(F)OC(C)(F)C324)c(NC(C)(Br)C(CCBr)n2snc2Br)scc1CF",
                    0.6700041718815186
                ],
                [
                    "Cc1nn(F)c(C2(C)C3(C)CC(CCl)(CBr)C4(F)OC(F)(Cl)C342)c(NCCn2onc2Cl)scc1CF",
                    0.6700041718815186
                ],
                [
                    "Cc1nn(F)c(C2(C)C3(C)CC(C)(CCl)S4(F)OC(C)(F)C324)c(NC(C)(Br)C(=C(Br)Br)n2snc2Cl)scc1CF",
                    0.6700041718815186
                ],
                [
                    "Cc1nn(F)c(C2(C)C3(C)CC(C)(CCBr)S4(F)OC(F)(Cl)C324)c(NC(Br)Cn2snc2Cl)scc1CF",
                    0.6700041718815186
                ],
                [
                    "Cc1nn(F)c(C2(C)C3(C)CC(C)(CBr)S4(F)OC(F)(Cl)C324)c(NC(Cl)(Br)Cn2snc2Cl)scc1CF",
                    0.6700041718815186
                ],
                [
                    "Cc1nn(F)c(C2(C)C3(C)CC(C)(CBr)S4(F)OC(F)(Cl)C324)c(NC(C)(Br)Cn2snc2Cl)scc1CF",
                    0.6700041718815186
                ],
                [
                    "Cc1nn(F)c(C2(C)C3(C)CC(C)(CBr)S4(F)OC(F)(Cl)C324)c(NC(C)(Br)C(Br)n2snc2Cl)scc1CF",
                    0.6700041718815186
                ],
                [
                    "Cc1nn(F)c(C2(C)C3(C)CC(C)(CBr)S4(F)OC(F)(Cl)C324)c(NC(Br)Cn2snc2CCl)scc1CF",
                    0.6700041718815186
                ],
                [
                    "Cc1nn(F)c(C2(C)C3(C)CC(C)(CBr)S4(F)OC(F)(C(C)Cl)C324)c(NC(C)(Br)Cn2snc2Cl)scc1CF",
                    0.6700041718815186
                ],
                [
                    "Cc1nn(F)c(C2(C)C3(C)CC(C)(C)S4(F)OS(F)(Cl)C324)c(NC(CCl)Cn2snc2Br)scc1CF",
                    0.6700041718815186
                ],
                [
                    "Cc1nn(F)c(C2(C)C3(C)CC(C)(C)S4(F)OC(C)(F)C324)c(NC(C)(Br)S(=CCBr)n2snc2Cl)occ1CF",
                    0.6700041718815186
                ],
                [
                    "Cc1nn(F)c(C2(C)C3(C)CC(C)(C)S4(F)OC(C)(F)C324)c(NC(C)(Br)Cn2snc2Cl)scc1C(C)F",
                    0.6700041718815186
                ],
                [
                    "Cc1nn(F)c(C2(C)C3(C)CC(C)(C)S4(F)OC(C)(F)C324)c(NC(C)(Br)C(Cl)(CCBr)n2snc2Cl)scc1CF",
                    0.6700041718815186
                ],
                [
                    "Cc1nn(F)c(C2(C)C3(C)CC(C)(C)S4(F)OC(C)(F)C324)c(NC(C)(Br)C(Br)(CBr)n2snc2Cl)scc1CF",
                    0.6700041718815186
                ],
                [
                    "Cc1nn(F)c(C2(C)C3(C)CC(C)(C)S4(F)OC(C)(F)C324)c(NC(Br)Cn2snc2Cl)scc1C(C)F",
                    0.6700041718815186
                ],
                [
                    "Cc1nn(F)c(C2(C)C3(Br)CC(C)(CBr)S4(F)OC(F)(Cl)C324)c(NCC(Br)n2snc2Cl)scc1CF",
                    0.6700041718815186
                ],
                [
                    "Cc1nn(F)c(C2(Br)C3(C)CC(C)(CCBr)S4(F)OC(F)(Cl)C324)c(NC(Br)Cn2snc2Cl)scc1CF",
                    0.6700041718815186
                ],
                [
                    "CCc1nn(F)c2c(scc1CF)NC(Cl)(Cn1snc1Cl)CCC21C2(C)CC(C)(CCCBr)S3(F)OC(F)(Cl)C213",
                    0.6700041718815186
                ],
                [
                    "CCc1nn(F)c2c(scc1CF)NC(Br)(Cn1snc1Cl)CCS21C2(C)CC(C)(C)S3(F)OC(F)(CCBr)C231",
                    0.6700041718815186
                ],
                [
                    "CCc1nn(F)c2c(scc1CF)NC(Br)(Cn1snc1Cl)CCCC21C2(C)CC(C)(CCBr)S3(F)OC(F)(CC)C213",
                    0.6700041718815186
                ],
                [
                    "CCc1nn(F)c(S2(CC)C3(Cl)CC(C)(CBr)S4(F)OC(C)(F)C42C3)c(NC(C)(Br)C(Cl)n2snc2Cl)scc1CF",
                    0.6700041718815186
                ],
                [
                    "CCc1nn(F)c(S2(C)C3(Cl)CC(C)(CBr)C4(F)OC(C)(F)C432)c(NC(Cl)(Br)C(Cl)n2snc2Cl)scc1CF",
                    0.6700041718815186
                ],
                [
                    "CCc1nn(F)c(S2(C)C3(CCl)CC(C)(CBr)S4(F)OC(C)(F)C342)c(NC(C)(Br)C(Cl)n2snc2Cl)scc1CF",
                    0.6700041718815186
                ],
                [
                    "CCc1nn(F)c(C2(C)C3(C)CCC(C)(C)S4(F)OC(C)(F)C324)c(NC(Br)C(C)(CCBr)n2snc2Cl)scc1CF",
                    0.6700041718815186
                ],
                [
                    "CCCc1nn(F)c2c(scc1CF)NC(Br)(C(Cl)n1snc1Cl)CCC21C2(C)CC(C)(CCBr)S3(F)OC(F)(CC)C213",
                    0.6700041718815186
                ],
                [
                    "CCCc1nn(F)c(S2(C)C3(Cl)CC(C)(C)S4(F)OC(C)(F)C342)c(NC(C)(Br)C(Cl)(Br)n2snc2Cl)scc1CF",
                    0.6700041718815186
                ],
                [
                    "CCCC12CC(C)(CCBr)S3(F)OC(F)(Cl)C13C2(C)c1c(NC(C)(Br)Cn2snc2Cl)scc(CF)c(C)nn1F",
                    0.6700041718815186
                ],
                [
                    "CCCC12CC(C)(CBr)S3(F)SC(C)(F)C13C2(C)c1c(NC(Br)(Br)Cn2snc2Cl)scc(CF)c(C)nn1F",
                    0.6700041718815186
                ],
                [
                    "CCCC1(F)OS2(F)C(C)(C)CC3(C)C(C)(c4c(NC(Cl)C(C)n5snc5Cl)scc(CF)c(C)nn4F)C132",
                    0.6700041718815186
                ],
                [
                    "CCCC1(CBr)CC2(C)C(C)(c3c(NC(Br)C(Br)n4snc4Cl)scc(CF)c(CC)nn3F)C23C(F)(Cl)OS13F",
                    0.6700041718815186
                ],
                [
                    "CCCC1(C)CCC2(C)C3(C#CCC(Br)(Cn4snc4Cl)Nc4scc(CF)c(C)nn(F)c43)C23C(F)(Cl)OS13F",
                    0.6700041718815186
                ],
                [
                    "CCCC1(C)CC2(C)C3(CCC(Br)(Cn4snc4C)Nc4scc(CF)c(C)nn(F)c43)C23C(C)(F)OS13F",
                    0.6700041718815186
                ],
                [
                    "CCCC1(C)CC2(C)C(C)(c3c(NC(C)(Cl)C(CBr)n4snc4Cl)scc(CF)c(C)nn3F)C23C(C)(F)OS13F",
                    0.6700041718815186
                ],
                [
                    "CCCC(Br)(Nc1scc(CF)c(C)nn(F)c1C1(C)C2(CC)CC(CC)(CCBr)S3(F)OC(F)(Cl)C213)C(Br)n1snc1C",
                    0.6700041718815186
                ],
                [
                    "CCCC(Br)(Nc1scc(CF)c(C)nn(F)c1C1(C)C2(CC)CC(CC)(CCBr)S3(F)OC(F)(CCl)C213)C(CBr)n1snc1C",
                    0.6700041718815186
                ],
                [
                    "CCCC(Br)(Nc1scc(CF)c(C)nn(F)c1C1(C)C2(CC)CC(CC)(CCBr)S3(F)OC(F)(CCl)C213)C(Br)n1snc1C",
                    0.6700041718815186
                ],
                [
                    "CCC12CCC(CC)(CCBr)S34(F)=CC1(c1c(NCCn5snc5Cl)scc(CF)c(C)nn1F)C23C(C)(F)O4",
                    0.6700041718815186
                ],
                [
                    "CCC1(c2c(NC(C)(Br)C(Br)n3snc3Cl)scc(CF)c(C)nn2F)C2(CCCBr)CCC(C)(C)S3(F)OC(C)(F)C213",
                    0.6700041718815186
                ],
                [
                    "CCC1(c2c(NC(Br)Cn3snc3Cl)scc(CF)c(C)nn2F)C2(C)CCC(C)(CBr)S3(F)OC(F)(Cl)C213",
                    0.6700041718815186
                ],
                [
                    "CCC1(F)OS23(F)=CC4(c5c(NCCn6onc6Cl)scc(CF)c(C)nn5F)CC5(C=CCCC2(CC)C5)C143",
                    0.6700041718815186
                ],
                [
                    "CCC1(F)OS2(F)C(CC)(CCBr)CC3(C)C(C)(c4c(NC(Br)Cn5snc5Cl)scc(CF)c(C)nn4F)C132",
                    0.6700041718815186
                ],
                [
                    "CCC1(F)OS2(F)C(CC)(CC)CC3(C)C4(CCC(Br)(Cn5snc5Cl)Nc5scc(C(F)Br)c(C)nn(F)c54)C132",
                    0.6700041718815186
                ],
                [
                    "CCC1(F)OS2(F)C(C)(CCl)CC3(C)C(Br)(c4c(NC(C)(Br)C(Cl)(CCBr)n5snc5Cl)scc(CF)c(C)nn4F)C132",
                    0.6700041718815186
                ],
                [
                    "CCC1(F)OS2(F)C(C)(C)CC3(C)C(C)(c4c(NC(C)C(Br)n5snc5Cl)scc(C(C)F)c(C)nn4F)C132",
                    0.6700041718815186
                ],
                [
                    "CCC1(CCCBr)CC2(C)C3(CCC(Cl)(Cn4snc4CCl)Nc4scc(CF)c(C)nn(F)c43)C23C(F)(Cl)OS13F",
                    0.6700041718815186
                ],
                [
                    "CCC1(CCBr)CCCC2(C)C(C)(c3c(NC(CBr)C(Br)n4snc4Cl)scc(CF)c(C)nn3F)C23C(F)(CCl)OS13F",
                    0.6700041718815186
                ],
                [
                    "CCC1(CCBr)CCC2(C)C(C)(c3c(NC(CBr)C(Br)n4snc4Cl)scc(CF)c(CCl)nn3F)C23C(F)(CCl)OS13F",
                    0.6700041718815186
                ],
                [
                    "CCC1(CCBr)CC2(C)C3(CCC(Br)(Cn4snc4Cl)Nc4scc(CF)c(CBr)nn(F)c43)C23C(C)(F)OS13F",
                    0.6700041718815186
                ],
                [
                    "CCC1(CCBr)CC2(C)C(C)(c3c(NC(CBr)C(Br)n4snc4Cl)scc(C(F)Br)c(C)nn3F)C23C(F)(CCl)OS13F",
                    0.6700041718815186
                ],
                [
                    "CCC1(CCBr)CC2(C)C(C)(c3c(NC(C)(Br)C(Br)n4snc4Cl)scc(CF)c(CCl)nn3F)C23C(F)(CCCl)OS13F",
                    0.6700041718815186
                ],
                [
                    "CCC1(CC)CCC2(C)C(C)(c3c(NC(Br)C(Br)n4snc4C)scc(C(F)Br)c(C)nn3F)C23C(F)(CCl)OS13F",
                    0.6700041718815186
                ],
                [
                    "CCC1(CC)CC23C=S24(C(F)(Cl)OC14F)C3(C)c1c(NCCn2snc2Cl)scc(CF)c(Br)nn1F",
                    0.6700041718815186
                ],
                [
                    "CCC1(CBr)CCC2(C)C(c3c(NCCn4onc4Cl)scc(CF)c(C)nn3F)(C(Cl)Br)C23C(F)(Cl)OC13F",
                    0.6700041718815186
                ],
                [
                    "CCC1(CBr)CCC2(C)C(C)(c3c(NCCn4onc4Cl)scc(CF)c(Cl)nn3F)C23C(F)(Cl)OC13F",
                    0.6700041718815186
                ],
                [
                    "CCC1(CBr)CC2(C)C3(CCC(Br)(Cn4snc4Cl)Nc4scc(CF)c(CCCl)nn(F)c43)C23C2(F)C=S13(F)O2",
                    0.6700041718815186
                ],
                [
                    "CCC1(CBr)CC2(C)C(C)(c3c(NCCn4snc4Cl)scc(CF)c(C)nn3F)C23C(F)(CCl)OS13F",
                    0.6700041718815186
                ],
                [
                    "CCC1(C)CC23C#CC4(F)OS1(F)C42C3(C)c1c(NC(Cl)(Br)C(Br)n2snc2Br)scc(CF)c(C)nn1F",
                    0.6700041718815186
                ],
                [
                    "CCC1(C)CC2(C)C3(CCC(Br)(Cn4snc4Cl)Nc4scc(CF)c(CBr)nn(F)c43)C23C(F)(CCl)OS13F",
                    0.6700041718815186
                ],
                [
                    "CCC1(C)C(C)(c2c(NC(Br)(CBr)Cn3snc3Cl)scc(CF)c(C)nn2F)C12C(F)(CCCl)OS2(F)C(C)(CBr)CCBr",
                    0.6700041718815186
                ],
                [
                    "CCC1(C)C(C)(c2c(NC(Br)(Br)C(Br)n3snc3Cl)scc(CF)c(C)nn2F)C12C(F)(CCCl)OS2(F)C(C)(CCBr)CCBr",
                    0.6700041718815186
                ],
                [
                    "CCC(n1snc1Cl)C(Cl)(Br)Nc1scc(CF)c(Cl)nn(F)c1C12C=CC13CC(C)(C)S1(F)OC(F)(CCCl)C321",
                    0.6700041718815186
                ],
                [
                    "CCC(F)c1csc(NC(C)C(Br)n2snc2Cl)c(C2(C)C3(CC)CC(C)(C)S4(F)OC(F)(CBr)C324)n(F)nc1C",
                    0.6700041718815186
                ],
                [
                    "CCC(C)(CCBr)S1(F)OC(F)(CCCl)C12C(C)(C)C2(C)c1c(NC(Br)(CBr)C(Br)n2snc2Cl)scc(CF)c(C)nn1F",
                    0.6700041718815186
                ],
                [
                    "CCC(C)(Br)C(Br)(Nc1scc(CF)c(C)nn(F)c1C1(CCBr)C2(C)CCC(C)(CCBr)S3(F)OC(F)(CCl)C213)C(Br)n1snc1CCl",
                    0.6700041718815186
                ],
                [
                    "CCC(Br)(Nc1scc(CF)c(Br)nn(F)c1C1(CC)C2(CC)CC(C)(CCBr)S3(F)OC(F)(CCl)C213)C(Br)n1snc1Cl",
                    0.6700041718815186
                ],
                [
                    "CCC(Br)(Cn1snc1Cl)Nc1scc(CF)c(CCBr)nn(F)c1C1(Br)C2(C)CC(C)(CC)S3(F)OC(C)(F)C213",
                    0.6700041718815186
                ],
                [
                    "CC12CC(C)(C)S3(F)OC(F)(Cl)C13C2(CBr)c1c(NC(Cl)=Cn2snc2Cl)scc(CF)c(Cl)nn1F",
                    0.6700041718815186
                ],
                [
                    "CC1(F)OS2(F)C(C)(CBr)CC3(Cl)C(C=CBr)(c4c(NCC(Cl)n5snc5Cl)scc(CF)c(Br)nn4F)C132",
                    0.6700041718815186
                ],
                [
                    "CC1(CCl)CC2(C)C(C)(c3c(NCCn4snc4Cl)scc(CF)c(Br)nn3F)C23C(F)(Cl)OC13F",
                    0.6700041718815186
                ],
                [
                    "CC1(C)CC23CCC2(c2c(NC(Cl)(Br)C(CCBr)n4snc4Cl)scc(CF)c(Cl)nn2F)C32C(F)(CCl)OS12F",
                    0.6700041718815186
                ],
                [
                    "CC(Cl)c1nn(F)c(C2(C)C3(C)CCC(C)(CBr)S4(F)OC(F)(Cl)S324)c(NCCn2snc2Cl)scc1CF",
                    0.6700041718815186
                ],
                [
                    "CC(Cl)c1nn(F)c(C2(C)C3(C)CC(C)(CBr)C4(F)OC(F)(Cl)S342)c(NCCn2snc2Cl)scc1CF",
                    0.6700041718815186
                ],
                [
                    "CC(Cl)c1nn(F)c(C2(C)C3(Br)CC(C)(CBr)S4(F)OC(F)(Cl)S324)c(NCCn2snc2Cl)scc1CF",
                    0.6700041718815186
                ],
                [
                    "CC(Br)(Nc1scc(CF)c(Cl)nn(F)c1C1(C)C2(C)CCC(C)(C)S3(F)OC(C)(F)C213)C(Br)(CCBr)n1snc1Cl",
                    0.6700041718815186
                ]
            ],
            "execution_time": 37959.0700814724,
            "number_scoring_function_calls": 203407,
            "metadata": {
                "top_1": 0.6700041718815186,
                "top_10": 0.6700041718815185,
                "top_100": 0.6700041718815173,
                "internal_similarity_max": 0.8924731182795699,
                "internal_similarity_mean": 0.3777845496829282,
                "internal_similarity_histogram_density": [
                    [
                        0.1,
                        0.006,
                        1.9279999999999993,
                        4.420000000000001,
                        2.4860000000000007,
                        0.7359999999999993,
                        0.21600000000000005,
                        0.08000000000000003,
                        0.028000000000000004,
                        0.0
                    ]
                ],
                "internal_similarity_histogram_bins": [
                    [
                        0.0,
                        0.1,
                        0.2,
                        0.30000000000000004,
                        0.4,
                        0.5,
                        0.6000000000000001,
                        0.7000000000000001,
                        0.8,
                        0.9,
                        1.0
                    ]
                ]
            }
        },
        {
            "benchmark_name": "Deco Hop",
            "score": 0.5837479270315095,
            "optimized_molecules": [
                [
                    "CCS(CBr)(CCCl)CS1(c2c(NC(N(C)CCS(C)(#CBr)C(Cl)CBr)n3ccc(C(F)(F)CCC(C)Br)c3F)ccc3c2S(=NF)C3)OS1",
                    0.5837479270315091
                ],
                [
                    "CCS(C)(CCBr)CS1(c2c(NC(N(C)CCS(C)(#CBr)C(C)(Cl)CBr)n3ccc(C(F)(F)CCC(C)Br)c3F)ccc3c2S(=NF)C3)OS1",
                    0.5837479270315091
                ],
                [
                    "CCS(C)(Br)S1(c2c(NC(Cl)(N(C)C(Cl)S(C)(#CBr)CCBr)n3ccc(C(F)(F)CCC(C)Br)c3F)ccc3c2S(=NF)C3)CO1",
                    0.5837479270315091
                ],
                [
                    "CCS(#CBr)(CC(Nc1ccc2c(c1S1(CS(C)(Br)CCCl)OS1)S(=NF)C2)(N(C)C)n1ccc(C(F)(F)CCC(C)Br)c1F)C(Cl)C(Br)Br",
                    0.5837479270315091
                ],
                [
                    "CCCS(Br)(CC)S1(c2c(NC(Cl)(N(C)CS(C)(#CBr)CCBr)n3ccc(C(F)(F)CC(Br)CC)c3F)ccc3c2S(=NF)C3)CO1",
                    0.5837479270315091
                ],
                [
                    "CCCS(Br)(CC)C1(c2c(NC(Cl)(N(C)CS(C)(#CBr)CCBr)n3ccc(C(F)(F)CC(Br)CC)c3F)ccc3c2S(=NF)C3)CO1",
                    0.5837479270315091
                ],
                [
                    "CCCN(CS(C)(#CCBr)CC)C(Cl)(Nc1ccc2c(c1S1(S(C)(Br)CCBr)CO1)S(=NF)C2)n1ccc(C(F)(F)CC(Br)CC)c1F",
                    0.5837479270315091
                ],
                [
                    "CCCN(CS(C)(#CBr)CCC)C(Cl)(Nc1ccc2c(c1S1(S(C)(Br)CCBr)CO1)S(=NF)C2)n1ccc(C(F)(F)CC(Br)C(C)Br)c1F",
                    0.5837479270315091
                ],
                [
                    "CCCN(CS(C)(#CBr)CC)C(Cl)(Nc1ccc2c(c1S1(S(C)(Br)CCBr)CO1)S(=NF)C2)n1ccc(C(F)(F)CC(Br)C(C)Br)c1F",
                    0.5837479270315091
                ],
                [
                    "CCCCS(F)(F)c1ccn(C(Nc2ccc3c(c2S2(S(C)(CCl)CCl)CO2)S(=NF)CC3)N(C)C(Br)CCS(Br)(CCC)CCBr)c1F",
                    0.5837479270315091
                ],
                [
                    "CCCCS(F)(F)c1ccn(C(Nc2ccc3c(c2S2(S(C)(CCl)CCl)CO2)S(=NF)CC3)N(C)C(Br)CCS(#CBr)(CCC)CCBr)c1F",
                    0.5837479270315091
                ],
                [
                    "CCCCS(F)(F)c1ccn(C(Nc2ccc3c(c2S2(S(C)(CCl)CCl)CO2)S(=NF)C3)N(C)C(Br)CCS(#CBr)(CBr)CCC)c1F",
                    0.5837479270315091
                ],
                [
                    "CCCCS(F)(F)c1ccn(C(Nc2ccc3c(c2S2(S(C)(CCl)CBr)CO2)S(=NF)CC3)N(C)C(Br)CCS(#CBr)(CCC)CCBr)c1F",
                    0.5837479270315091
                ],
                [
                    "CCCCS(F)(F)c1ccn(C(Nc2ccc3c(c2S2(S(C)(C)CCl)CO2)S(=NF)CC3)N(C)C(Br)CCS(C)(#CBr)CC(C)C(Cl)Br)c1F",
                    0.5837479270315091
                ],
                [
                    "CCCCS(F)(F)c1ccn(C(Nc2ccc3c(c2S2(CS(Br)(CCl)CCC)CO2)S(=NF)C3)N(C)C=CCS(#CCBr)(CC)C(C)Cl)c1F",
                    0.5837479270315091
                ],
                [
                    "CCCCC(F)(F)c1ccn(C(Nc2ccc3c(c2S2(S(Cl)(Br)CC)CO2)S(=NF)C3)N(C)C(C)S(CC)(CC)CCBr)c1F",
                    0.5837479270315091
                ],
                [
                    "CCCCC(F)(F)c1ccn(C(Nc2ccc3c(c2S2(S(C)(Cl)#CCl)CO2)S(=NF)C3)N(CC)C(Br)C(C)CS(C)(Br)Br)c1F",
                    0.5837479270315091
                ],
                [
                    "CCCCC(F)(F)c1ccn(C(Nc2ccc3c(c2S2(S(C)(Cl)#CCl)CO2)S(=NF)C3)N(C)C(Br)C(C)CS(C)(Br)Br)c1F",
                    0.5837479270315091
                ],
                [
                    "CCCCC(F)(F)c1ccn(C(Nc2ccc3c(c2S2(S(C)(C)CCl)CO2)S(=NF)C3)N(C)C(Br)CCS(CCC)(CCBr)C(Cl)CBr)c1F",
                    0.5837479270315091
                ],
                [
                    "CCCCC(F)(F)c1ccn(C(Nc2ccc3c(c2S2(S(C)(C)Br)CO2)S(=NF)C3)N(C)C(Br)C(Br)CS(#CBr)(CCBr)CC(Cl)Br)c1F",
                    0.5837479270315091
                ],
                [
                    "CCCCC(F)(F)c1ccn(C(Nc2ccc3c(c2S2(S(C)(Br)CCl)CO2)S(=NF)C3)N(C)C(Br)C(Br)CS(#CBr)(CCCl)CCBr)c1F",
                    0.5837479270315091
                ],
                [
                    "CCCCC(F)(F)c1ccn(C(Nc2ccc3c(c2S2(S(C)(Br)CCl)CO2)S(=NF)C3)N(C)C(Br)C(Br)CS(#CBr)(CCCl)C(C)CBr)c1F",
                    0.5837479270315091
                ],
                [
                    "CCCCC(F)(F)c1ccn(C(Nc2ccc3c(c2S2(S(C)(#CCCl)CCl)CO2)S(=NF)C3)N(C)C(Br)C(CBr)CS(C)(Br)CBr)c1F",
                    0.5837479270315091
                ],
                [
                    "CCCCC(F)(F)c1ccn(C(Nc2ccc3c(c2S2(CS(C)(Cl)Br)CO2)S(=NF)C3)N(C)C(Br)CCS(C)(#CBr)C(C)Cl)c1F",
                    0.5837479270315091
                ],
                [
                    "CCCCC(F)(F)c1ccn(C(Nc2ccc3c(c2S2(CS(C)(C)Br)CO2)S(=NF)C3)N(C)CCCS(#CBr)(CC)C(Cl)CBr)c1F",
                    0.5837479270315091
                ],
                [
                    "CCCCC(F)(F)c1ccn(C(Nc2ccc3c(c2S2(CS(C)(Br)CCl)CO2)S(=NF)C3)N(C)CCCS(#CBr)(CC)C(Cl)CC(Br)Br)c1F",
                    0.5837479270315091
                ],
                [
                    "CCCCC(F)(F)c1ccn(C(Nc2ccc3c(c2S2(CS(Br)(CC)CC)CO2)S(=NF)C3)N(C)CS(Br)(CC)C(Cl)C(Br)Br)c1F",
                    0.5837479270315091
                ],
                [
                    "CCCCC(F)(F)c1ccn(C(Nc2ccc3c(c2S2(CS(Br)(CC)CC)CO2)S(=NF)C3)N(C)CCS(#CBr)(CC)C(Cl)C(Br)Br)c1F",
                    0.5837479270315091
                ],
                [
                    "CCCCC(F)(F)c1ccn(C(Cl)(Nc2ccc3c(c2S2(S(C)(Br)CCl)CO2)S(=NF)C3)N(C)CS(C)(#CBr)CCBr)c1F",
                    0.5837479270315091
                ],
                [
                    "CCCCC(F)(F)c1ccn(C(Cl)(Nc2ccc3c(c2S2(S(C)(Br)CCl)CO2)S(=NF)C3)N(C)CS(#CBr)(CC)CCBr)c1F",
                    0.5837479270315091
                ],
                [
                    "CCCCC(F)(F)c1ccn(C(Cl)(Nc2ccc3c(c2S2(CS(C)(CCl)CBr)CO2)S(=NF)C3)N(C)CS(#CBr)(CC)C(Cl)CBr)c1F",
                    0.5837479270315091
                ],
                [
                    "CCCCC(F)(F)c1ccn(C(Br)(Nc2ccc3c(c2S2(S(C)(CCl)CCl)CO2)S(=NF)C3)N(C)C(Br)CCS(#CBr)(CCC)C(C)Cl)c1F",
                    0.5837479270315091
                ],
                [
                    "CCC(Br)CC(F)(F)c1ccn(C(Nc2ccc3c4c2S2(CCO2)S(C)(Br)C=S4(=NF)C3)N(CCl)CCS(#CBr)(CC)C(C)Cl)c1F",
                    0.5837479270315091
                ],
                [
                    "CCC(Br)CC(F)(F)c1ccn(C(Nc2ccc3c(c2S2(S(Cl)(Br)CC)CO2)S(=NF)C3)N(C)C(CC)S(CC)(CCBr)C(C)C)c1F",
                    0.5837479270315091
                ],
                [
                    "CCC(Br)CC(F)(F)c1ccn(C(Nc2ccc3c(c2S2(S(Cl)(Br)CC)CO2)S(=NF)C3)N(C)C(CC)S(C)(#CBr)C(C)CCl)c1F",
                    0.5837479270315091
                ],
                [
                    "CCC(Br)CC(F)(F)c1ccn(C(Nc2ccc3c(c2S2(S(Cl)(Br)CC)CO2)S(=NF)C3)N(C)C(CC)S(#CBr)(CC)C(C)CCl)c1F",
                    0.5837479270315091
                ],
                [
                    "CCC(Br)CC(F)(F)c1ccn(C(Nc2ccc3c(c2S2(S(C)(Cl)Br)CO2)S(=NF)CC3)N(C)CCS(C)(CCBr)#SBr)c1F",
                    0.5837479270315091
                ],
                [
                    "CCC(Br)CC(F)(F)c1ccn(C(Nc2ccc3c(c2S2(S(C)(Br)CCl)CO2)S(=NF)C3)N(C)CCS(#CCBr)(CC)C(Cl)CBr)c1F",
                    0.5837479270315091
                ],
                [
                    "CCC(Br)CC(F)(F)c1ccn(C(Nc2ccc3c(c2S2(S(C)(Br)CCl)CO2)S(=NF)C3)N(C)CCCS(C)(#CBr)CCBr)c1F",
                    0.5837479270315091
                ],
                [
                    "CCC(Br)CC(F)(F)c1ccn(C(Nc2ccc3c(c2S2(S(C)(Br)CCl)CO2)S(=NF)C3)N(C)CC(Cl)CS(#CBr)(CC)CCBr)c1F",
                    0.5837479270315091
                ],
                [
                    "CCC(Br)CC(F)(F)c1ccn(C(Nc2ccc3c(c2S2(CS(C)(CC)CCl)CO2)S(=NF)C3)N(C)CCCS(C)(#CBr)C(C)Cl)c1F",
                    0.5837479270315091
                ],
                [
                    "CCC(Br)CC(F)(F)c1ccn(C(Nc2ccc3c(c2S2(CS(C)(C)Br)CO2)S(=NF)C3)N(C)CCS(C)(Cl)#CBr)c1F",
                    0.5837479270315091
                ],
                [
                    "CCC(Br)CC(F)(F)c1ccn(C(Nc2ccc3c(c2S2(CS(C)(C)Br)CO2)S(=NF)C3)N(C)CCS(#CCBr)(CC)C(Cl)CBr)c1F",
                    0.5837479270315091
                ],
                [
                    "CCC(Br)CC(F)(F)c1ccn(C(Nc2ccc3c(c2S2(CS(C)(C)Br)CO2)S(=NF)C3)N(C)CC(C)S(#CBr)(CC)C(Cl)Br)c1F",
                    0.5837479270315091
                ],
                [
                    "CCC(Br)CC(F)(F)c1ccn(C(Nc2ccc3c(c2S2(CS(C)(C)Br)CO2)S(=NF)C3)N(C)C(C)S(#CBr)(CC)C(Cl)Br)c1F",
                    0.5837479270315091
                ],
                [
                    "CCC(Br)CC(F)(F)c1ccn(C(Nc2ccc3c(c2S2(CS(C)(Br)CCl)CO2)S(=NF)C3)N(C)CCS(C)(Cl)#CBr)c1F",
                    0.5837479270315091
                ],
                [
                    "CCC(Br)CC(F)(F)c1ccn(C(Nc2ccc3c(c2S2(CS(C)(Br)CCl)CO2)S(=NF)C3)N(C)CCCS(C)(Cl)#CBr)c1F",
                    0.5837479270315091
                ],
                [
                    "CCC(Br)CC(F)(F)c1ccn(C(Nc2ccc3c(c2S2(CS(C)(Br)CCCl)CO2)S(=NF)C3)N(CC)CCCS(CC)(CBr)C(Cl)Cl)c1F",
                    0.5837479270315091
                ],
                [
                    "CCC(Br)CC(F)(F)c1ccn(C(Nc2ccc3c(c2S2(CS(C)(Br)CCCl)CO2)S(=NF)C3)N(CC)CCCS(CC)(CBr)C(C)Cl)c1F",
                    0.5837479270315091
                ],
                [
                    "CCC(Br)CC(F)(F)c1ccn(C(Nc2ccc3c(c2S2(CS(C)(Br)CCCl)CO2)S(=NF)C3)N(CC)CCCS(CC)(CBr)C(C)C)c1F",
                    0.5837479270315091
                ],
                [
                    "CCC(Br)CC(F)(F)c1ccn(C(Nc2ccc3c(c2S2(CS(C)(Br)CCCl)CO2)S(=NF)C3)N(C)CCCS(CC)(CBr)C(Cl)CCl)c1F",
                    0.5837479270315091
                ],
                [
                    "CCC(Br)CC(F)(F)c1ccn(C(Nc2ccc3c(c2S2(CS(C)(Br)C(Cl)Cl)CO2)S(=NF)C3)N(C)CCS(C)(Cl)#CBr)c1F",
                    0.5837479270315091
                ],
                [
                    "CCC(Br)CC(F)(F)c1ccn(C(Nc2ccc3c(c2S2(CS(Br)(CC)CCCl)CO2)S(=NF)C3)N(CC)CCCS(C)(CBr)C(C)Cl)c1F",
                    0.5837479270315091
                ],
                [
                    "CCC(Br)CC(F)(F)c1ccn(C(Nc2ccc3c(c2S2(CS(Br)(CC)CCCl)CO2)S(=NF)C3)N(C)CCCS(C)(CCl)CCBr)c1F",
                    0.5837479270315091
                ],
                [
                    "CCC(Br)CC(F)(F)c1ccn(C(Nc2ccc3c(c2S2(CS(Br)(CC)CCCl)CO2)S(=NF)C3)N(C)CCCS(C)(CCBr)C(C)Cl)c1F",
                    0.5837479270315091
                ],
                [
                    "CCC(Br)CC(F)(F)c1ccn(C(Nc2ccc3c(c2S2(CS(Br)(Br)CC)CO2)S(=NF)C3)N(C)C(Br)CS(#CBr)(CC)C(Cl)Br)c1F",
                    0.5837479270315091
                ],
                [
                    "CCC(Br)CC(F)(F)c1ccn(C(Nc2ccc3c(c2S2(CS(Br)(Br)CC)CO2)S(=NF)C3)N(C)C(Br)CCS(Br)(CC)CCBr)c1F",
                    0.5837479270315091
                ],
                [
                    "CCC(Br)CC(F)(F)c1ccn(C(Nc2ccc3c(c2S2(CS(Br)(Br)CC)CO2)S(=NF)C3)N(C)C(Br)CC(Cl)S(Br)(#CBr)CC)c1F",
                    0.5837479270315091
                ],
                [
                    "CCC(Br)CC(F)(F)c1ccn(C(Nc2ccc3c(c2S2(CCS(C)(Br)Br)CO2)S(=NF)C3)N(C)C(Br)CCS(#CBr)(CC)C(Cl)Br)c1F",
                    0.5837479270315091
                ],
                [
                    "CCC(Br)CC(F)(F)c1ccn(C(Nc2ccc3c(c2S2(CCS(Br)(Br)CC)CO2)S(=NF)C3)N(C)C(Br)CCS(C)(#CBr)C(Cl)Br)c1F",
                    0.5837479270315091
                ],
                [
                    "CCC(Br)CC(F)(F)c1ccn(C(Nc2ccc3c(c2S2(C(Cl)S(Br)(Br)C(C)Br)CO2)S(=NF)C3)N(C)C(Br)CCS(#CBr)(CC)CBr)c1F",
                    0.5837479270315091
                ],
                [
                    "CCC(Br)CC(F)(F)c1ccn(C(Nc2ccc3c(c2S2(#CCBr)CO2)S(=NF)C3)N(C)C(Br)(Br)CCS(Br)(CCBr)C(Cl)Br)c1F",
                    0.5837479270315091
                ],
                [
                    "CCC(Br)CC(F)(F)c1ccn(C(Nc2ccc3c(c2S2(#CC(Br)CCBr)CO2)S(=NF)C3)N(C)C(Br)(CBr)CCS(Br)(CC)C(Cl)Br)c1F",
                    0.5837479270315091
                ],
                [
                    "CCC(Br)CC(F)(F)c1ccn(C(Nc2ccc3c(c2S2(#CC(Br)CBr)CO2)S(=NF)C3)N(C)C(Br)(CBr)CCS(C)(Br)C(Cl)Br)c1F",
                    0.5837479270315091
                ],
                [
                    "CCC(Br)CC(F)(F)c1ccn(C(Nc2ccc3c(c2S2(#CC(Br)(Br)C(C)Br)CO2)S(=NF)C3)N(C)C(CBr)CS(#CBr)(CC)C(Cl)Br)c1F",
                    0.5837479270315091
                ],
                [
                    "CCC(Br)CC(F)(F)c1ccn(C(Nc2ccc3c(c2S2(#CC(Br)(Br)C(C)Br)CO2)S(=NF)C3)N(C)C(Br)CCS(#CBr)(CC)C(Cl)Br)c1F",
                    0.5837479270315091
                ],
                [
                    "CCC(Br)CC(F)(F)c1ccn(C(Nc2ccc3c(c2C2(CS(C)(C)Br)CO2)S(=NF)C3)N(C)CC(C)S(#CBr)(CC)C(Cl)Br)c1F",
                    0.5837479270315091
                ],
                [
                    "CCC(Br)CC(F)(F)c1ccn(C(Cl)(Nc2ccc3c(c2S2(S(C)(C)Br)CO2)S(=NF)C3)N(C)CC(Br)S(C)(#CBr)CCCBr)c1F",
                    0.5837479270315091
                ],
                [
                    "CCC(Br)CC(F)(F)c1ccn(C(Cl)(Nc2ccc3c(c2S2(S(C)(Br)CC)CO2)S(=NF)C3)N(C)CCS(Cl)(#CBr)CCCBr)c1F",
                    0.5837479270315091
                ],
                [
                    "CCC(Br)CC(F)(F)c1ccn(C(Cl)(Nc2ccc3c(c2S2(S(C)(Br)CC)CO2)S(=NF)C3)N(C)C(Br)S(C)(CC)CC)c1F",
                    0.5837479270315091
                ],
                [
                    "CCC(Br)CC(F)(F)c1ccn(C(Cl)(Nc2ccc3c(c2S2(S(C)(Br)CC)CCO2)S(=NF)CC3)N(C)CS(C)(#CBr)CCCBr)c1F",
                    0.5837479270315091
                ],
                [
                    "CCC(Br)CC(F)(F)c1ccn(C(Cl)(Nc2ccc3c(c2S2(S(C)(Br)CC)CCO2)S(=NF)CC3)N(C)CS(C)(#CBr)CCBr)c1F",
                    0.5837479270315091
                ],
                [
                    "CCC(Br)CC(F)(F)c1ccn(C(Cl)(Nc2ccc3c(c2S2(C(C)(C)Br)CO2)S(=NF)CC3)N(C)CS(C)(#CBr)CBr)c1F",
                    0.5837479270315091
                ],
                [
                    "CCC(Br)CC(F)(F)c1ccn(C(Cl)(Nc2ccc3c(c2S2(C(C)(Br)CC)CO2)S(=NF)CC3)N(C)CS(C)(#CBr)CCBr)c1F",
                    0.5837479270315091
                ],
                [
                    "CCC(Br)C(C(F)(F)c1ccn(C(Cl)(Nc2ccc3c(c2S2(S(C)(Br)CC)CO2)S(=NF)CC3)N(C)CC)c1F)S(C)(#CBr)CCBr",
                    0.5837479270315091
                ],
                [
                    "CCC(Br)C(Br)C(F)(F)c1ccn(C(Nc2ccc3c(c2S2(C(Cl)S(Br)(Br)C(C)Br)CO2)S(=NF)C3)N(C)C(Br)CCS(Br)(#CBr)CC)c1F",
                    0.5837479270315091
                ],
                [
                    "CCC(Br)C(Br)C(F)(F)c1ccn(C(Cl)(Nc2ccc3c(c2S2(C(C)(C)Br)CO2)S(=NF)CC3)N(CC)CS(C)(#CBr)CC)c1F",
                    0.5837479270315091
                ],
                [
                    "CCC(Br)C(Br)C(F)(F)c1ccn(C(Cl)(Nc2ccc3c(c2S2(C(C)(C)Br)CO2)S(=NF)CC3)N(C)CS(C)(#CBr)CC)c1F",
                    0.5837479270315091
                ],
                [
                    "CC(Br)CCC(F)(F)c1ccn(C(Nc2ccc3c(c2S2(S(C)(CBr)CCCl)OS2)S(=NF)C3)N(C)CCS(C)(#CBr)C(C)(Cl)CBr)c1F",
                    0.5837479270315091
                ],
                [
                    "CC(Br)CCC(F)(F)c1ccn(C(Nc2ccc3c(c2S2(S(C)(CBr)CCCl)OS2)S(=NF)C3)N(C)CCCS(C)(#CBr)C(C)(Cl)CBr)c1F",
                    0.5837479270315091
                ],
                [
                    "CC(Br)CCC(F)(F)c1ccn(C(Nc2ccc3c(c2S2(CS(C)(CBr)CCCl)OS2)S(=NF)C3)N(C)CCS(C)(#CBr)C(C)(Cl)CBr)c1F",
                    0.5837479270315091
                ],
                [
                    "CC(Br)CCC(F)(F)c1ccn(C(Nc2ccc3c(c2S2(CS(C)(Br)CCCl)OS2)S(=NF)C3)N(C)CCS(C)(#CCl)C(C)(Cl)C(Br)Br)c1F",
                    0.5837479270315091
                ],
                [
                    "CC(Br)CCC(F)(F)c1ccn(C(Nc2ccc3c(c2S2(CS(C)(Br)CCCl)OS2)S(=NF)C3)N(C)CCS(C)(#CBr)C(C)(Cl)C(Br)Br)c1F",
                    0.5837479270315091
                ],
                [
                    "CC(Br)CCC(F)(F)c1ccn(C(Nc2ccc3c(c2C2(CS(C)(CBr)CCCl)OS2)S(=NF)C3)N(C)CCS(C)(#CBr)C(C)(Cl)CBr)c1F",
                    0.5837479270315091
                ],
                [
                    "CC(Br)CCC(F)(F)c1ccn(C(Cl)(Nc2ccc3c(c2S2(S(Cl)(CCl)CBr)CO2)S(=NF)#C3)N(C)C(Cl)S(C)(CBr)CCBr)c1F",
                    0.5837479270315091
                ],
                [
                    "CC(Br)CCC(F)(F)c1ccn(C(Cl)(Nc2ccc3c(c2S2(S(C)(Br)CCl)CO2)S(=NF)C3)N(C)CC(Br)CS(C)(#CBr)C(C)Cl)c1F",
                    0.5837479270315091
                ],
                [
                    "CC(Br)CCC(F)(F)c1ccn(C(Cl)(Nc2ccc3c(c2S2(S(C)(Br)CCl)CO2)S(=NF)C3)N(C)CC(Br)CS(#CBr)(CCl)C(C)Cl)c1F",
                    0.5837479270315091
                ],
                [
                    "CC(Br)CCC(F)(F)c1ccn(C(Cl)(Nc2ccc3c(c2S2(CS(C)(Cl)Br)CO2)S(=NF)C3)N(C)CC(Br)CS(C)(#CBr)C(C)Cl)c1F",
                    0.5837479270315091
                ],
                [
                    "C=C(CCl)S(Br)(CC)CCN(CCl)C(Nc1ccc2c3c1S1(CCO1)S(C)(Br)C=S3(=NF)C2)n1ccc(C(F)(F)CC(Br)CC)c1F",
                    0.5837479270315091
                ],
                [
                    "C#S(CC)(CCN(C)C(Nc1ccc2c(c1S1(S(C)(Br)CCl)CO1)S(=NF)CC2)n1ccc(C(F)(F)CC(Br)CC)c1F)C(Cl)CBr",
                    0.5837479270315091
                ],
                [
                    "C#S(CC)(CCN(C)C(Nc1ccc2c(c1S1(CS(C)(Br)CC)OS1)C(=NF)C2)n1ccc(C(F)(F)CCC(C)Cl)c1F)C(Cl)CC(Cl)Br",
                    0.5837479270315091
                ],
                [
                    "C#S(CC)(CC(Br)N(CCl)C(Nc1ccc2c3c1S1(CCO1)S(C)(Br)C=S3(=NF)C2)n1ccc(C(F)(F)CC(Br)CC)c1F)C(C)Cl",
                    0.5837479270315091
                ],
                [
                    "C#S(CC)(CC(Br)N(CCl)C(Nc1ccc2c3c1S1(CCO1)S(C)(Br)C=S3(=NF)C2)n1ccc(C(F)(F)CC(Br)CC)c1F)C(C)CCl",
                    0.5837479270315091
                ],
                [
                    "C#S(CC)(C(C)CCl)C(Br)N(CCl)C(Nc1ccc2c3c1S1(CCO1)S(C)(Br)C=S3(=NF)C2)n1ccc(C(F)(F)CCCC)c1F",
                    0.5837479270315091
                ],
                [
                    "C#S(C)(Cl)CCN(C)C(Nc1ccc2c(c1S1(CS(C)(Br)CCl)CO1)S(=NF)C2)n1ccc(C(F)(F)CC(Br)CC)c1F",
                    0.5837479270315091
                ],
                [
                    "C#S(C)(CCl)CCN(C)C(Nc1ccc2c(c1S1(CCS(C)(Br)CC)CCO1)S(=NF)CC2)n1ccc(C(F)(F)CC(Br)CC)c1F",
                    0.5837479270315091
                ],
                [
                    "C#S(C)(CCN(C)C(Nc1ccc2c(c1S1(CS(Cl)(Br)CCCl)OS1)S(=NF)C2)n1ccc(C(F)(F)CCC(C)Br)c1F)C(C)(Cl)C(Br)Br",
                    0.5837479270315091
                ],
                [
                    "C#S(C)(CCBr)CN(CCC)C(Cl)(Nc1ccc2c(c1S1(S(C)(Br)CCBr)CO1)S(=NF)C2)n1ccc(C(F)(F)CC(Br)C(C)Br)c1F",
                    0.5837479270315091
                ],
                [
                    "C#S(C)(CCBr)CN(CC)C(Cl)(Nc1ccc2c(c1S1(S(C)(Br)CBr)CO1)S(=NF)C2)n1ccc(C(F)(F)CC(Br)CC)c1F",
                    0.5837479270315091
                ],
                [
                    "C#S(C)(CCBr)CCN(C)C(Cl)(Nc1ccc2c(c1S1(S(C)(Br)CC(C)Br)CO1)S(=NF)C2)n1ccc(C(F)(F)CC(Br)CC)c1F",
                    0.5837479270315091
                ]
            ],
            "execution_time": 61.170594215393066,
            "number_scoring_function_calls": 1000,
            "metadata": {
                "top_1": 0.5837479270315091,
                "top_10": 0.5837479270315091,
                "top_100": 0.5837479270315099,
                "internal_similarity_max": 0.9583333333333334,
                "internal_similarity_mean": 0.4562830281489556,
                "internal_similarity_histogram_density": [
                    [
                        0.1,
                        0.0,
                        0.4299999999999998,
                        2.5760000000000005,
                        3.818000000000001,
                        1.9579999999999982,
                        0.8080000000000002,
                        0.21400000000000005,
                        0.07200000000000001,
                        0.024000000000000004
                    ]
                ],
                "internal_similarity_histogram_bins": [
                    [
                        0.0,
                        0.1,
                        0.2,
                        0.30000000000000004,
                        0.4,
                        0.5,
                        0.6000000000000001,
                        0.7000000000000001,
                        0.8,
                        0.9,
                        1.0
                    ]
                ]
            }
        }
    ]
}
