# Supplementary material for: EvoMol: a flexible and interpretable evolutionary algorithm for unbiased de novo molecular generation
Source: J Cheminform. 2020 Sep 16;12:55. doi: 10.1186/s13321-020-00458-z (PMC7494000; doi:10.1186/s13321-020-00458-z)
Supplement: Supplementary file 2 — Additional file 2. Archive of the GuacaMol benchmarks experiments. [file 13321_2020_458_MOESM2_ESM.xz › GuacaMol_JSON/From Methane/output_v2_3.json]

{
    "guacamol_version": "0.5.0",
    "benchmark_suite_version": "v2",
    "timestamp": "20200414-0922",
    "results": [
        {
            "benchmark_name": "Celecoxib rediscovery",
            "score": 0.5888888888888889,
            "optimized_molecules": [
                [
                    "Cc1ccc(S(N)(=O)=O)ccc(C(F)(F)F)nn1C1=CS1(=c1cc1)=c1cc1",
                    0.5888888888888889
                ]
            ],
            "execution_time": 5.591550827026367,
            "number_scoring_function_calls": 1000,
            "metadata": {
                "top_1": 0.5888888888888889,
                "internal_similarity_max": 0.0,
                "internal_similarity_mean": 0.0,
                "internal_similarity_histogram_density": [
                    [
                        10.0,
                        0.0,
                        0.0,
                        0.0,
                        0.0,
                        0.0,
                        0.0,
                        0.0,
                        0.0,
                        0.0
                    ]
                ],
                "internal_similarity_histogram_bins": [
                    [
                        0.0,
                        0.1,
                        0.2,
                        0.30000000000000004,
                        0.4,
                        0.5,
                        0.6000000000000001,
                        0.7000000000000001,
                        0.8,
                        0.9,
                        1.0
                    ]
                ]
            }
        },
        {
            "benchmark_name": "Troglitazone rediscovery",
            "score": 0.6952380952380952,
            "optimized_molecules": [
                [
                    "Cc1c(C)c2c(c(C)c1O)CCC(C)(COC1=CNC(=O)C(Cc3cc[nH]c3)SC(=O)N1)O2",
                    0.6952380952380952
                ]
            ],
            "execution_time": 14.24036169052124,
            "number_scoring_function_calls": 1000,
            "metadata": {
                "top_1": 0.6952380952380952,
                "internal_similarity_max": 0.0,
                "internal_similarity_mean": 0.0,
                "internal_similarity_histogram_density": [
                    [
                        10.0,
                        0.0,
                        0.0,
                        0.0,
                        0.0,
                        0.0,
                        0.0,
                        0.0,
                        0.0,
                        0.0
                    ]
                ],
                "internal_similarity_histogram_bins": [
                    [
                        0.0,
                        0.1,
                        0.2,
                        0.30000000000000004,
                        0.4,
                        0.5,
                        0.6000000000000001,
                        0.7000000000000001,
                        0.8,
                        0.9,
                        1.0
                    ]
                ]
            }
        },
        {
            "benchmark_name": "Thiothixene rediscovery",
            "score": 0.7252747252747253,
            "optimized_molecules": [
                [
                    "CN1CCN(CCC=C2C(=P)Sc3ccc(S(=O)(=O)N(C)C)cc32)CC1",
                    0.7252747252747253
                ]
            ],
            "execution_time": 9.570133447647095,
            "number_scoring_function_calls": 1000,
            "metadata": {
                "top_1": 0.7252747252747253,
                "internal_similarity_max": 0.0,
                "internal_similarity_mean": 0.0,
                "internal_similarity_histogram_density": [
                    [
                        10.0,
                        0.0,
                        0.0,
                        0.0,
                        0.0,
                        0.0,
                        0.0,
                        0.0,
                        0.0,
                        0.0
                    ]
                ],
                "internal_similarity_histogram_bins": [
                    [
                        0.0,
                        0.1,
                        0.2,
                        0.30000000000000004,
                        0.4,
                        0.5,
                        0.6000000000000001,
                        0.7000000000000001,
                        0.8,
                        0.9,
                        1.0
                    ]
                ]
            }
        },
        {
            "benchmark_name": "Aripiprazole similarity",
            "score": 1.0,
            "optimized_molecules": [
                [
                    "O=C1CN2CCN(CCc3ccc(OCCCCN4CC4)cc3N1)c1cccc2c1Cl",
                    1.0
                ],
                [
                    "O=C1CN2CCN(CCc3ccc(OCCCCN4CC4)cc3N1)c1cccc(Cl)c12",
                    1.0
                ],
                [
                    "O=C1CN(c2cccc(Cl)c2Cl)CCc2ccc(OCCCCCCCN3CC3)cc2N1",
                    1.0
                ],
                [
                    "O=C1CN(c2cccc(Cl)c2Cl)CCNCCc2ccc(OCCCCN3CC3)cc2N1",
                    1.0
                ],
                [
                    "O=C1CN(c2cccc(Cl)c2Cl)CCNCCc2ccc(OCCCCCN3CC3)cc2N1",
                    1.0
                ],
                [
                    "O=C1CN(c2cccc(Cl)c2Cl)CCCc2ccc(OCCCCCN3CC3)cc2N1",
                    1.0
                ],
                [
                    "O=C1CCc2cccc(c2Cl)N2CCN(CCc3ccc(OCCCCN4CC4)cc3N1)CC2",
                    1.0
                ],
                [
                    "O=C1CCc2cccc(c2Cl)N2CCN(CC2)Cc2ccc(OCCCCN3CC3)cc2N1",
                    1.0
                ],
                [
                    "O=C1CCc2cccc(c2Cl)N2CCN(C2)c2ccc(OCCCCN3CC3)cc2N1",
                    1.0
                ],
                [
                    "O=C1CCc2cccc(c2Cl)N(Cl)CCc2ccc(OCCCCN3CC3)cc2N1",
                    1.0
                ],
                [
                    "O=C1CCc2c(Cl)cccc2N(Cl)CCc2ccc(OCCCCN3CC3)cc2N1",
                    1.0
                ],
                [
                    "O=C1CCNCN(c2cccc(Cl)c2Cl)CCc2ccc(OCCCCCN3CC3)cc2N1",
                    1.0
                ],
                [
                    "O=C1CCN2CCN(Cc3ccc(OCCCCN4CC4)cc3N1)c1cccc2c1Cl",
                    1.0
                ],
                [
                    "O=C1CCN2CCN(Cc3ccc(OCCCCN4CC4)cc3N1)c1c(Cl)cccc12",
                    1.0
                ],
                [
                    "O=C1CCN2CCN(CCc3ccc(OCCCCN4CC4)cc3N1)c1cccc2c1Cl",
                    1.0
                ],
                [
                    "O=C1CCN2CCN(CCc3ccc(OCCCCN4CC4)cc3N1)c1cccc(Cl)c12",
                    1.0
                ],
                [
                    "O=C1CCN2CCN(CCc3ccc(OCCCCN4CC4)cc3N1)c1c(Cl)cccc12",
                    1.0
                ],
                [
                    "O=C1CCN(c2cccc(Cl)c2Cl)SCc2ccc(OCCCCN3CC3)cc2N1",
                    1.0
                ],
                [
                    "O=C1CCN(c2cccc(Cl)c2Cl)SCNCCc2ccc(OCCCCN3CC3)cc2N1",
                    1.0
                ],
                [
                    "O=C1CCN(c2cccc(Cl)c2Cl)OCOCCc2ccc(OCCCCN3CC3)cc2N1",
                    1.0
                ],
                [
                    "O=C1CCN(c2cccc(Cl)c2Cl)Cn2snc2CCc2ccc(OCCCCN3CC3)cc2N1",
                    1.0
                ],
                [
                    "O=C1CCN(c2cccc(Cl)c2Cl)Cc2ccc(OCCCN3CC3)cc2N1",
                    1.0
                ],
                [
                    "O=C1CCN(c2cccc(Cl)c2Cl)CPNCc2ccc(OCCCCCN3CC3)cc2N1",
                    1.0
                ],
                [
                    "O=C1CCN(c2cccc(Cl)c2Cl)CNCc2ccc(OCCCCN3CC3)cc2N1",
                    1.0
                ],
                [
                    "O=C1CCN(c2cccc(Cl)c2Cl)CNCc2ccc(OCCCCCN3CC3)cc2N1",
                    1.0
                ],
                [
                    "O=C1CCN(c2cccc(Cl)c2Cl)CNCCc2ccc(OCCCN3CC3)cc2N1",
                    1.0
                ],
                [
                    "O=C1CCN(c2cccc(Cl)c2Cl)CNCCc2ccc(OCCCCN3CCC3)cc2N1",
                    1.0
                ],
                [
                    "O=C1CCN(c2cccc(Cl)c2Cl)CNCCc2ccc(OCCCCN3CC3)cc2N1",
                    1.0
                ],
                [
                    "O=C1CCN(c2cccc(Cl)c2Cl)CNCCc2ccc(OCCCCCN3CC3)cc2N1",
                    1.0
                ],
                [
                    "O=C1CCN(c2cccc(Cl)c2Cl)CNCCCc2ccc(OCCCCN3CC3)cc2N1",
                    1.0
                ],
                [
                    "O=C1CCN(c2cccc(Cl)c2Cl)CN(S)CCCc2ccc(OCCCCN3CC3)cc2N1",
                    1.0
                ],
                [
                    "O=C1CCN(c2cccc(Cl)c2Cl)CN(O)CCc2ccc(OCCCCN3CCC3)cc2N1",
                    1.0
                ],
                [
                    "O=C1CCN(c2cccc(Cl)c2Cl)CCc2ccc(OCCCN3CC3)cc2N1",
                    1.0
                ],
                [
                    "O=C1CCN(c2cccc(Cl)c2Cl)CCc2ccc(OCCCCCN3CC3)cc2N1",
                    1.0
                ],
                [
                    "O=C1CCN(c2cccc(Cl)c2Cl)CCPNCc2ccc(OCCCCN3CC3)cc2N1",
                    1.0
                ],
                [
                    "O=C1CCN(c2cccc(Cl)c2Cl)CCPNCc2ccc(OCCCCCN3CC3)cc2N1",
                    1.0
                ],
                [
                    "O=C1CCN(c2cccc(Cl)c2Cl)CCPCc2ccc(OCCCCCN3CC3)cc2N1",
                    1.0
                ],
                [
                    "O=C1CCN(c2cccc(Cl)c2Cl)CCNNCc2ccc(OCCCCN3CC3)cc2N1",
                    1.0
                ],
                [
                    "O=C1CCN(c2cccc(Cl)c2Cl)CCNCc2ccc(OCCCN3CC3)cc2N1",
                    1.0
                ],
                [
                    "O=C1CCN(c2cccc(Cl)c2Cl)CCNCc2ccc(OCCCCCN3CC3)cc2N1",
                    1.0
                ],
                [
                    "O=C1CCN(c2cccc(Cl)c2Cl)CCNCc2ccc(OCCCCCCN3CC3)cc2N1",
                    1.0
                ],
                [
                    "O=C1CCN(c2cccc(Cl)c2Cl)CCNCNCc2ccc(OCCCCN3CC3)cc2N1",
                    1.0
                ],
                [
                    "O=C1CCN(c2cccc(Cl)c2Cl)CCNCCc2ccc(OCCCN3CC3)cc2N1",
                    1.0
                ],
                [
                    "O=C1CCN(c2cccc(Cl)c2Cl)CCNCCc2ccc(OCCCCN3CCC3)cc2N1",
                    1.0
                ],
                [
                    "O=C1CCN(c2cccc(Cl)c2Cl)CCNCCc2ccc(OCCCCN3CC3)cc2N1",
                    1.0
                ],
                [
                    "O=C1CCN(c2cccc(Cl)c2Cl)CCNCCc2ccc(OCCCCCN3CCC3)cc2N1",
                    1.0
                ],
                [
                    "O=C1CCN(c2cccc(Cl)c2Cl)CCNCCc2ccc(OCCCCCN3CC3)cc2N1",
                    1.0
                ],
                [
                    "O=C1CCN(c2cccc(Cl)c2Cl)CCNCCCc2ccc(OCCCN3CC3)cc2N1",
                    1.0
                ],
                [
                    "O=C1CCN(c2cccc(Cl)c2Cl)CCNCCCc2ccc(OCCCCCN3CC3)cc2N1",
                    1.0
                ],
                [
                    "O=C1CCN(c2cccc(Cl)c2Cl)CCN(S)Cc2ccc(OCCCCCN3CC3)cc2N1",
                    1.0
                ],
                [
                    "O=C1CCN(c2cccc(Cl)c2Cl)CCN(S)CCc2ccc(OCCCN3CC3)cc2N1",
                    1.0
                ],
                [
                    "O=C1CCN(c2cccc(Cl)c2Cl)CCN(Br)Cc2ccc(OCCCCCCN3CC3)cc2N1",
                    1.0
                ],
                [
                    "O=C1CCN(c2cccc(Cl)c2Cl)CCN(Br)CCc2ccc(OCCCCCN3CC3)cc2N1",
                    1.0
                ],
                [
                    "O=C1CCN(c2cccc(Cl)c2Cl)CCCc2ccc(OCCCN3CC3)cc2N1",
                    1.0
                ],
                [
                    "O=C1CCN(c2cccc(Cl)c2Cl)CCCc2ccc(OCCCCN3CC3)cc2N1",
                    1.0
                ],
                [
                    "O=C1CCN(c2cccc(Cl)c2Cl)CCCc2ccc(OCCCCCN3CC3)cc2N1",
                    1.0
                ],
                [
                    "O=C1CCN(c2cccc(Cl)c2Cl)CCCNCCc2ccc(OCCCN3CC3)cc2N1",
                    1.0
                ],
                [
                    "O=C1CCN(c2cccc(Cl)c2Cl)CCCCc2ccc(OCCCN3CCC3)cc2N1",
                    1.0
                ],
                [
                    "O=C1CCN(c2cccc(Cl)c2Cl)CCCCc2ccc(OCCCN3CC3)cc2N1",
                    1.0
                ],
                [
                    "O=C1CCN(c2cccc(Cl)c2Cl)CCCCc2ccc(OCCCCN3CC3)cc2N1",
                    1.0
                ],
                [
                    "O=C1CCN(c2cccc(Cl)c2Cl)CCCCc2ccc(OCCCCCN3CCC3)cc2N1",
                    1.0
                ],
                [
                    "O=C1CCN(c2cccc(Cl)c2Cl)CCCCc2ccc(OCCCCCN3CC3)cc2N1",
                    1.0
                ],
                [
                    "O=C1CCN(c2cccc(Cl)c2Cl)CCCCc2ccc(OCCCCCCN3CCC3)cc2N1",
                    1.0
                ],
                [
                    "O=C1CCN(c2cccc(Cl)c2Cl)CCCCCc2ccc(OCCCCN3CCC3)cc2N1",
                    1.0
                ],
                [
                    "O=C1CCN(c2cccc(Cl)c2Cl)CCCCCc2ccc(OCCCCN3CC3)cc2N1",
                    1.0
                ],
                [
                    "O=C1CCN(c2cccc(Cl)c2Cl)CCCCCc2ccc(OCCCCCN3CCC3)cc2N1",
                    1.0
                ],
                [
                    "O=C1CCN(c2cccc(Cl)c2Cl)CCCCCCc2ccc(OCCCCN3CC3)cc2N1",
                    1.0
                ],
                [
                    "O=C1CCN(c2cccc(Cl)c2Cl)CCC(F)CCc2ccc(OCCCCN3CC3)cc2N1",
                    1.0
                ],
                [
                    "O=C1CCN(c2cccc(Cl)c2Cl)C(F)CCc2ccc(OCCCCN3CC3)cc2N1",
                    1.0
                ],
                [
                    "O=C1CCN(c2cccc(Cl)c2Cl)C(F)CCc2ccc(OCCCCCN3CC3)cc2N1",
                    1.0
                ],
                [
                    "O=C1CCN(c2cccc(Cl)c2Cl)C(F)CCCc2ccc(OCCCCN3CC3)cc2N1",
                    1.0
                ],
                [
                    "O=C1CCN(c2cccc(CCl)c2Cl)CCc2ccc(OCCCCCN3CC3)cc2N1",
                    1.0
                ],
                [
                    "O=C1CCN(Cl)c2cccc(Cl)c2CCc2ccc(OCCCCN3CC3)cc2N1",
                    1.0
                ],
                [
                    "O=C1CCCN(c2cccc(Cl)c2Cl)SCc2ccc(OCCCCN3CC3)cc2N1",
                    1.0
                ],
                [
                    "O=C1CCCN(c2cccc(Cl)c2Cl)SCCc2ccc(OCCCCN3CC3)cc2N1",
                    1.0
                ],
                [
                    "O=C1CCCN(c2cccc(Cl)c2Cl)SCCCc2ccc(OCCCCN3CC3)cc2N1",
                    1.0
                ],
                [
                    "O=C1CCCN(c2cccc(Cl)c2Cl)N(S)CCCc2ccc(OCCCCN3CC3)cc2N1",
                    1.0
                ],
                [
                    "O=C1CCCN(c2cccc(Cl)c2Cl)Cc2ccc(OCCCCN3CC3)cc2N1",
                    1.0
                ],
                [
                    "O=C1CCCN(c2cccc(Cl)c2Cl)CSCc2ccc(OCCCCN3CC3)cc2N1",
                    1.0
                ],
                [
                    "O=C1CCCN(c2cccc(Cl)c2Cl)CNCCc2ccc(OCCCCN3CC3)cc2N1",
                    1.0
                ],
                [
                    "O=C1CCCN(c2cccc(Cl)c2Cl)CN(S)CCc2ccc(OCCCCN3CC3)cc2N1",
                    1.0
                ],
                [
                    "O=C1CCCN(c2cccc(Cl)c2Cl)CN(S)CCCc2ccc(OCCCCN3CC3)cc2N1",
                    1.0
                ],
                [
                    "O=C1CCCN(c2cccc(Cl)c2Cl)CN(O)CCCc2ccc(OCCCCN3CC3)cc2N1",
                    1.0
                ],
                [
                    "O=C1CCCN(c2cccc(Cl)c2Cl)CCc2ccc(OCCCN3CC3)cc2N1",
                    1.0
                ],
                [
                    "O=C1CCCN(c2cccc(Cl)c2Cl)CCc2ccc(OCCCCCN3CC3)cc2N1",
                    1.0
                ],
                [
                    "O=C1CCCN(c2cccc(Cl)c2Cl)CCNCCc2ccc(OCCCN3CC3)cc2N1",
                    1.0
                ],
                [
                    "O=C1CCCN(c2cccc(Cl)c2Cl)CCNCCc2ccc(OCCCCN3CC3)cc2N1",
                    1.0
                ],
                [
                    "O=C1CCCN(c2cccc(Cl)c2Cl)CCNCCc2ccc(OCCCCCN3CC3)cc2N1",
                    1.0
                ],
                [
                    "O=C1CCCN(c2cccc(Cl)c2Cl)CCCc2ccc(OCCCN3CC3)cc2N1",
                    1.0
                ],
                [
                    "O=C1CCCN(c2cccc(Cl)c2Cl)CCCCc2ccc(OCCCN3CC3)cc2N1",
                    1.0
                ],
                [
                    "O=C1CCCN(c2cccc(Cl)c2Cl)CCCCCc2ccc(OCCCCN3CC3)cc2N1",
                    1.0
                ],
                [
                    "O=C1CCCN(c2cccc(Cl)c2Cl)CC(F)CCc2ccc(OCCCCN3CC3)cc2N1",
                    1.0
                ],
                [
                    "O=C1CCCN(c2cccc(Cl)c2Cl)C(F)CCc2ccc(OCCCCN3CC3)cc2N1",
                    1.0
                ],
                [
                    "O=C1CCCCN(c2cccc(Cl)c2Cl)CN(S)CCc2ccc(OCCCCN3CC3)cc2N1",
                    1.0
                ],
                [
                    "NSN1CCCc2ccc(OCCCCN3CC3)cc2NC(=O)CCN(c2cccc(Cl)c2Cl)C1",
                    1.0
                ],
                [
                    "CN1CCc2ccc(OCCCCN3CC3)cc2NC(=O)CCN(c2cccc(Cl)c2Cl)S1",
                    1.0
                ],
                [
                    "CN1CCCc2ccc(OCCCCN3CC3)cc2NC(=O)CCN(c2cccc(Cl)c2Cl)C1",
                    1.0
                ],
                [
                    "CN1CCCc2ccc(OCCCCN3CC3)cc2NC(=O)CCCN(c2cccc(Cl)c2Cl)C1",
                    1.0
                ],
                [
                    "CN1CCCc2ccc(OCCCCCN3CC3)cc2NC(=O)CCCN(c2cccc(Cl)c2Cl)CC1",
                    1.0
                ],
                [
                    "CC1Cc2ccc(OCCCCCN3CC3)cc2NC(=O)CCN(c2cccc(Cl)c2Cl)C1",
                    1.0
                ]
            ],
            "execution_time": 12.824536800384521,
            "number_scoring_function_calls": 1000,
            "metadata": {
                "top_1": 1.0,
                "top_10": 1.0,
                "top_100": 1.0,
                "internal_similarity_max": 1.0,
                "internal_similarity_mean": 0.7045454056528387,
                "internal_similarity_histogram_density": [
                    [
                        0.1,
                        0.0,
                        0.0,
                        0.0,
                        0.0,
                        0.36199999999999966,
                        4.564000000000001,
                        3.698000000000001,
                        1.0200000000000002,
                        0.25600000000000006
                    ]
                ],
                "internal_similarity_histogram_bins": [
                    [
                        0.0,
                        0.1,
                        0.2,
                        0.30000000000000004,
                        0.4,
                        0.5,
                        0.6000000000000001,
                        0.7000000000000001,
                        0.8,
                        0.9,
                        1.0
                    ]
                ]
            }
        },
        {
            "benchmark_name": "Albuterol similarity",
            "score": 0.8318849545516214,
            "optimized_molecules": [
                [
                    "OP(CNC(P)(P)C(P)(S)S)p1[pH][pH]1",
                    0.8435374149659864
                ],
                [
                    "NP(CNC(P)(P)S(P)(S)S)p1[pH][pH]1",
                    0.8435374149659864
                ],
                [
                    "NP(CNC(P)(P)C(P)(S)S)p1[pH][pH]1",
                    0.8435374149659864
                ],
                [
                    "CC(S)(S)C(P)(P)NCP(O)p1[pH][pH]1",
                    0.8435374149659864
                ],
                [
                    "CC(P)(NCP(S)p1[pH][pH]1)S(P)(S)S",
                    0.8435374149659864
                ],
                [
                    "CC(P)(NCP(S)p1[pH][pH]1)C(P)(S)S",
                    0.8435374149659864
                ],
                [
                    "CC(P)(NCP(S)p1[pH][pH]1)C(O)(P)S",
                    0.8435374149659864
                ],
                [
                    "CC(P)(NCP(N)p1[pH][pH]1)S(P)(S)S",
                    0.8435374149659864
                ],
                [
                    "CC(P)(NCP(N)p1[pH][pH]1)S(O)(P)S",
                    0.8435374149659864
                ],
                [
                    "CC(P)(NCP(N)p1[pH][pH]1)S(C)(S)S",
                    0.8435374149659864
                ],
                [
                    "CC(P)(NCP(N)p1[pH][pH]1)C(P)(S)S",
                    0.8435374149659864
                ],
                [
                    "CC(P)(NCP(N)p1[pH][pH]1)C(O)(P)S",
                    0.8435374149659864
                ],
                [
                    "CC(O)(S)C(C)(P)NCP(S)p1[pH][pH]1",
                    0.8435374149659864
                ],
                [
                    "CC(O)(S)C(C)(P)NCP(N)p1[pH][pH]1",
                    0.8435374149659864
                ],
                [
                    "CC(C)(NCP(S)p1[pH][pH]1)S(P)(S)S",
                    0.8435374149659864
                ],
                [
                    "OP(CNC(P)(P)C(P)S)p1[pH][pH]1",
                    0.8333333333333333
                ],
                [
                    "NP(CNC(P)(P)C(P)S)p1[pH][pH]1",
                    0.8333333333333333
                ],
                [
                    "CP(S)C(P)(P)NCP(O)p1[pH][pH]1",
                    0.8333333333333333
                ],
                [
                    "CP(O)C(P)(P)NCP(O)p1[pH][pH]1",
                    0.8333333333333333
                ],
                [
                    "CP(N)C(P)(P)NCP(O)p1[pH][pH]1",
                    0.8333333333333333
                ],
                [
                    "CC(S)C(P)(P)NCP(N)p1[pH][pH]1",
                    0.8333333333333333
                ],
                [
                    "CC(S)C(C)(P)NCP(O)p1[pH][pH]1",
                    0.8333333333333333
                ],
                [
                    "CC(S)C(C)(P)NCP(N)p1[pH][pH]1",
                    0.8333333333333333
                ],
                [
                    "CC(P)(NCP(S)p1[pH][pH]1)C(P)S",
                    0.8333333333333333
                ],
                [
                    "CC(P)(NCP(N)p1[pH][pH]1)C(P)S",
                    0.8333333333333333
                ],
                [
                    "CC(P)(NCP(N)p1[pH][pH]1)C(O)P",
                    0.8333333333333333
                ],
                [
                    "CC(O)C(P)(P)NCP(N)p1[pH][pH]1",
                    0.8333333333333333
                ],
                [
                    "CC(O)C(C)(P)NCP(S)p1[pH][pH]1",
                    0.8333333333333333
                ],
                [
                    "CC(O)C(C)(P)NCP(N)p1[pH][pH]1",
                    0.8333333333333333
                ],
                [
                    "NP(CNC(P)(P)P)p1[pH][pH]1",
                    0.8296296296296296
                ],
                [
                    "CC(P)(P)NCP(N)p1[pH][pH]1",
                    0.8296296296296296
                ],
                [
                    "OP(CNC(P)(P)C(F)(P)S)p1[pH][pH]1",
                    0.7999999999999999
                ],
                [
                    "NP(CNC1(P)C=S1(P)(P)S)p1[pH][pH]1",
                    0.7999999999999999
                ],
                [
                    "NP(CNC(P)(P)C(N)(P)S)p1[pH][pH]1",
                    0.7999999999999999
                ],
                [
                    "CC(P)(S)C(P)(P)NCP(N)p1[pH][pH]1",
                    0.7999999999999999
                ],
                [
                    "CC(P)(S)C(C)(P)NCP(S)p1[pH][pH]1",
                    0.7999999999999999
                ],
                [
                    "CC(P)(S)C(C)(P)NCP(N)p1[pH][pH]1",
                    0.7999999999999999
                ],
                [
                    "CC(P)(NCP(S)p1[pH][pH]1)S(P)(S)#[SH]",
                    0.7999999999999999
                ],
                [
                    "CC(P)(NCP(S)p1[pH][pH]1)S(F)(P)S",
                    0.7999999999999999
                ],
                [
                    "CC(P)(NCP(S)p1[pH][pH]1)C(P)(S)Cl",
                    0.7999999999999999
                ],
                [
                    "CC(P)(NCP(N)p1[pH][pH]1)S(P)(P)S",
                    0.7999999999999999
                ],
                [
                    "CC(P)(NCP(N)p1[pH][pH]1)S(C)(S)Br",
                    0.7999999999999999
                ],
                [
                    "CC(P)(NCP(N)p1[pH][pH]1)S(C)(P)S",
                    0.7999999999999999
                ],
                [
                    "CC(P)(NCP(N)p1[pH][pH]1)S(C)(F)S",
                    0.7999999999999999
                ],
                [
                    "CC(P)(NCP(N)p1[pH][pH]1)C(P)(S)Cl",
                    0.7999999999999999
                ],
                [
                    "CC(P)(NCP(N)p1[pH][pH]1)C(P)(S)Br",
                    0.7999999999999999
                ],
                [
                    "CC(P)(NCP(N)p1[pH][pH]1)C(O)(P)P",
                    0.7999999999999999
                ],
                [
                    "CC(P)(NCP(N)p1[pH][pH]1)C(O)(P)Br",
                    0.7999999999999999
                ],
                [
                    "CC(P)(NCP(N)p1[pH][pH]1)C(N)(P)S",
                    0.7999999999999999
                ],
                [
                    "CC(O)(Br)C(C)(P)NCP(N)p1[pH][pH]1",
                    0.7999999999999999
                ],
                [
                    "CC(N)(S)C(C)(P)NCP(N)p1[pH][pH]1",
                    0.7999999999999999
                ],
                [
                    "CC(F)(S)C(C)(P)NCP(O)p1[pH][pH]1",
                    0.7999999999999999
                ],
                [
                    "PCC(P)(NCP(S)p1[pH][pH]1)S(P)(S)S",
                    0.7948717948717948
                ],
                [
                    "OP(CNC(P)(P)C(P)(S)CS)p1[pH][pH]1",
                    0.7948717948717948
                ],
                [
                    "OP(CNC(P)(CP)C(P)(S)S)p1[pH][pH]1",
                    0.7948717948717948
                ],
                [
                    "NP(CNC(P)(P)C(S)(S)CP)p1[pH][pH]1",
                    0.7948717948717948
                ],
                [
                    "NP(CNC(P)(P)C(P)(S)SS)p1[pH][pH]1",
                    0.7948717948717948
                ],
                [
                    "NP(CNC(P)(P)C(P)(S)SO)p1[pH][pH]1",
                    0.7948717948717948
                ],
                [
                    "NP(CNC(P)(P)C(P)(S)CS)p1[pH][pH]1",
                    0.7948717948717948
                ],
                [
                    "NP(CNC(P)(CP)C(P)(S)S)p1[pH][pH]1",
                    0.7948717948717948
                ],
                [
                    "CPC(P)(NCP(O)p1[pH][pH]1)C(P)(S)S",
                    0.7948717948717948
                ],
                [
                    "CPC(C)(NCP(N)p1[pH][pH]1)S(O)(P)S",
                    0.7948717948717948
                ],
                [
                    "CCC(P)(NCP(S)p1[pH][pH]1)C(C)(O)S",
                    0.7948717948717948
                ],
                [
                    "CCC(P)(NCP(N)p1[pH][pH]1)S(O)(P)S",
                    0.7948717948717948
                ],
                [
                    "CCC(P)(NCP(N)p1[pH][pH]1)S(C)(S)S",
                    0.7948717948717948
                ],
                [
                    "CCC(P)(NCP(N)p1[pH][pH]1)C(P)(S)S",
                    0.7948717948717948
                ],
                [
                    "CCC(C)(NCP(N)p1[pH][pH]1)C(O)(P)S",
                    0.7948717948717948
                ],
                [
                    "CC(P)(NCP(S)p1[pH][pH]1)S(S)(S)CP",
                    0.7948717948717948
                ],
                [
                    "CC(P)(NCP(S)p1[pH][pH]1)S(P)(S)SO",
                    0.7948717948717948
                ],
                [
                    "CC(P)(NCP(S)p1[pH][pH]1)S(P)(S)CS",
                    0.7948717948717948
                ],
                [
                    "CC(P)(NCP(S)p1[pH][pH]1)C(P)(S)CS",
                    0.7948717948717948
                ],
                [
                    "CC(P)(NCP(S)p1[pH][pH]1)C(O)(S)PP",
                    0.7948717948717948
                ],
                [
                    "CC(P)(NCP(S)p1[pH][pH]1)C(O)(P)CS",
                    0.7948717948717948
                ],
                [
                    "CC(P)(NCP(N)p1[pH][pH]1)S(P)(S)SO",
                    0.7948717948717948
                ],
                [
                    "CC(P)(NCP(N)p1[pH][pH]1)S(P)(S)CS",
                    0.7948717948717948
                ],
                [
                    "CC(P)(NCP(N)p1[pH][pH]1)S(P)(S)CO",
                    0.7948717948717948
                ],
                [
                    "CC(P)(NCP(N)p1[pH][pH]1)S(C)(S)SN",
                    0.7948717948717948
                ],
                [
                    "CC(P)(NCP(N)p1[pH][pH]1)C(P)(S)OS",
                    0.7948717948717948
                ],
                [
                    "CC(P)(NCP(N)p1[pH][pH]1)C(P)(S)CS",
                    0.7948717948717948
                ],
                [
                    "CC(P)(NCP(N)p1[pH][pH]1)C(P)(S)CO",
                    0.7948717948717948
                ],
                [
                    "CC(P)(NCP(N)p1[pH][pH]1)C(O)(P)SN",
                    0.7948717948717948
                ],
                [
                    "CC(P)(NCP(N)p1[pH][pH]1)C(O)(P)CS",
                    0.7948717948717948
                ],
                [
                    "CC(P)(CS(O)(P)S)NCP(N)p1[pH][pH]1",
                    0.7948717948717948
                ],
                [
                    "CC(P)(CC(P)(S)S)NCP(S)p1[pH][pH]1",
                    0.7948717948717948
                ],
                [
                    "CC(O)(CS)C(C)(P)NCP(N)p1[pH][pH]1",
                    0.7948717948717948
                ],
                [
                    "CC(NCP(N)p1[pH][pH]1)(PP)C(O)(P)S",
                    0.7948717948717948
                ],
                [
                    "CC(CP)(NCP(N)p1[pH][pH]1)C(O)(P)S",
                    0.7948717948717948
                ],
                [
                    "OP(CNC1(P)C(S)P1P)p1[pH][pH]1",
                    0.7891156462585034
                ],
                [
                    "OP(CNC(P)(P)C(S)S)p1[pH][pH]1",
                    0.7891156462585034
                ],
                [
                    "OC(S)C(P)(P)NCP(O)p1[pH][pH]1",
                    0.7891156462585034
                ],
                [
                    "NP(CNC1(P)PC1(P)S)p1[pH][pH]1",
                    0.7891156462585034
                ],
                [
                    "NP(CNC1(P)CC1(O)P)p1[pH][pH]1",
                    0.7891156462585034
                ],
                [
                    "NP(CNC1(P)C(S)P1P)p1[pH][pH]1",
                    0.7891156462585034
                ],
                [
                    "NP(CNC(P)(P)C(S)S)p1[pH][pH]1",
                    0.7891156462585034
                ],
                [
                    "NP(CNC(P)(P)C(O)S)p1[pH][pH]1",
                    0.7891156462585034
                ],
                [
                    "CC1(S)CC1(P)NCP(N)p1[pH][pH]1",
                    0.7891156462585034
                ],
                [
                    "CC1(NCP(N)p2[pH][pH]2)PC1(P)S",
                    0.7891156462585034
                ],
                [
                    "CC(P)(NCP(S)p1[pH][pH]1)C(O)S",
                    0.7891156462585034
                ],
                [
                    "CC(P)(NCP(N)p1[pH][pH]1)C(S)S",
                    0.7891156462585034
                ],
                [
                    "CC(P)(NCP(N)p1[pH][pH]1)C(O)S",
                    0.7891156462585034
                ]
            ],
            "execution_time": 2.3281266689300537,
            "number_scoring_function_calls": 1000,
            "metadata": {
                "top_1": 0.8435374149659864,
                "top_10": 0.8435374149659864,
                "top_100": 0.8085800337228913,
                "internal_similarity_max": 0.84375,
                "internal_similarity_mean": 0.4361600520439356,
                "internal_similarity_histogram_density": [
                    [
                        0.1,
                        0.0,
                        0.7279999999999998,
                        4.184000000000001,
                        1.3140000000000003,
                        2.7179999999999973,
                        0.6160000000000002,
                        0.32600000000000007,
                        0.014000000000000002,
                        0.0
                    ]
                ],
                "internal_similarity_histogram_bins": [
                    [
                        0.0,
                        0.1,
                        0.2,
                        0.30000000000000004,
                        0.4,
                        0.5,
                        0.6000000000000001,
                        0.7000000000000001,
                        0.8,
                        0.9,
                        1.0
                    ]
                ]
            }
        },
        {
            "benchmark_name": "Mestranol similarity",
            "score": 1.0,
            "optimized_molecules": [
                [
                    "C#CC1(O)CCCC2C3CCC4=CC(=C=CC(OC)=C4)C3CCC21C",
                    1.0
                ],
                [
                    "C#CC1(O)CCC2C3CCc4cc(OC)p5c4C(=C5)C3CCC21C",
                    1.0
                ],
                [
                    "C#CC1(O)CCC2C3CCc4cc(OC)p(c4)C=C(S)C3CCC21C",
                    1.0
                ],
                [
                    "C#CC1(O)CCC2C3CCc4cc(OC)p(c4)C=C(P)C3CCC21C",
                    1.0
                ],
                [
                    "C#CC1(O)CCC2C3CCc4cc(OC)p(c4)C=C(O)C3CCC21C",
                    1.0
                ],
                [
                    "C#CC1(O)CCC2C3CCc4cc(OC)p(c4)C=C(N)C3CCC21C",
                    1.0
                ],
                [
                    "C#CC1(O)CCC2C3CCc4cc(OC)p(c4)C=C(F)C3CCC21C",
                    1.0
                ],
                [
                    "C#CC1(O)CCC2C3CCc4cc(OC)p(c4)C=C(Cl)C3CCC21C",
                    1.0
                ],
                [
                    "C#CC1(O)CCC2C3CCc4cc(OC)p(c4)C=C(C)C3CCC21C",
                    1.0
                ],
                [
                    "C#CC1(O)CCC2C3CCc4cc(OC)p(c4)C=C(Br)C3CCC21C",
                    1.0
                ],
                [
                    "C#CC1(O)CCC2C3CCc4cc(OC)n5c4C(=C5)C3CCC21C",
                    1.0
                ],
                [
                    "C#CC1(O)CCC2C3CCc4cc(OC)n(c4)C=C(S)C3CCC21C",
                    1.0
                ],
                [
                    "C#CC1(O)CCC2C3CCc4cc(OC)n(c4)C=C(P)C3CCC21C",
                    1.0
                ],
                [
                    "C#CC1(O)CCC2C3CCc4cc(OC)n(c4)C=C(O)C3CCC21C",
                    1.0
                ],
                [
                    "C#CC1(O)CCC2C3CCc4cc(OC)n(c4)C=C(N)C3CCC21C",
                    1.0
                ],
                [
                    "C#CC1(O)CCC2C3CCc4cc(OC)n(c4)C=C(F)C3CCC21C",
                    1.0
                ],
                [
                    "C#CC1(O)CCC2C3CCc4cc(OC)n(c4)C=C(Cl)C3CCC21C",
                    1.0
                ],
                [
                    "C#CC1(O)CCC2C3CCc4cc(OC)n(c4)C=C(C)C3CCC21C",
                    1.0
                ],
                [
                    "C#CC1(O)CCC2C3CCc4cc(OC)n(c4)C=C(Br)C3CCC21C",
                    1.0
                ],
                [
                    "C#CC1(O)CCC2C3CC[SH]45=C6C(=CS64C(OC)=C5)C3CCC21C",
                    1.0
                ],
                [
                    "C#CC1(O)CCC2C3CC[SH]45=C6C(=CC64C(OC)=C5)C3CCC21C",
                    1.0
                ],
                [
                    "C#CC1(O)CCC2C3CCS4=C5C(=C[SH]5C(OC)=C4)C3CCC21C",
                    1.0
                ],
                [
                    "C#CC1(O)CCC2C3CCS4=C5C(=CP5C(OC)=C4)C3CCC21C",
                    1.0
                ],
                [
                    "C#CC1(O)CCC2C3CCS4=C5C(=CN5C(OC)=C4)C3CCC21C",
                    1.0
                ],
                [
                    "C#CC1(O)CCC2C3CCS4=C5C(=CC5C(OC)=C4)C3CCC21C",
                    1.0
                ],
                [
                    "C#CC1(O)CCC2C3CCC4=[SH]5=CC(OC)=C4C=C5C3CCC21C",
                    1.0
                ],
                [
                    "C#CC1(O)CCC2C3CCC4=[SH]5=C(C=C5C3CCC21C)C(OC)=C4",
                    1.0
                ],
                [
                    "C#CC1(O)CCC2C3CCC4=[SH](=CC(OC)=C4)C(=S)C3CCC21C",
                    1.0
                ],
                [
                    "C#CC1(O)CCC2C3CCC4=[SH](=CC(OC)=C4)C(=P)C3CCC21C",
                    1.0
                ],
                [
                    "C#CC1(O)CCC2C3CCC4=[SH](=CC(OC)=C4)C(=O)C3CCC21C",
                    1.0
                ],
                [
                    "C#CC1(O)CCC2C3CCC4=[SH](=CC(OC)=C4)C(=CS)C3CCC21C",
                    1.0
                ],
                [
                    "C#CC1(O)CCC2C3CCC4=[SH](=CC(OC)=C4)C(=CP)C3CCC21C",
                    1.0
                ],
                [
                    "C#CC1(O)CCC2C3CCC4=[SH](=CC(OC)=C4)C(=CO)C3CCC21C",
                    1.0
                ],
                [
                    "C#CC1(O)CCC2C3CCC4=[SH](=CC(OC)=C4)C(=CN)C3CCC21C",
                    1.0
                ],
                [
                    "C#CC1(O)CCC2C3CCC4=[SH](=CC(OC)=C4)C(=CF)C3CCC21C",
                    1.0
                ],
                [
                    "C#CC1(O)CCC2C3CCC4=[SH](=CC(OC)=C4)C(=CCl)C3CCC21C",
                    1.0
                ],
                [
                    "C#CC1(O)CCC2C3CCC4=[SH](=CC(OC)=C4)C(=CC)C3CCC21C",
                    1.0
                ],
                [
                    "C#CC1(O)CCC2C3CCC4=[SH](=CC(OC)=C4)C(=CBr)C3CCC21C",
                    1.0
                ],
                [
                    "C#CC1(O)CCC2C3CCC4=[SH](=CC(OC)=C4)C(=C)C3CCC21C",
                    1.0
                ],
                [
                    "C#CC1(O)CCC2C3CCC4=S5C(=CC5C(OC)=C4)C3CCC21C",
                    1.0
                ],
                [
                    "C#CC1(O)CCC2C3CCC4=S5(=CC(OC)=C4)SC=C5C3CCC21C",
                    1.0
                ],
                [
                    "C#CC1(O)CCC2C3CCC4=S5(=CC(OC)=C4)C=C5C3CCCC21C",
                    1.0
                ],
                [
                    "C#CC1(O)CCC2C3CCC4=C[SH]5(=[SH]C(=C5)C3CCC21C)C(OC)=C4",
                    1.0
                ],
                [
                    "C#CC1(O)CCC2C3CCC4=C[SH]5(=PC(=C5)C3CCC21C)C(OC)=C4",
                    1.0
                ],
                [
                    "C#CC1(O)CCC2C3CCC4=C[SH]5(=NC(=C5)C3CCC21C)C(OC)=C4",
                    1.0
                ],
                [
                    "C#CC1(O)CCC2C3CCC4=C[SH]5(=CC(=C5)C3CCC21C)C(OC)=C4",
                    1.0
                ],
                [
                    "C#CC1(O)CCC2C3CCC4=C[SH](C=C(S)C3CCC21C)C(OC)=C4",
                    1.0
                ],
                [
                    "C#CC1(O)CCC2C3CCC4=C[SH](C=C(P)C3CCC21C)C(OC)=C4",
                    1.0
                ],
                [
                    "C#CC1(O)CCC2C3CCC4=C[SH](C=C(O)C3CCC21C)C(OC)=C4",
                    1.0
                ],
                [
                    "C#CC1(O)CCC2C3CCC4=C[SH](C=C(N)C3CCC21C)C(OC)=C4",
                    1.0
                ],
                [
                    "C#CC1(O)CCC2C3CCC4=C[SH](C=C(F)C3CCC21C)C(OC)=C4",
                    1.0
                ],
                [
                    "C#CC1(O)CCC2C3CCC4=C[SH](C=C(Cl)C3CCC21C)C(OC)=C4",
                    1.0
                ],
                [
                    "C#CC1(O)CCC2C3CCC4=C[SH](C=C(C)C3CCC21C)C(OC)=C4",
                    1.0
                ],
                [
                    "C#CC1(O)CCC2C3CCC4=C[SH](C=C(Br)C3CCC21C)C(OC)=C4",
                    1.0
                ],
                [
                    "C#CC1(O)CCC2C3CCC4=CS5(C=C(S5)C3CCC21C)C(OC)=C4",
                    1.0
                ],
                [
                    "C#CC1(O)CCC2C3CCC4=CS5(C=C(O5)C3CCC21C)C(OC)=C4",
                    1.0
                ],
                [
                    "C#CC1(O)CCC2C3CCC4=CS5(C=C(N5)C3CCC21C)C(OC)=C4",
                    1.0
                ],
                [
                    "C#CC1(O)CCC2C3CCC4=CS5(C=C(C5)C3CCC21C)C(OC)=C4",
                    1.0
                ],
                [
                    "C#CC1(O)CCC2C3CCC4=CS5(#SC(=C5)C3CCC21C)C(OC)=C4",
                    1.0
                ],
                [
                    "C#CC1(O)CCC2C3CCC4=CS5(#CC(=C5)C3CCC21C)C(OC)=C4",
                    1.0
                ],
                [
                    "C#CC1(O)CCC2C3CCC4=CC5(C=C(S5)C3CCC21C)C(OC)=C4",
                    1.0
                ],
                [
                    "C#CC1(O)CCC2C3CCC4=CC5(C=C(P5)C3CCC21C)C(OC)=C4",
                    1.0
                ],
                [
                    "C#CC1(O)CCC2C3CCC4=CC5(C=C(O5)C3CCC21C)C(OC)=C4",
                    1.0
                ],
                [
                    "C#CC1(O)CCC2C3CCC4=CC5(C=C(N5)C3CCC21C)C(OC)=C4",
                    1.0
                ],
                [
                    "C#CC1(O)CCC2C3CCC4=CC5(C=C(C5)C3CCC21C)C(OC)=C4",
                    1.0
                ],
                [
                    "C#CC1(O)CCC2C3CCC4=CC(C=C(S)C3CCC21C)C(OC)=C4",
                    1.0
                ],
                [
                    "C#CC1(O)CCC2C3CCC4=CC(C=C(P)C3CCC21C)C(OC)=C4",
                    1.0
                ],
                [
                    "C#CC1(O)CCC2C3CCC4=CC(C=C(O)C3CCC21C)C(OC)=C4",
                    1.0
                ],
                [
                    "C#CC1(O)CCC2C3CCC4=CC(C=C(N)C3CCC21C)C(OC)=C4",
                    1.0
                ],
                [
                    "C#CC1(O)CCC2C3CCC4=CC(C=C(F)C3CCC21C)C(OC)=C4",
                    1.0
                ],
                [
                    "C#CC1(O)CCC2C3CCC4=CC(C=C(Cl)C3CCC21C)C(OC)=C4",
                    1.0
                ],
                [
                    "C#CC1(O)CCC2C3CCC4=CC(C=C(C)C3CCC21C)C(OC)=C4",
                    1.0
                ],
                [
                    "C#CC1(O)CCC2C3CCC4=CC(C=C(Br)C3CCC21C)C(OC)=C4",
                    1.0
                ],
                [
                    "C#CC1(O)CCC2C3CCC4=CC(=S=CC(OC)=C4)C(CCC21C)C3",
                    1.0
                ],
                [
                    "C#CC1(O)CCC2C3CCC4=CC(=CSC(OC)=C4)C3CCC21C",
                    1.0
                ],
                [
                    "C#CC1(O)CCC2C3CCC4=CC(=CPC(OC)=C4)C3CCC21C",
                    1.0
                ],
                [
                    "C#CC1(O)CCC2C3CCC4=CC(=COC(OC)=C4)C3CCC21C",
                    1.0
                ],
                [
                    "C#CC1(O)CCC2C3CCC4=CC(=CCC(OC)=C4)C3CCC21C",
                    1.0
                ],
                [
                    "C#CC1(O)CCC2C3CCC4=CC(=C=CC(OC)=C4)C3CCCC21C",
                    1.0
                ],
                [
                    "C#CC1(O)CCC2C3CCC4=CC(=C=CC(OC)=C4)C3CCC21C",
                    1.0
                ],
                [
                    "C#CC1(O)CCC2C3CCC4=CC(=C=CC(OC)=C4)C(CCC21C)C3",
                    1.0
                ],
                [
                    "C#CC1(O)CCC2C3CCC4=C5C(=C[SH]5C(OC)=C4)C3CCC21C",
                    1.0
                ],
                [
                    "C#CC1(O)CCC2C3CCC4=C5C(=CC5C(OC)=C4)C3CCC21C",
                    1.0
                ],
                [
                    "C#CC1(O)CCC2C3CCC4=C(C=CCC3CCC21C)C(OC)=C4",
                    1.0
                ],
                [
                    "C#CC1(O)CCC2C3CCC4=C(C=CC3CCC21C)C(OC)=C4",
                    1.0
                ],
                [
                    "C#CC1(O)CCC2C3CCC4=C(C=C(S)C3CCC21C)C(OC)=C4",
                    1.0
                ],
                [
                    "C#CC1(O)CCC2C3CCC4=C(C=C(P)C3CCC21C)C(OC)=C4",
                    1.0
                ],
                [
                    "C#CC1(O)CCC2C3CCC4=C(C=C(O)C3CCC21C)C(OC)=C4",
                    1.0
                ],
                [
                    "C#CC1(O)CCC2C3CCC4=C(C=C(N)C3CCC21C)C(OC)=C4",
                    1.0
                ],
                [
                    "C#CC1(O)CCC2C3CCC4=C(C=C(F)C3CCC21C)C(OC)=C4",
                    1.0
                ],
                [
                    "C#CC1(O)CCC2C3CCC4=C(C=C(Cl)C3CCC21C)C(OC)=C4",
                    1.0
                ],
                [
                    "C#CC1(O)CCC2C3CCC4=C(C=C(C)C3CCC21C)C(OC)=C4",
                    1.0
                ],
                [
                    "C#CC1(O)CCC2C3CCC(C=COC)=C4C=C4C3CCC21C",
                    1.0
                ],
                [
                    "C#CC1(O)CCC2C3CC=C4C=C(OC)C=C=C4C3CCC21C",
                    1.0
                ],
                [
                    "C#CC1(O)CC2C3CCC4=S5(=CC(OC)=C4)C=C5C3CCC21C",
                    1.0
                ],
                [
                    "C#CC1(O)CC2C3CCC4=CCC(=CCC(OC)=C4)C3CCC21C",
                    1.0
                ],
                [
                    "C#CC1(O)CC2C3CCC4=CC5(C=C(C5)C3CCC21C)C(OC)=C4",
                    1.0
                ],
                [
                    "C#CC1(O)CC2C3CCC4=CC(=CCC(OC)=C4)C3CCC21C",
                    1.0
                ],
                [
                    "C#CC1(O)CC2C3CCC4=CC(=C=CC(OC)=C4)C3CCCC21C",
                    1.0
                ],
                [
                    "C#CC1(O)CC2C3CCC4=CC(=C=CC(OC)=C4)C3CCC21C",
                    1.0
                ]
            ],
            "execution_time": 6.958609104156494,
            "number_scoring_function_calls": 1000,
            "metadata": {
                "top_1": 1.0,
                "top_10": 1.0,
                "top_100": 1.0,
                "internal_similarity_max": 0.9074074074074074,
                "internal_similarity_mean": 0.4946016325954649,
                "internal_similarity_histogram_density": [
                    [
                        0.1,
                        0.0,
                        0.0,
                        0.3140000000000001,
                        5.536000000000001,
                        3.4039999999999973,
                        0.20600000000000004,
                        0.23800000000000004,
                        0.20000000000000004,
                        0.0020000000000000005
                    ]
                ],
                "internal_similarity_histogram_bins": [
                    [
                        0.0,
                        0.1,
                        0.2,
                        0.30000000000000004,
                        0.4,
                        0.5,
                        0.6000000000000001,
                        0.7000000000000001,
                        0.8,
                        0.9,
                        1.0
                    ]
                ]
            }
        },
        {
            "benchmark_name": "C11H24",
            "score": 1.0,
            "optimized_molecules": [
                [
                    "CCCCCCCCCCC",
                    1.0
                ],
                [
                    "CCCCCCCCC(C)C",
                    1.0
                ],
                [
                    "CCCCCCCC(C)CC",
                    1.0
                ],
                [
                    "CCCCCCCC(C)(C)C",
                    1.0
                ],
                [
                    "CCCCCCC(CC)CC",
                    1.0
                ],
                [
                    "CCCCCCC(C)CCC",
                    1.0
                ],
                [
                    "CCCCCCC(C)C(C)C",
                    1.0
                ],
                [
                    "CCCCCCC(C)(C)CC",
                    1.0
                ],
                [
                    "CCCCCC(CC)CCC",
                    1.0
                ],
                [
                    "CCCCCC(CC)C(C)C",
                    1.0
                ],
                [
                    "CCCCCC(C)CCCC",
                    1.0
                ],
                [
                    "CCCCCC(C)CC(C)C",
                    1.0
                ],
                [
                    "CCCCCC(C)C(C)CC",
                    1.0
                ],
                [
                    "CCCCCC(C)C(C)(C)C",
                    1.0
                ],
                [
                    "CCCCCC(C)(CC)CC",
                    1.0
                ],
                [
                    "CCCCCC(C)(C)CCC",
                    1.0
                ],
                [
                    "CCCCCC(C)(C)C(C)C",
                    1.0
                ],
                [
                    "CCCCC(CCC)CCC",
                    1.0
                ],
                [
                    "CCCCC(CCC)C(C)C",
                    1.0
                ],
                [
                    "CCCCC(CC)CCCC",
                    1.0
                ],
                [
                    "CCCCC(CC)CC(C)C",
                    1.0
                ],
                [
                    "CCCCC(CC)C(C)CC",
                    1.0
                ],
                [
                    "CCCCC(CC)C(C)(C)C",
                    1.0
                ],
                [
                    "CCCCC(CC)(CC)CC",
                    1.0
                ],
                [
                    "CCCCC(C)CCC(C)C",
                    1.0
                ],
                [
                    "CCCCC(C)CC(C)CC",
                    1.0
                ],
                [
                    "CCCCC(C)CC(C)(C)C",
                    1.0
                ],
                [
                    "CCCCC(C)C(CC)CC",
                    1.0
                ],
                [
                    "CCCCC(C)C(C)CCC",
                    1.0
                ],
                [
                    "CCCCC(C)C(C)C(C)C",
                    1.0
                ],
                [
                    "CCCCC(C)C(C)(C)CC",
                    1.0
                ],
                [
                    "CCCCC(C)(CC)CCC",
                    1.0
                ],
                [
                    "CCCCC(C)(CC)C(C)C",
                    1.0
                ],
                [
                    "CCCCC(C)(C)CCCC",
                    1.0
                ],
                [
                    "CCCCC(C)(C)CC(C)C",
                    1.0
                ],
                [
                    "CCCCC(C)(C)C(C)CC",
                    1.0
                ],
                [
                    "CCCCC(C)(C)C(C)(C)C",
                    1.0
                ],
                [
                    "CCCCC(C(C)C)C(C)C",
                    1.0
                ],
                [
                    "CCCC(CCC)CC(C)C",
                    1.0
                ],
                [
                    "CCCC(CCC)C(C)CC",
                    1.0
                ],
                [
                    "CCCC(CCC)C(C)(C)C",
                    1.0
                ],
                [
                    "CCCC(CC)CCC(C)C",
                    1.0
                ],
                [
                    "CCCC(CC)CC(C)CC",
                    1.0
                ],
                [
                    "CCCC(CC)CC(C)(C)C",
                    1.0
                ],
                [
                    "CCCC(CC)C(CC)CC",
                    1.0
                ],
                [
                    "CCCC(CC)C(C)C(C)C",
                    1.0
                ],
                [
                    "CCCC(CC)C(C)(C)CC",
                    1.0
                ],
                [
                    "CCCC(CC)(CC)CCC",
                    1.0
                ],
                [
                    "CCCC(CC)(CC)C(C)C",
                    1.0
                ],
                [
                    "CCCC(CC(C)C)C(C)C",
                    1.0
                ],
                [
                    "CCCC(C)CCCC(C)C",
                    1.0
                ],
                [
                    "CCCC(C)CCC(C)CC",
                    1.0
                ],
                [
                    "CCCC(C)CCC(C)(C)C",
                    1.0
                ],
                [
                    "CCCC(C)CC(CC)CC",
                    1.0
                ],
                [
                    "CCCC(C)CC(C)CCC",
                    1.0
                ],
                [
                    "CCCC(C)CC(C)C(C)C",
                    1.0
                ],
                [
                    "CCCC(C)CC(C)(C)CC",
                    1.0
                ],
                [
                    "CCCC(C)C(CC)CCC",
                    1.0
                ],
                [
                    "CCCC(C)C(CC)C(C)C",
                    1.0
                ],
                [
                    "CCCC(C)C(C)CC(C)C",
                    1.0
                ],
                [
                    "CCCC(C)C(C)C(C)CC",
                    1.0
                ],
                [
                    "CCCC(C)C(C)C(C)(C)C",
                    1.0
                ],
                [
                    "CCCC(C)C(C)(CC)CC",
                    1.0
                ],
                [
                    "CCCC(C)C(C)(C)CCC",
                    1.0
                ],
                [
                    "CCCC(C)C(C)(C)C(C)C",
                    1.0
                ],
                [
                    "CCCC(C)(CCC)CCC",
                    1.0
                ],
                [
                    "CCCC(C)(CCC)C(C)C",
                    1.0
                ],
                [
                    "CCCC(C)(CC)CC(C)C",
                    1.0
                ],
                [
                    "CCCC(C)(CC)C(C)CC",
                    1.0
                ],
                [
                    "CCCC(C)(CC)C(C)(C)C",
                    1.0
                ],
                [
                    "CCCC(C)(C)CCC(C)C",
                    1.0
                ],
                [
                    "CCCC(C)(C)CC(C)CC",
                    1.0
                ],
                [
                    "CCCC(C)(C)CC(C)(C)C",
                    1.0
                ],
                [
                    "CCCC(C)(C)C(CC)CC",
                    1.0
                ],
                [
                    "CCCC(C)(C)C(C)C(C)C",
                    1.0
                ],
                [
                    "CCCC(C)(C)C(C)(C)CC",
                    1.0
                ],
                [
                    "CCCC(C)(C(C)C)C(C)C",
                    1.0
                ],
                [
                    "CCCC(C(C)C)C(C)CC",
                    1.0
                ],
                [
                    "CCCC(C(C)C)C(C)(C)C",
                    1.0
                ],
                [
                    "CCC(CCC(C)C)C(C)C",
                    1.0
                ],
                [
                    "CCC(CC)CCCC(C)C",
                    1.0
                ],
                [
                    "CCC(CC)CCC(C)(C)C",
                    1.0
                ],
                [
                    "CCC(CC)CC(CC)CC",
                    1.0
                ],
                [
                    "CCC(CC)CC(C)C(C)C",
                    1.0
                ],
                [
                    "CCC(CC)CC(C)(C)CC",
                    1.0
                ],
                [
                    "CCC(CC)C(CC)C(C)C",
                    1.0
                ],
                [
                    "CCC(CC)C(C)CC(C)C",
                    1.0
                ],
                [
                    "CCC(CC)C(C)C(C)(C)C",
                    1.0
                ],
                [
                    "CCC(CC)C(C)(CC)CC",
                    1.0
                ],
                [
                    "CCC(CC)C(C)(C)C(C)C",
                    1.0
                ],
                [
                    "CCC(CC)(CC)CC(C)C",
                    1.0
                ],
                [
                    "CCC(CC)(CC)C(C)(C)C",
                    1.0
                ],
                [
                    "CCC(CC)(C(C)C)C(C)C",
                    1.0
                ],
                [
                    "CCC(CC(C)C)CC(C)C",
                    1.0
                ],
                [
                    "CCC(CC(C)C)C(C)(C)C",
                    1.0
                ],
                [
                    "CCC(CC(C)(C)C)C(C)C",
                    1.0
                ],
                [
                    "CCC(C)CCCCC(C)C",
                    1.0
                ],
                [
                    "CCC(C)CCCC(C)CC",
                    1.0
                ],
                [
                    "CCC(C)CCCC(C)(C)C",
                    1.0
                ],
                [
                    "CCC(C)CCC(CC)CC",
                    1.0
                ],
                [
                    "CCC(C)CCC(C)C(C)C",
                    1.0
                ],
                [
                    "CCC(C)CCC(C)(C)CC",
                    1.0
                ],
                [
                    "CCC(C)CC(CC)C(C)C",
                    1.0
                ],
                [
                    "CCC(C)CC(C)CC(C)C",
                    1.0
                ],
                [
                    "CCC(C)CC(C)C(C)CC",
                    1.0
                ],
                [
                    "CCC(C)CC(C)C(C)(C)C",
                    1.0
                ],
                [
                    "CCC(C)CC(C)(CC)CC",
                    1.0
                ],
                [
                    "CCC(C)CC(C)(C)C(C)C",
                    1.0
                ],
                [
                    "CCC(C)C(CC)CC(C)C",
                    1.0
                ],
                [
                    "CCC(C)C(CC)C(C)CC",
                    1.0
                ],
                [
                    "CCC(C)C(CC)C(C)(C)C",
                    1.0
                ],
                [
                    "CCC(C)C(CC)(CC)CC",
                    1.0
                ],
                [
                    "CCC(C)C(C)CCC(C)C",
                    1.0
                ],
                [
                    "CCC(C)C(C)CC(C)(C)C",
                    1.0
                ],
                [
                    "CCC(C)C(C)C(CC)CC",
                    1.0
                ],
                [
                    "CCC(C)C(C)C(C)C(C)C",
                    1.0
                ],
                [
                    "CCC(C)C(C)C(C)(C)CC",
                    1.0
                ],
                [
                    "CCC(C)C(C)(CC)C(C)C",
                    1.0
                ],
                [
                    "CCC(C)C(C)(C)CC(C)C",
                    1.0
                ],
                [
                    "CCC(C)C(C)(C)C(C)CC",
                    1.0
                ],
                [
                    "CCC(C)C(C)(C)C(C)(C)C",
                    1.0
                ],
                [
                    "CCC(C)C(C(C)C)C(C)C",
                    1.0
                ],
                [
                    "CCC(C)(CC)CCC(C)C",
                    1.0
                ],
                [
                    "CCC(C)(CC)CC(C)(C)C",
                    1.0
                ],
                [
                    "CCC(C)(CC)C(C)C(C)C",
                    1.0
                ],
                [
                    "CCC(C)(CC(C)C)C(C)C",
                    1.0
                ],
                [
                    "CCC(C)(C)CCCC(C)C",
                    1.0
                ],
                [
                    "CCC(C)(C)CCC(C)(C)C",
                    1.0
                ],
                [
                    "CCC(C)(C)CC(C)C(C)C",
                    1.0
                ],
                [
                    "CCC(C)(C)CC(C)(C)CC",
                    1.0
                ],
                [
                    "CCC(C)(C)C(C)CC(C)C",
                    1.0
                ],
                [
                    "CCC(C)(C)C(C)C(C)(C)C",
                    1.0
                ],
                [
                    "CCC(C)(C)C(C)(CC)CC",
                    1.0
                ],
                [
                    "CCC(C)(C)C(C)(C)C(C)C",
                    1.0
                ],
                [
                    "CCC(C)(C(C)C)C(C)(C)C",
                    1.0
                ],
                [
                    "CCC(C(C)C)C(C)C(C)C",
                    1.0
                ],
                [
                    "CCC(C(C)C)C(C)(C)CC",
                    1.0
                ],
                [
                    "CCC(C(C)(C)C)C(C)(C)C",
                    1.0
                ],
                [
                    "CC(CC(C)(C)C)C(C)(C)C",
                    1.0
                ],
                [
                    "CC(C)CCCCCC(C)C",
                    1.0
                ],
                [
                    "CC(C)CCCCC(C)(C)C",
                    1.0
                ],
                [
                    "CC(C)CCCC(C)C(C)C",
                    1.0
                ],
                [
                    "CC(C)CCC(C)CC(C)C",
                    1.0
                ],
                [
                    "CC(C)CCC(C)C(C)(C)C",
                    1.0
                ],
                [
                    "CC(C)CCC(C)(C)C(C)C",
                    1.0
                ],
                [
                    "CC(C)CC(C)CC(C)(C)C",
                    1.0
                ],
                [
                    "CC(C)CC(C)C(C)C(C)C",
                    1.0
                ],
                [
                    "CC(C)CC(C)(C)CC(C)C",
                    1.0
                ],
                [
                    "CC(C)CC(C)(C)C(C)(C)C",
                    1.0
                ],
                [
                    "CC(C)CC(C(C)C)C(C)C",
                    1.0
                ],
                [
                    "CC(C)C(C)CCC(C)(C)C",
                    1.0
                ],
                [
                    "CC(C)C(C)CC(C)C(C)C",
                    1.0
                ],
                [
                    "CC(C)C(C)C(C)C(C)(C)C",
                    1.0
                ],
                [
                    "CC(C)C(C)C(C)(C)C(C)C",
                    1.0
                ],
                [
                    "CC(C)C(C)(C)CC(C)(C)C",
                    1.0
                ],
                [
                    "CC(C)C(C)(C(C)C)C(C)C",
                    1.0
                ],
                [
                    "CC(C)C(C(C)C)C(C)(C)C",
                    1.0
                ],
                [
                    "CC(C)(C)CCCC(C)(C)C",
                    1.0
                ],
                [
                    "CC(C)(C)C(C)(C)C(C)(C)C",
                    1.0
                ]
            ],
            "execution_time": 7.182133674621582,
            "number_scoring_function_calls": 1000,
            "metadata": {
                "top_159": 1.0,
                "internal_similarity_max": 0.7777777777777778,
                "internal_similarity_mean": 0.24693232087435196,
                "internal_similarity_histogram_density": [
                    [
                        0.23772793797713698,
                        2.7910288358846564,
                        4.548870693406114,
                        1.7032554092005856,
                        0.5371622957952614,
                        0.15822158933586475,
                        0.01740437482694514,
                        0.006328863573434596,
                        0.0,
                        0.0
                    ]
                ],
                "internal_similarity_histogram_bins": [
                    [
                        0.0,
                        0.1,
                        0.2,
                        0.30000000000000004,
                        0.4,
                        0.5,
                        0.6000000000000001,
                        0.7000000000000001,
                        0.8,
                        0.9,
                        1.0
                    ]
                ]
            }
        },
        {
            "benchmark_name": "C9H10N2O2PF2Cl",
            "score": 1.0,
            "optimized_molecules": [
                [
                    "OONPC12C3C1C14N(CCl)CC(F)C31C24F",
                    1.0
                ],
                [
                    "OOCNPC12CC13C1(F)C4C2(F)C43N1CCl",
                    1.0
                ],
                [
                    "OOCNPC12C3C1C14N(CCl)C(F)C31C24F",
                    1.0
                ],
                [
                    "OOCNC1C2(P)C3(F)C4C5(F)N(CCl)C43C152",
                    1.0
                ],
                [
                    "ONC1NC23C4C5C(F)(P)C2(F)C13C54C(O)Cl",
                    1.0
                ],
                [
                    "ONC1NC23C4C(F)(P)C5(F)C2C5(C(O)Cl)C143",
                    1.0
                ],
                [
                    "ONC12CC3PC1C14C(Cl)N(C(O)F)C21C34F",
                    1.0
                ],
                [
                    "ONC1(F)NC23C4C5C4C12C3(F)C5(O)PCCl",
                    1.0
                ],
                [
                    "ONC1(F)N(CCl)C23C4C5C4C12C3(F)C5(O)P",
                    1.0
                ],
                [
                    "ONC1(F)CC23C4C5(O)C4(P)C2(N1CCl)C53F",
                    1.0
                ],
                [
                    "ONC1(F)C(F)(P)C2=C3C4NCC41C32C(O)Cl",
                    1.0
                ],
                [
                    "ON1CC23C4PC5CC4(NC(O)(F)Cl)C12C53F",
                    1.0
                ],
                [
                    "ON1CC23C4PC5(F)CC4(NC(O)(F)Cl)C12C53",
                    1.0
                ],
                [
                    "OCN1C(NF)(OCl)C23C4C5C(P)C2(F)C13C54",
                    1.0
                ],
                [
                    "OCN1C(N(F)OCl)C23C4C5C(P)C2(F)C13C54",
                    1.0
                ],
                [
                    "OCN1C(F)(NPCl)C23C4C5C4(O)CC2(F)C513",
                    1.0
                ],
                [
                    "OCN1C(F)(NF)C23C4C5C4C12C3C5(P)OCl",
                    1.0
                ],
                [
                    "OCN1C(F)(NCl)C23C(F)C12C1C2C(P)OC213",
                    1.0
                ],
                [
                    "OC1C2C3C2C24C(F)(NOPCCl)NC32C14F",
                    1.0
                ],
                [
                    "OC1C2C3C2(O)C24C(NPF)N(CCl)C32C14F",
                    1.0
                ],
                [
                    "OC12OC(Cl)NC(F)C34C1C3C1(NF)C2C14P",
                    1.0
                ],
                [
                    "OC1(P)C2CC34N5C(OCl)C13C4(C2)C5(F)NF",
                    1.0
                ],
                [
                    "OC1(P)C2CC34N5C(OCl)C13C24C5(F)CNF",
                    1.0
                ],
                [
                    "OC1(NF)N(COCl)C23C4C5C(P)C2(F)C13C54",
                    1.0
                ],
                [
                    "OC(OCl)N1C(NF)C23C4C5C(P)C2(F)C13C54",
                    1.0
                ],
                [
                    "OC(O)P(Cl)N(F)C1(F)NC23CC4C5C(C12)C453",
                    1.0
                ],
                [
                    "OC(O)N1C(NPCl)C23C4(F)C5CC2(F)C13C54",
                    1.0
                ],
                [
                    "OC(O)N1C(F)C2C3C4C5(N(F)PCl)CC21C345",
                    1.0
                ],
                [
                    "OC(O)N1C(F)(NPCl)C23C4C5CC2(F)C13C54",
                    1.0
                ],
                [
                    "OC(O)N1C(F)(NF)C2C3C4C5(PCl)CC21C345",
                    1.0
                ],
                [
                    "OC(O)N1C(F)(N(F)PCl)C2C3C4C5CC21C543",
                    1.0
                ],
                [
                    "OC(O)(Cl)NC1(F)NC23C4C5C(P)C2(F)C13C54",
                    1.0
                ],
                [
                    "OC(O)(Cl)NC1(F)NC23C4C(P)C5C(C52F)C413",
                    1.0
                ],
                [
                    "OC(F)ON1CC23C4PC5CC4(NCl)C12C53F",
                    1.0
                ],
                [
                    "OC(F)(Cl)NON1CC23C4PC5(F)CC4C12C53",
                    1.0
                ],
                [
                    "OC(F)(Cl)N1ON2CC34CC15CC(P)C3(F)C254",
                    1.0
                ],
                [
                    "OC(Cl)NN1C(F)C23C4CC5(O)C4(P)C12C53F",
                    1.0
                ],
                [
                    "OC(Cl)NC1NC23C4C5C4(O)C(F)(P)C2(F)C153",
                    1.0
                ],
                [
                    "OC(Cl)NC1NC23C4(P)CC5(OF)C4C12C53F",
                    1.0
                ],
                [
                    "OC(Cl)N1C(NP)C23C4C5CC4(OF)C2(F)C513",
                    1.0
                ],
                [
                    "OC(Cl)N1C(NF)C23C4C5(O)CC4(P)C12C53F",
                    1.0
                ],
                [
                    "OC(Cl)N1C(F)(NP)C23C4C5C(O)C2(F)C13C54",
                    1.0
                ],
                [
                    "OC(Cl)N1C(F)(NF)C23C4C5C4C12C3C5(O)P",
                    1.0
                ],
                [
                    "OC(Cl)C12C3C1(F)C(F)C1C34NC(N(O)P)C142",
                    1.0
                ],
                [
                    "OC(Cl)C12C3C(P)C4(F)C5(NC(N(O)F)C145)C32",
                    1.0
                ],
                [
                    "OC(Cl)(OF)N1C2NC23C2(CF)C4CC4(P)C123",
                    1.0
                ],
                [
                    "OC(Cl)(OF)N1C2NC23C2(CF)C4C(P)C4C123",
                    1.0
                ],
                [
                    "NPC12C(F)C3C45CN(C(O)(Cl)OF)C34C1C25",
                    1.0
                ],
                [
                    "NP(C(O)Cl)C12C3CC4(F)C5(C31)N(O)C(F)C245",
                    1.0
                ],
                [
                    "NOOC1(PCl)C2C3C2(F)C24C1C32CN4CF",
                    1.0
                ],
                [
                    "NOC1OP2C3C4C(F)(C5CC4(F)C32C5)N1Cl",
                    1.0
                ],
                [
                    "NOC12C3C1C14CC2(N1CF)C4(F)C3(O)PCl",
                    1.0
                ],
                [
                    "NOC12C3C1C14CC2(N1C(F)Cl)C4(F)C3PO",
                    1.0
                ],
                [
                    "NOC12C3C1C14CC2(N1C(F)Cl)C4(F)C3(O)P",
                    1.0
                ],
                [
                    "NOC12C3C(O)(P)C4(F)C5(CN(CCl)C145)C32F",
                    1.0
                ],
                [
                    "NOC12C(P)C3(F)C45C(F)N(C(O)Cl)C34C1C25",
                    1.0
                ],
                [
                    "NOC12C(Cl)C3(P)C1C14C(F)N(CO)C31C24F",
                    1.0
                ],
                [
                    "NOC1(P)C2C3C2(O)C24CC1(F)C32C(F)N4Cl",
                    1.0
                ],
                [
                    "NOC(O)(Cl)C12PCC13CC14C(N)(F)C12C34F",
                    1.0
                ],
                [
                    "NOC(Cl)OC12C(P)C3C4C3(F)C13NC(F)C423",
                    1.0
                ],
                [
                    "NNC1(F)C23C4C5C4(C(O)(Cl)PCO)C2(F)C513",
                    1.0
                ],
                [
                    "NNC1(F)C23C4C5(P)C4(CC(O)(O)Cl)C2(F)C153",
                    1.0
                ],
                [
                    "NNC(P)C12C3(COCl)C4C5(OC(F)C451)C32F",
                    1.0
                ],
                [
                    "NN1COC(O)(Cl)C23C4C1(F)C1C2C3(P)C14F",
                    1.0
                ],
                [
                    "NCOC1OP2C3C4C(F)(C5CC32C54F)N1Cl",
                    1.0
                ],
                [
                    "NCOC(O)(Cl)NC1(F)C23CC45PC4C12C53F",
                    1.0
                ],
                [
                    "NCOC(O)(Cl)C12PC13CC14C(N)(F)C12C34F",
                    1.0
                ],
                [
                    "NCC1(F)N(Cl)C23C4(O)C5C4C12C3(F)C5(O)P",
                    1.0
                ],
                [
                    "NC1NC23C4C5C4C12C3(F)C5(OOCF)PCl",
                    1.0
                ],
                [
                    "NC1NC23C4C5C4(PC(O)(Cl)OF)CC2(F)C153",
                    1.0
                ],
                [
                    "NC1NC23C4C5C4(PC(Cl)(OF)OF)CC2C153",
                    1.0
                ],
                [
                    "NC1NC23C4C5C(POC(O)(F)Cl)C2C13C54F",
                    1.0
                ],
                [
                    "NC1NC23C4C(F)C5(OC(O)(F)Cl)C(C142)C53P",
                    1.0
                ],
                [
                    "NC1NC23C4(F)C5C(P)C2(OC(Cl)OF)C13C54",
                    1.0
                ],
                [
                    "NC1NC23C4(Cl)C5C(O)(P)C2(F)C13C54C(O)F",
                    1.0
                ],
                [
                    "NC1N(F)C23C4C5C4C12C3(F)C5(OO)PCCl",
                    1.0
                ],
                [
                    "NC1N(F)C23C4C(F)C5(PO)C(C142)C53C(O)Cl",
                    1.0
                ],
                [
                    "NC1N(F)C23C4C(F)C5(P)C(C142)C53C(O)(O)Cl",
                    1.0
                ],
                [
                    "NC1N(F)C23C4C(F)C5(P(O)Cl)C(C142)C53CO",
                    1.0
                ],
                [
                    "NC1N(Cl)C23C4C5C(CP)(OO)C2(F)C13C54F",
                    1.0
                ],
                [
                    "NC1N(Cl)C23C4(O)C5C(O)(CP)C2(F)C13C54F",
                    1.0
                ],
                [
                    "NC1N(CO)C23C4(O)C5C(PCl)C2(F)C13C54F",
                    1.0
                ],
                [
                    "NC1N(CO)C23C4(Cl)C5C4C12C3(F)C5(P)OF",
                    1.0
                ],
                [
                    "NC1N(CF)C23C4C5C4C12C3(F)C5(OO)PCl",
                    1.0
                ],
                [
                    "NC1N(CF)C23C4C(OO)(PCl)C5C(C52F)C143",
                    1.0
                ],
                [
                    "NC1N(CF)C23C4(OCl)C5C4C12C3(F)C5(O)P",
                    1.0
                ],
                [
                    "NC1N(CCl)C23C4C5C(P)(OO)C2(F)C13C54F",
                    1.0
                ],
                [
                    "NC1N(CCl)C23C4(O)C5C(O)(P)C2(F)C13C54F",
                    1.0
                ],
                [
                    "NC1N(C(O)O)C23C4C5C(PCl)C2(F)C13C54F",
                    1.0
                ],
                [
                    "NC1N(C(O)O)C23C4C5(PCl)CC2(F)C13C45F",
                    1.0
                ],
                [
                    "NC1N(C(O)F)C23C4C5C4C12C3(F)C5(P)OCl",
                    1.0
                ],
                [
                    "NC1N(C(O)F)C23C4C5C4(Cl)C(O)(P)C2(F)C153",
                    1.0
                ],
                [
                    "NC1N(C(O)F)C23C4(Cl)C5C4C12C3(F)C5(O)P",
                    1.0
                ],
                [
                    "NC1N(C(O)Cl)C23C4C5C4(O)C(F)(P)C2(F)C153",
                    1.0
                ],
                [
                    "NC1N(C(O)Cl)C23C4(POF)C5C4C12C53CF",
                    1.0
                ],
                [
                    "NC1N(C(O)Cl)C23C4(P)CC5(OF)C4C12C53F",
                    1.0
                ],
                [
                    "NC1N(C(O)Cl)C23C4(P)C5C4(OCF)C2(F)C153",
                    1.0
                ],
                [
                    "NC1N(C(O)Cl)C23C4(F)CC5C2(P)C5(OF)C143",
                    1.0
                ],
                [
                    "NC1N(C(O)Cl)C23C4(F)CC5(OF)C(C52P)C143",
                    1.0
                ],
                [
                    "NC1N(C(O)(P)Cl)C23C4C5C(O)C2(F)C13C54F",
                    1.0
                ],
                [
                    "NC1N(C(O)(O)Cl)C23C4C(F)C5(P)C(C142)C53F",
                    1.0
                ],
                [
                    "NC1N(C(O)(F)P)C23C4(Cl)C5C(O)C2(F)C13C54",
                    1.0
                ],
                [
                    "NC1N(C(O)(F)Cl)C23C4C5C4C12C3(F)C5(O)P",
                    1.0
                ],
                [
                    "NC1N(C(O)(F)Cl)C23C4C5C(OP)C2(F)C13C54",
                    1.0
                ],
                [
                    "NC1N(C(O)(Cl)OF)C23C4C5C4(P)CC2(F)C153",
                    1.0
                ],
                [
                    "NC1N(C(O)(Cl)OF)C23C4C5C4(P)C(F)C2C153",
                    1.0
                ],
                [
                    "NC1N(C(O)(Cl)OF)C23C4(P)C5C4C12C53CF",
                    1.0
                ],
                [
                    "NC1N(C(O)(Cl)OCF)C23C4(P)C5C4C12C53F",
                    1.0
                ],
                [
                    "NC1N(C(F)OP)C23C4(Cl)C5C(O)C2(F)C13C54",
                    1.0
                ],
                [
                    "NC1N(C(F)Cl)C23C4C5C4C12C3(F)C5(P)OO",
                    1.0
                ],
                [
                    "NC1N(C(F)Cl)C23C4C5C(OO)C2(F)C13C54P",
                    1.0
                ],
                [
                    "NC1N(C(F)Cl)C23C4C5C(O)(P)C2(F)C13C54O",
                    1.0
                ],
                [
                    "NC1N(C(F)Cl)C23C4(O)C5C4C12C3(F)C5(O)P",
                    1.0
                ],
                [
                    "NC1N(C(Cl)OF)C23C4C5C4C12C3(F)C5(O)P",
                    1.0
                ],
                [
                    "NC1CN(C(O)(Cl)OF)C23C4(P)C5C4C12C53F",
                    1.0
                ],
                [
                    "NC1CC(C(O)(Cl)OF)C23C4(P)C5N4C12C53F",
                    1.0
                ],
                [
                    "NC1C2(F)C(O)C3(P)C4(O)C15N(CCl)C25C34F",
                    1.0
                ],
                [
                    "NC1C(F)C23C4C5(O)C4(P)C2(N1C(O)Cl)C53F",
                    1.0
                ],
                [
                    "NC12PC34CCC15C3C4C5(F)N2C(O)(Cl)OF",
                    1.0
                ],
                [
                    "NC12CC3PC1C14CN(OC(O)(F)Cl)C21C34F",
                    1.0
                ],
                [
                    "NC12CC3PC1C14C(Cl)N(OC(O)F)C21C34F",
                    1.0
                ],
                [
                    "NC12CC13P(OCl)CC1(F)C24CNC(O)(F)C134",
                    1.0
                ],
                [
                    "NC12C3OC(F)(Cl)N4CC15C4C5(F)C(O)(P)C32",
                    1.0
                ],
                [
                    "NC12C3CC4C5(C(F)N(C(O)(Cl)OF)C415)C32P",
                    1.0
                ],
                [
                    "NC12C3CC4(F)C5(C(F)N(OCOCl)C415)C32P",
                    1.0
                ],
                [
                    "NC12C3CC4(F)C5(C(F)N(OC(O)Cl)C415)C32P",
                    1.0
                ],
                [
                    "NC12C3CC4(F)C5(C(F)N(O)C415)C32PC(O)Cl",
                    1.0
                ],
                [
                    "NC12C3CC4(F)C5(C(F)N(C(O)(O)Cl)C415)C32P",
                    1.0
                ],
                [
                    "NC12C3CC4(F)C5(C(F)N(C(Cl)OO)C415)C32P",
                    1.0
                ],
                [
                    "NC12C3CC4(F)C15CNC(O)(F)C45C32POCl",
                    1.0
                ],
                [
                    "NC12C3CC4(F)C15CNC(F)C45C32POOCl",
                    1.0
                ],
                [
                    "NC12C3CC4(F)C15CN(OCl)CC45C32P(O)F",
                    1.0
                ],
                [
                    "NC12C3CC4(F)C15CN(OCl)C(F)C45C32PO",
                    1.0
                ],
                [
                    "NC12C3CC4(F)C15CN(O)C(F)C45C32POCl",
                    1.0
                ],
                [
                    "NC12C3CC4(F)C15C(OO)NC(F)(Cl)C45C32P",
                    1.0
                ],
                [
                    "NC12C3C4OC(O)(Cl)NC(F)C5(C1C45F)C32P",
                    1.0
                ],
                [
                    "NC12C3C4OC(Cl)NC(F)C5(C1C45F)C32PO",
                    1.0
                ],
                [
                    "NC12C3C4(F)CC5(C(F)N(O)C415)C32PC(O)Cl",
                    1.0
                ],
                [
                    "NC12C3C1C14N(C(O)O)C(F)C21C4(F)C3(P)Cl",
                    1.0
                ],
                [
                    "NC12C3C1C14N(C(O)(F)Cl)C21C4(F)CC3(O)P",
                    1.0
                ],
                [
                    "NC12C3C1(P)C(O)C1(F)C(O)C34N(C(F)Cl)C142",
                    1.0
                ],
                [
                    "NC12C3C1(P)C(F)C1C34N(C(O)(Cl)OF)CC142",
                    1.0
                ],
                [
                    "NC12C3C1(O)C(P)C1C34N(C(O)(F)Cl)C(F)C142",
                    1.0
                ],
                [
                    "NC12C3C1(F)C14NC(F)C31C4(C(O)(O)Cl)C2P",
                    1.0
                ],
                [
                    "NC12C3C1(F)C(P)C1C34N(C(O)(O)Cl)C(F)C142",
                    1.0
                ],
                [
                    "NC12C3C1(Cl)C(P)C1(F)C34N(C(O)O)C(F)C214",
                    1.0
                ],
                [
                    "NC12C3C(P)C4C5(C31)N(OC(O)(F)Cl)C(F)C425",
                    1.0
                ],
                [
                    "NC12C3C(P)C4(F)C5(C31)N(OC(O)Cl)C(F)C245",
                    1.0
                ],
                [
                    "NC12C3C(P)C4(F)C5(C31)N(C(O)(O)Cl)C(F)C245",
                    1.0
                ],
                [
                    "NC12C3C(P)C4(F)C5(C(F)N(C(O)(O)Cl)C145)C32",
                    1.0
                ],
                [
                    "NC12C3C(O)C4(F)C5(C(F)N(C(O)(P)Cl)C145)C32",
                    1.0
                ],
                [
                    "NC12C3C(O)(P)CC4(F)C15N(C(F)Cl)C45C32O",
                    1.0
                ],
                [
                    "NC12C3C(O)(P)C4(F)C15CN(C(F)Cl)C45C32O",
                    1.0
                ],
                [
                    "NC12C3C(O)(P)C4(F)C15CC4(N5C(F)Cl)C32O",
                    1.0
                ],
                [
                    "NC12C3C(O)(P)C4(F)C(F)C5(N(CCl)C145)C32O",
                    1.0
                ],
                [
                    "NC12C3C(F)C1(O)C14N(CCl)C21C4(F)C3(O)P",
                    1.0
                ],
                [
                    "NC12C3=C1C1C(C3P)C12C(F)(NO)C(O)(F)Cl",
                    1.0
                ],
                [
                    "NC12C3(P)C(O)C4(F)CC5(N(C(F)Cl)C451)C32O",
                    1.0
                ],
                [
                    "NC12C3(P)C(O)C4(F)C15N(C(Cl)CF)C45C32O",
                    1.0
                ],
                [
                    "NC12C3(Cl)CC4(F)C15C(OO)NC(F)C45C32P",
                    1.0
                ],
                [
                    "NC12C(OO)(PCl)C3C4C3(F)C13N(CF)CC423",
                    1.0
                ],
                [
                    "NC12C(OC(O)F)C3PC1C14C(Cl)NC21C34F",
                    1.0
                ],
                [
                    "NC12C(O)C3PC1C14C(Cl)N(C(O)F)C21C34F",
                    1.0
                ],
                [
                    "NC1(P)N(C(O)Cl)C23C4C5C(O)C2(F)C13C54F",
                    1.0
                ],
                [
                    "NC1(F)NC23CC4C5C4(OC(O)(P)Cl)C2(F)C513",
                    1.0
                ],
                [
                    "NC1(F)NC23C4C5CC2(PC(O)(Cl)OF)C13C54",
                    1.0
                ],
                [
                    "NC1(F)NC23C4C5C4C12C3(F)C5(P)OC(O)Cl",
                    1.0
                ],
                [
                    "NC1(F)NC23C4C5C4C12C3(F)C5(O)PC(O)Cl",
                    1.0
                ],
                [
                    "NC1(F)NC23C4C5C4(PC(O)Cl)C(O)C2(F)C513",
                    1.0
                ],
                [
                    "NC1(F)NC23C4C5C4(PC(O)(O)Cl)CC2(F)C513",
                    1.0
                ],
                [
                    "NC1(F)NC23C4C5C4(PC(O)(Cl)OF)CC2C513",
                    1.0
                ],
                [
                    "NC1(F)NC23C4C5C4(P)C(O)(C(O)Cl)C2(F)C513",
                    1.0
                ],
                [
                    "NC1(F)NC23C4C5C(POC(O)(F)Cl)C2C13C54",
                    1.0
                ],
                [
                    "NC1(F)NC23C4C5C(PO)C2C13C54C(O)(F)Cl",
                    1.0
                ],
                [
                    "NC1(F)NC23C4C(PC(O)(O)Cl)C5C(C52F)C413",
                    1.0
                ],
                [
                    "NC1(F)NC23C4(F)CC5(OC(O)Cl)C(C52P)C143",
                    1.0
                ],
                [
                    "NC1(F)NC23C4(F)C5C(P)C2(OC(O)Cl)C13C54",
                    1.0
                ],
                [
                    "NC1(F)NC23C(C12)C1P(OC(O)(F)Cl)C12CC32",
                    1.0
                ],
                [
                    "NC1(F)NC2(Cl)OC3(O2)C2CC4(F)C3C4(P)C21",
                    1.0
                ],
                [
                    "NC1(F)NC(Cl)OC2(O)C3C4(F)C5C2C51C34P",
                    1.0
                ],
                [
                    "NC1(F)N2P(OC(O)(F)Cl)C3CC4CC15C3C425",
                    1.0
                ],
                [
                    "NC1(F)N(PC(O)Cl)C23C4C5C(O)C2(F)C13C54",
                    1.0
                ],
                [
                    "NC1(F)N(P)C23C4(F)C5CC2(OC(O)Cl)C13C54",
                    1.0
                ],
                [
                    "NC1(F)N(O)C23C4(P)C(Cl)C5(O)CC2(F)C13C54",
                    1.0
                ],
                [
                    "NC1(F)N(F)C23C4CC5C(C52C(O)(Cl)OP)C413",
                    1.0
                ],
                [
                    "NC1(F)N(F)C23C4CC5(P)C(C52C(Cl)OO)C413",
                    1.0
                ],
                [
                    "NC1(F)N(F)C23C4CC5(P)C(C412)C53C(O)(O)Cl",
                    1.0
                ],
                [
                    "NC1(F)N(F)C23C4CC5(OP)C(C52C(O)Cl)C413",
                    1.0
                ],
                [
                    "NC1(F)N(F)C23C4C5C(POC(O)Cl)C2C13C54",
                    1.0
                ],
                [
                    "NC1(F)N(Cl)C23C4C5C(O)C12C3C(O)(P)C54F",
                    1.0
                ],
                [
                    "NC1(F)N(Cl)C23C4C(O)(P)C5(F)C(CC412)C53O",
                    1.0
                ],
                [
                    "NC1(F)N(COO)C23C4(P)C(Cl)C5C4C12C53F",
                    1.0
                ],
                [
                    "NC1(F)N(CO)C23C4C5C4C12C3(F)C5(P)OCl",
                    1.0
                ],
                [
                    "NC1(F)N(CO)C23C4(P)C(Cl)C5(O)C4C12C53F",
                    1.0
                ],
                [
                    "NC1(F)N(CCl)C23C4C(PO)C5(F)C(C52O)C413",
                    1.0
                ],
                [
                    "NC1(F)N(CCl)C23C4C(P)C5(F)C2(O)C5(O)C413",
                    1.0
                ],
                [
                    "NC1(F)N(CCl)C23C4C(O)(PF)C5C(C52O)C413",
                    1.0
                ],
                [
                    "NC1(F)N(CCl)C23C4C(O)(P)C5(F)C(C52O)C413",
                    1.0
                ],
                [
                    "NC1(F)N(CCl)C23C4(O)C5C4C12C3(F)C5(O)P",
                    1.0
                ],
                [
                    "NC1(F)N(CCl)C23C4(F)C5(O)CC(O)(C52P)C143",
                    1.0
                ],
                [
                    "NC1(F)N(C(P)Cl)C23C4(O)C5C(O)C2(F)C13C54",
                    1.0
                ],
                [
                    "NC1(F)N(C(O)O)C23C4C5C4(PCl)CC2(F)C513",
                    1.0
                ],
                [
                    "NC1(F)N(C(O)O)C23C4C5C4(F)C(P)C2(Cl)C513",
                    1.0
                ],
                [
                    "NC1(F)N(C(O)O)C23C4(F)C5C(P)C2(Cl)C13C54",
                    1.0
                ],
                [
                    "NC1(F)N(C(O)Cl)C23C4C5C4C12C3(F)C5(O)P",
                    1.0
                ],
                [
                    "NC1(F)N(C(O)Cl)C23C4C5C4(O)C(P)C2(F)C513",
                    1.0
                ],
                [
                    "NC1(F)N(C(O)Cl)C23C4(P)CC5(O)C4C12C53F",
                    1.0
                ],
                [
                    "NC1(F)N(C(O)Cl)C23C4(P)C5CC4(O)C2(F)C513",
                    1.0
                ],
                [
                    "NC1(F)N(C(O)Cl)C23C4(F)CC5(O)C(C52P)C143",
                    1.0
                ],
                [
                    "NC1(F)N(C(O)(P)Cl)C23C4C5C(O)C2(F)C13C54",
                    1.0
                ],
                [
                    "NC1(F)N(C(O)(O)Cl)C23C4CC5(P)C4C12C53F",
                    1.0
                ],
                [
                    "NC1(F)N(C(O)(O)Cl)C23C4C5C4(P)CC2(F)C513",
                    1.0
                ],
                [
                    "NC1(F)N(C(O)(O)Cl)C23C4C5C(P)C2(F)C13C54",
                    1.0
                ],
                [
                    "NC1(F)N(C(O)(O)Cl)C23C4C(P)C5C(C52F)C413",
                    1.0
                ],
                [
                    "NC1(F)N(C(O)(O)Cl)C23C4(P)C5CC2(F)C13C54",
                    1.0
                ],
                [
                    "NC1(F)N(C(O)(Cl)PF)C23C4C5C(O)C2C13C54",
                    1.0
                ],
                [
                    "NC1(F)N(C(O)(Cl)OP)C23C4C5C4(CF)C2C513",
                    1.0
                ],
                [
                    "NC1(F)N(C(O)(Cl)CO)C23C4C5C4(P)C2(F)C513",
                    1.0
                ],
                [
                    "NC1(F)CC23C4C5(P)C4(OCl)C2(F)C53N1CO",
                    1.0
                ],
                [
                    "NC1(F)CC23C4C5(O)C4(P)C2(N1C(O)Cl)C53F",
                    1.0
                ],
                [
                    "NC1(CF)NC23C4C(O)(P)C5(F)C2(O)C5(Cl)C413",
                    1.0
                ],
                [
                    "NC(O)(Cl)ON1C(F)C23C4(P)C5CC2(F)C13C54",
                    1.0
                ],
                [
                    "NC(NCCl)C12C3C4C5(OP5)C1(F)C2(F)C43O",
                    1.0
                ],
                [
                    "NC(NC(O)Cl)C12C3C1(F)C14OC(F)C21C34P",
                    1.0
                ],
                [
                    "NC(F)N1C(O)(Cl)C23C4C5(P)C4(CO)C2(F)C153",
                    1.0
                ],
                [
                    "FOC12CC3(P)C1C14C(NOCCl)NC31C24F",
                    1.0
                ],
                [
                    "FNCC1N2C(OCl)C34C(P)(OF)C5CC23C154",
                    1.0
                ],
                [
                    "FC1OC23C4(F)C5C2(P)C13C54CNNCOCl",
                    1.0
                ],
                [
                    "FC1NCC23C4(F)CC5C(P)(C52NOOCl)C143",
                    1.0
                ],
                [
                    "FC(NP)OOC12C3C1C14N(CCl)CC31C24F",
                    1.0
                ],
                [
                    "CPC12C3C1(O)C1C34C(N)(F)N(C(O)(F)Cl)C124",
                    1.0
                ],
                [
                    "CPC(O)(Cl)OC12C3C1C14C(F)(NN)C31C24F",
                    1.0
                ],
                [
                    "CPC(O)(Cl)OC12C3C1C14C(F)(NN)C21C34F",
                    1.0
                ],
                [
                    "CPC(Cl)OON(N)C1(F)C23C4C5C4C12C53F",
                    1.0
                ],
                [
                    "CPC(Cl)OC12CC34C5(F)NN(O)C1C53C24F",
                    1.0
                ],
                [
                    "CPC(Cl)(ON)OC12C3C1C14C(N)(F)C31C24F",
                    1.0
                ],
                [
                    "COONC12C3C1(P)C1(F)C34C(F)N(CCl)C241",
                    1.0
                ],
                [
                    "COC1(Cl)ON1C1(F)NC2C3(F)C4(P)CC4C213",
                    1.0
                ],
                [
                    "COC(O)(Cl)NC1(F)NC23C4C5C4(P)C2(F)C513",
                    1.0
                ],
                [
                    "COC(O)(Cl)N1C2C3(F)C4(P)CC45NC1(F)C253",
                    1.0
                ],
                [
                    "COC(O)(Cl)N1C(N)(F)C23C4C5C4(PF)C2C513",
                    1.0
                ],
                [
                    "COC(O)(Cl)N1C(N)(F)C23C4C5C4(P)C2(F)C513",
                    1.0
                ],
                [
                    "COC(O)(Cl)N(NF)C1C23C4C5C4(P)C2(F)C513",
                    1.0
                ],
                [
                    "COC(O)(Cl)N(N)C1C23C4C5C4(PF)C2(F)C513",
                    1.0
                ],
                [
                    "COC(O)(Cl)N(N)C1(F)C23C4C5C4(P)C2(F)C513",
                    1.0
                ],
                [
                    "COC(Cl)N1C(F)(NO)C23C4C5C4(P)C2(F)C513",
                    1.0
                ],
                [
                    "CNOC1(P)C2C3C2(O)C24N(C(F)Cl)C32C14F",
                    1.0
                ],
                [
                    "CN1C(N)C23C4(F)C5C(O)(PCl)C2(F)C13C54O",
                    1.0
                ],
                [
                    "CN1C(N)(F)C23C4C5C(O)(PCl)C2(F)C13C54O",
                    1.0
                ],
                [
                    "CC1(Cl)C2(O)C3C1(P)C14N(O)C(N)(F)C31C24F",
                    1.0
                ]
            ],
            "execution_time": 7.197496652603149,
            "number_scoring_function_calls": 1000,
            "metadata": {
                "top_250": 1.0,
                "internal_similarity_max": 0.6904761904761905,
                "internal_similarity_mean": 0.1748030991424431,
                "internal_similarity_histogram_density": [
                    [
                        0.30464,
                        6.99232,
                        2.370879999999999,
                        0.25728000000000006,
                        0.058560000000000015,
                        0.01311999999999999,
                        0.003200000000000001,
                        0.0,
                        0.0,
                        0.0
                    ]
                ],
                "internal_similarity_histogram_bins": [
                    [
                        0.0,
                        0.1,
                        0.2,
                        0.30000000000000004,
                        0.4,
                        0.5,
                        0.6000000000000001,
                        0.7000000000000001,
                        0.8,
                        0.9,
                        1.0
                    ]
                ]
            }
        },
        {
            "benchmark_name": "Median molecules 1",
            "score": 0.45470335964195163,
            "optimized_molecules": [
                [
                    "CC1CCC2CC(=O)C(C)(CCC(C(C)C)C(O)C1)C2(C)C",
                    0.4745762711864407
                ],
                [
                    "CC1CCC2(C)C(=O)CC(CCC(C(C)C)C(O)C1)C2(C)C",
                    0.4745762711864407
                ],
                [
                    "CC(C)C1CCC2(C)C(=O)CC(CC1O)C2(C)C",
                    0.4738035414793428
                ],
                [
                    "CC(C)C1CCC2CC(=O)C(C)(CCC1O)C2(C)C",
                    0.46032847487588874
                ],
                [
                    "CC(C)C1CC(=O)C2(C)CCC(CC1O)C2(C)C",
                    0.458682472293863
                ],
                [
                    "CC1CCC2CCC(C)(C(=O)CC(C(C)C)C(O)C1)C2(C)C",
                    0.45
                ],
                [
                    "CC1CCC(C(C)C)C(O)CCC2(C)C(=O)CC(C1)C2(C)C",
                    0.45
                ],
                [
                    "CC1CCC(C(C)C)C(O)CC2CCC(C)(C(=O)C1)C2(C)C",
                    0.45
                ],
                [
                    "CC1CCC(C(C)C)C(O)CC2CC(=O)C(C)(CC1)C2(C)C",
                    0.45
                ],
                [
                    "CC1CCC(C(C)C)C(O)CC(=O)C2(C)CCC(C1)C2(C)C",
                    0.45
                ],
                [
                    "CC1CC(=O)C2(C)CCC(CCC(C(C)C)C(O)C1)C2(C)C",
                    0.45
                ],
                [
                    "CC1CCC2CC(=O)C(C)(CC(C(C)C)C(O)C1)C2(C)C",
                    0.44801076831712416
                ],
                [
                    "CC1CCC2(C)C(=O)CC(CC(C(C)C)C(O)C1)C2(C)C",
                    0.44801076831712416
                ],
                [
                    "CC1CC(O)C(C(C)C)CCC2CC(=O)C(C)(C1)C2(C)C",
                    0.44801076831712416
                ],
                [
                    "CC1CC(O)C(C(C)C)CCC2(C)C(=O)CC(C1)C2(C)C",
                    0.44801076831712416
                ],
                [
                    "CC(C)C1CCC2CCC(C)(C(=O)CC1O)C2(C)C",
                    0.4476660119995655
                ],
                [
                    "CC(C)C1CCC2CC(=O)C(C)(CC1O)C2(C)C",
                    0.4468887036332465
                ],
                [
                    "CC(C)C1CCC2(C)C(=O)CC(CCC1O)C2(C)C",
                    0.44585082870893744
                ],
                [
                    "CC(C)C1CC2CCC(C)(C(=O)CC1O)C2(C)C",
                    0.443613573862942
                ],
                [
                    "CC(C)C1CC2CC(=O)C(C)(CCC1O)C2(C)C",
                    0.443613573862942
                ],
                [
                    "CC1CCCC2CC(=O)C(C)(CCC(C(C)C)C(O)C1)C2(C)C",
                    0.43994134506405985
                ],
                [
                    "CC1CCCC2(C)C(=O)CC(CCC(C(C)C)C(O)C1)C2(C)C",
                    0.43994134506405985
                ],
                [
                    "CC1CCC2CC(=O)C(C)(CCCC(C(C)C)C(O)C1)C2(C)C",
                    0.43994134506405985
                ],
                [
                    "CC1CCC2(C)C(=O)CC(CCCC(C(C)C)C(O)C1)C2(C)C",
                    0.43994134506405985
                ],
                [
                    "CC1CCC(O)C(C(C)C)CCC2(C)C(=O)CC(C1)C2(C)C",
                    0.4379535120175709
                ],
                [
                    "CC1CCC2CC(=O)C(C)(CCC(O)C(C(C)C)C1)C2(C)C",
                    0.4374487394792124
                ],
                [
                    "CC(C)C1CCC(=O)C2(C)CCC(CC1O)C2(C)C",
                    0.43605676539356963
                ],
                [
                    "CC1CCC2(C)C(=O)CC(CC(O)C(C(C)C)C1)C2(C)C",
                    0.435285750066007
                ],
                [
                    "CC1CCC(C(C)C)C(O)CC2CC(=O)C(C)(C1)C2(C)C",
                    0.435285750066007
                ],
                [
                    "CC1CCC(C(C)C)C(O)CC2(C)C(=O)CC(C1)C2(C)C",
                    0.435285750066007
                ],
                [
                    "CC1CC(O)C(C(C)C)CC(=O)C2(C)CCC(C1)C2(C)C",
                    0.435285750066007
                ],
                [
                    "CC1CC(=O)C2(C)CCC(CC(C(C)C)C(O)C1)C2(C)C",
                    0.435285750066007
                ],
                [
                    "CC(C)C1CCCC2(C)C(=O)CC(CC1O)C2(C)C",
                    0.43513363202883826
                ],
                [
                    "CC1CCC2CC(O)C(C(C)C)CCC(C)(C(=O)C1)C2(C)C",
                    0.4262295081967213
                ],
                [
                    "CC1CCC2(C)C(=O)CC(O)C(C(C)C)CCC(C1)C2(C)C",
                    0.4262295081967213
                ],
                [
                    "CC1CCC2CCC(C)(C(=O)CC(O)C(C(C)C)C1)C2(C)C",
                    0.42597137568529864
                ],
                [
                    "CC1CCC(O)C(C(C)C)CC(=O)C2(C)CCC(C1)C2(C)C",
                    0.42597137568529864
                ],
                [
                    "CC1CCC2CC(=O)C(C)(CCC(C(C)S)C(O)C1)C2(C)C",
                    0.4251952027621871
                ],
                [
                    "CC1CCC2CC(=O)C(C)(CCC(C(C)P)C(O)C1)C2(C)C",
                    0.4251952027621871
                ],
                [
                    "CC1CCC2CC(=O)C(C)(CCC(C(C)O)C(O)C1)C2(C)C",
                    0.4251952027621871
                ],
                [
                    "CC1CCC2CC(=O)C(C)(CCC(C(C)N)C(O)C1)C2(C)C",
                    0.4251952027621871
                ],
                [
                    "CC1CCC2CC(=O)C(C)(CCC(C(C)F)C(O)C1)C2(C)C",
                    0.4251952027621871
                ],
                [
                    "CC1CCC2CC(=O)C(C)(CCC(C(C)Cl)C(O)C1)C2(C)C",
                    0.4251952027621871
                ],
                [
                    "CC1CCC2CC(=O)C(C)(CCC(C(C)Br)C(O)C1)C2(C)C",
                    0.4251952027621871
                ],
                [
                    "CC1CCC2(C)C(=O)CC(CCC(O)C(C(C)C)C1)C2(C)C",
                    0.4251952027621871
                ],
                [
                    "CC1CCC2(C)C(=O)CC(CCC(C(C)S)C(O)C1)C2(C)C",
                    0.4251952027621871
                ],
                [
                    "CC1CCC2(C)C(=O)CC(CCC(C(C)P)C(O)C1)C2(C)C",
                    0.4251952027621871
                ],
                [
                    "CC1CCC2(C)C(=O)CC(CCC(C(C)O)C(O)C1)C2(C)C",
                    0.4251952027621871
                ],
                [
                    "CC1CCC2(C)C(=O)CC(CCC(C(C)N)C(O)C1)C2(C)C",
                    0.4251952027621871
                ],
                [
                    "CC1CCC2(C)C(=O)CC(CCC(C(C)F)C(O)C1)C2(C)C",
                    0.4251952027621871
                ],
                [
                    "CC1CCC2(C)C(=O)CC(CCC(C(C)Cl)C(O)C1)C2(C)C",
                    0.4251952027621871
                ],
                [
                    "CC1CCC2(C)C(=O)CC(CCC(C(C)Br)C(O)C1)C2(C)C",
                    0.4251952027621871
                ],
                [
                    "CC(C)C1CCC2CC(=O)C(C)(CCC(S)CC1O)C2(C)C",
                    0.4251952027621871
                ],
                [
                    "CC(C)C1CCC2CC(=O)C(C)(CCC(P)CC1O)C2(C)C",
                    0.4251952027621871
                ],
                [
                    "CC(C)C1CCC2CC(=O)C(C)(CCC(O)CC1O)C2(C)C",
                    0.4251952027621871
                ],
                [
                    "CC(C)C1CCC2CC(=O)C(C)(CCC(N)CC1O)C2(C)C",
                    0.4251952027621871
                ],
                [
                    "CC(C)C1CCC2CC(=O)C(C)(CCC(F)CC1O)C2(C)C",
                    0.4251952027621871
                ],
                [
                    "CC(C)C1CCC2CC(=O)C(C)(CCC(Cl)CC1O)C2(C)C",
                    0.4251952027621871
                ],
                [
                    "CC(C)C1CCC2CC(=O)C(C)(CCC(Br)CC1O)C2(C)C",
                    0.4251952027621871
                ],
                [
                    "CC(C)C1CCC2CC(=O)C(C)(CCCC1O)C2(C)C",
                    0.4242640687119285
                ],
                [
                    "CC1CCC2CC(=O)C(C)(CC(O)C(C(C)C)C1)C2(C)C",
                    0.423728813559322
                ],
                [
                    "CC1CCC2(C)C(=O)CC(C(C)C)C(O)CC(C1)C2(C)C",
                    0.4234505222898966
                ],
                [
                    "CC1CC(=O)C2(C)CCC(C(C)C)C(O)CC(C1)C2(C)C",
                    0.4234505222898966
                ],
                [
                    "CC(C)C1CCC2(C)C(=O)CCC(CC1O)C2(C)C",
                    0.42334475220649564
                ],
                [
                    "CC1CCC2CC(C)(C(=O)CC(C(C)C)C(O)C1)C2(C)C",
                    0.4226135862856293
                ],
                [
                    "CC1CCC(C(C)C)C(O)CC2CC(C)(C(=O)C1)C2(C)C",
                    0.4226135862856293
                ],
                [
                    "CC1CCC(C(C)C)C(O)CC(=O)C2(C)CC(C1)C2(C)C",
                    0.4226135862856293
                ],
                [
                    "CC1CC(=O)C2(C)CCC(CC(O)C(C(C)C)C1)C2(C)C",
                    0.4226135862856293
                ],
                [
                    "CC1CC(=O)C2(C)CC(CCC(C(C)C)C(O)C1)C2(C)C",
                    0.4226135862856293
                ],
                [
                    "CC(C)C1CCCC2CC(=O)C(C)(CCC1O)C2(C)C",
                    0.4225001481984198
                ],
                [
                    "CC(C)C1CCC2(C)C(=O)CC(CCCC1O)C2(C)C",
                    0.4225001481984198
                ],
                [
                    "CC(C)C1CCC2CC(=O)C(C)(CCC(O)C1C)C2(C)C",
                    0.421211769587116
                ],
                [
                    "CC1CCC2(C)C(=O)CC(C(C)C)C(C(O)C1)C2(C)C",
                    0.42105263157894735
                ],
                [
                    "CC(C)C1CCC2CC(C)(C(=O)CC1O)C2(C)C",
                    0.42047525605008473
                ],
                [
                    "CC(C)C1CCC2(C)C(=O)CC(CC1O)C2(C)S",
                    0.42047525605008473
                ],
                [
                    "CC(C)C1CCC2(C)C(=O)CC(CC1O)C2(C)P",
                    0.42047525605008473
                ],
                [
                    "CC(C)C1CCC2(C)C(=O)CC(CC1O)C2(C)O",
                    0.42047525605008473
                ],
                [
                    "CC(C)C1CCC2(C)C(=O)CC(CC1O)C2(C)N",
                    0.42047525605008473
                ],
                [
                    "CC(C)C1CCC2(C)C(=O)CC(CC1O)C2(C)F",
                    0.42047525605008473
                ],
                [
                    "CC(C)C1CCC2(C)C(=O)CC(CC1O)C2(C)Cl",
                    0.42047525605008473
                ],
                [
                    "CC(C)C1CCC2(C)C(=O)CC(CC1O)C2(C)Br",
                    0.42047525605008473
                ],
                [
                    "CC1CCCCC2CC(=O)C(C)(CCC(C(C)C)C(O)C1)C2(C)C",
                    0.41979015736886477
                ],
                [
                    "CC1CCCCC2(C)C(=O)CC(CCC(C(C)C)C(O)C1)C2(C)C",
                    0.41979015736886477
                ],
                [
                    "CC1CCC2CC(=O)C(C)(CCCCC(C(C)C)C(O)C1)C2(C)C",
                    0.41979015736886477
                ],
                [
                    "CC1CCC2(C)C(=O)CC(CCCCC(C(C)C)C(O)C1)C2(C)C",
                    0.41979015736886477
                ],
                [
                    "CC(C)C1CC(=O)C2(C)CCC(CCC1O)C2(C)C",
                    0.41953597014763633
                ],
                [
                    "CC(C)C1CC2(C)C(=O)CC(CCC1O)C2(C)C",
                    0.4184137043778615
                ],
                [
                    "CC(C)C1CCC2(C)C(=O)CC(CC(O)C1C)C2(C)C",
                    0.4183300132670378
                ],
                [
                    "CC(C)C1CC2CCC(C)(C(=O)CC(O)C1C)C2(C)C",
                    0.4183300132670378
                ],
                [
                    "CC(C)C1CC2CC(=O)C(C)(CCC(O)C1C)C2(C)C",
                    0.4183300132670378
                ],
                [
                    "CC(C)C1CC(=O)C2(C)CCC(CC(O)C1C)C2(C)C",
                    0.4183300132670378
                ],
                [
                    "CC1CCC2CC(=O)C(C)(CCC(C(C)C)C(O)CC(C)C1)C2(C)C",
                    0.417910447761194
                ],
                [
                    "CC1CCC2(C)C(=O)CC(CCC(C(C)C)C(O)CC(C)C1)C2(C)C",
                    0.417910447761194
                ],
                [
                    "CC1CCC2(C)C(=O)CC(CC(C)CCC(C(C)C)C(O)C1)C2(C)C",
                    0.417690364554548
                ],
                [
                    "CC1CC(=O)C2(C)CCC(CC(C)CCC(C(C)C)C(O)C1)C2(C)C",
                    0.417690364554548
                ],
                [
                    "CC1CCC2CC(=O)C(C)(CCC(O)C1)C2(C)C",
                    0.41753340038353265
                ],
                [
                    "CC1CCCC2CCC(C)(C(=O)CC(C(C)C)C(O)C1)C2(C)C",
                    0.4172614801981401
                ],
                [
                    "CC1CCCC2(C)C(=O)CC(CC(O)C(C(C)C)CC1)C2(C)C",
                    0.4172614801981401
                ],
                [
                    "CC1CCC(C(C)C)C(O)CCCC2(C)C(=O)CC(C1)C2(C)C",
                    0.4172614801981401
                ],
                [
                    "CC1CC(=O)C2(C)CCC(CCCC(C(C)C)C(O)C1)C2(C)C",
                    0.4172614801981401
                ]
            ],
            "execution_time": 424906.2449903488,
            "number_scoring_function_calls": 39208060,
            "metadata": {
                "top_1": 0.4745762711864407,
                "top_10": 0.4591967031021976,
                "top_100": 0.4303371046372165,
                "internal_similarity_max": 0.9523809523809523,
                "internal_similarity_mean": 0.6271398492632384,
                "internal_similarity_histogram_density": [
                    [
                        0.1,
                        0.0,
                        0.0,
                        0.0,
                        0.29800000000000004,
                        3.569999999999997,
                        3.8740000000000006,
                        1.7500000000000004,
                        0.3580000000000001,
                        0.05000000000000001
                    ]
                ],
                "internal_similarity_histogram_bins": [
                    [
                        0.0,
                        0.1,
                        0.2,
                        0.30000000000000004,
                        0.4,
                        0.5,
                        0.6000000000000001,
                        0.7000000000000001,
                        0.8,
                        0.9,
                        1.0
                    ]
                ]
            }
        },
        {
            "benchmark_name": "Median molecules 2",
            "score": 0.2946557652914071,
            "optimized_molecules": [
                [
                    "CCCC1=C(OCC)OCOc2cc3ccc2OCOC(S(N)(=O)=O)N(C(=O)CN(C)CCN1C)C3c1[nH]c2nc1-2",
                    0.2956184597789516
                ],
                [
                    "CCCC1=C(OCC)OCOc2cc3ccc2OCOC(S(C)(=O)=O)N(C(=O)CN(C)CCN1C)C3c1[nH]c2nc1-2",
                    0.2956184597789516
                ],
                [
                    "CCCC1=C(OCC)OCOc2cc3ccc2OCOC(S(=O)(=O)S)N(C(=O)CN(C)CCN1C)C3c1[nH]c2nc1-2",
                    0.2956184597789516
                ],
                [
                    "CCCC1=C(OCC)OCOc2cc3ccc2OCOC(S(=O)(=O)P)N(C(=O)CN(C)CCN1C)C3c1[nH]c2nc1-2",
                    0.2956184597789516
                ],
                [
                    "CCCC1=C(OCC)OCOc2cc3ccc2OCOC(S(=O)(=O)O)N(C(=O)CN(C)CCN1C)C3c1[nH]c2nc1-2",
                    0.2956184597789516
                ],
                [
                    "CCCC1=C(OCC)OCOc2cc3ccc2OCOC(S(=O)(=O)F)N(C(=O)CN(C)CCN1C)C3c1[nH]c2nc1-2",
                    0.2956184597789516
                ],
                [
                    "CCCC1=C(OCC)OCOc2cc3ccc2OCOC(S(=O)(=O)Cl)N(C(=O)CN(C)CCN1C)C3c1[nH]c2nc1-2",
                    0.2956184597789516
                ],
                [
                    "CCCC1=C(OCC)OCOc2cc3ccc2OCOC(S(=O)(=O)Br)N(C(=O)CN(C)CCN1C)C3c1[nH]c2nc1-2",
                    0.2956184597789516
                ],
                [
                    "CCCC1=C(OCC)N(C)CCN(C)CC(=O)N2C(c3[nH]c4nc3-4)c3ccc(c(c3)OCO1)OCOC2S(N)(=O)=O",
                    0.2956184597789516
                ],
                [
                    "CCCC1=C(OCC)N(C)CCN(C)CC(=O)N2C(c3[nH]c4nc3-4)c3ccc(c(c3)OCO1)OCOC2S(C)(=O)=O",
                    0.2956184597789516
                ],
                [
                    "CCCC1=C(OCC)N(C)CCN(C)CC(=O)N2C(c3[nH]c4nc3-4)c3ccc(c(c3)OCO1)OCOC2S(=O)(=O)S",
                    0.2956184597789516
                ],
                [
                    "CCCC1=C(OCC)N(C)CCN(C)CC(=O)N2C(c3[nH]c4nc3-4)c3ccc(c(c3)OCO1)OCOC2S(=O)(=O)P",
                    0.2956184597789516
                ],
                [
                    "CCCC1=C(OCC)N(C)CCN(C)CC(=O)N2C(c3[nH]c4nc3-4)c3ccc(c(c3)OCO1)OCOC2S(=O)(=O)O",
                    0.2956184597789516
                ],
                [
                    "CCCC1=C(OCC)N(C)CCN(C)CC(=O)N2C(c3[nH]c4nc3-4)c3ccc(c(c3)OCO1)OCOC2S(=O)(=O)F",
                    0.2956184597789516
                ],
                [
                    "CCCC1=C(OCC)N(C)CCN(C)CC(=O)N2C(c3[nH]c4nc3-4)c3ccc(c(c3)OCO1)OCOC2S(=O)(=O)Cl",
                    0.2956184597789516
                ],
                [
                    "CCCC1=C(OCC)N(C)CCN(C)CC(=O)N2C(c3[nH]c4nc3-4)c3ccc(c(c3)OCO1)OCOC2S(=O)(=O)Br",
                    0.2956184597789516
                ],
                [
                    "CCCC1=C(OCC)OCOc2cc3ccc2OCC(S(N)(=O)=O)N(C(=O)CN(C)CCN1C)C3c1[nH]c2nc1-2",
                    0.29521834102873284
                ],
                [
                    "CCCC1=C(OCC)OCOc2cc3ccc2OCC(S(C)(=O)=O)N(C(=O)CN(C)CCN1C)C3c1[nH]c2nc1-2",
                    0.29521834102873284
                ],
                [
                    "CCCC1=C(OCC)OCOc2cc3ccc2OCC(S(=O)(=O)S)N(C(=O)CN(C)CCN1C)C3c1[nH]c2nc1-2",
                    0.29521834102873284
                ],
                [
                    "CCCC1=C(OCC)OCOc2cc3ccc2OCC(S(=O)(=O)P)N(C(=O)CN(C)CCN1C)C3c1[nH]c2nc1-2",
                    0.29521834102873284
                ],
                [
                    "CCCC1=C(OCC)OCOc2cc3ccc2OCC(S(=O)(=O)O)N(C(=O)CN(C)CCN1C)C3c1[nH]c2nc1-2",
                    0.29521834102873284
                ],
                [
                    "CCCC1=C(OCC)OCOc2cc3ccc2OCC(S(=O)(=O)F)N(C(=O)CN(C)CCN1C)C3c1[nH]c2nc1-2",
                    0.29521834102873284
                ],
                [
                    "CCCC1=C(OCC)OCOc2cc3ccc2OCC(S(=O)(=O)Cl)N(C(=O)CN(C)CCN1C)C3c1[nH]c2nc1-2",
                    0.29521834102873284
                ],
                [
                    "CCCC1=C(OCC)OCOc2cc3ccc2OCC(S(=O)(=O)Br)N(C(=O)CN(C)CCN1C)C3c1[nH]c2nc1-2",
                    0.29521834102873284
                ],
                [
                    "CCCC1=C(OCC)N(C)CCN(C)CC(=O)N2C(c3[nH]c4nc3-4)c3ccc(c(c3)OCO1)OCC2S(N)(=O)=O",
                    0.29521834102873284
                ],
                [
                    "CCCC1=C(OCC)N(C)CCN(C)CC(=O)N2C(c3[nH]c4nc3-4)c3ccc(c(c3)OCO1)OCC2S(C)(=O)=O",
                    0.29521834102873284
                ],
                [
                    "CCCC1=C(OCC)N(C)CCN(C)CC(=O)N2C(c3[nH]c4nc3-4)c3ccc(c(c3)OCO1)OCC2S(=O)(=O)S",
                    0.29521834102873284
                ],
                [
                    "CCCC1=C(OCC)N(C)CCN(C)CC(=O)N2C(c3[nH]c4nc3-4)c3ccc(c(c3)OCO1)OCC2S(=O)(=O)P",
                    0.29521834102873284
                ],
                [
                    "CCCC1=C(OCC)N(C)CCN(C)CC(=O)N2C(c3[nH]c4nc3-4)c3ccc(c(c3)OCO1)OCC2S(=O)(=O)O",
                    0.29521834102873284
                ],
                [
                    "CCCC1=C(OCC)N(C)CCN(C)CC(=O)N2C(c3[nH]c4nc3-4)c3ccc(c(c3)OCO1)OCC2S(=O)(=O)F",
                    0.29521834102873284
                ],
                [
                    "CCCC1=C(OCC)N(C)CCN(C)CC(=O)N2C(c3[nH]c4nc3-4)c3ccc(c(c3)OCO1)OCC2S(=O)(=O)Cl",
                    0.29521834102873284
                ],
                [
                    "CCCC1=C(OCC)N(C)CCN(C)CC(=O)N2C(c3[nH]c4nc3-4)c3ccc(c(c3)OCO1)OCC2S(=O)(=O)Br",
                    0.29521834102873284
                ],
                [
                    "CCCC1=C(OCC)OCOc2cc3ccc2OCOC(S(N)(=O)=O)N(C(=O)CN(C)CCN1C)C3c1[nH]c2cc1-2",
                    0.29188310672367856
                ],
                [
                    "CCCC1=C(OCC)OCOc2cc3ccc2OCOC(S(C)(=O)=O)N(C(=O)CN(C)CCN1C)C3c1[nH]c2cc1-2",
                    0.29188310672367856
                ],
                [
                    "CCCC1=C(OCC)OCOc2cc3ccc2OCOC(S(=O)(=O)S)N(C(=O)CN(C)CCN1C)C3c1[nH]c2cc1-2",
                    0.29188310672367856
                ],
                [
                    "CCCC1=C(OCC)OCOc2cc3ccc2OCOC(S(=O)(=O)P)N(C(=O)CN(C)CCN1C)C3c1[nH]c2cc1-2",
                    0.29188310672367856
                ],
                [
                    "CCCC1=C(OCC)OCOc2cc3ccc2OCOC(S(=O)(=O)O)N(C(=O)CN(C)CCN1C)C3c1[nH]c2cc1-2",
                    0.29188310672367856
                ],
                [
                    "CCCC1=C(OCC)OCOc2cc3ccc2OCOC(S(=O)(=O)F)N(C(=O)CN(C)CCN1C)C3c1[nH]c2cc1-2",
                    0.29188310672367856
                ],
                [
                    "CCCC1=C(OCC)OCOc2cc3ccc2OCOC(S(=O)(=O)Cl)N(C(=O)CN(C)CCN1C)C3c1[nH]c2cc1-2",
                    0.29188310672367856
                ],
                [
                    "CCCC1=C(OCC)OCOc2cc3ccc2OCOC(S(=O)(=O)Br)N(C(=O)CN(C)CCN1C)C3c1[nH]c2cc1-2",
                    0.29188310672367856
                ],
                [
                    "CCCC1=C(OCC)N(C)CCN(C)CC(=O)N2C(c3[nH]c4cc3-4)c3ccc(c(c3)OCO1)OCOC2S(N)(=O)=O",
                    0.29188310672367856
                ],
                [
                    "CCCC1=C(OCC)N(C)CCN(C)CC(=O)N2C(c3[nH]c4cc3-4)c3ccc(c(c3)OCO1)OCOC2S(C)(=O)=O",
                    0.29188310672367856
                ],
                [
                    "CCCC1=C(OCC)N(C)CCN(C)CC(=O)N2C(c3[nH]c4cc3-4)c3ccc(c(c3)OCO1)OCOC2S(=O)(=O)S",
                    0.29188310672367856
                ],
                [
                    "CCCC1=C(OCC)N(C)CCN(C)CC(=O)N2C(c3[nH]c4cc3-4)c3ccc(c(c3)OCO1)OCOC2S(=O)(=O)P",
                    0.29188310672367856
                ],
                [
                    "CCCC1=C(OCC)N(C)CCN(C)CC(=O)N2C(c3[nH]c4cc3-4)c3ccc(c(c3)OCO1)OCOC2S(=O)(=O)O",
                    0.29188310672367856
                ],
                [
                    "CCCC1=C(OCC)N(C)CCN(C)CC(=O)N2C(c3[nH]c4cc3-4)c3ccc(c(c3)OCO1)OCOC2S(=O)(=O)F",
                    0.29188310672367856
                ],
                [
                    "CCCC1=C(OCC)N(C)CCN(C)CC(=O)N2C(c3[nH]c4cc3-4)c3ccc(c(c3)OCO1)OCOC2S(=O)(=O)Cl",
                    0.29188310672367856
                ],
                [
                    "CCCC1=C(OCC)N(C)CCN(C)CC(=O)N2C(c3[nH]c4cc3-4)c3ccc(c(c3)OCO1)OCOC2S(=O)(=O)Br",
                    0.29188310672367856
                ],
                [
                    "CCCC1=C(OCC)OCOc2cc3ccc2OCC(S(N)(=O)=O)N(C(=O)CN(C)CCN1C)C3c1[nH]c2cc1-2",
                    0.2915466779302539
                ],
                [
                    "CCCC1=C(OCC)OCOc2cc3ccc2OCC(S(C)(=O)=O)N(C(=O)CN(C)CCN1C)C3c1[nH]c2cc1-2",
                    0.2915466779302539
                ],
                [
                    "CCCC1=C(OCC)OCOc2cc3ccc2OCC(S(=O)(=O)S)N(C(=O)CN(C)CCN1C)C3c1[nH]c2cc1-2",
                    0.2915466779302539
                ],
                [
                    "CCCC1=C(OCC)OCOc2cc3ccc2OCC(S(=O)(=O)P)N(C(=O)CN(C)CCN1C)C3c1[nH]c2cc1-2",
                    0.2915466779302539
                ],
                [
                    "CCCC1=C(OCC)OCOc2cc3ccc2OCC(S(=O)(=O)O)N(C(=O)CN(C)CCN1C)C3c1[nH]c2cc1-2",
                    0.2915466779302539
                ],
                [
                    "CCCC1=C(OCC)OCOc2cc3ccc2OCC(S(=O)(=O)F)N(C(=O)CN(C)CCN1C)C3c1[nH]c2cc1-2",
                    0.2915466779302539
                ],
                [
                    "CCCC1=C(OCC)OCOc2cc3ccc2OCC(S(=O)(=O)Cl)N(C(=O)CN(C)CCN1C)C3c1[nH]c2cc1-2",
                    0.2915466779302539
                ],
                [
                    "CCCC1=C(OCC)OCOc2cc3ccc2OCC(S(=O)(=O)Br)N(C(=O)CN(C)CCN1C)C3c1[nH]c2cc1-2",
                    0.2915466779302539
                ],
                [
                    "CCCC1=C(OCC)N(C)CCN(C)CC(=O)N2C(c3[nH]c4cc3-4)c3ccc(c(c3)OCO1)OCC2S(N)(=O)=O",
                    0.2915466779302539
                ],
                [
                    "CCCC1=C(OCC)N(C)CCN(C)CC(=O)N2C(c3[nH]c4cc3-4)c3ccc(c(c3)OCO1)OCC2S(C)(=O)=O",
                    0.2915466779302539
                ],
                [
                    "CCCC1=C(OCC)N(C)CCN(C)CC(=O)N2C(c3[nH]c4cc3-4)c3ccc(c(c3)OCO1)OCC2S(=O)(=O)S",
                    0.2915466779302539
                ],
                [
                    "CCCC1=C(OCC)N(C)CCN(C)CC(=O)N2C(c3[nH]c4cc3-4)c3ccc(c(c3)OCO1)OCC2S(=O)(=O)P",
                    0.2915466779302539
                ],
                [
                    "CCCC1=C(OCC)N(C)CCN(C)CC(=O)N2C(c3[nH]c4cc3-4)c3ccc(c(c3)OCO1)OCC2S(=O)(=O)O",
                    0.2915466779302539
                ],
                [
                    "CCCC1=C(OCC)N(C)CCN(C)CC(=O)N2C(c3[nH]c4cc3-4)c3ccc(c(c3)OCO1)OCC2S(=O)(=O)F",
                    0.2915466779302539
                ],
                [
                    "CCCC1=C(OCC)N(C)CCN(C)CC(=O)N2C(c3[nH]c4cc3-4)c3ccc(c(c3)OCO1)OCC2S(=O)(=O)Cl",
                    0.2915466779302539
                ],
                [
                    "CCCC1=C(OCC)N(C)CCN(C)CC(=O)N2C(c3[nH]c4cc3-4)c3ccc(c(c3)OCO1)OCC2S(=O)(=O)Br",
                    0.2915466779302539
                ],
                [
                    "CCCC1=C(OCC)OCOc2cc3ccc2OC(S(N)(=O)=O)N(C(=O)CN(C)CCN1C)C3c1[nH]c2nc1-2",
                    0.2913518493527466
                ],
                [
                    "CCCC1=C(OCC)OCOc2cc3ccc2OC(S(C)(=O)=O)N(C(=O)CN(C)CCN1C)C3c1[nH]c2nc1-2",
                    0.2913518493527466
                ],
                [
                    "CCCC1=C(OCC)OCOc2cc3ccc2OC(S(=O)(=O)S)N(C(=O)CN(C)CCN1C)C3c1[nH]c2nc1-2",
                    0.2913518493527466
                ],
                [
                    "CCCC1=C(OCC)OCOc2cc3ccc2OC(S(=O)(=O)P)N(C(=O)CN(C)CCN1C)C3c1[nH]c2nc1-2",
                    0.2913518493527466
                ],
                [
                    "CCCC1=C(OCC)OCOc2cc3ccc2OC(S(=O)(=O)O)N(C(=O)CN(C)CCN1C)C3c1[nH]c2nc1-2",
                    0.2913518493527466
                ],
                [
                    "CCCC1=C(OCC)OCOc2cc3ccc2OC(S(=O)(=O)F)N(C(=O)CN(C)CCN1C)C3c1[nH]c2nc1-2",
                    0.2913518493527466
                ],
                [
                    "CCCC1=C(OCC)OCOc2cc3ccc2OC(S(=O)(=O)Cl)N(C(=O)CN(C)CCN1C)C3c1[nH]c2nc1-2",
                    0.2913518493527466
                ],
                [
                    "CCCC1=C(OCC)OCOc2cc3ccc2OC(S(=O)(=O)Br)N(C(=O)CN(C)CCN1C)C3c1[nH]c2nc1-2",
                    0.2913518493527466
                ],
                [
                    "CCCC1=C(OCC)N(C)CCN(C)CC(=O)N2C(c3[nH]c4nc3-4)c3ccc(c(c3)OCO1)OC2S(N)(=O)=O",
                    0.2913518493527466
                ],
                [
                    "CCCC1=C(OCC)N(C)CCN(C)CC(=O)N2C(c3[nH]c4nc3-4)c3ccc(c(c3)OCO1)OC2S(C)(=O)=O",
                    0.2913518493527466
                ],
                [
                    "CCCC1=C(OCC)N(C)CCN(C)CC(=O)N2C(c3[nH]c4nc3-4)c3ccc(c(c3)OCO1)OC2S(=O)(=O)S",
                    0.2913518493527466
                ],
                [
                    "CCCC1=C(OCC)N(C)CCN(C)CC(=O)N2C(c3[nH]c4nc3-4)c3ccc(c(c3)OCO1)OC2S(=O)(=O)P",
                    0.2913518493527466
                ],
                [
                    "CCCC1=C(OCC)N(C)CCN(C)CC(=O)N2C(c3[nH]c4nc3-4)c3ccc(c(c3)OCO1)OC2S(=O)(=O)O",
                    0.2913518493527466
                ],
                [
                    "CCCC1=C(OCC)N(C)CCN(C)CC(=O)N2C(c3[nH]c4nc3-4)c3ccc(c(c3)OCO1)OC2S(=O)(=O)F",
                    0.2913518493527466
                ],
                [
                    "CCCC1=C(OCC)N(C)CCN(C)CC(=O)N2C(c3[nH]c4nc3-4)c3ccc(c(c3)OCO1)OC2S(=O)(=O)Cl",
                    0.2913518493527466
                ],
                [
                    "CCCC1=C(OCC)N(C)CCN(C)CC(=O)N2C(c3[nH]c4nc3-4)c3ccc(c(c3)OCO1)OC2S(=O)(=O)Br",
                    0.2913518493527466
                ],
                [
                    "CCCC1=C(OCC)OCOc2cc3ccc2OCOC(S(N)(=O)=O)N(C(=O)CN(C)CN1C)C3c1[nH]c2nc1-2",
                    0.2912264311916055
                ],
                [
                    "CCCC1=C(OCC)OCOc2cc3ccc2OCOC(S(C)(=O)=O)N(C(=O)CN(C)CN1C)C3c1[nH]c2nc1-2",
                    0.2912264311916055
                ],
                [
                    "CCCC1=C(OCC)OCOc2cc3ccc2OCOC(S(=O)(=O)S)N(C(=O)CN(C)CN1C)C3c1[nH]c2nc1-2",
                    0.2912264311916055
                ],
                [
                    "CCCC1=C(OCC)OCOc2cc3ccc2OCOC(S(=O)(=O)P)N(C(=O)CN(C)CN1C)C3c1[nH]c2nc1-2",
                    0.2912264311916055
                ],
                [
                    "CCCC1=C(OCC)OCOc2cc3ccc2OCOC(S(=O)(=O)O)N(C(=O)CN(C)CN1C)C3c1[nH]c2nc1-2",
                    0.2912264311916055
                ],
                [
                    "CCCC1=C(OCC)OCOc2cc3ccc2OCOC(S(=O)(=O)F)N(C(=O)CN(C)CN1C)C3c1[nH]c2nc1-2",
                    0.2912264311916055
                ],
                [
                    "CCCC1=C(OCC)OCOc2cc3ccc2OCOC(S(=O)(=O)Cl)N(C(=O)CN(C)CN1C)C3c1[nH]c2nc1-2",
                    0.2912264311916055
                ],
                [
                    "CCCC1=C(OCC)OCOc2cc3ccc2OCOC(S(=O)(=O)Br)N(C(=O)CN(C)CN1C)C3c1[nH]c2nc1-2",
                    0.2912264311916055
                ],
                [
                    "CCCC1=C(OCC)N(C)CN(C)CC(=O)N2C(c3[nH]c4nc3-4)c3ccc(c(c3)OCO1)OCOC2S(N)(=O)=O",
                    0.2912264311916055
                ],
                [
                    "CCCC1=C(OCC)N(C)CN(C)CC(=O)N2C(c3[nH]c4nc3-4)c3ccc(c(c3)OCO1)OCOC2S(C)(=O)=O",
                    0.2912264311916055
                ],
                [
                    "CCCC1=C(OCC)N(C)CN(C)CC(=O)N2C(c3[nH]c4nc3-4)c3ccc(c(c3)OCO1)OCOC2S(=O)(=O)S",
                    0.2912264311916055
                ],
                [
                    "CCCC1=C(OCC)N(C)CN(C)CC(=O)N2C(c3[nH]c4nc3-4)c3ccc(c(c3)OCO1)OCOC2S(=O)(=O)P",
                    0.2912264311916055
                ],
                [
                    "CCCC1=C(OCC)N(C)CN(C)CC(=O)N2C(c3[nH]c4nc3-4)c3ccc(c(c3)OCO1)OCOC2S(=O)(=O)O",
                    0.2912264311916055
                ],
                [
                    "CCCC1=C(OCC)N(C)CN(C)CC(=O)N2C(c3[nH]c4nc3-4)c3ccc(c(c3)OCO1)OCOC2S(=O)(=O)F",
                    0.2912264311916055
                ],
                [
                    "CCCC1=C(OCC)N(C)CN(C)CC(=O)N2C(c3[nH]c4nc3-4)c3ccc(c(c3)OCO1)OCOC2S(=O)(=O)Cl",
                    0.2912264311916055
                ],
                [
                    "CCCC1=C(OCC)N(C)CN(C)CC(=O)N2C(c3[nH]c4nc3-4)c3ccc(c(c3)OCO1)OCOC2S(=O)(=O)Br",
                    0.2912264311916055
                ],
                [
                    "CCCC1=C(OCC)OCOc2cc3ccc2OCC(S(=O)(=O)Br)N(C(=O)CN(C)CN1C)C3c1[nH]c2nc1-2",
                    0.2908799438840686
                ],
                [
                    "CCCC1=C(OCC)N(C)CN(C)CC(=O)N2C(c3[nH]c4nc3-4)c3ccc(c(c3)OCO1)OCC2S(=O)(=O)S",
                    0.2908799438840686
                ],
                [
                    "CCCC1=C(OCC)N(C)CN(C)CC(=O)N2C(c3[nH]c4nc3-4)c3ccc(c(c3)OCO1)OCC2S(=O)(=O)F",
                    0.2908799438840686
                ],
                [
                    "CCCC1=C(OCC)N(C)CN(C)CC(=O)N2C(c3[nH]c4nc3-4)c3ccc(c(c3)OCO1)OCC2S(=O)(=O)Br",
                    0.2908799438840686
                ]
            ],
            "execution_time": 14.773744821548462,
            "number_scoring_function_calls": 1000,
            "metadata": {
                "top_1": 0.2956184597789516,
                "top_10": 0.29561845977895157,
                "top_100": 0.29273037631631804,
                "internal_similarity_max": 0.9024390243902439,
                "internal_similarity_mean": 0.6592244336440826,
                "internal_similarity_histogram_density": [
                    [
                        0.1,
                        0.0,
                        0.0,
                        0.0,
                        0.4080000000000001,
                        2.505999999999998,
                        3.162000000000001,
                        2.5720000000000005,
                        1.2320000000000004,
                        0.020000000000000007
                    ]
                ],
                "internal_similarity_histogram_bins": [
                    [
                        0.0,
                        0.1,
                        0.2,
                        0.30000000000000004,
                        0.4,
                        0.5,
                        0.6000000000000001,
                        0.7000000000000001,
                        0.8,
                        0.9,
                        1.0
                    ]
                ]
            }
        },
        {
            "benchmark_name": "Osimertinib MPO",
            "score": 0.901228261063829,
            "optimized_molecules": [
                [
                    "C=NS(=O)Nc1oc2c(c3nc(OCN)c-3on2P)c1N(C)CCN(C)C",
                    0.9040884651607923
                ],
                [
                    "C=NS(=O)Nc1oc2c(c3nc(OCN)c-3on2C)c1N(C)CCN(C)C",
                    0.9040884651607923
                ],
                [
                    "C=NS(=O)Nc1oc2c(c3nc(OCN)c-3on2C)c1N(P)CCN(C)C",
                    0.9040804911356951
                ],
                [
                    "C=NS(=O)Nc1oc2c(c3nc(OCN)c-3on2P)c1N(P)CCN(C)C",
                    0.9027319769005675
                ],
                [
                    "C=NS(=S)Nc1oc2c(c3nc(OCN)c-3on2C)c1N(C)CCN(C)C",
                    0.9004505014872264
                ],
                [
                    "C=NS(=O)Nc1oc2c(c3nc(N(C)N)c-3on2C)c1N(C)CCN(C)C",
                    0.9004206878684438
                ],
                [
                    "C=NS(=O)Nc1oc2c(c3nc(N(N)P)c-3on2C)c1N(C)CCN(C)C",
                    0.9003595862682782
                ],
                [
                    "C=PS(=O)Nc1oc2c(c3nc(OC(N)O)c-3on2C)c1N(C)CCN(C)C",
                    0.9002329894207249
                ],
                [
                    "C=NS(=S)Nc1oc2c(c3nc(OC(N)N)c-3on2C)c1N(P)CCN(C)C",
                    0.9002329894207249
                ],
                [
                    "C=NS(=S)Nc1oc2c(c3nc(OC(N)N)c-3on2C)c1N(C)CCN(C)C",
                    0.9002329894207249
                ],
                [
                    "C=NS(=O)Nc1oc2c(c3nc(SC(N)N)c-3on2C)c1N(C)CCN(C)C",
                    0.9002329894207249
                ],
                [
                    "C=NS(=O)Nc1oc2c(c3nc(OC(N)O)c-3on2C)c1N(C)PCN(C)C",
                    0.9002329894207249
                ],
                [
                    "C=NS(=O)Nc1oc2c(c3nc(OC(N)O)c-3on2C)c1N(C)CCN(C)C",
                    0.9002329894207249
                ],
                [
                    "C=NS(=O)Nc1oc2c(c3nc(OC(N)N)c-3on2C)c1N(C)PCN(C)C",
                    0.9002329894207249
                ],
                [
                    "C=NS(=O)Nc1oc2c(c3nc(OC(N)N)c-3on2C)c1N(C)CCN(C)C",
                    0.9002329894207249
                ],
                [
                    "C=NS(=O)Nc1oc2c(c3cc(OC(N)O)c-3on2C)c1N(C)CCN(C)C",
                    0.9002329894207249
                ],
                [
                    "C=NC(=O)Nc1oc2c(c3nc(OC(N)N)c-3on2C)c1N(C)CCN(C)C",
                    0.9002329894207249
                ],
                [
                    "C=NS(=O)Nc1oc2c(c3nc(OC(N)P)c-3on2C)c1N(C)CCN(C)C",
                    0.8999595300530373
                ],
                [
                    "CN(C)CCN(c1c(NC(=O)C=P)oc2c1c1ncc-1on2C)C(N)N(C)P",
                    0.8995166845889172
                ],
                [
                    "C=NS(=O)Nc1oc2c(c3nc(CN)c-3on2C)c1N(C)CCN(C)C",
                    0.8986349325312861
                ],
                [
                    "C=NS(=O)Nc1oc2c(c3ncc-3on2P)c1N(CCN(C)C)C(N)OC",
                    0.8984905145235411
                ],
                [
                    "C=NS(=O)Nc1oc2c(c3ncc-3on2P)c1N(C)CCN(C)C(N)OC",
                    0.8984905145235411
                ],
                [
                    "C=NS(=O)Nc1oc2c(c3ncc-3on2C)c1N(CCN(C)C)C(N)OP",
                    0.8984905145235411
                ],
                [
                    "C=NS(=O)Nc1oc2c(c3ncc-3on2C)c1N(CCN(C)C)C(N)OC",
                    0.8984905145235411
                ],
                [
                    "C=NS(=O)Nc1oc2c(c3ncc-3on2C)c1N(C)CCN(C)C(N)OP",
                    0.8984905145235411
                ],
                [
                    "C=NS(=O)Nc1oc2c(c3ncc-3on2C)c1N(C)CCN(C)C(N)OC",
                    0.8984905145235411
                ],
                [
                    "C=NS(=O)Nc1oc2c(c3nc(OCO)c-3on2P)c1N(C)CCN(C)C",
                    0.8984905145235411
                ],
                [
                    "C=NS(=O)Nc1oc2c(c3nc(OCO)c-3on2C)c1N(C)CCN(C)C",
                    0.8984905145235411
                ],
                [
                    "C=NS(=O)Nc1oc2c(c3nc(OC)c-3on2P)c1N(CN)CCN(C)C",
                    0.8984905145235411
                ],
                [
                    "C=NS(=O)Nc1oc2c(c3nc(OC)c-3on2P)c1N(C)CCN(C)CN",
                    0.8984905145235411
                ],
                [
                    "C=NS(=O)Nc1oc2c(c3nc(OC)c-3on2CN)c1N(C)CCN(C)C",
                    0.8984905145235411
                ],
                [
                    "C=NS(=O)Nc1oc2c(c3nc(OC)c-3on2C)c1N(CN)CCN(C)C",
                    0.8984905145235411
                ],
                [
                    "C=NS(=O)Nc1oc2c(c3nc(OC)c-3on2C)c1N(C)CCN(C)CN",
                    0.8984905145235411
                ],
                [
                    "C=NS(=O)Nc1oc2c(c3nc(OP)c-3on2C)c1N(CN)CCN(C)C",
                    0.8984825898721508
                ],
                [
                    "C=NS(=O)Nc1oc2c(c3nc(OP)c-3on2C)c1N(C)CCN(C)CN",
                    0.8984825898721508
                ],
                [
                    "C=NS(=O)Nc1oc2c(c3nc(OC)c-3on2C)c1N(P)CCN(C)CN",
                    0.8984825898721508
                ],
                [
                    "C=NS(=O)Nc1oc2c(c3nc(OCCN)c-3on2P)c1N(C)CCN(C)C",
                    0.8983357544519137
                ],
                [
                    "C=NS(=O)Nc1oc2c(c3nc(OCCN)c-3on2C)c1N(C)CCN(C)C",
                    0.8983357544519137
                ],
                [
                    "C=NS(=O)Nc1oc2c(c3nc(OC4CN4)c-3on2P)c1N(C)CCN(C)C",
                    0.8983357544519137
                ],
                [
                    "C=NS(=O)Nc1oc2c(c3nc(OC#CN)c-3on2P)c1N(C)CCN(C)C",
                    0.8983357544519137
                ],
                [
                    "C=NS(=O)Nc1oc2c(c3nc(OCCN)c-3on2C)c1N(P)CCN(C)C",
                    0.8980448743983915
                ],
                [
                    "C=NS(=O)Nc1oc2c(c3nc(OC(N)F)c-3on2C)c1N(C)CCN(C)C",
                    0.8979122942914971
                ],
                [
                    "C=NS(=O)Nc1oc2c(c3ncc-3on2P)c1N(P)CCN(C)C(N)OC",
                    0.8978839855376548
                ],
                [
                    "C=NS(=O)Nc1oc2c(c3ncc-3on2P)c1N(CCN(C)C)C(N)OP",
                    0.8978839855376548
                ],
                [
                    "C=NS(=O)Nc1oc2c(c3ncc-3on2P)c1N(C)CCN(C)C(N)OP",
                    0.8978839855376548
                ],
                [
                    "C=NS(=O)Nc1oc2c(c3ncc-3on2C(N)OC)c1N(C)CCN(C)C",
                    0.8978196724111729
                ],
                [
                    "C=NS(=O)Nc1oc2c(c3nc(OC#CN)c-3on2P)c1N(P)CCN(C)C",
                    0.8977778086300539
                ],
                [
                    "C=NS(=O)Nc1oc2c(c3nc(OC(N)P)c-3on2P)c1N(C)CCN(C)C",
                    0.8976877814371984
                ],
                [
                    "C=NS(=O)Nc1oc2c(c3nc(OP)c-3on2CN)c1N(C)CCN(C)C",
                    0.8973410208730375
                ],
                [
                    "C=NS(=O)Nc1oc2c(c3nc(OC)c-3on2CN)c1N(P)CCN(C)C",
                    0.8973410208730375
                ],
                [
                    "C=NS(=O)Nc1oc2c(c3nc(CN)c-3on2P)c1N(C)CCN(C)C",
                    0.8972173588609776
                ],
                [
                    "C=NS(=O)Nc1oc2c(c3nc(OP)c-3on2P)c1N(CN)CCN(C)C",
                    0.8971424253908503
                ],
                [
                    "C=NS(=O)Nc1oc2c(c3nc(OP)c-3on2P)c1N(C)CCN(C)CN",
                    0.8971424253908503
                ],
                [
                    "C=NS(=O)Nc1oc2c(c3nc(OC)c-3on2P)c1N(P)CCN(C)CN",
                    0.8971424253908502
                ],
                [
                    "C=NS(=O)Nc1oc2c(c3nc(OCNC)c-3on2C)c1N(C)CCN(C)C",
                    0.8970074879498033
                ],
                [
                    "CN(C)CCN(c1c(NS(=O)C=P)oc2c1c1ncc-1on2C)C(N)N(C)P",
                    0.8968168736279439
                ],
                [
                    "C=NS(=O)Nc1oc2c(c3nc(N)c-3on2C)c1N(C)CCN(C)C",
                    0.8967618330948478
                ],
                [
                    "CN(C)CCN(c1c(NC(=O)C=P)oc2c1c1ncc-1on2P)C(N)N(C)P",
                    0.8965539609820466
                ],
                [
                    "CN(C)CPN(c1c(NC(=O)C=P)oc2c1c1ncc-1on2C)C(N)(O)N(C)P",
                    0.8964583444957605
                ],
                [
                    "CN(C)CCN(c1c(NS(=O)N=P)oc2c1c1ncc-1on2C)C1(N)N(C)N1C",
                    0.8964583444957605
                ],
                [
                    "CN(C)CCN(c1c(NS(=O)C=P)oc2c1c1ncc-1on2P)C1(N)N(C)N1P",
                    0.8964583444957605
                ],
                [
                    "CN(C)CCN(c1c(NS(=O)C=P)oc2c1c1ncc-1on2P)C1(N)N(C)N1C",
                    0.8964583444957605
                ],
                [
                    "CN(C)CCN(c1c(NS(=O)C=P)oc2c1c1ncc-1on2C)C1(N)N(C)N1P",
                    0.8964583444957605
                ],
                [
                    "CN(C)CCN(c1c(NS(=O)C=P)oc2c1c1ncc-1on2C)C1(N)N(C)N1C",
                    0.8964583444957605
                ],
                [
                    "CN(C)CCN(c1c(NC(=O)C=P)sc2c1c1ncc-1on2P)C(N)(O)N(C)P",
                    0.8964583444957605
                ],
                [
                    "CN(C)CCN(c1c(NC(=O)C=P)sc2c1c1ncc-1on2P)C(N)(N)N(C)P",
                    0.8964583444957605
                ],
                [
                    "CN(C)CCN(c1c(NC(=O)C=P)sc2c1c1ncc-1on2C)C(N)(O)N(C)P",
                    0.8964583444957605
                ],
                [
                    "CN(C)CCN(c1c(NC(=O)C=P)sc2c1c1ncc-1on2C)C(N)(N)N(P)P",
                    0.8964583444957605
                ],
                [
                    "CN(C)CCN(c1c(NC(=O)C=P)sc2c1c1ncc-1on2C)C(N)(N)N(C)P",
                    0.8964583444957605
                ],
                [
                    "CN(C)CCN(c1c(NC(=O)C=P)oc2c1c1ncc-1on2P)C1(N)N(C)N1P",
                    0.8964583444957605
                ],
                [
                    "CN(C)CCN(c1c(NC(=O)C=P)oc2c1c1ncc-1on2P)C(N)(O)N(C)P",
                    0.8964583444957605
                ],
                [
                    "CN(C)CCN(c1c(NC(=O)C=P)oc2c1c1ncc-1on2P)C(N)(N)N(P)P",
                    0.8964583444957605
                ],
                [
                    "CN(C)CCN(c1c(NC(=O)C=P)oc2c1c1ncc-1on2P)C(N)(N)N(C)P",
                    0.8964583444957605
                ],
                [
                    "CN(C)CCN(c1c(NC(=O)C=P)oc2c1c1ncc-1on2C)C(N)(O)N(P)P",
                    0.8964583444957605
                ],
                [
                    "CN(C)CCN(c1c(NC(=O)C=P)oc2c1c1ncc-1on2C)C(N)(O)N(C)P",
                    0.8964583444957605
                ],
                [
                    "CN(C)CCN(c1c(NC(=O)C=P)oc2c1c1ncc-1on2C)C(N)(N)N(P)P",
                    0.8964583444957605
                ],
                [
                    "CN(C)CCN(c1c(NC(=O)C=P)oc2c1c1ncc-1[pH]n2C)C(N)(O)N(C)P",
                    0.8964583444957605
                ],
                [
                    "CN(C)CCN(c1c(NC(=O)C=P)oc2c1c1ncc-1[pH]n2C)C(N)(N)N(C)P",
                    0.8964583444957605
                ],
                [
                    "CN(C)CCN(c1c(NC(=O)C=P)[pH]c2c1c1ncc-1on2P)C(N)(O)N(C)P",
                    0.8964583444957605
                ],
                [
                    "CN(C)CCN(c1c(NC(=O)C=P)[pH]c2c1c1ncc-1on2P)C(N)(N)N(C)P",
                    0.8964583444957605
                ],
                [
                    "CN(C)CCN(c1c(NC(=O)C=P)[pH]c2c1c1ncc-1on2C)C(N)(O)N(P)P",
                    0.8964583444957605
                ],
                [
                    "CN(C)CCN(c1c(NC(=O)C=P)[pH]c2c1c1ncc-1on2C)C(N)(O)N(C)P",
                    0.8964583444957605
                ],
                [
                    "CN(C)CCN(c1c(NC(=O)C=P)[pH]c2c1c1ncc-1on2C)C(N)(N)N(C)P",
                    0.8964583444957605
                ],
                [
                    "CN(C)CCN(c1c(NC(=O)C=P)[pH]c2c1c1cnc-1on2P)C(N)(O)N(C)P",
                    0.8964583444957605
                ],
                [
                    "CN(C)CCN(c1c(NC(=O)C=P)[pH]c2c1c1cnc-1on2C)C(N)(O)N(P)P",
                    0.8964583444957605
                ],
                [
                    "CN(C)CCN(c1c(NC(=O)C=P)[pH]c2c1c1cnc-1on2C)C(N)(O)N(C)P",
                    0.8964583444957605
                ],
                [
                    "C=NS(=O)Nc1oc2c(c3npc-3on2C)c1N(CCN(C)C)C1(N)N(C)N1C",
                    0.8964583444957605
                ],
                [
                    "C=NS(=O)Nc1oc2c(c3ncc-3on2P)c1N(CCN(C)C)C1(N)N(C)N1P",
                    0.8964583444957605
                ],
                [
                    "C=NS(=O)Nc1oc2c(c3ncc-3on2C)c1N(CCN(C)C)C1(N)N(C)N1P",
                    0.8964583444957605
                ],
                [
                    "C=NS(=O)Nc1oc2c(c3ncc-3on2C)c1N(CCN(C)C)C1(N)N(C)N1C",
                    0.8964583444957605
                ],
                [
                    "C=NS(=O)Nc1oc2c(c3nc(OC(N)(N)P)c-3on2C)c1N(C)CCN(C)C",
                    0.8964583444957605
                ],
                [
                    "C=NS(=O)Nc1oc2c(c3nc(OC(N)(N)N)c-3on2C)c1N(C)PCN(C)C",
                    0.8964583444957605
                ],
                [
                    "C=NS(=O)Nc1oc2c(c3nc(OC(N)(N)N)c-3on2C)c1N(C)CCN(C)C",
                    0.8964583444957605
                ],
                [
                    "C=CS(=O)Nc1oc2c(c3ncc-3on2P)c1N(CCN(C)C)C1(N)N(C)N1C",
                    0.8964583444957605
                ],
                [
                    "C=CS(=O)Nc1oc2c(c3ncc-3on2C)c1N(CCN(C)C)C1(N)N(C)N1P",
                    0.8964583444957605
                ],
                [
                    "C=CS(=O)Nc1oc2c(c3ncc-3on2C)c1N(CCN(C)C)C1(N)N(C)N1C",
                    0.8964583444957605
                ],
                [
                    "C=CS(=O)Nc1oc2c(c3ncc-3on2C)c1N(CCN(C)C)C(N)(O)N(C)P",
                    0.8964583444957605
                ],
                [
                    "C=CC(=O)Nc1oc2c(c3ncc-3on2P)c1N(CCN(C)C)C1(N)N(C)N1C",
                    0.8964583444957605
                ],
                [
                    "C=CC(=O)Nc1oc2c(c3ncc-3on2C)c1N(CCN(C)C)C1(N)N(C)N1P",
                    0.8964583444957605
                ],
                [
                    "C=CC(=O)Nc1oc2c(c3ncc-3on2C)c1N(CCN(C)C)C1(N)N(C)N1C",
                    0.8964583444957605
                ]
            ],
            "execution_time": 13.762653112411499,
            "number_scoring_function_calls": 1000,
            "metadata": {
                "top_1": 0.9040884651607923,
                "top_10": 0.9016919142243971,
                "top_100": 0.8979044038062979,
                "internal_similarity_max": 0.9206349206349206,
                "internal_similarity_mean": 0.42615308498263255,
                "internal_similarity_histogram_density": [
                    [
                        0.1,
                        0.494,
                        2.2279999999999993,
                        2.0420000000000003,
                        1.7360000000000004,
                        1.6499999999999986,
                        1.0240000000000002,
                        0.5220000000000001,
                        0.19200000000000003,
                        0.012000000000000002
                    ]
                ],
                "internal_similarity_histogram_bins": [
                    [
                        0.0,
                        0.1,
                        0.2,
                        0.30000000000000004,
                        0.4,
                        0.5,
                        0.6000000000000001,
                        0.7000000000000001,
                        0.8,
                        0.9,
                        1.0
                    ]
                ]
            }
        },
        {
            "benchmark_name": "Fexofenadine MPO",
            "score": 0.9943178504352997,
            "optimized_molecules": [
                [
                    "CC(C)(C(=O)O)C1=CC=CC=C(C(O)CCCN2CCC(C(O)(C(O)=CN)c3c#cc#cc3)CC2)C=C1",
                    0.9986833427827712
                ],
                [
                    "CC(C)(C(=O)O)C1=CC=C(C(O)CCCN2CCC(C(O)(C(O)=CN)c3c#cc#cc3)CC2)C=CC=C1",
                    0.9986833427827712
                ],
                [
                    "CC=C(N)C(O)(c1c#cc#cc1)C1CCN(CCCC(O)C2=CC=CC=C(C(C)(C)C(=O)O)C=C2)CC1",
                    0.9957250382357955
                ],
                [
                    "CC=C(N)C(O)(c1c#cc#cc1)C1CCN(CCCC(O)C2=CC=C(C(C)(C)C(=O)O)C=CC=C2)CC1",
                    0.9957250382357955
                ],
                [
                    "CC(C)(C(=O)O)C1=CC=CC=C(C(O)CCCN2CCC(C(O)(C(P)=CN)c3c#cc#cc3)CC2)C=C1",
                    0.9957250382357955
                ],
                [
                    "CC(C)(C(=O)O)C1=CC=CC=C(C(O)CCCN2CCC(C(O)(C(N)=CS)c3c#cc#cc3)CC2)C=C1",
                    0.9957250382357955
                ],
                [
                    "CC(C)(C(=O)O)C1=CC=CC=C(C(O)CCCN2CCC(C(O)(C(N)=CN)c3c#cc#cc3)CC2)C=C1",
                    0.9957250382357955
                ],
                [
                    "CC(C)(C(=O)O)C1=CC=C(C(O)CCCN2CCC(C(O)(c3c#cc#cc3)c3c[nH]o3)CC2)C=CC=C1",
                    0.9957250382357955
                ],
                [
                    "CC(C)(C(=O)O)C1=CC=C(C(O)CCCN2CCC(C(O)(c3c#cc#cc3)c3c[nH][nH]3)CC2)C=CC=C1",
                    0.9957250382357955
                ],
                [
                    "CC(C)(C(=O)O)C1=CC=C(C(O)CCCN2CCC(C(O)(C(S)=CN)c3c#cc#cc3)CC2)C=CC=C1",
                    0.9957250382357955
                ],
                [
                    "CC(C)(C(=O)O)C1=CC=C(C(O)CCCN2CCC(C(O)(C(P)=CN)c3c#cc#cc3)CC2)C=CC=C1",
                    0.9957250382357955
                ],
                [
                    "CC(C)(C(=O)O)C1=CC=C(C(O)CCCN2CCC(C(O)(C(N)=CN)c3c#cc#cc3)CC2)C=CC=C1",
                    0.9957250382357955
                ],
                [
                    "CC(C)(C(=O)O)C1=CC=C(C(O)CCCN2CCC(C(O)(C(F)=CN)c3c#cc#cc3)CC2)C=CC=C1",
                    0.9957250382357955
                ],
                [
                    "CC(=CN)C(O)(c1c#cc#cc1)C1CCN(CCCC(O)C2=CC=C(C(C)(C)C(=O)O)C=CC=C2)CC1",
                    0.9957250382357955
                ],
                [
                    "CC(C)(C(=O)O)C1=CC=C(C(O)CCCN2CCC(C(O)(CC=CN)c3c#cc#cc3)CC2)C=CC=C1",
                    0.9955511028073771
                ],
                [
                    "CC(C)(C(=O)O)C1=CC=C(C(O)CCCN2CCC(C(O)(C(P)=CN)c3cc#ccc3)CC2)C=CC=C1",
                    0.9943067179016145
                ],
                [
                    "CC(C)(C(=O)O)C1=CC=CC=C(C(O)CCCN2CCC(C(O)(C(O)=CCN)c3c#cc#cc3)CC2)C=C1",
                    0.9930877070515721
                ],
                [
                    "CC(C)(C(=O)O)C1=CC=C(C(O)CCCN2CCC(C(O)(C(O)=CCN)c3c#cc#cc3)CC2)C=CC=C1",
                    0.9930877070515721
                ],
                [
                    "CC(C)(C(=O)O)c1ccc(C(O)CCCN2CCC=CC3=CNCC(CC2)C3(O)c2c#cc#cc2)cc1",
                    0.9922776840925993
                ],
                [
                    "CC(C)(C(=O)O)C1=CC=C(C(O)CCCN2CCC(C(O)(C(S)=CN)c3c#cccc3)CC2)C=CC=C1",
                    0.9921366284001689
                ],
                [
                    "CC(C)(C(=O)O)C1=CC=C(C(O)CCCN2CCC(C(O)(C(=CS)CO)c3c#cc#cc3)CC2)C=CC=C1",
                    0.9910136347189935
                ],
                [
                    "CC(C)(C(=O)O)C1=CC=C(C(O)CCCN2CCC(C(O)(C(=CO)CO)c3cc#ccc3)CC2)C=CC=C1",
                    0.9910136347189935
                ],
                [
                    "CC(C)(C(=O)O)C1=CC=C(C(O)CCCN2CCC(C(O)(C(=CO)CO)c3c#cccc3)CC2)C=CC=C1",
                    0.9910136347189935
                ],
                [
                    "CC(C)(C(=O)O)C1=CC=C(C(O)CCCN2CCC(C(O)(C(=CN)CO)c3c#cc#cc3)CC2)C=CC=C1",
                    0.9910136347189935
                ],
                [
                    "CC(C)(C(=O)O)C1=CC=CC=C(C(O)CCCN2CCCC(C(O)(C(O)=CN)c3c#cc#cc3)CC2)C=C1",
                    0.9909216203051094
                ],
                [
                    "CC(C)(C(=O)O)C1=CC=C(C(O)CCCN2CCCC(C(O)(C(O)=CN)c3c#cc#cc3)CC2)C=CC=C1",
                    0.9909216203051094
                ],
                [
                    "CC(C)(C(=O)O)C1=CC=C(C(O)CCCN2CCC(C(O)(C(S)=CCN)c3c#cc#cc3)CC2)C=CC=C1",
                    0.9902033206743426
                ],
                [
                    "CC(C)(C(=O)O)C1=CC=C(C(O)CCCN2CCC(C(O)(C(F)=CCN)c3c#cc#cc3)CC2)C=CC=C1",
                    0.9902033206743426
                ],
                [
                    "CC(=CCN)C(O)(c1c#cc#cc1)C1CCN(CCCC(O)C2=CC=C(C(C)(C)C(=O)O)C=CC=C2)CC1",
                    0.9902033206743426
                ],
                [
                    "CC(C)(C(=O)O)C1=CC=CC=C(C(O)CCCN2CCC(C(O)(C=CN)c3c#cc#cc3)CC2)C=C1",
                    0.9900883784093226
                ],
                [
                    "CC(C)(C(=O)O)C1=CC=C(C(O)CCCN2CCC(C(O)(C=CN)c3cc#ccc3)CC2)C=CC=C1",
                    0.9900883784093226
                ],
                [
                    "CC(C)(C(=O)O)C1=CC=C(C(O)CCCN2CCC(C(O)(C=CN)c3c#cccc3)CC2)C=CC=C1",
                    0.9900883784093226
                ],
                [
                    "CC(C)(C(=O)O)C1=CC=C(C(O)CCCN2CCC(C(O)(C=CN)c3c#cc#cc3)CC2)C=CC=C1",
                    0.9900883784093226
                ],
                [
                    "CC(C)(C(=O)O)C1=CC=C(C(O)CCCN2CCC3C=CC(=CN)C(O)(c4c#cc#cc4)C3CC2)C=CC=C1",
                    0.9896076910720498
                ],
                [
                    "CC=C(CN)C(O)(c1c#cc#cc1)C1CCN(CCCC(O)C2=CC=CC=C(C(C)(C)C(=O)O)C=C2)CC1",
                    0.989574220555401
                ],
                [
                    "CC(C)(C(=O)O)C1=CC=CC=C(C(O)CCCN2CCC(C(O)(C(=CP)CN)c3c#cc#cc3)CC2)C=C1",
                    0.989574220555401
                ],
                [
                    "CC(C)(C(=O)O)C1=CC=CC=C(C(O)CCCN2CCC(C(O)(C(=CO)CN)c3c#cc#cc3)CC2)C=C1",
                    0.989574220555401
                ],
                [
                    "CC(C)(C(=O)O)C1=CC=CC=C(C(O)CCCN2CCC(C(O)(C(=CN)CN)c3c#cc#cc3)CC2)C=C1",
                    0.989574220555401
                ],
                [
                    "CC(C)(C(=O)O)C1=CC=C(C(O)CCCN2CCC(C(O)(C3=CNOC3)c3c#cc#cc3)CC2)C=CC=C1",
                    0.989574220555401
                ],
                [
                    "CC(C)(C(=O)O)C1=CC=C(C(O)CCCN2CCC(C(O)(C(=CS)CN)c3c#cc#cc3)CC2)C=CC=C1",
                    0.989574220555401
                ],
                [
                    "CC(C)(C(=O)O)C1=CC=C(C(O)CCCN2CCC(C(O)(C(=CN)CS)c3c#cc#cc3)CC2)C=CC=C1",
                    0.989574220555401
                ],
                [
                    "CC(C)(C(=O)O)C1=CC=C(C(O)CCCN2CCC(C(O)(C(=CN)CP)c3c#cc#cc3)CC2)C=CC=C1",
                    0.989574220555401
                ],
                [
                    "CC(C)(C(=O)O)C1=CC=C(C(O)CCCN2CCC(C(O)(C(=CN)CF)c3c#cc#cc3)CC2)C=CC=C1",
                    0.989574220555401
                ],
                [
                    "CC=CNC(O)(c1c#cc#cc1)C1CCN(CCCC(O)C2=CC=C(C(C)(C)C(=O)O)C=CC=C2)CC1",
                    0.989518194899832
                ],
                [
                    "CC(C)(C(=O)O)C1=CC=C(C(O)CCCN2CCC(C(O)(CC=CCN)c3c#cc#cc3)CC2)C=CC=C1",
                    0.9892083701051986
                ],
                [
                    "CC(C)(C(=O)O)c1ccc(C(O)CCCN2CCC=CC3=CNCCC(CC2)C3(O)c2c#cc#cc2)cc1",
                    0.988595217867325
                ],
                [
                    "CC(C)(C(=O)O)c1ccc(C(O)CCCN2CCC3C=CC(=CN)C(O)(c4c#cc#cc4)C3CC2)cc1",
                    0.9882075904229036
                ],
                [
                    "CC(C)(C(=O)O)C1=CC=CC=C(C(O)CCCN2CCCC(C(O)(C(N)=CN)c3c#cc#cc3)CC2)C=C1",
                    0.9880656859099208
                ],
                [
                    "CC(C)(C(=O)O)C1=CC=C(C(O)CCCN2CCCC(C(O)(C(N)=CN)c3c#cc#cc3)CC2)C=CC=C1",
                    0.9880656859099208
                ],
                [
                    "CC(C)(C(=O)O)C1=CC=C(C(O)CCCN2CCC(C(O)(C(=CN)CCl)c3c#cc#cc3)CC2)C=CC=C1",
                    0.9879571138491982
                ],
                [
                    "CC(C)(C(=O)O)C1=CC=C(C(O)CCCN2CCC=CC3=CNC(CC2)C3(O)c2c#cc#cc2)C=CC=C1",
                    0.986950246061733
                ],
                [
                    "CC(C)(C(=O)O)C1=CC=CC=C(C(O)CCCN2CCCC(C(O)(C(P)=CN)c3c#cc#cc3)CC2)C=C1",
                    0.9869329647946469
                ],
                [
                    "CC(C)(C(=O)O)C1=CC=C(C(O)CCCN2CCCC(C(O)(C(P)=CN)c3c#cc#cc3)CC2)C=CC=C1",
                    0.9869329647946469
                ],
                [
                    "CC(C)(C(=O)O)C1=CC=C(C(O)CCCN2CCC(C(O)(C(=CN)CP)c3cc#ccc3)CC2)C=CC=C1",
                    0.9865738371989701
                ],
                [
                    "CC(C)(C(=O)O)C1=CC=C(C(O)CCCN2CCCC(C(O)(c3c#cc#cc3)c3c[nH][nH]3)CC2)C=CC=C1",
                    0.9859925459172622
                ],
                [
                    "CC(C)(C(=O)O)C1=CC=C(C(O)CCCN2CCC(C(O)(C(O)=CON)c3c#cc#cc3)CC2)C=CC=C1",
                    0.9858865027721925
                ],
                [
                    "CC(C)(C(=O)O)C1=CC=C(C(O)CCCN2CCC(C(O)(C(O)=CNN)c3c#cc#cc3)CC2)C=CC=C1",
                    0.9858865027721925
                ],
                [
                    "CC(C)(C(=O)O)C1=CC=C(C(O)CCCN2CCC(C(O)(C(O)=CNF)c3c#cc#cc3)CC2)C=CC=C1",
                    0.9858865027721925
                ],
                [
                    "CC=C(O)C(O)(c1c#cc#cc1)C1CCN(CCCC(O)C2=CC=C(C(C)(C)C(=O)CO)C=CC=C2)CC1",
                    0.9856962515396613
                ],
                [
                    "CC(C)(C(=O)O)C1=CC=C(C(O)CCCN2CCC(C(O)(C3=CNC3O)c3c#cc#cc3)CC2)C=CC=C1",
                    0.9852637063318005
                ],
                [
                    "CC(C)(C(=O)O)C1=CC=C(C(O)CCCN2CCC(C(O)(C=CCN)c3c#cc#cc3)CC2)C=CC=C1",
                    0.9852195065474302
                ],
                [
                    "CC(C)(C(=O)O)C1=CC=C(C(O)CCCN2CCC(C(O)(C(=CCS)CO)c3c#cc#cc3)CC2)C=CC=C1",
                    0.9851191653326853
                ],
                [
                    "CC(C)(C(=O)O)C1=CC=C(C(O)CCCN2CCC(C(O)(C(=CCO)CO)c3c#cccc3)CC2)C=CC=C1",
                    0.9851191653326853
                ],
                [
                    "CC(C)(C(=O)O)C1=CC=C(C(O)CCCN2CCC(C(O)(C(=CCN)CO)c3c#cc#cc3)CC2)C=CC=C1",
                    0.9851191653326853
                ],
                [
                    "CC(C)(C(=O)O)C1=CC=C(C(O)CCCN2CCCC(C(O)(C(S)=CN)c3c#cc#cc3)CC2)C=CC=C1",
                    0.984949922704463
                ],
                [
                    "CC(C)(C(=O)O)C1=CC=CC=C(C(O)CCCN2CCC(C(O)(C(O)=CCCN)c3c#cc#cc3)CC2)C=C1",
                    0.984931788874285
                ],
                [
                    "CC(C)(C(=O)O)C1=CC=C(C(O)CCCN2CCC(C(O)(C(O)=CCCN)c3c#cc#cc3)CC2)C=CC=C1",
                    0.984931788874285
                ],
                [
                    "CC(C)(C(=O)O)c1ccc(C(O)CCCN2CCC(C(O)(C(O)=CN)c3c#cc#cc3)CC2)cc1",
                    0.9848669984026491
                ],
                [
                    "CC(C)(C(=O)O)c1c#cc(C(O)CCCN2CCC(C(O)(C(O)=CN)c3c#cc#cc3)CC2)cc1",
                    0.9848669984026491
                ],
                [
                    "CC(C)(C(=O)O)C1=CC=CC=C(C(O)CCCN2CCC(C(O)(C(O)=CP)c3c#cc#cc3)CC2)C=C1",
                    0.9845764118456458
                ],
                [
                    "CC(C)(C(=O)O)C1=CC=C(C(O)CCCN2CCCC(C(O)(C=CN)c3c#cc#cc3)CC2)C=CC=C1",
                    0.9845377934274664
                ],
                [
                    "CC(=CN)C(O)(c1c#cc#cc1)C1CCN(CCCC(O)C2=CC=CC=C(C(C)(O)C(=O)O)C=C2)CC1",
                    0.9839474334651594
                ],
                [
                    "CC(=CN)C(O)(c1c#cc#cc1)C1CCN(CCCC(O)C2=CC=C(C(C)(O)C(=O)O)C=CC=C2)CC1",
                    0.9839474334651594
                ],
                [
                    "CC(C)(C(=O)O)C1=CC=C(C(O)CCCN2CCC(C(O)(C(=CN)OO)c3c#cc#cc3)CC2)C=CC=C1",
                    0.9838293981098942
                ],
                [
                    "CC(C)(C(=O)O)C1=CC=C(C(O)CCCN2CCC(C(O)(C3=CNOCC3)c3c#cc#cc3)CC2)C=CC=C1",
                    0.9837165726015482
                ],
                [
                    "CC(C)(C(=O)O)C1=CC=C(C(O)CCCN2CCC(C(O)(C(=CCN)CS)c3c#cc#cc3)CC2)C=CC=C1",
                    0.9837165726015482
                ],
                [
                    "CC(C)(C(=O)O)C1=CC=C(C(O)CCCN2CCC(C(O)(C(=CCN)CF)c3c#cc#cc3)CC2)C=CC=C1",
                    0.9837165726015482
                ],
                [
                    "CC(C)(C(=O)O)c1ccc(C(O)CCCN2CCC=CC3=CNC(CC2)C3(O)c2c#cc#cc2)cc1",
                    0.9835496397762334
                ],
                [
                    "CC(C)(C(=O)O)C1=CC=C(C(O)CCCN2CCC=CC3=CC(CC2)C3(O)c2c#cc#cc2)N=CC=C1",
                    0.9832442606865814
                ],
                [
                    "CC(C)(C(=O)O)C1=CC=CC=C(C(O)CCCN2CCCC(C(O)(C(=CN)CO)c3c#cc#cc3)CC2)C=C1",
                    0.9830791583789462
                ],
                [
                    "CC(C)(C(=O)O)C1=CC=C(C(O)CCCN2CCCC(C(O)(C(=CN)CO)c3c#cc#cc3)CC2)C=CC=C1",
                    0.9830791583789462
                ],
                [
                    "CNC=C(N)C(O)(c1c#cc#cc1)C1CCN(CCCC(O)C2=CC=C(C(C)(C)C(=O)O)C=CC=C2)CC1",
                    0.9830149694279736
                ],
                [
                    "CC(C)(C(=O)O)C1=CC=C(C(O)CCCN2CCC(C(O)(C(S)=CNO)c3c#cc#cc3)CC2)C=CC=C1",
                    0.9830149694279736
                ],
                [
                    "CC(C)(C(=O)O)C1=CC=C(C(O)CCCN2CCCC(C(O)(C(F)=CN)c3c#cc#cc3)CC2)C=CC=C1",
                    0.9828990486317298
                ],
                [
                    "CC(C)(C(=O)CS)C1=CC=CC=C(C(O)CCCN2CCC(C(O)(C(O)=CN)c3c#cc#cc3)CC2)C=C1",
                    0.9828188731909583
                ],
                [
                    "CC(C)(C(=O)O)C1=CC=C(C(O)CCCN2CCC(C(O)(C(=CS)CO)c3cc#ccc3)CC2)C=CC=C1",
                    0.9828134242232748
                ],
                [
                    "CC(C)(C(=O)O)C1=CC=C(C(O)CCCN2CCC(C(O)(CC=CN)c3c#cccc3)CC2)C=CC=C1",
                    0.9826473574122773
                ],
                [
                    "CNC=C(F)C(O)(c1c#cc#cc1)C1CCN(CCCC(O)C2=CC=C(C(C)(C)C(=O)O)C=CC=C2)CC1",
                    0.9826381927723703
                ],
                [
                    "CC(C)(C(=O)O)C1=CC=C(C(O)CCCN2CCC(C(O)(C(=CS)ON)c3c#cc#cc3)CC2)C=CC=C1",
                    0.9823963317759535
                ],
                [
                    "CC(C)(C(=O)O)C1=CC=C(C(O)CCCN2CCC(C(O)(C(=CN)PN)c3c#cc#cc3)CC2)C=CC=C1",
                    0.9823963317759535
                ],
                [
                    "CC(C)(C(=O)O)C1=CC=CC=C(C(O)CCCN2CCCC(C(O)(C(O)=CCN)c3c#cc#cc3)CC2)C=C1",
                    0.9822889014801901
                ],
                [
                    "CC(C)(C(=O)O)C1=CC=C(C(O)CCCN2CCCC(C(O)(C(O)=CCN)c3c#cc#cc3)CC2)C=CC=C1",
                    0.9822889014801901
                ],
                [
                    "CC(C)(C(=O)O)C1=CC=C(C(O)CCCN2CCCC(C(O)(OC=CN)c3c#cc#cc3)CC2)C=CC=C1",
                    0.9821731474252084
                ],
                [
                    "CC(C)(C(=O)O)C1=CC=CC=C(C(O)CCCN2CCC(C(O)(C(O)=CCNO)c3c#cc#cc3)CC2)C=C1",
                    0.9821222155566546
                ],
                [
                    "C=C(O)C(O)(c1c#cc#cc1)C1CCN(CCCC(O)C2=CC=CC=C(C(C)(C)C(=O)O)C=C2)CC1",
                    0.9821144173239212
                ],
                [
                    "C=C(O)C(O)(c1c#cc#cc1)C1CCN(CCCC(O)C2=CC=C(C(C)(C)C(=O)O)C=CC=C2)CC1",
                    0.9821144173239212
                ],
                [
                    "CC(C)(C(=O)O)c1ccc(C(O)CCCN2CCCC=CC3=CNCC(CC2)C3(O)c2c#cc#cc2)cc1",
                    0.9817810748798864
                ],
                [
                    "CC(C)(C(=O)O)c1ccc(C(O)CCCN2CCC=CCC3=CNCC(CC2)C3(O)c2c#cc#cc2)cc1",
                    0.9817810748798864
                ],
                [
                    "CC(C)(C(=O)O)c1ccc(C(O)CCCN2CCCC(C(O)(C(O)=CN)c3c#cc#cc3)CC2)cc1",
                    0.9816930443239984
                ],
                [
                    "CC(C)(C(=O)O)C1=CC=C(C(O)CCCN2CCC=CC3=CNCC(CC2)C3(O)c2c#cc#cc2)CC=C1",
                    0.9815178325021406
                ]
            ],
            "execution_time": 10.973904132843018,
            "number_scoring_function_calls": 1000,
            "metadata": {
                "top_1": 0.9986833427827712,
                "top_10": 0.9963166991451905,
                "top_100": 0.9879535093779378,
                "internal_similarity_max": 0.9473684210526315,
                "internal_similarity_mean": 0.6214820546602731,
                "internal_similarity_histogram_density": [
                    [
                        0.1,
                        0.0,
                        0.0,
                        1.0380000000000003,
                        0.6800000000000002,
                        2.041999999999998,
                        2.908000000000001,
                        2.4400000000000004,
                        0.7620000000000002,
                        0.030000000000000006
                    ]
                ],
                "internal_similarity_histogram_bins": [
                    [
                        0.0,
                        0.1,
                        0.2,
                        0.30000000000000004,
                        0.4,
                        0.5,
                        0.6000000000000001,
                        0.7000000000000001,
                        0.8,
                        0.9,
                        1.0
                    ]
                ]
            }
        },
        {
            "benchmark_name": "Ranolazine MPO",
            "score": 0.9792319996024497,
            "optimized_molecules": [
                [
                    "CCCCCCCCCC=CC(OC)=C(C=CBr)OCC(O)CN(O)CCN(F)CC(=O)Nc1c(C)cccc1C",
                    0.9818331031892904
                ],
                [
                    "CCCCCCCCCC=CC=C(OCC(O)CN(O)CCN(F)CC(=O)Nc1c(C)cccc1C)C(=CBr)OC",
                    0.9800396667030612
                ],
                [
                    "COC(C=CCCCCCCCCBr)=C(C=CBr)OCC(O)CN(O)CCN(F)CC(=O)Nc1c(C)cccc1C",
                    0.9791505548651883
                ],
                [
                    "CCCCCCCCCCC=CC(OC)=C(C=CCl)OCC(O)CN(O)CCN(F)CC(=O)Nc1c(C)cccc1C",
                    0.9783741482966194
                ],
                [
                    "CCCCCCCCCCC=CC(OC)=C(C=CBr)OCC(O)CN(O)CCN(F)CC(=O)Nc1c(C)cccc1C",
                    0.9783741482966194
                ],
                [
                    "CC=CC(OCC(O)CN(O)CCN(F)CC(=O)Nc1c(C)cccc1C)=C(C=CCCCCCCCCCC)OC",
                    0.9783741482966194
                ],
                [
                    "CC=CC(OCC(O)CN(O)CCN(F)CC(=O)Nc1c(C)cccc1C)=C(C=CCCCCCCCCCBr)OC",
                    0.9783741482966194
                ],
                [
                    "CC=CC(OCC(O)CN(O)CCN(Br)CC(=O)Nc1c(C)cccc1C)=C(C=CCCCCCCCCCF)OC",
                    0.9783741482966194
                ],
                [
                    "CC=C(OBr)C(=CC=CCCCCCCCC)OCC(O)CN(O)CCN(F)CC(=O)Nc1c(C)cccc1C",
                    0.9780395114232876
                ],
                [
                    "CC=C(OC)C(=CC=CCCCCCCCCCF)OCC(O)CN(O)CCN(Br)CC(=O)Nc1c(C)cccc1C",
                    0.9778303940980476
                ],
                [
                    "CC=C(OC)C(=CC=CCCCCCCCCCC)OCC(O)CN(O)CCN(F)CC(=O)Nc1c(C)cccc1C",
                    0.9778303940980476
                ],
                [
                    "CC=C(OC)C(=CC=CCCCCCCCCCBr)OCC(O)CN(O)CCN(F)CC(=O)Nc1c(C)cccc1C",
                    0.9778303940980476
                ],
                [
                    "CCCCCCCCCC=CC(OC)=C(C=CBr)OCC(O)CN(O)CCN(CF)CC(=O)Nc1c(C)cccc1C",
                    0.9777993753325
                ],
                [
                    "CC=C(OCl)C(=CC=CCCCCCCCCC)OCC(O)CN(O)CCN(F)CC(=O)Nc1c(C)cccc1C",
                    0.9777081683520418
                ],
                [
                    "CC=C(OBr)C(=CC=CCCCCCCCCC)OCC(O)CN(O)CCN(F)CC(=O)Nc1c(C)cccc1C",
                    0.9777081683520418
                ],
                [
                    "CC=CC(OCC(O)CN(O)CCN(F)CC(=O)Nc1c(C)cccc1C)=C(C=CCCCCCC(Br)CCC)OC",
                    0.9776794187937462
                ],
                [
                    "CC=CC(OCC(O)CN(O)CCN(F)CC(=O)Nc1c(C)cccc1C)=C(C=CCCCCCCCSBr)OC",
                    0.9774826467760431
                ],
                [
                    "CC=CC(OCC(O)CN(O)CCN(Br)CC(=O)Nc1c(C)cccc1C)=C(C=CCCCCCCCSF)OC",
                    0.9774826467760431
                ],
                [
                    "CCC(Cl)CCCCCCC=CC(OC)=C(C=CBr)OCC(O)CN(O)CCN(F)CC(=O)Nc1c(C)cccc1C",
                    0.9774078516626974
                ],
                [
                    "CCC(C)CCCCCCC=CC(OC)=C(C=CCl)OCC(O)CN(O)CCN(F)CC(=O)Nc1c(C)cccc1C",
                    0.9774078516626974
                ],
                [
                    "CCC(C)CCCCCCC=CC(OC)=C(C=CBr)OCC(O)CN(O)CCN(F)CC(=O)Nc1c(C)cccc1C",
                    0.9774078516626974
                ],
                [
                    "CCC(Br)CCCCCCC=CC(OC)=C(C=CBr)OCC(O)CN(O)CCN(F)CC(=O)Nc1c(C)cccc1C",
                    0.9774078516626974
                ],
                [
                    "CC=CC(OCC(O)CN(O)CCN(F)CC(=O)Nc1c(C)cccc1C)=C(C=CCCCCCCC(Br)CC)OC",
                    0.9774078516626974
                ],
                [
                    "COC(C=CCCCCCCC(C)Br)=C(C=CBr)OCC(O)CN(O)CCN(F)CC(=O)Nc1c(C)cccc1C",
                    0.9773856215974867
                ],
                [
                    "COC(=CBr)C(=CC=CCCCCCCCCBr)OCC(O)CN(O)CCN(F)CC(=O)Nc1c(C)cccc1C",
                    0.9773457634790699
                ],
                [
                    "CCCCCCCCCC=CC(OC)=C(C=CCl)OCC(O)CN(O)CCN(F)CC(=O)Nc1c(C)cccc1C",
                    0.9773447079008133
                ],
                [
                    "CCCCCCCCCC=CC=C(OCC(O)CN(O)CCN(CF)CC(=O)Nc1c(C)cccc1C)C(=CBr)OC",
                    0.9772619926492788
                ],
                [
                    "CC=CC(OCC(O)CN(O)CCN(F)CC(=O)Nc1c(C)cccc1C)=C(C=CCCCCCCCCC=CS)OC",
                    0.9772619926492788
                ],
                [
                    "CC=C(OBr)C(=CC=CCCCCCC1CCC1)OCC(O)CN(O)CCN(F)CC(=O)Nc1c(C)cccc1C",
                    0.9771654806027218
                ],
                [
                    "CC=CC(OCC(O)CN(O)CCN(F)CC(=O)Nc1c(C)cccc1C)=C(C=CCCCCCCCCSCl)OC",
                    0.9771349832493033
                ],
                [
                    "CC=CC(OCC(O)CN(O)CCN(F)CC(=O)Nc1c(C)cccc1C)=C(C=CCCCCCCCCSBr)OC",
                    0.9771349832493033
                ],
                [
                    "CC=CC(OCC(O)CN(O)CCN(F)CC(=O)Nc1c(C)cccc1C)=C(C=CCCCCCCCCPCl)OC",
                    0.9771349832493033
                ],
                [
                    "CC=CC(OCC(O)CN(O)CCN(F)CC(=O)Nc1c(C)cccc1C)=C(C=CCCCCCCCCPBr)OC",
                    0.9771349832493033
                ],
                [
                    "CC=CC(OCC(O)CN(O)CCN(Cl)CC(=O)Nc1c(C)cccc1C)=C(C=CCCCCCCCCPF)OC",
                    0.9771349832493033
                ],
                [
                    "CC=CC(OCC(O)CN(O)CCN(Br)CC(=O)Nc1c(C)cccc1C)=C(C=CCCCCCCCCSF)OC",
                    0.9771349832493033
                ],
                [
                    "CC=CC(OCC(O)CN(O)CCN(Br)CC(=O)Nc1c(C)cccc1C)=C(C=CCCCCCCCCPF)OC",
                    0.9771349832493033
                ],
                [
                    "CC=CC(OCC(O)CN(O)CCN(Br)CC(=O)Nc1c(C)cccc1C)=C(C=CCCCCCCCC=CF)OC",
                    0.9771349832493033
                ],
                [
                    "COC(C=CCCCCCC1CCCC1)=C(C=CBr)OCC(O)CN(O)CCN(F)CC(=O)Nc1c(C)cccc1C",
                    0.9770096510186249
                ],
                [
                    "CC=C(OC)C(=CC=CCCCCCCCCC1=CC1)OCC(O)CN(O)CCN(F)CC(=O)Nc1c(C)cccc1C",
                    0.9770055272818757
                ],
                [
                    "COC(C=CCCCCCCCSF)=C(C=CCl)OCC(O)CN(O)CCN(Br)CC(=O)Nc1c(C)cccc1C",
                    0.9770048742795214
                ],
                [
                    "COC(C=CCCCCCCCSF)=C(C=CBr)OCC(O)CN(O)CCN(Br)CC(=O)Nc1c(C)cccc1C",
                    0.9770048742795214
                ],
                [
                    "COC(C=CCCCCCCCPF)=C(C=CBr)OCC(O)CN(O)CCN(Br)CC(=O)Nc1c(C)cccc1C",
                    0.9770048742795214
                ],
                [
                    "CC=CC(OCC(O)CN(O)CCN(Br)CC(=O)Nc1c(C)cccc1C)=C(C=CCCCCCCSSF)OC",
                    0.9770048742795214
                ],
                [
                    "CC=CC(OCC(O)CN(O)CCN(Br)CC(=O)Nc1c(C)cccc1C)=C(C=CCCCCCCSPF)OC",
                    0.9770048742795214
                ],
                [
                    "CC=CC(OCC(O)CN(O)CCN(Br)CC(=O)Nc1c(C)cccc1C)=C(C=CCCCCCCPSF)OC",
                    0.9770048742795214
                ],
                [
                    "COC(C=CCCCCCCCPF)=C(C=CCl)OCC(O)CN(O)CCN(Br)CC(=O)Nc1c(C)cccc1C",
                    0.9769986134569464
                ],
                [
                    "CC=C(OC)C(=CC=CCCCCCCCSF)OCC(O)CN(O)CCN(Br)CC(=O)Nc1c(C)cccc1C",
                    0.9769388607538522
                ],
                [
                    "CC=C(OC)C(=CC=CCCCCCCCSBr)OCC(O)CN(O)CCN(F)CC(=O)Nc1c(C)cccc1C",
                    0.9769388607538522
                ],
                [
                    "CCCCCCCCCCC=CC(OC)=C(C=CS)OCC(O)CN(O)CCN(F)CC(=O)Nc1c(C)cccc1C",
                    0.9767760321613134
                ],
                [
                    "CC=CCCCCCCCCC=CC=C(OCC(O)CN(O)CCN(F)CC(=O)Nc1c(C)cccc1C)C(=CC)OC",
                    0.9767194967540003
                ],
                [
                    "CC=C(OC)C(=CC=CCCCCCCCCC=CS)OCC(O)CN(O)CCN(F)CC(=O)Nc1c(C)cccc1C",
                    0.9767194967540003
                ],
                [
                    "CC=C(OC)C(=CC=CCCCCCCCCC=CCl)OCC(O)CN(O)CCN(F)CC(=O)Nc1c(C)cccc1C",
                    0.9767194967540003
                ],
                [
                    "CC=C(OC)C(=CC=CCCCCCCCCC=CBr)OCC(O)CN(O)CCN(F)CC(=O)Nc1c(C)cccc1C",
                    0.9767194967540003
                ],
                [
                    "COC(C=CCCCCCCCC(C)Cl)=C(C=CCl)OCC(O)CN(O)CCN(F)CC(=O)Nc1c(C)cccc1C",
                    0.9766528044776558
                ],
                [
                    "COC(C=CCCCCCCCC(C)C)=C(C=CCl)OCC(O)CN(O)CCN(F)CC(=O)Nc1c(C)cccc1C",
                    0.9766528044776558
                ],
                [
                    "COC(C=CCCCCCCCC(C)Br)=C(C=CCl)OCC(O)CN(O)CCN(F)CC(=O)Nc1c(C)cccc1C",
                    0.9766528044776558
                ],
                [
                    "COC(C=CCCCCCCCC(C)Br)=C(C=CBr)OCC(O)CN(O)CCN(F)CC(=O)Nc1c(C)cccc1C",
                    0.9766528044776558
                ],
                [
                    "C=C(Br)CCCCCCCC=CC(OC)=C(C=CC)OCC(O)CN(O)CCN(F)CC(=O)Nc1c(C)cccc1C",
                    0.9766528044776558
                ],
                [
                    "CCCCCCCCCCC=CC=C(OCC(O)CN(O)CCN(F)CC(=O)Nc1c(C)cccc1C)C(=CCl)OC",
                    0.97658530433526
                ],
                [
                    "CCCCCCCCCCC=CC=C(OCC(O)CN(O)CCN(F)CC(=O)Nc1c(C)cccc1C)C(=CBr)OC",
                    0.97658530433526
                ],
                [
                    "CC=C(OC)C(=CC=CCCCCCCCCSF)OCC(O)CN(O)CCN(Cl)CC(=O)Nc1c(C)cccc1C",
                    0.97658530433526
                ],
                [
                    "CC=C(OC)C(=CC=CCCCCCCCCSF)OCC(O)CN(O)CCN(Br)CC(=O)Nc1c(C)cccc1C",
                    0.97658530433526
                ],
                [
                    "CC=C(OC)C(=CC=CCCCCCCCCSCl)OCC(O)CN(O)CCN(F)CC(=O)Nc1c(C)cccc1C",
                    0.97658530433526
                ],
                [
                    "CC=C(OC)C(=CC=CCCCCCCCCSBr)OCC(O)CN(O)CCN(F)CC(=O)Nc1c(C)cccc1C",
                    0.97658530433526
                ],
                [
                    "CC=C(OC)C(=CC=CCCCCCCCCPF)OCC(O)CN(O)CCN(Br)CC(=O)Nc1c(C)cccc1C",
                    0.97658530433526
                ],
                [
                    "CC=C(OC)C(=CC=CCCCCCCCCPCl)OCC(O)CN(O)CCN(F)CC(=O)Nc1c(C)cccc1C",
                    0.97658530433526
                ],
                [
                    "CC=C(OC)C(=CC=CCCCCCCCCPBr)OCC(O)CN(O)CCN(F)CC(=O)Nc1c(C)cccc1C",
                    0.97658530433526
                ],
                [
                    "CC=C(OC)C(=CC=CCCCCCCCC=CBr)OCC(O)CN(O)CCN(F)CC(=O)Nc1c(C)cccc1C",
                    0.97658530433526
                ],
                [
                    "CC=C(OBr)C(=CC=CCCCCSSF)OCC(O)CN(O)CCN(CCC)CC(=O)Nc1c(C)cccc1C",
                    0.976580873739351
                ],
                [
                    "CC=C(OBr)C(=CC=CCCCCSSF)OCC(O)CN(O)CCN(CCBr)CC(=O)Nc1c(C)cccc1C",
                    0.976580873739351
                ],
                [
                    "CC=C(OBr)C(=CC=CCCCCSPF)OCC(O)CN(O)CCN(CCC)CC(=O)Nc1c(C)cccc1C",
                    0.976580873739351
                ],
                [
                    "CC=C(OBr)C(=CC=CCCCCSPF)OCC(O)CN(O)CCN(CCBr)CC(=O)Nc1c(C)cccc1C",
                    0.976580873739351
                ],
                [
                    "CC=C(OBr)C(=CC=CCCCCS#SF)OCC(O)CN(O)CCN(CCC)CC(=O)Nc1c(C)cccc1C",
                    0.976580873739351
                ],
                [
                    "CC=CC(OCC(O)CN(O)CCN(F)CC(=O)Nc1c(C)cccc1C)=C(C=CSCCCCCCCCC)OC",
                    0.9765149451381782
                ],
                [
                    "CC=C(OCl)C(=CC=CCCCCSSF)OCC(O)CN(O)CCN(CCC)CC(=O)Nc1c(C)cccc1C",
                    0.9764928072546195
                ],
                [
                    "CC=C(OCl)C(=CC=CCCCCS#SF)OCC(O)CN(O)CCN(CCC)CC(=O)Nc1c(C)cccc1C",
                    0.9764928072546195
                ],
                [
                    "CCCC(Br)CCCCCC=CC(OC)=C(C=CBr)OCC(O)CN(O)CCN(F)CC(=O)Nc1c(C)cccc1C",
                    0.9764463080968682
                ],
                [
                    "CC=C(OBr)C(=CC=CCCCCCCCF)OCC(O)CN(O)CCN(Br)CC(=O)Nc1c(C)cccc1C",
                    0.9764347709812315
                ],
                [
                    "CC=C(OBr)C(=CC=CCCCCCCCBr)OCC(O)CN(O)CCN(F)CC(=O)Nc1c(C)cccc1C",
                    0.9764347709812315
                ],
                [
                    "CCC(Br)CCCCCC=CC(OC)=C(C=CBr)OCC(O)CN(O)CCN(F)CC(=O)Nc1c(C)cccc1C",
                    0.976410672133294
                ],
                [
                    "CC=C(OBr)C(=CC=CCCCCCCC1CC1)OCC(O)CN(O)CCN(F)CC(=O)Nc1c(C)cccc1C",
                    0.9763987750453539
                ],
                [
                    "CC=C(OC)C(=CC=CCCCCCC(F)CCC)OCC(O)CN(O)CCN(Br)CC(=O)Nc1c(C)cccc1C",
                    0.9763778071803784
                ],
                [
                    "CC=C(OC)C(=CC=CCCCCCC(Br)CCC)OCC(O)CN(O)CCN(F)CC(=O)Nc1c(C)cccc1C",
                    0.9763778071803784
                ],
                [
                    "CC=C(OCl)C(=CC=CCCCCSSF)OCC(O)CN(O)CCN(CCBr)CC(=O)Nc1c(C)cccc1C",
                    0.9763659712740986
                ],
                [
                    "CC=C(OBr)C(=CC=CCCCCSSF)OCC(O)CN(O)CCN(CCCl)CC(=O)Nc1c(C)cccc1C",
                    0.9763659712740986
                ],
                [
                    "CC=C(OBr)C(=CC=CCCCCS#SF)OCC(O)CN(O)CCN(CCCl)CC(=O)Nc1c(C)cccc1C",
                    0.9763659712740986
                ],
                [
                    "CC=CC(OCC(O)CN(O)CCN(F)CC(=O)Nc1c(C)cccc1C)=C(C=CSCCCCCCCCBr)OC",
                    0.9762244675858127
                ],
                [
                    "COC(C=CCCCCCCC(C)CBr)=C(C=CCl)OCC(O)CN(O)CCN(F)CC(=O)Nc1c(C)cccc1C",
                    0.9761718130466511
                ],
                [
                    "CC=C(OBr)C(=CC=CCCCCCC1CCC1)OCC(O)CN(O)CCN(CF)CC(=O)Nc1c(C)cccc1C",
                    0.9761209131142338
                ],
                [
                    "CC=C(OC)C(=CC=CCCCCCCCC(F)Br)OCC(O)CN(O)CCN(Br)CC(=O)Nc1c(C)cccc1C",
                    0.9761014868450326
                ],
                [
                    "CC=C(OC)C(=CC=CCCCCCCCC(Cl)Br)OCC(O)CN(O)CCN(F)CC(=O)Nc1c(C)cccc1C",
                    0.9761014868450326
                ],
                [
                    "CC=C(OC)C(=CC=CCCCCCCCC(C)F)OCC(O)CN(O)CCN(Br)CC(=O)Nc1c(C)cccc1C",
                    0.9761014868450326
                ],
                [
                    "CC=C(OC)C(=CC=CCCCCCCCC(C)Br)OCC(O)CN(O)CCN(F)CC(=O)Nc1c(C)cccc1C",
                    0.9761014868450326
                ],
                [
                    "COC(=CBr)C(=CC=CCCCCCCCCBr)OCC(O)CN(O)CCN(CF)CC(=O)Nc1c(C)cccc1C",
                    0.9760203082363272
                ],
                [
                    "CCCCCCCCCCC1=CC=C(OC)C(OCC(O)CN(O)CCN(F)CC(=O)Nc2c(C)cccc2C)=CC=C1",
                    0.9759809194393388
                ],
                [
                    "COC(C=CCCCCCCCCCCl)=C(C=CBr)OCC(O)CN(O)CCN(F)CC(=O)Nc1c(C)cccc1C",
                    0.9758960020461843
                ],
                [
                    "COC(C=CCCCCCCCCCBr)=C(C=CBr)OCC(O)CN(O)CCN(F)CC(=O)Nc1c(C)cccc1C",
                    0.9758960020461843
                ],
                [
                    "CC=CC(OCC(O)CN(O)CCN(Br)CC(=O)Nc1c(C)cccc1C)=C(C=CPCCCCCCCPF)OC",
                    0.9758960020461843
                ],
                [
                    "CC=CC(OCC(O)CN(O)CCN(Br)CC(=O)Nc1c(C)cccc1C)=C(C=CCCCCCCSCSF)OC",
                    0.9758960020461843
                ],
                [
                    "CC=CC(OCC(O)CN(O)CCN(Br)CC(=O)Nc1c(C)cccc1C)=C(C=CCCCCCCSCPF)OC",
                    0.9758960020461843
                ]
            ],
            "execution_time": 12.886789560317993,
            "number_scoring_function_calls": 1000,
            "metadata": {
                "top_1": 0.9818331031892904,
                "top_10": 0.9788763971761971,
                "top_100": 0.9769864984418615,
                "internal_similarity_max": 1.0,
                "internal_similarity_mean": 0.6172911941976308,
                "internal_similarity_histogram_density": [
                    [
                        0.1,
                        0.0,
                        0.0,
                        0.068,
                        1.3900000000000003,
                        2.9939999999999976,
                        2.8080000000000007,
                        1.7680000000000005,
                        0.8300000000000002,
                        0.04200000000000001
                    ]
                ],
                "internal_similarity_histogram_bins": [
                    [
                        0.0,
                        0.1,
                        0.2,
                        0.30000000000000004,
                        0.4,
                        0.5,
                        0.6000000000000001,
                        0.7000000000000001,
                        0.8,
                        0.9,
                        1.0
                    ]
                ]
            }
        },
        {
            "benchmark_name": "Perindopril MPO",
            "score": 0.8448223402290678,
            "optimized_molecules": [
                [
                    "CCCC(NC(C)C(=O)N1C(C(=O)O)CC2CCCCC2n2[pH]p3[pH]c(c23)C1S)C(=O)OCC",
                    0.8477912478906585
                ],
                [
                    "CCCC(NC(C)C(=O)N1C(C(=O)O)CC2CCCCC2n2[pH]p3[pH]c(c23)C1P)C(=O)OCC",
                    0.8477912478906585
                ],
                [
                    "CCCC(NC(C)C(=O)N1C(C(=O)O)CC2CCCCC2n2[pH]p3[pH]c(c23)C1O)C(=O)OCC",
                    0.8477912478906585
                ],
                [
                    "CCCC(NC(C)C(=O)N1C(C(=O)O)CC2CCCCC2n2[pH]p3[pH]c(c23)C1N)C(=O)OCC",
                    0.8477912478906585
                ],
                [
                    "CCCC(NC(C)C(=O)N1C(C(=O)O)CC2CCCCC2n2[pH]p3[pH]c(c23)C1F)C(=O)OCC",
                    0.8477912478906585
                ],
                [
                    "CCCC(NC(C)C(=O)N1C(C(=O)O)CC2CCCCC2n2[pH]p3[pH]c(c23)C1Cl)C(=O)OCC",
                    0.8477912478906585
                ],
                [
                    "CCCC(NC(C)C(=O)N1C(C(=O)O)CC2CCCCC2n2[pH]p3[pH]c(c23)C1C)C(=O)OCC",
                    0.8477912478906585
                ],
                [
                    "CCCC(NC(C)C(=O)N1C(C(=O)O)CC2CCCCC2n2[pH]p3[pH]c(c23)C1Br)C(=O)OCC",
                    0.8477912478906585
                ],
                [
                    "CCCC(NC(C)C(=O)N1C(C(=O)O)CC2CCCCC2n2[pH]p3[nH]c(c23)C1P)C(=O)OCC",
                    0.8477912478906585
                ],
                [
                    "CCCC(NC(C)C(=O)N1C(C(=O)O)CC2CCCCC2n2[pH]p3[nH]c(c23)C1O)C(=O)OCC",
                    0.8477912478906585
                ],
                [
                    "CCCC(NC(C)C(=O)N1C(C(=O)O)CC2CCCCC2n2[pH]p3[nH]c(c23)C1F)C(=O)OCC",
                    0.8477912478906585
                ],
                [
                    "CCCC(NC(C)C(=O)N1C(C(=O)O)CC2CCCCC2n2[pH]p3[nH]c(c23)C1C)C(=O)OCC",
                    0.8477912478906585
                ],
                [
                    "CCCC(NC(C)C(=O)N1C(C(=O)O)CC2CCCCC2n2[pH]p3[nH]c(c23)C1Br)C(=O)OCC",
                    0.8477912478906585
                ],
                [
                    "CCCC(NC(C)C(=O)N1C(C(=O)O)CC2CCCCC2n2[pH]n3[nH]c(c23)C1P)C(=O)OCC",
                    0.8477912478906585
                ],
                [
                    "CCCC(NC(C)C(=O)N1C(C(=O)O)CC2CCCCC2n2[pH]n3[nH]c(c23)C1O)C(=O)OCC",
                    0.8477912478906585
                ],
                [
                    "CCCC(NC(C)C(=O)N1C(C(=O)O)CC2CCCCC2n2[nH]p3[pH]c(c23)C1S)C(=O)OCC",
                    0.8477912478906585
                ],
                [
                    "CCCC(NC(C)C(=O)N1C(C(=O)O)CC2CCCCC2n2[nH]p3[pH]c(c23)C1P)C(=O)OCC",
                    0.8477912478906585
                ],
                [
                    "CCCC(NC(C)C(=O)N1C(C(=O)O)CC2CCCCC2n2[nH]p3[pH]c(c23)C1O)C(=O)OCC",
                    0.8477912478906585
                ],
                [
                    "CCCC(NC(C)C(=O)N1C(C(=O)O)CC2CCCCC2n2[nH]p3[pH]c(c23)C1N)C(=O)OCC",
                    0.8477912478906585
                ],
                [
                    "CCCC(NC(C)C(=O)N1C(C(=O)O)CC2CCCCC2n2[nH]p3[pH]c(c23)C1F)C(=O)OCC",
                    0.8477912478906585
                ],
                [
                    "CCCC(NC(C)C(=O)N1C(C(=O)O)CC2CCCCC2n2[nH]p3[pH]c(c23)C1Cl)C(=O)OCC",
                    0.8477912478906585
                ],
                [
                    "CCCC(NC(C)C(=O)N1C(C(=O)O)CC2CCCCC2n2[nH]p3[pH]c(c23)C1C)C(=O)OCC",
                    0.8477912478906585
                ],
                [
                    "CCCC(NC(C)C(=O)N1C(C(=O)O)CC2CCCCC2n2[nH]p3[pH]c(c23)C1Br)C(=O)OCC",
                    0.8477912478906585
                ],
                [
                    "CCCC(NC(C)C(=O)N1C(C(=O)O)CC2CCCCC2n2[nH]p3[nH]c(c23)C1S)C(=O)OCC",
                    0.8477912478906585
                ],
                [
                    "CCCC(NC(C)C(=O)N1C(C(=O)O)CC2CCCCC2n2[nH]p3[nH]c(c23)C1P)C(=O)OCC",
                    0.8477912478906585
                ],
                [
                    "CCCC(NC(C)C(=O)N1C(C(=O)O)CC2CCCCC2n2[nH]p3[nH]c(c23)C1N)C(=O)OCC",
                    0.8477912478906585
                ],
                [
                    "CCCC(NC(C)C(=O)N1C(C(=O)O)CC2CCCCC2n2[nH]p3[nH]c(c23)C1F)C(=O)OCC",
                    0.8477912478906585
                ],
                [
                    "CCCC(NC(C)C(=O)N1C(C(=O)O)CC2CCCCC2n2[nH]p3[nH]c(c23)C1Cl)C(=O)OCC",
                    0.8477912478906585
                ],
                [
                    "CCCC(NC(C)C(=O)N1C(C(=O)O)CC2CCCCC2n2[nH]p3[nH]c(c23)C1C)C(=O)OCC",
                    0.8477912478906585
                ],
                [
                    "CCCC(NC(C)C(=O)N1C(C(=O)O)CC2CCCCC2n2[nH]p3[nH]c(c23)C1Br)C(=O)OCC",
                    0.8477912478906585
                ],
                [
                    "CCCC(NC(C)C(=O)N1c2[pH]p3[pH]n(c23)C2CCCCC2CC1C(=O)O)C(=O)OCC",
                    0.8379305815963922
                ],
                [
                    "CCCC(NC(C)C(=O)N1c2[pH]p3[nH]n(c23)C2CCCCC2CC1C(=O)O)C(=O)OCC",
                    0.8379305815963922
                ],
                [
                    "CCCC(NC(C)C(=O)N1c2[nH]p3[pH]n(c23)C2CCCCC2CC1C(=O)O)C(=O)OCC",
                    0.8379305815963922
                ],
                [
                    "CCCC(NC(C)C(=O)N1c2[nH]p3[nH]n(c23)C2CCCCC2CC1C(=O)O)C(=O)OCC",
                    0.8379305815963922
                ],
                [
                    "CCCC(NC(C)C(=O)N1c2[nH]n3[pH]n(c23)C2CCCCC2CC1C(=O)O)C(=O)OCC",
                    0.8379305815963922
                ],
                [
                    "CCCC(NC(C)C(=O)N1C(S)Cc2[pH]p3[pH]n(c23)C2CCCCC2CC1C(=O)O)C(=O)OCC",
                    0.8348471099367218
                ],
                [
                    "CCCC(NC(C)C(=O)N1C(S)Cc2[nH]p3[nH]n(c23)C2CCCCC2CC1C(=O)O)C(=O)OCC",
                    0.8348471099367218
                ],
                [
                    "CCCC(NC(C)C(=O)N1C(P)Cc2[pH]p3[pH]n(c23)C2CCCCC2CC1C(=O)O)C(=O)OCC",
                    0.8348471099367218
                ],
                [
                    "CCCC(NC(C)C(=O)N1C(N)Cc2[pH]p3[nH]n(c23)C2CCCCC2CC1C(=O)O)C(=O)OCC",
                    0.8348471099367218
                ],
                [
                    "CCCC(NC(C)C(=O)N1C(N)Cc2[nH]p3[nH]n(c23)C2CCCCC2CC1C(=O)O)C(=O)OCC",
                    0.8348471099367218
                ],
                [
                    "CCCC(NC(C)C(=O)N1C(Cl)Cc2[pH]p3[nH]n(c23)C2CCCCC2CC1C(=O)O)C(=O)OCC",
                    0.8348471099367218
                ],
                [
                    "CCCC(NC(C)C(=O)N1C(Cl)Cc2[nH]p3[nH]n(c23)C2CCCCC2CC1C(=O)O)C(=O)OCC",
                    0.8348471099367218
                ],
                [
                    "CCCC(NC(C)C(=O)N1C(C)Sc2[pH]p3[pH]n(c23)C2CCCCC2CC1C(=O)O)C(=O)OCC",
                    0.8348471099367218
                ],
                [
                    "CCCC(NC(C)C(=O)N1C(C)Cc2[pH]p3[pH]n(c23)C2CCCCC2CC1C(=O)O)C(=O)OCC",
                    0.8348471099367218
                ],
                [
                    "CCCC(NC(C)C(=O)N1C(C)Cc2[pH]p3[nH]n(c23)C2CCCCC2CC1C(=O)O)C(=O)OCC",
                    0.8348471099367218
                ],
                [
                    "CCCC(NC(C)C(=O)N1C(C)Cc2[pH]n3[pH]n(c23)C2CCCCC2CC1C(=O)O)C(=O)OCC",
                    0.8348471099367218
                ],
                [
                    "CCCC(NC(C)C(=O)N1C(C)Cc2[nH]p3[pH]n(c23)C2CCCCC2CC1C(=O)O)C(=O)OCC",
                    0.8348471099367218
                ],
                [
                    "CCCC(NC(C)C(=O)N1C(C(=O)O)CC2CCCCCC2n2[pH]p3[pH]c(c23)C1S)C(=O)OCC",
                    0.8348471099367218
                ],
                [
                    "CCCC(NC(C)C(=O)N1C(C(=O)O)CC2CCCCCC2n2[pH]p3[pH]c(c23)C1P)C(=O)OCC",
                    0.8348471099367218
                ],
                [
                    "CCCC(NC(C)C(=O)N1C(C(=O)O)CC2CCCCCC2n2[pH]p3[pH]c(c23)C1O)C(=O)OCC",
                    0.8348471099367218
                ],
                [
                    "CCCC(NC(C)C(=O)N1C(C(=O)O)CC2CCCCCC2n2[pH]p3[pH]c(c23)C1N)C(=O)OCC",
                    0.8348471099367218
                ],
                [
                    "CCCC(NC(C)C(=O)N1C(C(=O)O)CC2CCCCCC2n2[pH]p3[pH]c(c23)C1F)C(=O)OCC",
                    0.8348471099367218
                ],
                [
                    "CCCC(NC(C)C(=O)N1C(C(=O)O)CC2CCCCCC2n2[pH]p3[pH]c(c23)C1Cl)C(=O)OCC",
                    0.8348471099367218
                ],
                [
                    "CCCC(NC(C)C(=O)N1C(C(=O)O)CC2CCCCCC2n2[pH]p3[pH]c(c23)C1C)C(=O)OCC",
                    0.8348471099367218
                ],
                [
                    "CCCC(NC(C)C(=O)N1C(C(=O)O)CC2CCCCCC2n2[pH]p3[pH]c(c23)C1Br)C(=O)OCC",
                    0.8348471099367218
                ],
                [
                    "CCCC(NC(C)C(=O)N1C(C(=O)O)CC2CCCCCC2n2[pH]p3[nH]c(c23)C1P)C(=O)OCC",
                    0.8348471099367218
                ],
                [
                    "CCCC(NC(C)C(=O)N1C(C(=O)O)CC2CCCCCC2n2[pH]p3[nH]c(c23)C1O)C(=O)OCC",
                    0.8348471099367218
                ],
                [
                    "CCCC(NC(C)C(=O)N1C(C(=O)O)CC2CCCCCC2n2[pH]p3[nH]c(c23)C1F)C(=O)OCC",
                    0.8348471099367218
                ],
                [
                    "CCCC(NC(C)C(=O)N1C(C(=O)O)CC2CCCCCC2n2[pH]p3[nH]c(c23)C1Br)C(=O)OCC",
                    0.8348471099367218
                ],
                [
                    "CCCC(NC(C)C(=O)N1C(C(=O)O)CC2CCCCCC2n2[pH]n3[pH]c(c23)C1Br)C(=O)OCC",
                    0.8348471099367218
                ],
                [
                    "CCCC(NC(C)C(=O)N1C(C(=O)O)CC2CCCCCC2n2[pH]n3[nH]c(c23)C1P)C(=O)OCC",
                    0.8348471099367218
                ],
                [
                    "CCCC(NC(C)C(=O)N1C(C(=O)O)CC2CCCCCC2n2[pH]n3[nH]c(c23)C1O)C(=O)OCC",
                    0.8348471099367218
                ],
                [
                    "CCCC(NC(C)C(=O)N1C(C(=O)O)CC2CCCCCC2n2[pH]n3[nH]c(c23)C1Br)C(=O)OCC",
                    0.8348471099367218
                ],
                [
                    "CCCC(NC(C)C(=O)N1C(C(=O)O)CC2CCCCCC2n2[nH]p3[pH]c(c23)C1N)C(=O)OCC",
                    0.8348471099367218
                ],
                [
                    "CCCC(NC(C)C(=O)N1C(C(=O)O)CC2CCCCCC2n2[nH]p3[pH]c(c23)C1F)C(=O)OCC",
                    0.8348471099367218
                ],
                [
                    "CCCC(NC(C)C(=O)N1C(C(=O)O)CC2CCCCCC2n2[nH]p3[pH]c(c23)C1Cl)C(=O)OCC",
                    0.8348471099367218
                ],
                [
                    "CCCC(NC(C)C(=O)N1C(C(=O)O)CC2CCCCCC2n2[nH]p3[pH]c(c23)C1C)C(=O)OCC",
                    0.8348471099367218
                ],
                [
                    "CCCC(NC(C)C(=O)N1C(C(=O)O)CC2CCCCCC2n2[nH]p3[nH]c(c23)C1S)C(=O)OCC",
                    0.8348471099367218
                ],
                [
                    "CCCC(NC(C)C(=O)N1C(C(=O)O)CC2CCCCCC2n2[nH]p3[nH]c(c23)C1N)C(=O)OCC",
                    0.8348471099367218
                ],
                [
                    "CCCC(NC(C)C(=O)N1C(C(=O)O)CC2CCCCCC2n2[nH]p3[nH]c(c23)C1Br)C(=O)OCC",
                    0.8348471099367218
                ],
                [
                    "CCCC(NC(C)C(=O)N1C(C(=O)O)CC2CCCCC2n2[pH]p3[pH]c(c23)C1SO)C(=O)OCC",
                    0.8348471099367218
                ],
                [
                    "CCCC(NC(C)C(=O)N1C(C(=O)O)CC2CCCCC2n2[pH]p3[pH]c(c23)C1SC)C(=O)OCC",
                    0.8348471099367218
                ],
                [
                    "CCCC(NC(C)C(=O)N1C(C(=O)O)CC2CCCCC2n2[pH]p3[pH]c(c23)C1NS)C(=O)OCC",
                    0.8348471099367218
                ],
                [
                    "CCCC(NC(C)C(=O)N1C(C(=O)O)CC2CCCCC2n2[pH]p3[pH]c(c23)C1NN)C(=O)OCC",
                    0.8348471099367218
                ],
                [
                    "CCCC(NC(C)C(=O)N1C(C(=O)O)CC2CCCCC2n2[pH]p3[pH]c(c23)C1NF)C(=O)OCC",
                    0.8348471099367218
                ],
                [
                    "CCCC(NC(C)C(=O)N1C(C(=O)O)CC2CCCCC2n2[pH]p3[pH]c(c23)C1CS)C(=O)OCC",
                    0.8348471099367218
                ],
                [
                    "CCCC(NC(C)C(=O)N1C(C(=O)O)CC2CCCCC2n2[pH]p3[pH]c(c23)C1CO)C(=O)OCC",
                    0.8348471099367218
                ],
                [
                    "CCCC(NC(C)C(=O)N1C(C(=O)O)CC2CCCCC2n2[pH]p3[pH]c(c23)C1CF)C(=O)OCC",
                    0.8348471099367218
                ],
                [
                    "CCCC(NC(C)C(=O)N1C(C(=O)O)CC2CCCCC2n2[pH]p3[pH]c(c23)C1CCl)C(=O)OCC",
                    0.8348471099367218
                ],
                [
                    "CCCC(NC(C)C(=O)N1C(C(=O)O)CC2CCCCC2n2[pH]p3[pH]c(c23)C1CC)C(=O)OCC",
                    0.8348471099367218
                ],
                [
                    "CCCC(NC(C)C(=O)N1C(C(=O)O)CC2CCCCC2n2[pH]p3[nH]c(c23)C1OBr)C(=O)OCC",
                    0.8348471099367218
                ],
                [
                    "CCCC(NC(C)C(=O)N1C(C(=O)O)CC2CCCCC2n2[pH]p3[nH]c(c23)C1CP)C(=O)OCC",
                    0.8348471099367218
                ],
                [
                    "CCCC(NC(C)C(=O)N1C(C(=O)O)CC2CCCCC2n2[nH]p3[pH]c(c23)C1SP)C(=O)OCC",
                    0.8348471099367218
                ],
                [
                    "CCCC(NC(C)C(=O)N1C(C(=O)O)CC2CCCCC2n2[nH]p3[pH]c(c23)C1SCl)C(=O)OCC",
                    0.8348471099367218
                ],
                [
                    "CCCC(NC(C)C(=O)N1C(C(=O)O)CC2CCCCC2n2[nH]p3[pH]c(c23)C1PS)C(=O)OCC",
                    0.8348471099367218
                ],
                [
                    "CCCC(NC(C)C(=O)N1C(C(=O)O)CC2CCCCC2n2[nH]p3[pH]c(c23)C1PO)C(=O)OCC",
                    0.8348471099367218
                ],
                [
                    "CCCC(NC(C)C(=O)N1C(C(=O)O)CC2CCCCC2n2[nH]p3[pH]c(c23)C1PF)C(=O)OCC",
                    0.8348471099367218
                ],
                [
                    "CCCC(NC(C)C(=O)N1C(C(=O)O)CC2CCCCC2n2[nH]p3[pH]c(c23)C1OC)C(=O)OCC",
                    0.8348471099367218
                ],
                [
                    "CCCC(NC(C)C(=O)N1C(C(=O)O)CC2CCCCC2n2[nH]p3[pH]c(c23)C1NF)C(=O)OCC",
                    0.8348471099367218
                ],
                [
                    "CCCC(NC(C)C(=O)N1C(C(=O)O)CC2CCCCC2n2[nH]p3[pH]c(c23)C1CP)C(=O)OCC",
                    0.8348471099367218
                ],
                [
                    "CCCC(NC(C)C(=O)N1C(C(=O)O)CC2CCCCC2n2[nH]p3[pH]c(c23)C1CF)C(=O)OCC",
                    0.8348471099367218
                ],
                [
                    "CCCC(NC(C)C(=O)N1C(C(=O)O)CC2CCCCC2n2[nH]p3[pH]c(c23)C1CCl)C(=O)OCC",
                    0.8348471099367218
                ],
                [
                    "CCCC(NC(C)C(=O)N1C(C(=O)O)CC2CCCCC2n2[nH]p3[nH]c(c23)C1SN)C(=O)OCC",
                    0.8348471099367218
                ],
                [
                    "CCCC(NC(C)C(=O)N1C(C(=O)O)CC2CCCCC2n2[nH]p3[nH]c(c23)C1SCl)C(=O)OCC",
                    0.8348471099367218
                ],
                [
                    "CCCC(NC(C)C(=O)N1C(C(=O)O)CC2CCCCC2n2[nH]p3[nH]c(c23)C1SBr)C(=O)OCC",
                    0.8348471099367218
                ],
                [
                    "CCCC(NC(C)C(=O)N1C(C(=O)O)CC2CCCCC2n2[nH]p3[nH]c(c23)C1CS)C(=O)OCC",
                    0.8348471099367218
                ],
                [
                    "CCCC(NC(C)C(=O)N1C(C(=O)O)CC2CCCCC2n2[nH]p3[nH]c(c23)C1CCl)C(=O)OCC",
                    0.8348471099367218
                ],
                [
                    "CCCC(NC(C)C(=O)N1C(Br)Nc2[pH]p3[nH]n(c23)C2CCCCC2CC1C(=O)O)C(=O)OCC",
                    0.8348471099367218
                ],
                [
                    "CCCC(NC(C)C(=O)N1C(Br)Cc2[pH]p3[pH]n(c23)C2CCCCC2CC1C(=O)O)C(=O)OCC",
                    0.8348471099367218
                ],
                [
                    "CCCC(NC(C)C(=O)N1C(Br)Cc2[pH]p3[nH]n(c23)C2CCCCC2CC1C(=O)O)C(=O)OCC",
                    0.8348471099367218
                ]
            ],
            "execution_time": 11.154238224029541,
            "number_scoring_function_calls": 1000,
            "metadata": {
                "top_1": 0.8477912478906585,
                "top_10": 0.8477912478906584,
                "top_100": 0.8388845249058864,
                "internal_similarity_max": 0.9857142857142858,
                "internal_similarity_mean": 0.6520309157505045,
                "internal_similarity_histogram_density": [
                    [
                        0.1,
                        0.0,
                        0.0,
                        0.0,
                        0.0,
                        2.9799999999999973,
                        4.436000000000001,
                        1.108,
                        1.3300000000000003,
                        0.04600000000000001
                    ]
                ],
                "internal_similarity_histogram_bins": [
                    [
                        0.0,
                        0.1,
                        0.2,
                        0.30000000000000004,
                        0.4,
                        0.5,
                        0.6000000000000001,
                        0.7000000000000001,
                        0.8,
                        0.9,
                        1.0
                    ]
                ]
            }
        },
        {
            "benchmark_name": "Amlodipine MPO",
            "score": 0.7829545525505969,
            "optimized_molecules": [
                [
                    "CCOC(=O)C1=C2NC(COCCN)=C(C(=O)OC)C1C(Cl)=S21=C(C)S1",
                    0.7844645405527362
                ],
                [
                    "CCOC(=O)C1=C2NC(COCCN)=C(C(=O)OC)C1C(Cl)=S21=C(C)P1",
                    0.7844645405527362
                ],
                [
                    "CCOC(=O)C1=C2NC(COCCN)=C(C(=O)OC)C1C(Cl)=S21=C(C)O1",
                    0.7844645405527362
                ],
                [
                    "CCOC(=O)C1=C2NC(COCCN)=C(C(=O)OC)C1C(Cl)=S21=C(C)N1",
                    0.7844645405527362
                ],
                [
                    "CCOC(=O)C1=C2NC(COCCN)=C(C(=O)OC)C1C(Cl)=S21=C(C)C1",
                    0.7844645405527362
                ],
                [
                    "CCOC(=O)C1=C(COCCN)NC2=C(C(=O)OC)C1C(Cl)=S21=C(C)S1",
                    0.7844645405527362
                ],
                [
                    "CCOC(=O)C1=C(COCCN)NC2=C(C(=O)OC)C1C(Cl)=S21=C(C)P1",
                    0.7844645405527362
                ],
                [
                    "CCOC(=O)C1=C(COCCN)NC2=C(C(=O)OC)C1C(Cl)=S21=C(C)O1",
                    0.7844645405527362
                ],
                [
                    "CCOC(=O)C1=C(COCCN)NC2=C(C(=O)OC)C1C(Cl)=S21=C(C)N1",
                    0.7844645405527362
                ],
                [
                    "CCOC(=O)C1=C(COCCN)NC2=C(C(=O)OC)C1C(Cl)=S21=C(C)C1",
                    0.7844645405527362
                ],
                [
                    "CCOC(=O)C1=C2NC(COCCN)=C(C(=O)OC)C1C(Cl)=[SH]1=[SH]2=C1C",
                    0.7801894976054939
                ],
                [
                    "CCOC(=O)C1=C2NC(COCCN)=C(C(=O)OC)C1C(Cl)=[SH]1(C)C=C21",
                    0.7801894976054939
                ],
                [
                    "CCOC(=O)C1=C2NC(COCCN)=C(C(=O)OC)C1C(Cl)=S1C(C)=S21",
                    0.7801894976054939
                ],
                [
                    "CCOC(=O)C1=C2NC(COCCN)=C(C(=O)OC)C1C(Cl)=S1C(C)=C21",
                    0.7801894976054939
                ],
                [
                    "CCOC(=O)C1=C2NC(COCCN)=C(C(=O)OC)C1C(Cl)=S1#S2=C1C",
                    0.7801894976054939
                ],
                [
                    "CCOC(=O)C1=C2NC(COCCN)=C(C(=O)OC)C1C(Cl)=C1C=[SH]12C",
                    0.7801894976054939
                ],
                [
                    "CCOC(=O)C1=C2NC(COCCN)=C(C(=O)OC)C1C(Cl)=C1C(C)=S21",
                    0.7801894976054939
                ],
                [
                    "CCOC(=O)C1=C2NC(COCCN)=C(C(=O)OC)C1C(Cl)=C1C(C)=C21",
                    0.7801894976054939
                ],
                [
                    "CCOC(=O)C1=C2NC(COCCN)=C(C(=O)OC)C1C(C)=[SH]1=[SH]2=C1Cl",
                    0.7801894976054939
                ],
                [
                    "CCOC(=O)C1=C2NC(COCCN)=C(C(=O)OC)C1C(C)=[SH]1=C(Cl)[SH]21",
                    0.7801894976054939
                ],
                [
                    "CCOC(=O)C1=C2NC(COCCN)=C(C(=O)OC)C1C(C)=[SH]1=C(Cl)P21",
                    0.7801894976054939
                ],
                [
                    "CCOC(=O)C1=C2NC(COCCN)=C(C(=O)OC)C1C(C)=[SH]1=C(Cl)N21",
                    0.7801894976054939
                ],
                [
                    "CCOC(=O)C1=C2NC(COCCN)=C(C(=O)OC)C1C(C)=[SH]1=C(Cl)C21",
                    0.7801894976054939
                ],
                [
                    "CCOC(=O)C1=C2NC(COCCN)=C(C(=O)OC)C1C(C)=[SH]1(Cl)C=C21",
                    0.7801894976054939
                ],
                [
                    "CCOC(=O)C1=C2NC(COCCN)=C(C(=O)OC)C1C(C)=S1C(Cl)=S21",
                    0.7801894976054939
                ],
                [
                    "CCOC(=O)C1=C2NC(COCCN)=C(C(=O)OC)C1C(C)=S1C(Cl)=C21",
                    0.7801894976054939
                ],
                [
                    "CCOC(=O)C1=C2NC(COCCN)=C(C(=O)OC)C1C(C)=S1=C(Cl)S=12",
                    0.7801894976054939
                ],
                [
                    "CCOC(=O)C1=C2NC(COCCN)=C(C(=O)OC)C1C(C)=S1=C(Cl)C=12",
                    0.7801894976054939
                ],
                [
                    "CCOC(=O)C1=C2NC(COCCN)=C(C(=O)OC)C1C(C)=S1#S2=C1Cl",
                    0.7801894976054939
                ],
                [
                    "CCOC(=O)C1=C2NC(COCCN)=C(C(=O)OC)C1C(C)=C1C=[SH]12Cl",
                    0.7801894976054939
                ],
                [
                    "CCOC(=O)C1=C2NC(COCCN)=C(C(=O)OC)C1C(C)=C1C(Cl)=S21",
                    0.7801894976054939
                ],
                [
                    "CCOC(=O)C1=C2NC(COCCN)=C(C(=O)OC)C1C(C)=C1C(Cl)=C21",
                    0.7801894976054939
                ],
                [
                    "CCOC(=O)C1=C(COCCN)NC2=C(C(=O)OC)C1C(Cl)=[SH]1=[SH]2=C1C",
                    0.7801894976054939
                ],
                [
                    "CCOC(=O)C1=C(COCCN)NC2=C(C(=O)OC)C1C(Cl)=[SH]1(C)C=C21",
                    0.7801894976054939
                ],
                [
                    "CCOC(=O)C1=C(COCCN)NC2=C(C(=O)OC)C1C(Cl)=S1C(C)=S21",
                    0.7801894976054939
                ],
                [
                    "CCOC(=O)C1=C(COCCN)NC2=C(C(=O)OC)C1C(Cl)=S1C(C)=C21",
                    0.7801894976054939
                ],
                [
                    "CCOC(=O)C1=C(COCCN)NC2=C(C(=O)OC)C1C(Cl)=S1#S2=C1C",
                    0.7801894976054939
                ],
                [
                    "CCOC(=O)C1=C(COCCN)NC2=C(C(=O)OC)C1C(Cl)=C1C=[SH]12C",
                    0.7801894976054939
                ],
                [
                    "CCOC(=O)C1=C(COCCN)NC2=C(C(=O)OC)C1C(Cl)=C1C(C)=S21",
                    0.7801894976054939
                ],
                [
                    "CCOC(=O)C1=C(COCCN)NC2=C(C(=O)OC)C1C(Cl)=C1C(C)=C21",
                    0.7801894976054939
                ],
                [
                    "CCOC(=O)C1=C(COCCN)NC2=C(C(=O)OC)C1C(C)=[SH]1=[SH]2=C1Cl",
                    0.7801894976054939
                ],
                [
                    "CCOC(=O)C1=C(COCCN)NC2=C(C(=O)OC)C1C(C)=[SH]1=C(Cl)[SH]21",
                    0.7801894976054939
                ],
                [
                    "CCOC(=O)C1=C(COCCN)NC2=C(C(=O)OC)C1C(C)=[SH]1=C(Cl)P21",
                    0.7801894976054939
                ],
                [
                    "CCOC(=O)C1=C(COCCN)NC2=C(C(=O)OC)C1C(C)=[SH]1=C(Cl)N21",
                    0.7801894976054939
                ],
                [
                    "CCOC(=O)C1=C(COCCN)NC2=C(C(=O)OC)C1C(C)=[SH]1=C(Cl)C21",
                    0.7801894976054939
                ],
                [
                    "CCOC(=O)C1=C(COCCN)NC2=C(C(=O)OC)C1C(C)=[SH]1(Cl)C=C21",
                    0.7801894976054939
                ],
                [
                    "CCOC(=O)C1=C(COCCN)NC2=C(C(=O)OC)C1C(C)=S1C(Cl)=S21",
                    0.7801894976054939
                ],
                [
                    "CCOC(=O)C1=C(COCCN)NC2=C(C(=O)OC)C1C(C)=S1C(Cl)=C21",
                    0.7801894976054939
                ],
                [
                    "CCOC(=O)C1=C(COCCN)NC2=C(C(=O)OC)C1C(C)=S1=C(Cl)S=12",
                    0.7801894976054939
                ],
                [
                    "CCOC(=O)C1=C(COCCN)NC2=C(C(=O)OC)C1C(C)=S1=C(Cl)C=12",
                    0.7801894976054939
                ],
                [
                    "CCOC(=O)C1=C(COCCN)NC2=C(C(=O)OC)C1C(C)=S1#S2=C1Cl",
                    0.7801894976054939
                ],
                [
                    "CCOC(=O)C1=C(COCCN)NC2=C(C(=O)OC)C1C(C)=C1C=[SH]12Cl",
                    0.7801894976054939
                ],
                [
                    "CCOC(=O)C1=C(COCCN)NC2=C(C(=O)OC)C1C(C)=C1C(Cl)=S21",
                    0.7801894976054939
                ],
                [
                    "CCOC(=O)C1=C(COCCN)NC2=C(C(=O)OC)C1C(C)=C1C(Cl)=C21",
                    0.7801894976054939
                ],
                [
                    "CCOC(=O)C1=C2NC(COCCN)=C(C(=O)OC)C1C(Cl)=CN1C(C)=C21",
                    0.7787059642274511
                ],
                [
                    "CCOC(=O)C1=C2NC(COCCN)=C(C(=O)OC)C1C(Cl)=CC1C(C)=C21",
                    0.7787059642274511
                ],
                [
                    "CCOC(=O)C1=C2NC(COCCN)=C(C(=O)OC)C1C(Cl)=C(C)[SH]1#S2=C1",
                    0.7787059642274511
                ],
                [
                    "CCOC(=O)C1=C2NC(COCCN)=C(C(=O)OC)C1C(C)=CS1=[SH]2=C1Cl",
                    0.7787059642274511
                ],
                [
                    "CCOC(=O)C1=C2NC(COCCN)=C(C(=O)OC)C1C(C)=CS1=C(Cl)N21",
                    0.7787059642274511
                ],
                [
                    "CCOC(=O)C1=C2NC(COCCN)=C(C(=O)OC)C1C(C)=CS1=C(Cl)C21",
                    0.7787059642274511
                ],
                [
                    "CCOC(=O)C1=C2NC(COCCN)=C(C(=O)OC)C1C(C)=CS1#[SH]2C=1Cl",
                    0.7787059642274511
                ],
                [
                    "CCOC(=O)C1=C2NC(COCCN)=C(C(=O)OC)C1C(C)=CC1=[SH]2=C1Cl",
                    0.7787059642274511
                ],
                [
                    "CCOC(=O)C1=C2NC(COCCN)=C(C(=O)OC)C1C(C)=CC1=S2(Cl)=C1",
                    0.7787059642274511
                ],
                [
                    "CCOC(=O)C1=C2NC(COCCN)=C(C(=O)OC)C1C(C)=CC1=C(Cl)N12",
                    0.7787059642274511
                ],
                [
                    "CCOC(=O)C1=C2NC(COCCN)=C(C(=O)OC)C1C(C)=C(Cl)[SH]1C=C21",
                    0.7787059642274511
                ],
                [
                    "CCOC(=O)C1=C2NC(COCCN)=C(C(=O)OC)C1C(C)=C(Cl)[SH]1=CC=12",
                    0.7787059642274511
                ],
                [
                    "CCOC(=O)C1=C2NC(COCCN)=C(C(=O)OC)C1C(C)=C(Cl)S1#[SH]2C=1",
                    0.7787059642274511
                ],
                [
                    "CCOC(=O)C1=C2NC(COCCN)=C(C(=O)OC)C1C(C)=C(Cl)N1C=S21",
                    0.7787059642274511
                ],
                [
                    "CCOC(=O)C1=C2NC(COCCN)=C(C(=O)OC)C1C(C)=C(Cl)C1=[SH]2=C1",
                    0.7787059642274511
                ],
                [
                    "CCOC(=O)C1=C2NC(COCCN)=C(C(=O)OC)C1C(C)=C(Cl)C1=C[SH]12",
                    0.7787059642274511
                ],
                [
                    "CCOC(=O)C1=C(Cl)[SH]2=CS=2C2=C(C)C1C(C(=O)OC)=C(COCCN)N2",
                    0.7787059642274511
                ],
                [
                    "CCOC(=O)C1=C(Cl)S2=C[SH]2C2=C(C)C1C(C(=O)OC)=C(COCCN)N2",
                    0.7787059642274511
                ],
                [
                    "CCOC(=O)C1=C(Cl)C2=C[SH]2C2=C(C)C1C(C(=O)OC)=C(COCCN)N2",
                    0.7787059642274511
                ],
                [
                    "CCOC(=O)C1=C(Cl)C2=CP2C2=C(C)C1C(C(=O)OC)=C(COCCN)N2",
                    0.7787059642274511
                ],
                [
                    "CCOC(=O)C1=C(Cl)C2=CN2C2=C(C)C1C(C(=O)OC)=C(COCCN)N2",
                    0.7787059642274511
                ],
                [
                    "CCOC(=O)C1=C(Cl)C2=CC2C2=C(C)C1C(C(=O)OC)=C(COCCN)N2",
                    0.7787059642274511
                ],
                [
                    "CCOC(=O)C1=C(COCCN)NC2=C(Cl)C1C(C)=C(C(=O)OC)C1C=C21",
                    0.7787059642274511
                ],
                [
                    "CCOC(=O)C1=C(COCCN)NC2=C(Cl)C1C(C(=O)OC)=C(C)[SH]1=CS=12",
                    0.7787059642274511
                ],
                [
                    "CCOC(=O)C1=C(COCCN)NC2=C(Cl)C1C(C(=O)OC)=C(C)[SH]1=CC=12",
                    0.7787059642274511
                ],
                [
                    "CCOC(=O)C1=C(COCCN)NC2=C(Cl)C1C(C(=O)OC)=C(C)S1=[SH]2=C1",
                    0.7787059642274511
                ],
                [
                    "CCOC(=O)C1=C(COCCN)NC2=C(Cl)C1C(C(=O)OC)=C(C)P1C=C21",
                    0.7787059642274511
                ],
                [
                    "CCOC(=O)C1=C(COCCN)NC2=C(C)C1C(Cl)=C(C(=O)OC)C1C=C21",
                    0.7787059642274511
                ],
                [
                    "CCOC(=O)C1=C(COCCN)NC2=C(C)C1C(C(=O)OC)=C(Cl)[SH]1=CC=12",
                    0.7787059642274511
                ],
                [
                    "CCOC(=O)C1=C(COCCN)NC2=C(C)C1C(C(=O)OC)=C(Cl)S1#[SH]2C=1",
                    0.7787059642274511
                ],
                [
                    "CCOC(=O)C1=C(COCCN)NC2=C(C)C1C(C(=O)OC)=C(Cl)C1=CP12",
                    0.7787059642274511
                ],
                [
                    "CCOC(=O)C1=C(COCCN)NC2=C(C(=O)OC)C1C(Cl)=CC1C(C)=C21",
                    0.7787059642274511
                ],
                [
                    "CCOC(=O)C1=C(COCCN)NC2=C(C(=O)OC)C1C(Cl)=CC1=[SH]2=C1C",
                    0.7787059642274511
                ],
                [
                    "CCOC(=O)C1=C(COCCN)NC2=C(C(=O)OC)C1C(Cl)=C(C)C1C=C21",
                    0.7787059642274511
                ],
                [
                    "CCOC(=O)C1=C(COCCN)NC2=C(C(=O)OC)C1C(C)=CS1=C(Cl)[SH]21",
                    0.7787059642274511
                ],
                [
                    "CCOC(=O)C1=C(COCCN)NC2=C(C(=O)OC)C1C(C)=CS1#[SH]2C=1Cl",
                    0.7787059642274511
                ],
                [
                    "CCOC(=O)C1=C(COCCN)NC2=C(C(=O)OC)C1C(C)=CC1=C(Cl)N12",
                    0.7787059642274511
                ],
                [
                    "CCOC(=O)C1=C(COCCN)NC2=C(C(=O)OC)C1C(C)=CC1(Cl)C=C21",
                    0.7787059642274511
                ],
                [
                    "CCOC(=O)C1=C(COCCN)NC2=C(C(=O)OC)C1C(C)=C(Cl)[SH]1C=S21",
                    0.7787059642274511
                ],
                [
                    "CCOC(=O)C1=C(COCCN)NC2=C(C(=O)OC)C1C(C)=C(Cl)S1=C[SH]21",
                    0.7787059642274511
                ],
                [
                    "CCOC(=O)C1=C(COCCN)NC2=C(C(=O)OC)C1C(C)=C(Cl)S1=CP21",
                    0.7787059642274511
                ],
                [
                    "CCOC(=O)C1=C(COCCN)NC2=C(C(=O)OC)C1C(C)=C(Cl)S1#[SH]2C=1",
                    0.7787059642274511
                ],
                [
                    "CCOC(=O)C1=C(C)S2=CP2C2=C(Cl)C1C(C(=O)OC)=C(COCCN)N2",
                    0.7787059642274511
                ],
                [
                    "CCOC(=O)C1=C(C)S2=CC2C2=C(Cl)C1C(C(=O)OC)=C(COCCN)N2",
                    0.7787059642274511
                ],
                [
                    "CCOC(=O)C1=C(C)C2C(Cl)=C(NC(COCCN)=C2C(=O)OC)C2=CC21",
                    0.7787059642274511
                ],
                [
                    "CCOC(=O)C1=C(C)C2=C[SH]2C2=C(Cl)C1C(C(=O)OC)=C(COCCN)N2",
                    0.7787059642274511
                ]
            ],
            "execution_time": 11.36195182800293,
            "number_scoring_function_calls": 1000,
            "metadata": {
                "top_1": 0.7844645405527362,
                "top_10": 0.7844645405527363,
                "top_100": 0.7799345765463184,
                "internal_similarity_max": 1.0,
                "internal_similarity_mean": 0.5767009515887559,
                "internal_similarity_histogram_density": [
                    [
                        0.1,
                        0.0,
                        0.0,
                        0.0,
                        0.0,
                        7.651999999999993,
                        1.9120000000000004,
                        0.25600000000000006,
                        0.014000000000000002,
                        0.06600000000000002
                    ]
                ],
                "internal_similarity_histogram_bins": [
                    [
                        0.0,
                        0.1,
                        0.2,
                        0.30000000000000004,
                        0.4,
                        0.5,
                        0.6000000000000001,
                        0.7000000000000001,
                        0.8,
                        0.9,
                        1.0
                    ]
                ]
            }
        },
        {
            "benchmark_name": "Sitagliptin MPO",
            "score": 0.9523080525396056,
            "optimized_molecules": [
                [
                    "NNN(F)N(O)C12C3C4C5C6NC(F)C1C52C1(F)C(Br)(C3F)C1(C6C=CF)C4(F)Br",
                    0.9523080525396052
                ],
                [
                    "NNN(F)N(O)C12C3C(F)C4C5C16C1C(NC(F)C62)C(F)(C=CF)C45C(F)(Br)C13Br",
                    0.9523080525396052
                ],
                [
                    "NNN(F)N(O)C12C3C(F)C4C5(Br)C(Br)C31C(C=CF)C1(F)NC(F)C3C4(F)C32C15",
                    0.9523080525396052
                ],
                [
                    "NNN(F)N(O)C12C3C(F)(Br)C4(Br)C5C(F)C31C(C=CF)C1NC(F)C3(F)C4C32C15",
                    0.9523080525396052
                ],
                [
                    "NNN(F)N(O)C12C3(F)NC(F)C4C5C6C(F)C7(F)C(C7(C3C=CF)C(Br)C61Br)C452",
                    0.9523080525396052
                ],
                [
                    "NNN(F)N(O)C12C3(F)NC(F)C4C5(C=CF)C6C(F)C7C(C7(C3F)C(Br)C61Br)C452",
                    0.9523080525396052
                ],
                [
                    "NNN(F)N(O)C12C3(F)NC(F)C4(F)C5C6C(F)C7C(C7(C3C=CF)C(Br)C61Br)C542",
                    0.9523080525396052
                ],
                [
                    "NNN(F)N(O)C12C3(Br)NC(F)C4C5C6C(F)C7C(C3C=CF)(C(F)C61Br)C7(F)C452",
                    0.9523080525396052
                ],
                [
                    "NNN(F)C1(F)C2NC(Br)C3C4(F)C5C(Br)C6(F)C7C34C2C5(C=CF)C(N(O)F)C761",
                    0.9523080525396052
                ],
                [
                    "NNN(F)C1(F)C2NC(Br)C3(F)C4C5(F)C(Br)C6C7C43C2C5(C=CF)C(N(O)F)C671",
                    0.9523080525396052
                ],
                [
                    "NNC1C2NC(Br)(Br)C3C4C5(C=CF)C(N(F)N(O)F)C6C7C16C(F)C5(F)C2(F)C374",
                    0.9523080525396052
                ],
                [
                    "NN(NF)N(O)C12C3NC(F)(F)C4C5C6C(Br)C7(F)C(C7(C3C=CF)C(F)C61Br)C542",
                    0.9523080525396052
                ],
                [
                    "NN(NF)C1C2NC3(Br)C4(F)C5C6(C=CF)C7C2C54C(F)C(C1C7(F)N(O)F)C63Br",
                    0.9523080525396052
                ],
                [
                    "NN(NF)C1C2NC(Br)C3C4C5(F)C(Br)C6(F)C7C34C2(C=CF)C5C(F)(N(O)F)C176",
                    0.9523080525396052
                ],
                [
                    "NN(NF)C1C2NC(Br)C3(F)C4C5C6(C=CF)C2C43C2C1(C6N(O)F)C2(F)C5(F)Br",
                    0.9523080525396052
                ],
                [
                    "NN(NF)C1C2NC(Br)C3(F)C4C5C(Br)C6(F)C7C43C2(C=CF)C5C(F)(N(O)F)C176",
                    0.9523080525396052
                ],
                [
                    "NN(NF)C1C2NC(Br)C3(F)C4C5(C=CF)C6C(N(O)F)C17C(C5(F)Br)C7(F)C43C26",
                    0.9523080525396052
                ],
                [
                    "NN(NF)C1C2NC(Br)C3(F)C4(F)C5C6C2C34C2C(C5(F)Br)C12C6(C=CF)N(O)F",
                    0.9523080525396052
                ],
                [
                    "NN(NF)C1C2NC(Br)C3(C=CF)C4C5(F)C(Br)C6C7C43C2C5(F)C(F)(N(O)F)C617",
                    0.9523080525396052
                ],
                [
                    "NN(NF)C1C2NC(Br)(N(O)F)C3(F)C4C5(C=CF)C(Br)C6C17C(F)C5C2C43C67F",
                    0.9523080525396052
                ],
                [
                    "NN(NF)C1C2NC(Br)(C=CF)C3(F)C4(F)C5C(Br)C6C7C61C(F)(N(O)F)C5C2C743",
                    0.9523080525396052
                ],
                [
                    "NN(NF)C1C23C4C(Br)C5C(C2N(O)F)C2(F)C1(C=CF)NC(F)(Br)C1C5(F)C12C43",
                    0.9523080525396052
                ],
                [
                    "NN(NF)C1C23C(C=CF)C4C5C(Br)C2C3C23C4(F)C1(F)NC(Br)C2(F)C53N(O)F",
                    0.9523080525396052
                ],
                [
                    "NN(NF)C1C2(F)NC(Br)C3(F)C4C5C(Br)C6C7C61C(C=CF)(N(O)F)C5C2(F)C473",
                    0.9523080525396052
                ],
                [
                    "NN(NF)C12C3C(Br)C4C5C4(C(C=CF)C4NC(Br)C6(F)C3(F)C56C41)C2(F)N(O)F",
                    0.9523080525396052
                ],
                [
                    "NN(NF)C1(N(O)F)C2NC(Br)C3(F)C4(F)C5C6C(F)C17C(C7C34C62)C5(Br)C=CF",
                    0.9523080525396052
                ],
                [
                    "NN(NF)C1(N(O)F)C2NC(Br)(C=CF)C3C45C2C2C(F)C16C(C(Br)C2(F)C34F)C65",
                    0.9523080525396052
                ],
                [
                    "NN(NF)C1(N(O)F)C2NC(Br)(C=CF)C3(F)C4C5C(Br)C6C7C61C(F)C5C2(F)C743",
                    0.9523080525396052
                ],
                [
                    "NN(NF)C1(F)C2NC(Br)C3C4(F)C5(F)C(Br)C6C7(C=CF)C61C(N(O)F)C5C2C347",
                    0.9523080525396052
                ],
                [
                    "NN(NF)C1(Br)C2NC(C=CF)C3C4C5C6C2C34C2(Br)C(F)(C5(F)N(O)F)C12C6F",
                    0.9523080525396052
                ],
                [
                    "NN(NF)C1(Br)C2NC(Br)C3(F)C4(F)C5C(F)C6C7C61C(C=CF)(N(O)F)C5C2C734",
                    0.9523080525396052
                ],
                [
                    "NN(N(O)NF)C12C3C4C5C46C(Br)C4C(C=CF)C(F)(NC(F)(C31)C5(F)C42Br)C6F",
                    0.9523080525396052
                ],
                [
                    "NN(N(O)NF)C12C3C(F)C4C5(C(F)C6(F)NC(F)C7C3C7(C45Br)C61C=CF)C2Br",
                    0.9523080525396052
                ],
                [
                    "NN(N(O)NF)C12C3C(F)C45C(C=CF)C6NC(F)C7(F)C1C7(C4C5C2(F)Br)C63Br",
                    0.9523080525396052
                ],
                [
                    "NN(N(O)NF)C12C3C(F)C45C(C=CF)C6NC(F)C7(F)C(C63)(C4C5C1(F)Br)C72Br",
                    0.9523080525396052
                ],
                [
                    "NN(N(O)NF)C12C3C(F)(Br)C4C5C(F)C31C(C=CF)C1NC(Br)C3(F)C4(F)C32C15",
                    0.9523080525396052
                ],
                [
                    "NN(N(O)NF)C12C34C5C6NC(Br)C3C4(F)C3C5C(F)C1(C6C=CF)C2(F)C3(F)Br",
                    0.9523080525396052
                ],
                [
                    "NN(N(O)NF)C12C3(Br)C(F)C4C5C4(C(F)C4NC(F)C6C3C65C41C=CF)C2(F)Br",
                    0.9523080525396052
                ],
                [
                    "NN(N(O)NF)C1(C=CF)C2NC(Br)C3(F)C4(F)C5C6C(F)C17C(C7C34C62)C5(F)Br",
                    0.9523080525396052
                ],
                [
                    "NN(N(F)NO)C12NC(C=CF)C3C4C5C6(Br)C1C34C1C(C6F)(C2Br)C1(F)C5(F)F",
                    0.9523080525396052
                ],
                [
                    "NN(N(F)NO)C12C3C4C5(Br)C(F)NC6C(C=CF)C7(C1Br)C(C3(F)F)C7(F)C45C62",
                    0.9523080525396052
                ],
                [
                    "NN(N(F)NO)C12C3C(F)C4(F)C5C4(C(C=CF)C4(F)NC(F)C6C3(Br)C65C41)C2Br",
                    0.9523080525396052
                ],
                [
                    "NN(N(F)NO)C12C3C(F)(Br)C4C5C(F)C31C(Br)(C=CF)C1NC(F)C3(F)C4C32C51",
                    0.9523080525396052
                ],
                [
                    "NN(N(F)NO)C12C(Br)C34C(C=CF)C5NC(F)(F)C6C7C1(F)C(F)C3C4C67C52Br",
                    0.9523080525396052
                ],
                [
                    "NN(N(F)NO)C1(F)C2C3C(C=CF)C45C(F)C6NC(Br)C7C2C7(C63F)C4(Br)C15F",
                    0.9523080525396052
                ],
                [
                    "NN(N(F)F)C1(F)C2NC(Br)C3(F)C4(F)C5C(Br)C6C7(C=CF)C61C(NO)C5C2C347",
                    0.9523080525396052
                ],
                [
                    "NN(F)NC1C2NC(F)(Br)C3C4(F)C5C(Br)C6C17C(N(O)F)C5(C=CF)C2C34C67F",
                    0.9523080525396052
                ],
                [
                    "NN(F)NC1C2NC(Br)C3(F)C4(F)C5C(Br)C6C7C16C(F)(N(O)F)C5(C=CF)C2C734",
                    0.9523080525396052
                ],
                [
                    "NN(F)NC1C2(F)NC(Br)C3C45C6C7C(Br)C(C=CF)(C(F)(C(N(O)F)C716)C24)C35F",
                    0.9523080525396052
                ],
                [
                    "NN(F)NC1C2(F)NC(Br)C3(F)C4(F)C5C(Br)C6C7C61C(C=CF)(N(O)F)C5C2C734",
                    0.9523080525396052
                ],
                [
                    "NN(F)NC1(F)C2NC(Br)C3C4(F)C5C(Br)C6C7C61C(N(O)F)C5(C=CF)C2(F)C374",
                    0.9523080525396052
                ],
                [
                    "NN(F)N(O)C1C2(F)NC(Br)C3(F)C4(F)C5C(Br)C6C7C61C(C=CF)(NF)C5C2C734",
                    0.9523080525396052
                ],
                [
                    "NN(F)N(O)C1C2(F)NC(Br)(C=CF)C3(F)C4(F)C5C(Br)C6C7C61C(NF)C5C2C743",
                    0.9523080525396052
                ],
                [
                    "NN(C1C2NC3(Br)C(F)C4(C=CF)C5C(F)(Br)C6C1C6C1(C24)C5(F)C31F)N(O)NF",
                    0.9523080525396052
                ],
                [
                    "NN(C1C2NC(F)C3C4C5(C=CF)C6C2C34C2(Br)C(F)(C5F)C12C6(F)Br)N(F)NO",
                    0.9523080525396052
                ],
                [
                    "NN(C1C2NC(F)(Br)C3C45C2C2C(Br)(C=CF)C16C(C(F)C2(F)C34F)C65)N(F)NO",
                    0.9523080525396052
                ],
                [
                    "NN(C1C2NC(F)(Br)C3C4(F)C5C(Br)C6(F)C7C16C(F)C5(C=CF)C2C374)N(O)NF",
                    0.9523080525396052
                ],
                [
                    "NN(C1C2NC(F)(Br)C3C4(F)C5C(Br)C6(F)C7C16C(F)C5(C=CF)C2C374)N(F)NO",
                    0.9523080525396052
                ],
                [
                    "NN(C1C2NC(F)(Br)C3(F)C4C5C6C2C43C2(C=CF)C(F)(C5Br)C12C6F)N(O)NF",
                    0.9523080525396052
                ],
                [
                    "NN(C1C2NC(F)(Br)C3(F)C4C5C(F)C6C7(Br)C16C(F)(C=CF)C5C2C437)N(F)NO",
                    0.9523080525396052
                ],
                [
                    "NN(C1C2NC(F)(Br)C3(F)C4C5C(F)C6C17C(C=CF)C5(F)C2C43C67Br)N(F)NO",
                    0.9523080525396052
                ],
                [
                    "NN(C1C2NC(F)(Br)C3(F)C4C5(F)C(Br)C6C17C(F)C5C2C43C67C=CF)N(O)NF",
                    0.9523080525396052
                ],
                [
                    "NN(C1C2NC(F)(Br)C(F)C3C4C2C25C(F)C16C(F)(C(Br)C32C=CF)C456)N(O)NF",
                    0.9523080525396052
                ],
                [
                    "NN(C1C2NC(Br)C3C4C5C6(Br)C2C34C2(F)C1(C6C=CF)C2(F)C5(F)F)N(O)NF",
                    0.9523080525396052
                ],
                [
                    "NN(C1C2NC(Br)C3C4C5C(Br)(NF)C6(C=CF)C7C34C2(F)C5(F)C(F)C176)N(O)F",
                    0.9523080525396052
                ],
                [
                    "NN(C1C2NC(Br)C3C4C5(F)C6C2C34C2(Br)C(C5(F)F)C12C6(F)C=CF)N(F)NO",
                    0.9523080525396052
                ],
                [
                    "NN(C1C2NC(Br)C3C4C5(F)C(F)C6C7(F)C34C2C5(C=CF)C(F)(Br)C167)N(F)NO",
                    0.9523080525396052
                ],
                [
                    "NN(C1C2NC(Br)C3C4C5(C=CF)C6C2C34C2(F)C(F)(C5Br)C12C6(F)F)N(O)NF",
                    0.9523080525396052
                ],
                [
                    "NN(C1C2NC(Br)C3C4C35C3C6C13C(C=CF)C(F)(C4(F)C6(F)Br)C25F)N(F)NO",
                    0.9523080525396052
                ],
                [
                    "NN(C1C2NC(Br)C3C4C35C2C2(Br)C(C=CF)C13C5C3(F)C(F)(F)C42F)N(O)NF",
                    0.9523080525396052
                ],
                [
                    "NN(C1C2NC(Br)C3C45C6C7C16C(C=CF)C(Br)(C24)C(F)(C7(F)F)C35F)N(O)NF",
                    0.9523080525396052
                ],
                [
                    "NN(C1C2NC(Br)C3C45C2C2C(F)(Br)C16C4C6(F)C(F)C2(C=CF)C35F)N(O)NF",
                    0.9523080525396052
                ],
                [
                    "NN(C1C2NC(Br)C3C4(F)C5C6C2C34C2(C=CF)C1(C6F)C2(F)C5(F)Br)N(F)NO",
                    0.9523080525396052
                ],
                [
                    "NN(C1C2NC(Br)C3C4(F)C5(F)C6C(F)C17C(C5(F)Br)C7(C=CF)C34C26)N(O)NF",
                    0.9523080525396052
                ],
                [
                    "NN(C1C2NC(Br)C3(F)C4C5C(F)(Br)C6C7C16C(F)C5(C=CF)C2(F)C743)N(F)NO",
                    0.9523080525396052
                ],
                [
                    "NN(C1C2NC(Br)C3(F)C4C5C(Br)C6(F)C7C16C(F)(F)C5C2(C=CF)C473)N(O)NF",
                    0.9523080525396052
                ],
                [
                    "NN(C1C2NC(Br)C3(F)C4(F)C5C(F)(Br)C6C7C16C(F)C5(C=CF)C2C734)N(O)NF",
                    0.9523080525396052
                ],
                [
                    "NN(C1C2NC(Br)C3(Br)C4C5(F)C6C2C43C2C1(C6C=CF)C2(F)C5(F)F)N(O)NF",
                    0.9523080525396052
                ],
                [
                    "NN(C1C2NC(Br)(NF)C3C4C5(C=CF)C(Br)C6C17C(F)C5C2(F)C34C67F)N(O)F",
                    0.9523080525396052
                ],
                [
                    "NN(C1C2NC(Br)(NF)C3(C=CF)C4C5C(Br)C6C7C61C(F)C5(F)C2(F)C743)N(O)F",
                    0.9523080525396052
                ],
                [
                    "NN(C1C2NC(Br)(C=CF)C3C4C5C6(Br)C2C43C2C1(C6F)C2(F)C5(F)F)N(F)NO",
                    0.9523080525396052
                ],
                [
                    "NN(C1C2NC(Br)(C=CF)C3C4(F)C5C6C2C34C2C(F)(C5Br)C12C6(F)F)N(O)NF",
                    0.9523080525396052
                ],
                [
                    "NN(C1C2NC(Br)(C=CF)C3C4(F)C5C(Br)C6C7C61C(F)(NF)C5C2(F)C374)N(O)F",
                    0.9523080525396052
                ],
                [
                    "NN(C1C2NC(Br)(Br)C3C4C5(C=CF)C(NF)C6C7C61C(F)C5(F)C2(F)C374)N(O)F",
                    0.9523080525396052
                ],
                [
                    "NN(C1C23C(F)C4C5C(Br)C2C42C(F)(NC(Br)C4(F)C5(F)C142)C3C=CF)N(O)NF",
                    0.9523080525396052
                ],
                [
                    "NN(C1C2(NF)NC(Br)C3C4C5C(Br)C6C7C61C(F)(C=CF)C5(F)C2(F)C347)N(O)F",
                    0.9523080525396052
                ],
                [
                    "NN(C1C2(F)NC(Br)C3C4C35C2C2(Br)C(C=CF)C13C5C3(F)C(F)C42F)N(F)NO",
                    0.9523080525396052
                ],
                [
                    "NN(C1C2(F)NC(Br)C3(F)C4C5C6C2C43C2(C=CF)C(F)(C5Br)C12C6F)N(O)NF",
                    0.9523080525396052
                ],
                [
                    "NN(C1C2(F)NC(Br)C3(F)C4C5C(F)C6(F)C7C16C(C=CF)C5(Br)C2C473)N(F)NO",
                    0.9523080525396052
                ],
                [
                    "NN(C1C2(F)NC(Br)C3(F)C4C5C(Br)C6C7C43C2C5(F)C(F)(C=CF)C617)N(O)NF",
                    0.9523080525396052
                ],
                [
                    "NN(C1C2(F)NC(Br)C3(F)C4(C=CF)C5C(Br)C6C7C61C(F)C5(F)C2C734)N(O)NF",
                    0.9523080525396052
                ],
                [
                    "NN(C1C2(C=CF)NC(F)(Br)C3(F)C4C5C(F)C6C17C(Br)C5C2C43C67F)N(F)NO",
                    0.9523080525396052
                ],
                [
                    "NN(C1C2(C=CF)NC(Br)C3C4C5C6C2C34C2(F)C1(C6F)C2(F)C5(F)Br)N(F)NO",
                    0.9523080525396052
                ],
                [
                    "NN(C1C2(C=CF)NC(Br)C3(F)C4C5C6C(F)C17C(C5(F)Br)C7(F)C43C62)N(F)NO",
                    0.9523080525396052
                ],
                [
                    "NC=CC12C(Br)C34C5C(F)C1C1(F)C6(F)C(Br)NC(F)(C3N(NF)N(O)F)C2C61C54",
                    0.9523080525396052
                ],
                [
                    "NC1C2C3C4C(Br)NC5(C=CF)C(Br)(N(NF)N(O)F)C67C1C6C43C5(F)C2(F)C7F",
                    0.9523080525396052
                ],
                [
                    "NC1C2C3C24C(N(NF)N(O)F)C2NC(Br)(Br)C5C6C1(C=CF)C(F)(C4F)C2(F)C536",
                    0.9523080525396052
                ],
                [
                    "NC1C2C3C24C(F)C2(F)C1(C=CF)C1C5C(Br)NC(C4(Br)N(NF)N(O)F)C2(F)C513",
                    0.9523080525396052
                ],
                [
                    "NC12C3C4C5NC(Br)C6C4(C4C(C1(F)Br)C4(C5N(F)N(F)NO)C3(F)C=CF)C62F",
                    0.9523080525396052
                ],
                [
                    "NC1(Br)C2C3C24C(N(NF)N(O)F)C2NC(Br)C5C6C53C2(F)C(F)(C4F)C61C=CF",
                    0.9523080525396052
                ]
            ],
            "execution_time": 17.972371339797974,
            "number_scoring_function_calls": 1000,
            "metadata": {
                "top_1": 0.9523080525396052,
                "top_10": 0.9523080525396053,
                "top_100": 0.9523080525396065,
                "internal_similarity_max": 0.7704918032786885,
                "internal_similarity_mean": 0.28917391534511516,
                "internal_similarity_histogram_density": [
                    [
                        0.1,
                        0.1,
                        6.145999999999998,
                        3.0840000000000005,
                        0.4960000000000001,
                        0.06399999999999995,
                        0.008000000000000002,
                        0.0020000000000000005,
                        0.0,
                        0.0
                    ]
                ],
                "internal_similarity_histogram_bins": [
                    [
                        0.0,
                        0.1,
                        0.2,
                        0.30000000000000004,
                        0.4,
                        0.5,
                        0.6000000000000001,
                        0.7000000000000001,
                        0.8,
                        0.9,
                        1.0
                    ]
                ]
            }
        },
        {
            "benchmark_name": "Zaleplon MPO",
            "score": 0.7717732790763315,
            "optimized_molecules": [
                [
                    "C#Cc1ccnc2c1cc(-c1cccc(N(CC)C(C)=O)c1)n2O",
                    0.7808688094430303
                ],
                [
                    "CCN(C(C)=O)c1cccc(-c2nccc(C#N)c2C2C=C2O)c1",
                    0.7730206825239258
                ],
                [
                    "CCN(C(C)=O)c1cccc(-c2nccc(C#N)c2C2=CC2O)c1",
                    0.7730206825239258
                ],
                [
                    "CCN(C(C)=O)c1cccc(-c2nccc(C#N)c2C2(O)C=C2)c1",
                    0.7730206825239258
                ],
                [
                    "CCN(C(C)=O)c1cccc(-c2c(C#N)ccnc2C2C=C2O)c1",
                    0.7730206825239258
                ],
                [
                    "CCN(C(C)=O)c1cccc(-c2c(C#N)ccnc2C2=CC2O)c1",
                    0.7730206825239258
                ],
                [
                    "CCN(C(C)=O)c1cccc(-c2c(C#N)ccnc2C2(O)C=C2)c1",
                    0.7730206825239258
                ],
                [
                    "CCN(C(C)=O)c1cccc(C2=c3nccc(C#N)c3=CC2O)c1",
                    0.7683498199278325
                ],
                [
                    "CCN(C(C)=O)c1cccc(C2=c3c(C#N)ccnc3=CC2O)c1",
                    0.7683498199278325
                ],
                [
                    "CCN(C(C)=O)c1cccc(C2=Cc3nccc(C#N)c3C2O)c1",
                    0.7683498199278325
                ],
                [
                    "CCN(C(C)=O)c1cccc(C2=Cc3c(C#N)ccnc3C2O)c1",
                    0.7683498199278325
                ],
                [
                    "CCN(C(C)=O)c1cccc(C2=CC2c2nccc(C#N)c2O)c1",
                    0.7683498199278325
                ],
                [
                    "CCN(C(C)=O)c1cccc(C2=CC2c2c(C#N)ccnc2O)c1",
                    0.7683498199278325
                ],
                [
                    "CCN(C(C)=O)c1cccc(C2=CC(O)c3nccc(C#N)c32)c1",
                    0.7683498199278325
                ],
                [
                    "CCN(C(C)=O)c1cccc(C2=CC(O)c3c(C#N)ccnc32)c1",
                    0.7683498199278325
                ],
                [
                    "CCN(C(C)=O)c1cccc(-c2nccc(C#N)c2OC2C=C2)c1",
                    0.7683498199278325
                ],
                [
                    "CCN(C(C)=O)c1cccc(-c2nccc(C#N)c2OC2=CC2)c1",
                    0.7683498199278325
                ],
                [
                    "CCN(C(C)=O)c1cccc(-c2nccc(C#N)c2CC2=CO2)c1",
                    0.7683498199278325
                ],
                [
                    "CCN(C(C)=O)c1cccc(-c2nccc(C#N)c2C2C=CO2)c1",
                    0.7683498199278325
                ],
                [
                    "CCN(C(C)=O)c1cccc(-c2nccc(C#N)c2C2=COC2)c1",
                    0.7683498199278325
                ],
                [
                    "CCN(C(C)=O)c1cccc(-c2nccc(C#N)c2C2=CCO2)c1",
                    0.7683498199278325
                ],
                [
                    "CCN(C(C)=O)c1cccc(-c2c(C#N)ccnc2OC2C=C2)c1",
                    0.7683498199278325
                ],
                [
                    "CCN(C(C)=O)c1cccc(-c2c(C#N)ccnc2OC2=CC2)c1",
                    0.7683498199278325
                ],
                [
                    "CCN(C(C)=O)c1cccc(-c2c(C#N)ccnc2CC2=CO2)c1",
                    0.7683498199278325
                ],
                [
                    "CCN(C(C)=O)c1cccc(-c2c(C#N)ccnc2C2C=CO2)c1",
                    0.7683498199278325
                ],
                [
                    "CCN(C(C)=O)c1cccc(-c2c(C#N)ccnc2C2=COC2)c1",
                    0.7683498199278325
                ],
                [
                    "CCN(C(C)=O)c1cccc(-c2c(C#N)ccnc2C2=CCO2)c1",
                    0.7683498199278325
                ],
                [
                    "C#Cn1c(-c2cccc(N(CC)C(C)=O)c2)cc2c(O)ccnc21",
                    0.7683498199278325
                ],
                [
                    "C#Cc1cc(-c2cccc(N(CC)C(C)=O)c2)n(O)c2ccnc1-2",
                    0.7683498199278325
                ],
                [
                    "CCN(C(C)=O)c1cccc(C2=Cc3nccc(C#N)c3OC2)c1",
                    0.7637626158259734
                ],
                [
                    "CCN(C(C)=O)c1cccc(C2=Cc3nccc(C#N)c3CO2)c1",
                    0.7637626158259734
                ],
                [
                    "CCN(C(C)=O)c1cccc(C2=Cc3c(C#N)ccnc3OC2)c1",
                    0.7637626158259734
                ],
                [
                    "CCN(C(C)=O)c1cccc(C2=Cc3c(C#N)ccnc3CO2)c1",
                    0.7637626158259734
                ],
                [
                    "CCN(C(C)=O)c1cccc(C2=COc3nccc(C#N)c3C2)c1",
                    0.7637626158259734
                ],
                [
                    "CCN(C(C)=O)c1cccc(C2=COc3c(C#N)ccnc3C2)c1",
                    0.7637626158259734
                ],
                [
                    "CCN(C(C)=O)c1cccc(C2=COCc3nccc(C#N)c32)c1",
                    0.7637626158259734
                ],
                [
                    "CCN(C(C)=O)c1cccc(C2=COCc3c(C#N)ccnc32)c1",
                    0.7637626158259734
                ],
                [
                    "CCN(C(C)=O)c1cccc(C2=CCc3nccc(C#N)c3O2)c1",
                    0.7637626158259734
                ],
                [
                    "CCN(C(C)=O)c1cccc(C2=CCc3c(C#N)ccnc3O2)c1",
                    0.7637626158259734
                ],
                [
                    "CCN(C(C)=O)c1cccc(C2=CCOc3nccc(C#N)c32)c1",
                    0.7637626158259734
                ],
                [
                    "CCN(C(C)=O)c1cccc(C2=CCOc3c(C#N)ccnc32)c1",
                    0.7637626158259734
                ],
                [
                    "CCN(C(C)=O)c1cccc(-c2cc3c4nccc(n24)C(O)=C3)c1",
                    0.7637626158259734
                ],
                [
                    "CCN(C(C)=O)c1cccc(-c2cc3c4nccc(n24)C(=O)C3)c1",
                    0.7637626158259734
                ],
                [
                    "CCN(C(C)=O)c1cccc(-c2nccc(C#N)c2C2CC2=O)c1",
                    0.7604691006293735
                ],
                [
                    "CCN(C(C)=O)c1cccc(-c2nccc(C#N)c2C2=C(O)C2)c1",
                    0.7604691006293735
                ],
                [
                    "CCN(C(C)=O)c1cccc(-c2nccc(C#N)c2C2=C(C)O2)c1",
                    0.7604691006293735
                ],
                [
                    "CCN(C(C)=O)c1cccc(-c2nccc(C#N)c2C23CC2O3)c1",
                    0.7604691006293735
                ],
                [
                    "CCN(C(C)=O)c1cccc(-c2nccc(C#N)c2C(C)=C=O)c1",
                    0.7604691006293735
                ],
                [
                    "CCN(C(C)=O)c1cccc(-c2c(C#N)ccnc2C2CC2=O)c1",
                    0.7604691006293735
                ],
                [
                    "CCN(C(C)=O)c1cccc(-c2c(C#N)ccnc2C2=C(O)C2)c1",
                    0.7604691006293735
                ],
                [
                    "CCN(C(C)=O)c1cccc(-c2c(C#N)ccnc2C2=C(C)O2)c1",
                    0.7604691006293735
                ],
                [
                    "CCN(C(C)=O)c1cccc(-c2c(C#N)ccnc2C23CC2O3)c1",
                    0.7604691006293735
                ],
                [
                    "CCN(C(C)=O)c1cccc(-c2c(C#N)ccnc2C(C)=C=O)c1",
                    0.7604691006293735
                ],
                [
                    "C=CC(=O)c1nccc(C#N)c1-c1cccc(N(CC)C(C)=O)c1",
                    0.7604691006293735
                ],
                [
                    "C=CC(=O)c1c(C#N)ccnc1-c1cccc(N(CC)C(C)=O)c1",
                    0.7604691006293735
                ],
                [
                    "C=C=C(O)c1nccc(C#N)c1-c1cccc(N(CC)C(C)=O)c1",
                    0.7604691006293735
                ],
                [
                    "C=C=C(O)c1c(C#N)ccnc1-c1cccc(N(CC)C(C)=O)c1",
                    0.7604691006293735
                ],
                [
                    "C=C1OC1c1nccc(C#N)c1-c1cccc(N(CC)C(C)=O)c1",
                    0.7604691006293735
                ],
                [
                    "C=C1OC1c1c(C#N)ccnc1-c1cccc(N(CC)C(C)=O)c1",
                    0.7604691006293735
                ],
                [
                    "C=C(C=O)c1nccc(C#N)c1-c1cccc(N(CC)C(C)=O)c1",
                    0.7604691006293735
                ],
                [
                    "C=C(C=O)c1c(C#N)ccnc1-c1cccc(N(CC)C(C)=O)c1",
                    0.7604691006293735
                ],
                [
                    "C#CC(O)c1nccc(C#N)c1-c1cccc(N(CC)C(C)=O)c1",
                    0.7604691006293735
                ],
                [
                    "C#CC(O)c1c(C#N)ccnc1-c1cccc(N(CC)C(C)=O)c1",
                    0.7604691006293735
                ],
                [
                    "CCN(C(C)=O)c1cccc(-c2cc3c(C#[SH])ccnc3n2C=O)c1",
                    0.7574375967417004
                ],
                [
                    "CCN(C(C)=O)c1cccc(-c2cc3c(C#CS)ccnc3n2O)c1",
                    0.7574375967417004
                ],
                [
                    "CCN(C(C)=O)c1cccc(-c2cc3c(C#CO)ccnc3n2S)c1",
                    0.7574375967417004
                ],
                [
                    "C#S#Cc1ccnc2c1cc(-c1cccc(N(CC)C(C)=O)c1)n2O",
                    0.7574375967417004
                ],
                [
                    "C#Cc1ccnc2c1cc(-c1cccc(N(CC)C(C)=O)c1)n2[SH]=O",
                    0.7574375967417004
                ],
                [
                    "C#Cc1ccnc2c1cc(-c1cccc(N(CC)C(C)=O)c1)n2SO",
                    0.7574375967417004
                ],
                [
                    "C#Cc1ccnc2c1cc(-c1cccc(N(CC)C(C)=O)c1)n2OS",
                    0.7574375967417004
                ],
                [
                    "CCN(C(C)=O)c1cccc(C2=c3nccc(C#N)c3=C(O)C2)c1",
                    0.7559289460184544
                ],
                [
                    "CCN(C(C)=O)c1cccc(C2=CC2(O)c2cnccc2C#N)c1",
                    0.7559289460184544
                ],
                [
                    "CCN(C(C)=O)c1cccc(C2=CC(c3cnccc3C#N)O2)c1",
                    0.7559289460184544
                ],
                [
                    "CCN(C(C)=O)c1cccc(C2=CC(c3ccncc3C#N)O2)c1",
                    0.7559289460184544
                ],
                [
                    "CCN(C(C)=O)c1cccc(C2=C(c3nccc(C#N)c3C)O2)c1",
                    0.7559289460184544
                ],
                [
                    "CCN(C(C)=O)c1cccc(C2=C(c3cnccc3C#N)C2O)c1",
                    0.7559289460184544
                ],
                [
                    "CCN(C(C)=O)c1cccc(C2=C(c3c(C#N)ccnc3O)C2)c1",
                    0.7559289460184544
                ],
                [
                    "CCN(C(C)=O)c1cccc(C2=C(O)c3nccc(C#N)c3C2)c1",
                    0.7559289460184544
                ],
                [
                    "CCN(C(C)=O)c1cccc(C2=C(O)C2c2ccncc2C#N)c1",
                    0.7559289460184544
                ],
                [
                    "CCN(C(C)=O)c1cccc(-c2nccc(C#N)c2CC=C=O)c1",
                    0.7559289460184544
                ],
                [
                    "CCN(C(C)=O)c1cccc(-c2nccc(C#N)c2C=CC=O)c1",
                    0.7559289460184544
                ],
                [
                    "CCN(C(C)=O)c1cccc(-c2nccc(C#N)c2C2C3OC32)c1",
                    0.7559289460184544
                ],
                [
                    "CCN(C(C)=O)c1cccc(-c2ccccc(C#N)c3cn2o3)c1",
                    0.7559289460184544
                ],
                [
                    "CCN(C(C)=O)c1cccc(-c2ccccc(C#N)c3c(O)n2-3)c1",
                    0.7559289460184544
                ],
                [
                    "CCN(C(C)=O)c1cccc(-c2ccc3ccc(C#N)c-3n2O)c1",
                    0.7559289460184544
                ],
                [
                    "CCN(C(C)=O)c1cccc(-c2ccc(C#N)c(O)cc3cn2-3)c1",
                    0.7559289460184544
                ],
                [
                    "CCN(C(C)=O)c1cccc(-c2cc3cccc(C#N)c3n2O)c1",
                    0.7559289460184544
                ],
                [
                    "CCN(C(C)=O)c1cccc(-c2cc3cc-3c(C#N)ccn2O)c1",
                    0.7559289460184544
                ],
                [
                    "CCN(C(C)=O)c1cccc(-c2cc(O)ccc(C#N)c3cn2-3)c1",
                    0.7559289460184544
                ],
                [
                    "CCN(C(C)=O)c1cccc(-c2cc(C#N)c3cc-3ccn2O)c1",
                    0.7559289460184544
                ],
                [
                    "CCN(C(C)=O)c1cccc(-c2c(C#N)ccnc2CC#CO)c1",
                    0.7559289460184544
                ],
                [
                    "CCN(C(C)=O)c1cccc(-c2c(C#N)ccnc2C=C=CO)c1",
                    0.7559289460184544
                ],
                [
                    "CCN(C(C)=O)c1cccc(-c2c(C#N)ccnc2C#CCO)c1",
                    0.7559289460184544
                ],
                [
                    "CC#COc1nccc(C#N)c1-c1cccc(N(CC)C(C)=O)c1",
                    0.7559289460184544
                ],
                [
                    "CC#COc1c(C#N)ccnc1-c1cccc(N(CC)C(C)=O)c1",
                    0.7559289460184544
                ],
                [
                    "C#Cn1c(-c2cccc(N(CC)C(C)=O)c2)cc(O)c2nccc1-2",
                    0.7559289460184544
                ],
                [
                    "C#Cc1ccnc2c1c(-c1cccc(N(CC)C(C)=O)c1)cn2O",
                    0.7559289460184544
                ],
                [
                    "C#COCc1nccc(C#N)c1-c1cccc(N(CC)C(C)=O)c1",
                    0.7559289460184544
                ],
                [
                    "C#COCc1c(C#N)ccnc1-c1cccc(N(CC)C(C)=O)c1",
                    0.7559289460184544
                ],
                [
                    "C#CCOc1nccc(C#N)c1-c1cccc(N(CC)C(C)=O)c1",
                    0.7559289460184544
                ]
            ],
            "execution_time": 424598.11245822906,
            "number_scoring_function_calls": 27500408,
            "metadata": {
                "top_1": 0.7808688094430303,
                "top_10": 0.7724042364370083,
                "top_100": 0.7620467913489561,
                "internal_similarity_max": 0.875,
                "internal_similarity_mean": 0.5329108120517668,
                "internal_similarity_histogram_density": [
                    [
                        0.1,
                        0.0,
                        0.0,
                        0.028000000000000004,
                        3.5700000000000007,
                        4.0719999999999965,
                        1.9740000000000004,
                        0.24000000000000005,
                        0.016000000000000004,
                        0.0
                    ]
                ],
                "internal_similarity_histogram_bins": [
                    [
                        0.0,
                        0.1,
                        0.2,
                        0.30000000000000004,
                        0.4,
                        0.5,
                        0.6000000000000001,
                        0.7000000000000001,
                        0.8,
                        0.9,
                        1.0
                    ]
                ]
            }
        },
        {
            "benchmark_name": "Valsartan SMARTS",
            "score": 0.0,
            "optimized_molecules": [
                [
                    "[nH]1o[pH]1",
                    0.0
                ],
                [
                    "SPP(S)Br",
                    0.0
                ],
                [
                    "SPCPBr",
                    0.0
                ],
                [
                    "SPC(Cl)(Br)C1CC1Br",
                    0.0
                ],
                [
                    "SOBr",
                    0.0
                ],
                [
                    "SNNCBr",
                    0.0
                ],
                [
                    "SNCBr",
                    0.0
                ],
                [
                    "SN(Cl)Br",
                    0.0
                ],
                [
                    "SCCS",
                    0.0
                ],
                [
                    "PSBr",
                    0.0
                ],
                [
                    "PPCCBr",
                    0.0
                ],
                [
                    "PCPCl",
                    0.0
                ],
                [
                    "PCCBr",
                    0.0
                ],
                [
                    "PC1(Cl)C=[SH]C1Br",
                    0.0
                ],
                [
                    "PC(Cl)(CS)C(S)Br",
                    0.0
                ],
                [
                    "P=CPP",
                    0.0
                ],
                [
                    "P=CBr",
                    0.0
                ],
                [
                    "P#[SH]",
                    0.0
                ],
                [
                    "OSC(Cl)Br",
                    0.0
                ],
                [
                    "OOCF",
                    0.0
                ],
                [
                    "ONC(F)Br",
                    0.0
                ],
                [
                    "OCl",
                    0.0
                ],
                [
                    "OCS",
                    0.0
                ],
                [
                    "OCCl",
                    0.0
                ],
                [
                    "OC=S",
                    0.0
                ],
                [
                    "OC(S)CS",
                    0.0
                ],
                [
                    "OC(F)(Br)NBr",
                    0.0
                ],
                [
                    "OC(Cl)(Cl)SF",
                    0.0
                ],
                [
                    "O=[SH]P",
                    0.0
                ],
                [
                    "O=S",
                    0.0
                ],
                [
                    "O=PS",
                    0.0
                ],
                [
                    "O=PCBr",
                    0.0
                ],
                [
                    "O=PBr",
                    0.0
                ],
                [
                    "NSO",
                    0.0
                ],
                [
                    "NSBr",
                    0.0
                ],
                [
                    "NPN",
                    0.0
                ],
                [
                    "NP(N)CBr",
                    0.0
                ],
                [
                    "NNCl",
                    0.0
                ],
                [
                    "NNCF",
                    0.0
                ],
                [
                    "NNCBr",
                    0.0
                ],
                [
                    "NCS",
                    0.0
                ],
                [
                    "NCPP",
                    0.0
                ],
                [
                    "NCO",
                    0.0
                ],
                [
                    "NCCCP",
                    0.0
                ],
                [
                    "NC#CBr",
                    0.0
                ],
                [
                    "N=CP",
                    0.0
                ],
                [
                    "N#N",
                    0.0
                ],
                [
                    "N#CSBr",
                    0.0
                ],
                [
                    "FOP",
                    0.0
                ],
                [
                    "FOOF",
                    0.0
                ],
                [
                    "FOCCP",
                    0.0
                ],
                [
                    "FOCC(F)P",
                    0.0
                ],
                [
                    "FOC=PCl",
                    0.0
                ],
                [
                    "FOBr",
                    0.0
                ],
                [
                    "FNBr",
                    0.0
                ],
                [
                    "FCSOBr",
                    0.0
                ],
                [
                    "FCPCl",
                    0.0
                ],
                [
                    "FCP",
                    0.0
                ],
                [
                    "FCCPF",
                    0.0
                ],
                [
                    "FC1CP1",
                    0.0
                ],
                [
                    "FC(Br)SCl",
                    0.0
                ],
                [
                    "ClNCBr",
                    0.0
                ],
                [
                    "ClN1CC1CBr",
                    0.0
                ],
                [
                    "ClC1C#C1",
                    0.0
                ],
                [
                    "ClC1(Br)CCC1",
                    0.0
                ],
                [
                    "ClC(Br)C1CC1Br",
                    0.0
                ],
                [
                    "CSP",
                    0.0
                ],
                [
                    "CSC(Cl)CN(F)Br",
                    0.0
                ],
                [
                    "CPCCP",
                    0.0
                ],
                [
                    "CPC(Cl)C(CBr)SF",
                    0.0
                ],
                [
                    "CP(C)F",
                    0.0
                ],
                [
                    "CON",
                    0.0
                ],
                [
                    "COBr",
                    0.0
                ],
                [
                    "CNF",
                    0.0
                ],
                [
                    "CN(P)Br",
                    0.0
                ],
                [
                    "CN(N)F",
                    0.0
                ],
                [
                    "CCP(C)Br",
                    0.0
                ],
                [
                    "CCOS",
                    0.0
                ],
                [
                    "CCCO",
                    0.0
                ],
                [
                    "CCCCBr",
                    0.0
                ],
                [
                    "CCCC(Cl)CBr",
                    0.0
                ],
                [
                    "CCCBr",
                    0.0
                ],
                [
                    "CCC(C)(Cl)Br",
                    0.0
                ],
                [
                    "CC(S)PF",
                    0.0
                ],
                [
                    "CC(P)S",
                    0.0
                ],
                [
                    "CC(P)(Cl)C(S)CBr",
                    0.0
                ],
                [
                    "CC(O)F",
                    0.0
                ],
                [
                    "CC(O)Br",
                    0.0
                ],
                [
                    "CC(Cl)C1(Br)CC1",
                    0.0
                ],
                [
                    "CC(Cl)(Cl)SBr",
                    0.0
                ],
                [
                    "CC(C)(Cl)Cl",
                    0.0
                ],
                [
                    "CC(Br)CO",
                    0.0
                ],
                [
                    "CC(Br)Br",
                    0.0
                ],
                [
                    "C=NPF",
                    0.0
                ],
                [
                    "C1NNO1",
                    0.0
                ],
                [
                    "C1NN1",
                    0.0
                ],
                [
                    "C1=PC1",
                    0.0
                ],
                [
                    "C1=NN1",
                    0.0
                ],
                [
                    "Brp1[pH]s1",
                    0.0
                ],
                [
                    "BrCSBr",
                    0.0
                ]
            ],
            "execution_time": 5.666039943695068,
            "number_scoring_function_calls": 999,
            "metadata": {
                "top_1": 0.0,
                "top_10": 0.0,
                "top_100": 0.0,
                "internal_similarity_max": 0.5833333333333334,
                "internal_similarity_mean": 0.052220065928427775,
                "internal_similarity_histogram_density": [
                    [
                        8.392,
                        1.198,
                        0.3219999999999999,
                        0.07,
                        0.010000000000000004,
                        0.007999999999999993,
                        0.0,
                        0.0,
                        0.0,
                        0.0
                    ]
                ],
                "internal_similarity_histogram_bins": [
                    [
                        0.0,
                        0.1,
                        0.2,
                        0.30000000000000004,
                        0.4,
                        0.5,
                        0.6000000000000001,
                        0.7000000000000001,
                        0.8,
                        0.9,
                        1.0
                    ]
                ]
            }
        },
        {
            "benchmark_name": "Scaffold Hop",
            "score": 0.6805251641137859,
            "optimized_molecules": [
                [
                    "Cc1cc(C(Cl)(C(F)Br)C(F)(F)C(C)(CBr)CBr)n(C(Nc2cc3c4cc(n4)oc=3c2=C(Br)C(Br)CCl)N(C(C)(Br)Br)C2(CBr)C=N2)c1F",
                    0.6805251641137855
                ],
                [
                    "Cc1cc(C(Cl)(C(F)Br)C(F)(F)C(C)(CBr)CBr)n(C(Nc2cc3=c(c2=S(Br)C(Br)C(Cl)C#CBr)-o-c2cc-3n2)N(C(C)Br)C2(C)N=N2)c1F",
                    0.6805251641137855
                ],
                [
                    "Cc1cc(C(C)(C(F)Br)C(F)(F)C(C)(C)C)n(C(Nc2cc3c4cc(n4)oc=3c2=C(Cl)Br)N(C(Br)CBr)C2(CCl)N=N2)c1F",
                    0.6805251641137855
                ],
                [
                    "Cc1cc(C(C(F)Br)C(F)(F)C(C)(CBr)CBr)n(C(Nc2cc3=c(c2=S(Br)C(Br)C(Cl)C#CBr)-o-c2cc-3n2)N(C(C)Br)C2(C)N=N2)c1F",
                    0.6805251641137855
                ],
                [
                    "Cc1cc(C(C(F)(Br)Br)C(F)(F)C(C)(C)CBr)n(C(Nc2cc3c4cc(n4)oc=3c2=C(CCl)CCCl)N(C(C)Br)C2(C(C)Cl)N=N2)c1F",
                    0.6805251641137855
                ],
                [
                    "CCc1cc(C2(CF)CC(C)(C)C2(F)F)n(C(Br)(Nc2cc3c4cc(n4)oc=3c2=C(C)CBr)N(C(Br)CCl)C2(CCBr)N=N2)c1F",
                    0.6805251641137855
                ],
                [
                    "CCc1cc(C2(C(F)Br)CC(C)(C)C2(F)F)n(C(Br)(Nc2cc3c4cc(n4)oc=3c2=C(C)CCCl)N(C(C)Br)C2(CC)N=N2)c1F",
                    0.6805251641137855
                ],
                [
                    "CCc1cc(C(Br)(C(F)Br)C(F)(F)C(C)(C)CBr)n(C(Nc2cc3c4cc(n4)oc=3c2=C(Cl)CCBr)N(C(Br)CBr)C2(C)C=N2)c1F",
                    0.6805251641137855
                ],
                [
                    "CCc1cc(C(Br)(C(F)Br)C(F)(F)C(C)(C)CBr)n(C(Nc2cc3c4cc(n4)oc=3c2=C(Cl)CBr)N(C(Br)CBr)C2(C)N=N2)c1F",
                    0.6805251641137855
                ],
                [
                    "CCN(C(Nc1cc2c3cc(n3)oc=2c1=C(CCl)CCCCl)n1c(C(C(F)(Br)Br)C(F)(F)C(C)(C)CBr)cc(C)c1F)C1(C)N=N1",
                    0.6805251641137855
                ],
                [
                    "CCCC1(N(C(Nc2cc3c4cc(n4)oc=3c2=C(C)CCCl)n2c(C(C(F)Br)C(F)(F)C(C)(C)CBr)cc(CCl)c2F)C(C)(Br)Br)N=N1",
                    0.6805251641137855
                ],
                [
                    "CCCC1(N(C(Nc2cc3c4cc(n4)oc=3c2=C(C)CCCCl)n2c(C(C(F)Br)C(F)(F)C3(CBr)CC3)cc(CCCl)c2F)C(C)(Br)Br)N=N1",
                    0.6805251641137855
                ],
                [
                    "CCCC1(N(C(C)Br)C(Br)(Nc2cc3c4cc(n4)oc=3c2=C(CCl)CBr)n2c(C3(C(F)CBr)CC(C)(C)C3(F)F)cc(C)c2F)N=N1",
                    0.6805251641137855
                ],
                [
                    "CCCC1(N(C(Br)CC)C(Nc2cc3c4cc(n4)oc=3c2=C(C)C(C)Br)n2c(C(C(F)(Br)CCl)C(F)(F)C(C)(C)CBr)cc(CCl)c2F)N=N1",
                    0.6805251641137855
                ],
                [
                    "CCCC1(N(C(Br)CC)C(Nc2cc3c4cc(n4)oc=3c2=C(C)C(Br)CCCl)n2c(C(C(F)Cl)C(F)(F)C(C)(C)CBr)cc(CCl)c2F)N=N1",
                    0.6805251641137855
                ],
                [
                    "CCCC1(N(C(Br)CC)C(Nc2cc3c4cc(n4)oc=3c2=C(C)C(Br)CCCl)n2c(C(C(F)Cl)C(F)(F)C(C)(C)CBr)cc(Br)c2F)N=N1",
                    0.6805251641137855
                ],
                [
                    "CCCC1(N(C(Br)CC)C(Nc2cc3c4cc(n4)oc=3c2=C(C)C(Br)CCCl)n2c(C(C(F)Br)C(F)(F)C(C)(C)CBr)cc(CCl)c2F)N=N1",
                    0.6805251641137855
                ],
                [
                    "CCCC(C)(CBr)C(F)(F)C(CF)c1cc(C(Cl)CBr)c(F)n1C(Nc1cc2=c(c1=S(Br)CBr)-o-c1cc-2n1)N(CC(C)(Br)Br)C1(C)N=N1",
                    0.6805251641137855
                ],
                [
                    "CCCC(C)(CBr)C(F)(F)C(CF)c1cc(C(Cl)CBr)c(F)n1C(Nc1cc2=c(c1=S(Br)CBr)-o-c1cc-2n1)N(CC(Br)(Br)CC)C1(C)N=N1",
                    0.6805251641137855
                ],
                [
                    "CCCC(C)(CBr)C(F)(F)C(CF)c1cc(C(Cl)CBr)c(F)n1C(Nc1cc2=c(c1=S(Br)CBr)-o-c1cc-2n1)N(C(C)(Br)Br)C1(C)N=N1",
                    0.6805251641137855
                ],
                [
                    "CCC1(N(CCBr)C(Br)(Nc2cc3c4cc(n4)oc=3c2=C(C)CC(Cl)Cl)n2c(C(Br)(C(F)Br)C(F)(F)C(C)(C)C)cc(CCl)c2F)N=N1",
                    0.6805251641137855
                ],
                [
                    "CCC1(N(CBr)C(Nc2cc3c4cc(n4)oc=3c2=C(CBr)CCCl)n2c(C(C(F)Br)C(F)(F)C(C)(C)C)cc(CCCl)c2F)N=N1",
                    0.6805251641137855
                ],
                [
                    "CCC1(N(CBr)C(F)(Nc2cc3c4cc(n4)oc=3c2=C(CCl)CCl)n2c(C(C(F)Br)C(F)(F)C3(C)CCC3)cc(CCCl)c2F)N=N1",
                    0.6805251641137855
                ],
                [
                    "CCC1(N(CBr)C(Br)(Nc2cc3c4cc(n4)oc=3c2=C(C)C(Cl)Cl)n2c(C(CF)C(F)(F)C3(CBr)CC3)cc(Cl)c2F)N=N1",
                    0.6805251641137855
                ],
                [
                    "CCC1(N(C(Nc2cc3c4nc(oc=3c2=C(CBr)CCCl)=CC4)n2c(C(C(F)Br)C(F)(F)C(C)(CC)CBr)cc(CCl)c2F)C(C)(Br)Br)N=N1",
                    0.6805251641137855
                ],
                [
                    "CCC1(N(C(Nc2cc3c4cc(n4)oc=3c2=C(CCl)CBr)n2c(C(C(F)Br)C(F)(F)C(C)(C)CBr)cc(Cl)c2F)C(C)(Br)Br)N=N1",
                    0.6805251641137855
                ],
                [
                    "CCC1(N(C(Nc2cc3c4cc(n4)oc=3c2=C(CCCl)C(C)Br)n2c(C(Cl)(C(F)Br)C(F)(F)C(C)(CC)CBr)cc(Cl)c2F)C(C)(Br)Br)N=N1",
                    0.6805251641137855
                ],
                [
                    "CCC1(N(C(Nc2cc3c4cc(n4)oc=3c2=C(CBr)CCCl)n2c(C(CF)C(F)(F)C(C)(C)C)cc(CCl)c2F)C(C)(Br)Br)N=N1",
                    0.6805251641137855
                ],
                [
                    "CCC1(N(C(Nc2cc3c4cc(n4)oc=3c2=C(C)CCl)n2c(C(C(F)Br)C(F)(F)C(C)(C)C)cc(Cl)c2F)C(C)(Br)Br)N=N1",
                    0.6805251641137855
                ],
                [
                    "CCC1(N(C(Nc2cc3c4cc(n4)oc=3c2=C(C)CCCl)n2c(C(C(F)Br)C(F)(F)C(C)(C)C)cc(Cl)c2F)C(C)(Br)Br)N=N1",
                    0.6805251641137855
                ],
                [
                    "CCC1(N(C(Nc2cc3c4cc(n4)oc=3c2=C(C)CCCl)n2c(C(C(F)(Br)Br)C(F)(F)C(C)(C)C)cc(Cl)c2F)C(C)(Cl)Br)N=N1",
                    0.6805251641137855
                ],
                [
                    "CCC1(N(C(Nc2cc3c4cc(n4)oc=3c2=C(C)C=CCl)n2c(C(C(F)Br)C(F)(F)C(C)(C)C)cc(Cl)c2F)C(C)(Br)Br)N=N1",
                    0.6805251641137855
                ],
                [
                    "CCC1(N(C(C)Br)C(Nc2cc3c4cc(n4)oc=3c2=C(CCCl)C(C)Br)n2c(C(Cl)(C(F)Br)C(F)(F)C(C)(CC)CBr)cc(Cl)c2F)N=N1",
                    0.6805251641137855
                ],
                [
                    "CCC1(N(C(C)Br)C(Nc2cc3c4cc(n4)oc=3c2=C(CBr)CCCl)n2c(C(C(F)Br)C(F)(F)C(C)(C)C)cc(CCl)c2F)N=N1",
                    0.6805251641137855
                ],
                [
                    "CCC1(N(C(C)Br)C(Br)(Nc2cc3c4cc(n4)oc=3c2=C(C)CCl)n2c(C(C)(C(F)Br)C(F)(F)C(C)(C)C)cc(CCl)c2F)N=N1",
                    0.6805251641137855
                ],
                [
                    "CCC1(N(C(C)Br)C(Br)(Nc2cc3c4cc(n4)oc=3c2=C(C#CCCl)CBr)n2c(C3(C(F)Br)CC(C)(C)C3(F)F)cc(CCl)c2F)N=N1",
                    0.6805251641137855
                ],
                [
                    "CCC1(N(C(Br)Br)C(Nc2cc3c4cc(n4)oc=3c2=C(CBr)CCCl)n2c(C(C(F)Br)C(F)(F)C(C)(CC)CBr)cc(Cl)c2F)N=N1",
                    0.6805251641137855
                ],
                [
                    "CCC1(N(C(Br)Br)C(Cl)(Nc2cc3c4cc(n4)oc=3c2=CBr)n2c(C(C(F)Br)C(F)(F)C(C)(C)CBr)cc(C(C)(Cl)Cl)c2F)N=N1",
                    0.6805251641137855
                ],
                [
                    "CCC(CCl)(CBr)C(F)(F)C(c1cc(Cl)c(F)n1C(Nc1cc2c3cc(n3)oc=2c1=C(C)CC(Cl)Br)N(C(C)(Br)Br)C1(CBr)N=N1)C(F)Br",
                    0.6805251641137855
                ],
                [
                    "CCC(CCl)(CBr)C(F)(F)C(CF)c1cc(C(Cl)CBr)c(F)n1C(Nc1cc2=c(c1=S(Br)C(Cl)Br)-o-c1cc-2n1)N(CC(C)(Br)Br)C1(C)N=N1",
                    0.6805251641137855
                ],
                [
                    "CCC(CC)(CCCl)C(F)(F)S(Cl)(c1cc(Cl)c(F)n1C(Nc1cc2c3cc(n3)oc=2c1=C(C)Br)N(C(C)CBr)C1(CBr)N=N1)C(F)Cl",
                    0.6805251641137855
                ],
                [
                    "CCC(CC)(CBr)C(F)(F)C(c1cc(Br)c(F)n1C(Nc1cc2c3cc(n3)oc=2c1=C(Br)CBr)N(CBr)C1(Br)N=N1)C(F)CBr",
                    0.6805251641137855
                ],
                [
                    "CCC(CBr)=c1c(NC(Br)(N(C(C)(Br)Br)C2(Br)N=N2)n2c(C(C(F)Br)C(F)(F)C3(CCBr)CC3)cc(Cl)c2F)cc2c3cc(n3)oc1=2",
                    0.6805251641137855
                ],
                [
                    "CCC(CBr)(CBr)C(F)(F)C(c1cc(Cl)c(F)n1C(Nc1cc2c3cc(n3)oc=2c1=C(CCl)CCBr)N(C(C)Br)C1(Br)N=N1)C(F)Br",
                    0.6805251641137855
                ],
                [
                    "CCC(CBr)(CBr)C(F)(F)C(c1cc(Br)c(F)n1C(Nc1cc2c3cc(n3)oc=2c1=C(C)C)N(C(Br)Br)C1(Br)N=N1)C(F)CBr",
                    0.6805251641137855
                ],
                [
                    "CCC(CBr)(CBr)C(F)(F)C(Cl)(CF)c1cc(Cl)c(F)n1C(C)(Nc1cc2c3cc(n3)oc=2c1=C(CBr)CCCBr)N(C(C)(Cl)Br)C1(C)N=N1",
                    0.6805251641137855
                ],
                [
                    "CCC(C)(CCBr)C(F)(F)C(c1cc(Cl)c(F)n1C(Br)(Nc1cc2c3cc(n3)oc=2c1=C(CBr)CCCl)N(C(C)(Br)Br)C1(CBr)N=N1)C(F)Br",
                    0.6805251641137855
                ],
                [
                    "CCC(C)(CCBr)C(F)(F)C(CF)c1cc(C(Cl)CBr)c(F)n1C(Nc1cc2=c(c1=S(Br)CBr)-o-c1cc-2n1)N(CC(C)(Br)Br)C1(CCl)N=N1",
                    0.6805251641137855
                ],
                [
                    "CCC(C)(CCBr)C(F)(F)C(CF)c1cc(C(C)Cl)c(F)n1C(Nc1cc2=c(c1=S(Br)CBr)-o-c1cc-2n1)N(CC(C)(Br)Br)C1(CCl)N=N1",
                    0.6805251641137855
                ],
                [
                    "CCC(C)(CC)C(F)(F)S(Cl)(c1cc(Cl)c(F)n1C(Nc1cc2c3cc(n3)oc=2c1=C(CBr)CCCl)N(C(C)Br)C1(CBr)N=N1)C(F)Cl",
                    0.6805251641137855
                ],
                [
                    "CCC(C)(CC)C(F)(F)S(Cl)(c1cc(Cl)c(F)n1C(Nc1cc2c3cc(n3)oc=2c1=C(Br)CCCl)N(C(C)CBr)C1(CBr)N=N1)C(F)Cl",
                    0.6805251641137855
                ],
                [
                    "CCC(C)(CBr)C(F)(F)C(c1cc(Cl)c(F)n1C(Nc1cc2c3cc(n3)oc=2c1=C(CCl)CBr)N(C(C)(Br)Br)C1(C)N=N1)C(F)Br",
                    0.6805251641137855
                ],
                [
                    "CCC(C)(CBr)C(F)(F)C(c1cc(Cl)c(F)n1C(Nc1cc2c3cc(n3)oc=2c1=C(C)Br)N(C(Br)=CBr)C1(CBr)N=N1)C(F)Cl",
                    0.6805251641137855
                ],
                [
                    "CCC(C)(CBr)C(F)(F)C(c1cc(Cl)c(F)n1C(Nc1cc2c3cc(n3)oc=2c1=C(C)Br)N(C(Br)=CBr)C1(CBr)N=N1)C(F)(Cl)Br",
                    0.6805251641137855
                ],
                [
                    "CCC(C)(CBr)C(F)(F)C(c1cc(Cl)c(F)n1C(Nc1cc2c3cc(n3)oc=2c1=C(C)Br)N(C(Br)=CBr)C1(Br)N=N1)C(F)(Cl)Br",
                    0.6805251641137855
                ],
                [
                    "CCC(C)(CBr)C(F)(F)C(c1cc(C(Cl)CBr)c(F)n1C(Nc1cc2c3nc(oc=2c1=C(Br)CCCl)=CC3)N(C(C)Br)C1(C)N=N1)C(F)Br",
                    0.6805251641137855
                ],
                [
                    "CCC(C)(CBr)C(F)(F)C(c1cc(Br)c(F)n1C(Nc1cc2c3cc(n3)oc=2c1=C(C)CBr)N(C(Br)Br)C1(C)N=N1)C(F)CBr",
                    0.6805251641137855
                ],
                [
                    "CCC(C)(CBr)C(F)(F)C(c1cc(Br)c(F)n1C(Nc1cc2c3cc(n3)oc=2c1=C(C)CBr)N(C(Br)Br)C1(Br)N=N1)C(F)CBr",
                    0.6805251641137855
                ],
                [
                    "CCC(C)(CBr)C(F)(F)C(c1cc(Br)c(F)n1C(Nc1cc2c3cc(n3)oc=2c1=C(Br)CBr)N(CBr)C1(Br)N=N1)C(F)CBr",
                    0.6805251641137855
                ],
                [
                    "CCC(C)(CBr)C(F)(F)C(Cl)(c1cc(Cl)c(F)n1C(Nc1cc2c3cc(n3)oc=2c1=C(CCCl)C(C)Br)N(C(C)(Br)Br)C1(C)N=N1)C(F)Br",
                    0.6805251641137855
                ],
                [
                    "CCC(C)(CBr)C(F)(F)C(Cl)(CF)c1cc(Cl)c(F)n1C(C)(Nc1cc2c3cc(n3)oc=2c1=C(CBr)CCC(Cl)Br)N(C(C)(Cl)Br)C1(C)N=N1",
                    0.6805251641137855
                ],
                [
                    "CCC(C)(CBr)C(F)(F)C(Cl)(CF)c1cc(Cl)c(F)n1C(C)(Nc1cc2c3cc(n3)oc=2c1=C(CBr)CCC(Br)Br)N(C(C)(Cl)Br)C1(C)N=N1",
                    0.6805251641137855
                ],
                [
                    "CCC(C)(CBr)C(F)(F)C(Cl)(CF)c1cc(Cl)c(F)n1C(C)(Nc1cc2c3cc(n3)oc=2c1=C(CBr)C(Cl)CC(Cl)Br)N(C(C)Br)C1(C)N=N1",
                    0.6805251641137855
                ],
                [
                    "CCC(C)(CBr)C(F)(F)C(C)(c1cc(Cl)c(F)n1C(Nc1cc2c3cc(n3)oc=2c1=CCBr)N(C(C)(Br)Br)C1(C)N=N1)C(F)Br",
                    0.6805251641137855
                ],
                [
                    "CCC(C)(CBr)C(F)(F)C(C)(CF)c1cc(Cl)c(F)n1C(Nc1cc2c3cc(n3)oc=2c1=C(CBr)C(Cl)CC(Cl)Br)N(C(C)Br)C1(C)N=N1",
                    0.6805251641137855
                ],
                [
                    "CCC(C)(C)C(F)(F)C(c1cc(Br)c(F)n1C(Nc1cc2c3cc(n3)oc=2c1=CCBr)N(C(Br)Br)C1(Br)N=N1)C(F)CBr",
                    0.6805251641137855
                ],
                [
                    "CCC(Br)C1(N(C(Nc2cc3c4cc(n4)oc=3c2=C(C)CCCl)n2c(C(C(F)Br)C(F)(F)C(C)(C)C)cc(CCl)c2F)C(C)(Br)Br)N=N1",
                    0.6805251641137855
                ],
                [
                    "CCC(Br)(Br)N(C(Nc1cc2c3cc(n3)oc=2c1=CC(C)Cl)n1c(C(C(F)Br)C(F)(F)C(C)(C)CBr)cc(C)c1F)C1(CC)N=N1",
                    0.6805251641137855
                ],
                [
                    "CCC(Br)(Br)N(C(Nc1cc2c3cc(n3)oc=2c1=C(Br)C(Br)CCl)n1c(C(C(F)Br)C(F)(F)C(C)(C)CBr)cc(CCl)c1F)C1(C)N=N1",
                    0.6805251641137855
                ],
                [
                    "CCC(=c1c(NC(N(C(Br)Br)C2(CBr)N=N2)n2c(C(C(F)CBr)C(F)(F)C(C)(CC)CBr)cc(Cl)c2F)cc2c3cc(n3)oc1=2)C(C)Br",
                    0.6805251641137855
                ],
                [
                    "CC1(N(CBr)C(Nc2cc3c4cc(n4)oc=3c2=C(CCCl)CCBr)n2c(C(CF)C(F)(F)C(C)(C)C)cc(CCl)c2F)N=N1",
                    0.6805251641137855
                ],
                [
                    "CC1(N(CBr)C(Br)(Nc2cc3c4cc(n4)oc=3c2=C(CBr)CCCl)n2c(C3(C(F)Br)CC(C)(C)C3(F)F)cc(CCl)c2F)N=N1",
                    0.6805251641137855
                ],
                [
                    "CC(F)(Br)C(c1cc(Cl)c(F)n1C(Nc1cc2c3cc(n3)oc=2c1=C(Cl)CBr)N(C(C)(Br)CBr)C1(C)N=N1)C(F)(F)C(C)(C)CBr",
                    0.6805251641137855
                ],
                [
                    "CC(Cl)C(Br)=c1c(NC(N(C(C)(Br)Br)C2(CCl)N=N2)n2c(C(C(F)Br)C(F)(F)C(C)(C)CBr)cc(Cl)c2F)cc2c3cc(n3)oc1=2",
                    0.6805251641137855
                ],
                [
                    "CC(Cl)(Cl)c1cc(C(CF)C(F)(F)C(C)(C)CBr)n(C(Nc2cc3c4cc(n4)oc=3c2=C(Cl)Br)N(C(Br)Br)C2(C(C)(Br)Br)N=N2)c1F",
                    0.6805251641137855
                ],
                [
                    "CC(CCl)=c1c(NC(Br)(N(CBr)C2(C)N=N2)n2c(C(Br)(C(F)Br)C(F)(F)C(C)(C)C)cc(C)c2F)cc2c3cc(n3)oc1=2",
                    0.6805251641137855
                ],
                [
                    "CC(CC(Cl)Br)=c1c(NC(N(C(Cl)(Br)Br)C2(CCCBr)N=N2)n2c(C(C(F)Br)C(F)(F)C(C)(C)CBr)cc(CCl)c2F)cc2c3cc(n3)oc1=2",
                    0.6805251641137855
                ],
                [
                    "CC(CBr)=c1c(NC(Br)(N(CBr)C2(C)N=N2)n2c(C(Br)(CF)C(F)(F)C(C)(C)CBr)cc(Cl)c2F)cc2c3cc(n3)oc1=2",
                    0.6805251641137855
                ],
                [
                    "CC(C)(CCCBr)C(F)(F)C(c1cc(Cl)c(F)n1C(Nc1cc2c3cc(n3)sc=2c1=CCCBr)N(C(Br)C(Cl)Cl)C1(CBr)N=N1)C(F)(Br)Br",
                    0.6805251641137855
                ],
                [
                    "CC(C)(CCCBr)C(F)(F)C(c1cc(Cl)c(F)n1C(Nc1cc2c3cc(n3)sc=2c1=CCC(Cl)Br)N(C(Br)C(Cl)Cl)C1(CBr)N=N1)C(F)(Br)Br",
                    0.6805251641137855
                ],
                [
                    "CC(C)(CBr)C(F)(F)C(c1cc(Cl)c(F)n1C(Nc1cc2c3cc(n3)oc=2c1=C(CBr)C(Cl)Cl)N(C(Br)CBr)C1(CBr)N=N1)C(F)Br",
                    0.6805251641137855
                ],
                [
                    "CC(Br)N(C1(CBr)N=N1)C(C)(Nc1cc2c3cc(n3)oc=2c1=C(CBr)C(Cl)CCBr)n1c(C(Cl)(CF)C(F)(F)C2(CBr)CCC2)cc(Cl)c1F",
                    0.6805251641137855
                ],
                [
                    "CC(Br)N(C(Nc1cc2c3cc(n3)oc=2c1=C(CCCl)CCBr)n1c(C(C(F)Br)C(F)(F)C(C)(C)C)cc(CCl)c1F)C1(C(C)C)N=N1",
                    0.6805251641137855
                ],
                [
                    "CC(Br)=c1c(NC(Br)(N(C(C)(C)Br)C2(Br)N=N2)n2c(C3(C(F)Br)CC(C)(C)C3(F)F)cc(CCl)c2F)cc2c3cc(n3)oc1=2",
                    0.6805251641137855
                ],
                [
                    "CC(Br)(Br)N(C(Nc1cc2c3cc(n3)oc=2c1=CC=CCl)n1c(C(C(F)Br)C(F)(F)C(C)(C)C)cc(Cl)c1F)C1(C)N=N1",
                    0.6805251641137855
                ],
                [
                    "CC(Br)(Br)N(C(Nc1cc2c3cc(n3)oc=2c1=C(CCl)CBr)n1c(C2(C(F)Br)CCC(CBr)(CBr)C2(F)F)cc(Cl)c1F)C1(CBr)N=N1",
                    0.6805251641137855
                ],
                [
                    "CC(Br)(Br)N(C(Nc1cc2c3cc(n3)oc=2c1=C(CCl)CBr)n1c(C(C(F)Br)C(F)(F)C(C)(C)CCl)cc(Cl)c1F)C1(CBr)N=N1",
                    0.6805251641137855
                ],
                [
                    "CC(Br)(Br)N(C(Nc1cc2c3cc(n3)oc=2c1=C(Br)C(Cl)Br)n1c(C(C(F)Br)C(F)(F)C(C)(C)CBr)cc(CCl)c1F)C1(CCl)N=N1",
                    0.6805251641137855
                ],
                [
                    "CC(Br)(Br)CN(C(Nc1cc2=c(c1=S(Br)C(Br)CCl)-o-c1cc-2n1)n1c(C(CF)C(F)(F)C(C)(C)CCBr)cc(C(Cl)Br)c1F)C1(C)N=N1",
                    0.6805251641137855
                ],
                [
                    "CC(Br)(Br)CCN(C(Nc1cc2=c(c1=S(Br)C(Br)CCl)-o-c1cc-2n1)n1c(C(CF)C(F)(F)C(C)(C)CCBr)cc(C(Cl)Br)c1F)C1(C)N=N1",
                    0.6805251641137855
                ],
                [
                    "CC(=c1c(NC(N(CBr)C2(Br)N=N2)n2c(C3(C(F)Br)CCC(C)(CCBr)C3(F)F)cc(Cl)c2F)cc2c3cc(n3)oc1=2)C(Cl)Br",
                    0.6805251641137855
                ],
                [
                    "CC(=c1c(NC(N(C(C)(Br)CBr)C2(CBr)N=N2)n2c(C(C(F)Br)C(F)(F)C(C)(C)CBr)cc(CCl)c2F)cc2c3cc(n3)oc1=2)C(C)(Cl)Br",
                    0.6805251641137855
                ],
                [
                    "C=NC(C)N(C(Br)CBr)C(Nc1cc2c3cc(n3)oc=2c1=C(Cl)Br)n1c(C(Br)(C(F)Br)C(F)(F)C(C)(C)CBr)cc(C)c1F",
                    0.6805251641137855
                ],
                [
                    "C#CC1(N(CC(C)(Br)Br)C(Nc2cc3=c(c2=S(Br)CC(Cl)Cl)-o-c2cc-3n2)n2c(C(CF)C(F)(F)C(C)(CBr)CBr)cc(CCBr)c2F)N=N1",
                    0.6805251641137855
                ],
                [
                    "C#CC1(N(CC(C)(Br)Br)C(Nc2cc3=c(c2=S(Br)C(Br)CCl)-o-c2cc-3n2)n2c(C(CF)C(F)(F)C(C)(C)CBr)cc(C(Cl)CBr)c2F)N=N1",
                    0.6805251641137855
                ],
                [
                    "C#CC1(N(C(Nc2cc3c4cc(n4)oc=3c2=C(CBr)CCCl)n2c(C(C(F)Br)C(F)(F)C(C)(C)CBr)cc(Cl)c2F)C(C)(Br)Br)N=N1",
                    0.6805251641137855
                ],
                [
                    "C#CC1(N(C(Nc2cc3c4cc(n4)oc=3c2=C(Br)C(Cl)Br)n2c(C(C(F)(Br)Br)C(F)(F)C(C)(C)CBr)cc(Cl)c2F)C(C)(Br)Br)N=N1",
                    0.6805251641137855
                ],
                [
                    "C#CC1(N(C(Nc2cc3c4cc(n4)oc=3c2=C(Br)C(Br)CCl)n2c(C(C(F)Br)C(F)(F)C(C)(C)CBr)cc(CCl)c2F)C(C)(Br)Br)N=N1",
                    0.6805251641137855
                ],
                [
                    "C#CC1(N(C(Nc2cc3=c(c2=S(Br)CC)-o-c2cc-3n2)n2c(C(Br)(CF)C(F)(F)C(C)(C)CBr)cc(C(Cl)CBr)c2F)C(Cl)(Br)CCCl)N=N1",
                    0.6805251641137855
                ],
                [
                    "C#CC1(N(C(Nc2cc3=c(c2=S(Br)CC(Br)CCl)-o-c2cc-3n2)n2c(C(CF)C(F)(F)C(C)(C)CBr)cc(C(Cl)CBr)c2F)C(C)(Br)Br)N=N1",
                    0.6805251641137855
                ]
            ],
            "execution_time": 185.01278066635132,
            "number_scoring_function_calls": 1000,
            "metadata": {
                "top_1": 0.6805251641137855,
                "top_10": 0.6805251641137854,
                "top_100": 0.6805251641137869,
                "internal_similarity_max": 0.9333333333333333,
                "internal_similarity_mean": 0.37400484881612384,
                "internal_similarity_histogram_density": [
                    [
                        0.1,
                        0.352,
                        2.3199999999999994,
                        3.3420000000000005,
                        2.4980000000000007,
                        0.9199999999999993,
                        0.3160000000000001,
                        0.10600000000000002,
                        0.03200000000000001,
                        0.014000000000000002
                    ]
                ],
                "internal_similarity_histogram_bins": [
                    [
                        0.0,
                        0.1,
                        0.2,
                        0.30000000000000004,
                        0.4,
                        0.5,
                        0.6000000000000001,
                        0.7000000000000001,
                        0.8,
                        0.9,
                        1.0
                    ]
                ]
            }
        },
        {
            "benchmark_name": "Deco Hop",
            "score": 0.5631502940437189,
            "optimized_molecules": [
                [
                    "COC(F)(C(CN(c1nn(S2(Br)Cc3nsn32)[nH]1)C(c1c(Cl)coc1F)(C(Cl)C(C)Br)N(C)C(F)(CCl)C(Cl)=C(C)C)=C(F)CCl)C(C)(C)C",
                    0.5632526381129733
                ],
                [
                    "COC(F)(C(CN(c1nn(S2(Br)Cc3nsn32)[nH]1)C(CC=S)(c1c(Cl)coc1F)N(C)C(F)(CCl)C(Cl)=C(C)CBr)=C(F)Cl)C(C)(C)C",
                    0.5632526381129733
                ],
                [
                    "COC(F)(C(CN(c1nn(S2(Br)Cc3nsn32)[nH]1)C(CC=S)(c1c(Cl)coc1F)N(C)C(F)(CCCl)C(Cl)=C(C)CBr)=C(F)CCl)C(C)(C)C",
                    0.5632526381129733
                ],
                [
                    "COC(F)(C(=CF)CN(c1nn(S2(Br)Cc3nsn32)[nH]1)C(CC=S)(c1c(Cl)coc1F)N(C)C(F)(CCCl)C(Cl)CCCl)C(C)(C)C",
                    0.5632526381129733
                ],
                [
                    "COC(F)(C(=CF)CN(c1nn(S2(Br)Cc3nsn32)[nH]1)C(CC=S)(c1c(Cl)coc1F)N(C)C(F)(CCCl)C(Cl)=CCC(Cl)CBr)C(C)(C)C",
                    0.5632526381129733
                ],
                [
                    "COC(F)(C(=CF)CN(c1nn(S2(Br)Cc3nsn32)[nH]1)C(CC=S)(c1c(Cl)coc1F)N(C)C(F)(CCCl)C(Cl)=C(CBr)CCCl)C(C)(C)C",
                    0.5632526381129733
                ],
                [
                    "CN(C(F)(CCCl)CC(Cl)=CCCCl)C(CC=S)(c1c(Cl)coc1F)N(CC(=CF)C(F)(OCBr)C(C)(C)C)c1nn(S2(Br)Cc3nsn32)[nH]1",
                    0.5632526381129733
                ],
                [
                    "CN(C(F)(CCCl)C(Cl)=CCCCl)C(CC=S)(c1c(Cl)coc1F)N(CC(=CF)C(F)(OCCBr)C(C)(C)C)c1nn(S2(Br)Cc3nsn32)[nH]1",
                    0.5632526381129733
                ],
                [
                    "CN(C(F)(CCCl)C(Cl)=CCCCl)C(CC=S)(c1c(Cl)coc1F)N(CC(=CF)C(F)(OCBr)C(C)(C)C)c1nn(S2(Br)Cc3nsn32)[nH]1",
                    0.5632526381129733
                ],
                [
                    "CN(C(F)(CCCl)C(Cl)=CCBr)C(CC=S)(c1c(Cl)coc1F)N(CC(=C(F)CCl)C(F)(OCl)C1(C)CC1)c1nn(S2(Br)Cc3nsn32)[nH]1",
                    0.5632526381129733
                ],
                [
                    "CN(C(F)(CCCl)C(Br)=CCCCl)C(CC=S)(c1c(Br)coc1F)N(CC(=CF)C(F)(OCCBr)C(C)(C)C)c1nn(S2(Br)Cc3nsn32)[nH]1",
                    0.5632526381129733
                ],
                [
                    "CN(C(F)(CCCCl)C(Br)CCl)C(CC=S)(c1c(Br)coc1F)N(CC(=CF)C(F)(OCBr)C(C)(C)C)c1nn(S2(Br)Cc3nsn32)[nH]1",
                    0.5632526381129733
                ],
                [
                    "CN(C(F)(CCCCl)C(Br)CCCl)C(CC=S)(c1c(Br)coc1F)N(CC(=CF)C(F)(OCCBr)C(C)(C)C)c1nn(S2(Br)Cc3nsn32)[nH]1",
                    0.5632526381129733
                ],
                [
                    "CN(C(F)(C=CCCCl)CCl)C(CC=S)(c1c(Cl)coc1F)N(CC(=CF)C(F)(OCCBr)C(C)(C)CCCl)c1nn(S2(Br)Cc3nsn32)[nH]1",
                    0.5632526381129733
                ],
                [
                    "CN(C(F)(C=CCCCl)CCCl)C(CC=S)(c1c(Cl)coc1F)N(CC(=CF)C(F)(OCCBr)C(C)(C)C)c1nn(S2(Br)Cc3nsn32)[nH]1",
                    0.5632526381129733
                ],
                [
                    "CN(C(C)(F)C=CCCCl)C(CC=S)(c1c(Cl)coc1F)N(CC(=CF)C(F)(OCCBr)C(C)(C)CCCl)c1nn(S2(Br)Cc3nsn32)[nH]1",
                    0.5632526381129733
                ],
                [
                    "CN(C(C)(F)C=CC(Br)CCl)C(CC=S)(c1c(Cl)coc1F)N(CC(=CF)C(F)(OCCBr)C(C)(C)CCCl)c1nn(S2(Br)Cc3nsn32)[nH]1",
                    0.5632526381129733
                ],
                [
                    "CCOC(F)(C(=CF)CN(c1nn(S2(Br)Cc3nsn32)[nH]1)C(CC=S)(c1c(Cl)coc1F)N(C)C(F)(CCCl)C(Cl)=CCCCl)C(C)(C)C",
                    0.5632526381129733
                ],
                [
                    "CCOC(F)(C(=CF)CN(c1nn(S2(Br)Cc3nsn32)[nH]1)C(CC=S)(c1c(Cl)coc1F)N(C)C(C)(F)C=CCCCl)C(C)(C)CCCl",
                    0.5632526381129733
                ],
                [
                    "CCN(C(F)C(Cl)=C(C)CCCl)C(C)(c1c(Cl)coc1F)N(CC(=C(F)CCl)C(F)(OC)C(C)(C)C)c1nn(S2(CBr)Cc3nsn32)[nH]1",
                    0.5632526381129733
                ],
                [
                    "CCN(C(F)C(Cl)=C(C)CCCCl)C(C)(c1c(Cl)coc1F)N(CC(=C(F)CCl)C(F)(OC)C(C)(C)C)c1nn(S2(CBr)Cc3nsn32)[nH]1",
                    0.5632526381129733
                ],
                [
                    "CCCC(c1c(Cl)coc1F)(N(CC(=C(F)CCl)C(F)(OC)C(C)(C)C)c1nn(S2(Br)Cc3nsn32)[nH]1)N(C)C(F)(CCCl)C(Cl)=C(C)C",
                    0.5632526381129733
                ],
                [
                    "CCC=CC(C)(F)N(C)C(CC=S)(c1c(Cl)coc1F)N(CC(=CF)C(F)(OCCBr)C(C)(C)CCCl)c1nn(S2(Br)Cc3nsn32)[nH]1",
                    0.5632526381129733
                ],
                [
                    "CCC=CC(C)(F)N(C)C(CC)(c1c(Cl)coc1F)N(CC(=CF)C(F)(OCCBr)C(C)(C)CCCl)c1nn(S2(Br)Cc3nsn32)[nH]1",
                    0.5632526381129733
                ],
                [
                    "CCC=CC(C)(F)N(C)C(CC)(c1c(Cl)coc1F)N(CC(=CF)C(F)(OCCBr)C(C)(C)CCCl)c1nn(S2(Br)CCc3nsn32)[nH]1",
                    0.5632526381129733
                ],
                [
                    "CCC=C(Cl)C(F)(CCCl)N(C)C(CC=S)(c1c(Cl)coc1F)N(CC(=CF)C(F)(OCCBr)C(C)(C)C)c1nn(S2(Br)Cc3nsn32)[nH]1",
                    0.5632526381129733
                ],
                [
                    "CCC=C(Cl)C(F)(C(C)Cl)N(C)C(CC=S)(c1c(Cl)coc1F)N(CC(=CF)C(F)(OCCBr)C(C)(C)C)c1nn(S2(Br)Cc3nsn32)[nH]1",
                    0.5632526381129733
                ],
                [
                    "CCC(c1c(Cl)coc1F)(N(CC(=C(F)CCl)C(F)(OC)C(C)(C)C)c1nn(S2(Br)Cc3nsn32)[nH]1)N(C)C(F)(CCCl)C(Cl)=C(C)CBr",
                    0.5632526381129733
                ],
                [
                    "CCC(c1c(Cl)coc1F)(N(CC(=C(F)CCl)C(F)(OC)C(C)(C)C)c1nn(S2(Br)Cc3nsn32)[nH]1)N(C)C(F)(CCCl)C(Cl)=C(C)C",
                    0.5632526381129733
                ],
                [
                    "CCC(F)(C(Cl)=C(CBr)CCCl)N(C)C(CC=S)(c1c(Cl)coc1F)N(CC(=CF)C(F)(OC)C(C)(C)C)c1nn(S2(Br)Cc3nsn32)[nH]1",
                    0.5632526381129733
                ],
                [
                    "CCC(F)(C(Br)CCCl)N(C)C(CC=S)(c1c(Br)coc1F)N(CC(=CF)C(F)(OCCBr)C(C)(C)CC)c1nn(S2(Br)Cc3nsn32)[nH]1",
                    0.5632526381129733
                ],
                [
                    "CCC(Cl)C(c1c(Cl)coc1F)(N(CC(=C(F)CCl)C(F)(OC)C(C)(C)C)c1nn(S2(Br)Cc3nsn32)[nH]1)N(C)C(F)(CCCl)C(Cl)=C(C)C",
                    0.5632526381129733
                ],
                [
                    "CCC(Cl)C(F)(CCCl)N(CC)C(CC=S)(c1c(Cl)coc1F)N(CC(=CF)C(F)(OCCBr)C(C)(C)C)c1nn(S2(Br)Cc3nsn32)[nH]1",
                    0.5632526381129733
                ],
                [
                    "CCC(C)=C(Cl)C(F)(CC)N(C)C(Cl)(c1c(Cl)coc1F)N(c1nn(S2(Br)Cc3nsn32)[nH]1)C(CC)C(=C(F)CCl)C(F)(OC)C(C)(C)C",
                    0.5632526381129733
                ],
                [
                    "CCC(C)(C)C(F)(OCl)C(CN(c1nn(S2(Br)Cc3nsn32)[nH]1)C(CC=S)(c1c(Cl)coc1F)N(C)C(F)(CCCl)C(Cl)=C(C)CBr)=C(F)Cl",
                    0.5632526381129733
                ],
                [
                    "CCC(C)(C)C(F)(OCCBr)C(=CF)CN(c1nn(S2(Br)Cc3nsn32)[nH]1)C(CC=S)(c1c(Cl)coc1F)N(C)C(F)(C=CCCCl)CCCl",
                    0.5632526381129733
                ],
                [
                    "CCC(C)(C)C(F)(OCCBr)C(=CF)CN(c1nn(S2(Br)Cc3nsn32)[nH]1)C(CC=S)(c1c(Br)coc1F)N(C)C(F)(CCCl)C(Br)CCCl",
                    0.5632526381129733
                ],
                [
                    "CCC(C(=C(F)CCl)C(F)(OC)C(C)(C)C)N(c1nn(S2(Br)Cc3nsn32)[nH]1)C(Cl)(c1c(Cl)coc1F)N(C)C(F)(CC)C(Cl)=C(C)C",
                    0.5632526381129733
                ],
                [
                    "CC=C(Cl)C(F)(CCCl)N(CC)C(CC)(c1c(Cl)coc1F)N(CC(=C(F)CCl)C(F)(OC)C(C)(C)C)c1nn(S2(Br)Cc3nsn32)[nH]1",
                    0.5632526381129733
                ],
                [
                    "CC=C(Cl)C(C)(F)N(C)C(CC(=S)Br)(c1c(Cl)coc1F)N(CC(=C(F)CCl)C(F)(OCl)C1(C)CC1)c1nn(S2(Br)Cc3nsn32)[nH]1",
                    0.5632526381129733
                ],
                [
                    "CC(CBr)=C(Cl)C(F)(CCCl)N(C)C(CC=S)(c1c(Cl)coc1F)N(CC(=C(F)Cl)C(F)(OCl)C(C)(C)C)c1nn(S2(Br)Cc3nsn32)[nH]1",
                    0.5632526381129733
                ],
                [
                    "CC(CBr)=C(Cl)C(F)(CCCl)N(C)C(CC=S)(c1c(Cl)coc1F)N(CC(=C(F)CCl)C(F)(OCl)C(C)(C)C)c1nn(S2(Br)Cc3nsn32)[nH]1",
                    0.5632526381129733
                ],
                [
                    "CC(C)=C(Cl)C(F)(CCCl)N(C)C(CC=S)(c1c(Cl)coc1F)N(CC(=C(F)CCl)C(F)(OCl)C(C)(C)C)c1nn(S2(Br)Cc3nsn32)[nH]1",
                    0.5632526381129733
                ],
                [
                    "CC(C)=C(Cl)C(F)(CCCl)N(C)C(CC=S)(c1c(Cl)coc1F)N(CC(=C(F)CCl)C(F)(OBr)C(C)(C)C)c1nn(S2(Br)Cc3nsn32)[nH]1",
                    0.5632526381129733
                ],
                [
                    "CC(C)=C(Cl)C(F)(CCCl)N(C)C(CC(=S)Br)(c1c(Cl)coc1F)N(CC(=C(C)F)C(F)(OCBr)C(C)(C)C)c1nn(S2(Br)Cc3nsn32)[nH]1",
                    0.5632526381129733
                ],
                [
                    "CC(C)=C(Cl)C(F)(CCCl)N(C)C(CC(=S)Br)(c1c(Cl)coc1F)N(CC(=C(C)F)C(F)(OBr)C(C)(C)C)c1nn(S2(Br)Cc3nsn32)[nH]1",
                    0.5632526381129733
                ],
                [
                    "CC(Br)=C(Cl)C(C)(F)N(C)C(CC=S)(c1c(Cl)coc1F)N(CC(=C(F)CCl)C(F)(OCl)C1(C)CC1)c1nn(S2(Br)Cc3nsn32)[nH]1",
                    0.5632526381129733
                ],
                [
                    "COC(C(=CF)CN(c1nn(S2(Br)Cc3nsn32)[nH]1)C(CC=S)(c1c(Cl)coc1F)N(C)C(F)(CCCl)C(Cl)=CCCCl)C(C)(C)C",
                    0.5630126771066368
                ],
                [
                    "CN(C(F)(CCCl)C(Cl)=CCCCl)C(CC(F)=S)(c1c(Cl)coc1F)N(CC(=CF)C(OCBr)C(C)(C)C)c1nn(S2(Br)Cc3nsn32)[nH]1",
                    0.5630126771066368
                ],
                [
                    "CCC(F)(C(Cl)=C(C)C)N(C)C(Cl)(c1c(Cl)coc1F)N(c1nn(S2(Br)Cc3nsn32)[nH]1)C(C)C(=C(F)CCl)C(C)(F)C(C)(C)CC",
                    0.5630126771066368
                ],
                [
                    "CCC(C)(C)C(F)(OCBr)C(=CF)CN(c1nn(S2(Br)Cc3nsn32)[nH]1)C(CC=S)(c1c(Cl)coc1F)N(C)C(C=CCCCl)CCCl",
                    0.5628209946135537
                ],
                [
                    "COC(F)(C(=CF)C(c1c(Cl)csc1F)N(c1nn(S2(Br)Cc3nsn32)[nH]1)C(CC=S)N(C)C(C)(F)C(Cl)=CCC(Cl)CBr)C(C)(C)CCCl",
                    0.5627240143369175
                ],
                [
                    "COC(F)(C(=CF)C(c1c(Cl)coc1F)N(c1nn(S2(Br)Cc3nsn32)[nH]1)C(CC=S)N(C)C(C)(F)C=CCC(Cl)CBr)C(C)(C)CCCl",
                    0.5627240143369175
                ],
                [
                    "COC(F)(C(=CF)C(c1c(Cl)coc1F)N(c1nn(S2(Br)Cc3nsn32)[nH]1)C(CC=S)N(C)C(C)(F)C(Cl)=CCC(Cl)CBr)C(C)(C)CCCl",
                    0.5627240143369175
                ],
                [
                    "COC(F)(C(=CF)C(c1c(Cl)coc1F)N(c1nn(S2(Br)Cc3nsn32)[nH]1)C(CC=S)N(C)C(C)(F)C(Cl)=C(CBr)CCCl)C(C)(C)CCCl",
                    0.5627240143369175
                ],
                [
                    "COC(F)(C(=CF)C(c1c(Br)coc1F)N(c1nn(S2(Br)Cc3nsn32)[nH]1)C(CC=S)N(C)C(C)(F)C(Cl)=C(CBr)CCCl)C(C)(C)CCCl",
                    0.5627240143369175
                ],
                [
                    "CN(C(CC=S)N(c1nn(S2(Br)Cc3nsn32)[nH]1)C(C(=CF)S(F)(OCl)C(C)(C)CCCl)c1c(Cl)coc1F)C(F)(C=CCC(Cl)CBr)CCl",
                    0.5627240143369175
                ],
                [
                    "CN(C(CC=S)N(c1nn(S2(Br)Cc3nsn32)[nH]1)C(C(=CF)S(F)(OCl)C(C)(C)CCCl)c1c(Cl)coc1F)C(C)(F)C(Cl)=CCC(Cl)CBr",
                    0.5627240143369175
                ],
                [
                    "CN(C(CC=S)N(c1nn(S2(Br)Cc3nsn32)[nH]1)C(C(=CF)S(F)(OCl)C(C)(C)CCBr)c1c(Cl)coc1F)C(C)(F)C(Cl)=CCC(Cl)Br",
                    0.5627240143369175
                ],
                [
                    "CN(C(CC=S)N(c1nn(S2(Br)Cc3nsn32)[nH]1)C(C(=CF)C(F)(OCBr)C(C)(C)CCl)c1c(Cl)coc1F)C(C)(F)C(Cl)=CCCCl",
                    0.5627240143369175
                ],
                [
                    "CN(C(CC=S)N(c1nn(S2(Br)Cc3nsn32)[nH]1)C(C(=CF)C(F)(OBr)C(C)(C)CCl)c1c(Cl)coc1F)C(C)(F)C(Cl)=CCCCl",
                    0.5627240143369175
                ],
                [
                    "CN(C(C)(F)C(Cl)=CCCCl)C(Cl)(CC=S)N(c1nn(S2(Br)Cc3nsn32)[nH]1)C(C(=CF)C(F)(OCBr)C(C)(C)CCl)c1c(Cl)coc1F",
                    0.5627240143369175
                ],
                [
                    "CN(C(C)(F)C(Cl)=CCCCl)C(Cl)(C(Br)C=S)N(c1nn(S2(Br)Cc3nsn32)[nH]1)C(C(=CF)C(F)(OCBr)C(C)(C)CCl)c1c(Cl)coc1F",
                    0.5627240143369175
                ],
                [
                    "CCN(C(CC(=S)C(Cl)Br)N(c1nn(S2(Br)Cc3nsn32)[nH]1)C(C(=CF)S(F)(OCl)C(C)(C)CC)c1c(Cl)coc1F)C(C)(F)CCl",
                    0.5627240143369175
                ],
                [
                    "CCCC(C)(CC)S(F)(OCl)C(=CF)C(c1c(Cl)coc1F)N(c1nn(S2(Br)CCc3nsn32)[nH]1)C(CC=S)N(C)C(F)C(Cl)=CCCBr",
                    0.5627240143369175
                ],
                [
                    "CCCC(C)(CC(Cl)Br)S(F)(OCl)C(=CF)C(c1c(Cl)coc1F)N(c1nn(S2(Br)Cc3nsn32)[nH]1)C(CC=S)N(CC)C(C)(F)CCl",
                    0.5627240143369175
                ],
                [
                    "CCCC(C)(CC(Cl)Br)C(F)(OCl)C(=CF)C(c1c(Cl)coc1F)N(c1nn(S2(Br)Cc3nsn32)[nH]1)C(CC=S)N(CC)C(C)(F)CCl",
                    0.5627240143369175
                ],
                [
                    "CCC(CC)(CC)S(F)(OCl)C(=CF)C(c1c(Cl)coc1F)N(c1nn(S2(Br)Cc3nsn32)[nH]1)C(CC=S)N(C)C(F)C(Cl)=CCC(Cl)CBr",
                    0.5627240143369175
                ],
                [
                    "CCC(CC)(CC)S(F)(OCl)C(=CF)C(c1c(Cl)coc1F)N(c1nn(S2(Br)Cc3nsn32)[nH]1)C(CC=S)N(C)C(F)C(Cl)=CC(Cl)CBr",
                    0.5627240143369175
                ],
                [
                    "CCC(C)(CCBr)S(F)(OCl)C(=CF)C(c1c(Cl)coc1F)N(c1nn(S2(Br)Cc3nsn32)[nH]1)C(CC=S)N(C)C(F)C(Cl)=CC(Cl)CBr",
                    0.5627240143369175
                ],
                [
                    "CCC(C)(CC)S(F)(OCl)C(=CF)C(c1c(Cl)coc1F)N(c1nn(S2(Br)Cc3nsn32)[nH]1)C(CC=S)N(C)C(F)C(Cl)=CCC(Cl)CBr",
                    0.5627240143369175
                ],
                [
                    "CCC(C)(CC)S(F)(OCl)C(=CF)C(c1c(Cl)coc1F)N(c1nn(S2(Br)Cc3nsn32)[nH]1)C(CC=S)N(C)C(C)(F)C(Cl)=CCC(Cl)CBr",
                    0.5627240143369175
                ],
                [
                    "CCC(C)(CC)S(F)(OCl)C(=CF)C(c1c(Cl)coc1F)N(c1nn(S2(Br)CCc3nsn32)[nH]1)C(CC=S)N(C)C(C)(F)C(Cl)=CCC(Cl)Br",
                    0.5627240143369175
                ],
                [
                    "CCC(C)(CC)S(F)(OCl)C(=CF)C(c1c(Cl)coc1F)N(c1nn(S2(Br)CCCc3nsn32)[nH]1)C(CC=S)N(CBr)C(C)(F)C(Cl)=CCCl",
                    0.5627240143369175
                ],
                [
                    "CCC(C)(C)S(F)(OCl)C(=CF)C(c1c(Cl)coc1F)N(c1nn(S2(Br)Cc3nsn32)[nH]1)C(CC=S)N(C)C(C)(F)C(Cl)C(Cl)CBr",
                    0.5627240143369175
                ],
                [
                    "CCC(C)(C)S(F)(OCl)C(=CF)C(c1c(Cl)coc1F)N(c1nn(S2(Br)Cc3nsn32)[nH]1)C(CC=S)N(C)C(C)(F)C(Cl)=CCC(Cl)CBr",
                    0.5627240143369175
                ],
                [
                    "CCC(C)(C)S(F)(OCl)C(=CF)C(c1c(Cl)coc1F)N(c1nn(S2(Br)Cc3nsn32)[nH]1)C(CC=S)N(C)C(C)(F)C(Cl)=CCC(Cl)Br",
                    0.5627240143369175
                ],
                [
                    "CCC(C)(C)S(F)(OCl)C(=CF)C(c1c(Cl)coc1F)N(c1nn(S2(Br)Cc3nsn32)[nH]1)C(CC=S)N(C)C(C)(F)C(Cl)=CCC(Cl)(Cl)CBr",
                    0.5627240143369175
                ],
                [
                    "CCC(C)(C)S(F)(OCl)C(=CF)C(c1c(Cl)coc1F)N(c1nn(S2(Br)Cc3nsn32)[nH]1)C(CC=S)N(C)C(C)(F)C(Cl)=CC(Cl)CBr",
                    0.5627240143369175
                ],
                [
                    "CCC(C)(C)S(F)(OCl)C(=CF)C(c1c(Cl)coc1F)N(c1nn(S2(Br)Cc3nsn32)[nH]1)C(CC=S)N(C)C(C)(F)C(Cl)=C(Br)CC(Cl)CBr",
                    0.5627240143369175
                ],
                [
                    "CCC(C)(C)S(F)(OCl)C(=CF)C(c1c(Cl)coc1F)N(c1nn(S2(Br)CCc3nsn32)[nH]1)C(CC=S)N(CBr)C(C)(F)C(Cl)=CCC(C)Cl",
                    0.5627240143369175
                ],
                [
                    "CCC(C)(C)S(F)(OCl)C(=CF)C(c1c(Cl)coc1F)N(c1nn(S2(Br)CCc3nsn32)[nH]1)C(CC=S)N(C)C(C)(F)C(Cl)=CCCBr",
                    0.5627240143369175
                ],
                [
                    "CCC(C)(C)S(F)(OCl)C(=CF)C(c1c(Cl)coc1F)N(c1nn(S2(Br)CCc3nsn32)[nH]1)C(CC=S)N(C)C(C)(F)C(Cl)=CCC(Cl)CBr",
                    0.5627240143369175
                ],
                [
                    "CCC(C)(C)S(F)(OCl)C(=CF)C(c1c(Cl)coc1F)N(c1nn(S2(Br)CCc3nsn32)[nH]1)C(CC=S)N(C)C(C)(F)C(Cl)=CC(Cl)CBr",
                    0.5627240143369175
                ],
                [
                    "COC(F)(C(=CF)C(c1ccoc1F)N(c1nn(S2(Br)Cc3nsn32)[nH]1)C(CC=S)N(C)C(C)(F)C(Cl)=C(CBr)CCCl)C(C)(C)CCCl",
                    0.5626262626262626
                ],
                [
                    "CN(C(CC=S)N(c1nn(S2(Br)Cc3nsn32)[nH]1)C(C(=CF)S(F)(OCl)C(C)(C)CCCl)c1ccoc1F)C(F)(C=CCC(Cl)C(Cl)Br)CCl",
                    0.5626262626262626
                ],
                [
                    "CCC(C)(CCl)S(F)(OCl)C(=CF)C(c1ccoc1F)N(c1nn(S2(Br)Cc3nsn32)[nH]1)C(CC=S)N(C)C(C)(F)C(Cl)=C(Br)CC(Cl)CBr",
                    0.5626262626262626
                ],
                [
                    "CCC(C)(CC)S(F)(OCl)C(=CF)C(c1ccoc1F)N(c1nn(S2(Br)CCc3nsn32)[nH]1)C(CC=S)N(C)C(C)(F)C(Cl)=CCC(Cl)Br",
                    0.5626262626262626
                ],
                [
                    "CCC(C)(CC(Cl)=CCC(Cl)C(Cl)Br)S(F)(OCl)C(=CF)C(c1ccoc1F)N(c1nn(S2(Br)CCc3nsn32)[nH]1)C(CC=S)N(C)C(C)F",
                    0.5626262626262626
                ],
                [
                    "CCC(C)(C)S(F)(OCl)C(=CF)C(c1ccoc1F)N(c1nn(S2(Br)CCc3nsn32)[nH]1)C(CC=S)N(C)C(C)(F)C(Cl)=CCC(Cl)C(Cl)Br",
                    0.5626262626262626
                ],
                [
                    "CC(F)N(CCl)C(CC=S)N(c1nn(S2(Br)CCc3nsn32)[nH]1)C(C(=CF)S(F)(OCl)C(C)(C)CC(Cl)=CCC(Cl)C(Cl)Br)c1ccoc1F",
                    0.5626262626262626
                ],
                [
                    "CC(F)N(C)C(CC=S)N(c1nn(S2(Br)CCc3nsn32)[nH]1)C(C(=CF)S(F)(OCl)C(C)(C)CC(Cl)=CCC(Cl)C(Cl)Br)c1ccoc1F",
                    0.5626262626262626
                ],
                [
                    "CCC(C)(CC)S(F)(OCl)C(=CF)C(c1c(Cl)coc1F)N(c1nn(S2(CBr)Cc3nsn32)[nH]1)C(CC=S)N(C)C(C)C(Cl)=CCC(Cl)CBr",
                    0.5625468164794007
                ],
                [
                    "CCC(C)(C)S(F)(OCl)C(=CF)C(c1c(Cl)coc1F)N(c1nn(S2(Br)Cc3nsn32)[nH]1)C(CC=S)N(C)C(C)C=CC(Cl)CBr",
                    0.5625468164794007
                ],
                [
                    "CCC(C)(C)S(F)(OCl)C(=CF)C(c1c(Cl)coc1F)N(c1nn(S2(Br)Cc3nsn32)[nH]1)C(C(C)C=S)N(C)C(C)C(Cl)=CCC(Cl)CBr",
                    0.5625468164794007
                ],
                [
                    "CCC(C)(C)S(F)(OCl)C(=CF)C(c1ccoc1F)N(c1nn(S2(Br)CCc3nsn32)[nH]1)C(CC(F)=S)N(C)C(C)(F)C(Cl)=CCC(Cl)CBr",
                    0.5623659982343296
                ],
                [
                    "COC(C(=CF)C(c1c(Cl)csc1F)N(c1nn(S2(Br)Cc3nsn32)[nH]1)C(CC=S)N(C)C(C)(F)C(Cl)=CCC(Cl)CBr)C(C)(C)CCCl",
                    0.5622296378692374
                ],
                [
                    "CN(C(F)(CCCCl)C(Br)CCCl)C(OC=S)(c1c(Br)coc1F)N(CC(=CF)C(F)(OCCBr)C(C)(C)C)c1nn(S2(Br)Cc3nsn32)[nH]1",
                    0.5622296378692374
                ],
                [
                    "CCC(C)(C)S(F)(Cl)C(=CF)C(c1c(Cl)coc1F)N(c1nn(S2(Br)Cc3nsn32)[nH]1)C(CC=O)N(C)C(C)(F)C(Cl)=CCC(Cl)CBr",
                    0.5622296378692374
                ],
                [
                    "CCC(C)(C)S(F)(Cl)C(=CF)C(c1c(Cl)coc1F)N(c1nn(S2(Br)Cc3nsn32)[nH]1)C(C)(CC=S)N(C)C(F)C(Cl)=CC(Cl)CBr",
                    0.5622296378692374
                ]
            ],
            "execution_time": 330095.6573674679,
            "number_scoring_function_calls": 364824,
            "metadata": {
                "top_1": 0.5632526381129733,
                "top_10": 0.5632526381129733,
                "top_100": 0.5629456059052099,
                "internal_similarity_max": 0.941747572815534,
                "internal_similarity_mean": 0.47183062171627427,
                "internal_similarity_histogram_density": [
                    [
                        0.1,
                        0.0,
                        0.44599999999999984,
                        3.404000000000001,
                        2.418,
                        1.6539999999999986,
                        1.1620000000000001,
                        0.556,
                        0.19800000000000004,
                        0.06200000000000001
                    ]
                ],
                "internal_similarity_histogram_bins": [
                    [
                        0.0,
                        0.1,
                        0.2,
                        0.30000000000000004,
                        0.4,
                        0.5,
                        0.6000000000000001,
                        0.7000000000000001,
                        0.8,
                        0.9,
                        1.0
                    ]
                ]
            }
        }
    ]
}
