# Supplementary material for: EvoMol: a flexible and interpretable evolutionary algorithm for unbiased de novo molecular generation
Source: J Cheminform. 2020 Sep 16;12:55. doi: 10.1186/s13321-020-00458-z (PMC7494000; doi:10.1186/s13321-020-00458-z)
Supplement: Supplementary file 2 — Additional file 2. Archive of the GuacaMol benchmarks experiments. [file 13321_2020_458_MOESM2_ESM.xz › GuacaMol_JSON/From Methane/output_v2_4.json]

{
    "guacamol_version": "0.5.0",
    "benchmark_suite_version": "v2",
    "timestamp": "20200414-0917",
    "results": [
        {
            "benchmark_name": "Celecoxib rediscovery",
            "score": 1.0,
            "optimized_molecules": [
                [
                    "Cc1ccc(-c2cc(C(F)(F)F)nn2-c2ccc(S(N)(=O)=O)cc2)cc1",
                    1.0
                ]
            ],
            "execution_time": 4.3508782386779785,
            "number_scoring_function_calls": 1000,
            "metadata": {
                "top_1": 1.0,
                "internal_similarity_max": 0.0,
                "internal_similarity_mean": 0.0,
                "internal_similarity_histogram_density": [
                    [
                        10.0,
                        0.0,
                        0.0,
                        0.0,
                        0.0,
                        0.0,
                        0.0,
                        0.0,
                        0.0,
                        0.0
                    ]
                ],
                "internal_similarity_histogram_bins": [
                    [
                        0.0,
                        0.1,
                        0.2,
                        0.30000000000000004,
                        0.4,
                        0.5,
                        0.6000000000000001,
                        0.7000000000000001,
                        0.8,
                        0.9,
                        1.0
                    ]
                ]
            }
        },
        {
            "benchmark_name": "Troglitazone rediscovery",
            "score": 0.66,
            "optimized_molecules": [
                [
                    "Cc1c(O)c(C)c2ccc=2c(C)c2c1CCC(C)(COCC1SC(=O)NC1=O)O2",
                    0.66
                ]
            ],
            "execution_time": 11.86741304397583,
            "number_scoring_function_calls": 1000,
            "metadata": {
                "top_1": 0.66,
                "internal_similarity_max": 0.0,
                "internal_similarity_mean": 0.0,
                "internal_similarity_histogram_density": [
                    [
                        10.0,
                        0.0,
                        0.0,
                        0.0,
                        0.0,
                        0.0,
                        0.0,
                        0.0,
                        0.0,
                        0.0
                    ]
                ],
                "internal_similarity_histogram_bins": [
                    [
                        0.0,
                        0.1,
                        0.2,
                        0.30000000000000004,
                        0.4,
                        0.5,
                        0.6000000000000001,
                        0.7000000000000001,
                        0.8,
                        0.9,
                        1.0
                    ]
                ]
            }
        },
        {
            "benchmark_name": "Thiothixene rediscovery",
            "score": 1.0,
            "optimized_molecules": [
                [
                    "CN1CCN(CCC=C2c3ccccc3Sc3ccc(S(=O)(=O)N(C)C)cc32)CC1",
                    1.0
                ]
            ],
            "execution_time": 9.987423658370972,
            "number_scoring_function_calls": 1000,
            "metadata": {
                "top_1": 1.0,
                "internal_similarity_max": 0.0,
                "internal_similarity_mean": 0.0,
                "internal_similarity_histogram_density": [
                    [
                        10.0,
                        0.0,
                        0.0,
                        0.0,
                        0.0,
                        0.0,
                        0.0,
                        0.0,
                        0.0,
                        0.0
                    ]
                ],
                "internal_similarity_histogram_bins": [
                    [
                        0.0,
                        0.1,
                        0.2,
                        0.30000000000000004,
                        0.4,
                        0.5,
                        0.6000000000000001,
                        0.7000000000000001,
                        0.8,
                        0.9,
                        1.0
                    ]
                ]
            }
        },
        {
            "benchmark_name": "Aripiprazole similarity",
            "score": 1.0,
            "optimized_molecules": [
                [
                    "P=C1CN(c2cccc(Cl)c2Cl)CCc2ccc(OCCCCN3CC3)cc2N1",
                    1.0
                ],
                [
                    "P=C1CCCN(c2cccc(Cl)c2Cl)CCc2ccc(OCCCCN3CC3)cc2N1",
                    1.0
                ],
                [
                    "O=C1Nc2cc(OCCCCN3CC3)ccc2CCN1c1cccc(Cl)c1Cl",
                    1.0
                ],
                [
                    "O=C1Nc2cc(OCCCCN3CC3)ccc2CCN(c2cccc(Cl)c2Cl)CS1",
                    1.0
                ],
                [
                    "O=C1Nc2cc(OCCCCN3CC3)ccc2CCN(c2cccc(Cl)c2Cl)CO1",
                    1.0
                ],
                [
                    "O=C1Nc2cc(OCCCCN3CC3)ccc2CCN(c2cccc(Cl)c2Cl)CCC1NO",
                    1.0
                ],
                [
                    "O=C1Nc2cc(OCCCCN3CC3)ccc2CCCN(c2cccc(Cl)c2Cl)CO1",
                    1.0
                ],
                [
                    "O=C1CPCCN(c2cccc(Cl)c2Cl)CCc2ccc(OCCCN3CC3)cc2N1",
                    1.0
                ],
                [
                    "O=C1COCN(c2cccc(Cl)c2Cl)CCc2ccc(OCCCCN3CCC3)cc2N1",
                    1.0
                ],
                [
                    "O=C1COCN(c2cccc(Cl)c2Cl)CCc2ccc(OCCCCN3CC3)cc2N1",
                    1.0
                ],
                [
                    "O=C1COCN(c2cccc(Cl)c2Cl)CCc2ccc(OCCCCCN3CC3)cc2N1",
                    1.0
                ],
                [
                    "O=C1COCN(c2cccc(Cl)c2Cl)CCc2ccc(OCCCCCCN3CC3)cc2N1",
                    1.0
                ],
                [
                    "O=C1CNN(c2cccc(Cl)c2Cl)CCc2ccc(OCCCCN3CC3)cc2N1",
                    1.0
                ],
                [
                    "O=C1CN(c2cccc(Cl)c2Cl)Cc2ccc(OCCCCN3CCC3)cc2N1",
                    1.0
                ],
                [
                    "O=C1CN(c2cccc(Cl)c2Cl)Cc2ccc(OCCCCN3CC3)cc2N1",
                    1.0
                ],
                [
                    "O=C1CN(c2cccc(Cl)c2Cl)Cc2ccc(OCCCCCN3CC3)cc2N1",
                    1.0
                ],
                [
                    "O=C1CN(c2cccc(Cl)c2Cl)CCc2ccc(OCCCN3CCC3)cc2N1",
                    1.0
                ],
                [
                    "O=C1CN(c2cccc(Cl)c2Cl)CCc2ccc(OCCCN3CC3)cc2N1",
                    1.0
                ],
                [
                    "O=C1CN(c2cccc(Cl)c2Cl)CCc2ccc(OCCCCN3CCC3)cc2N1",
                    1.0
                ],
                [
                    "O=C1CN(c2cccc(Cl)c2Cl)CCc2ccc(OCCCCN3CC3)cc2N1",
                    1.0
                ],
                [
                    "O=C1CN(c2cccc(Cl)c2Cl)CCc2ccc(OCCCCCN3CC3)cc2N1",
                    1.0
                ],
                [
                    "O=C1CN(c2cccc(Cl)c2Cl)CCc2ccc(OCCCCCCN3CC3)cc2N1",
                    1.0
                ],
                [
                    "O=C1CN(c2cccc(Cl)c2Cl)CCc2ccc(OCCCCCCCN3CC3)cc2N1",
                    1.0
                ],
                [
                    "O=C1CN(c2cccc(Cl)c2Cl)CCCc2ccc(OCCCN3CC3)cc2N1",
                    1.0
                ],
                [
                    "O=C1CN(c2cccc(Cl)c2Cl)CCCCc2ccc(OCCCCN3CC3)cc2N1",
                    1.0
                ],
                [
                    "O=C1CN(c2cccc(Cl)c2Cl)CCCCCc2ccc(OCCCCN3CC3)cc2N1",
                    1.0
                ],
                [
                    "O=C1CCOCN(c2cccc(Cl)c2Cl)CCc2ccc(OCCCCCCN3CC3)cc2N1",
                    1.0
                ],
                [
                    "O=C1CCNN(c2cccc(Cl)c2Cl)CCc2ccc(OCCCCCCN3CC3)cc2N1",
                    1.0
                ],
                [
                    "O=C1CCN(c2cccc(Cl)c2Cl)Cc2ccc(OCCCN3CCC3)cc2N1",
                    1.0
                ],
                [
                    "O=C1CCN(c2cccc(Cl)c2Cl)Cc2ccc(OCCCN3CC3)cc2N1",
                    1.0
                ],
                [
                    "O=C1CCN(c2cccc(Cl)c2Cl)Cc2ccc(OCCCCN3CCCC3)cc2N1",
                    1.0
                ],
                [
                    "O=C1CCN(c2cccc(Cl)c2Cl)Cc2ccc(OCCCCN3CCC3)cc2N1",
                    1.0
                ],
                [
                    "O=C1CCN(c2cccc(Cl)c2Cl)Cc2ccc(OCCCCN3CC3)cc2N1",
                    1.0
                ],
                [
                    "O=C1CCN(c2cccc(Cl)c2Cl)Cc2ccc(OCCCCCN3CCC3)cc2N1",
                    1.0
                ],
                [
                    "O=C1CCN(c2cccc(Cl)c2Cl)Cc2ccc(OCCCCCN3CC3)cc2N1",
                    1.0
                ],
                [
                    "O=C1CCN(c2cccc(Cl)c2Cl)CCc2ccc(OCCN3CCC3)cc2N1",
                    1.0
                ],
                [
                    "O=C1CCN(c2cccc(Cl)c2Cl)CCc2ccc(OCCN3CC3)cc2N1",
                    1.0
                ],
                [
                    "O=C1CCN(c2cccc(Cl)c2Cl)CCc2ccc(OCCCN3CCN(P)C3)cc2N1",
                    1.0
                ],
                [
                    "O=C1CCN(c2cccc(Cl)c2Cl)CCc2ccc(OCCCN3CCCC3)cc2N1",
                    1.0
                ],
                [
                    "O=C1CCN(c2cccc(Cl)c2Cl)CCc2ccc(OCCCN3CCC3)cc2N1",
                    1.0
                ],
                [
                    "O=C1CCN(c2cccc(Cl)c2Cl)CCc2ccc(OCCCN3CC3)cc2N1",
                    1.0
                ],
                [
                    "O=C1CCN(c2cccc(Cl)c2Cl)CCc2ccc(OCCCCN3CN3P)cc2N1",
                    1.0
                ],
                [
                    "O=C1CCN(c2cccc(Cl)c2Cl)CCc2ccc(OCCCCN3CN(P)C3)cc2N1",
                    1.0
                ],
                [
                    "O=C1CCN(c2cccc(Cl)c2Cl)CCc2ccc(OCCCCN3CCCC3)cc2N1",
                    1.0
                ],
                [
                    "O=C1CCN(c2cccc(Cl)c2Cl)CCc2ccc(OCCCCN3CCC3P)cc2N1",
                    1.0
                ],
                [
                    "O=C1CCN(c2cccc(Cl)c2Cl)CCc2ccc(OCCCCN3CCC3)cc2N1",
                    1.0
                ],
                [
                    "O=C1CCN(c2cccc(Cl)c2Cl)CCc2ccc(OCCCCN3CCC(P)C3)cc2N1",
                    1.0
                ],
                [
                    "O=C1CCN(c2cccc(Cl)c2Cl)CCc2ccc(OCCCCN3CC3)cc2NC1",
                    1.0
                ],
                [
                    "O=C1CCN(c2cccc(Cl)c2Cl)CCc2ccc(OCCCCN3CC3)cc2N1",
                    1.0
                ],
                [
                    "O=C1CCN(c2cccc(Cl)c2Cl)CCc2ccc(OCCCCN3CC(S)(Cl)C3)cc2N1",
                    1.0
                ],
                [
                    "O=C1CCN(c2cccc(Cl)c2Cl)CCc2ccc(OCCCCN3CC(P)C3)cc2N1",
                    1.0
                ],
                [
                    "O=C1CCN(c2cccc(Cl)c2Cl)CCc2ccc(OCCCCN3CC(CP)C3)cc2N1",
                    1.0
                ],
                [
                    "O=C1CCN(c2cccc(Cl)c2Cl)CCc2ccc(OCCCCCN3CN(P)C3)cc2N1",
                    1.0
                ],
                [
                    "O=C1CCN(c2cccc(Cl)c2Cl)CCc2ccc(OCCCCCN3CCNC3)cc2N1",
                    1.0
                ],
                [
                    "O=C1CCN(c2cccc(Cl)c2Cl)CCc2ccc(OCCCCCN3CCN(P)C3)cc2N1",
                    1.0
                ],
                [
                    "O=C1CCN(c2cccc(Cl)c2Cl)CCc2ccc(OCCCCCN3CCC3)cc2N1",
                    1.0
                ],
                [
                    "O=C1CCN(c2cccc(Cl)c2Cl)CCc2ccc(OCCCCCN3CC3)cc2N1",
                    1.0
                ],
                [
                    "O=C1CCN(c2cccc(Cl)c2Cl)CCc2ccc(OCCCCCCN3CCN(P)C3)cc2N1",
                    1.0
                ],
                [
                    "O=C1CCN(c2cccc(Cl)c2Cl)CCc2ccc(OCCCCCCN3CCC3)cc2N1",
                    1.0
                ],
                [
                    "O=C1CCN(c2cccc(Cl)c2Cl)CCCc2ccc(OCCN3CC3)cc2N1",
                    1.0
                ],
                [
                    "O=C1CCN(c2cccc(Cl)c2Cl)CCCc2ccc(OCCCN3CC3)cc2N1",
                    1.0
                ],
                [
                    "O=C1CCN(c2cccc(Cl)c2Cl)CCCc2ccc(OCCCCN3CC3)cc2NC1",
                    1.0
                ],
                [
                    "O=C1CCN(c2cccc(Cl)c2Cl)CCCc2ccc(OCCCCN3CC3)cc2N1",
                    1.0
                ],
                [
                    "O=C1CCN(c2cccc(Cl)c2Cl)CCCCc2ccc(OCCCCN3CCCC3)cc2N1",
                    1.0
                ],
                [
                    "O=C1CCN(c2cccc(Cl)c2CCl)CCc2ccc(OCCCCN3CC3)cc2N1",
                    1.0
                ],
                [
                    "O=C1CCN(c2cccc(Cl)c2CCl)CCCc2ccc(OCCCCN3CC3)cc2N1",
                    1.0
                ],
                [
                    "O=C1CCCN(c2cccc(Cl)c2Cl)Cc2ccc(OCCCN3CC3)cc2N1",
                    1.0
                ],
                [
                    "O=C1CCCN(c2cccc(Cl)c2Cl)Cc2ccc(OCCCCN3CC3)cc2N1",
                    1.0
                ],
                [
                    "O=C1CCCN(c2cccc(Cl)c2Cl)Cc2ccc(OCCCCCN3CC3)cc2N1",
                    1.0
                ],
                [
                    "O=C1CCCN(c2cccc(Cl)c2Cl)Cc2ccc(OCCCCCCN3CC3)cc2N1",
                    1.0
                ],
                [
                    "O=C1CCCN(c2cccc(Cl)c2Cl)Cc2cc(OCCCCN3CC3)ccc2N1",
                    1.0
                ],
                [
                    "O=C1CCCN(c2cccc(Cl)c2Cl)CCc2ccc(OCCN3CC3)cc2N1",
                    1.0
                ],
                [
                    "O=C1CCCN(c2cccc(Cl)c2Cl)CCc2ccc(OCCCN3CCC3)cc2N1",
                    1.0
                ],
                [
                    "O=C1CCCN(c2cccc(Cl)c2Cl)CCc2ccc(OCCCN3CC3)cc2N1",
                    1.0
                ],
                [
                    "O=C1CCCN(c2cccc(Cl)c2Cl)CCc2ccc(OCCCCN3CCC3)cc2N1",
                    1.0
                ],
                [
                    "O=C1CCCN(c2cccc(Cl)c2Cl)CCc2ccc(OCCCCN3CC3)cc2NC1",
                    1.0
                ],
                [
                    "O=C1CCCN(c2cccc(Cl)c2Cl)CCc2ccc(OCCCCN3CC3)cc2N1",
                    1.0
                ],
                [
                    "O=C1CCCN(c2cccc(Cl)c2Cl)CCc2ccc(OCCCCCN3CPC3)cc2N1",
                    1.0
                ],
                [
                    "O=C1CCCN(c2cccc(Cl)c2Cl)CCc2ccc(OCCCCCN3CCC3)cc2N1",
                    1.0
                ],
                [
                    "O=C1CCCN(c2cccc(Cl)c2Cl)CCc2ccc(OCCCCCN3CC3)cc2N1",
                    1.0
                ],
                [
                    "O=C1CCCN(c2cccc(Cl)c2Cl)CCCCc2ccc(OCCCCN3CCCC3)cc2N1",
                    1.0
                ],
                [
                    "O=C1CCCCN(c2cccc(Cl)c2Cl)Cc2ccc(OCCCCCN3CC3)cc2N1",
                    1.0
                ],
                [
                    "O=C1CCCCN(c2cccc(Cl)c2Cl)CCc2ccc(OCCCN3CCC3)cc2N1",
                    1.0
                ],
                [
                    "O=C1CCCCN(c2cccc(Cl)c2Cl)CCc2ccc(OCCCN3CC3)cc2N1",
                    1.0
                ],
                [
                    "O=C1CCCCN(c2cccc(Cl)c2Cl)CCc2ccc(OCCCCN3CC3)cc2N1",
                    1.0
                ],
                [
                    "O=C1CCCCN(c2cccc(Cl)c2Cl)CCCc2ccc(OCCCN3CC3)cc2N1",
                    1.0
                ],
                [
                    "O=C1CCCCN(c2cccc(Cl)c2Cl)CCCc2ccc(OCCCCN3CC3)cc2N1",
                    1.0
                ],
                [
                    "O=C1CCCCN(c2cccc(Cl)c2Cl)CCCc2ccc(OCCCCCN3CCC3)cc2N1",
                    1.0
                ],
                [
                    "O=C1CCCCCN(c2cccc(Cl)c2Cl)Cc2ccc(OCCCCN3CC3)cc2N1",
                    1.0
                ],
                [
                    "O=C1CCC(P)CCN(c2cccc(Cl)c2Cl)CCc2ccc(OCCCN3CC3)cc2N1",
                    1.0
                ],
                [
                    "NC1CN(c2cccc(Cl)c2Cl)CCc2ccc(OCCCCN3CC3)cc2NC1=O",
                    1.0
                ],
                [
                    "NC1CCN(c2cccc(Cl)c2Cl)CCc2ccc(OCCCCN3CC3)cc2NC1=O",
                    1.0
                ],
                [
                    "N=C1CCN(c2cccc(Cl)c2Cl)CCc2ccc(OCCCN3CC3)cc2N1",
                    1.0
                ],
                [
                    "Clc1cccc(N2CCNc3cc(OCCCCN4CC4)ccc3CC2)c1Cl",
                    1.0
                ],
                [
                    "CN1CN1CCCCOc1ccc2c(c1)NC(=O)CCN(c1cccc(Cl)c1Cl)CC2",
                    1.0
                ],
                [
                    "CN1CN(CCCCOc2ccc3c(c2)NC(=O)CCN(c2cccc(Cl)c2Cl)CC3)C1",
                    1.0
                ],
                [
                    "CN1CN(CCCCCOc2ccc3c(c2)NC(=O)CCN(c2cccc(Cl)c2Cl)CC3)C1",
                    1.0
                ],
                [
                    "CN1CCN(CCCCCOc2ccc3c(c2)NC(=O)CCN(c2cccc(Cl)c2Cl)CC3)C1",
                    1.0
                ],
                [
                    "CC1(P)CCN(c2cccc(Cl)c2Cl)CCc2ccc(OCCCCN3CC3)cc2NC1=O",
                    1.0
                ],
                [
                    "CC1(F)CCN(c2cccc(Cl)c2Cl)CCc2ccc(OCCCCN3CC3)cc2NC1=O",
                    1.0
                ]
            ],
            "execution_time": 5.8827064037323,
            "number_scoring_function_calls": 1000,
            "metadata": {
                "top_1": 1.0,
                "top_10": 1.0,
                "top_100": 1.0,
                "internal_similarity_max": 1.0,
                "internal_similarity_mean": 0.723578870826113,
                "internal_similarity_histogram_density": [
                    [
                        0.1,
                        0.0,
                        0.0,
                        0.0,
                        0.0,
                        0.1279999999999999,
                        3.9540000000000006,
                        3.8480000000000008,
                        1.6100000000000003,
                        0.3600000000000001
                    ]
                ],
                "internal_similarity_histogram_bins": [
                    [
                        0.0,
                        0.1,
                        0.2,
                        0.30000000000000004,
                        0.4,
                        0.5,
                        0.6000000000000001,
                        0.7000000000000001,
                        0.8,
                        0.9,
                        1.0
                    ]
                ]
            }
        },
        {
            "benchmark_name": "Albuterol similarity",
            "score": 1.0,
            "optimized_molecules": [
                [
                    "OPc1cp(C(O)CNC(P)(P)P)[pH]1",
                    1.0
                ],
                [
                    "NPc1cp(C(O)CNC(P)(P)P)[pH]1",
                    1.0
                ],
                [
                    "CC(P)(P)NCP(S)p1pc(PS)[pH]1",
                    1.0
                ],
                [
                    "CC(P)(P)NCP(S)p1cc(PO)[pH]1",
                    1.0
                ],
                [
                    "CC(P)(P)NCP(S)p1[pH]c(PO)c1S",
                    1.0
                ],
                [
                    "CC(P)(P)NCP(S)c1cp(CS)[pH]1",
                    1.0
                ],
                [
                    "CC(P)(P)NCP(S)c1cp(CO)[pH]1",
                    1.0
                ],
                [
                    "CC(P)(P)NCP(S)c1[pH]p(CO)c1O",
                    1.0
                ],
                [
                    "CC(P)(P)NCP(O)p1pc(PS)[pH]1",
                    1.0
                ],
                [
                    "CC(P)(P)NCP(O)p1pc(PO)[pH]1",
                    1.0
                ],
                [
                    "CC(P)(P)NCP(O)p1pc(PN)[pH]1",
                    1.0
                ],
                [
                    "CC(P)(P)NCP(O)p1cc(PS)[pH]1",
                    1.0
                ],
                [
                    "CC(P)(P)NCP(O)p1cc(PO)[pH]1",
                    1.0
                ],
                [
                    "CC(P)(P)NCP(O)p1cc(CS)[pH]1",
                    1.0
                ],
                [
                    "CC(P)(P)NCP(O)c1pp(CS)[pH]1",
                    1.0
                ],
                [
                    "CC(P)(P)NCP(O)c1cp(CS)[pH]1",
                    1.0
                ],
                [
                    "CC(P)(P)NCP(N)p1pc(PS)[pH]1",
                    1.0
                ],
                [
                    "CC(P)(P)NCP(N)p1pc(PN)[pH]1",
                    1.0
                ],
                [
                    "CC(P)(P)NCC(S)p1pc(PO)[pH]1",
                    1.0
                ],
                [
                    "CC(P)(P)NCC(S)p1cc(PS)[pH]1",
                    1.0
                ],
                [
                    "CC(P)(P)NCC(S)p1cc(PO)[pH]1",
                    1.0
                ],
                [
                    "CC(P)(P)NCC(S)p1cc(PN)[pH]1",
                    1.0
                ],
                [
                    "CC(P)(P)NCC(S)p1cc(CO)[pH]1",
                    1.0
                ],
                [
                    "CC(P)(P)NCC(S)p1[pH]c(S)c1CS",
                    1.0
                ],
                [
                    "CC(P)(P)NCC(S)p1[pH]c(PS)c1O",
                    1.0
                ],
                [
                    "CC(P)(P)NCC(S)p1[pH]c(CS)c1S",
                    1.0
                ],
                [
                    "CC(P)(P)NCC(S)c1cp(CS)[pH]1",
                    1.0
                ],
                [
                    "CC(P)(P)NCC(O)p1pc(PS)[pH]1",
                    1.0
                ],
                [
                    "CC(P)(P)NCC(O)p1pc(CS)[pH]1",
                    1.0
                ],
                [
                    "CC(P)(P)NCC(O)p1pc(CO)[pH]1",
                    1.0
                ],
                [
                    "CC(P)(P)NCC(O)p1cc(PS)[pH]1",
                    1.0
                ],
                [
                    "CC(P)(P)NCC(O)p1cc(PO)[pH]1",
                    1.0
                ],
                [
                    "CC(P)(P)NCC(O)p1cc(PN)[pH]1",
                    1.0
                ],
                [
                    "CC(P)(P)NCC(O)p1cc(CS)[pH]1",
                    1.0
                ],
                [
                    "CC(P)(P)NCC(O)p1cc(CO)[pH]1",
                    1.0
                ],
                [
                    "CC(P)(P)NCC(O)p1[pH]c(PS)c1S",
                    1.0
                ],
                [
                    "CC(P)(P)NCC(O)p1[pH]c(PS)c1O",
                    1.0
                ],
                [
                    "CC(P)(P)NCC(O)p1[pH]c(PO)c1O",
                    1.0
                ],
                [
                    "CC(P)(P)NCC(O)p1[pH]c(O)c1CO",
                    1.0
                ],
                [
                    "CC(P)(P)NCC(O)p1[pH]c(CS)c1S",
                    1.0
                ],
                [
                    "CC(P)(P)NCC(O)p1[pH]c(CO)c1S",
                    1.0
                ],
                [
                    "CC(P)(P)NCC(O)p1[pH]c(CO)c1O",
                    1.0
                ],
                [
                    "CC(P)(P)NCC(O)c1pp(CO)[pH]1",
                    1.0
                ],
                [
                    "CC(P)(P)NCC(O)c1cp(CO)[pH]1",
                    1.0
                ],
                [
                    "CC(C)(P)NCP(S)p1pc(PS)[pH]1",
                    1.0
                ],
                [
                    "CC(C)(P)NCP(S)p1cc(PN)[pH]1",
                    1.0
                ],
                [
                    "CC(C)(P)NCP(S)p1cc(CS)[pH]1",
                    1.0
                ],
                [
                    "CC(C)(P)NCP(S)p1[pH]c(CS)c1S",
                    1.0
                ],
                [
                    "CC(C)(P)NCP(S)c1cp(CO)[pH]1",
                    1.0
                ],
                [
                    "CC(C)(P)NCP(O)p1pc(PS)[pH]1",
                    1.0
                ],
                [
                    "CC(C)(P)NCP(O)p1cc(PO)[pH]1",
                    1.0
                ],
                [
                    "CC(C)(P)NCP(O)p1cc(CS)[pH]1",
                    1.0
                ],
                [
                    "CC(C)(P)NCP(O)p1cc(CO)[pH]1",
                    1.0
                ],
                [
                    "CC(C)(P)NCP(O)c1pp(PO)[pH]1",
                    1.0
                ],
                [
                    "CC(C)(P)NCP(O)c1cp(PO)[pH]1",
                    1.0
                ],
                [
                    "CC(C)(P)NCP(N)p1cc(CO)[pH]1",
                    1.0
                ],
                [
                    "CC(C)(P)NCP(N)c1cp(CS)[pH]1",
                    1.0
                ],
                [
                    "CC(C)(P)NCC(S)p1cc(PS)[pH]1",
                    1.0
                ],
                [
                    "CC(C)(P)NCC(S)p1cc(PO)[pH]1",
                    1.0
                ],
                [
                    "CC(C)(P)NCC(S)p1cc(PN)[pH]1",
                    1.0
                ],
                [
                    "CC(C)(P)NCC(S)p1cc(CS)[pH]1",
                    1.0
                ],
                [
                    "CC(C)(P)NCC(S)p1[pH]c(S)c1CS",
                    1.0
                ],
                [
                    "CC(C)(P)NCC(S)p1[pH]c(PS)c1S",
                    1.0
                ],
                [
                    "CC(C)(P)NCC(S)p1[pH]c(CS)c1S",
                    1.0
                ],
                [
                    "CC(C)(P)NCC(S)c1pp(CO)[pH]1",
                    1.0
                ],
                [
                    "CC(C)(P)NCC(O)p1pc(PS)[pH]1",
                    1.0
                ],
                [
                    "CC(C)(P)NCC(O)p1pc(PO)[pH]1",
                    1.0
                ],
                [
                    "CC(C)(P)NCC(O)p1pc(PN)[pH]1",
                    1.0
                ],
                [
                    "CC(C)(P)NCC(O)p1pc(CS)[pH]1",
                    1.0
                ],
                [
                    "CC(C)(P)NCC(O)p1pc(CO)[pH]1",
                    1.0
                ],
                [
                    "CC(C)(P)NCC(O)p1cc(PS)[pH]1",
                    1.0
                ],
                [
                    "CC(C)(P)NCC(O)p1cc(PO)[pH]1",
                    1.0
                ],
                [
                    "CC(C)(P)NCC(O)p1cc(PN)[pH]1",
                    1.0
                ],
                [
                    "CC(C)(P)NCC(O)p1cc(CS)[pH]1",
                    1.0
                ],
                [
                    "CC(C)(P)NCC(O)p1cc(CO)[pH]1",
                    1.0
                ],
                [
                    "CC(C)(P)NCC(O)p1[pH]c(S)c1CS",
                    1.0
                ],
                [
                    "CC(C)(P)NCC(O)p1[pH]c(PS)c1S",
                    1.0
                ],
                [
                    "CC(C)(P)NCC(O)p1[pH]c(PS)c1O",
                    1.0
                ],
                [
                    "CC(C)(P)NCC(O)p1[pH]c(PO)c1O",
                    1.0
                ],
                [
                    "CC(C)(P)NCC(O)p1[pH]c(O)c1CS",
                    1.0
                ],
                [
                    "CC(C)(P)NCC(O)p1[pH]c(CS)c1S",
                    1.0
                ],
                [
                    "CC(C)(P)NCC(O)p1[pH]c(CO)c1S",
                    1.0
                ],
                [
                    "CC(C)(P)NCC(O)c1pp(PO)[pH]1",
                    1.0
                ],
                [
                    "CC(C)(P)NCC(O)c1pp(CS)[pH]1",
                    1.0
                ],
                [
                    "CC(C)(P)NCC(O)c1pp(CO)[pH]1",
                    1.0
                ],
                [
                    "CC(C)(P)NCC(O)c1cp(PO)[pH]1",
                    1.0
                ],
                [
                    "CC(C)(P)NCC(O)c1cp(PN)[pH]1",
                    1.0
                ],
                [
                    "CC(C)(P)NCC(O)c1cp(CO)[pH]1",
                    1.0
                ],
                [
                    "CC(C)(C)NCP(S)p1pc(PS)[pH]1",
                    1.0
                ],
                [
                    "CC(C)(C)NCP(O)p1pc(PS)[pH]1",
                    1.0
                ],
                [
                    "CC(C)(C)NCP(O)p1pc(PN)[pH]1",
                    1.0
                ],
                [
                    "CC(C)(C)NCP(O)p1cc(PS)[pH]1",
                    1.0
                ],
                [
                    "CC(C)(C)NCP(O)p1cc(PN)[pH]1",
                    1.0
                ],
                [
                    "CC(C)(C)NCP(N)c1cp(PO)[pH]1",
                    1.0
                ],
                [
                    "CC(C)(C)NCC(S)p1cc(PN)[pH]1",
                    1.0
                ],
                [
                    "CC(C)(C)NCC(O)p1pc(CS)[pH]1",
                    1.0
                ],
                [
                    "CC(C)(C)NCC(O)p1pc(CO)[pH]1",
                    1.0
                ],
                [
                    "CC(C)(C)NCC(O)p1cc(PN)[pH]1",
                    1.0
                ],
                [
                    "CC(C)(C)NCC(O)p1[pH]c(S)c1CS",
                    1.0
                ],
                [
                    "CC(C)(C)NCC(O)p1[pH]c(O)c1CS",
                    1.0
                ]
            ],
            "execution_time": 7.353795528411865,
            "number_scoring_function_calls": 1000,
            "metadata": {
                "top_1": 1.0,
                "top_10": 1.0,
                "top_100": 1.0,
                "internal_similarity_max": 0.8421052631578947,
                "internal_similarity_mean": 0.35427856378061395,
                "internal_similarity_histogram_density": [
                    [
                        0.1,
                        0.052,
                        3.6499999999999986,
                        3.630000000000001,
                        1.5500000000000003,
                        0.6239999999999994,
                        0.17400000000000004,
                        0.16600000000000004,
                        0.05400000000000001,
                        0.0
                    ]
                ],
                "internal_similarity_histogram_bins": [
                    [
                        0.0,
                        0.1,
                        0.2,
                        0.30000000000000004,
                        0.4,
                        0.5,
                        0.6000000000000001,
                        0.7000000000000001,
                        0.8,
                        0.9,
                        1.0
                    ]
                ]
            }
        },
        {
            "benchmark_name": "Mestranol similarity",
            "score": 1.0,
            "optimized_molecules": [
                [
                    "C#SC1(O)CCC2C3Cc4ccc(OC)cc4CC3CCC21C",
                    1.0
                ],
                [
                    "C#CC1(SO)CCC2C3Cc4ccc(OC)cc4CC3CCC21C",
                    1.0
                ],
                [
                    "C#CC1(S)CCC2C3Cc4ccc(OC)cc4CC3CCC21C",
                    1.0
                ],
                [
                    "C#CC1(OO)CCC2C3Cc4ccc(OC)cc4CC3CCC21C",
                    1.0
                ],
                [
                    "C#CC1(O)OCC2C3Cc4ccc(OC)cc4CC3CCC21C",
                    1.0
                ],
                [
                    "C#CC1(O)COCC2C3Cc4ccc(OC)cc4CC3CCC21C",
                    1.0
                ],
                [
                    "C#CC1(O)CNCCC2C3Cc4ccc(OC)cc4CC3CCC21C",
                    1.0
                ],
                [
                    "C#CC1(O)CNCC2C3Cc4ccc(OC)cc4CC3CCC21C",
                    1.0
                ],
                [
                    "C#CC1(O)CNC2C3Cc4ccc(OC)cc4CC3CCCC21C",
                    1.0
                ],
                [
                    "C#CC1(O)CNC2C3Cc4ccc(OC)cc4CC3CCC21C",
                    1.0
                ],
                [
                    "C#CC1(O)CNC2C3Cc4ccc(OC)cc4CC(CCC21C)C3",
                    1.0
                ],
                [
                    "C#CC1(O)CCNCC2C3Cc4ccc(OC)cc4CC3CCC21C",
                    1.0
                ],
                [
                    "C#CC1(O)CCNC2C3Cc4ccc(OC)cc4CC3CCC21C",
                    1.0
                ],
                [
                    "C#CC1(O)CCNC2C3Cc4ccc(OC)cc4CC(CCC21C)C3",
                    1.0
                ],
                [
                    "C#CC1(O)CCCCC2C3Cc4ccc(OC)cc4CC3CCC21C",
                    1.0
                ],
                [
                    "C#CC1(O)CCCCC2C3C4c5ccc(OC)cc5CC43CCC21C",
                    1.0
                ],
                [
                    "C#CC1(O)CCCC2C3Pc4ccc(OC)cc4CC3CCC21C",
                    1.0
                ],
                [
                    "C#CC1(O)CCCC2C3Cc4cnc(OC)cc4CC3CCC21C",
                    1.0
                ],
                [
                    "C#CC1(O)CCCC2C3Cc4ccc(OCC)cc4CC3CCC21C",
                    1.0
                ],
                [
                    "C#CC1(O)CCCC2C3Cc4ccc(OC)cc4SC3CCC21C",
                    1.0
                ],
                [
                    "C#CC1(O)CCCC2C3Cc4ccc(OC)cc4PC3CCC21C",
                    1.0
                ],
                [
                    "C#CC1(O)CCCC2C3Cc4ccc(OC)cc4CCC3CCC21C",
                    1.0
                ],
                [
                    "C#CC1(O)CCCC2C3Cc4ccc(OC)cc4CC3OCC21C",
                    1.0
                ],
                [
                    "C#CC1(O)CCCC2C3Cc4ccc(OC)cc4CC3CCC21C",
                    1.0
                ],
                [
                    "C#CC1(O)CCCC2C3CC4=C[SH]=C(OC)C=C4CC3CCC21C",
                    1.0
                ],
                [
                    "C#CC1(O)CCC2N3Cc4ccc(OC)cc4CC3CCC21C",
                    1.0
                ],
                [
                    "C#CC1(O)CCC2C3Pc4ccc(OC)cc4CC3CCC21C",
                    1.0
                ],
                [
                    "C#CC1(O)CCC2C3Cc4ccc(OSC)cc4CC3CCC21C",
                    1.0
                ],
                [
                    "C#CC1(O)CCC2C3Cc4ccc(OCC)cc4CC3CCC21C",
                    1.0
                ],
                [
                    "C#CC1(O)CCC2C3Cc4ccc(OC)cc4SCC3CCC21C",
                    1.0
                ],
                [
                    "C#CC1(O)CCC2C3Cc4ccc(OC)cc4PCC3CCC21C",
                    1.0
                ],
                [
                    "C#CC1(O)CCC2C3Cc4ccc(OC)cc4PC3CCCC21C",
                    1.0
                ],
                [
                    "C#CC1(O)CCC2C3Cc4ccc(OC)cc4PC3CCC21C",
                    1.0
                ],
                [
                    "C#CC1(O)CCC2C3Cc4ccc(OC)cc4OCCC3CCC21C",
                    1.0
                ],
                [
                    "C#CC1(O)CCC2C3Cc4ccc(OC)cc4OCC3CCC21C",
                    1.0
                ],
                [
                    "C#CC1(O)CCC2C3Cc4ccc(OC)cc4OC3CCCC21C",
                    1.0
                ],
                [
                    "C#CC1(O)CCC2C3Cc4ccc(OC)cc4OC3CCC21C",
                    1.0
                ],
                [
                    "C#CC1(O)CCC2C3Cc4ccc(OC)cc4NCC3CCC21C",
                    1.0
                ],
                [
                    "C#CC1(O)CCC2C3Cc4ccc(OC)cc4NC3CCCC21C",
                    1.0
                ],
                [
                    "C#CC1(O)CCC2C3Cc4ccc(OC)cc4CCC3CCC21C",
                    1.0
                ],
                [
                    "C#CC1(O)CCC2C3Cc4ccc(OC)cc4CCC3CC21C",
                    1.0
                ],
                [
                    "C#CC1(O)CCC2C3Cc4ccc(OC)cc4CC3PCCC21C",
                    1.0
                ],
                [
                    "C#CC1(O)CCC2C3Cc4ccc(OC)cc4CC3PCC21C",
                    1.0
                ],
                [
                    "C#CC1(O)CCC2C3Cc4ccc(OC)cc4CC3OCCC21C",
                    1.0
                ],
                [
                    "C#CC1(O)CCC2C3Cc4ccc(OC)cc4CC3OCC21C",
                    1.0
                ],
                [
                    "C#CC1(O)CCC2C3Cc4ccc(OC)cc4CC3NCCC21C",
                    1.0
                ],
                [
                    "C#CC1(O)CCC2C3Cc4ccc(OC)cc4CC3NCC21C",
                    1.0
                ],
                [
                    "C#CC1(O)CCC2C3Cc4ccc(OC)cc4CC3COCC21C",
                    1.0
                ],
                [
                    "C#CC1(O)CCC2C3Cc4ccc(OC)cc4CC3COC21C",
                    1.0
                ],
                [
                    "C#CC1(O)CCC2C3Cc4ccc(OC)cc4CC3CNC21C",
                    1.0
                ],
                [
                    "C#CC1(O)CCC2C3Cc4ccc(OC)cc4CC3CCC21C",
                    1.0
                ],
                [
                    "C#CC1(O)CCC2C3Cc4ccc(OC)cc4C(S)C3CCC21C",
                    1.0
                ],
                [
                    "C#CC1(O)CCC2C3Cc4ccc(CC)cc4CC3CCC21C",
                    1.0
                ],
                [
                    "C#CC1(O)CCC2C3Cc4ccc(C)cc4CC3CCC21C",
                    1.0
                ],
                [
                    "C#CC1(O)CCC2C3CCc4ccc(OC)cc4SC3CCC21C",
                    1.0
                ],
                [
                    "C#CC1(O)CCC2C3CCc4ccc(OC)cc4PC3CCC21C",
                    1.0
                ],
                [
                    "C#CC1(O)CCC2C3CCc4ccc(OC)cc4OC3CCC21C",
                    1.0
                ],
                [
                    "C#CC1(O)CCC2C3CCc4ccc(OC)cc4CC3CCC21C",
                    1.0
                ],
                [
                    "C#CC1(O)CCC2C3CCc4ccc(OC)cc4C3CCC21C",
                    1.0
                ],
                [
                    "C#CC1(O)CCC2C3CCC4=CC=C(OC)CC=C4C3CCC21C",
                    1.0
                ],
                [
                    "C#CC1(O)CCC2C3CC4=CC=C(OC)CC=C4CC3CCC21C",
                    1.0
                ],
                [
                    "C#CC1(O)CCC2C3CC4=CC=C(OC)C=C(C4)CC3CCC21C",
                    1.0
                ],
                [
                    "C#CC1(O)CCC2C3C4c5ccc(OC)cc5CC43CCCC21C",
                    1.0
                ],
                [
                    "C#CC1(O)CCC2C3C4CC3(CCc3cc(OC)ccc34)CC21C",
                    1.0
                ],
                [
                    "C#CC1(O)CCC2C3C(CCc4cc(OC)ccc4C3C)CC21C",
                    1.0
                ],
                [
                    "C#CC1(O)CC2C3Cc4ccc(OC)cc4CCCC3CCC21C",
                    1.0
                ],
                [
                    "C#CC1(O)CC2C3Cc4ccc(OC)cc4CCC3CCCC21C",
                    1.0
                ],
                [
                    "C#CC1(O)CC2C3Cc4ccc(OC)cc4CCC3CCC21C",
                    1.0
                ],
                [
                    "C#CC1(O)CC2C3Cc4ccc(OC)cc4CC3OCCCC21C",
                    1.0
                ],
                [
                    "C#CC1(O)CC2C3Cc4ccc(OC)cc4CC3OCCC21C",
                    1.0
                ],
                [
                    "C#CC1(O)CC2C3Cc4ccc(OC)cc4CC3NCCCC21C",
                    1.0
                ],
                [
                    "C#CC1(O)CC2C3Cc4ccc(OC)cc4CC3NCCC21C",
                    1.0
                ],
                [
                    "C#CC1(O)CC2C3Cc4ccc(OC)cc4CC3CCCCC21C",
                    1.0
                ],
                [
                    "C#CC1(O)CC2C3Cc4ccc(OC)cc4CC3CCCC21C",
                    1.0
                ],
                [
                    "C#CC1(O)CC2C3Cc4ccc(OC)cc4CC3CCC21CC",
                    1.0
                ],
                [
                    "C#CC1(O)CC2C3Cc4ccc(OC)cc4CC3CCC21C",
                    1.0
                ],
                [
                    "C#CC1(O)CC2C3Cc4ccc(OC)cc4CC3CCC2(C)C1",
                    1.0
                ],
                [
                    "C#CC1(O)CC2C3CS4(CCC21C)Cc1cc(OC)ccc1C3C4",
                    1.0
                ],
                [
                    "C#CC1(O)CC2C3CCc4ccc(OC)cc4CC3CCC21C",
                    1.0
                ],
                [
                    "C#CC1(O)CC2C3CC4(CCC21C)Cc1cc(OC)ccc1C3C4",
                    1.0
                ],
                [
                    "C#CC1(O)CC2C3CC4(CCC21C)Cc1cc(OC)ccc1C34",
                    1.0
                ],
                [
                    "C#CC1(O)CC2C3C4c5ccc(OC)cc5CC43CCCCC21C",
                    1.0
                ],
                [
                    "C#CC1(O)CC2C3C4c5ccc(OC)cc5CC43CCCC21C",
                    1.0
                ],
                [
                    "C#CC1(O)CC2C3C4c5ccc(OC)cc5CC43CCC21CC",
                    1.0
                ],
                [
                    "C#CC1(O)CC2C3C4c5ccc(OC)cc5CC43CCC21C",
                    1.0
                ],
                [
                    "C#CC1(O)CC2C3C4CC3(CCc3cc(OC)ccc34)CC21C",
                    1.0
                ],
                [
                    "C#CC1(O)CC2C3C4CC3(CCCC21C)Cc1cc(OC)ccc14",
                    1.0
                ],
                [
                    "C#CC1(O)CC2C3C4CC3(CCC21C)Cc1cc(OC)ccc14",
                    1.0
                ],
                [
                    "C#CC1(NO)CCC2C3Cc4ccc(OC)cc4CC3CCC21C",
                    1.0
                ],
                [
                    "C#CC1(N)CCC2C3Cc4ccc(OC)cc4CC3CCC21C",
                    1.0
                ],
                [
                    "C#CC1(F)CCC2C3Cc4ccc(OC)cc4CC3CCC21C",
                    1.0
                ],
                [
                    "C#CC1(Cl)CCC2C3Cc4ccc(OC)cc4CC3CCC21C",
                    1.0
                ],
                [
                    "C#CC1(CO)CCC2C3Cc4ccc(OC)cc4CC3CCC21C",
                    1.0
                ],
                [
                    "C#CC1(C)CCC2C3Cc4ccc(OC)cc4CC3CCC21C",
                    1.0
                ],
                [
                    "C#CC(O)(CC)C12CCC3Cc4cc(OC)ccc4CC3C1CC2",
                    1.0
                ],
                [
                    "C#CC(O)(CC)C12CCC3Cc4cc(OC)ccc4CC3C1C2",
                    1.0
                ],
                [
                    "C#CC(C)(O)C12CCCC1C1Cc3ccc(OC)cc3CC1CC2",
                    1.0
                ],
                [
                    "C#CC(C)(O)C12CCC3Cc4cc(OC)ccc4CC3C1CC2",
                    1.0
                ],
                [
                    "C#CC(C)(O)C12CCC3Cc4cc(OC)ccc4CC3C1C2",
                    1.0
                ],
                [
                    "C#CC(C)(O)C12CCC3Cc4cc(OC)ccc4CC(C3)C1CC2",
                    1.0
                ]
            ],
            "execution_time": 8.739155292510986,
            "number_scoring_function_calls": 1000,
            "metadata": {
                "top_1": 1.0,
                "top_10": 1.0,
                "top_100": 1.0,
                "internal_similarity_max": 0.9607843137254902,
                "internal_similarity_mean": 0.5001886175010756,
                "internal_similarity_histogram_density": [
                    [
                        0.1,
                        0.0,
                        0.16999999999999996,
                        1.5140000000000005,
                        3.1120000000000005,
                        3.361999999999997,
                        1.2620000000000005,
                        0.3580000000000001,
                        0.11400000000000002,
                        0.008000000000000002
                    ]
                ],
                "internal_similarity_histogram_bins": [
                    [
                        0.0,
                        0.1,
                        0.2,
                        0.30000000000000004,
                        0.4,
                        0.5,
                        0.6000000000000001,
                        0.7000000000000001,
                        0.8,
                        0.9,
                        1.0
                    ]
                ]
            }
        },
        {
            "benchmark_name": "C11H24",
            "score": 1.0,
            "optimized_molecules": [
                [
                    "CCCCCCCCCCC",
                    1.0
                ],
                [
                    "CCCCCCCCC(C)C",
                    1.0
                ],
                [
                    "CCCCCCCC(C)CC",
                    1.0
                ],
                [
                    "CCCCCCCC(C)(C)C",
                    1.0
                ],
                [
                    "CCCCCCC(CC)CC",
                    1.0
                ],
                [
                    "CCCCCCC(C)CCC",
                    1.0
                ],
                [
                    "CCCCCCC(C)C(C)C",
                    1.0
                ],
                [
                    "CCCCCCC(C)(C)CC",
                    1.0
                ],
                [
                    "CCCCCC(CC)CCC",
                    1.0
                ],
                [
                    "CCCCCC(CC)C(C)C",
                    1.0
                ],
                [
                    "CCCCCC(C)CCCC",
                    1.0
                ],
                [
                    "CCCCCC(C)CC(C)C",
                    1.0
                ],
                [
                    "CCCCCC(C)C(C)CC",
                    1.0
                ],
                [
                    "CCCCCC(C)C(C)(C)C",
                    1.0
                ],
                [
                    "CCCCCC(C)(CC)CC",
                    1.0
                ],
                [
                    "CCCCCC(C)(C)CCC",
                    1.0
                ],
                [
                    "CCCCCC(C)(C)C(C)C",
                    1.0
                ],
                [
                    "CCCCC(CCC)CCC",
                    1.0
                ],
                [
                    "CCCCC(CCC)C(C)C",
                    1.0
                ],
                [
                    "CCCCC(CC)CCCC",
                    1.0
                ],
                [
                    "CCCCC(CC)CC(C)C",
                    1.0
                ],
                [
                    "CCCCC(CC)C(C)CC",
                    1.0
                ],
                [
                    "CCCCC(CC)C(C)(C)C",
                    1.0
                ],
                [
                    "CCCCC(CC)(CC)CC",
                    1.0
                ],
                [
                    "CCCCC(C)CCC(C)C",
                    1.0
                ],
                [
                    "CCCCC(C)CC(C)CC",
                    1.0
                ],
                [
                    "CCCCC(C)CC(C)(C)C",
                    1.0
                ],
                [
                    "CCCCC(C)C(CC)CC",
                    1.0
                ],
                [
                    "CCCCC(C)C(C)CCC",
                    1.0
                ],
                [
                    "CCCCC(C)C(C)C(C)C",
                    1.0
                ],
                [
                    "CCCCC(C)C(C)(C)CC",
                    1.0
                ],
                [
                    "CCCCC(C)(CC)CCC",
                    1.0
                ],
                [
                    "CCCCC(C)(CC)C(C)C",
                    1.0
                ],
                [
                    "CCCCC(C)(C)CCCC",
                    1.0
                ],
                [
                    "CCCCC(C)(C)CC(C)C",
                    1.0
                ],
                [
                    "CCCCC(C)(C)C(C)CC",
                    1.0
                ],
                [
                    "CCCCC(C)(C)C(C)(C)C",
                    1.0
                ],
                [
                    "CCCCC(C(C)C)C(C)C",
                    1.0
                ],
                [
                    "CCCC(CCC)CC(C)C",
                    1.0
                ],
                [
                    "CCCC(CCC)C(C)CC",
                    1.0
                ],
                [
                    "CCCC(CCC)C(C)(C)C",
                    1.0
                ],
                [
                    "CCCC(CC)CCC(C)C",
                    1.0
                ],
                [
                    "CCCC(CC)CC(C)CC",
                    1.0
                ],
                [
                    "CCCC(CC)CC(C)(C)C",
                    1.0
                ],
                [
                    "CCCC(CC)C(CC)CC",
                    1.0
                ],
                [
                    "CCCC(CC)C(C)C(C)C",
                    1.0
                ],
                [
                    "CCCC(CC)C(C)(C)CC",
                    1.0
                ],
                [
                    "CCCC(CC)(CC)CCC",
                    1.0
                ],
                [
                    "CCCC(CC)(CC)C(C)C",
                    1.0
                ],
                [
                    "CCCC(CC(C)C)C(C)C",
                    1.0
                ],
                [
                    "CCCC(C)CCCC(C)C",
                    1.0
                ],
                [
                    "CCCC(C)CCC(C)CC",
                    1.0
                ],
                [
                    "CCCC(C)CCC(C)(C)C",
                    1.0
                ],
                [
                    "CCCC(C)CC(CC)CC",
                    1.0
                ],
                [
                    "CCCC(C)CC(C)CCC",
                    1.0
                ],
                [
                    "CCCC(C)CC(C)C(C)C",
                    1.0
                ],
                [
                    "CCCC(C)CC(C)(C)CC",
                    1.0
                ],
                [
                    "CCCC(C)C(CC)CCC",
                    1.0
                ],
                [
                    "CCCC(C)C(CC)C(C)C",
                    1.0
                ],
                [
                    "CCCC(C)C(C)CC(C)C",
                    1.0
                ],
                [
                    "CCCC(C)C(C)C(C)CC",
                    1.0
                ],
                [
                    "CCCC(C)C(C)C(C)(C)C",
                    1.0
                ],
                [
                    "CCCC(C)C(C)(CC)CC",
                    1.0
                ],
                [
                    "CCCC(C)C(C)(C)CCC",
                    1.0
                ],
                [
                    "CCCC(C)C(C)(C)C(C)C",
                    1.0
                ],
                [
                    "CCCC(C)(CCC)CCC",
                    1.0
                ],
                [
                    "CCCC(C)(CCC)C(C)C",
                    1.0
                ],
                [
                    "CCCC(C)(CC)CC(C)C",
                    1.0
                ],
                [
                    "CCCC(C)(CC)C(C)CC",
                    1.0
                ],
                [
                    "CCCC(C)(CC)C(C)(C)C",
                    1.0
                ],
                [
                    "CCCC(C)(C)CCC(C)C",
                    1.0
                ],
                [
                    "CCCC(C)(C)CC(C)CC",
                    1.0
                ],
                [
                    "CCCC(C)(C)CC(C)(C)C",
                    1.0
                ],
                [
                    "CCCC(C)(C)C(CC)CC",
                    1.0
                ],
                [
                    "CCCC(C)(C)C(C)C(C)C",
                    1.0
                ],
                [
                    "CCCC(C)(C)C(C)(C)CC",
                    1.0
                ],
                [
                    "CCCC(C)(C(C)C)C(C)C",
                    1.0
                ],
                [
                    "CCCC(C(C)C)C(C)CC",
                    1.0
                ],
                [
                    "CCCC(C(C)C)C(C)(C)C",
                    1.0
                ],
                [
                    "CCC(CCC(C)C)C(C)C",
                    1.0
                ],
                [
                    "CCC(CC)CCCC(C)C",
                    1.0
                ],
                [
                    "CCC(CC)CCC(C)(C)C",
                    1.0
                ],
                [
                    "CCC(CC)CC(CC)CC",
                    1.0
                ],
                [
                    "CCC(CC)CC(C)C(C)C",
                    1.0
                ],
                [
                    "CCC(CC)CC(C)(C)CC",
                    1.0
                ],
                [
                    "CCC(CC)C(CC)C(C)C",
                    1.0
                ],
                [
                    "CCC(CC)C(C)CC(C)C",
                    1.0
                ],
                [
                    "CCC(CC)C(C)C(C)(C)C",
                    1.0
                ],
                [
                    "CCC(CC)C(C)(CC)CC",
                    1.0
                ],
                [
                    "CCC(CC)C(C)(C)C(C)C",
                    1.0
                ],
                [
                    "CCC(CC)(CC)CC(C)C",
                    1.0
                ],
                [
                    "CCC(CC)(CC)C(C)(C)C",
                    1.0
                ],
                [
                    "CCC(CC)(C(C)C)C(C)C",
                    1.0
                ],
                [
                    "CCC(CC(C)C)CC(C)C",
                    1.0
                ],
                [
                    "CCC(CC(C)C)C(C)(C)C",
                    1.0
                ],
                [
                    "CCC(CC(C)(C)C)C(C)C",
                    1.0
                ],
                [
                    "CCC(C)CCCCC(C)C",
                    1.0
                ],
                [
                    "CCC(C)CCCC(C)CC",
                    1.0
                ],
                [
                    "CCC(C)CCCC(C)(C)C",
                    1.0
                ],
                [
                    "CCC(C)CCC(CC)CC",
                    1.0
                ],
                [
                    "CCC(C)CCC(C)C(C)C",
                    1.0
                ],
                [
                    "CCC(C)CCC(C)(C)CC",
                    1.0
                ],
                [
                    "CCC(C)CC(CC)C(C)C",
                    1.0
                ],
                [
                    "CCC(C)CC(C)CC(C)C",
                    1.0
                ],
                [
                    "CCC(C)CC(C)C(C)CC",
                    1.0
                ],
                [
                    "CCC(C)CC(C)C(C)(C)C",
                    1.0
                ],
                [
                    "CCC(C)CC(C)(CC)CC",
                    1.0
                ],
                [
                    "CCC(C)CC(C)(C)C(C)C",
                    1.0
                ],
                [
                    "CCC(C)C(CC)CC(C)C",
                    1.0
                ],
                [
                    "CCC(C)C(CC)C(C)CC",
                    1.0
                ],
                [
                    "CCC(C)C(CC)C(C)(C)C",
                    1.0
                ],
                [
                    "CCC(C)C(CC)(CC)CC",
                    1.0
                ],
                [
                    "CCC(C)C(C)CCC(C)C",
                    1.0
                ],
                [
                    "CCC(C)C(C)CC(C)(C)C",
                    1.0
                ],
                [
                    "CCC(C)C(C)C(CC)CC",
                    1.0
                ],
                [
                    "CCC(C)C(C)C(C)C(C)C",
                    1.0
                ],
                [
                    "CCC(C)C(C)C(C)(C)CC",
                    1.0
                ],
                [
                    "CCC(C)C(C)(CC)C(C)C",
                    1.0
                ],
                [
                    "CCC(C)C(C)(C)CC(C)C",
                    1.0
                ],
                [
                    "CCC(C)C(C)(C)C(C)CC",
                    1.0
                ],
                [
                    "CCC(C)C(C)(C)C(C)(C)C",
                    1.0
                ],
                [
                    "CCC(C)C(C(C)C)C(C)C",
                    1.0
                ],
                [
                    "CCC(C)(CC)CCC(C)C",
                    1.0
                ],
                [
                    "CCC(C)(CC)CC(C)(C)C",
                    1.0
                ],
                [
                    "CCC(C)(CC)C(C)C(C)C",
                    1.0
                ],
                [
                    "CCC(C)(CC(C)C)C(C)C",
                    1.0
                ],
                [
                    "CCC(C)(C)CCCC(C)C",
                    1.0
                ],
                [
                    "CCC(C)(C)CCC(C)(C)C",
                    1.0
                ],
                [
                    "CCC(C)(C)CC(C)C(C)C",
                    1.0
                ],
                [
                    "CCC(C)(C)CC(C)(C)CC",
                    1.0
                ],
                [
                    "CCC(C)(C)C(C)CC(C)C",
                    1.0
                ],
                [
                    "CCC(C)(C)C(C)C(C)(C)C",
                    1.0
                ],
                [
                    "CCC(C)(C)C(C)(CC)CC",
                    1.0
                ],
                [
                    "CCC(C)(C)C(C)(C)C(C)C",
                    1.0
                ],
                [
                    "CCC(C)(C(C)C)C(C)(C)C",
                    1.0
                ],
                [
                    "CCC(C(C)C)C(C)C(C)C",
                    1.0
                ],
                [
                    "CCC(C(C)C)C(C)(C)CC",
                    1.0
                ],
                [
                    "CCC(C(C)(C)C)C(C)(C)C",
                    1.0
                ],
                [
                    "CC(CC(C)(C)C)C(C)(C)C",
                    1.0
                ],
                [
                    "CC(C)CCCCCC(C)C",
                    1.0
                ],
                [
                    "CC(C)CCCCC(C)(C)C",
                    1.0
                ],
                [
                    "CC(C)CCCC(C)C(C)C",
                    1.0
                ],
                [
                    "CC(C)CCC(C)CC(C)C",
                    1.0
                ],
                [
                    "CC(C)CCC(C)C(C)(C)C",
                    1.0
                ],
                [
                    "CC(C)CCC(C)(C)C(C)C",
                    1.0
                ],
                [
                    "CC(C)CC(C)CC(C)(C)C",
                    1.0
                ],
                [
                    "CC(C)CC(C)C(C)C(C)C",
                    1.0
                ],
                [
                    "CC(C)CC(C)(C)CC(C)C",
                    1.0
                ],
                [
                    "CC(C)CC(C)(C)C(C)(C)C",
                    1.0
                ],
                [
                    "CC(C)CC(C(C)C)C(C)C",
                    1.0
                ],
                [
                    "CC(C)C(C)CCC(C)(C)C",
                    1.0
                ],
                [
                    "CC(C)C(C)CC(C)C(C)C",
                    1.0
                ],
                [
                    "CC(C)C(C)C(C)C(C)(C)C",
                    1.0
                ],
                [
                    "CC(C)C(C)C(C)(C)C(C)C",
                    1.0
                ],
                [
                    "CC(C)C(C)(C)CC(C)(C)C",
                    1.0
                ],
                [
                    "CC(C)C(C)(C(C)C)C(C)C",
                    1.0
                ],
                [
                    "CC(C)C(C(C)C)C(C)(C)C",
                    1.0
                ],
                [
                    "CC(C)(C)CCCC(C)(C)C",
                    1.0
                ],
                [
                    "CC(C)(C)C(C)(C)C(C)(C)C",
                    1.0
                ]
            ],
            "execution_time": 6.724474191665649,
            "number_scoring_function_calls": 1000,
            "metadata": {
                "top_159": 1.0,
                "internal_similarity_max": 0.7777777777777778,
                "internal_similarity_mean": 0.24693232087435196,
                "internal_similarity_histogram_density": [
                    [
                        0.23772793797713698,
                        2.7910288358846564,
                        4.548870693406114,
                        1.7032554092005856,
                        0.5371622957952614,
                        0.15822158933586475,
                        0.01740437482694514,
                        0.006328863573434596,
                        0.0,
                        0.0
                    ]
                ],
                "internal_similarity_histogram_bins": [
                    [
                        0.0,
                        0.1,
                        0.2,
                        0.30000000000000004,
                        0.4,
                        0.5,
                        0.6000000000000001,
                        0.7000000000000001,
                        0.8,
                        0.9,
                        1.0
                    ]
                ]
            }
        },
        {
            "benchmark_name": "C9H10N2O2PF2Cl",
            "score": 1.0,
            "optimized_molecules": [
                [
                    "ONNP1C2(F)CC3(Cl)OCC4C(F)=C3C41C2",
                    1.0
                ],
                [
                    "ONNC1C2OCC3C(F)=C2C32PC1(F)C2Cl",
                    1.0
                ],
                [
                    "ONCNP1C2(F)CC3(Cl)OCC4C(F)=C3C412",
                    1.0
                ],
                [
                    "ONCNP1C2(F)CC3(Cl)OC4C(F)=C3C41C2",
                    1.0
                ],
                [
                    "ONCNP1C2(F)C(Cl)C3OCC4C(F)=C3C412",
                    1.0
                ],
                [
                    "ONCN(F)P1C2CC3OC4(F)C=C3C14C2Cl",
                    1.0
                ],
                [
                    "ONCN(F)P1C2CC3(Cl)OC4(F)C=C3C14C2",
                    1.0
                ],
                [
                    "ONCN(F)C1C2CC3(P2)C2=CC3(F)OC21Cl",
                    1.0
                ],
                [
                    "ONC1C2OCCC3C(F)=C2C32P(NCl)C12F",
                    1.0
                ],
                [
                    "ONC1C2CC3(Cl)OC4C(F)=C3C41P2NCF",
                    1.0
                ],
                [
                    "ONC1C23C(=CC2O)C(F)(Cl)CC12N(CF)P32",
                    1.0
                ],
                [
                    "ONC(NCl)P1C2(F)CC3OCC4C(F)=C3C412",
                    1.0
                ],
                [
                    "ON(F)CNP1C2CC3OC4(Cl)C(F)=C3C14C2",
                    1.0
                ],
                [
                    "ON(F)CNP1C2CC3(Cl)OC4C(F)=C3C41C2",
                    1.0
                ],
                [
                    "ON(Cl)CN(F)P1C2CC3OC4(F)C=C3C14C2",
                    1.0
                ],
                [
                    "OCNNP1C2(F)CC3(Cl)OC4C(F)=C3C41C2",
                    1.0
                ],
                [
                    "OCNN(Cl)CP1C2(F)CC13C1=C(F)C3OC12",
                    1.0
                ],
                [
                    "OC1C2P(NNCF)C23C2=C(F)C3COC21Cl",
                    1.0
                ],
                [
                    "OC1C2(F)PC13C1=CC3COC1C2NN(F)Cl",
                    1.0
                ],
                [
                    "OC1C2(F)PC13C1=CC3COC1C2N(Cl)NF",
                    1.0
                ],
                [
                    "OC12OC3(Cl)CC4CC1(C3=C2F)P4NCNF",
                    1.0
                ],
                [
                    "OC1(F)C2PC13C1=CC3COC1C2N(Cl)NF",
                    1.0
                ],
                [
                    "OC1(Cl)OC2=CCC23C(CF)C2C1NN(F)P23",
                    1.0
                ],
                [
                    "OC1(Cl)OC2=CCC23C(CF)C2(F)C1NNP32",
                    1.0
                ],
                [
                    "OC1(Cl)OC2=C(CF)CC23CC2(F)C1NNP32",
                    1.0
                ],
                [
                    "OC(NF)NP1C2CC3(Cl)OC4C(F)=C3C41C2",
                    1.0
                ],
                [
                    "OC(F)C1C23CC=C2OC(Cl)C2NNP3C21F",
                    1.0
                ],
                [
                    "NPC1NOC2C(F)C3C4=C(F)C3C1OC42Cl",
                    1.0
                ],
                [
                    "NPC1(F)C2C3=C(F)C2C2CNOC1C3(Cl)O2",
                    1.0
                ],
                [
                    "NP1C2CC3(NCF)OC4=CC(O3)C41C2(F)Cl",
                    1.0
                ],
                [
                    "NP1C2CC3(CNF)OC4=CC(O3)C41C2(F)Cl",
                    1.0
                ],
                [
                    "NP1C2CC13C1=CC3OC(O1)C2N(F)C(F)Cl",
                    1.0
                ],
                [
                    "NP1C2CC13C1=CC3OC(O1)C2(Cl)N(F)CF",
                    1.0
                ],
                [
                    "NP1C2CC13C1=CC3OC(Cl)(O1)C2N(F)CF",
                    1.0
                ],
                [
                    "NP1C2CC13C1=CC3(F)OC(Cl)(O1)C2NCF",
                    1.0
                ],
                [
                    "NP1C2CC13C1=C(F)C3(CF)OC1C2NOCl",
                    1.0
                ],
                [
                    "NP1C2CC13C(O)=C1CN(F)C2(F)C(Cl)OC13",
                    1.0
                ],
                [
                    "NP1C2CC13C(O)=C1C(F)N(F)C2C(Cl)OC13",
                    1.0
                ],
                [
                    "NP1C2C3C(Cl)OC4C(=CC41C2O)C(F)N3F",
                    1.0
                ],
                [
                    "NP1C2C(ONCF)C3OCC4(Cl)C(F)=C3C214",
                    1.0
                ],
                [
                    "NP1C2C(NF)C3(CF)OC4=CC(O3)C41C2Cl",
                    1.0
                ],
                [
                    "NP1C2C(NCF)C3OC4=CC(O3)C41C2(F)Cl",
                    1.0
                ],
                [
                    "NP1C2C(CONF)C3OCC4(Cl)C(F)=C3C214",
                    1.0
                ],
                [
                    "NP1C23CC1(F)C(O)(N(Cl)CF)C1OC2C=C13",
                    1.0
                ],
                [
                    "NP1C2(NCO)CC13C1=C(F)C3OC1(Cl)C2F",
                    1.0
                ],
                [
                    "NP1C2(F)CCC13C1=C(Cl)C3(F)OC1C2NO",
                    1.0
                ],
                [
                    "NP1C2(F)CC3OCC4C(F)=C3C41C2(O)NCl",
                    1.0
                ],
                [
                    "NP1C2(F)CC3OC4=CC3(NCCl)C41C2(O)F",
                    1.0
                ],
                [
                    "NP1C2(F)CC3OC4=CC3(N(O)C(F)Cl)C41C2",
                    1.0
                ],
                [
                    "NP1C2(F)CC3OC4=CC(NC(F)Cl)(O3)C41C2",
                    1.0
                ],
                [
                    "NP1C2(F)CC3OC4=CC(N(Cl)CF)(O3)C41C2",
                    1.0
                ],
                [
                    "NP1C2(F)CC3(NO)OC4(F)C=C3C14CC2Cl",
                    1.0
                ],
                [
                    "NP1C2(F)CC3(Cl)OCC4(NCO)C(F)=C3C142",
                    1.0
                ],
                [
                    "NP1C2(F)CC3(Cl)OC4ONC=C3C12C4CF",
                    1.0
                ],
                [
                    "NP1C2(F)CC3(Cl)OC4C(F)=C3C41C2NCO",
                    1.0
                ],
                [
                    "NP1C2(F)CC3(Cl)OC4=CC(NCF)(O3)C41C2",
                    1.0
                ],
                [
                    "NP1C2(F)CC13CC1=C(F)C3OC1C2N(O)Cl",
                    1.0
                ],
                [
                    "NP1C2(F)CC13CC1=C(F)C3OC1(Cl)C2NO",
                    1.0
                ],
                [
                    "NP1C2(F)CC13C1=CC3OC(Cl)(O1)C2NCF",
                    1.0
                ],
                [
                    "NP1C2(F)CC13C1=C(O)C3C1(Cl)C2N(O)CF",
                    1.0
                ],
                [
                    "NP1C2(F)CC13C1=C(F)C3OCC1(Cl)C2NO",
                    1.0
                ],
                [
                    "NP1C2(F)CC13C1=C(F)C3OC1C2N(O)CCl",
                    1.0
                ],
                [
                    "NP1C2(F)CC13C1=C(F)C3COC1(Cl)C2NO",
                    1.0
                ],
                [
                    "NP1C2(F)CC13C1=C(Cl)C3(F)OC(C1)C2NO",
                    1.0
                ],
                [
                    "NP1C2(F)C3NC4C5OC3(Cl)OC4C51C2CF",
                    1.0
                ],
                [
                    "NP1C2(F)C(ONCF)C3OCC4C(Cl)=C3C412",
                    1.0
                ],
                [
                    "NP1C2(F)C(ONCF)C3OC(Cl)C4C=C3C412",
                    1.0
                ],
                [
                    "NP1C2(F)C(ONCF)C3(Cl)OCC4C=C3C412",
                    1.0
                ],
                [
                    "NP1C2(F)C(O)C3OC(Cl)C4(NCF)C=C3C142",
                    1.0
                ],
                [
                    "NP1C2(F)C(NCl)C3OCC4C(F)=C3C41C2O",
                    1.0
                ],
                [
                    "NP1C2(F)C(Cl)CC13C=CC3(F)OC1NOC12",
                    1.0
                ],
                [
                    "NP1C2(F)C(Cl)CC13C1=CC3(F)OC1C2NO",
                    1.0
                ],
                [
                    "NOCC1C2(Cl)OC3C(F)=C2C32CC1(F)P2N",
                    1.0
                ],
                [
                    "NOC1C2OCC3C(Cl)=C2C32P(NCF)C12F",
                    1.0
                ],
                [
                    "NOC1C2(Cl)OC3C(F)=C2CC32CC1(F)P2N",
                    1.0
                ],
                [
                    "NOC1C2(Cl)OC(CF)C3(N)C=C2C32PC12F",
                    1.0
                ],
                [
                    "NOC1(F)C2PC23C2=CC3(N)C(CF)OC21Cl",
                    1.0
                ],
                [
                    "NOC1(F)C2CCC3OC4=C(Cl)C3(NF)C41P2",
                    1.0
                ],
                [
                    "NOC1(F)C2CC(F)C3OC4=C(Cl)C3(N)C41P2",
                    1.0
                ],
                [
                    "NOC1(F)C2(F)CCC3OC4=CC3(NCl)C41P2",
                    1.0
                ],
                [
                    "NOC1(F)C2(F)CCC3OC4=C(Cl)C3(N)C41P2",
                    1.0
                ],
                [
                    "NNC12C=C3C(OC1CF)C(O)(Cl)C1(F)PC321",
                    1.0
                ],
                [
                    "NN(O)C1CC2(F)PC23C2=CC3(F)COC21Cl",
                    1.0
                ],
                [
                    "NN(Cl)C1C2OCC3C(F)=C2C32PC1C2OF",
                    1.0
                ],
                [
                    "NN(Cl)C1C2OCC3C(F)=C2C32PC1(F)C2O",
                    1.0
                ],
                [
                    "NN(Cl)C1C2=C(OF)CC3(CC(F)=C3C1O)P2",
                    1.0
                ],
                [
                    "NN(C(F)Cl)C12C=C3OC(CC4(F)CC31P4)O2",
                    1.0
                ],
                [
                    "NCP1C2C(N)C3(Cl)OC4=CC(F)(O3)C41C2F",
                    1.0
                ],
                [
                    "NCNOC1C2(Cl)OCC3C(F)=C2C32PC12F",
                    1.0
                ],
                [
                    "NCNOC1C2(Cl)OCC3(F)C=C2C32PC12F",
                    1.0
                ],
                [
                    "NCN(O)C1C2(Cl)OCC3(F)C=C2C32PC12F",
                    1.0
                ],
                [
                    "NCC1C2PC3(C4=C(F)C3OC41NCl)C2(O)F",
                    1.0
                ],
                [
                    "NCC1(O)C2(Cl)OC3C(F)=C2C32CC1(F)P2N",
                    1.0
                ],
                [
                    "NC1N2OCC3(Cl)C(F)=C2C2(CC1(F)P2)C3O",
                    1.0
                ],
                [
                    "NC1C=C2OC3(Cl)OC(F)C24C(F)C(C3N)P14",
                    1.0
                ],
                [
                    "NC1C2PC3(C4=C(F)C3COC41NCl)C2(O)F",
                    1.0
                ],
                [
                    "NC1C2P(F)C3(C4=CC3COC41NCl)C2(O)F",
                    1.0
                ],
                [
                    "NC1C2C(CF)C3(C4=CC3(F)OC1(Cl)O4)P2N",
                    1.0
                ],
                [
                    "NC1C2(F)CC3(Cl)OC4=CC(NCF)(O3)C41P2",
                    1.0
                ],
                [
                    "NC1C2(Cl)OC3=CC(O2)C32C(CF)C1(F)P2N",
                    1.0
                ],
                [
                    "NC1C2(Cl)OC3=C(CF)C(O2)C32CC1(F)P2N",
                    1.0
                ],
                [
                    "NC1=C2OC3OC1(N)C21C(F)C(C3CCl)P1F",
                    1.0
                ],
                [
                    "NC1=C2OC3(Cl)OC1C21C(CF)C(C3F)P1N",
                    1.0
                ],
                [
                    "NC12OC3=CC(O1)C31PC(C2NCF)C1(F)Cl",
                    1.0
                ],
                [
                    "NC12OC(Cl)C3C4PC1(C=C2C(F)N3F)C4O",
                    1.0
                ],
                [
                    "NC12COC3C(=C1F)C21PC(F)(C3NCl)C1O",
                    1.0
                ],
                [
                    "NC12CC3(P1)C1=C(F)C3OC1(Cl)C2N(O)CF",
                    1.0
                ],
                [
                    "NC12C=C3C(Cl)(OC1CF)C(NO)C1(F)PC321",
                    1.0
                ],
                [
                    "NC12C=C3C(Cl)(OC1)C(ONCF)C1(F)PC321",
                    1.0
                ],
                [
                    "NC1(ONCF)C2OCC3C(Cl)=C2C32PC12F",
                    1.0
                ],
                [
                    "NC1(O)C2(F)PC13C1=C(F)C3COC1C2NCl",
                    1.0
                ],
                [
                    "NC1(NCl)C2OCC3C(F)=C2C32PC1(F)C2O",
                    1.0
                ],
                [
                    "NC1(N(O)CCl)C2OC3C(F)=C2C32CC1(F)P2",
                    1.0
                ],
                [
                    "NC1(Cl)N2OCC3CC4(PC1(F)C4O)C2=C3F",
                    1.0
                ],
                [
                    "NC1(Cl)N2OCC3C=C2C2(C3)C(O)C1(F)P2F",
                    1.0
                ],
                [
                    "NC1(Cl)N2OC3CC4(CPC1(F)C4O)C2=C3F",
                    1.0
                ],
                [
                    "NC(O)NP1C2(F)CC3(Cl)OCC4C(F)=C3C412",
                    1.0
                ],
                [
                    "NC(NO)C1C2(Cl)OCC3C(F)=C2C32PC12F",
                    1.0
                ],
                [
                    "NC(F)NC1C2(Cl)OC3=CC(O2)C32CC1(F)P2",
                    1.0
                ],
                [
                    "NC(Cl)C1C2OC3=CC(O2)C32C(F)C1(N)P2F",
                    1.0
                ],
                [
                    "NC(Cl)C12C=C3OC(CC4C(F)C31P4NF)O2",
                    1.0
                ],
                [
                    "FNCC12CC3C(Cl)C4(C(=CC4O1)O2)P3NF",
                    1.0
                ],
                [
                    "FCCC12CC3=CC1(F)OC(Cl)(CN=NP2)O3",
                    1.0
                ],
                [
                    "FCC1=C2OC3(Cl)OC1C2P1NCNC3C1F",
                    1.0
                ],
                [
                    "FCC12C3=CC1OC(Cl)(O3)C1NCNP2C1F",
                    1.0
                ],
                [
                    "FC1NP2C3CC4OC5CC(N1)(O4)C52C3(F)Cl",
                    1.0
                ],
                [
                    "FC1NP2C3(F)CC4(Cl)OC5CC(N1)(O4)C52C3",
                    1.0
                ],
                [
                    "FC1NC23OC4CC5CC2(C(O4)C3F)P5N1Cl",
                    1.0
                ],
                [
                    "FC1NC23CC4OC(CC5(F)CC42P5N1Cl)O3",
                    1.0
                ],
                [
                    "FC1C2OC3CC4(F)CC25P4N(Cl)CNC15O3",
                    1.0
                ],
                [
                    "FC1C2(Cl)OC3OC14NCNP1CC3(F)CC124",
                    1.0
                ],
                [
                    "FC1=C2C3CC4CC2(C1O3)P4NCN(F)OCl",
                    1.0
                ],
                [
                    "CONC1C2(F)CC3(Cl)OC4C(F)=C3C41P2N",
                    1.0
                ],
                [
                    "CONC1C2(Cl)OC3C(F)=C2C32CC1(F)P2N",
                    1.0
                ],
                [
                    "CONC1(CN)C2(Cl)OC3C(F)=C2C32PC21F",
                    1.0
                ],
                [
                    "CNP1C2C(N)(O)C3(Cl)OCC4(F)C(F)=C3C214",
                    1.0
                ],
                [
                    "CNP1C23C4=C(F)CC2OC4(Cl)C1(F)C3NO",
                    1.0
                ],
                [
                    "CNP1C2(F)CC3(Cl)OC4C(F)=C3C41C2NO",
                    1.0
                ],
                [
                    "CNP1C2(F)CC3(Cl)OC4C(F)=C3C41C2(N)O",
                    1.0
                ],
                [
                    "CNP1C2(F)CC13C1=C(F)C3OC1(Cl)C2ON",
                    1.0
                ],
                [
                    "CNONP1C2(F)CC3(Cl)OCC4C(F)=C3C412",
                    1.0
                ],
                [
                    "CNOC1C2P(N)C23C2=C(F)C3(F)COC21Cl",
                    1.0
                ],
                [
                    "CNOC1C2P(F)C23C2=CC3(F)C(N)OC21Cl",
                    1.0
                ],
                [
                    "CNOC1C2OC3C(F)=C2C32CC1(F)P2NCl",
                    1.0
                ],
                [
                    "CNOC1C2OC(Cl)C3C(F)=C2C32P(N)C12F",
                    1.0
                ],
                [
                    "CNOC1C2(F)OC(Cl)C3C=C2C32P(N)C12F",
                    1.0
                ],
                [
                    "CNOC1C2(F)CC3(P2)C2=C(F)C3(N)OC21Cl",
                    1.0
                ],
                [
                    "CNOC1C2(F)CC3(Cl)OC4C(F)=C3C41P2N",
                    1.0
                ],
                [
                    "CNOC1C2(F)C3C4(C5OC1(Cl)C34C5F)P2N",
                    1.0
                ],
                [
                    "CNOC1C2(Cl)OCC3C(F)=C2C32P(N)C12F",
                    1.0
                ],
                [
                    "CNOC1C2(Cl)OCC3(N)C(F)=C2C32PC12F",
                    1.0
                ],
                [
                    "CNOC1C2(Cl)OCC3(F)C=C2C32P(N)C12F",
                    1.0
                ],
                [
                    "CNOC1C2(Cl)OC3C=C2C32CC1(F)P2NF",
                    1.0
                ],
                [
                    "CNOC1C2(Cl)OC3C(F)=C2C32CC1(F)P2N",
                    1.0
                ],
                [
                    "CNOC1C2(Cl)COC3C(F)=C2C32P(N)C12F",
                    1.0
                ],
                [
                    "CNOC12COC3(Cl)CC4(F)P(N)C14C3=C2F",
                    1.0
                ],
                [
                    "CNOC1(NCl)C2OCC3(F)C=C2C32C1P2F",
                    1.0
                ],
                [
                    "CNOC1(Cl)C2OCC3C(F)=C2C32P(N)C12F",
                    1.0
                ],
                [
                    "CNOC1(Cl)C2OC3C(F)=C2C32CC1(F)P2N",
                    1.0
                ],
                [
                    "CNNP1C2CC13C1=C(F)C3OC1(Cl)C2OF",
                    1.0
                ],
                [
                    "CNNP1C23C4=CC2COC4(F)C(O)(Cl)C13F",
                    1.0
                ],
                [
                    "CNNP1C2(F)CC3(Cl)OC4C(F)=C3C41C2O",
                    1.0
                ],
                [
                    "CNNP1C2(F)C(O)C3(F)OC(Cl)C4C=C3C412",
                    1.0
                ],
                [
                    "CNC1OC2(Cl)C3=C(F)C1C31P(N)C1(F)C2O",
                    1.0
                ],
                [
                    "CNC1C2C(O)C3(C4=C(F)C3OC41Cl)P2NF",
                    1.0
                ],
                [
                    "CNC1C2C(F)C3(C4=C(OF)C3OC41Cl)P2N",
                    1.0
                ],
                [
                    "CNC1C2(Cl)OC3C(OF)=C2C32CC1(F)P2N",
                    1.0
                ],
                [
                    "CNC1C2(Cl)OC3C(F)=C2C32C(O)C1(F)P2N",
                    1.0
                ],
                [
                    "CNC1=C2OC3OC1C21PC(C3NF)C1(F)Cl",
                    1.0
                ],
                [
                    "CNC12COC3(Cl)CC4(F)P(NO)C14C3=C2F",
                    1.0
                ],
                [
                    "CNC12CC3(C4=CC3OC(Cl)(O4)C1F)P2NF",
                    1.0
                ],
                [
                    "CNC12C=C3OC(CC4P(NF)C31C4(F)Cl)O2",
                    1.0
                ],
                [
                    "CNC1(O)C2OC3(F)C=C2C32C(Cl)C1(F)P2N",
                    1.0
                ],
                [
                    "CNC1(O)C2(Cl)OCC3C(F)=C2C32P(N)C21F",
                    1.0
                ],
                [
                    "CNC1(O)C2(Cl)OC3C(F)=C2C32CC1(F)P2N",
                    1.0
                ],
                [
                    "CNC1(F)C2OC3=CC(O2)C32CC1(Cl)P2NF",
                    1.0
                ],
                [
                    "CNC1(F)C2OC3=CC(NF)(O2)C32CC1(Cl)P2",
                    1.0
                ],
                [
                    "CNC1(F)C2CC3(C4=CC3OC1(Cl)O4)P2NF",
                    1.0
                ],
                [
                    "CNC1(Cl)OC2(F)C3=CC1C31P(N)C1(F)C2O",
                    1.0
                ],
                [
                    "CN1OC1(Cl)C1C=C2C(F)C(O)C3(F)P(N)C213",
                    1.0
                ],
                [
                    "CN(OF)C1C2(Cl)OC3C=C2C32CC1(F)P2N",
                    1.0
                ],
                [
                    "CN(O)C1C2OC3(F)C=C2C32C(Cl)C1(F)P2N",
                    1.0
                ],
                [
                    "CN(O)C1C2(Cl)OCC3C(F)=C2C32P(N)C12F",
                    1.0
                ],
                [
                    "CN(O)C1C2(Cl)OC3C(F)=C2C32CC1(F)P2N",
                    1.0
                ],
                [
                    "CN(O)C1C2(Cl)OC3(C)C(F)=C2C32P(N)C12F",
                    1.0
                ],
                [
                    "CN(O)C1(Cl)C2OC3C(F)=C2C32CC1(F)P2N",
                    1.0
                ],
                [
                    "CN(N)P1C2C13C1=C(F)C3OC1(Cl)C2(O)CF",
                    1.0
                ],
                [
                    "CN(N)P1C2C(OCF)C3(Cl)OC4C(F)=C3C421",
                    1.0
                ],
                [
                    "CN(N)P1C2(Cl)C(OCF)C3OC4C(F)=C3C412",
                    1.0
                ],
                [
                    "CN(N)OC1C2PC23C2=C(F)C3C(F)OC21Cl",
                    1.0
                ],
                [
                    "CN(N)OC1C2(Cl)OCC3C(F)=C2C32PC12F",
                    1.0
                ],
                [
                    "CN(F)OC1C2CC3(C4=CC3OC41Cl)P2NF",
                    1.0
                ],
                [
                    "CN(F)OC1C2(Cl)OCC3C=C2C32P(N)C12F",
                    1.0
                ],
                [
                    "CN(F)C1C2(Cl)OC3=CC(O2)C32CC1(F)P2N",
                    1.0
                ],
                [
                    "CN(F)C1(F)C2CC3(C4=CC3OC1(Cl)O4)P2N",
                    1.0
                ],
                [
                    "CN(Cl)OC1C2OCC3C(F)=C2C32P(N)C12F",
                    1.0
                ],
                [
                    "CN(Cl)C1(O)C2OC3C(F)=C2C32CC1(F)P2N",
                    1.0
                ],
                [
                    "CN(Cl)C1(O)C2OC3(F)C=C2C32CC1(F)P2N",
                    1.0
                ],
                [
                    "CC1OC2=C3NC4(CN)P(F)C2(C3O1)C4(F)Cl",
                    1.0
                ],
                [
                    "CC1OC2=C(N)C(F)C23P=C(C1(N)O)C3(F)Cl",
                    1.0
                ],
                [
                    "CC1NC2P(N1F)C1(C)C3=C(F)C1OC2(Cl)O3",
                    1.0
                ],
                [
                    "CC1N(F)C2P(N1F)C1(C)C3=CC1OC2(Cl)O3",
                    1.0
                ],
                [
                    "CC1CN(F)C2C3OC4=C(Cl)C(O3)C4P2N1F",
                    1.0
                ],
                [
                    "CC1CC2(F)PN3N=C2C(F)(Cl)OC1=CCO3",
                    1.0
                ],
                [
                    "CC1CC2(F)PN3N=C2C(Cl)OC1=CC(F)O3",
                    1.0
                ],
                [
                    "CC1C2ONC(F)=C3C(Cl)(CC4(F)P(N)C314)O2",
                    1.0
                ],
                [
                    "CC1C2ONC(F)=C3C(CC4(F)P(NCl)C314)O2",
                    1.0
                ],
                [
                    "CC1C2OCC3(Cl)C(=C(F)NO2)C12P(N)C32F",
                    1.0
                ],
                [
                    "CC1C2OC3CC4(F)P(N)C14C3=C(F)N(Cl)O2",
                    1.0
                ],
                [
                    "CC1C2OC3=C(N(N)Cl)C(O2)C32C(F)C1P2F",
                    1.0
                ],
                [
                    "CC1C2C(F)C3OC4=CC(NCl)(O3)C41P2NF",
                    1.0
                ],
                [
                    "CC1C2C(F)C3OC4=CC(NCl)(O3)C41N2PF",
                    1.0
                ],
                [
                    "CC1C2C(F)C3(NCl)OC4=CC(O3)C41P2NF",
                    1.0
                ],
                [
                    "CC1C2(F)C(F)C3OC4=CC(NCl)(O3)C41P2N",
                    1.0
                ],
                [
                    "CC1C(F)=C2C(O)(Cl)CC3(F)P(N=CNO)C213",
                    1.0
                ],
                [
                    "CC1=C2OC3OC1(F)C21CC(F)(C3N)P1NCl",
                    1.0
                ],
                [
                    "CC12OC3CC4(F)CC1(C3=C2F)P4NNOCl",
                    1.0
                ],
                [
                    "CC12OC3C(=C1F)C21P(N)CC1(F)C3NOCl",
                    1.0
                ],
                [
                    "CC12OC3C(=C1F)C21CC(F)(P1N)C3(N)OCl",
                    1.0
                ],
                [
                    "CC12OC3C(=C1F)C21CC(F)(C3NOCl)P1N",
                    1.0
                ],
                [
                    "CC12OC3=CC(O1)C31P(N)C(C2NF)C1(F)Cl",
                    1.0
                ],
                [
                    "CC12OC3=CC(O1)C31P(N)C(C2(N)F)C1(F)Cl",
                    1.0
                ],
                [
                    "CC12OC3=CC(O1)C31C(F)C(C2NF)P1NCl",
                    1.0
                ],
                [
                    "CC12OC3=CC(F)(O1)C31C(Cl)C(C2NF)P1N",
                    1.0
                ],
                [
                    "CC12OC3=C(NF)C(O1)C31PC(C2NF)C1Cl",
                    1.0
                ],
                [
                    "CC12OC3=C(N)C1C31PC(C1(F)Cl)C2(O)NF",
                    1.0
                ],
                [
                    "CC12OC3=C(N)C(O1)C31PC(C2NF)C1(F)Cl",
                    1.0
                ],
                [
                    "CC12OC3=C(N)C(O1)C31P(F)C(C2N)C1(F)Cl",
                    1.0
                ],
                [
                    "CC12OC3=C(F)C(O1)C31C(Cl)C(C2NF)P1N",
                    1.0
                ],
                [
                    "CC12NOC3C(=C1F)C21PC(F)(C3NCl)C1O",
                    1.0
                ],
                [
                    "CC12COC3OC1C(Cl)=C1NC3C(F)(F)P2N1",
                    1.0
                ],
                [
                    "CC12COC3(Cl)OC1C=C1NC3C(F)(F)P2N1",
                    1.0
                ],
                [
                    "CC12CC34C(=C1F)C(O2)C(N)(OCl)C3(F)P4N",
                    1.0
                ],
                [
                    "CC12CC3(F)C(=NN(O)P13)C(Cl)OC2=CCF",
                    1.0
                ],
                [
                    "CC12C=C3OC(Cl)(O1)C1N(F)CN(F)P1C32C",
                    1.0
                ],
                [
                    "CC12C3=CC1OC(Cl)(O3)C1NCNP2C1(F)F",
                    1.0
                ],
                [
                    "CC12C3=CC1OC(Cl)(O3)C1C(F)P2NCN1F",
                    1.0
                ],
                [
                    "CC12C3=CC1OC(Cl)(O3)C1C(F)CP2NN1F",
                    1.0
                ],
                [
                    "CC12C3=C(F)C1OCC(Cl)(O3)C1NNP2C1F",
                    1.0
                ],
                [
                    "CC1(ON)C2(Cl)OCC3C(F)=C2C32P(N)C21F",
                    1.0
                ],
                [
                    "CC1(NOCl)C2OC3C(F)=C2C32P(N)CC12F",
                    1.0
                ],
                [
                    "CC1(NF)C2OC3=C(N)C(O2)C32PC1C2(F)Cl",
                    1.0
                ],
                [
                    "CC1(F)CP2NN(F)C13C1(Cl)OC4C2(C)C43O1",
                    1.0
                ],
                [
                    "CC1(F)C2C(N)C3(Cl)OC4=CC(F)(O3)C41P2N",
                    1.0
                ],
                [
                    "CC1(F)C2C(F)C3(Cl)OC4=C(N)C(O3)C41P2N",
                    1.0
                ],
                [
                    "CC1(Cl)OC2C(F)=C1C21C2CP1NC2N(O)F",
                    1.0
                ],
                [
                    "CC1(Cl)C2ONC(F)=C3C(CC4(F)P(N)C314)O2",
                    1.0
                ],
                [
                    "C=C1OC2(Cl)OCC13C(CF)C1(F)P3NC21N",
                    1.0
                ],
                [
                    "C=C1OC(Cl)C2=NNP3C2(F)C(CF)C13CO",
                    1.0
                ],
                [
                    "C=C1OC(Cl)C2=NN(O)P3C1(C)C(CF)C23F",
                    1.0
                ]
            ],
            "execution_time": 15.915491819381714,
            "number_scoring_function_calls": 1000,
            "metadata": {
                "top_250": 1.0,
                "internal_similarity_max": 0.6875,
                "internal_similarity_mean": 0.17363639719440638,
                "internal_similarity_histogram_density": [
                    [
                        0.36736,
                        7.24256,
                        2.0025599999999995,
                        0.28352000000000005,
                        0.08128000000000002,
                        0.015999999999999986,
                        0.006720000000000002,
                        0.0,
                        0.0,
                        0.0
                    ]
                ],
                "internal_similarity_histogram_bins": [
                    [
                        0.0,
                        0.1,
                        0.2,
                        0.30000000000000004,
                        0.4,
                        0.5,
                        0.6000000000000001,
                        0.7000000000000001,
                        0.8,
                        0.9,
                        1.0
                    ]
                ]
            }
        },
        {
            "benchmark_name": "Median molecules 1",
            "score": 0.4546897198052908,
            "optimized_molecules": [
                [
                    "CC1CCC2CC(=O)C(C)(CCC(C(C)C)C(O)C1)C2(C)C",
                    0.4745762711864407
                ],
                [
                    "CC1CCC2(C)C(=O)CC(CCC(C(C)C)C(O)C1)C2(C)C",
                    0.4745762711864407
                ],
                [
                    "CC(C)C1CCC2(C)C(=O)CC(CC1O)C2(C)C",
                    0.4738035414793428
                ],
                [
                    "CC(C)C1CCC2CC(=O)C(C)(CCC1O)C2(C)C",
                    0.46032847487588874
                ],
                [
                    "CC(C)C1CC(=O)C2(C)CCC(CC1O)C2(C)C",
                    0.458682472293863
                ],
                [
                    "CC1CCC2CCC(C)(C(=O)CC(C(C)C)C(O)C1)C2(C)C",
                    0.45
                ],
                [
                    "CC1CCC(C(C)C)C(O)CCC2(C)C(=O)CC(C1)C2(C)C",
                    0.45
                ],
                [
                    "CC1CCC(C(C)C)C(O)CC2CCC(C)(C(=O)C1)C2(C)C",
                    0.45
                ],
                [
                    "CC1CCC(C(C)C)C(O)CC2CC(=O)C(C)(CC1)C2(C)C",
                    0.45
                ],
                [
                    "CC1CCC(C(C)C)C(O)CC(=O)C2(C)CCC(C1)C2(C)C",
                    0.45
                ],
                [
                    "CC1CC(=O)C2(C)CCC(CCC(C(C)C)C(O)C1)C2(C)C",
                    0.45
                ],
                [
                    "CC1CCC2CC(=O)C(C)(CC(C(C)C)C(O)C1)C2(C)C",
                    0.44801076831712416
                ],
                [
                    "CC1CCC2(C)C(=O)CC(CC(C(C)C)C(O)C1)C2(C)C",
                    0.44801076831712416
                ],
                [
                    "CC1CC(O)C(C(C)C)CCC2CC(=O)C(C)(C1)C2(C)C",
                    0.44801076831712416
                ],
                [
                    "CC1CC(O)C(C(C)C)CCC2(C)C(=O)CC(C1)C2(C)C",
                    0.44801076831712416
                ],
                [
                    "CC(C)C1CCC2CCC(C)(C(=O)CC1O)C2(C)C",
                    0.4476660119995655
                ],
                [
                    "CC(C)C1CCC2CC(=O)C(C)(CC1O)C2(C)C",
                    0.4468887036332465
                ],
                [
                    "CC(C)C1CCC2(C)C(=O)CC(CCC1O)C2(C)C",
                    0.44585082870893744
                ],
                [
                    "CC(C)C1CC2CCC(C)(C(=O)CC1O)C2(C)C",
                    0.443613573862942
                ],
                [
                    "CC(C)C1CC2CC(=O)C(C)(CCC1O)C2(C)C",
                    0.443613573862942
                ],
                [
                    "CC1CCCC2CC(=O)C(C)(CCC(C(C)C)C(O)C1)C2(C)C",
                    0.43994134506405985
                ],
                [
                    "CC1CCCC2(C)C(=O)CC(CCC(C(C)C)C(O)C1)C2(C)C",
                    0.43994134506405985
                ],
                [
                    "CC1CCC2CC(=O)C(C)(CCCC(C(C)C)C(O)C1)C2(C)C",
                    0.43994134506405985
                ],
                [
                    "CC1CCC2(C)C(=O)CC(CCCC(C(C)C)C(O)C1)C2(C)C",
                    0.43994134506405985
                ],
                [
                    "CC1CCC(O)C(C(C)C)CCC2(C)C(=O)CC(C1)C2(C)C",
                    0.4379535120175709
                ],
                [
                    "CC1CCC2CC(=O)C(C)(CCC(O)C(C(C)C)C1)C2(C)C",
                    0.4374487394792124
                ],
                [
                    "CC(C)C1CCC(=O)C2(C)CCC(CC1O)C2(C)C",
                    0.43605676539356963
                ],
                [
                    "CC1CCC2(C)C(=O)CC(CC(O)C(C(C)C)C1)C2(C)C",
                    0.435285750066007
                ],
                [
                    "CC1CCC(C(C)C)C(O)CC2CC(=O)C(C)(C1)C2(C)C",
                    0.435285750066007
                ],
                [
                    "CC1CCC(C(C)C)C(O)CC2(C)C(=O)CC(C1)C2(C)C",
                    0.435285750066007
                ],
                [
                    "CC1CC(O)C(C(C)C)CC(=O)C2(C)CCC(C1)C2(C)C",
                    0.435285750066007
                ],
                [
                    "CC1CC(=O)C2(C)CCC(CC(C(C)C)C(O)C1)C2(C)C",
                    0.435285750066007
                ],
                [
                    "CC(C)C1CCCC2(C)C(=O)CC(CC1O)C2(C)C",
                    0.43513363202883826
                ],
                [
                    "CC1CCC2CC(O)C(C(C)C)CCC(C)(C(=O)C1)C2(C)C",
                    0.4262295081967213
                ],
                [
                    "CC1CCC2(C)C(=O)CC(O)C(C(C)C)CCC(C1)C2(C)C",
                    0.4262295081967213
                ],
                [
                    "CC1CCC2CCC(C)(C(=O)CC(O)C(C(C)C)C1)C2(C)C",
                    0.42597137568529864
                ],
                [
                    "CC1CCC(O)C(C(C)C)CC(=O)C2(C)CCC(C1)C2(C)C",
                    0.42597137568529864
                ],
                [
                    "CC1CCC2CC(=O)C(C)(CCC(C(C)S)C(O)C1)C2(C)C",
                    0.4251952027621871
                ],
                [
                    "CC1CCC2CC(=O)C(C)(CCC(C(C)P)C(O)C1)C2(C)C",
                    0.4251952027621871
                ],
                [
                    "CC1CCC2CC(=O)C(C)(CCC(C(C)O)C(O)C1)C2(C)C",
                    0.4251952027621871
                ],
                [
                    "CC1CCC2CC(=O)C(C)(CCC(C(C)N)C(O)C1)C2(C)C",
                    0.4251952027621871
                ],
                [
                    "CC1CCC2CC(=O)C(C)(CCC(C(C)F)C(O)C1)C2(C)C",
                    0.4251952027621871
                ],
                [
                    "CC1CCC2CC(=O)C(C)(CCC(C(C)Cl)C(O)C1)C2(C)C",
                    0.4251952027621871
                ],
                [
                    "CC1CCC2CC(=O)C(C)(CCC(C(C)Br)C(O)C1)C2(C)C",
                    0.4251952027621871
                ],
                [
                    "CC1CCC2(C)C(=O)CC(CCC(O)C(C(C)C)C1)C2(C)C",
                    0.4251952027621871
                ],
                [
                    "CC1CCC2(C)C(=O)CC(CCC(C(C)S)C(O)C1)C2(C)C",
                    0.4251952027621871
                ],
                [
                    "CC1CCC2(C)C(=O)CC(CCC(C(C)P)C(O)C1)C2(C)C",
                    0.4251952027621871
                ],
                [
                    "CC1CCC2(C)C(=O)CC(CCC(C(C)O)C(O)C1)C2(C)C",
                    0.4251952027621871
                ],
                [
                    "CC1CCC2(C)C(=O)CC(CCC(C(C)N)C(O)C1)C2(C)C",
                    0.4251952027621871
                ],
                [
                    "CC1CCC2(C)C(=O)CC(CCC(C(C)F)C(O)C1)C2(C)C",
                    0.4251952027621871
                ],
                [
                    "CC1CCC2(C)C(=O)CC(CCC(C(C)Cl)C(O)C1)C2(C)C",
                    0.4251952027621871
                ],
                [
                    "CC1CCC2(C)C(=O)CC(CCC(C(C)Br)C(O)C1)C2(C)C",
                    0.4251952027621871
                ],
                [
                    "CC(C)C1CCC2CC(=O)C(C)(CCC(S)CC1O)C2(C)C",
                    0.4251952027621871
                ],
                [
                    "CC(C)C1CCC2CC(=O)C(C)(CCC(P)CC1O)C2(C)C",
                    0.4251952027621871
                ],
                [
                    "CC(C)C1CCC2CC(=O)C(C)(CCC(O)CC1O)C2(C)C",
                    0.4251952027621871
                ],
                [
                    "CC(C)C1CCC2CC(=O)C(C)(CCC(N)CC1O)C2(C)C",
                    0.4251952027621871
                ],
                [
                    "CC(C)C1CCC2CC(=O)C(C)(CCC(F)CC1O)C2(C)C",
                    0.4251952027621871
                ],
                [
                    "CC(C)C1CCC2CC(=O)C(C)(CCC(Cl)CC1O)C2(C)C",
                    0.4251952027621871
                ],
                [
                    "CC(C)C1CCC2CC(=O)C(C)(CCC(Br)CC1O)C2(C)C",
                    0.4251952027621871
                ],
                [
                    "CC(C)C1CCC2CC(=O)C(C)(CCCC1O)C2(C)C",
                    0.4242640687119285
                ],
                [
                    "CC1CCC2CC(=O)C(C)(CC(O)C(C(C)C)C1)C2(C)C",
                    0.423728813559322
                ],
                [
                    "CC1CCC2(C)C(=O)CC(C(C)C)C(O)CC(C1)C2(C)C",
                    0.4234505222898966
                ],
                [
                    "CC1CC(=O)C2(C)CCC(C(C)C)C(O)CC(C1)C2(C)C",
                    0.4234505222898966
                ],
                [
                    "CC(C)C1CCC2(C)C(=O)CCC(CC1O)C2(C)C",
                    0.42334475220649564
                ],
                [
                    "CC1CCC2CC(C)(C(=O)CC(C(C)C)C(O)C1)C2(C)C",
                    0.4226135862856293
                ],
                [
                    "CC1CCC(C(C)C)C(O)CC2CC(C)(C(=O)C1)C2(C)C",
                    0.4226135862856293
                ],
                [
                    "CC1CCC(C(C)C)C(O)CC(=O)C2(C)CC(C1)C2(C)C",
                    0.4226135862856293
                ],
                [
                    "CC1CC(=O)C2(C)CCC(CC(O)C(C(C)C)C1)C2(C)C",
                    0.4226135862856293
                ],
                [
                    "CC1CC(=O)C2(C)CC(CCC(C(C)C)C(O)C1)C2(C)C",
                    0.4226135862856293
                ],
                [
                    "CC(C)C1CCCC2CC(=O)C(C)(CCC1O)C2(C)C",
                    0.4225001481984198
                ],
                [
                    "CC(C)C1CCC2(C)C(=O)CC(CCCC1O)C2(C)C",
                    0.4225001481984198
                ],
                [
                    "CC(C)C1CCC2CC(=O)C(C)(CCC(O)C1C)C2(C)C",
                    0.421211769587116
                ],
                [
                    "CC(C)C1CCC2CC(C)(C(=O)CC1O)C2(C)C",
                    0.42047525605008473
                ],
                [
                    "CC(C)C1CCC2(C)C(=O)CC(CC1O)C2(C)S",
                    0.42047525605008473
                ],
                [
                    "CC(C)C1CCC2(C)C(=O)CC(CC1O)C2(C)P",
                    0.42047525605008473
                ],
                [
                    "CC(C)C1CCC2(C)C(=O)CC(CC1O)C2(C)O",
                    0.42047525605008473
                ],
                [
                    "CC(C)C1CCC2(C)C(=O)CC(CC1O)C2(C)N",
                    0.42047525605008473
                ],
                [
                    "CC(C)C1CCC2(C)C(=O)CC(CC1O)C2(C)F",
                    0.42047525605008473
                ],
                [
                    "CC(C)C1CCC2(C)C(=O)CC(CC1O)C2(C)Cl",
                    0.42047525605008473
                ],
                [
                    "CC(C)C1CCC2(C)C(=O)CC(CC1O)C2(C)Br",
                    0.42047525605008473
                ],
                [
                    "CC1CCCCC2CC(=O)C(C)(CCC(C(C)C)C(O)C1)C2(C)C",
                    0.41979015736886477
                ],
                [
                    "CC1CCCCC2(C)C(=O)CC(CCC(C(C)C)C(O)C1)C2(C)C",
                    0.41979015736886477
                ],
                [
                    "CC1CCC2CC(=O)C(C)(CCCCC(C(C)C)C(O)C1)C2(C)C",
                    0.41979015736886477
                ],
                [
                    "CC1CCC2(C)C(=O)CC(CCCCC(C(C)C)C(O)C1)C2(C)C",
                    0.41979015736886477
                ],
                [
                    "CC(C)C1CC(=O)C2(C)CCC(CCC1O)C2(C)C",
                    0.41953597014763633
                ],
                [
                    "CC(C)C1CC2(C)C(=O)CC(CCC1O)C2(C)C",
                    0.4184137043778615
                ],
                [
                    "CC(C)C1CCC2(C)C(=O)CC(CC(O)C1C)C2(C)C",
                    0.4183300132670378
                ],
                [
                    "CC(C)C1CC2CCC(C)(C(=O)CC(O)C1C)C2(C)C",
                    0.4183300132670378
                ],
                [
                    "CC(C)C1CC2CC(=O)C(C)(CCC(O)C1C)C2(C)C",
                    0.4183300132670378
                ],
                [
                    "CC(C)C1CC(=O)C2(C)CCC(CC(O)C1C)C2(C)C",
                    0.4183300132670378
                ],
                [
                    "CC1CCC2CC(=O)C(C)(CCC(C(C)C)C(O)CC(C)C1)C2(C)C",
                    0.417910447761194
                ],
                [
                    "CC1CCC2(C)C(=O)CC(CCC(C(C)C)C(O)CC(C)C1)C2(C)C",
                    0.417910447761194
                ],
                [
                    "CC1CCC2(C)C(=O)CC(CC(C)CCC(C(C)C)C(O)C1)C2(C)C",
                    0.417690364554548
                ],
                [
                    "CC1CC(=O)C2(C)CCC(CC(C)CCC(C(C)C)C(O)C1)C2(C)C",
                    0.417690364554548
                ],
                [
                    "CC1CCC2CC(=O)C(C)(CCC(O)C1)C2(C)C",
                    0.41753340038353265
                ],
                [
                    "CC1CCCC2CCC(C)(C(=O)CC(C(C)C)C(O)C1)C2(C)C",
                    0.4172614801981401
                ],
                [
                    "CC1CCCC2(C)C(=O)CC(CC(O)C(C(C)C)CC1)C2(C)C",
                    0.4172614801981401
                ],
                [
                    "CC1CCC(C(C)C)C(O)CCCC2(C)C(=O)CC(C1)C2(C)C",
                    0.4172614801981401
                ],
                [
                    "CC1CC(=O)C2(C)CCC(CCCC(C(C)C)C(O)C1)C2(C)C",
                    0.4172614801981401
                ],
                [
                    "CC(C)C1CCC2CC(=O)C(C)(CCC1C)C2(C)C",
                    0.4169606805807075
                ]
            ],
            "execution_time": 424655.29286527634,
            "number_scoring_function_calls": 34249947,
            "metadata": {
                "top_1": 0.4745762711864407,
                "top_10": 0.4591967031021976,
                "top_100": 0.43029618512723417,
                "internal_similarity_max": 0.9523809523809523,
                "internal_similarity_mean": 0.6270140431307778,
                "internal_similarity_histogram_density": [
                    [
                        0.1,
                        0.0,
                        0.0,
                        0.0,
                        0.30000000000000004,
                        3.585999999999997,
                        3.8560000000000008,
                        1.7500000000000004,
                        0.3580000000000001,
                        0.05000000000000001
                    ]
                ],
                "internal_similarity_histogram_bins": [
                    [
                        0.0,
                        0.1,
                        0.2,
                        0.30000000000000004,
                        0.4,
                        0.5,
                        0.6000000000000001,
                        0.7000000000000001,
                        0.8,
                        0.9,
                        1.0
                    ]
                ]
            }
        },
        {
            "benchmark_name": "Median molecules 2",
            "score": 0.2645700777974321,
            "optimized_molecules": [
                [
                    "CCCc1nn(C)c2c(OCC)cc([nH]c1=O)n1c3ccc2OCOC2=C3CC1C(=O)N(C)C2",
                    0.26720626685436827
                ],
                [
                    "CCCc1nn(C)c2c(OCC)cc([nH]c1=O)n1c3ccc2OCOC2=C(C3)CC1C(=O)N(C)C2",
                    0.2646580167978748
                ],
                [
                    "CCCc1nn(C)c2c(OCC)cc([nH]c1=O)n1c(S)ccc2OCOC2=CCC1C(=O)N(C)C2",
                    0.2643402663188405
                ],
                [
                    "CCCc1nn(C)c2c(OCC)cc([nH]c1=O)n1c(P)ccc2OCOC2=CCC1C(=O)N(C)C2",
                    0.2643402663188405
                ],
                [
                    "CCCc1nn(C)c2c(OCC)cc([nH]c1=O)n1c(O)ccc2OCOC2=CCC1C(=O)N(C)C2",
                    0.2643402663188405
                ],
                [
                    "CCCc1nn(C)c2c(OCC)cc([nH]c1=O)n1c(N)ccc2OCOC2=CCC1C(=O)N(C)C2",
                    0.2643402663188405
                ],
                [
                    "CCCc1nn(C)c2c(OCC)cc([nH]c1=O)n1c(F)ccc2OCOC2=CCC1C(=O)N(C)C2",
                    0.2643402663188405
                ],
                [
                    "CCCc1nn(C)c2c(OCC)cc([nH]c1=O)n1c(Cl)ccc2OCOC2=CCC1C(=O)N(C)C2",
                    0.2643402663188405
                ],
                [
                    "CCCc1nn(C)c2c(OCC)cc([nH]c1=O)n1c(C)ccc2OCOC2=CCC1C(=O)N(C)C2",
                    0.2643402663188405
                ],
                [
                    "CCCc1nn(C)c2c(OCC)cc([nH]c1=O)n1c(Br)ccc2OCOC2=CCC1C(=O)N(C)C2",
                    0.2643402663188405
                ],
                [
                    "CCCc1nn(C)c2c3ccc(OCC)n4c(cc2C2=C(CN(C)C(=O)C4C2)OCO3)[nH]c1=O",
                    0.26399630208524505
                ],
                [
                    "CCCc1nn(C)c2c(OCC)cc([nH]c1=O)n1c(S)ccc2OCOC2=NCC1C(=O)N(C)C2",
                    0.26381855522954645
                ],
                [
                    "CCCc1nn(C)c2c(OCC)cc([nH]c1=O)n1c(P)ccc2OCOC2=NCC1C(=O)N(C)C2",
                    0.26381855522954645
                ],
                [
                    "CCCc1nn(C)c2c(OCC)cc([nH]c1=O)n1c(O)ccc2OCOC2=NCC1C(=O)N(C)C2",
                    0.26381855522954645
                ],
                [
                    "CCCc1nn(C)c2c(OCC)cc([nH]c1=O)n1c(F)ccc2OCOC2=NCC1C(=O)N(C)C2",
                    0.26381855522954645
                ],
                [
                    "CCCc1nn(C)c2c(OCC)cc([nH]c1=O)n1c(Cl)ccc2OCOC2=NCC1C(=O)N(C)C2",
                    0.26381855522954645
                ],
                [
                    "CCCc1nn(C)c2c(OCC)cc([nH]c1=O)n1c(C)ccc2OCOC2=NCC1C(=O)N(C)C2",
                    0.26381855522954645
                ],
                [
                    "CCCc1nn(C)c2c(OCC)cc([nH]c1=O)n1c3ccc2OCOC2=C(CC1C(=O)N(C)C2)C3S",
                    0.26232897164000424
                ],
                [
                    "CCCc1nn(C)c2c(OCC)cc([nH]c1=O)n1c3ccc2OCOC2=C(CC1C(=O)N(C)C2)C3P",
                    0.26232897164000424
                ],
                [
                    "CCCc1nn(C)c2c(OCC)cc([nH]c1=O)n1c3ccc2OCOC2=C(CC1C(=O)N(C)C2)C3O",
                    0.26232897164000424
                ],
                [
                    "CCCc1nn(C)c2c(OCC)cc([nH]c1=O)n1c3ccc2OCOC2=C(CC1C(=O)N(C)C2)C3F",
                    0.26232897164000424
                ],
                [
                    "CCCc1nn(C)c2c(OCC)cc([nH]c1=O)n1c3ccc2OCOC2=C(CC1C(=O)N(C)C2)C3Cl",
                    0.26232897164000424
                ],
                [
                    "CCCc1nn(C)c2c(OCC)cc([nH]c1=O)n1c(S)ccc2OCOC2=CCCC1C(=O)N(C)C2",
                    0.26187144452824784
                ],
                [
                    "CCCc1nn(C)c2c(OCC)cc([nH]c1=O)n1c(P)ccc2OCOC2=CCCC1C(=O)N(C)C2",
                    0.26187144452824784
                ],
                [
                    "CCCc1nn(C)c2c(OCC)cc([nH]c1=O)n1c(O)ccc2OCOC2=CCCC1C(=O)N(C)C2",
                    0.26187144452824784
                ],
                [
                    "CCCc1nn(C)c2c(OCC)cc([nH]c1=O)n1c(N)ccc2OCOC2=CCCC1C(=O)N(C)C2",
                    0.26187144452824784
                ],
                [
                    "CCCc1nn(C)c2c(OCC)cc([nH]c1=O)n1c(F)ccc2OCOC2=CCCC1C(=O)N(C)C2",
                    0.26187144452824784
                ],
                [
                    "CCCc1nn(C)c2c(OCC)cc([nH]c1=O)n1c(Cl)ccc2OCOC2=CCCC1C(=O)N(C)C2",
                    0.26187144452824784
                ],
                [
                    "CCCc1nn(C)c2c(OCC)cc([nH]c1=O)n1c(C)ccc2OCOC2=CCCC1C(=O)N(C)C2",
                    0.26187144452824784
                ],
                [
                    "CCCc1nn(C)c2c(OCC)cc([nH]c1=O)n1c(Br)ccc2OCOC2=CCCC1C(=O)N(C)C2",
                    0.26187144452824784
                ],
                [
                    "CCCc1nn(C)c2c(OCC)cc([nH]c1=O)n1c3ccc2OCOC2=CC(C3)C1C(=O)N(C)C2",
                    0.26153509899324123
                ],
                [
                    "CCCc1nn(C)c2c(OCC)cc([nH]c1=O)n1c3ccc2OCOC2=C(CC1C(=O)N(C)C2)P3",
                    0.26153509899324123
                ],
                [
                    "CCCc1nn(C)c2c(OCC)cc([nH]c1=O)n1c(S)ccc2OCOC2=C(S)CC1C(=O)N(C)C2",
                    0.26153509899324123
                ],
                [
                    "CCCc1nn(C)c2c(OCC)cc([nH]c1=O)n1c(S)ccc2OCOC2=C(Cl)CC1C(=O)N(C)C2",
                    0.26153509899324123
                ],
                [
                    "CCCc1nn(C)c2c(OCC)cc([nH]c1=O)n1c(P)ccc2OCOC2=C(N)CC1C(=O)N(C)C2",
                    0.26153509899324123
                ],
                [
                    "CCCc1nn(C)c2c(OCC)cc([nH]c1=O)n1c(P)ccc2OCOC2=C(F)CC1C(=O)N(C)C2",
                    0.26153509899324123
                ],
                [
                    "CCCc1nn(C)c2c(OCC)cc([nH]c1=O)n1c(P)ccc2OCOC2=C(Cl)CC1C(=O)N(C)C2",
                    0.26153509899324123
                ],
                [
                    "CCCc1nn(C)c2c(OCC)cc([nH]c1=O)n1c(P)ccc2OCOC2=C(C)CC1C(=O)N(C)C2",
                    0.26153509899324123
                ],
                [
                    "CCCc1nn(C)c2c(OCC)cc([nH]c1=O)n1c(P)ccc2OCOC2=C(Br)CC1C(=O)N(C)C2",
                    0.26153509899324123
                ],
                [
                    "CCCc1nn(C)c2c(OCC)cc([nH]c1=O)n1c(O)ccc2OCOC2=C(P)CC1C(=O)N(C)C2",
                    0.26153509899324123
                ],
                [
                    "CCCc1nn(C)c2c(OCC)cc([nH]c1=O)n1c(O)ccc2OCOC2=C(O)CC1C(=O)N(C)C2",
                    0.26153509899324123
                ],
                [
                    "CCCc1nn(C)c2c(OCC)cc([nH]c1=O)n1c(O)ccc2OCOC2=C(N)CC1C(=O)N(C)C2",
                    0.26153509899324123
                ],
                [
                    "CCCc1nn(C)c2c(OCC)cc([nH]c1=O)n1c(O)ccc2OCOC2=C(Cl)CC1C(=O)N(C)C2",
                    0.26153509899324123
                ],
                [
                    "CCCc1nn(C)c2c(OCC)cc([nH]c1=O)n1c(O)ccc2OCOC2=C(Br)CC1C(=O)N(C)C2",
                    0.26153509899324123
                ],
                [
                    "CCCc1nn(C)c2c(OCC)cc([nH]c1=O)n1c(N)ccc2OCOC2=C(S)CC1C(=O)N(C)C2",
                    0.26153509899324123
                ],
                [
                    "CCCc1nn(C)c2c(OCC)cc([nH]c1=O)n1c(N)ccc2OCOC2=C(N)CC1C(=O)N(C)C2",
                    0.26153509899324123
                ],
                [
                    "CCCc1nn(C)c2c(OCC)cc([nH]c1=O)n1c(N)ccc2OCOC2=C(Cl)CC1C(=O)N(C)C2",
                    0.26153509899324123
                ],
                [
                    "CCCc1nn(C)c2c(OCC)cc([nH]c1=O)n1c(N)ccc2OCOC2=C(C)CC1C(=O)N(C)C2",
                    0.26153509899324123
                ],
                [
                    "CCCc1nn(C)c2c(OCC)cc([nH]c1=O)n1c(F)ccc2OCOC2=C(S)CC1C(=O)N(C)C2",
                    0.26153509899324123
                ],
                [
                    "CCCc1nn(C)c2c(OCC)cc([nH]c1=O)n1c(F)ccc2OCOC2=C(P)CC1C(=O)N(C)C2",
                    0.26153509899324123
                ],
                [
                    "CCCc1nn(C)c2c(OCC)cc([nH]c1=O)n1c(F)ccc2OCOC2=C(N)CC1C(=O)N(C)C2",
                    0.26153509899324123
                ],
                [
                    "CCCc1nn(C)c2c(OCC)cc([nH]c1=O)n1c(F)ccc2OCOC2=C(Cl)CC1C(=O)N(C)C2",
                    0.26153509899324123
                ],
                [
                    "CCCc1nn(C)c2c(OCC)cc([nH]c1=O)n1c(F)ccc2OCOC2=C(C)CC1C(=O)N(C)C2",
                    0.26153509899324123
                ],
                [
                    "CCCc1nn(C)c2c(OCC)cc([nH]c1=O)n1c(Cl)ccc2OCOC2=C(S)CC1C(=O)N(C)C2",
                    0.26153509899324123
                ],
                [
                    "CCCc1nn(C)c2c(OCC)cc([nH]c1=O)n1c(Cl)ccc2OCOC2=C(P)CC1C(=O)N(C)C2",
                    0.26153509899324123
                ],
                [
                    "CCCc1nn(C)c2c(OCC)cc([nH]c1=O)n1c(Cl)ccc2OCOC2=C(N)CC1C(=O)N(C)C2",
                    0.26153509899324123
                ],
                [
                    "CCCc1nn(C)c2c(OCC)cc([nH]c1=O)n1c(Cl)ccc2OCOC2=C(F)CC1C(=O)N(C)C2",
                    0.26153509899324123
                ],
                [
                    "CCCc1nn(C)c2c(OCC)cc([nH]c1=O)n1c(Cl)ccc2OCOC2=C(Cl)CC1C(=O)N(C)C2",
                    0.26153509899324123
                ],
                [
                    "CCCc1nn(C)c2c(OCC)cc([nH]c1=O)n1c(Cl)ccc2OCOC2=C(C)CC1C(=O)N(C)C2",
                    0.26153509899324123
                ],
                [
                    "CCCc1nn(C)c2c(OCC)cc([nH]c1=O)n1c(C)ccc2OCOC2=C(S)CC1C(=O)N(C)C2",
                    0.26153509899324123
                ],
                [
                    "CCCc1nn(C)c2c(OCC)cc([nH]c1=O)n1c(C)ccc2OCOC2=C(P)CC1C(=O)N(C)C2",
                    0.26153509899324123
                ],
                [
                    "CCCc1nn(C)c2c(OCC)cc([nH]c1=O)n1c(C)ccc2OCOC2=C(O)CC1C(=O)N(C)C2",
                    0.26153509899324123
                ],
                [
                    "CCCc1nn(C)c2c(OCC)cc([nH]c1=O)n1c(C)ccc2OCOC2=C(N)CC1C(=O)N(C)C2",
                    0.26153509899324123
                ],
                [
                    "CCCc1nn(C)c2c(OCC)cc([nH]c1=O)n1c(C)ccc2OCOC2=C(Cl)CC1C(=O)N(C)C2",
                    0.26153509899324123
                ],
                [
                    "CCCc1nn(C)c2c(OCC)cc([nH]c1=O)n1c(C)ccc2OCOC2=C(C)CC1C(=O)N(C)C2",
                    0.26153509899324123
                ],
                [
                    "CCCc1nn(C)c2c(OCC)cc([nH]c1=O)n1c(Br)ccc2OCOC2=C(S)CC1C(=O)N(C)C2",
                    0.26153509899324123
                ],
                [
                    "CCCc1nn(C)c2c(OCC)cc([nH]c1=O)n1c(Br)ccc2OCOC2=C(P)CC1C(=O)N(C)C2",
                    0.26153509899324123
                ],
                [
                    "CCCc1nn(C)c2c(OCC)cc([nH]c1=O)n1c(Br)ccc2OCOC2=C(C)CC1C(=O)N(C)C2",
                    0.26153509899324123
                ],
                [
                    "CCCc1nn(C)c2c(OCC)cc([nH]c1=O)n1c(Br)ccc2OCOC2=C(Br)CC1C(=O)N(C)C2",
                    0.26153509899324123
                ],
                [
                    "CCCc1nn(C)c2c(OCC)cc([nH]c1=O)n1c(P)ccc2OCOC2=NCCC1C(=O)N(C)C2",
                    0.261314202666526
                ],
                [
                    "CCCc1nn(C)c2c(OCC)cc([nH]c1=O)n1c(N)ccc2OCOC2=NCCC1C(=O)N(C)C2",
                    0.261314202666526
                ],
                [
                    "CCCc1nn(C)c2c(OCC)cc([nH]c1=O)n1c(F)ccc2OCOC2=NCCC1C(=O)N(C)C2",
                    0.261314202666526
                ],
                [
                    "CCCc1nn(C)c2c(OCC)cc([nH]c1=O)n1c(Cl)ccc2OCOC2=NCCC1C(=O)N(C)C2",
                    0.261314202666526
                ],
                [
                    "CCCc1nn(C)c2c(OCC)cc([nH]c1=O)n1c(C)ccc2OCOC2=NCCC1C(=O)N(C)C2",
                    0.261314202666526
                ],
                [
                    "CCCc1nn(C)c2c(OCC)cc([nH]c1=O)n1cccc2OCOC2=C(S)CC1C(=O)N(C)C2",
                    0.26117248746961885
                ],
                [
                    "CCCc1nn(C)c2c(OCC)cc([nH]c1=O)n1cccc2OCOC2=C(P)CC1C(=O)N(C)C2",
                    0.26117248746961885
                ],
                [
                    "CCCc1nn(C)c2c(OCC)cc([nH]c1=O)n1cccc2OCOC2=C(O)CC1C(=O)N(C)C2",
                    0.26117248746961885
                ],
                [
                    "CCCc1nn(C)c2c(OCC)cc([nH]c1=O)n1cccc2OCOC2=C(F)CC1C(=O)N(C)C2",
                    0.26117248746961885
                ],
                [
                    "CCCc1nn(C)c2c(OCC)cc([nH]c1=O)n1cccc2OCOC2=C(Cl)CC1C(=O)N(C)C2",
                    0.26117248746961885
                ],
                [
                    "CCCc1nn(C)c2c(OCC)cc([nH]c1=O)n1cccc2OCOC2=C(C)CC1C(=O)N(C)C2",
                    0.26117248746961885
                ],
                [
                    "CCCc1nn(C)c2c(OCC)cc([nH]c1=O)n1cccc2OCOC2=C(Br)CC1C(=O)N(C)C2",
                    0.26117248746961885
                ],
                [
                    "CCCc1nn(C)c2c(OCC)cc([nH]c1=O)n1c3ccc2OCOC2=S(C3)CC1C(=O)N(C)C2",
                    0.2610184488319372
                ],
                [
                    "CCCc1nn(C)c2c(OCC)cc([nH]c1=O)n1c3ccc2OCOC2=NC(C3)C1C(=O)N(C)C2",
                    0.2610184488319372
                ],
                [
                    "CCCc1nn(C)c2c(OCC)cc([nH]c1=O)n1c3ccc2OCOC2=C3CCC1C(=O)N(C)C2",
                    0.2610184488319372
                ],
                [
                    "CCCc1nn(C)c2c(OCC)cc([nH]c1=O)n1c(P)ccc2OCOC2=[SH]CC1C(=O)N(C)C2",
                    0.26069788401076216
                ],
                [
                    "CCCc1nn(C)c2c(OCC)cc([nH]c1=O)n1c(O)ccc2OCOC2=[SH]CC1C(=O)N(C)C2",
                    0.26069788401076216
                ],
                [
                    "CCCc1nn(C)c2c(OCC)cc([nH]c1=O)n1c(O)ccc2OCOC2=PCC1C(=O)N(C)C2",
                    0.26069788401076216
                ],
                [
                    "CCCc1nn(C)c2c(OCC)cc([nH]c1=O)n1c(N)ccc2OCOC2=[SH]CC1C(=O)N(C)C2",
                    0.26069788401076216
                ],
                [
                    "CCCc1nn(C)c2c(OCC)cc([nH]c1=O)n1c(F)ccc2OCOC2=PCC1C(=O)N(C)C2",
                    0.26069788401076216
                ],
                [
                    "CCCc1nn(C)c2c(OCC)cc([nH]c1=O)n1c(Cl)ccc2OCOC2=[SH]CC1C(=O)N(C)C2",
                    0.26069788401076216
                ],
                [
                    "CCCc1nn(C)c2c(OCC)cc([nH]c1=O)n1c(Cl)ccc2OCOC2=PCC1C(=O)N(C)C2",
                    0.26069788401076216
                ],
                [
                    "CCCc1nn(C)c2c(OCC)cc([nH]c1=O)n1c3ccc2OCOC2=C3CC1C(=O)N(C)CC2",
                    0.2603998173568433
                ],
                [
                    "CCCc1nn(C)c2c(OCC)cc([nH]c1=O)n1cccc2OCOC2=CCC1C(=O)N(C)C2",
                    0.26035133176466285
                ],
                [
                    "CCCc1nn(C)c2c(OCC)cc([nH]c1=O)n1c(SC)ccc2OCOC2=CCC1C(=O)N(C)C2",
                    0.2601547256603701
                ],
                [
                    "CCCc1nn(C)c2c(OCC)cc([nH]c1=O)n1c(PS)ccc2OCOC2=CCC1C(=O)N(C)C2",
                    0.2601547256603701
                ],
                [
                    "CCCc1nn(C)c2c(OCC)cc([nH]c1=O)n1c(PP)ccc2OCOC2=CCC1C(=O)N(C)C2",
                    0.2601547256603701
                ],
                [
                    "CCCc1nn(C)c2c(OCC)cc([nH]c1=O)n1c(PC)ccc2OCOC2=CCC1C(=O)N(C)C2",
                    0.2601547256603701
                ],
                [
                    "CCCc1nn(C)c2c(OCC)cc([nH]c1=O)n1c(OBr)ccc2OCOC2=CCC1C(=O)N(C)C2",
                    0.2601547256603701
                ],
                [
                    "CCCc1nn(C)c2c(OCC)cc([nH]c1=O)n1c(CP)ccc2OCOC2=CCC1C(=O)N(C)C2",
                    0.2601547256603701
                ],
                [
                    "CCCc1nn(C)c2c(OCC)cc([nH]c1=O)n1c(CN)ccc2OCOC2=CCC1C(=O)N(C)C2",
                    0.2601547256603701
                ]
            ],
            "execution_time": 14.98444151878357,
            "number_scoring_function_calls": 1000,
            "metadata": {
                "top_1": 0.26720626685436827,
                "top_10": 0.26465864142029677,
                "top_100": 0.26184532511763114,
                "internal_similarity_max": 0.8918918918918919,
                "internal_similarity_mean": 0.6687035898861875,
                "internal_similarity_histogram_density": [
                    [
                        0.1,
                        0.0,
                        0.0,
                        0.0,
                        0.0,
                        0.8439999999999993,
                        5.816000000000002,
                        2.5020000000000007,
                        0.7380000000000002,
                        0.0
                    ]
                ],
                "internal_similarity_histogram_bins": [
                    [
                        0.0,
                        0.1,
                        0.2,
                        0.30000000000000004,
                        0.4,
                        0.5,
                        0.6000000000000001,
                        0.7000000000000001,
                        0.8,
                        0.9,
                        1.0
                    ]
                ]
            }
        },
        {
            "benchmark_name": "Osimertinib MPO",
            "score": 0.9228409247518149,
            "optimized_molecules": [
                [
                    "C=NS(=O)Nc1c(Nc2n[pH]cc3oc(=O)c(N(C)CCN(C)C)c-3on2C)c1=NC",
                    0.925512670905103
                ],
                [
                    "C=NS(=O)Nc1c(Nc2n[pH]cc3oc(=NC)c(N(C)CCN(C)C)c-3on2C)c1=O",
                    0.925512670905103
                ],
                [
                    "C=NS(=O)Nc1c(Nc2n[pH]cc3oc(=O)c(N(C)CCN(C)C)c-3on2P)c1=NC",
                    0.9227981234839999
                ],
                [
                    "C=NS(=O)Nc1c(Nc2n[pH]cc3oc(=NC)c(N(C)CCN(C)C)c-3on2P)c1=O",
                    0.9227981234839999
                ],
                [
                    "C=NS(=O)Nc1c(Nc2n[pH]cc3oc(=NC)c(N(C)CCN(C)C)c-3on2C)c1=N",
                    0.9220658205880397
                ],
                [
                    "C=NS(=O)Nc1c(Nc2n[pH]cc3oc(=N)c(N(C)CCN(C)C)c-3on2C)c1=NC",
                    0.9220658205880397
                ],
                [
                    "C=NS(=O)Nc1c(Nc2n[pH]cc3oc(=O)c(N(C)CCN(C)C)c-3on2P)c1=O",
                    0.921264273483402
                ],
                [
                    "C=NS(=O)Nc1c(Nc2n[pH]cc3oc(=O)c(N(C)CCN(C)C)c-3on2C)c1=O",
                    0.921264273483402
                ],
                [
                    "C=NS(=O)Nc1c(Nc2n[pH]cc3oc(=O)c(N(C)CCN(C)C)c-3on2C)c1=N",
                    0.9212401619060949
                ],
                [
                    "C=NS(=O)Nc1c(Nc2n[pH]cc3oc(=N)c(N(C)CCN(C)C)c-3on2C)c1=O",
                    0.9212401619060949
                ],
                [
                    "C=NS(=O)Nc1c(Nc2n[pH]cc3oc(=O)c(N(P)CCN(C)C)c-3on2C)c1=O",
                    0.9209096262281217
                ],
                [
                    "CN(C)CCN(C)c1c2on(C)c(Nc3c(NC(=O)C=P)c3=O)n[pH]cc-2oc1=O",
                    0.9203830165466463
                ],
                [
                    "CN=c1oc2c[pH]nc(Nc3c(NS(=O)C=P)c3=NN)n(P)oc-2c1N(C)CCN(C)C",
                    0.9202632000507777
                ],
                [
                    "CN=c1oc2c[pH]nc(Nc3c(NS(=O)C=P)c3=NN)n(C)oc-2c1N(P)CCN(C)C",
                    0.9202632000507777
                ],
                [
                    "CN=c1oc2c[pH]nc(Nc3c(NS(=O)C=P)c3=NN)n(C)oc-2c1N(C)CCN(C)C",
                    0.9202632000507777
                ],
                [
                    "CN=c1oc2c[pH]nc(Nc3c(NC(=O)C=P)c3=NN)n(P)oc-2c1N(P)CCN(C)C",
                    0.9202632000507777
                ],
                [
                    "CN=c1oc2c[pH]nc(Nc3c(NC(=O)C=P)c3=NN)n(P)oc-2c1N(C)CCN(C)C",
                    0.9202632000507777
                ],
                [
                    "CN=c1oc2c[pH]nc(Nc3c(NC(=O)C=P)c3=NN)n(C)oc-2c1N(P)CCN(C)C",
                    0.9202632000507777
                ],
                [
                    "CN=c1oc2c[pH]nc(Nc3c(NC(=O)C=P)c3=NN)n(C)oc-2c1N(C)CCN(C)C",
                    0.9202632000507777
                ],
                [
                    "CN=c1c(Nc2n[pH]cc3oc(=NN)c(N(P)CCN(C)C)c-3on2C)c1NS(=O)C=P",
                    0.9202632000507777
                ],
                [
                    "CN=c1c(Nc2n[pH]cc3oc(=NN)c(N(C)CCN(C)C)c-3on2P)c1NS(=O)C=P",
                    0.9202632000507777
                ],
                [
                    "CN=c1c(Nc2n[pH]cc3oc(=NN)c(N(C)CCN(C)C)c-3on2C)c1NS(=O)C=P",
                    0.9202632000507777
                ],
                [
                    "CN=c1c(NC(=O)C=P)c1Nc1n[pH]cc2oc(=NN)c(N(P)CCN(C)C)c-2on1P",
                    0.9202632000507777
                ],
                [
                    "CN=c1c(NC(=O)C=P)c1Nc1n[pH]cc2oc(=NN)c(N(P)CCN(C)C)c-2on1C",
                    0.9202632000507777
                ],
                [
                    "CN=c1c(NC(=O)C=P)c1Nc1n[pH]cc2oc(=NN)c(N(C)CCN(C)C)c-2on1P",
                    0.9202632000507777
                ],
                [
                    "CN=c1c(NC(=O)C=P)c1Nc1n[pH]cc2oc(=NN)c(N(C)CCN(C)C)c-2on1C",
                    0.9202632000507777
                ],
                [
                    "CN(C)CCN(P)c1c2on(C)c(Nc3c(NC(=O)C=P)c3=NP)n[pH]cc-2oc1=NN",
                    0.9202632000507777
                ],
                [
                    "CN(C)CCN(P)c1c2on(C)c(Nc3c(NC(=O)C=P)c3=NN)n[pH]cc-2oc1=NP",
                    0.9202632000507777
                ],
                [
                    "CN(C)CCN(C)c1c2on(P)c(Nc3c(NC(=O)C=P)c3=NP)n[pH]cc-2oc1=NN",
                    0.9202632000507777
                ],
                [
                    "CN(C)CCN(C)c1c2on(P)c(Nc3c(NC(=O)C=P)c3=NN)n[pH]cc-2oc1=NP",
                    0.9202632000507777
                ],
                [
                    "CN(C)CCN(C)c1c2on(C)c(Nc3c(NS(=O)C=P)c3=NP)n[pH]cc-2oc1=NN",
                    0.9202632000507777
                ],
                [
                    "CN(C)CCN(C)c1c2on(C)c(Nc3c(NS(=O)C=P)c3=NN)n[pH]cc-2oc1=NP",
                    0.9202632000507777
                ],
                [
                    "CN(C)CCN(C)c1c2on(C)c(Nc3c(NC(=O)C=P)c3=NP)n[pH]cc-2oc1=NN",
                    0.9202632000507777
                ],
                [
                    "CN(C)CCN(C)c1c2on(C)c(Nc3c(NC(=O)C=P)c3=NN)n[pH]cc-2oc1=NP",
                    0.9202632000507777
                ],
                [
                    "C=NS(=S)Nc1c(Nc2n[pH]cc3oc(=NP)c(N(C)CCN(C)C)c-3on2C)c1=NN",
                    0.9202632000507777
                ],
                [
                    "C=NS(=S)Nc1c(Nc2n[pH]cc3oc(=NN)c(N(P)CCN(C)C)c-3on2C)c1=NC",
                    0.9202632000507777
                ],
                [
                    "C=NS(=S)Nc1c(Nc2n[pH]cc3oc(=NN)c(N(C)CCN(C)C)c-3on2P)c1=NC",
                    0.9202632000507777
                ],
                [
                    "C=NS(=S)Nc1c(Nc2n[pH]cc3oc(=NN)c(N(C)CCN(C)C)c-3on2C)c1=NP",
                    0.9202632000507777
                ],
                [
                    "C=NS(=S)Nc1c(Nc2n[pH]cc3oc(=NN)c(N(C)CCN(C)C)c-3on2C)c1=NC",
                    0.9202632000507777
                ],
                [
                    "C=NS(=S)Nc1c(Nc2n[pH]cc3oc(=NC)c(N(P)CCN(C)C)c-3on2C)c1=NN",
                    0.9202632000507777
                ],
                [
                    "C=NS(=S)Nc1c(Nc2n[pH]cc3oc(=NC)c(N(C)CCN(C)C)c-3on2P)c1=NN",
                    0.9202632000507777
                ],
                [
                    "C=NS(=S)Nc1c(Nc2n[pH]cc3oc(=NC)c(N(C)CCN(C)C)c-3on2C)c1=NN",
                    0.9202632000507777
                ],
                [
                    "C=NS(=O)Nc1c(Nc2n[pH]cc3sc(=NN)c(N(C)CCN(C)C)c-3on2C)c1=NC",
                    0.9202632000507777
                ],
                [
                    "C=NS(=O)Nc1c(Nc2n[pH]cc3sc(=NC)c(N(C)CCN(C)C)c-3on2C)c1=NN",
                    0.9202632000507777
                ],
                [
                    "C=NS(=O)Nc1c(Nc2n[pH]cc3oc(=O)c(N(C)CCN(C)C)c-3on2C)c1=NOC",
                    0.9202632000507777
                ],
                [
                    "C=NS(=O)Nc1c(Nc2n[pH]cc3oc(=NP)c(N(P)CCN(C)C)c-3on2P)c1=NN",
                    0.9202632000507777
                ],
                [
                    "C=NS(=O)Nc1c(Nc2n[pH]cc3oc(=NP)c(N(P)CCN(C)C)c-3on2C)c1=NN",
                    0.9202632000507777
                ],
                [
                    "C=NS(=O)Nc1c(Nc2n[pH]cc3oc(=NP)c(N(C)CCN(C)C)c-3on2P)c1=NN",
                    0.9202632000507777
                ],
                [
                    "C=NS(=O)Nc1c(Nc2n[pH]cc3oc(=NP)c(N(C)CCN(C)C)c-3on2C)c1=NN",
                    0.9202632000507777
                ],
                [
                    "C=NS(=O)Nc1c(Nc2n[pH]cc3oc(=NOC)c(N(C)CCN(C)C)c-3on2C)c1=O",
                    0.9202632000507777
                ],
                [
                    "C=NS(=O)Nc1c(Nc2n[pH]cc3oc(=NO)c(N(C)CCN(C)C)c-3on2C)c1=NC",
                    0.9202632000507777
                ],
                [
                    "C=NS(=O)Nc1c(Nc2n[pH]cc3oc(=NN)c(N(P)CCN(C)C)c-3on2P)c1=NP",
                    0.9202632000507777
                ],
                [
                    "C=NS(=O)Nc1c(Nc2n[pH]cc3oc(=NN)c(N(P)CCN(C)C)c-3on2P)c1=NC",
                    0.9202632000507777
                ],
                [
                    "C=NS(=O)Nc1c(Nc2n[pH]cc3oc(=NN)c(N(P)CCN(C)C)c-3on2C)c1=NP",
                    0.9202632000507777
                ],
                [
                    "C=NS(=O)Nc1c(Nc2n[pH]cc3oc(=NN)c(N(P)CCN(C)C)c-3on2C)c1=NC",
                    0.9202632000507777
                ],
                [
                    "C=NS(=O)Nc1c(Nc2n[pH]cc3oc(=NN)c(N(C)CCN(C)C)c-3sn2C)c1=NC",
                    0.9202632000507777
                ],
                [
                    "C=NS(=O)Nc1c(Nc2n[pH]cc3oc(=NN)c(N(C)CCN(C)C)c-3on2P)c1=NP",
                    0.9202632000507777
                ],
                [
                    "C=NS(=O)Nc1c(Nc2n[pH]cc3oc(=NN)c(N(C)CCN(C)C)c-3on2P)c1=NC",
                    0.9202632000507777
                ],
                [
                    "C=NS(=O)Nc1c(Nc2n[pH]cc3oc(=NN)c(N(C)CCN(C)C)c-3on2C)c1=NP",
                    0.9202632000507777
                ],
                [
                    "C=NS(=O)Nc1c(Nc2n[pH]cc3oc(=NN)c(N(C)CCN(C)C)c-3on2C)c1=NC",
                    0.9202632000507777
                ],
                [
                    "C=NS(=O)Nc1c(Nc2n[pH]cc3oc(=NN)c(N(C)CCN(C)C)c-3[pH]n2C)c1=NC",
                    0.9202632000507777
                ],
                [
                    "C=NS(=O)Nc1c(Nc2n[pH]cc3oc(=NC)c(N(P)CCN(C)C)c-3on2P)c1=NN",
                    0.9202632000507777
                ],
                [
                    "C=NS(=O)Nc1c(Nc2n[pH]cc3oc(=NC)c(N(P)CCN(C)C)c-3on2C)c1=NN",
                    0.9202632000507777
                ],
                [
                    "C=NS(=O)Nc1c(Nc2n[pH]cc3oc(=NC)c(N(C)CCN(C)C)c-3sn2C)c1=NN",
                    0.9202632000507777
                ],
                [
                    "C=NS(=O)Nc1c(Nc2n[pH]cc3oc(=NC)c(N(C)CCN(C)C)c-3on2P)c1=NN",
                    0.9202632000507777
                ],
                [
                    "C=NS(=O)Nc1c(Nc2n[pH]cc3oc(=NC)c(N(C)CCN(C)C)c-3on2C)c1=NO",
                    0.9202632000507777
                ],
                [
                    "C=NS(=O)Nc1c(Nc2n[pH]cc3oc(=NC)c(N(C)CCN(C)C)c-3on2C)c1=NN",
                    0.9202632000507777
                ],
                [
                    "C=NS(=O)Nc1c(Nc2n[pH]cc3oc(=NC)c(N(C)CCN(C)C)c-3[pH]n2C)c1=NN",
                    0.9202632000507777
                ],
                [
                    "C=CC(=O)Nc1c(Nc2n[pH]cc3oc(=NN)c(N(C)CCN(C)C)c-3on2C)c1=NC",
                    0.9202632000507777
                ],
                [
                    "C=CC(=O)Nc1c(Nc2n[pH]cc3oc(=NC)c(N(C)CCN(C)C)c-3on2C)c1=NN",
                    0.9202632000507777
                ],
                [
                    "C=CS(=O)Nc1c(Nc2n[pH]cc3oc(=NN)c(N(C)CCN(C)C)c-3on2C)c1=NC",
                    0.9202565557744592
                ],
                [
                    "C=CS(=O)Nc1c(Nc2n[pH]cc3oc(=NC)c(N(C)CCN(C)C)c-3on2C)c1=NN",
                    0.9202565557744592
                ],
                [
                    "C=CC(=O)Nc1c(Nc2n[pH]cc3oc(=NN)c(N(C)CCN(C)C)c-3on2P)c1=NC",
                    0.920240005109136
                ],
                [
                    "C=CC(=O)Nc1c(Nc2n[pH]cc3oc(=NC)c(N(C)CCN(C)C)c-3on2P)c1=NN",
                    0.920240005109136
                ],
                [
                    "C=NS(=O)Nc1c(Nc2n[pH]cc3oc(=NN)c(N(C)CCN(C)C)c-3[pH]n2P)c1=NC",
                    0.9202207952995324
                ],
                [
                    "C=NS(=O)Nc1c(Nc2n[pH]cc3oc(=NC)c(N(C)CCN(C)C)c-3[pH]n2P)c1=NN",
                    0.9202207952995324
                ],
                [
                    "C=NC(=O)Nc1c(Nc2n[pH]cc3oc(=NN)c(N(C)CCN(C)C)c-3on2C)c1=NC",
                    0.9202124719400813
                ],
                [
                    "C=NC(=O)Nc1c(Nc2n[pH]cc3oc(=NC)c(N(C)CCN(C)C)c-3on2C)c1=NN",
                    0.9202124719400813
                ],
                [
                    "CN=c1oc2c[pH]nc(Nc3c(NS(=O)C=P)c3=NN)n(P)oc-2c1N(P)CCN(C)C",
                    0.9201723734050291
                ],
                [
                    "CN=c1c(Nc2n[pH]cc3oc(=NN)c(N(P)CCN(C)C)c-3on2P)c1NS(=O)C=P",
                    0.9201723734050291
                ],
                [
                    "CN(C)CCN(C)c1c2on(P)c(Nc3c(NS(=O)C=P)c3=NP)n[pH]cc-2oc1=NN",
                    0.9201723734050291
                ],
                [
                    "CN(C)CCN(C)c1c2on(P)c(Nc3c(NS(=O)C=P)c3=NN)n[pH]cc-2oc1=NP",
                    0.9201723734050291
                ],
                [
                    "C=NS(=O)Nc1c(Nc2n[pH]cc3oc(=NN)c(N(C)PCN(C)C)c-3on2C)c1=NC",
                    0.9201547890789922
                ],
                [
                    "C=NS(=O)Nc1c(Nc2n[pH]cc3oc(=NC)c(N(C)PCN(C)C)c-3on2C)c1=NN",
                    0.9201547890789922
                ],
                [
                    "C=NS(=O)Nc1c(Nc2n[pH]cc3oc(=O)c(N(P)CCN(C)C)c-3on2C)c1=NC",
                    0.9201262593449199
                ],
                [
                    "C=NS(=O)Nc1c(Nc2n[pH]cc3oc(=O)c(N(C)CCN(C)C)c-3on2C)c1=NP",
                    0.9201262593449199
                ],
                [
                    "C=NS(=O)Nc1c(Nc2n[pH]cc3oc(=NP)c(N(C)CCN(C)C)c-3on2C)c1=O",
                    0.9201262593449199
                ],
                [
                    "C=NS(=O)Nc1c(Nc2n[pH]cc3oc(=NC)c(N(P)CCN(C)C)c-3on2C)c1=O",
                    0.9201262593449199
                ],
                [
                    "C=NS(=O)Nc1c(Nc2n[pH]cc3sc(=NN)c(N(C)CCN(C)C)c-3on2P)c1=NC",
                    0.9199825211749385
                ],
                [
                    "C=NS(=O)Nc1c(Nc2n[pH]cc3sc(=NC)c(N(C)CCN(C)C)c-3on2P)c1=NN",
                    0.9199825211749385
                ],
                [
                    "C=NS(=O)Nc1c(Nc2n[pH]cc3oc(=NN)c(N(C)CCN(C)C)c-3sn2P)c1=NC",
                    0.9199825211749385
                ],
                [
                    "C=NS(=O)Nc1c(Nc2n[pH]cc3oc(=NC)c(N(C)CCN(C)C)c-3sn2P)c1=NN",
                    0.9199825211749385
                ],
                [
                    "C=NS(=O)Nc1c(Nc2n[pH]pc3oc(=NN)c(N(C)CCN(C)C)c-3on2C)c1=NC",
                    0.919851929725833
                ],
                [
                    "C=NS(=O)Nc1c(Nc2n[pH]pc3oc(=NC)c(N(C)CCN(C)C)c-3on2C)c1=NN",
                    0.919851929725833
                ],
                [
                    "C=NS(=O)Nc1c(Nc2n[pH]cc3oc(=O)c(N(C)CCN(C)C)c-3on2P)c1=N",
                    0.9197247986350632
                ],
                [
                    "C=NS(=O)Nc1c(Nc2n[pH]cc3oc(=N)c(N(C)CCN(C)C)c-3on2P)c1=O",
                    0.9197247986350632
                ],
                [
                    "C=NS(=S)Nc1c(Nc2n[pH]cc3oc(=NP)c(N(C)CCN(C)C)c-3on2P)c1=NN",
                    0.9196554186056345
                ],
                [
                    "C=NS(=S)Nc1c(Nc2n[pH]cc3oc(=NN)c(N(P)CCN(C)C)c-3on2P)c1=NC",
                    0.9196554186056345
                ],
                [
                    "C=NS(=S)Nc1c(Nc2n[pH]cc3oc(=NN)c(N(C)CCN(C)C)c-3on2P)c1=NP",
                    0.9196554186056345
                ],
                [
                    "C=NS(=S)Nc1c(Nc2n[pH]cc3oc(=NC)c(N(P)CCN(C)C)c-3on2P)c1=NN",
                    0.9196554186056345
                ]
            ],
            "execution_time": 96134.09118032455,
            "number_scoring_function_calls": 3555955,
            "metadata": {
                "top_1": 0.925512670905103,
                "top_10": 0.9225762100733279,
                "top_100": 0.9204338932770135,
                "internal_similarity_max": 0.8918918918918919,
                "internal_similarity_mean": 0.5741516103221012,
                "internal_similarity_histogram_density": [
                    [
                        0.1,
                        0.0,
                        0.0,
                        0.3360000000000001,
                        2.0320000000000005,
                        3.7479999999999962,
                        2.2920000000000003,
                        1.0280000000000002,
                        0.4640000000000001,
                        0.0
                    ]
                ],
                "internal_similarity_histogram_bins": [
                    [
                        0.0,
                        0.1,
                        0.2,
                        0.30000000000000004,
                        0.4,
                        0.5,
                        0.6000000000000001,
                        0.7000000000000001,
                        0.8,
                        0.9,
                        1.0
                    ]
                ]
            }
        },
        {
            "benchmark_name": "Fexofenadine MPO",
            "score": 0.9684541037133568,
            "optimized_molecules": [
                [
                    "CC1(c2ccc(C(O)CCCN3CCC(C4(O)C(=O)C=CC=C4C=CC=O)CC3)cc2)C=C1O",
                    0.9735750865758508
                ],
                [
                    "CC1(c2c#cc(C(O)CCCN3CCC(C4(O)C(=O)C=CC=C4C=CC=O)CC3)cc2)C=C1O",
                    0.9735750865758508
                ],
                [
                    "CC12C=CC=C(C(O)CCCN3CCC(C4(O)C(=O)C=CC=C4C=CC=O)CC3)C3(C=C3)C=C1C=C2O",
                    0.9725223335115852
                ],
                [
                    "CC1(c2ccc(C(O)CCCN3CCCC(C4(O)C(=O)C=CC=C4C=CC=O)CC3)cc2)C=C1O",
                    0.9707155523960032
                ],
                [
                    "CC1(c2c#cc(C(O)CCCN3CCCC(C4(O)C(=O)C=CC=C4C=CC=O)CC3)cc2)C=C1O",
                    0.9707155523960032
                ],
                [
                    "CC=CC=CC1=CC=CC(=O)C1(O)C1CCN(CCCC(O)C2=CC=CC3(C)C(O)=CC3=CN2C=O)CC1",
                    0.9692898764337197
                ],
                [
                    "CC12C=CC=C(C(O)CCCN3CCC(C4(O)C(=O)C=CC=C4C=CC=CC=O)CC3)OC=C1C=C2O",
                    0.9691128398466746
                ],
                [
                    "CC12C=CC=C(C(O)CCCN3CCC(C4(O)C(=O)C=CC=C4C=CC=CC=O)CC3)NC=C1C=C2O",
                    0.9691128398466746
                ],
                [
                    "CC12C=CC=C(C(O)CCCN3CCC(C4(O)C(=O)C=CC=C4C=CC=CN)CC3)C3(C=C3)C=C1C=C2O",
                    0.9670217067723892
                ],
                [
                    "CC=CC=CC1=CC=CC(=O)C1(O)C1CCN(CCCC(O)C2=CC=CC3(C)C(O)=CC3=CC2O)CC1",
                    0.9660321131306543
                ],
                [
                    "CC=CC=CC1=CC=CC(=O)C1(O)C1CCN(CCCC(O)C2=CC=CC3(C)C(O)=CC3=CN2)CC1",
                    0.9659949151018337
                ],
                [
                    "CC12C=CC=C(C(O)CCCN3CCC(C4(O)C(=O)C=CC4=CC=CC=O)CC3)C3(C=C3)C=C1C=C2O",
                    0.9642489545015956
                ],
                [
                    "CC12C=CC=C(C(O)CCCN3CCC(C4(O)C(=O)C=CC=C4C=CC=CC=O)CC3)CC=C1C=C2O",
                    0.9641001678229449
                ],
                [
                    "CC12C=CC=C(C(O)CCCN3CCC(C4(O)C(=O)C=CC=C4C=CC=CO)CC3)NC=C1C=C2O",
                    0.9640403203155087
                ],
                [
                    "CC12C=CC=C(C(O)CCCN3CCC(C4(O)C(=O)C=CC=C4C=CC=CO)CC3)N(C=O)C=C1C=C2O",
                    0.9637507060655027
                ],
                [
                    "CC12C=CC=C(C(O)CCCN3CCC(C4(O)C(=O)C=CC=C4C=CC=CC=N)CC3)NC=C1C=C2O",
                    0.9632916249476305
                ],
                [
                    "CC=CC1=CC=C(C=CC=O)C1(O)C1CCN(CCCC(O)C2=CC=CC3(C)C(O)=CC3=CN2)CC1",
                    0.9632709674363195
                ],
                [
                    "CC12C=CC=C(C(O)CCCN3CCC(C4(O)C(=O)C=CC=C4C=CN)CC3)C3(C=C3)C=C1C=C2O",
                    0.9631724192428774
                ],
                [
                    "CC=CC=CC1=CC=CC(=O)C1(O)C1CCN(CCCC(O)C2=CC=CC3(O)C(O)=CC3=CC23C=C3)CC1",
                    0.9631630530502455
                ],
                [
                    "CC1(c2ccc(C(O)CCCN3CCC(C4(O)C(=O)C=CCC=C4C=CC=O)CC3)cc2)C=C1O",
                    0.9630547447523983
                ],
                [
                    "CC1(c2c#cc(C(O)CCCN3CCC(C4(O)C(=O)C=CCC=C4C=CC=O)CC3)cc2)C=C1O",
                    0.9630547447523983
                ],
                [
                    "CC12C(O)=CC1=CC1C=CC2=CC=C1C(O)CCCN1CCC(C2(O)C(=O)C=CC=C2C=CC=O)CC1",
                    0.963048145096789
                ],
                [
                    "CC12C=CC=C(C(O)CCCN3CCC(C4(O)C(=O)C=CC=C4C=CC=CO)CC3)OC=C1C=C2O",
                    0.9630176885379451
                ],
                [
                    "CC=CN1C=C2C=C(O)C2(C)C=CC=C1C(O)CCCN1CCC(C2(O)C(=O)C=CC=C2C=CC=O)CC1",
                    0.9627029767339057
                ],
                [
                    "CC(C)(CO)c1c#cc(C(O)CCCN2CCC(C3(O)C(=O)C=CC=C3C=CC=O)CC2)cc1",
                    0.9626694714436134
                ],
                [
                    "CC1=C(O)C2(C)C=CC=C(C(O)CCCN3CCC(C4(O)C(=O)C=CC=C4C=CC=CC=O)CC3)NC=C12",
                    0.9625722801733201
                ],
                [
                    "CC12C=CC=C(C(O)CCCN3CCC(C4(O)C(=O)C=CC=C4C=CC=CO)CC3)C=S=C1C=C2O",
                    0.9625578931665346
                ],
                [
                    "CC12C=CC=C(C(O)CCCN3CCC(C4(O)C(=O)C=CC=C4C=CC=CN)CC3)CC=C1C=C2O",
                    0.9625578931665346
                ],
                [
                    "CC12C=CC=C(C(O)CCCN3CCC(C4(O)C(=O)C=CC=C4C=CC=CN)CC3)C(C=O)C=C1C=C2O",
                    0.9623412411724983
                ],
                [
                    "CC12C=CC=C(C(O)CCCN3CCC(C4(O)C(=O)C=CC=C4C=CC=CC=P)CC3)NC=C1C=C2O",
                    0.9622047962584834
                ],
                [
                    "CC12C=CC=C(C(O)CCCN3CCC(C4(O)C(=O)C=CC=C4C=CC=CC=CCO)CC3)NC=C1C=C2O",
                    0.961992032986071
                ],
                [
                    "CC12C=CC=C(C(O)CCCN3CCC(C4(O)C(=O)C=CC=C4C=CC=CCO)CC3)CC=C1C=C2O",
                    0.9618025555404861
                ],
                [
                    "CC12C=CC=C(C(O)CCCN3CCC(C4(O)C(=O)C=CC=C4C=CC=O)CC3)CC=C1C=C2O",
                    0.9617942004521035
                ],
                [
                    "CC12C=CC=C(C(O)CCCN3CCC(C4(O)C(=O)C=CC=C4C=CC=CO)CC3)C3(C=N3)C=C1C=C2O",
                    0.9617555190307402
                ],
                [
                    "CC(C)(CO)c1c#cc(C(O)CCCN2CCCC(C3(O)C(=O)C=CC=C3C=CC=O)CC2)cc1",
                    0.9616753941037639
                ],
                [
                    "CC12C(O)=CC1=CN1C=CC2=CC=C1C(O)CCCN1CCC(C2(O)C(=O)C=CC=C2C=CC=O)CC1",
                    0.9616116069075518
                ],
                [
                    "CC12C=CC=CC3(C=C3C(O)CCCN3CCC(C4(O)C(=O)C=CC=C4C=CC=O)CC3)C=C1C=C2O",
                    0.961480922135341
                ],
                [
                    "CC12C=CC=C(C(O)CCCN3CCC(C4(O)C(=O)C=CC=C4C=CC=O)CC3)C(C=CO)C=C1C=C2O",
                    0.9614086538054105
                ],
                [
                    "CC12C=CC=C(C(O)CCCN3CCC(C4(O)C(=O)C=CC=C4C=CC=CCO)CC3)C3(C=C3)C=C1C=C2O",
                    0.9613404961298923
                ],
                [
                    "CC12C=CC=C(C(O)CCCN3CCC(C4(O)C(C=CN)=CC=C4C=CC=O)CC3)NC=C1C=C2O",
                    0.9613269993772837
                ],
                [
                    "CC12C=CC=C(C(O)CCCN3CCC(C4(O)C(=O)C=CC=C4C=CO)CC3)C3(C=C3)C=C1C=C2O",
                    0.9611125929366703
                ],
                [
                    "CC12C=CC=C(C(O)CCCN3CCC(C4(O)C(=O)C=CC=C4C=CC=CC=O)CC3)N(O)C=C1C=C2O",
                    0.9610400616307923
                ],
                [
                    "CC12C(O)=CC1=CN1C=CC2=CC=C1C(O)CCCN1CCC(C2(O)C(=O)C=CC=C2C=CC=CN)CC1",
                    0.9609328021886382
                ],
                [
                    "CC12C=CC=C(C(O)CCCN3CCC(C4(O)C(=O)C=CC=C4C=CC=O)CC3)C3(C=C3)C=C(C=C1O)O2",
                    0.9608266871657435
                ],
                [
                    "CC12C=CC=C(C(O)CCCN3CCC(C4(O)C(=O)C=CC=C4C=CC=O)CC3)C3(C=C3)C=C(C=C1O)N2",
                    0.9608266871657435
                ],
                [
                    "CC12C(O)=CC1=CC1C=CC2=CC=C1C(O)CCCN1CCC(C2(O)C(=O)C=CC=C2C=CC=CN)CC1",
                    0.9605711991686688
                ],
                [
                    "CC12C=CC=C(C(O)CCCN3CCC(C4(O)C(=O)C=C4C=CC=O)CC3)C3(C=C3)C=C1C=C2O",
                    0.960428891871842
                ],
                [
                    "CC12C=CC=C(C(O)CCCN3CCC(C4(O)C(=O)C=CC=C4C=CC=CCO)CC3)OC=C1C=C2O",
                    0.9603876728091119
                ],
                [
                    "CC12C=CC=C(C(O)CCCN3CCC(C4(O)C(=O)C=CC=C4C=CC=CCO)CC3)NC=C1C=C2O",
                    0.9603876728091119
                ],
                [
                    "CC12C=CC=C(C(O)CCCN3CCC(C4(O)C(=O)C=CC=C4C=CC=CCN)CC3)C3(C=C3)C=C1C=C2O",
                    0.960356172243902
                ],
                [
                    "CC=CC=CC1=CC=CC(=O)C1(O)C1CCN(CCCC(O)C2=CC=CC3(N)C(O)=CC3=CC23C=C3)CC1",
                    0.9603490032586794
                ],
                [
                    "CC12C(O)=CC1=C[SH]1C=CC2=CC=C1C(O)CCCN1CCC(C2(O)C(=O)C=CC=C2C=CC=O)CC1",
                    0.9603401063030221
                ],
                [
                    "CC12C=CC=C(C(O)CCCN3CCC(C4(O)C(=O)C=CC=C4C=CC=CC=S)CC3)NC=C1C=C2O",
                    0.9602829963953573
                ],
                [
                    "CC12C=CC=C(C(O)CCCN3CCC(C4(O)C(=O)C=CC=C4C=CC=O)CC3)C=C=C1C=C2O",
                    0.9602829717755608
                ],
                [
                    "CN1C=C2C=C(O)C2(C)C=CC=C1C(O)CCCN1CCC(C2(O)C(=O)C=CC=C2C=CC=CO)CC1",
                    0.9602813189905406
                ],
                [
                    "CC=CC=CC1=CC=CC(=O)C1(O)C1CCN(CCCC(O)C2=CC=CC3(C)C(O)=CC3=CC2N)CC1",
                    0.9602813189905406
                ],
                [
                    "CC12C=CC=C(C(O)CCCN3CCC(C4(O)C(=O)C=CC=C4C=CC=CC=CCCO)CC3)NC=C1C=C2O",
                    0.9602709503974913
                ],
                [
                    "CC12C=CC=C(C(O)CCCN3CCC(C4(O)C(=O)C=CC=C4C=CC=O)CC3)C3C=CC(=C1O)C2=C3",
                    0.960176128103617
                ],
                [
                    "CC12C=CC=C(C(O)CCCN3CCC(C4(O)C(=O)C=C4C=CC=CC=O)CC3)C3(C=C3)C=C1C=C2O",
                    0.9600345259118362
                ],
                [
                    "CC12C=CC=C(C(O)CCCN3CCC(C4(O)C(=O)C=COC=C4C=CC=O)CC3)C3(C=C3)C=C1C=C2O",
                    0.9600068687752137
                ],
                [
                    "CC12C=CC=C(C(O)CCCN3CCC(C4(O)C(=O)C=CC=C4C=CC=O)CC3)N(C=CO)C=C1C=C2O",
                    0.9600068687752137
                ],
                [
                    "CC12C=CC=C(C(O)CCCN3CCC(C4(O)C(=O)C=CC4=CC=CN)CC3)C3(C=C3)C=C1C=C2O",
                    0.9599959699212363
                ],
                [
                    "CC1(c2c#cc(C(O)CCCN3CCCC(C4(O)C(=O)C=CCC=C4C=CC=O)CC3)cc2)C=C1O",
                    0.9599959699212363
                ],
                [
                    "CNC=CC=C1C=CC(=O)C1(O)C1CCN(CCCC(O)C2=CC=CC3(C)C(O)=CC3=CC23C=C3)CC1",
                    0.959930464306155
                ],
                [
                    "CC12C=CC=C(C(O)CCCN3CCC(C4(O)C(=O)C=CCC=C4C=CC=CC=O)CC3)NC=C1C=C2O",
                    0.959625010407568
                ],
                [
                    "CC12C=CC=C(C(O)CCCN3CCC(C4(O)C(=O)C=CC=C4C=CC=CP)CC3)NC=C1C=C2O",
                    0.9595964339800948
                ],
                [
                    "CC12C=CC=C(C(O)CCCN3CCC(C4(O)C(=O)C=CC=C4C=CC=CN)CC3)OC=C1C=C2O",
                    0.9595964339800948
                ],
                [
                    "CC12C=CC=C(C(O)CCCN3CCC(C4(O)C(=O)C=CC=C4C=CC=CN)CC3)NC=C1C=C2O",
                    0.9595964339800948
                ],
                [
                    "CC12C=CC=C(C(O)CCCN3CCC(C4(O)C(=O)C=CC=C4C=CC=CN)CC3)C=S=C1C=C2O",
                    0.9595964339800948
                ],
                [
                    "CC12C=CC=C(C(O)CCCN3CCC(C4(O)C(=O)C=CC=C4C=CC=CN)CC3)C=C=C1C=C2O",
                    0.9595964339800948
                ],
                [
                    "CC12C=CC=C(C(O)CCCN3CCC(C4(O)C(=O)C=CC=C4C=CCO)CC3)C3(C=C3)C=C1C=C2O",
                    0.9595819595557837
                ],
                [
                    "CC12C=CC=C(C(O)CCCN3CCC(C4(O)C(=O)C=CC=C4C=CC=CS)CC3)N(C=O)C=C1C=C2O",
                    0.9595253759221664
                ],
                [
                    "CC12C=CC=C(C(O)CCCN3CCC(C4(O)C(=O)C=CC=C4C=CC=CP)CC3)N(C=O)C=C1C=C2O",
                    0.9595253759221664
                ],
                [
                    "CC12C=CC=C(C(O)CCCN3CCC(C4(O)C(=O)C=CC=C4C=CC=CN)CC3)[SH](C=O)C=C1C=C2O",
                    0.9595253759221664
                ],
                [
                    "CC12C=CC=C(C(O)CCCN3CCC(C4(O)C(=O)C=CC=C4C=CC=CN)CC3)N(C=O)C=C1C=C2O",
                    0.9595253759221664
                ],
                [
                    "CC12C=CC=C(C(O)CCCN3CCC(C4(O)C(=O)C=CC=C4C=CC=CF)CC3)N(C=O)C=C1C=C2O",
                    0.9595253759221664
                ],
                [
                    "CC12C=CC=C(C(O)CCCN3CCC(C4(O)C(=O)C=CC=C4C=CC=CS)CC3)NC=C1C=C2O",
                    0.9594996539644617
                ],
                [
                    "CC1C=C2C=C(O)C2(C)C=CC=C1C(O)CCCN1CCC(C2(O)C(=O)C=CC=C2C=CC=O)CC1",
                    0.9594924014083798
                ],
                [
                    "CC12C=CC=C(C(O)CCCN3CCC(C4(O)C(C=CC=O)=CC=C4C=CCN)CC3)CC=C1C=C2O",
                    0.9594360004911673
                ],
                [
                    "CC12C=CC=C(C(O)CCCN3CCC(C4(O)C(=O)C=CC4=CC=CO)CC3)C3(C=C3)C=C1C=C2O",
                    0.9594099984185773
                ],
                [
                    "CC12C=CC=C(C(O)CCCN3CCC(C4(O)C(=O)C=CC=C4C=CC=CN)CC3)N(C=CO)C=C1C=C2O",
                    0.9593742730266529
                ],
                [
                    "CC12C=CC=C(C(O)CCCN3CCC(C4(O)C(=O)C=CC=C4C=CC=O)CC3)N(C=CC=O)C=C1C=C2O",
                    0.9590428098832978
                ],
                [
                    "CC12C=CC=C(C(O)CCCN3CCC(C4(O)C(=O)C=CC=C4C=CC=O)CC3)N(C=CC=N)C=C1C=C2O",
                    0.9590428098832978
                ],
                [
                    "CC12C=CC=C(C(O)CCCN3CCC(C4(O)C(=O)C=CC=C4C4=CC=C4)CC3)C(C=O)C=C1C=C2O",
                    0.9589892589976049
                ],
                [
                    "CC12C=CC=C(C(O)CCCN3CCC(C4(O)C(=O)C=CC=C4C=CC=NO)CC3)C3(C=C3)C=C1C=C2O",
                    0.9589745614939756
                ],
                [
                    "CC12C=CC=C(C(O)CCCN3CCC(C4(O)C(=O)C=CC=C4C=CC=O)CC3)C3(C=C3)C=C1C=C2CO",
                    0.9589434925921236
                ],
                [
                    "CC12C=CC=C(C(O)CCCN3CCC(C4(O)C(=O)C=CC=C4C=CC=CF)CC3)NC=C1C=C2O",
                    0.9589354214420069
                ],
                [
                    "CC12C=CC=C(C(O)CCCN3CCC(C4(O)C(=O)C=C4C=CC=CO)CC3)C3(C=C3)C=C1C=C2O",
                    0.9589205658641003
                ],
                [
                    "CC12C=CC=C(C(O)CCCN3CCC(C4(O)C(=O)C=CC=C4C=CC=CCO)CC3)N(C=O)C=C1C=C2O",
                    0.9588993565634981
                ],
                [
                    "CC12C=CC=C(C(O)CCCN3CCC(C4(O)C(=O)C=CC=C4C=CC=CC=CN)CC3)NC=C1C=C2O",
                    0.9588919053290852
                ],
                [
                    "CC12C=CC=C(C(O)CCCN3CCC(C4(O)C(=O)C=CC=C4C=CC=O)CC3)SC=C1C=C2O",
                    0.9587729027368225
                ],
                [
                    "CC12C=CC=C(C(O)CCCN3CCC(C4(O)C(=O)C=CC=C4C=CC=O)CC3)PC=C1C=C2O",
                    0.9587729027368225
                ],
                [
                    "CC12C=CC=C(C(O)CCCN3CCC(C4(O)C(=O)C=CC=C4C=CC=O)CC3)OC=C1C=C2O",
                    0.9587729027368225
                ],
                [
                    "CC12C=CC=C(C(O)CCCN3CCC(C4(O)C(=O)C=CC=C4C=CC=O)CC3)NC=C1C=C2O",
                    0.9587729027368225
                ],
                [
                    "CC12C=CC=C(C(O)CCCN3CCC(C4(O)C(=O)C=CC=C4C=CC=S)CC3)C(C=O)C=C1C=C2O",
                    0.9587416947131451
                ],
                [
                    "CC12C=CC=C(C(O)CCCN3CCC(C4(O)C(=O)C=CC=C4C=CC=P)CC3)C(C=O)C=C1C=C2O",
                    0.9587416947131451
                ],
                [
                    "CC12C=CC=C(C(O)CCCN3CCC(C4(O)C(=O)C=CC=C4C=CC=O)CC3)C(C=S)C=C1C=C2O",
                    0.9587416947131451
                ],
                [
                    "CC12C=CC=C(C(O)CCCN3CCC(C4(O)C(=O)C=CC=C4C=CC=O)CC3)C(C=O)C=C1C=C2O",
                    0.9587416947131451
                ],
                [
                    "CC12C=CC=C(C(O)CCCN3CCC(C4(O)C(=O)C=CC=C4C=CC=O)CC3)C(C=N)C=C1C=C2O",
                    0.9587416947131451
                ],
                [
                    "CC12C(O)=CS1=CC1C=CC2=CC=C1C(O)CCCN1CCC(C2(O)C(=O)C=CC=C2C=CC=O)CC1",
                    0.9587416947131451
                ]
            ],
            "execution_time": 9.729398250579834,
            "number_scoring_function_calls": 1000,
            "metadata": {
                "top_1": 0.9735750865758508,
                "top_10": 0.9701672987485404,
                "top_100": 0.9616199258156791,
                "internal_similarity_max": 0.9864864864864865,
                "internal_similarity_mean": 0.5961185927416647,
                "internal_similarity_histogram_density": [
                    [
                        0.1,
                        0.0,
                        0.0,
                        0.06000000000000001,
                        1.1740000000000002,
                        3.647999999999997,
                        3.6960000000000006,
                        0.8360000000000002,
                        0.45600000000000007,
                        0.030000000000000006
                    ]
                ],
                "internal_similarity_histogram_bins": [
                    [
                        0.0,
                        0.1,
                        0.2,
                        0.30000000000000004,
                        0.4,
                        0.5,
                        0.6000000000000001,
                        0.7000000000000001,
                        0.8,
                        0.9,
                        1.0
                    ]
                ]
            }
        },
        {
            "benchmark_name": "Ranolazine MPO",
            "score": 0.9999875048959851,
            "optimized_molecules": [
                [
                    "COC(C=CSSSPP(F)P=N)=C(C=CP)OCC(O)CN1CCN(CC(=O)Nc2c(C)cccc2C)CC1",
                    1.0
                ],
                [
                    "COC(C=CSSPPP(F)P=N)=C(C=CBr)OCC(O)CN1CCN(CC(=O)Nc2c(C)cccc2C)CC1",
                    1.0
                ],
                [
                    "COC(C=CSPSPP(F)P=N)=C(C=CP)OCC(O)CN1CCN(CC(=O)Nc2c(C)cccc2C)CC1",
                    1.0
                ],
                [
                    "COC(C=CSPPP[SH](F)P=N)=C(C=CBr)OCC(O)CN1CCN(CC(=O)Nc2c(C)cccc2C)CC1",
                    1.0
                ],
                [
                    "COC(C=CSPPPP(F)P=N)=C(C=CS)OCC(O)CN1CCN(CC(=O)Nc2c(C)cccc2C)CC1",
                    1.0
                ],
                [
                    "COC(C=CSPPPP(F)P=N)=C(C=CP)OCC(O)CN1CCN(CC(=O)Nc2c(C)cccc2C)CC1",
                    1.0
                ],
                [
                    "COC(C=CSPPPP(F)P=N)=C(C=CBr)OCC(O)CN1CCN(CC(=O)Nc2c(C)cccc2C)CC1",
                    1.0
                ],
                [
                    "COC(C=CSPPP(F)P=N)=C(C=CBr)OCC(O)CN1CCN(CC(=O)Nc2c(C)cccc2C)CC1",
                    1.0
                ],
                [
                    "COC(C=CSPPP(F)CP=N)=C(C=CCl)OCC(O)CN1CCN(CC(=O)Nc2c(C)cccc2C)CC1",
                    1.0
                ],
                [
                    "COC(C=CSPPOP(F)P=N)=C(C=CBr)OCC(O)CN1CCN(CC(=O)Nc2c(C)cccc2C)CC1",
                    1.0
                ],
                [
                    "COC(C=CSPPCP(F)P=N)=C(C=CBr)OCC(O)CN1CCN(CC(=O)Nc2c(C)cccc2C)CC1",
                    1.0
                ],
                [
                    "COC(C=CSPP(F)PP=N)=C(C=CCl)OCC(O)CN1CCN(CC(=O)Nc2c(C)cccc2C)CC1",
                    1.0
                ],
                [
                    "COC(C=CSPP(F)PCP=N)=C(C=CCl)OCC(O)CN1CCN(CC(=O)Nc2c(C)cccc2C)CC1",
                    1.0
                ],
                [
                    "COC(C=CSPP(F)CPP=N)=C(C=CCl)OCC(O)CN1CCN(CC(=O)Nc2c(C)cccc2C)CC1",
                    1.0
                ],
                [
                    "COC(C=CSPCPP(F)P=N)=C(C=CBr)OCC(O)CN1CCN(CC(=O)Nc2c(C)cccc2C)CC1",
                    1.0
                ],
                [
                    "COC(C=CSP=P[SH](F)PP=N)=C(C=CO)OCC(O)CN1CCN(CC(=O)Nc2c(C)cccc2C)CC1",
                    1.0
                ],
                [
                    "COC(C=CSP=P[SH](F)PP=N)=C(C=CBr)OCC(O)CN1CCN(CC(=O)Nc2c(C)cccc2C)CC1",
                    1.0
                ],
                [
                    "COC(C=CSP=P[SH](F)P=N)=C(C=CBr)OCC(O)CN1CCN(CC(=O)Nc2c(C)cccc2C)CC1",
                    1.0
                ],
                [
                    "COC(C=CSP=P[SH](F)OP=N)=C(C=CBr)OCC(O)CN1CCN(CC(=O)Nc2c(C)cccc2C)CC1",
                    1.0
                ],
                [
                    "COC(C=CSP=PSPP=NF)=C(C=CO)OCC(O)CN1CCN(CC(=O)Nc2c(C)cccc2C)CC1",
                    1.0
                ],
                [
                    "COC(C=CSP=PP(F)PP=N)=C(C=CBr)OCC(O)CN1CCN(CC(=O)Nc2c(C)cccc2C)CC1",
                    1.0
                ],
                [
                    "COC(C=CSP=PP(F)PP=N)=C(C=CBr)OCC(O)CN1CCN(CC(=O)Nc2c(C)c#ccc2C)CC1",
                    1.0
                ],
                [
                    "COC(C=CSP=PC(F)PP=N)=C(C=CBr)OCC(O)CN1CCN(CC(=O)Nc2c(C)c#ccc2C)CC1",
                    1.0
                ],
                [
                    "COC(C=CSP(P)P(F)P=N)=C(C=CBr)OCC(O)CN1CCN(CC(=O)Nc2c(C)cccc2C)CC1",
                    1.0
                ],
                [
                    "COC(C=CSN=PPP(F)P=N)=C(C=CCl)OCC(O)CN1CCN(CC(=O)Nc2c(C)cccc2C)CC1",
                    1.0
                ],
                [
                    "COC(C=CSN=PP(F)PP=N)=C(C=CCl)OCC(O)CN1CCN(CC(=O)Nc2c(C)cccc2C)CC1",
                    1.0
                ],
                [
                    "COC(C=CSCPPP(F)P=N)=C(C=CBr)OCC(O)CN1CCN(CC(=O)Nc2c(C)cccc2C)CC1",
                    1.0
                ],
                [
                    "COC(C=CSCPP(F)PP=N)=C(C=CCl)OCC(O)CN1CCN(CC(=O)Nc2c(C)cccc2C)CC1",
                    1.0
                ],
                [
                    "COC(C=CS#SPPP(F)P=N)=C(C=CO)OCC(O)CN1CCN(CC(=O)Nc2c(C)cccc2C)CC1",
                    1.0
                ],
                [
                    "COC(C=CS#SPPP(F)P=N)=C(C=CBr)OCC(O)CN1CCN(CC(=O)Nc2c(C)cccc2C)CC1",
                    1.0
                ],
                [
                    "COC(C=CPPPP(F)P=N)=C(C=CCl)OCC(O)CN1CCN(CC(=O)Nc2c(C)cccc2C)CC1",
                    1.0
                ],
                [
                    "COC(C=CPPPP(F)P=N)=C(C=CBr)OCC(O)CN1CCN(CC(=O)Nc2c(C)cccc2C)CC1",
                    1.0
                ],
                [
                    "COC(C=CPPPP(F)CP=N)=C(C=CBr)OCC(O)CN1CCN(CC(=O)Nc2c(C)cccc2C)CC1",
                    1.0
                ],
                [
                    "COC(C=CPP=PC(F)SP=N)=C(C=CBr)OCC(O)CN1CCN(CC(=O)Nc2c(C)c#ccc2C)CC1",
                    1.0
                ],
                [
                    "COC(C=CPP=PC(F)PP=N)=C(C=CBr)OCC(O)CN1CCN(CC(=O)Nc2c(C)c#ccc2C)CC1",
                    1.0
                ],
                [
                    "COC(C=CPP=PC(F)=PP=N)=C(C=CBr)OCC(O)CN1CCN(CC(=O)Nc2c(C)c#ccc2C)CC1",
                    1.0
                ],
                [
                    "COC(C=CPP(P=N)PPF)=C(C=CCl)OCC(O)CN1CCN(CC(=O)Nc2c(C)cccc2C)CC1",
                    1.0
                ],
                [
                    "COC(C=CPCPPP(F)P=N)=C(C=CBr)OCC(O)CN1CCN(CC(=O)Nc2c(C)cccc2C)CC1",
                    1.0
                ],
                [
                    "COC(C=CP=P[SH](F)PP=N)=C(C=CBr)OCC(O)CN1CCN(CC(=O)Nc2c(C)cccc2C)CC1",
                    1.0
                ],
                [
                    "COC(C=CP=PS(F)=PP=N)=C(C=CBr)OCC(O)CN1CCN(CC(=O)Nc2c(C)cccc2C)CC1",
                    1.0
                ],
                [
                    "COC(C=CP=PPPP(F)P=N)=C(C=CP)OCC(O)CN1CCN(CC(=O)Nc2c(C)cccc2C)CC1",
                    1.0
                ],
                [
                    "COC(C=CP=PPPP(F)P=N)=C(C=CBr)OCC(O)CN1CCN(CC(=O)Nc2c(C)cccc2C)CC1",
                    1.0
                ],
                [
                    "COC(C=CP=PC[SH](F)PP=N)=C(C=CBr)OCC(O)CN1CCN(CC(=O)Nc2c(C)cccc2C)CC1",
                    1.0
                ],
                [
                    "COC(C=CP=NPPP(F)P=N)=C(C=CBr)OCC(O)CN1CCN(CC(=O)Nc2c(C)cccc2C)CC1",
                    1.0
                ],
                [
                    "COC(C=CN=PPPP(F)P=N)=C(C=CS)OCC(O)CN1CCN(CC(=O)Nc2c(C)cccc2C)CC1",
                    1.0
                ],
                [
                    "COC(C=CN=PPPP(F)P=N)=C(C=CP)OCC(O)CN1CCN(CC(=O)Nc2c(C)cccc2C)CC1",
                    1.0
                ],
                [
                    "COC(C=CN=PPPP(F)P=N)=C(C=CBr)OCC(O)CN1CCN(CC(=O)Nc2c(C)cccc2C)CC1",
                    1.0
                ],
                [
                    "COC(C=CN=PPPP(F)P=N)=C(C=CBr)OCC(O)CN1CCN(CC(=O)Nc2c(C)c#ccc2C)CC1",
                    1.0
                ],
                [
                    "COC(C=CN=PP(F)CPP=N)=C(C=CCl)OCC(O)CN1CCN(CC(=O)Nc2c(C)cccc2C)CC1",
                    1.0
                ],
                [
                    "COC(C=CCPPPP(F)P=N)=C(C=CBr)OCC(O)CN1CCN(CC(=O)Nc2c(C)cccc2C)CC1",
                    1.0
                ],
                [
                    "COC(C=CCP=P[SH](F)PP=N)=C(C=CBr)OCC(O)CN1CCN(CC(=O)Nc2c(C)cccc2C)CC1",
                    1.0
                ],
                [
                    "COC(C=CCN=PP(F)PP=N)=C(C=CCl)OCC(O)CN1CCN(CC(=O)Nc2c(C)cccc2C)CC1",
                    1.0
                ],
                [
                    "COC(C=CCCPPP(F)P=N)=C(C=CBr)OCC(O)CN1CCN(CC(=O)Nc2c(C)cccc2C)CC1",
                    1.0
                ],
                [
                    "COC(C=CC#SPPP(F)P=N)=C(C=CBr)OCC(O)CN1CCN(CC(=O)Nc2c(C)cccc2C)CC1",
                    1.0
                ],
                [
                    "COC(C=CBr)=C(C=CN=PPP(F)P=N)OCC(O)CN1CCN(CC(=O)Nc2c(C)cccc2C)CC1",
                    1.0
                ],
                [
                    "CC=CC(OCC(O)CN1CCN(CC(=O)Nc2c(C)cccc2C)CC1)=C(C=CSSSPP(F)P=N)OC",
                    1.0
                ],
                [
                    "CC=CC(OCC(O)CN1CCN(CC(=O)Nc2c(C)cccc2C)CC1)=C(C=CSP=P[SH](F)PP=N)OC",
                    1.0
                ],
                [
                    "CC=CC(OCC(O)CN1CCN(CC(=O)Nc2c(C)cccc2C)CC1)=C(C=CSCP=P[SH](F)P=N)OC",
                    1.0
                ],
                [
                    "CC=CC(OCC(O)CN1CCN(CC(=O)Nc2c(C)cccc2C)CC1)=C(C=CP=P[SH](F)PP=N)OC",
                    1.0
                ],
                [
                    "CC=CC(OCC(O)CN1CCN(CC(=O)Nc2c(C)cccc2C)CC1)=C(C=CN=PPPP(F)P=N)OC",
                    1.0
                ],
                [
                    "CC=CC(OCC(O)CN1CCN(CC(=O)Nc2c(C)cccc2C)CC1)=C(C=CN=PPPN=PPF)OC",
                    1.0
                ],
                [
                    "CC=C(OCl)C(=CC=CN=PPPN=PPF)OCC(O)CN1CCN(CC(=O)Nc2c(C)cccc2C)CC1",
                    1.0
                ],
                [
                    "CC=C(OCl)C(=CC=CN=PPN=PP(F)Cl)OCC(O)CN1CCN(CC(=O)Nc2c(C)cccc2C)CC1",
                    1.0
                ],
                [
                    "CC=C(OCl)C(=CC=CN=PPN=PP(C)F)OCC(O)CN1CCN(CC(=O)Nc2c(C)cccc2C)CC1",
                    1.0
                ],
                [
                    "CC=C(OC)C(=CC=CN=PSN=PP(F)Cl)OCC(O)CN1CCN(CC(=O)Nc2c(C)cccc2C)CC1",
                    1.0
                ],
                [
                    "CC=C(OC)C(=CC=CN=PPp1npp1F)OCC(O)CN1CCN(CC(=O)Nc2c(C)cccc2C)CC1",
                    1.0
                ],
                [
                    "CC=C(OC)C(=CC=CN=PPSN=PP(F)Cl)OCC(O)CN1CCN(CC(=O)Nc2c(C)cccc2C)CC1",
                    1.0
                ],
                [
                    "CC=C(OC)C(=CC=CN=PPSN=CP(F)Cl)OCC(O)CN1CCN(CC(=O)Nc2c(C)cccc2C)CC1",
                    1.0
                ],
                [
                    "CC=C(OC)C(=CC=CN=PPPN=PPF)OCC(O)CN1CCN(CC(=O)Nc2c(C)cccc2C)CC1",
                    1.0
                ],
                [
                    "CC=C(OC)C(=CC=CN=PPPN=PP(F)S)OCC(O)CN1CCN(CC(=O)Nc2c(C)cccc2C)CC1",
                    1.0
                ],
                [
                    "CC=C(OC)C(=CC=CN=PPPN=PP(F)Cl)OCC(O)CN1CCN(CC(=O)Nc2c(C)cccc2C)CC1",
                    1.0
                ],
                [
                    "CC=C(OC)C(=CC=CN=PPPN=PP(C)F)OCC(O)CN1CCN(CC(=O)Nc2c(C)cccc2C)CC1",
                    1.0
                ],
                [
                    "CC=C(OC)C(=CC=CN=PPP(F)P=NP)OCC(O)CN1CCN(CC(=O)Nc2c(C)cccc2C)CC1",
                    1.0
                ],
                [
                    "CC=C(OC)C(=CC=CN=PPN=PP(F)S)OCC(O)CN1CCN(CC(=O)Nc2c(C)cccc2C)CC1",
                    1.0
                ],
                [
                    "CC=C(OC)C(=CC=CN=PPCPN=PPF)OCC(O)CN1CCN(CC(=O)Nc2c(C)cccc2C)CC1",
                    1.0
                ],
                [
                    "CC=C(OCl)C(=CC=CN=PPPN=PCF)OCC(O)CN1CCN(CC(=O)Nc2c(C)cccc2C)CC1",
                    0.9999991808003356
                ],
                [
                    "CC=C(OC)C(=CC=CN=PPPN=NP(F)S)OCC(O)CN1CCN(CC(=O)Nc2c(C)cccc2C)CC1",
                    0.9999969248047285
                ],
                [
                    "COC(C=CSPSP[SH](F)P=N)=C(C=CP)OCC(O)CN1CCN(CC(=O)Nc2c(C)cccc2C)CC1",
                    0.9999880195592661
                ],
                [
                    "COC(C=CN=PPP(F)P=N)=C(C=CCl)OCC(O)CN1CCN(CC(=O)Nc2c(C)cccc2C)CC1",
                    0.9999862450820998
                ],
                [
                    "COC(C=CN=PP(F)PP=N)=C(C=CCl)OCC(O)CN1CCN(CC(=O)Nc2c(C)cccc2C)CC1",
                    0.9999862450820998
                ],
                [
                    "COC(C=CCl)=C(C=CN=PPP(F)P=N)OCC(O)CN1CCN(CC(=O)Nc2c(C)cccc2C)CC1",
                    0.9999862450820998
                ],
                [
                    "COC(C=CSP=P[SH](F)PC=N)=C(C=CBr)OCC(O)CN1CCN(CC(=O)Nc2c(C)cccc2C)CC1",
                    0.9999168629435766
                ],
                [
                    "COC(C=CSPPP(CF)P=N)=C(C=CBr)OCC(O)CN1CCN(CC(=O)Nc2c(C)cccc2C)CC1",
                    0.9998529952183735
                ],
                [
                    "COC(C=CSCP=PSPP=NF)=C(C=CO)OCC(O)CN1CCN(CC(=O)Nc2c(C)cccc2C)CC1",
                    0.9998529952183735
                ],
                [
                    "COC(C=CPPPP(CF)P=N)=C(C=CBr)OCC(O)CN1CCN(CC(=O)Nc2c(C)cccc2C)CC1",
                    0.9998529952183735
                ],
                [
                    "COC(C=CP1P(F)PP1P=N)=C(C=CCl)OCC(O)CN1CCN(CC(=O)Nc2c(C)cccc2C)CC1",
                    0.9998529952183735
                ],
                [
                    "COC(C=CN=PPPPP=N)=C(C=CPF)OCC(O)CN1CCN(CC(=O)Nc2c(C)cccc2C)CC1",
                    0.9998529952183735
                ],
                [
                    "COC(C=CN=PPP(CF)P=N)=C(C=CBr)OCC(O)CN1CCN(CC(=O)Nc2c(C)cccc2C)CC1",
                    0.9998529952183735
                ],
                [
                    "CC=CC(OCC(O)CN1CCN(CC(=O)Nc2c(C)cccc2C)CC1)=C(C=CSP=P[SH](CF)P=N)OC",
                    0.9998529952183735
                ],
                [
                    "CC=CC(OCC(O)CN1CCN(CC(=O)Nc2c(C)cccc2C)CC1)=C(C=CN=PPPN=PPCF)OC",
                    0.9998529952183735
                ],
                [
                    "CC=CC(OCC(O)CN1CCN(CC(=O)Nc2c(C)cccc2C)CC1)=C(C=CN=PPPN=PCPF)OC",
                    0.9998529952183735
                ],
                [
                    "CC=CC(OCC(O)CN1CCN(CC(=O)Nc2c(C)cccc2C)CC1)=C(C=CN=PPCPN=PPF)OC",
                    0.9998529952183735
                ],
                [
                    "CC=CC(OCC(O)CN1CCN(CC(=O)Nc2c(C)cccc2C)CC1)=C(C=CN=PCPPN=PPF)OC",
                    0.9998529952183735
                ],
                [
                    "CC=CC(OCC(O)CN1CCN(CC(=O)Nc2c(C)cccc2C)CC1)=C(C=CCN=PPPN=PPF)OC",
                    0.9998529952183735
                ],
                [
                    "COC(C=CSN=NPP(F)P=N)=C(C=CCl)OCC(O)CN1CCN(CC(=O)Nc2c(C)cccc2C)CC1",
                    0.9998011182670945
                ],
                [
                    "CC=CC(OCC(O)CN1CCN(CC(=O)Nc2c(C)cccc2C)CC1)=C(C=CN=PPPN=PF)OCl",
                    0.9997462317546097
                ],
                [
                    "CC=C(OCl)C(=CC=CN=PPPN=PF)OCC(O)CN1CCN(CC(=O)Nc2c(C)cccc2C)CC1",
                    0.9997462317546097
                ],
                [
                    "COC(C=CSN=PO[SH](F)P=P)=C(C=CBr)OCC(O)CN1CCN(CC(=O)Nc2c(C)cccc2C)CC1",
                    0.9996441521288779
                ],
                [
                    "COC(C=CON=P[SH](S)P=PF)=C(C=CBr)OCC(O)CN1CCN(CC(=O)Nc2c(C)cccc2C)CC1",
                    0.9996441521288779
                ],
                [
                    "CC=CC(OCC(O)CN1CCN(CC(=O)Nc2c(C)cccc2C)CC1)=C(C=COP=P[SH](F)PP=N)OC",
                    0.9995739167867453
                ]
            ],
            "execution_time": 30430.020997285843,
            "number_scoring_function_calls": 749791,
            "metadata": {
                "top_1": 1.0,
                "top_10": 1.0,
                "top_100": 0.9999625146879555,
                "internal_similarity_max": 1.0,
                "internal_similarity_mean": 0.5607336860030929,
                "internal_similarity_histogram_density": [
                    [
                        0.1,
                        0.0,
                        0.0,
                        0.18000000000000005,
                        2.5980000000000008,
                        3.671999999999997,
                        2.3860000000000006,
                        0.8140000000000002,
                        0.23800000000000004,
                        0.012000000000000002
                    ]
                ],
                "internal_similarity_histogram_bins": [
                    [
                        0.0,
                        0.1,
                        0.2,
                        0.30000000000000004,
                        0.4,
                        0.5,
                        0.6000000000000001,
                        0.7000000000000001,
                        0.8,
                        0.9,
                        1.0
                    ]
                ]
            }
        },
        {
            "benchmark_name": "Perindopril MPO",
            "score": 0.7673910202303645,
            "optimized_molecules": [
                [
                    "CCCC(NC(C)C(=O)C1CCCCC2CC2N1C(=O)[SH](O)(=c1cc1)n1[nH][pH]1)C(=O)OCC",
                    0.770752493308062
                ],
                [
                    "CCCC(NC(C)C(=O)C1CCCCC2CC2N1C(=O)S(=c1cc1O)n1[nH][pH]1)C(=O)OCC",
                    0.770752493308062
                ],
                [
                    "CCCC(NC(C)C(=O)C1CCCCC2CC2N1C(=O)c1c(-p2[pH][pH]2)c1=S)C(=O)OCC",
                    0.7681145747868608
                ],
                [
                    "CCCC(NC(C)C(=O)C1CCCCC2CC2N1C(=O)c1c(-p2[pH][pH]2)c1=P)C(=O)OCC",
                    0.7681145747868608
                ],
                [
                    "CCCC(NC(C)C(=O)C1CCCCC2CC2N1C(=O)c1c(-p2[pH][pH]2)c1=O)C(=O)OCC",
                    0.7681145747868608
                ],
                [
                    "CCCC(NC(C)C(=O)C1CCCCC2CC2N1C(=O)c1c(-p2[pH][pH]2)c1=N)C(=O)OCC",
                    0.7681145747868608
                ],
                [
                    "CCCC(NC(C)C(=O)C1CCCCC2CC2N1C(=O)c1c(-p2[nH][pH]2)c1=S)C(=O)OCC",
                    0.7681145747868608
                ],
                [
                    "CCCC(NC(C)C(=O)C1CCCCC2CC2N1C(=O)c1c(-p2[nH][pH]2)c1=O)C(=O)OCC",
                    0.7681145747868608
                ],
                [
                    "CCCC(NC(C)C(=O)C1CCCCC2CC2N1C(=O)c1c(-n2[pH][pH]2)c1=S)C(=O)OCC",
                    0.7681145747868608
                ],
                [
                    "CCCC(NC(C)C(=O)C1CCCCC2CC2N1C(=O)c1c(-n2[pH][pH]2)c1=P)C(=O)OCC",
                    0.7681145747868608
                ],
                [
                    "CCCC(NC(C)C(=O)C1CCCCC2CC2N1C(=O)c1c(-n2[pH][pH]2)c1=O)C(=O)OCC",
                    0.7681145747868608
                ],
                [
                    "CCCC(NC(C)C(=O)C1CCCCC2CC2N1C(=O)c1c(-n2[pH][pH]2)c1=N)C(=O)OCC",
                    0.7681145747868608
                ],
                [
                    "CCCC(NC(C)C(=O)C1CCCCC2CC2N1C(=O)c1c(-n2[nH][pH]2)c1=S)C(=O)OCC",
                    0.7681145747868608
                ],
                [
                    "CCCC(NC(C)C(=O)C1CCCCC2CC2N1C(=O)c1c(-n2[nH][pH]2)c1=P)C(=O)OCC",
                    0.7681145747868608
                ],
                [
                    "CCCC(NC(C)C(=O)C1CCCCC2CC2N1C(=O)c1c(-n2[nH][pH]2)c1=O)C(=O)OCC",
                    0.7681145747868608
                ],
                [
                    "CCCC(NC(C)C(=O)C1CCCCC2CC2N1C(=O)c1c(-n2[nH][pH]2)c1=N)C(=O)OCC",
                    0.7681145747868608
                ],
                [
                    "CCCC(NC(C)C(=O)C1CCCCC2CC2N1C(=O)S(=c1cc1)n1[nH][pH]1)C(=O)OCC",
                    0.7681145747868608
                ],
                [
                    "CCCC(NC(C)C(=O)C1CCCCC2CC2N1C(=O)c1c(-p2[pH][pH]2)c1=[SH]O)C(=O)OCC",
                    0.7669649888473704
                ],
                [
                    "CCCC(NC(C)C(=O)C1CCCCC2CC2N1C(=O)c1c(-p2[pH][pH]2)c1=PO)C(=O)OCC",
                    0.7669649888473704
                ],
                [
                    "CCCC(NC(C)C(=O)C1CCCCC2CC2N1C(=O)c1c(-p2[pH][pH]2)c1=NO)C(=O)OCC",
                    0.7669649888473704
                ],
                [
                    "CCCC(NC(C)C(=O)C1CCCCC2CC2N1C(=O)c1c(-p2[nH][pH]2)c1=[SH]O)C(=O)OCC",
                    0.7669649888473704
                ],
                [
                    "CCCC(NC(C)C(=O)C1CCCCC2CC2N1C(=O)c1c(-n2[pH][pH]2)c1=NO)C(=O)OCC",
                    0.7669649888473704
                ],
                [
                    "CCCC(NC(C)C(=O)C1CCCCC2CC2N1C(=O)c1c(-n2[nH][pH]2)c1=[SH]O)C(=O)OCC",
                    0.7669649888473704
                ],
                [
                    "CCCC(NC(C)C(=O)C1CCCCC2CC2N1C(=O)[SH]=c1c(O)c1-p1[pH][pH]1)C(=O)OCC",
                    0.7669649888473704
                ],
                [
                    "CCCC(NC(C)C(=O)C1CCCCC2CC2N1C(=O)S(O)=c1pc1-p1[pH][pH]1)C(=O)OCC",
                    0.7669649888473704
                ],
                [
                    "CCCC(NC(C)C(=O)C1CCCCC2CC2N1C(=O)S(O)=c1pc1-n1[pH][pH]1)C(=O)OCC",
                    0.7669649888473704
                ],
                [
                    "CCCC(NC(C)C(=O)C1CCCCC2CC2N1C(=O)S(O)=c1pc1-n1[nH][pH]1)C(=O)OCC",
                    0.7669649888473704
                ],
                [
                    "CCCC(NC(C)C(=O)C1CCCCC2CC2N1C(=O)S(O)=c1nc1-p1[nH][pH]1)C(=O)OCC",
                    0.7669649888473704
                ],
                [
                    "CCCC(NC(C)C(=O)C1CCCCC2CC2N1C(=O)S(O)=c1cc1-p1[pH][pH]1)C(=O)OCC",
                    0.7669649888473704
                ],
                [
                    "CCCC(NC(C)C(=O)C1CCCCC2CC2N1C(=O)S(O)=c1cc1-p1[nH][pH]1)C(=O)OCC",
                    0.7669649888473704
                ],
                [
                    "CCCC(NC(C)C(=O)C1CCCCC2CC2N1C(=O)S(O)=c1cc1-n1[nH][pH]1)C(=O)OCC",
                    0.7669649888473704
                ],
                [
                    "CCCC(NC(C)C(=O)C1CCCCC2CC2N1C(=O)S(O)=c1cc1-n1[nH][nH]1)C(=O)OCC",
                    0.7669649888473704
                ],
                [
                    "CCCC(NC(C)C(=O)C1CCCCC2CC2N1C(=O)c1cc1=[SH]n1[nH][pH]1)C(=O)OCC",
                    0.7643025682552586
                ],
                [
                    "CCCC(NC(C)C(=O)C1CCCCC2CC2N1C(=O)[SH]=c1pc1-p1[pH][pH]1)C(=O)OCC",
                    0.7643025682552586
                ],
                [
                    "CCCC(NC(C)C(=O)C1CCCCC2CC2N1C(=O)[SH]=c1pc1-p1[nH][pH]1)C(=O)OCC",
                    0.7643025682552586
                ],
                [
                    "CCCC(NC(C)C(=O)C1CCCCC2CC2N1C(=O)[SH]=c1pc1-n1[pH][pH]1)C(=O)OCC",
                    0.7643025682552586
                ],
                [
                    "CCCC(NC(C)C(=O)C1CCCCC2CC2N1C(=O)[SH]=c1pc1-n1[nH][pH]1)C(=O)OCC",
                    0.7643025682552586
                ],
                [
                    "CCCC(NC(C)C(=O)C1CCCCC2CC2N1C(=O)[SH]=c1nc1-p1[pH][pH]1)C(=O)OCC",
                    0.7643025682552586
                ],
                [
                    "CCCC(NC(C)C(=O)C1CCCCC2CC2N1C(=O)[SH]=c1nc1-p1[nH][pH]1)C(=O)OCC",
                    0.7643025682552586
                ],
                [
                    "CCCC(NC(C)C(=O)C1CCCCC2CC2N1C(=O)[SH]=c1cc1-p1o[pH]1)C(=O)OCC",
                    0.7643025682552586
                ],
                [
                    "CCCC(NC(C)C(=O)C1CCCCC2CC2N1C(=O)[SH]=c1cc1-p1[pH]s1)C(=O)OCC",
                    0.7643025682552586
                ],
                [
                    "CCCC(NC(C)C(=O)C1CCCCC2CC2N1C(=O)[SH]=c1cc1-p1[pH][pH]1)C(=O)OCC",
                    0.7643025682552586
                ],
                [
                    "CCCC(NC(C)C(=O)C1CCCCC2CC2N1C(=O)[SH]=c1cc1-p1[nH][pH]1)C(=O)OCC",
                    0.7643025682552586
                ],
                [
                    "CCCC(NC(C)C(=O)C1CCCCC2CC2N1C(=O)[SH]=c1cc1-n1[pH][pH]1)C(=O)OCC",
                    0.7643025682552586
                ],
                [
                    "CCCC(NC(C)C(=O)C1CCCCC2CC2N1C(=O)[SH]=c1cc1-n1[nH][pH]1)C(=O)OCC",
                    0.7643025682552586
                ],
                [
                    "CCCC(NC(C)C(=O)C1CCCCC2CC2N1C(=O)P=c1pc1-p1[pH][pH]1)C(=O)OCC",
                    0.7643025682552586
                ],
                [
                    "CCCC(NC(C)C(=O)C1CCCCC2CC2N1C(=O)P=c1cc1-p1[pH]s1)C(=O)OCC",
                    0.7643025682552586
                ],
                [
                    "CCCC(NC(C)C(=O)C1CCCCC2CC2N1C(=O)P=c1cc1-p1[pH][pH]1)C(=O)OCC",
                    0.7643025682552586
                ],
                [
                    "CCCC(NC(C)C(=O)C1CCCCC2CC2N1C(=O)P=c1cc1-p1[nH][pH]1)C(=O)OCC",
                    0.7643025682552586
                ],
                [
                    "CCCC(NC(C)C(=O)C1CCCCC2CC2N1C(=O)N=c1cc1-n1[nH][pH]1)C(=O)OCC",
                    0.7643025682552586
                ],
                [
                    "CCCC(NC(C)C(=O)C1CCCCC2CC2N1C(=O)[SH](O)(=c1cc1P)n1[nH][pH]1)C(=O)OCC",
                    0.7632327769721765
                ],
                [
                    "CCCC(NC(C)C(=O)C1CCCCC2CC2N1C(=O)[SH](O)(=c1cc1Br)p1[nH][pH]1)C(=O)OCC",
                    0.7632327769721765
                ],
                [
                    "CCCC(NC(C)C(=O)C1CCCCC2CC2N1C(=O)[SH](F)(=c1cp1)n1[nH][pH]1)C(=O)OCC",
                    0.7605467589497832
                ],
                [
                    "CCCC(NC(C)C(=O)C1CCCCCC2CC2N1C(=O)S(=c1cc1O)n1[nH][pH]1)C(=O)OCC",
                    0.7595545253127499
                ],
                [
                    "CCCC(NC(C)C(=O)C1CCCCC2CC2N1C(=O)c1c(-p2[pH][pH]2)c1=S(O)P)C(=O)OCC",
                    0.7595545253127499
                ],
                [
                    "CCCC(NC(C)C(=O)C1CCCCC2CC2N1C(=O)c1c(-p2[pH][pH]2)c1=S(O)Cl)C(=O)OCC",
                    0.7595545253127499
                ],
                [
                    "CCCC(NC(C)C(=O)C1CCCCC2CC2N1C(=O)c1c(-p2[pH][pH]2)c1=S(N)O)C(=O)OCC",
                    0.7595545253127499
                ],
                [
                    "CCCC(NC(C)C(=O)C1CCCCC2CC2N1C(=O)[SH](O)(S)=c1cc1-p1[nH][pH]1)C(=O)OCC",
                    0.7595545253127499
                ],
                [
                    "CCCC(NC(C)C(=O)C1CCCCC2CC2N1C(=O)[SH](O)(S)=c1cc1-n1[nH][pH]1)C(=O)OCC",
                    0.7595545253127499
                ],
                [
                    "CCCC(NC(C)C(=O)C1CCCCC2CC2N1C(=O)[SH](O)(P)=c1nc1-p1[nH][pH]1)C(=O)OCC",
                    0.7595545253127499
                ],
                [
                    "CCCC(NC(C)C(=O)C1CCCCC2CC2N1C(=O)[SH](O)(P)=c1cc1-p1[pH][pH]1)C(=O)OCC",
                    0.7595545253127499
                ],
                [
                    "CCCC(NC(C)C(=O)C1CCCCC2CC2N1C(=O)[SH](O)(Cn1[nH][pH]1)=c1cc1)C(=O)OCC",
                    0.7595545253127499
                ],
                [
                    "CCCC(NC(C)C(=O)C1CCCCC2CC2N1C(=O)[SH](O)(Cl)=c1pc1-n1[nH][pH]1)C(=O)OCC",
                    0.7595545253127499
                ],
                [
                    "CCCC(NC(C)C(=O)C1CCCCC2CC2N1C(=O)[SH](O)(Cl)=c1cc1-p1[pH][pH]1)C(=O)OCC",
                    0.7595545253127499
                ],
                [
                    "CCCC(NC(C)C(=O)C1CCCCC2CC2N1C(=O)[SH](O)(Cl)=c1cc1-p1[nH][pH]1)C(=O)OCC",
                    0.7595545253127499
                ],
                [
                    "CCCC(NC(C)C(=O)C1CCCCC2CC2N1C(=O)[SH](O)(Br)=c1cc1-p1[pH][pH]1)C(=O)OCC",
                    0.7595545253127499
                ],
                [
                    "CCCC(NC(C)C(=O)C1CCCCC2CC2N1C(=O)[SH](N)(O)=c1nc1-p1[nH][pH]1)C(=O)OCC",
                    0.7595545253127499
                ],
                [
                    "CCCC(NC(C)C(=O)C1CCCCC2CC2N1C(=O)[SH](CO)(=c1cc1)n1[nH][pH]1)C(=O)OCC",
                    0.7595545253127499
                ],
                [
                    "CCCC(NC(C)C(=O)C1CCCCC2CC2N1C(=O)[SH](C)(O)=c1pc1-p1[pH][pH]1)C(=O)OCC",
                    0.7595545253127499
                ],
                [
                    "CCCC(NC(C)C(=O)C1CCCCC2CC2N1C(=O)[SH](C)(O)=c1cc1-p1[pH][pH]1)C(=O)OCC",
                    0.7595545253127499
                ],
                [
                    "CCCC(NC(C)C(=O)C1CCCCC2CC2N1C(=O)[SH](C)(O)=c1cc1-p1[nH][pH]1)C(=O)OCC",
                    0.7595545253127499
                ],
                [
                    "CCCC(NC(C)C(=O)C1CCCCC2CC2N1C(=O)[SH](C)(O)=c1cc1-n1[nH][pH]1)C(=O)OCC",
                    0.7595545253127499
                ],
                [
                    "CCCC(NC(C)C(=O)C1CCCCC2CC2N1C(=O)S(O)=c1c(P)c1-p1[nH][pH]1)C(=O)OCC",
                    0.7595545253127499
                ],
                [
                    "CCCC(NC(C)C(=O)C1CCCCC2CC2N1C(=O)S(O)=c1c(O)c1-p1[pH][pH]1)C(=O)OCC",
                    0.7595545253127499
                ],
                [
                    "CCCC(NC(C)C(=O)C1CCCCC2CC2N1C(=O)S(O)=c1c(N)c1-p1[nH][pH]1)C(=O)OCC",
                    0.7595545253127499
                ],
                [
                    "CCCC(NC(C)C(=O)C1CCCCC2CC2N1C(=O)S(O)=c1c(Cl)c1-p1[nH][pH]1)C(=O)OCC",
                    0.7595545253127499
                ],
                [
                    "CCCC(NC(C)C(=O)C1CCCCC2CC2N1C(=O)S(O)=c1c(C)c1-p1[pH][pH]1)C(=O)OCC",
                    0.7595545253127499
                ],
                [
                    "CCCC(NC(C)C(=O)C1CCCCC2CC2N1C(=O)S(O)=c1c(C)c1-p1[nH][pH]1)C(=O)OCC",
                    0.7595545253127499
                ],
                [
                    "CCCC(NC(C)C(=O)C1CCCCC2CC2N1C(=O)S(O)=c1c(Br)c1-p1[pH][pH]1)C(=O)OCC",
                    0.7595545253127499
                ],
                [
                    "CCCC(NC(C)C(=O)C1CCCCC2CC2N1C(=O)S(O)=c1c(Br)c1-p1[nH][pH]1)C(=O)OCC",
                    0.7595545253127499
                ],
                [
                    "CCCC(NC(C)C(=O)C1CCCCC2CC2N1C(=O)S(Cn1[nH][pH]1)=c1cc1O)C(=O)OCC",
                    0.7595545253127499
                ],
                [
                    "CCCC(NC(C)C(=S)C1CCCCC2CC2N1C(=O)c1c(-n2[pH][pH]2)c1=O)C(=O)OCC",
                    0.7577977472535625
                ],
                [
                    "CCCC(NC(C)C(=P)C1CCCCC2CC2N1C(=O)c1c(-p2[pH][pH]2)c1=O)C(=O)OCC",
                    0.7577977472535625
                ],
                [
                    "CCCC(NC(C)C(=P)C1CCCCC2CC2N1C(=O)c1c(-n2[pH][pH]2)c1=O)C(=O)OCC",
                    0.7577977472535625
                ],
                [
                    "CCCC(NC(C)C(=O)C1CCCCC2CC2N1c1c(C(=O)p2[pH][pH]2)c1=N)C(=O)OCC",
                    0.7577977472535625
                ],
                [
                    "CCCC(NC(C)C(=O)C1CCCCC2CC2N1c1c(C(=O)p2[nH][pH]2)c1=O)C(=O)OCC",
                    0.7577977472535625
                ],
                [
                    "CCCC(NC(C)C(=O)C1CCCCC2CC2N1c1c(C(=O)p2[nH][nH]2)c1=O)C(=O)OCC",
                    0.7577977472535625
                ],
                [
                    "CCCC(NC(C)C(=O)C1CCCCC2CC2N1c1c(C(=O)n2[pH][pH]2)c1=S)C(=O)OCC",
                    0.7577977472535625
                ],
                [
                    "CCCC(NC(C)C(=O)C1CCCCC2CC2N1c1c(C(=O)n2[pH][pH]2)c1=P)C(=O)OCC",
                    0.7577977472535625
                ],
                [
                    "CCCC(NC(C)C(=O)C1CCCCC2CC2N1c1c(C(=O)n2[pH][pH]2)c1=O)C(=O)OCC",
                    0.7577977472535625
                ],
                [
                    "CCCC(NC(C)C(=O)C1CCCCC2CC2N1c1c(C(=O)n2[nH][pH]2)c1=P)C(=O)OCC",
                    0.7577977472535625
                ],
                [
                    "CCCC(NC(C)C(=O)C1CCCCC2CC2N1c1c(C(=O)n2[nH][pH]2)c1=O)C(=O)OCC",
                    0.7577977472535625
                ],
                [
                    "CCCC(NC(C)C(=O)C1CCCCC2CC2N1c1c(C(=O)n2[nH][pH]2)c1=N)C(=O)OCC",
                    0.7577977472535625
                ],
                [
                    "CCCC(NC(C)C(=O)C1CCCCC2CC2N1c1c(C(=O)n2[nH][nH]2)c1=N)C(=O)OCC",
                    0.7577977472535625
                ],
                [
                    "CCCC(NC(C)C(=O)C1CCCCC2CC2N1C(=S)c1c(-p2[pH][pH]2)c1=O)C(=O)OCC",
                    0.7577977472535625
                ],
                [
                    "CCCC(NC(C)C(=O)C1CCCCC2CC2N1C(=S)c1c(-p2[nH][pH]2)c1=O)C(=O)OCC",
                    0.7577977472535625
                ],
                [
                    "CCCC(NC(C)C(=O)C1CCCCC2CC2N1C(=N)c1c(-p2[nH][pH]2)c1=O)C(=O)OCC",
                    0.7577977472535625
                ],
                [
                    "CCCC(NC(C)C(=N)C1CCCCC2CC2N1C(=O)c1c(-p2[pH][pH]2)c1=O)C(=O)OCC",
                    0.7577977472535625
                ],
                [
                    "CCCC(NC(C)C(=N)C1CCCCC2CC2N1C(=O)c1c(-n2[nH][pH]2)c1=O)C(=O)OCC",
                    0.7577977472535625
                ],
                [
                    "C=C(c1c(-p2[pH][pH]2)c1=O)N1C(C(=O)C(C)NC(CCC)C(=O)OCC)CCCCC2CC21",
                    0.7577977472535625
                ]
            ],
            "execution_time": 13.069672346115112,
            "number_scoring_function_calls": 1000,
            "metadata": {
                "top_1": 0.770752493308062,
                "top_10": 0.768642158491101,
                "top_100": 0.7627784088919308,
                "internal_similarity_max": 0.9852941176470589,
                "internal_similarity_mean": 0.5930585156889753,
                "internal_similarity_histogram_density": [
                    [
                        0.1,
                        0.0,
                        0.0,
                        0.0,
                        0.29800000000000004,
                        5.919999999999995,
                        2.814000000000001,
                        0.6280000000000002,
                        0.23600000000000004,
                        0.004000000000000001
                    ]
                ],
                "internal_similarity_histogram_bins": [
                    [
                        0.0,
                        0.1,
                        0.2,
                        0.30000000000000004,
                        0.4,
                        0.5,
                        0.6000000000000001,
                        0.7000000000000001,
                        0.8,
                        0.9,
                        1.0
                    ]
                ]
            }
        },
        {
            "benchmark_name": "Amlodipine MPO",
            "score": 0.7873721636813292,
            "optimized_molecules": [
                [
                    "CCOC(=O)C1=C(S(C)=c2cc2)C2=C(Cl)C1C(C(=O)OC)=C(COCCN)N2",
                    0.7922496919962071
                ],
                [
                    "CCOC(=O)C1=C(Cl)C2=C(S(C)=c3cc3)C1C(C(=O)OC)=C(COCCN)N2",
                    0.7922496919962071
                ],
                [
                    "CCOC(=O)C1=C(COCCN)NC2=C(S(Cl)=c3cc3)C1C(C(=O)OC)=C2C",
                    0.7922496919962071
                ],
                [
                    "CCOC(=O)C1=C(COCCN)NC2=C(Cl)C1C(C(=O)OC)=C2S(C)=c1cc1",
                    0.7922496919962071
                ],
                [
                    "CCOC(=O)C1=C(C)C2=C(S(Cl)=c3cc3)C1C(C(=O)OC)=C(COCCN)N2",
                    0.7922496919962071
                ],
                [
                    "CCOC(=O)C1=C(Cl)C2=C([SH]=c3cc3)C1C(C(=O)OC)=C(COCCN)N2",
                    0.7897188828807974
                ],
                [
                    "CCOC(=O)C1=C(Cl)C2=C(N=c3cc3)C1C(C(=O)OC)=C(COCCN)N2",
                    0.7897188828807974
                ],
                [
                    "CCOC(=O)C1=C(COCCN)NC2=C([SH]=c3cc3)C1C(C(=O)OC)=C2Cl",
                    0.7897188828807974
                ],
                [
                    "CCOC(=O)C1=C(COCCN)NC2=C([SH]=c3cc3)C1C(C(=O)OC)=C2C",
                    0.7897188828807974
                ],
                [
                    "CCOC(=O)C1=C(COCCN)NC2=C(N=c3cc3)C1C(C(=O)OC)=C2Cl",
                    0.7897188828807974
                ],
                [
                    "CCOC(=O)C1=C(COCCN)NC2=C(Cl)C1C(C(=O)OC)=C2[SH]=c1cc1",
                    0.7897188828807974
                ],
                [
                    "CCOC(=O)C1=C(COCCN)NC2=C(Cl)C1C(C(=O)OC)=C2P=c1cc1",
                    0.7897188828807974
                ],
                [
                    "CCOC(=O)C1=C(C)C2=C([SH]=c3cc3)C1C(C(=O)OC)=C(COCCN)N2",
                    0.7897188828807974
                ],
                [
                    "CCOC(=O)C1=C(C)C2=C(N=c3cc3)C1C(C(=O)OC)=C(COCCN)N2",
                    0.7897188828807974
                ],
                [
                    "CCOC(=O)C1=C([SH](C)(O)=c2cc2)C2=C(Cl)C1C(C(=O)OC)=C(COCCN)N2",
                    0.7839536550927825
                ],
                [
                    "CCOC(=O)C1=C(Cl)C2=C([SH](C)(N)=c3cc3)C1C(C(=O)OC)=C(COCCN)N2",
                    0.7839536550927825
                ],
                [
                    "CCOC(=O)C1=C(COCCN)NC2=C(Cl)C1C(C(=O)OC)=C2[SH](C)(O)=c1cc1",
                    0.7839536550927825
                ],
                [
                    "CCOC(=O)C1=C(COCCN)NC2=C(Cl)C1C(C(=O)OC)=C2[SH](C)(N)=c1cc1",
                    0.7839536550927825
                ],
                [
                    "CCOC(=O)C1=C(Cl)C2=C(C3C=C3C)C1C(C(=O)OC)=C(COCCN)N2",
                    0.7828813612588127
                ],
                [
                    "CCOC(=O)C1=C(COCCN)NC2=C(P3C=C3Cl)C1C(C(=O)OC)=C2C",
                    0.7828813612588127
                ],
                [
                    "CCOC(=O)C1=C(COCCN)NC2=C(C3C=C3Cl)C1C(C(=O)OC)=C2C",
                    0.7828813612588127
                ],
                [
                    "CCOC(=O)C1=C(C)C2=C(C3C=C3Cl)C1C(C(=O)OC)=C(COCCN)N2",
                    0.7828813612588127
                ],
                [
                    "CCOC(=O)C1=C(Cl)C2=C(S(S)=c3cc3)C1C(C(=O)OC)=C(COCCN)N2",
                    0.7813618341008689
                ],
                [
                    "CCOC(=O)C1=C(Cl)C2=C(S(P)=c3cc3)C1C(C(=O)OC)=C(COCCN)N2",
                    0.7813618341008689
                ],
                [
                    "CCOC(=O)C1=C(Cl)C2=C(S(N)=c3cc3)C1C(C(=O)OC)=C(COCCN)N2",
                    0.7813618341008689
                ],
                [
                    "CCOC(=O)C1=C(Cl)C2=C(S(F)=c3cc3)C1C(C(=O)OC)=C(COCCN)N2",
                    0.7813618341008689
                ],
                [
                    "CCOC(=O)C1=C(Cl)C2=C(S(Br)=c3cc3)C1C(C(=O)OC)=C(COCCN)N2",
                    0.7813618341008689
                ],
                [
                    "CCOC(=O)C1=C(COCCN)NC2=C(S(P)=c3cc3)C1C(C(=O)OC)=C2Cl",
                    0.7813618341008689
                ],
                [
                    "CCOC(=O)C1=C(COCCN)NC2=C(Cl)C1C(C(=O)OC)=C2S(S)=c1cc1",
                    0.7813618341008689
                ],
                [
                    "CCOC(=O)C1=C(COCCN)NC2=C(Cl)C1C(C(=O)OC)=C2S(P)=c1cc1",
                    0.7813618341008689
                ],
                [
                    "CCOC(=O)C1=C(COCCN)NC2=C(Cl)C1C(C(=O)OC)=C2S(N)=c1cc1",
                    0.7813618341008689
                ],
                [
                    "CCOC(=O)C1=C(COCCN)NC2=C(Cl)C1C(C(=O)OC)=C2S(Cl)=c1cc1",
                    0.7813618341008689
                ],
                [
                    "CCOC(=O)C1=C(C)C2=C(S(S)=c3cc3)C1C(C(=O)OC)=C(COCCN)N2",
                    0.7813618341008689
                ],
                [
                    "CCOC(=O)C1=C(C)C2=C(S(N)=c3cc3)C1C(C(=O)OC)=C(COCCN)N2",
                    0.7813618341008689
                ],
                [
                    "CCOC(=O)C1=C(C)C2=C(S(C)=c3cc3)C1C(C(=O)OC)=C(COCCN)N2",
                    0.7813618341008689
                ],
                [
                    "CCOC(=O)C1=C(Cl)C2=C(P3C=C3)C1C(C(=O)OC)=C(COCCN)N2",
                    0.7801894976054939
                ],
                [
                    "CCOC(=O)C1=C(Cl)C2=C(C3C=C3)C1C(C(=O)OC)=C(COCCN)N2",
                    0.7801894976054939
                ],
                [
                    "CCOC(=O)C1=C(COCCN)NC2=C(Cl)C1C(C(=O)OC)=C2C1C=C1",
                    0.7801894976054939
                ],
                [
                    "CCOC(=O)C1=C(COCCN)NC2=C(C3C=C3)C1C(C(=O)OC)=C2Cl",
                    0.7801894976054939
                ],
                [
                    "CCOC(=O)C1=C(COCCN)NC2=C(C3C=C3)C1C(C(=O)OC)=C2C",
                    0.7801894976054939
                ],
                [
                    "CCOC(=O)C1=C(C)C2=C(C3C=C3)C1C(C(=O)OC)=C(COCCN)N2",
                    0.7801894976054939
                ],
                [
                    "CCOC(=O)C1=C(Cl)SC2=C(S(C)=c3cc3)C1C(C(=O)OC)=C(COCCN)N2",
                    0.7799021878930795
                ],
                [
                    "CCOC(=O)C1=C(Cl)OC2=C(S(C)=c3cc3)C1C(C(=O)OC)=C(COCCN)N2",
                    0.7799021878930795
                ],
                [
                    "CCOC(=O)C1=C(Cl)CC2=C(S(C)=c3cc3)C1C(C(=O)OC)=C(COCCN)N2",
                    0.7799021878930795
                ],
                [
                    "CCOC(=O)C1=C(Cl)C2=C(S(CC)=c3cc3)C1C(C(=O)OC)=C(COCCN)N2",
                    0.7799021878930795
                ],
                [
                    "CCOC(=O)C1=C(Cl)C2=C(CS(C)=c3cc3)C1C(C(=O)OC)=C(COCCN)N2",
                    0.7799021878930795
                ],
                [
                    "CCOC(=O)C1=C(COCCN)NC2=C(S(Cl)=c3cc3)C1C(C(=O)OC)=C(C)C2",
                    0.7799021878930795
                ],
                [
                    "CCOC(=O)C1=C(COCCN)NC2=C(S(C)=c3cc3)C1C(C(=O)OC)=C(Cl)S2",
                    0.7799021878930795
                ],
                [
                    "CCOC(=O)C1=C(COCCN)NC2=C(Cl)C1C(C(=O)OC)=C2OS(C)=c1cc1",
                    0.7799021878930795
                ],
                [
                    "CCOC(=O)C1=C(COCCN)NC2=C(Cl)C1C(C(=O)OC)=C2NS(C)=c1cc1",
                    0.7799021878930795
                ],
                [
                    "CCOC(=O)C1=C(C)CC2=C(S(Cl)=c3cc3)C1C(C(=O)OC)=C(COCCN)N2",
                    0.7799021878930795
                ],
                [
                    "CCOC(=O)C1=C(C)C2=C(S(SCl)=c3cc3)C1C(C(=O)OC)=C(COCCN)N2",
                    0.7799021878930795
                ],
                [
                    "CCOC(=O)C1=C(C)C2=C(S(CCl)=c3cc3)C1C(C(=O)OC)=C(COCCN)N2",
                    0.7799021878930795
                ],
                [
                    "CCOC(=O)C1=C(C)C2=C(CS(Cl)=c3cc3)C1C(C(=O)OC)=C(COCCN)N2",
                    0.7799021878930795
                ],
                [
                    "CCOC(=O)C1=C(COCCN)C2=C([SH]=c3cc3)C1C(C(=O)OC)=C(C)N2",
                    0.7787059642274511
                ],
                [
                    "CCOC(=O)C1=C(Cl)PC2=C([SH]=c3cc3)C1C(C(=O)OC)=C(COCCN)N2",
                    0.7772815877574012
                ],
                [
                    "CCOC(=O)C1=C(Cl)OC2=C([SH]=c3cc3)C1C(C(=O)OC)=C(COCCN)N2",
                    0.7772815877574012
                ],
                [
                    "CCOC(=O)C1=C(Cl)CC2=C([SH]=c3cc3)C1C(C(=O)OC)=C(COCCN)N2",
                    0.7772815877574012
                ],
                [
                    "CCOC(=O)C1=C(Cl)CC2=C(N=c3cc3)C1C(C(=O)OC)=C(COCCN)N2",
                    0.7772815877574012
                ],
                [
                    "CCOC(=O)C1=C(Cl)C2=C(CN=c3cc3)C1C(C(=O)OC)=C(COCCN)N2",
                    0.7772815877574012
                ],
                [
                    "CCOC(=O)C1=C(COCCN)NC2=C([SH]=c3cc3)C1C(C(=O)OC)=C(C)C2",
                    0.7772815877574012
                ],
                [
                    "CCOC(=O)C1=C(COCCN)NC2=C(Cl)C1C(C(=O)OC)=C2C[SH]=c1cc1",
                    0.7772815877574012
                ],
                [
                    "CCOC(=O)C1=C(C)CC2=C(N=c3cc3)C1C(C(=O)OC)=C(COCCN)N2",
                    0.7772815877574012
                ],
                [
                    "CCOC(=O)C1=C(C)C2=C(CN=c3cc3)C1C(C(=O)OC)=C(COCCN)N2",
                    0.7772815877574012
                ],
                [
                    "CCOC(=O)C1=C(Cl)C2=C(S(C)(N)(P)=c3cc3)C1C(C(=O)OC)=C(COCCN)N2",
                    0.7759128922285868
                ],
                [
                    "CCOC(=O)C1=C(Cl)C2=C(C3(N)C=C3C)C1C(C(=O)OC)=C(COCCN)N2",
                    0.7745966692414834
                ],
                [
                    "CCOC(=O)C1=C(Cl)C2=C(C3(F)C=C3C)C1C(C(=O)OC)=C(COCCN)N2",
                    0.7745966692414834
                ],
                [
                    "CCOC(=O)C1=C(F)C2=C([SH](C)(Cl)=c3cc3)C1C(C(=O)OC)=C(COCCN)N2",
                    0.773264601756667
                ],
                [
                    "CCOC(=O)C1=C(Cl)C2=C([SH](N)(S)=c3cc3)C1C(C(=O)OC)=C(COCCN)N2",
                    0.773264601756667
                ],
                [
                    "CCOC(=O)C1=C(Cl)C2=C([SH](F)(S)=c3cc3)C1C(C(=O)OC)=C(COCCN)N2",
                    0.773264601756667
                ],
                [
                    "CCOC(=O)C1=C(COCCN)NC2=C([SH](C)(Cl)=c3cc3)C1C(C(=O)OC)=C2N",
                    0.773264601756667
                ],
                [
                    "CCOC(=O)C1=C(COCCN)NC2=C([SH](C)(Cl)=c3cc3)C1C(C(=O)OC)=C2F",
                    0.773264601756667
                ],
                [
                    "CCOC(=O)C1=C(COCCN)NC2=C(Cl)C1C(C(=O)OC)=C2[SH](O)(F)=c1cc1",
                    0.773264601756667
                ],
                [
                    "CCOC(=O)C1=C(COCCN)NC2=C(Cl)C1C(C(=O)OC)=C2[SH](O)(Br)=c1cc1",
                    0.773264601756667
                ],
                [
                    "CCOC(=O)C1=C(C)C2=C([SH](F)(Br)=c3cc3)C1C(C(=O)OC)=C(COCCN)N2",
                    0.773264601756667
                ],
                [
                    "CCOC(=O)C1=C([SH](C)(OF)=c2cc2)C2=C(Cl)C1C(C(=O)OC)=C(COCCN)N2",
                    0.7719841941125453
                ],
                [
                    "CCOC(=O)C1=C(Cl)C2=C([SH](P)(CC)=c3cc3)C1C(C(=O)OC)=C(COCCN)N2",
                    0.7719841941125453
                ],
                [
                    "CCOC(=O)C1=C(Cl)C2=C([SH](C)(NN)=c3cc3)C1C(C(=O)OC)=C(COCCN)N2",
                    0.7719841941125453
                ],
                [
                    "CCOC(=O)C1=C(Cl)C2=C([SH](C)(NBr)=c3cc3)C1C(C(=O)OC)=C(COCCN)N2",
                    0.7719841941125453
                ],
                [
                    "CCOC(=O)C1=C(Cl)C2=C([SH](C)(CN)=c3cc3)C1C(C(=O)OC)=C(COCCN)N2",
                    0.7719841941125453
                ],
                [
                    "CCOC(=O)C1=C(Cl)C2=C(C[SH](C)(P)=c3cc3)C1C(C(=O)OC)=C(COCCN)N2",
                    0.7719841941125453
                ],
                [
                    "CCOC(=O)C1=C(Cl)C2=C(C[SH](C)(N)=c3cc3)C1C(C(=O)OC)=C(COCCN)N2",
                    0.7719841941125453
                ],
                [
                    "CCOC(=O)C1=C(Cl)C2=C(C(C)S(C)=c3cc3)C1C(C(=O)OC)=C(COCCN)N2",
                    0.7719841941125453
                ],
                [
                    "CCOC(=O)C1=C(COCCN)NC2=C(Cl)C1C(C(=O)OC)=C2[SH](C)(OBr)=c1cc1",
                    0.7719841941125453
                ],
                [
                    "CCOC(=O)C1=C(COCCN)NC2=C(Cl)C1C(C(=O)OC)=C2[SH](C)(NBr)=c1cc1",
                    0.7719841941125453
                ],
                [
                    "CCOC(=O)C1=C(COCCN)NC2=C(Cl)C1C(C(=O)OC)=C2O[SH](C)(P)=c1cc1",
                    0.7719841941125453
                ],
                [
                    "CCOC(=O)C1=C(COCCN)NC2=C(Cl)C1C(C(=O)OC)=C2O[SH](C)(Cl)=c1cc1",
                    0.7719841941125453
                ],
                [
                    "CCOC(=O)C1=C(COCCN)NC2=C(Cl)C1C(C(=O)OC)=C2O[SH](C)(Br)=c1cc1",
                    0.7719841941125453
                ],
                [
                    "CCOC(=O)C1=C(C)C2=C(C[SH](F)(Cl)=c3cc3)C1C(C(=O)OC)=C(COCCN)N2",
                    0.7719841941125453
                ],
                [
                    "CCOC(=O)C1=C(C)C2=C(C(N)S(Cl)=c3cc3)C1C(C(=O)OC)=C(COCCN)N2",
                    0.7719841941125453
                ],
                [
                    "CCOC(=O)C1=C(Cl)C2=C(C3(F)C=C3)C1C(C(=O)OC)=C(COCCN)N2",
                    0.7718449849879597
                ],
                [
                    "CCOC(=O)C1=C(COCCN)NC2=C(Cl)C1C(C(=O)OC)=C2[SH]1(C)=CC1",
                    0.7718449849879597
                ],
                [
                    "CCOC(=O)C1=C(COCCN)NC2=C(C3[SH]=C3Cl)C1C(C(=O)OC)=C2C",
                    0.7718449849879597
                ],
                [
                    "CCOC(=O)C1=C(P)C2=C(S(C)=c3cc3)C1C(C(=O)OC)=C(COCCN)N2",
                    0.770551750371122
                ],
                [
                    "CCOC(=O)C1=C(Cl)CC2=C(C3C=C3C)C1C(C(=O)OC)=C(COCCN)N2",
                    0.770551750371122
                ],
                [
                    "CCOC(=O)C1=C(Cl)C2=C(C(C)=C3C=C3)C1C(C(=O)OC)=C(COCCN)N2",
                    0.770551750371122
                ],
                [
                    "CCOC(=O)C1=C(COCCN)NS2=C(S(Cl)=c3cc3)C1C(C(=O)OC)=C2C",
                    0.770551750371122
                ],
                [
                    "CCOC(=O)C1=C(COCCN)NC2=S(S(Cl)=c3cc3)C1C(C(=O)OC)=C2C",
                    0.770551750371122
                ],
                [
                    "CCOC(=O)C1=C(COCCN)NC2=C([SH]=c3cc3C)C1C(C(=O)OC)=C2Cl",
                    0.770551750371122
                ],
                [
                    "CCOC(=O)C1=C(C)CC2=C(C3C=C3Cl)C1C(C(=O)OC)=C(COCCN)N2",
                    0.770551750371122
                ]
            ],
            "execution_time": 11.19999623298645,
            "number_scoring_function_calls": 1000,
            "metadata": {
                "top_1": 0.7922496919962071,
                "top_10": 0.7909842874385022,
                "top_100": 0.7788825116092782,
                "internal_similarity_max": 1.0,
                "internal_similarity_mean": 0.5836143581094867,
                "internal_similarity_histogram_density": [
                    [
                        0.1,
                        0.0,
                        0.0,
                        0.0,
                        0.6400000000000002,
                        5.509999999999995,
                        3.1200000000000006,
                        0.4120000000000001,
                        0.19200000000000003,
                        0.026000000000000006
                    ]
                ],
                "internal_similarity_histogram_bins": [
                    [
                        0.0,
                        0.1,
                        0.2,
                        0.30000000000000004,
                        0.4,
                        0.5,
                        0.6000000000000001,
                        0.7000000000000001,
                        0.8,
                        0.9,
                        1.0
                    ]
                ]
            }
        },
        {
            "benchmark_name": "Sitagliptin MPO",
            "score": 0.952987320202431,
            "optimized_molecules": [
                [
                    "CC1C2C3C4P5C67NC8(PF)C9C4(F)C(N(N)F)C(F)(F)C19C6(C27C=NN(O)F)C358",
                    0.9529873202024316
                ],
                [
                    "CC1C2C3C4P5C67NC8(PF)C9C4(F)C(F)(N(N)F)C(F)C19C6(C27C=NN(O)F)C358",
                    0.9529873202024316
                ],
                [
                    "CC1C2C3C4P5C67NC8(PF)C9C4(F)C(F)(N(N)F)C(C=NN(O)F)C19C6(C27F)C358",
                    0.9529873202024316
                ],
                [
                    "CC1C2C3C4P5C67NC8(PF)C9C(C1(F)C(F)(N(N)F)C49F)C6(C27C=NN(O)F)C358",
                    0.9529873202024316
                ],
                [
                    "CC1C2C3C4C35NC3C6(F)C(C(F)(N(N)F)C(F)(PF)C146)C14P5C31C24C=NN(O)F",
                    0.9529873202024316
                ],
                [
                    "CC1C2C3C45NC6C7P4C(F)(C4C6(F)C16C(C=NN(O)F)(C4(PF)N(N)F)C356)C27F",
                    0.9529873202024316
                ],
                [
                    "CC1C2C3C45NC6C7C18C(C=NN(O)F)C(PF)(N(N)F)C7(F)C1(F)P4C6(C21F)C385",
                    0.9529873202024316
                ],
                [
                    "CC1C2C3C45NC6(PF)C7(C=NN(O)F)C8C1(F)C(F)(N(N)F)C7(F)C1C2C6(P14)C385",
                    0.9529873202024316
                ],
                [
                    "CC1C2C3C45NC6(F)P7C8C9C(PF)(N(N)F)C(C=NN(O)F)C1(C94F)C36C75C28F",
                    0.9529873202024316
                ],
                [
                    "CC1C2C3C4(PF)C5C6(F)C7NC89C2C8(C37P49)C16C(F)(C=NN(O)F)C5(F)N(N)F",
                    0.9529873202024316
                ],
                [
                    "CC1C2C3C4(F)C5C(PF)(N(N)F)C(F)C16C5(F)C15NC7P4C31C76C25C=NN(O)F",
                    0.9529873202024316
                ],
                [
                    "CC1C2C3C4(C=NN(O)F)P5C67NC8(PF)C9C1(C(F)C(F)(N(N)F)C94F)C6(C27)C358",
                    0.9529873202024316
                ],
                [
                    "CC1C2C3C4(C=NN(O)F)NC5C6(F)P4C4(PF)C7(F)C8(N(N)F)C(F)C38C57C64C12",
                    0.9529873202024316
                ],
                [
                    "CC1C2C1C13C4(F)C5NC6P4C1(PF)C1(F)C4C(F)(C=NN(O)F)C4(C26N(N)F)C513",
                    0.9529873202024316
                ],
                [
                    "CC1C2C1C13C4(F)C5NC6P4C1(PF)C1(F)C4(N(N)F)C(C=NN(O)F)C4(C26F)C513",
                    0.9529873202024316
                ],
                [
                    "CC1C2C(F)C3(F)C4C56NC7(N(N)F)C8(C=NN(O)F)C(C9P5C7(C246)C938)C1(F)PF",
                    0.9529873202024316
                ],
                [
                    "CC1C23C(F)C4C5C6(PF)P7C58C(NC75C4(F)C285)C3C6(C=NN(O)F)C1(F)N(N)F",
                    0.9529873202024316
                ],
                [
                    "CC1C23C(F)C4C5(C=NN(O)F)C67NC89C2C(F)C(F)P6C8(C49C1(PF)N(N)F)C357",
                    0.9529873202024316
                ],
                [
                    "CC1C23C(C=NN(O)F)C4(F)C5C6P7C89NC(PF)(C2C6(F)C1(F)N(N)F)C57C38C49",
                    0.9529873202024316
                ],
                [
                    "CC1C2(F)C3C4P5C67NC8(PF)C9C4(F)C(F)(N(N)F)C(C=NN(O)F)C19C6(C27)C358",
                    0.9529873202024316
                ],
                [
                    "CC1C2(F)C3C4C5C6C7(PF)NC89C2C8(C16C(F)(C=NN(O)F)C5(F)N(N)F)C37P49",
                    0.9529873202024316
                ],
                [
                    "CC1C2(F)C3C4(F)C5C6C7NC89C2C8(C73P49)C61C(F)(C=NN(O)F)C5(PF)N(N)F",
                    0.9529873202024316
                ],
                [
                    "CC1C2(C=NN(O)F)C3C45NC6(PF)C7C8C1(F)C(F)(N(N)F)C7(F)C1C2C6(P14)C835",
                    0.9529873202024316
                ],
                [
                    "CC1C(PF)C2C3C4(N(N)F)NC56C7C8(F)C(F)(C=NN(O)F)C1C75C41P6C2(F)C381",
                    0.9529873202024316
                ],
                [
                    "CC1C(PF)(N(N)F)C2C3C4C5(C=NN(O)F)C6C78NC9C2(F)C1(C5(F)F)C67C94P38",
                    0.9529873202024316
                ],
                [
                    "CC1C(PF)(N(N)F)C2C3C4C5(C=NN(O)F)C(F)C16C2(F)C1(F)NC27C5C26C41P37",
                    0.9529873202024316
                ],
                [
                    "CC1C(PF)(N(N)F)C2C3(F)C4C5C6C78NC9C2(F)C1(C5(F)C=NN(O)F)C67C49P38",
                    0.9529873202024316
                ],
                [
                    "CC1C(PF)(N(N)F)C2C(F)P3C45NC67C8C9C(F)C1(C26F)C4(C95C=NN(O)F)C837",
                    0.9529873202024316
                ],
                [
                    "CC1C(PF)(N(N)F)C2C(F)P3C45NC67C8C9(C=NN(O)F)C(F)C1(C26F)C4(C95)C837",
                    0.9529873202024316
                ],
                [
                    "CC1C(PF)(N(N)F)C23C4C5C67NC28C2C(F)C(F)P6C83C57C12C4(F)C=NN(O)F",
                    0.9529873202024316
                ],
                [
                    "CC1C(PF)(N(N)F)C23C4C(F)C15C1(C=NN(O)F)C(F)C(F)P6C78NC12C63C75C48",
                    0.9529873202024316
                ],
                [
                    "CC1C(PF)(N(N)F)C2(C=NN(O)F)C(F)P3C45NC67C8C9C(F)C1(C26F)C4(C95)C837",
                    0.9529873202024316
                ],
                [
                    "CC1C(N(N)F)C2C3C4(PF)NC56P7C2(F)C2C8C(F)(C=NN(O)F)C13C5(C86F)C274",
                    0.9529873202024316
                ],
                [
                    "CC1C(N(N)F)C2C3C4(PF)NC56P7C2(F)C2(C=NN(O)F)C8C(F)C13C5(C86F)C742",
                    0.9529873202024316
                ],
                [
                    "CC1C(N(N)F)C2C(F)(NF)P3C45PC67C8(F)C9C(F)C1(C26C=NN(O)F)C4(C95)C387",
                    0.9529873202024316
                ],
                [
                    "CC1C(N(N)F)C2(F)C3(F)C4C5C(C=NN(O)F)C16C2(F)C1(PF)NC27C5C26C41P37",
                    0.9529873202024316
                ],
                [
                    "CC1C(N(N)F)C2(C=NN(O)F)C3C4(F)NC56P7C2(PF)C2C8C(F)C13C5(C86F)C274",
                    0.9529873202024316
                ],
                [
                    "CC1C(F)(PF)C2C3(F)C4C5(N(N)F)C(F)C16C2(C=NN(O)F)C1NC27C5C26C41P37",
                    0.9529873202024316
                ],
                [
                    "CC1C(F)(N(N)F)C2C3P4C56NC7(PF)C2C12C(F)C1C3(F)C47C25C16C=NN(O)F",
                    0.9529873202024316
                ],
                [
                    "CC1C(F)(N(N)F)C2C3C4C5C(F)(C=NN(O)F)C16C2C1(PF)NC27P3C41C62C57F",
                    0.9529873202024316
                ],
                [
                    "CC12NC34P5C6(F)C7C1C1(C(PF)C8C6C52C13C84F)C(C=NN(O)F)C7(F)N(N)F",
                    0.9529873202024316
                ],
                [
                    "CC12NC34P5C6(F)C7C(N(N)F)C(C=NN(O)F)C8(C71)C(F)(PF)C1C6C52C83C14F",
                    0.9529873202024316
                ],
                [
                    "CC12NC34C5C6C7C8(F)P3C71C54C1(C(C=NN(O)F)C(N(N)F)C8(F)C21)C6(F)PF",
                    0.9529873202024316
                ],
                [
                    "CC12NC34C5C6C7C8(F)C9C(N(N)F)C(C=NN(O)F)C(C6(F)PF)(C91F)C53C72P84",
                    0.9529873202024316
                ],
                [
                    "CC12NC34C5C6C(F)C78C(C=NN(O)F)C(PF)(N(N)F)C(C9(F)C6C1(P93)C547)C28F",
                    0.9529873202024316
                ],
                [
                    "CC12NC34C5C6C(F)(PF)C78C(C=NN(O)F)C(N(N)F)C(F)(C17)C1(F)P3C2C61C548",
                    0.9529873202024316
                ],
                [
                    "CC12NC34C(F)C56C7C8C9C3C1(C(C=NN(O)F)(C5C6(PF)N(N)F)C9(F)F)C84P72",
                    0.9529873202024316
                ],
                [
                    "CC12C3P4C1(F)C1C(N(F)F)C(N)C56C1C31NC43C5C13C2(C=NN(O)F)C6(F)PF",
                    0.9529873202024316
                ],
                [
                    "CC12C3P4C1(F)C1C(N(F)F)C(N)C56C1C31NC43C5(C=NN(O)F)C13C2C6(F)PF",
                    0.9529873202024316
                ],
                [
                    "CC12C3C4P5C3(F)C3(PF)NC56C5C7(C3C4(F)C(N(N)F)C7(F)C=NN(O)F)C1C526",
                    0.9529873202024316
                ],
                [
                    "CC12C3C4P5C3(F)C3(C=NN(O)F)C(N(N)F)C(F)C6(C3C43NC54C6C341)C2(F)PF",
                    0.9529873202024316
                ],
                [
                    "CC12C3C4C5C(PF)C(C=NN(O)F)C6(C5C5(N(N)F)NC78P4C35C67C18F)C2(F)F",
                    0.9529873202024316
                ],
                [
                    "CC12C3C4C56NC7P8C1(F)C1(C(N(N)F)C1(C=NN(O)F)C(C3(F)PF)C74C852)C6F",
                    0.9529873202024316
                ],
                [
                    "CC12C3C4C56NC7C8(F)C9C(N(N)F)C(C=NN(O)F)C8(C3(F)PF)C45C71P6C92F",
                    0.9529873202024316
                ],
                [
                    "CC12C3C4C56C7NC48C(F)(C=NN(O)F)C4(C(C5C3(F)PF)C4N(N)F)C1(F)P7C628",
                    0.9529873202024316
                ],
                [
                    "CC12C3C4C5(F)C6C(N(N)F)C(F)(C=NN(O)F)C7(C6C6NC18P5C64C287)C3(F)PF",
                    0.9529873202024316
                ],
                [
                    "CC12C3C4(F)C5NC67C8C9(C5C(F)(C(N(N)F)C9(F)C=NN(O)F)C3(PF)P46)C1C827",
                    0.9529873202024316
                ],
                [
                    "CC12C3C4(F)C5C6(F)C7NC89C1C8(C7P49)C6(C2F)C3(C=NN(O)F)C5(PF)N(N)F",
                    0.9529873202024316
                ],
                [
                    "CC12C3C4(F)C5C(PF)(N(N)F)C(C=NN(O)F)C6(C1F)C5(F)C1NC57C2C56C31P47",
                    0.9529873202024316
                ],
                [
                    "CC12C3C4(F)C5C(N(N)F)C(C=NN(O)F)C6(C5(F)C5NC78C1C76C35P48)C2(F)PF",
                    0.9529873202024316
                ],
                [
                    "CC12C3C(PF)C4C56C7NC8(C35)C(F)C3(C4(C=NN(O)F)C3(F)N(N)F)C1(F)P7C862",
                    0.9529873202024316
                ],
                [
                    "CC12C3C(N(N)F)C(C=NN(O)F)C14C(F)(PF)C1C5C67NC28C1(F)C8(P6C3F)C574",
                    0.9529873202024316
                ],
                [
                    "CC12C3C(F)P4C5C6(F)C1NC41C47C6C(F)(PF)C2(C4(C=NN(O)F)C3N(N)F)C517",
                    0.9529873202024316
                ],
                [
                    "CC12C3C(F)C4C5(C=NN(O)F)C(F)C6C(F)C7(PF)NC18P1C6(N(N)F)C35C17C428",
                    0.9529873202024316
                ],
                [
                    "CC12C3C(F)C45C(F)C(N(N)F)C6(C=NN(O)F)C4C4(PF)NC17P1C6(F)C3C14C527",
                    0.9529873202024316
                ],
                [
                    "CC12C(N(F)F)C(N)C34C1C15NC67P8C1C(C(C3(F)PF)C56C47C=NN(O)F)C82F",
                    0.9529873202024316
                ],
                [
                    "CC12C(F)C34C5C(C6P7C89NC5C7(C61C=NN(O)F)C83C29)C(F)(N(N)F)C4(F)PF",
                    0.9529873202024316
                ],
                [
                    "CC12C(F)C34C5C(C(PF)(N(N)F)C3C=NN(O)F)C3(F)P6C78NC5C6(C13F)C47C28",
                    0.9529873202024316
                ],
                [
                    "CC12C(F)C34C(C=NN(O)F)C(PF)C5C3C3(N(N)F)NC67P8C5(F)C1C83C46C27F",
                    0.9529873202024316
                ],
                [
                    "CC12C(F)C34C(C=NN(O)F)C(N(N)F)C5C6(F)C1C17P6C6(NC1(PF)C53F)C2C647",
                    0.9529873202024316
                ],
                [
                    "CC12C(F)C34C(C=NN(O)F)C(N(N)F)C5C3C36NC78P(C5(F)PF)C3(C16)C47C28F",
                    0.9529873202024316
                ],
                [
                    "CC12C(F)C34C(C=NN(O)F)C(N(N)F)C5C3C36NC78C1C47C3(P8C5(F)PF)C26F",
                    0.9529873202024316
                ],
                [
                    "CC12C(F)(PF)C34C(F)C(N(N)F)C5C3C36NC7(C4C371)P1C6C2(C=NN(O)F)C51F",
                    0.9529873202024316
                ],
                [
                    "CC12C(C=NN(O)F)C3P4C5C6C(N(N)F)C(F)(PF)C7(C8C49NC3(C657)C891)C2(F)F",
                    0.9529873202024316
                ],
                [
                    "CC12C(C=NN(O)F)C3P4C5(F)C6C(N(N)F)C(F)C7(C8C49NC3(C891)C657)C2(F)PF",
                    0.9529873202024316
                ],
                [
                    "CC12C(C=NN(O)F)C3P4C5(F)C6C(N(N)F)C(F)(PF)C7(C1F)C1C48NC3(C128)C657",
                    0.9529873202024316
                ],
                [
                    "CC1(PF)C2C3C4C5C6C78NC9(N(N)F)C2(F)C(C1C=NN(O)F)(C5(F)F)C67C49P38",
                    0.9529873202024316
                ],
                [
                    "CC1(N(N)F)C2C3C4NC56P7C2(F)C2C8C(F)(PF)C3(C1C=NN(O)F)C5(C427)C86F",
                    0.9529873202024316
                ],
                [
                    "CC1(F)C2C3C4C5C6C7(PF)NC89P4C37C8(C29C=NN(O)F)C61C(F)C5(F)N(N)F",
                    0.9529873202024316
                ],
                [
                    "CC1(F)C2C3C4C5C(F)(N(N)F)C(C=NN(O)F)C16C5(F)C1(PF)NC57C2C56C31P47",
                    0.9529873202024316
                ],
                [
                    "CC1(F)C2C3C45NC67P8C(F)C9C4C1(C(C=NN(O)F)C9(PF)N(N)F)C6(C27F)C385",
                    0.9529873202024316
                ],
                [
                    "CC1(F)C2C3C45NC6(PF)C7C8C(N(N)F)C(C=NN(O)F)C71C34C61P5C8(F)C21F",
                    0.9529873202024316
                ],
                [
                    "CC1(F)C2C3C4(F)C5C6C7NC89P4C73C8(C29F)C61C(C=NN(O)F)C5(PF)N(N)F",
                    0.9529873202024316
                ],
                [
                    "CC1(F)C2C3C4(F)C5C(N(N)F)C(C=NN(O)F)C16C5(F)C15NC7(PF)P4C31C76C25",
                    0.9529873202024316
                ],
                [
                    "CC1(F)C2C34C5NC67C8C19C(F)C(N(N)F)C83C(F)(PF)P5C6(C94)C27C=NN(O)F",
                    0.9529873202024316
                ],
                [
                    "CC1(F)C2C(C=NN(O)F)C(N(N)F)C3C4(F)C5C16C1C78NC6(C3(F)PF)C5(P47)C218",
                    0.9529873202024316
                ],
                [
                    "CC1(F)C2(F)C3C4(F)C5C(PF)C(C=NN(O)F)C16C5C1(N(N)F)NC57C2C56C31P47",
                    0.9529873202024316
                ],
                [
                    "CC1(F)C(PF)(N(N)F)C2C3C4NC56C7C8(F)C9C2(F)P5C49C76C31C8C=NN(O)F",
                    0.9529873202024316
                ],
                [
                    "CC1(F)C(NF)(N(N)F)C2C(F)P3C45PC67C8C9C(F)C1(C26C=NN(O)F)C4(C95)C837",
                    0.9529873202024316
                ],
                [
                    "CC1(F)C(F)(N(N)F)C2C3C4NC56C7C8C9C2(PF)P5C49C76C31C8(F)C=NN(O)F",
                    0.9529873202024316
                ],
                [
                    "CC1(F)C(F)(N(N)F)C2C3C4C5C(C=NN(O)F)C16C2(F)C1(PF)NC27C5C26C41P37",
                    0.9529873202024316
                ],
                [
                    "CC1(F)C(F)(N(N)F)C2C3(PF)C4C5C6C78NC9C2(F)C1(C5C=NN(O)F)C67C49P38",
                    0.9529873202024316
                ],
                [
                    "CC1(C=NN(O)F)C2C(F)C3(F)C4C56NC7(N(N)F)C8C(C9P5C7(C983)C246)C1(F)PF",
                    0.9529873202024316
                ],
                [
                    "CC1(C=NN(O)F)C23C(F)C4C5C67NC89C4C82C56P9C(F)C(F)(C73)C1(PF)N(N)F",
                    0.9529873202024316
                ],
                [
                    "CC1(C=NN(O)F)C(PF)C2C3C4C5C(F)(F)C16C2C1(N(N)F)NC27P3C41C26C57F",
                    0.9529873202024316
                ],
                [
                    "CC1(C=NN(O)F)C(PF)C2C3C4(N(N)F)NC56C7C8(F)C(F)C1C75C41P6C2(F)C381",
                    0.9529873202024316
                ],
                [
                    "CC1(C=NN(O)F)C(PF)C2C34C(F)C15C(F)C16NC78C3C75C1(C46)P8C2(F)N(N)F",
                    0.9529873202024316
                ],
                [
                    "CC1(C=NN(O)F)C(PF)C2(F)C3C45NC67C8C9C(F)C31C86C4(C95)P7C2(F)N(N)F",
                    0.9529873202024316
                ],
                [
                    "CC1(C=NN(O)F)C(PF)(N(N)F)C2C(F)P3C45NC67C2C12C(F)C1(F)C6C37C42C15",
                    0.9529873202024316
                ],
                [
                    "CC1(C=NN(O)F)C(N(N)F)C2C(F)P3C45NC67C2C12C(F)(PF)C1C4C52C36C17F",
                    0.9529873202024316
                ]
            ],
            "execution_time": 46802.668003082275,
            "number_scoring_function_calls": 1585629,
            "metadata": {
                "top_1": 0.9529873202024316,
                "top_10": 0.9529873202024317,
                "top_100": 0.9529873202024295,
                "internal_similarity_max": 0.873015873015873,
                "internal_similarity_mean": 0.32380736057580967,
                "internal_similarity_histogram_density": [
                    [
                        0.1,
                        0.0,
                        3.4299999999999984,
                        5.594000000000001,
                        0.7480000000000002,
                        0.10399999999999991,
                        0.020000000000000007,
                        0.0020000000000000005,
                        0.0020000000000000005,
                        0.0
                    ]
                ],
                "internal_similarity_histogram_bins": [
                    [
                        0.0,
                        0.1,
                        0.2,
                        0.30000000000000004,
                        0.4,
                        0.5,
                        0.6000000000000001,
                        0.7000000000000001,
                        0.8,
                        0.9,
                        1.0
                    ]
                ]
            }
        },
        {
            "benchmark_name": "Zaleplon MPO",
            "score": 0.7674152149705079,
            "optimized_molecules": [
                [
                    "CCN(C(C)=O)c1cccc(-c2nccc(C#N)c2C2C=C2O)c1",
                    0.7730206825239258
                ],
                [
                    "CCN(C(C)=O)c1cccc(-c2nccc(C#N)c2C2=CC2O)c1",
                    0.7730206825239258
                ],
                [
                    "CCN(C(C)=O)c1cccc(-c2nccc(C#N)c2C2(O)C=C2)c1",
                    0.7730206825239258
                ],
                [
                    "CCN(C(C)=O)c1cccc(-c2c(C#N)ccnc2C2C=C2O)c1",
                    0.7730206825239258
                ],
                [
                    "CCN(C(C)=O)c1cccc(-c2c(C#N)ccnc2C2=CC2O)c1",
                    0.7730206825239258
                ],
                [
                    "CCN(C(C)=O)c1cccc(-c2c(C#N)ccnc2C2(O)C=C2)c1",
                    0.7730206825239258
                ],
                [
                    "CCN(C(C)=O)c1cccc(C2=Cc3nccc(C#N)c3C2O)c1",
                    0.7683498199278325
                ],
                [
                    "CCN(C(C)=O)c1cccc(C2=CC2c2nccc(C#N)c2O)c1",
                    0.7683498199278325
                ],
                [
                    "CCN(C(C)=O)c1cccc(C2=CC2c2c(C#N)ccnc2O)c1",
                    0.7683498199278325
                ],
                [
                    "CCN(C(C)=O)c1cccc(C2=CC(O)c3c(C#N)ccnc32)c1",
                    0.7683498199278325
                ],
                [
                    "CCN(C(C)=O)c1cccc(-c2nccc(C#N)c2OC2C=C2)c1",
                    0.7683498199278325
                ],
                [
                    "CCN(C(C)=O)c1cccc(-c2nccc(C#N)c2OC2=CC2)c1",
                    0.7683498199278325
                ],
                [
                    "CCN(C(C)=O)c1cccc(-c2c(C#N)ccnc2OC2C=C2)c1",
                    0.7683498199278325
                ],
                [
                    "CCN(C(C)=O)c1cccc(-c2c(C#N)ccnc2OC2=CC2)c1",
                    0.7683498199278325
                ],
                [
                    "C#Cc1cn2c(-c3cccc(N(CC)C(C)=O)c3)ccnc(O)c1-2",
                    0.7683498199278325
                ],
                [
                    "C#Cc1cc2nccc(-c3cccc(N(CC)C(C)=O)c3)n(O)c1-2",
                    0.7683498199278325
                ],
                [
                    "C#Cc1cc2n(O)c(-c3cccc(N(CC)C(C)=O)c3)ccnc1-2",
                    0.7683498199278325
                ],
                [
                    "CCN(C(C)=O)c1cccc(C2=Cc3nccc(C#N)c3OC2)c1",
                    0.7637626158259734
                ],
                [
                    "CCN(C(C)=O)c1cccc(C2=CCOc3c(C#N)ccnc32)c1",
                    0.7637626158259734
                ],
                [
                    "CCN(C(C)=O)c1cccc(-c2nccc(C#N)c2C2=C(O)C2)c1",
                    0.7604691006293735
                ],
                [
                    "CCN(C(C)=O)c1cccc(-c2c(C#N)ccnc2C2=C(O)C2)c1",
                    0.7604691006293735
                ],
                [
                    "CCN(C(C)=O)c1cccc(C2=CC2(O)c2ncccc2C#N)c1",
                    0.7559289460184544
                ],
                [
                    "CCN(C(C)=O)c1cccc(C2=CC2(O)c2cnccc2C#N)c1",
                    0.7559289460184544
                ],
                [
                    "CCN(C(C)=O)c1cccc(C2=CC2(O)c2ccncc2C#N)c1",
                    0.7559289460184544
                ],
                [
                    "CCN(C(C)=O)c1cccc(C2=C(c3ncccc3C#N)C2O)c1",
                    0.7559289460184544
                ],
                [
                    "CCN(C(C)=O)c1cccc(C2=C(c3nccc(C#N)c3O)C2)c1",
                    0.7559289460184544
                ],
                [
                    "CCN(C(C)=O)c1cccc(C2=C(c3cnccc3C#N)C2O)c1",
                    0.7559289460184544
                ],
                [
                    "CCN(C(C)=O)c1cccc(C2=C(c3ccncc3C#N)C2O)c1",
                    0.7559289460184544
                ],
                [
                    "CCN(C(C)=O)c1cccc(C2=C(c3c(C#N)ccnc3O)C2)c1",
                    0.7559289460184544
                ],
                [
                    "CCN(C(C)=O)c1cccc(C2=C(O)c3nccc(C#N)c3C2)c1",
                    0.7559289460184544
                ],
                [
                    "CCN(C(C)=O)c1cccc(C2=C(O)Cc3nccc(C#N)c32)c1",
                    0.7559289460184544
                ],
                [
                    "CCN(C(C)=O)c1cccc(C2=C(O)Cc3c(C#N)ccnc32)c1",
                    0.7559289460184544
                ],
                [
                    "CCN(C(C)=O)c1cccc(C2=C(O)C2c2ncccc2C#N)c1",
                    0.7559289460184544
                ],
                [
                    "CCN(C(C)=O)c1cccc(C2=C(O)C2c2cnccc2C#N)c1",
                    0.7559289460184544
                ],
                [
                    "CCN(C(C)=O)c1cccc(C2=C(O)C2c2ccncc2C#N)c1",
                    0.7559289460184544
                ],
                [
                    "CCN(C(C)=O)c1cccc(-c2cn(O)c3cc-3ccc2C#N)c1",
                    0.7559289460184544
                ],
                [
                    "CCN(C(C)=O)c1cccc(-c2ccccc(C#N)c3cn2o3)c1",
                    0.7559289460184544
                ],
                [
                    "CCN(C(C)=O)c1cccc(-c2ccccc(C#N)c3c(O)n2-3)c1",
                    0.7559289460184544
                ],
                [
                    "CCN(C(C)=O)c1cccc(-c2cccc(O)c3c(C#N)cn2-3)c1",
                    0.7559289460184544
                ],
                [
                    "CCN(C(C)=O)c1cccc(-c2cccc(C#N)c3cc-3n2O)c1",
                    0.7559289460184544
                ],
                [
                    "CCN(C(C)=O)c1cccc(-c2cccc(C#N)c3cc(O)n2-3)c1",
                    0.7559289460184544
                ],
                [
                    "CCN(C(C)=O)c1cccc(-c2cccc(C#N)c3c(O)cn2-3)c1",
                    0.7559289460184544
                ],
                [
                    "CCN(C(C)=O)c1cccc(-c2cccc(C#N)c(O)c3cn2-3)c1",
                    0.7559289460184544
                ],
                [
                    "CCN(C(C)=O)c1cccc(-c2ccc3cc-3n(O)cc2C#N)c1",
                    0.7559289460184544
                ],
                [
                    "CCN(C(C)=O)c1cccc(-c2ccc(O)cc3c(C#N)cn2-3)c1",
                    0.7559289460184544
                ],
                [
                    "CCN(C(C)=O)c1cccc(-c2ccc(O)cc(C#N)c3cn2-3)c1",
                    0.7559289460184544
                ],
                [
                    "CCN(C(C)=O)c1cccc(-c2ccc(O)c(C#N)cc3cn2-3)c1",
                    0.7559289460184544
                ],
                [
                    "CCN(C(C)=O)c1cccc(-c2ccc(C#N)c3cc-3cn2O)c1",
                    0.7559289460184544
                ],
                [
                    "CCN(C(C)=O)c1cccc(-c2ccc(C#N)c(O)cc3cn2-3)c1",
                    0.7559289460184544
                ],
                [
                    "CCN(C(C)=O)c1cccc(-c2ccc(C#N)c(O)c3ccn2-3)c1",
                    0.7559289460184544
                ],
                [
                    "CCN(C(C)=O)c1cccc(-c2cc3cccc(C#N)c3n2O)c1",
                    0.7559289460184544
                ],
                [
                    "CCN(C(C)=O)c1cccc(-c2cc3cccc(C#N)c(O)n2-3)c1",
                    0.7559289460184544
                ],
                [
                    "CCN(C(C)=O)c1cccc(-c2cc3ccc(O)c(C#N)cn2-3)c1",
                    0.7559289460184544
                ],
                [
                    "CCN(C(C)=O)c1cccc(-c2cc3ccc(C#N)c(O)cn2-3)c1",
                    0.7559289460184544
                ],
                [
                    "CCN(C(C)=O)c1cccc(-c2cc3cc(O)c(C#N)ccn2-3)c1",
                    0.7559289460184544
                ],
                [
                    "CCN(C(C)=O)c1cccc(-c2cc3cc(C#N)c(O)ccn2-3)c1",
                    0.7559289460184544
                ],
                [
                    "CCN(C(C)=O)c1cccc(-c2cc3c(O)c(C#N)cccn2-3)c1",
                    0.7559289460184544
                ],
                [
                    "CCN(C(C)=O)c1cccc(-c2cc3c(C#N)cccc3n2O)c1",
                    0.7559289460184544
                ],
                [
                    "CCN(C(C)=O)c1cccc(-c2cc3c(C#N)cccc(O)n2-3)c1",
                    0.7559289460184544
                ],
                [
                    "CCN(C(C)=O)c1cccc(-c2cc3c(C#N)ccc(O)cn2-3)c1",
                    0.7559289460184544
                ],
                [
                    "CCN(C(C)=O)c1cccc(-c2cc3c(C#N)cc(O)ccn2-3)c1",
                    0.7559289460184544
                ],
                [
                    "CCN(C(C)=O)c1cccc(-c2cc(O)ccc3c(C#N)cn2-3)c1",
                    0.7559289460184544
                ],
                [
                    "CCN(C(C)=O)c1cccc(-c2cc(O)ccc(C#N)c3cn2-3)c1",
                    0.7559289460184544
                ],
                [
                    "CCN(C(C)=O)c1cccc(-c2cc(O)cc(C#N)c3ccn2-3)c1",
                    0.7559289460184544
                ],
                [
                    "CCN(C(C)=O)c1cccc(-c2cc(O)c(C#N)ccc3cn2-3)c1",
                    0.7559289460184544
                ],
                [
                    "CCN(C(C)=O)c1cccc(-c2cc(O)c(C#N)cc3ccn2-3)c1",
                    0.7559289460184544
                ],
                [
                    "CCN(C(C)=O)c1cccc(-c2cc(C#N)c(O)ccc3cn2-3)c1",
                    0.7559289460184544
                ],
                [
                    "CCN(C(C)=O)c1cccc(-c2cc(C#N)c(O)cc3ccn2-3)c1",
                    0.7559289460184544
                ],
                [
                    "CCN(C(C)=O)c1cccc(-c2c(C#N)cccc3cc-3n2O)c1",
                    0.7559289460184544
                ],
                [
                    "C=c1nccc(-c2cccc(N(CC)C(C)=O)c2)n2cc-2c1=C=O",
                    0.7559289460184544
                ],
                [
                    "C=c1c2cn-2c(-c2cccc(N(CC)C(C)=O)c2)ccnc1=C=O",
                    0.7559289460184544
                ],
                [
                    "C#Cn1c(-c2cccc(N(CC)C(C)=O)c2)ccnc2cc(O)c1-2",
                    0.7559289460184544
                ],
                [
                    "C#Cn1c(-c2cccc(N(CC)C(C)=O)c2)ccnc2c(O)cc1-2",
                    0.7559289460184544
                ],
                [
                    "C#Cn1c(-c2cccc(N(CC)C(C)=O)c2)ccnc(O)c2cc1-2",
                    0.7559289460184544
                ],
                [
                    "C#Cc1nccc(-c2cccc(N(CC)C(C)=O)c2)n2cc-2c1O",
                    0.7559289460184544
                ],
                [
                    "C#Cc1nccc(-c2cccc(N(CC)C(C)=O)c2)n2cc(O)c1-2",
                    0.7559289460184544
                ],
                [
                    "C#Cc1nccc(-c2cccc(N(CC)C(C)=O)c2)n2c(O)cc1-2",
                    0.7559289460184544
                ],
                [
                    "C#Cc1nccc(-c2cccc(N(CC)C(C)=O)c2)n(O)c2cc1-2",
                    0.7559289460184544
                ],
                [
                    "C#Cc1cnccc(-c2cccc(N(CC)C(C)=O)c2)n2cc1o2",
                    0.7559289460184544
                ],
                [
                    "C#Cc1cnccc(-c2cccc(N(CC)C(C)=O)c2)n2c(O)c1-2",
                    0.7559289460184544
                ],
                [
                    "C#Cc1ccnc2cc(-c3cccc(N(CC)C(C)=O)c3)n-2c1O",
                    0.7559289460184544
                ],
                [
                    "C#Cc1ccnc(O)n2c(-c3cccc(N(CC)C(C)=O)c3)cc1-2",
                    0.7559289460184544
                ],
                [
                    "C#Cc1cc2cn(o2)c(-c2cccc(N(CC)C(C)=O)c2)ccn1",
                    0.7559289460184544
                ],
                [
                    "C#Cc1cc2c(O)nccc(-c3cccc(N(CC)C(C)=O)c3)n1-2",
                    0.7559289460184544
                ],
                [
                    "C#Cc1cc2c(O)n-2c(-c2cccc(N(CC)C(C)=O)c2)ccn1",
                    0.7559289460184544
                ],
                [
                    "C#Cc1c2cn-2c(-c2cccc(N(CC)C(C)=O)c2)ccnc1O",
                    0.7559289460184544
                ],
                [
                    "C#Cc1c2cc(O)nccc(-c3cccc(N(CC)C(C)=O)c3)n1-2",
                    0.7559289460184544
                ],
                [
                    "CCN(C(C)=O)c1cccc(-c2nccc(C#N)c2C2=CC2(O)S)c1",
                    0.7542750042368681
                ],
                [
                    "CCN(C(C)=O)c1cccc(-c2c(C#N)ccnc2C2(S)C=C2O)c1",
                    0.7542750042368681
                ],
                [
                    "CCN(C(C)=O)c1cccc(-c2c(C#N)ccnc2C2(O)C=C2S)c1",
                    0.7542750042368681
                ],
                [
                    "CCN(C(C)=O)c1cccc(C2=CC2Oc2ncccc2C#N)c1",
                    0.7514691493021793
                ],
                [
                    "CCN(C(C)=O)c1cccc(C2=CC2Oc2cnccc2C#N)c1",
                    0.7514691493021793
                ],
                [
                    "CCN(C(C)=O)c1cccc(C2=CC2Oc2ccncc2C#N)c1",
                    0.7514691493021793
                ],
                [
                    "CCN(C(C)=O)c1cccc(C2=C(Oc3ncccc3C#N)C2)c1",
                    0.7514691493021793
                ],
                [
                    "CCN(C(C)=O)c1cccc(C2=C(Oc3ccncc3C#N)C2)c1",
                    0.7514691493021793
                ],
                [
                    "CCN(C(C)=O)c1cccc(-c2ccncc(C#CO)c3cn2-3)c1",
                    0.7514691493021793
                ],
                [
                    "CCN(C(C)=O)c1cccc(-c2ccnc3ccc-3n2C=C=O)c1",
                    0.7514691493021793
                ],
                [
                    "CCN(C(C)=O)c1cccc(-c2cc3ccnc4c(cc3O)n24)c1",
                    0.7514691493021793
                ],
                [
                    "CCN(C(C)=O)c1cccc(-c2cc3ccnc4c(c(O)c3)n24)c1",
                    0.7514691493021793
                ],
                [
                    "C#Cn1c(-c2cccc(N(CC)C(C)=O)c2)ccnc2ccc1o2",
                    0.7514691493021793
                ]
            ],
            "execution_time": 421501.1477854252,
            "number_scoring_function_calls": 22154074,
            "metadata": {
                "top_1": 0.7730206825239258,
                "top_10": 0.7711523374854886,
                "top_100": 0.7580726249021095,
                "internal_similarity_max": 0.9230769230769231,
                "internal_similarity_mean": 0.5062891319888264,
                "internal_similarity_histogram_density": [
                    [
                        0.1,
                        0.0,
                        0.0,
                        0.15600000000000006,
                        5.246000000000001,
                        2.9899999999999975,
                        1.1620000000000001,
                        0.29000000000000004,
                        0.05400000000000001,
                        0.0020000000000000005
                    ]
                ],
                "internal_similarity_histogram_bins": [
                    [
                        0.0,
                        0.1,
                        0.2,
                        0.30000000000000004,
                        0.4,
                        0.5,
                        0.6000000000000001,
                        0.7000000000000001,
                        0.8,
                        0.9,
                        1.0
                    ]
                ]
            }
        },
        {
            "benchmark_name": "Valsartan SMARTS",
            "score": 0.0,
            "optimized_molecules": [
                [
                    "[SH]#[SH]",
                    0.0
                ],
                [
                    "S[SH](Cl)#CBr",
                    0.0
                ],
                [
                    "SCCl",
                    0.0
                ],
                [
                    "SC1OS1",
                    0.0
                ],
                [
                    "SC(Cl)CCl",
                    0.0
                ],
                [
                    "S=CCBr",
                    0.0
                ],
                [
                    "S=C(Cl)Br",
                    0.0
                ],
                [
                    "PPP",
                    0.0
                ],
                [
                    "PPOCl",
                    0.0
                ],
                [
                    "PP",
                    0.0
                ],
                [
                    "PNCl",
                    0.0
                ],
                [
                    "PN(Cl)Cl",
                    0.0
                ],
                [
                    "PCCBr",
                    0.0
                ],
                [
                    "P=CCl",
                    0.0
                ],
                [
                    "OPOBr",
                    0.0
                ],
                [
                    "OPO",
                    0.0
                ],
                [
                    "OPC(F)P",
                    0.0
                ],
                [
                    "OPBr",
                    0.0
                ],
                [
                    "OP(F)OBr",
                    0.0
                ],
                [
                    "OP(Br)Br",
                    0.0
                ],
                [
                    "ONCCl",
                    0.0
                ],
                [
                    "ONC(O)Cl",
                    0.0
                ],
                [
                    "ON(F)F",
                    0.0
                ],
                [
                    "ON(Br)CF",
                    0.0
                ],
                [
                    "OCPBr",
                    0.0
                ],
                [
                    "OCCNBr",
                    0.0
                ],
                [
                    "OCCCCP",
                    0.0
                ],
                [
                    "OC(=S)Br",
                    0.0
                ],
                [
                    "OC#P",
                    0.0
                ],
                [
                    "O=[SH]F",
                    0.0
                ],
                [
                    "NONCl",
                    0.0
                ],
                [
                    "NOCF",
                    0.0
                ],
                [
                    "NCSCl",
                    0.0
                ],
                [
                    "NCOBr",
                    0.0
                ],
                [
                    "NCNP",
                    0.0
                ],
                [
                    "NCN",
                    0.0
                ],
                [
                    "NCCl",
                    0.0
                ],
                [
                    "NCCN",
                    0.0
                ],
                [
                    "NCC(O)Br",
                    0.0
                ],
                [
                    "NC(F)Cl",
                    0.0
                ],
                [
                    "NC(Cl)CF",
                    0.0
                ],
                [
                    "N=N",
                    0.0
                ],
                [
                    "N=COCl",
                    0.0
                ],
                [
                    "N=C(O)Br",
                    0.0
                ],
                [
                    "F[SH](S)Br",
                    0.0
                ],
                [
                    "FSOS",
                    0.0
                ],
                [
                    "FPP",
                    0.0
                ],
                [
                    "FPOS",
                    0.0
                ],
                [
                    "FPN(Cl)PCl",
                    0.0
                ],
                [
                    "FPCl",
                    0.0
                ],
                [
                    "FP(P)Br",
                    0.0
                ],
                [
                    "FNCl",
                    0.0
                ],
                [
                    "FNCBr",
                    0.0
                ],
                [
                    "FN=CCl",
                    0.0
                ],
                [
                    "FN(F)Cl",
                    0.0
                ],
                [
                    "FCP",
                    0.0
                ],
                [
                    "FCF",
                    0.0
                ],
                [
                    "FCCNS",
                    0.0
                ],
                [
                    "FC1=NO1",
                    0.0
                ],
                [
                    "FC(Cl)CPCl",
                    0.0
                ],
                [
                    "FC(Br)(Br)Br",
                    0.0
                ],
                [
                    "FC#SBr",
                    0.0
                ],
                [
                    "FC#CBr",
                    0.0
                ],
                [
                    "ClS#CBr",
                    0.0
                ],
                [
                    "ClCCCCl",
                    0.0
                ],
                [
                    "ClCC(Cl)Br",
                    0.0
                ],
                [
                    "C[SH](O)Cl",
                    0.0
                ],
                [
                    "CSCOCF",
                    0.0
                ],
                [
                    "CS(Br)(CN)CBr",
                    0.0
                ],
                [
                    "CPP",
                    0.0
                ],
                [
                    "CPO",
                    0.0
                ],
                [
                    "CPF",
                    0.0
                ],
                [
                    "CPCF",
                    0.0
                ],
                [
                    "COSC",
                    0.0
                ],
                [
                    "COPN",
                    0.0
                ],
                [
                    "COCl",
                    0.0
                ],
                [
                    "COC[SH]=S",
                    0.0
                ],
                [
                    "COCF",
                    0.0
                ],
                [
                    "COCBr",
                    0.0
                ],
                [
                    "CNPOP",
                    0.0
                ],
                [
                    "CN(S)CCl",
                    0.0
                ],
                [
                    "CN(PP)PCl",
                    0.0
                ],
                [
                    "CN(P)PCl",
                    0.0
                ],
                [
                    "CCOO",
                    0.0
                ],
                [
                    "CCNC",
                    0.0
                ],
                [
                    "CCCN",
                    0.0
                ],
                [
                    "CC(F)Cl",
                    0.0
                ],
                [
                    "CC(Cl)Cl",
                    0.0
                ],
                [
                    "CC(Br)C[SH](Br)Br",
                    0.0
                ],
                [
                    "C=CCCl",
                    0.0
                ],
                [
                    "C1CC1",
                    0.0
                ],
                [
                    "C#SF",
                    0.0
                ],
                [
                    "C#CS",
                    0.0
                ],
                [
                    "C#CNF",
                    0.0
                ],
                [
                    "C#CF",
                    0.0
                ],
                [
                    "C#CC",
                    0.0
                ],
                [
                    "BrSBr",
                    0.0
                ],
                [
                    "BrCSOBr",
                    0.0
                ],
                [
                    "BrCSBr",
                    0.0
                ],
                [
                    "BrCPBr",
                    0.0
                ]
            ],
            "execution_time": 2.0119433403015137,
            "number_scoring_function_calls": 999,
            "metadata": {
                "top_1": 0.0,
                "top_10": 0.0,
                "top_100": 0.0,
                "internal_similarity_max": 0.5555555555555556,
                "internal_similarity_mean": 0.053677333413364774,
                "internal_similarity_histogram_density": [
                    [
                        8.39,
                        1.128,
                        0.37999999999999984,
                        0.07,
                        0.028000000000000004,
                        0.003999999999999997,
                        0.0,
                        0.0,
                        0.0,
                        0.0
                    ]
                ],
                "internal_similarity_histogram_bins": [
                    [
                        0.0,
                        0.1,
                        0.2,
                        0.30000000000000004,
                        0.4,
                        0.5,
                        0.6000000000000001,
                        0.7000000000000001,
                        0.8,
                        0.9,
                        1.0
                    ]
                ]
            }
        },
        {
            "benchmark_name": "Scaffold Hop",
            "score": 0.6336898395721923,
            "optimized_molecules": [
                [
                    "Cc1c2c3cc(SCl)sc3n1C(NCCC(Br)C(CCl)(C(Br)Br)N(C)CBr)(N(CN(CF)C(F)(F)Br)C(Br)(C(C)C(F)C(Cl)Cl)N(C)Cl)C2",
                    0.6336898395721925
                ],
                [
                    "Cc1c2c3cc(SCl)sc3n1C(NCC(Br)C(Br)C(Cl)(C(Br)Br)N(C)CBr)(N(CN(CF)C(F)(F)Br)C(Br)(C(C)C(F)C(Cl)Cl)N(C)Cl)C2",
                    0.6336898395721925
                ],
                [
                    "CSc1cc2c3c(Cl)n(c2s1)C(NC(Cl)C(C)CC(CBr)(C(Br)Br)N(C)CBr)(N(CN(CF)C(F)(F)Br)C(Br)(C(C)C(F)C(Cl)Cl)N(C)Cl)C3",
                    0.6336898395721925
                ],
                [
                    "CSc1cc2c3c(Br)n(c2s1)C(NCC(C)C(Br)C(CBr)(C(Br)Br)N(C)CCl)(N(CN(CF)C(F)(F)Br)C(Br)(C(C)C(F)C(Cl)Cl)N(C)Cl)C3",
                    0.6336898395721925
                ],
                [
                    "CSc1cc2c3c(Br)n(c2s1)C(NCC(C)C(Br)C(C)(CBr)N(CCl)CBr)(N(CN(CF)C(F)(F)Br)C(Br)(C(C)C(F)C(Cl)Cl)N(C)Cl)C3",
                    0.6336898395721925
                ],
                [
                    "CSc1cc2c3c(Br)n(c2s1)C(NCC(C)C(Br)C(C)(C(Br)Br)N(CCl)CBr)(N(CN(CF)C(F)(F)Br)C(Br)(C(C)C(F)C(Cl)Cl)N(Cl)Br)C3",
                    0.6336898395721925
                ],
                [
                    "CSc1cc2c3c(Br)n(c2s1)C(NCC(C)C(Br)C(C)(C(Br)Br)N(C)CCl)(N(CN(CF)C(F)(F)Br)C(Br)(C(C)C(F)C(Cl)Cl)N(Cl)CBr)C3",
                    0.6336898395721925
                ],
                [
                    "CSc1cc2c3c(Br)n(c2s1)C(NCC(C)C(Br)(Br)C(C)(C(Br)Br)N(C)CCl)(N(CN(CF)C(F)(F)Br)C(Br)(C(C)C(F)CCl)N(C)Cl)C3",
                    0.6336898395721925
                ],
                [
                    "CSc1cc2c3c(Br)n(c2s1)C(NCC(C)C(Br)(Br)C(C)(C(Br)Br)N(C)CCl)(N(CN(CF)C(F)(F)Br)C(Br)(C(C)C(F)C(Cl)Cl)N(C)Cl)C3",
                    0.6336898395721925
                ],
                [
                    "CSc1cc2c3c(Br)n(c2s1)C(NC(Cl)C(C)C(Br)C(C)(Br)N(C)CBr)(N(CN(CF)C(F)(F)Br)C(Br)(C(C)C(F)CCl)N(C)Cl)C3",
                    0.6336898395721925
                ],
                [
                    "CSc1cc2c3c(Br)n(c2s1)C(NC(Cl)(CCl)CCC1(N(C)CBr)CC1(Br)Br)(N(C(Br)N(CF)C(F)(F)Cl)C(Br)(C(C)C(F)CCl)N(C)Cl)C3",
                    0.6336898395721925
                ],
                [
                    "CSc1cc2c3c(Br)n(c2s1)C(NC(Cl)(CCl)CCC(C)(C(Br)Br)N(C)CBr)(N(C(Br)N(CF)C(F)F)C(Br)(C(C)C(F)C(Cl)Cl)N(C)Br)C3",
                    0.6336898395721925
                ],
                [
                    "CSc1cc2c3c(Br)n(c2s1)C(NC(C)(Cl)CCC(C)(C(Br)Br)N(C)CBr)(N(C(Br)N(CF)C(F)F)C(Br)(C(C)C(F)C(Cl)Cl)N(C)Cl)C3",
                    0.6336898395721925
                ],
                [
                    "CCc1c2c3cc(SCl)sc3n1C(NCC(Br)C(Br)C(C)(C(Br)Br)N(C)CBr)(N(CN(CF)C(F)(F)Br)C(Br)(C(C)C(F)C(Cl)Cl)N(C)Cl)C2",
                    0.6336898395721925
                ],
                [
                    "CCN(Cl)C(Br)(C(C)C(F)CCl)N(CN(CF)C(F)(F)Br)C1(NC(Cl)(Cl)CC2(Br)C(C)(Br)C2(Cl)N(C)CBr)Cc2c(Br)n1c1sc(SCl)cc21",
                    0.6336898395721925
                ],
                [
                    "CCN(Cl)C(Br)(C(C)C(F)C(Br)Br)N(CN(C(F)Cl)C(F)(F)Br)C1(NC(Br)CC(Br)C(Cl)(C(Br)Br)N(C)C)Cc2c(Br)n1c1sc(SCl)cc21",
                    0.6336898395721925
                ],
                [
                    "CCN(CC)C(Cl)(Br)C(Br)(Br)CC(Br)NC1(N(CN(CF)C(F)(F)Br)C(Br)(C(C)C(F)C(Cl)Cl)N(C)Cl)Cc2c(Br)n1c1sc(SCl)cc21",
                    0.6336898395721925
                ],
                [
                    "CCN(CC)C(CCl)(CBr)C(Br)CC(Br)NC1(N(CN(CF)C(F)F)C(Br)(C(C)C(F)C(Cl)Cl)N(Cl)Cl)Cc2c(Br)n1c1sc(SCl)cc21",
                    0.6336898395721925
                ],
                [
                    "CCN(CBr)C(C)(C(Br)Br)C(Br)CC(Cl)(Cl)NC1(N(CN(CF)C(F)F)C(Br)(C(C)C(F)C(Cl)Cl)N(C)Cl)Cc2c(Br)n1c1sc(SC)cc21",
                    0.6336898395721925
                ],
                [
                    "CCN(C)C(Cl)(CBr)C(Br)CC(Cl)NC1(N(CN(CF)C(F)(F)Br)C(Br)(C(C)C(F)C(Cl)Cl)N(Cl)CCl)Cc2c(Br)n1c1sc(SCl)cc21",
                    0.6336898395721925
                ],
                [
                    "CCN(C)C(Cl)(C(Br)Br)C(Br)CC(Cl)NC1(N(CN(CF)C(F)(F)Br)C(Br)(C(C)C(F)C(Cl)Cl)N(Cl)CCl)Cc2c(Br)n1c1sc(SCl)cc21",
                    0.6336898395721925
                ],
                [
                    "CCN(C)C(Cl)(C(Br)Br)C(Br)CC(Br)NC1(N(CN(CF)C(F)(F)Br)C(Br)(C(C)C(F)C(Cl)Cl)N(C)Cl)Cc2c(Br)n1c1sc(SCl)cc21",
                    0.6336898395721925
                ],
                [
                    "CCN(C)C(CCl)(CBr)C(Br)CCNC1(N(C(Br)N(CF)C(F)(F)Br)C(Br)(C(C)C(F)C(Cl)Cl)N(Cl)CCl)Cc2c(Br)n1c1sc(SCl)cc21",
                    0.6336898395721925
                ],
                [
                    "CCN(C)C(CCl)(C(Br)Br)C(Br)CC(Br)NC1(N(CN(CF)C(F)(F)F)C(Br)(C(C)C(F)C(Cl)Cl)N(C)Cl)Cc2c(Br)n1c1sc(SCl)cc21",
                    0.6336898395721925
                ],
                [
                    "CCN(C)C(CCl)(C(Br)Br)C(Br)CC(Br)NC1(N(CN(CF)C(F)(F)Br)C(Br)(C(C)C(F)C(Cl)Cl)N(C)Cl)Cc2c(Br)n1c1sc(SCl)cc21",
                    0.6336898395721925
                ],
                [
                    "CCN(C)C(Br)(CCl)C(Br)CC(Br)NC1(N(CN(CF)C(F)(F)Br)C(Br)(C(C)C(F)C(Cl)Br)N(Cl)CCl)Cc2c(Br)n1c1sc(SCl)cc21",
                    0.6336898395721925
                ],
                [
                    "CCCN(Cl)C(Br)(C(C)C(F)CCl)N(CN(CF)C(F)(F)Br)C1(NC(Cl)C(C)C(Br)C(C)(CBr)N(C)CBr)Cc2c(Br)n1c1sc(SCl)cc21",
                    0.6336898395721925
                ],
                [
                    "CCCN(C)C(Cl)(CBr)C(Br)CCNC1(N(CN(CF)C(F)(F)Br)C(Br)(C(C)C(F)C(Cl)Cl)N(Cl)Cl)Cc2c(Br)n1c1sc(SCl)cc21",
                    0.6336898395721925
                ],
                [
                    "CCCN(C)C(Cl)(CBr)C(Br)CC(Br)NC1(N(CN(CF)C(F)(F)Br)C(Br)(C(C)C(F)C(Cl)Cl)N(Cl)Cl)Cc2c(Br)n1c1sc(SC)cc21",
                    0.6336898395721925
                ],
                [
                    "CCCN(C)C(CCl)(CBr)C(Br)CC(Br)NC1(N(CN(CF)C(F)F)C(Br)(C(C)C(F)C(Cl)Cl)N(Cl)Cl)Cc2c(Br)n1c1sc(SCl)cc21",
                    0.6336898395721925
                ],
                [
                    "CCC(Cl)(C(Br)C(C)C(Cl)NC1(N(CN(CF)C(C)(F)F)C(Br)(C(C)C(F)CCl)N(C)Cl)Cc2c(Br)n1c1oc(OCl)cc21)N(C)CBr",
                    0.6336898395721925
                ],
                [
                    "CCC(CCl)(C(Br)CCNC1(N(CN(C(F)F)C(F)Br)C(Br)(C(C)C(F)C(Cl)Cl)N(Cl)Cl)Cc2c(Br)n1c1sc(SCl)cc21)N(C)CBr",
                    0.6336898395721925
                ],
                [
                    "CCC(CBr)(C(Br)C(C)C(Cl)NC1(N(CN(CF)C(F)(F)Br)C(Br)(C(C)C(F)C(Cl)Cl)N(C)Cl)Cc2c(Br)n1c1sc(SC)cc21)N(C)CBr",
                    0.6336898395721925
                ],
                [
                    "CCC(C)(C(Br)C(C)C(Cl)NC1(N(CN(CF)C(F)(F)SBr)C(Br)(C(C)C(F)C(Cl)Cl)N(C)Cl)Cc2c(Br)n1c1oc(OCl)cc21)N(C)CBr",
                    0.6336898395721925
                ],
                [
                    "CCC(Br)N(C)C(Cl)(CBr)C(Br)CC(Br)NC1(N(CN(CF)C(F)(F)Br)C(Br)(C(C)C(F)C(Cl)Cl)N(Cl)Cl)Cc2c(Br)n1c1sc(SCl)cc21",
                    0.6336898395721925
                ],
                [
                    "CC(F)N(CN(C(Br)(C(C)C(F)CCl)N(C)Cl)C1(NC(Br)CC(Br)C(CCl)(CCBr)N(C)CBr)Cc2c(Br)n1c1sc(SCl)cc21)C(F)F",
                    0.6336898395721925
                ],
                [
                    "CC(CNC1(N(C(Br)N(CF)C(F)F)C(Br)(C(C)C(F)CCl)N(C)Cl)Cc2c(CBr)n1c1oc(SCl)cc21)C(Br)C(C)(C(Cl)Br)N(C)CBr",
                    0.6336898395721925
                ],
                [
                    "CC(C(F)CCl)C(Br)(N(Cl)Cl)N(CN(CF)C(F)F)C1(NC(Br)CC(Br)C(CCl)(CCBr)N(C)CBr)Cc2c(Br)n1c1sc(SCl)cc21",
                    0.6336898395721925
                ],
                [
                    "CC(C(F)CCl)C(Br)(N(Cl)CCl)N(CN(CF)C(F)F)C1(NC(Cl)CCC(Cl)(C(Br)Br)N(C)CBr)Cc2c(Br)n1c1sc(SCl)cc21",
                    0.6336898395721925
                ],
                [
                    "CC(C(F)CCl)C(Br)(N(Cl)CCl)N(CN(CF)C(F)(F)Br)C1(NC(Br)CC(Br)C(CCl)(CCBr)N(C)CBr)Cc2c(Br)n1c1sc(SCl)cc21",
                    0.6336898395721925
                ],
                [
                    "CC(C(F)CCl)C(Br)(N(C)Cl)N(CN(CF)C(F)(F)CBr)C1(NC(Cl)CCC(C)(Br)N(C)C)Cc2c(Br)n1c1sc(SCl)cc21",
                    0.6336898395721925
                ],
                [
                    "CC(C(F)CCl)C(Br)(N(C)Cl)N(CN(CF)C(F)(F)Br)C1(NCC(C)(Br)C(Br)C(C)(C(Cl)Br)N(C)CBr)Cc2c(CBr)n1c1oc(SCl)cc21",
                    0.6336898395721925
                ],
                [
                    "CC(C(F)CCl)C(Br)(N(C)Cl)N(CN(CF)C(F)(F)Br)C1(NC(Cl)(Cl)CC2(Br)C(C)(Br)C2(Cl)N(C)CBr)Cc2c(Br)n1c1sc(SCCl)cc21",
                    0.6336898395721925
                ],
                [
                    "CC(C(F)CCl)C(Br)(N(C)Cl)N(CN(CF)C(F)(F)Br)C1(NC(Br)C(Br)C(Br)C(Cl)(CBr)N(C)CBr)Cc2c(Br)n1c1sc(SCl)cc21",
                    0.6336898395721925
                ],
                [
                    "CC(C(F)CCl)C(Br)(N(C)Cl)N(C(CCl)N(CF)C(F)(F)Br)C1(NC(Cl)CCC(Cl)(C(Br)Br)N(C)CBr)Cc2c(Br)n1c1sc(SCl)cc21",
                    0.6336898395721925
                ],
                [
                    "CC(C(F)C(Cl)Cl)C(CBr)(N(C)Cl)N(CN(CF)C(F)F)C1(NC(Br)CC(Br)C(CCl)(CBr)N(C)CBr)Cc2c(Br)n1c1sc(SCl)cc21",
                    0.6336898395721925
                ],
                [
                    "CC(C(F)C(Cl)Cl)C(Br)(N(Cl)Cl)N(CN(CF)C(F)(F)Br)C1(NC(Cl)(Br)C(Br)CC(C)(Cl)N(C)CBr)Cc2c(Br)n1c1sc(SCl)cc21",
                    0.6336898395721925
                ],
                [
                    "CC(C(F)C(Cl)Cl)C(Br)(N(Cl)Cl)N(CN(C(F)F)C(F)Br)C1(NCCC(Br)C(CCl)(CCBr)N(C)CBr)Cc2c(Br)n1c1sc(SCl)cc21",
                    0.6336898395721925
                ],
                [
                    "CC(C(F)C(Cl)Cl)C(Br)(N(Cl)Cl)N(CN(C(F)F)C(F)Br)C1(NC(Br)CC(Br)C(CCl)(CBr)N(C)CBr)Cc2c(Br)n1c1sc(SCl)cc21",
                    0.6336898395721925
                ],
                [
                    "CC(C(F)C(Cl)Cl)C(Br)(N(Cl)CCl)N(CN(CF)C(F)(F)Br)C1(NC(Cl)(Br)CCC(Cl)(CBr)N(C)CBr)Cc2c(Br)n1c1sc(SCl)cc21",
                    0.6336898395721925
                ],
                [
                    "CC(C(F)C(Cl)Cl)C(Br)(N(Cl)CCl)N(CN(CF)C(F)(F)Br)C1(NC(Cl)(Br)C(Br)CC(Cl)(CBr)N(C)C(Cl)Br)Cc2c(Br)n1c1sc(F)cc21",
                    0.6336898395721925
                ],
                [
                    "CC(C(F)C(Cl)Cl)C(Br)(N(Cl)CCl)N(CN(CF)C(F)(F)Br)C1(NC(Cl)(Br)C(Br)CC(Cl)(Br)N(C)CBr)Cc2c(Br)n1c1sc(SCl)cc21",
                    0.6336898395721925
                ],
                [
                    "CC(C(F)C(Cl)Cl)C(Br)(N(Cl)CCl)N(CN(CF)C(F)(F)Br)C1(NC(Cl)(Br)C(Br)CC(Cl)(Br)N(C)C(Cl)Br)Cc2c(Br)n1c1oc(SCl)cc21",
                    0.6336898395721925
                ],
                [
                    "CC(C(F)C(Cl)Cl)C(Br)(N(Cl)CCl)N(CN(CF)C(F)(F)Br)C1(NC(Cl)(Br)C(Br)CC(C)(Cl)N(C)CBr)Cc2c(Br)n1c1sc(SCl)cc21",
                    0.6336898395721925
                ],
                [
                    "CC(C(F)C(Cl)Cl)C(Br)(N(Cl)CCl)N(CN(CF)C(F)(F)Br)C1(NC(Cl)(Br)C(Br)CC(C)(Cl)N(C)C(Br)Br)Cc2c(Br)n1c1sc(SCl)cc21",
                    0.6336898395721925
                ],
                [
                    "CC(C(F)C(Cl)Cl)C(Br)(N(Cl)CCl)N(CN(CF)C(F)(F)Br)C1(NC(Cl)(Br)C(Br)C(Cl)C(Cl)(Br)N(C)CBr)Cc2c(Br)n1c1oc(SCl)cc21",
                    0.6336898395721925
                ],
                [
                    "CC(C(F)C(Cl)Cl)C(Br)(N(Cl)CCl)N(CN(CF)C(F)(F)Br)C1(NC(Br)C(Br)C(Cl)C(Cl)(Br)N(C)CBr)Cc2c(Br)n1c1sc(SCl)cc21",
                    0.6336898395721925
                ],
                [
                    "CC(C(F)C(Cl)Cl)C(Br)(N(Cl)Br)N(CN(C(F)F)C(F)Br)C1(NC(Br)CC(Br)C(CCl)(CCBr)N(C)CBr)Cc2c(Br)n1c1sc(SCl)cc21",
                    0.6336898395721925
                ],
                [
                    "CC(C(F)C(Cl)Cl)C(Br)(N(C)Cl)N(CN(CF)C(F)F)C1(NC(Cl)CCC(Cl)(N(C)CBr)C(Br)(Br)Br)Cc2c(Br)n1c1sc(SCl)cc21",
                    0.6336898395721925
                ],
                [
                    "CC(C(F)C(Cl)Cl)C(Br)(N(C)Cl)N(CN(CF)C(F)(F)SBr)C1(NC(Cl)CC(Br)C(C)(C)N(C)CBr)Cc2c(Br)n1c1oc(OCl)cc21",
                    0.6336898395721925
                ],
                [
                    "CC(C(F)C(Cl)Cl)C(Br)(N(C)Cl)N(CN(CF)C(F)(F)CBr)C1(NC(Cl)CC(Br)C(C)(CCBr)N(C)C)Cc2c(Br)n1c1sc(SCl)cc21",
                    0.6336898395721925
                ],
                [
                    "CC(C(F)C(Cl)Cl)C(Br)(N(C)Cl)N(CN(CF)C(F)(F)CBr)C1(NC(Cl)CC(Br)C(C)(C)N(C)C)Cc2c(Br)n1c1sc(SCl)cc21",
                    0.6336898395721925
                ],
                [
                    "CC(C(F)C(Cl)Cl)C(Br)(N(C)Cl)N(CN(CF)C(F)(F)Br)C1(NCC(Cl)CC(Cl)(C(Br)Br)N(C)CBr)Cc2c(Br)n1c1sc(SCl)cc21",
                    0.6336898395721925
                ],
                [
                    "CC(C(F)C(Cl)Cl)C(Br)(N(C)Cl)N(CN(CF)C(F)(F)Br)C1(NCC(Cl)(Br)CC(Cl)(C(Br)Br)N(C)C(Br)Br)Cc2c(Br)n1c1sc(SCl)cc21",
                    0.6336898395721925
                ],
                [
                    "CC(C(F)C(Cl)Cl)C(Br)(N(C)Cl)N(CN(CF)C(F)(F)Br)C1(NCC(Br)C(Br)C(Cl)(CBr)N(C)CBr)Cc2c(Br)n1c1sc(SCl)cc21",
                    0.6336898395721925
                ],
                [
                    "CC(C(F)C(Cl)Cl)C(Br)(N(C)Cl)N(CN(CF)C(F)(F)Br)C1(NCC(Br)C(Br)C(Cl)(C(Br)Br)N(C)CBr)Cc2c(CCl)n1c1sc(SCl)cc21",
                    0.6336898395721925
                ],
                [
                    "CC(C(F)C(Cl)Cl)C(Br)(N(C)Cl)N(CN(CF)C(F)(F)Br)C1(NC(Cl)CCC(Cl)(C(Br)Br)N(C)CBr)Cc2c(Br)n1c1sc(SCl)cc21",
                    0.6336898395721925
                ],
                [
                    "CC(C(F)C(Cl)Cl)C(Br)(N(C)Cl)N(CN(CF)C(F)(F)Br)C1(NC(Cl)(Br)C(Br)CC(Cl)(CCl)N(C)CCl)Cc2c(Br)n1c1sc(F)cc21",
                    0.6336898395721925
                ],
                [
                    "CC(C(F)C(Cl)Cl)C(Br)(N(C)Cl)N(CN(CF)C(F)(F)Br)C1(NC(Br)CCC(Cl)(C(Br)Br)N(CBr)C(Cl)Cl)Cc2c(Br)n1c1sc(SCl)cc21",
                    0.6336898395721925
                ],
                [
                    "CC(C(F)C(Cl)Cl)C(Br)(N(C)Cl)N(CN(CF)C(F)(F)Br)C1(NC(Br)CC(Br)C(CCl)(C(Br)CBr)N(C)C)Cc2c(Br)n1c1sc(SCl)cc21",
                    0.6336898395721925
                ],
                [
                    "CC(C(F)C(Cl)Cl)C(Br)(N(C)Cl)N(CN(CF)C(F)(F)Br)C1(NC(Br)C(Br)C(Br)C(Cl)(CBr)N(CBr)CBr)Cc2c(Br)n1c1sc(SCl)cc21",
                    0.6336898395721925
                ],
                [
                    "CC(C(F)C(Cl)Cl)C(Br)(N(C)Cl)N(CN(CF)C(F)(F)Br)C1(NC(Br)C(Br)C(Br)C(Cl)(CBr)N(C)CBr)Cc2c(Br)n1c1sc(SCl)cc21",
                    0.6336898395721925
                ],
                [
                    "CC(C(F)C(Cl)Cl)C(Br)(N(C)Cl)N(CN(C(F)F)C(F)(F)Br)C1(NC(Br)C(Br)CC(C)(C(Br)Br)N(C)CBr)Cc2c(Br)n1c1sc(SCl)cc21",
                    0.6336898395721925
                ],
                [
                    "CC(C(F)C(Cl)Cl)C(Br)(N(C)Cl)N(C(Br)N(CF)C(F)(F)Br)C1(NC(Cl)(Br)C(Br)CC(Cl)(CBr)N(C)C(Cl)Br)Cc2c(Br)n1c1sc(F)cc21",
                    0.6336898395721925
                ],
                [
                    "CC(C(F)C(Cl)Br)C(Br)(N(C)Cl)N(CN(CF)C(F)(F)Br)C1(NC(Cl)(Br)CC(Br)C(Cl)(C(Br)Br)N(C)CBr)Cc2c(Br)n1c1sc(SBr)cc21",
                    0.6336898395721925
                ],
                [
                    "CC(C(F)C(Cl)Br)C(Br)(N(C)Cl)N(CN(CF)C(F)(F)Br)C1(NC(Cl)(Br)CC(Br)C(Cl)(C(Br)Br)N(C)C)Cc2c(Br)n1c1sc(SBr)cc21",
                    0.6336898395721925
                ],
                [
                    "CC(C(F)C(Cl)Br)C(Br)(N(C)Cl)N(CN(CF)C(F)(F)Br)C1(NC(Cl)(Br)CC(Br)(C(Br)Br)C(Cl)N(C)CBr)Cc2c(Br)n1c1sc(SBr)cc21",
                    0.6336898395721925
                ],
                [
                    "CC(C(F)C(Cl)Br)C(Br)(N(C)Cl)N(CN(CF)C(F)(F)Br)C1(NC(Br)C(Br)C(Br)C(C)(C(Cl)Br)N(C)CBr)Cc2c(Br)n1c1sc(SCl)cc21",
                    0.6336898395721925
                ],
                [
                    "CC(C(F)C(Br)Br)C(Br)(N(C)Cl)N(CN(C(F)Cl)C(F)(F)Br)C1(NC(Br)CCC(Cl)(C(Br)Br)N(C)CBr)Cc2c(Br)n1c1sc(SCl)cc21",
                    0.6336898395721925
                ],
                [
                    "CC(C(F)C(Br)Br)C(Br)(N(C)Cl)N(CN(C(F)Cl)C(F)(F)Br)C1(NC(Br)CC(Br)C(Cl)(C(Br)Br)N(C)C)Cc2c(Br)n1c1sc(SCl)cc21",
                    0.6336898395721925
                ],
                [
                    "CC(C(Cl)NC1(N(CN(CF)C(F)F)C(Br)(C(C)C(F)C(Cl)Cl)N(C)Cl)Cc2c(Br)n1c1oc(OCl)cc21)C(Br)C(CCl)(CBr)N(C)CBr",
                    0.6336898395721925
                ],
                [
                    "CC(C(Cl)NC1(N(CN(CF)C(F)(F)SBr)C(Br)(C(C)C(F)C(Cl)Cl)N(C)Cl)Cc2c(Br)n1c1oc(OCl)cc21)C(Br)C1(N(C)CBr)C=C1",
                    0.6336898395721925
                ],
                [
                    "CC(C(Cl)NC1(N(CN(CF)C(F)(F)Br)C(CBr)(C(C)C(F)CCl)N(Cl)Cl)Cc2c(CBr)n1c1oc(OCl)cc21)C(Br)C(C)(Br)N(C)CBr",
                    0.6336898395721925
                ],
                [
                    "CC(C(Cl)NC1(N(CN(CF)C(F)(F)Br)C(CBr)(C(C)C(F)CCl)N(C)Cl)Cc2c(Br)n1c1oc(OCl)cc21)C(Br)C(CCl)(CBr)N(C)CBr",
                    0.6336898395721925
                ],
                [
                    "CC(C(Cl)NC1(N(CN(CF)C(F)(F)Br)C(Br)(C(C)C(F)CBr)N(Cl)Cl)Cc2c(Br)n1c1oc(OCl)cc21)C(Br)C(C)(CBr)N(C)CBr",
                    0.6336898395721925
                ],
                [
                    "CC(C(Cl)NC1(N(CN(CF)C(F)(F)Br)C(Br)(C(C)C(F)C(Cl)Br)N(C)Cl)Cc2c(Br)n1c1oc(OCl)cc21)C(Br)C(CCl)(CBr)N(C)CBr",
                    0.6336898395721925
                ],
                [
                    "CC(C(Br)C(Cl)(C(Br)Br)N(C)C)C(C)(Br)NC1(N(CN(CF)C(F)(F)Br)C(Br)(C(C)C(F)C(Cl)Cl)N(C)Cl)Cc2c(Br)n1c1sc(SCl)cc21",
                    0.6336898395721925
                ],
                [
                    "CC(C(Br)C(C)(C(Br)Br)N(C)CCl)C(C)(Cl)NC1(N(CN(CF)C(F)(F)Br)C(Br)(C(C)C(F)CCl)N(C)Cl)Cc2c(Br)n1c1sc(SCl)cc21",
                    0.6336898395721925
                ],
                [
                    "CC(Br)N(C)C1(Cl)C(C)(Br)C1(Br)CC(Cl)(Cl)NC1(N(CN(CF)C(F)(F)Br)C(Br)(C(C)C(F)CCl)N(C)Cl)Cc2c(Br)n1c1sc(SCl)cc21",
                    0.6336898395721925
                ],
                [
                    "CC(Br)N(C)C(Cl)(CBr)C(Br)CC(Br)NC1(N(CN(CF)C(F)(F)Br)C(Br)(C(C)C(F)C(Cl)Cl)N(Cl)Cl)Cc2c(Br)n1c1sc(SCl)cc21",
                    0.6336898395721925
                ],
                [
                    "CC(Br)C(Cl)(CCC(Cl)(Br)NC1(N(CN(CF)C(F)(F)Br)C(Br)(C(C)C(F)CBr)N(Cl)C(Cl)Br)Cc2c(Br)n1c1sc(SBr)cc21)N(C)CBr",
                    0.6336898395721925
                ],
                [
                    "CC(Br)C(Cl)(CCC(Cl)(Br)NC1(N(CN(CF)C(F)(F)Br)C(Br)(C(C)C(F)C(Cl)Br)N(C)Cl)Cc2c(Br)n1c1sc(SBr)cc21)N(C)CBr",
                    0.6336898395721925
                ],
                [
                    "CC(Br)C(Cl)(C(CBr)CC(Cl)(Br)NC1(N(CN(CF)C(F)(F)Br)C(Br)(C(C)C(F)CCl)N(C)Cl)Cc2c(Br)n1c1sc(SCl)cc21)N(C)CBr",
                    0.6336898395721925
                ],
                [
                    "CC(Br)C(Cl)(C(Br)CC(Cl)(Br)NC1(N(CN(CF)C(F)(F)Br)C(Br)(C(C)C(F)CBr)N(C)Cl)Cc2c(Br)n1c1sc(SBr)cc21)N(C)CBr",
                    0.6336898395721925
                ],
                [
                    "CC(Br)C(Cl)(C(Br)CC(Cl)(Br)NC1(N(CN(CF)C(F)(F)Br)C(Br)(C(C)C(F)C(Cl)Cl)N(Cl)Br)Cc2c(Br)n1c1sc(SCl)cc21)N(C)CBr",
                    0.6336898395721925
                ],
                [
                    "CC(Br)C(Cl)(C(Br)CC(Cl)(Br)NC1(N(CN(CF)C(F)(F)Br)C(Br)(C(C)C(F)C(Cl)Cl)N(C)Cl)Cc2c(Br)n1c1sc(SCl)cc21)N(C)CBr",
                    0.6336898395721925
                ],
                [
                    "CC(Br)C(Cl)(C(Br)CC(Cl)(Br)NC1(N(CN(CF)C(F)(F)Br)C(Br)(C(C)C(F)C(Cl)Br)N(C)Br)Cc2c(Br)n1c1sc(SBr)cc21)N(C)CBr",
                    0.6336898395721925
                ],
                [
                    "CC(Br)C(Cl)(C(Br)CC(C)(Br)NC1(N(CN(CF)C(F)(F)Br)C(Br)(C(C)C(F)CBr)N(C)Cl)Cc2c(Br)n1c1sc(SBr)cc21)N(C)CBr",
                    0.6336898395721925
                ],
                [
                    "CC(=C(Cl)NC1(N(CN(CF)C(F)(F)Br)C(Br)(C(C)C(F)C(Cl)Cl)N(C)Cl)Cc2c(Br)n1c1oc(OCl)cc21)C(Br)C(CCl)(CBr)N(C)CBr",
                    0.6336898395721925
                ],
                [
                    "C=C(Br)N(CCl)C(C)(CBr)C(Br)C(C)C(Cl)NC1(N(CN(CF)C(F)F)C(Br)(C(C)C(F)C(Cl)Cl)N(C)Cl)Cc2c(Br)n1c1oc(OCl)cc21",
                    0.6336898395721925
                ]
            ],
            "execution_time": 122.98178386688232,
            "number_scoring_function_calls": 1000,
            "metadata": {
                "top_1": 0.6336898395721925,
                "top_10": 0.6336898395721925,
                "top_100": 0.6336898395721918,
                "internal_similarity_max": 0.9555555555555556,
                "internal_similarity_mean": 0.5065334544919068,
                "internal_similarity_histogram_density": [
                    [
                        0.1,
                        0.0,
                        0.13399999999999995,
                        1.3920000000000003,
                        3.048000000000001,
                        3.421999999999997,
                        1.4460000000000004,
                        0.3740000000000001,
                        0.068,
                        0.016000000000000004
                    ]
                ],
                "internal_similarity_histogram_bins": [
                    [
                        0.0,
                        0.1,
                        0.2,
                        0.30000000000000004,
                        0.4,
                        0.5,
                        0.6000000000000001,
                        0.7000000000000001,
                        0.8,
                        0.9,
                        1.0
                    ]
                ]
            }
        },
        {
            "benchmark_name": "Deco Hop",
            "score": 0.6156670746634021,
            "optimized_molecules": [
                [
                    "FC1(CBr)C=C=Nn2nc(Nc3ccc4c(Cl)c3S35#S(N=CS3)(C4(Cl)CBr)C5(Br)CCl)n2C(CCl)(CCCl)S1(Br)C(F)(F)C1(CCBr)CC1",
                    0.6156670746634026
                ],
                [
                    "FC1(Br)C=C=Nn2nc(Nc3ccc4c(CCl)c3S35#S(N=CS3)(C4(Cl)CBr)C5(Cl)Br)n2C(CCl)(CCCl)S1(Br)C(F)(F)C1(CCBr)CC1",
                    0.6156670746634026
                ],
                [
                    "Cc1c2ccc(Nc3nn4n3C(Cl)(CCCl)S(Cl)(C(F)(F)C3(C)CC3)C(F)(Br)C=C=N4)c1S13#S(N=CS1)(C2(Cl)Br)C3(Br)CCl",
                    0.6156670746634026
                ],
                [
                    "Cc1c2ccc(Nc3nn4n3C(Cl)(CCCl)S(Cl)(C(F)(F)C3(C)CC3)C(F)(Br)C=C=N4)c1S13#S(N=CS1)(C2(Cl)Br)C3(Br)CCCl",
                    0.6156670746634026
                ],
                [
                    "Cc1c2ccc(Nc3nn4n3C(Cl)(CCCl)S(Cl)(C(F)(F)C3(C)CC3)C(F)(Br)C=C=N4)c1S13#S(CC1(Br)CCl)(N=CO3)C2(Cl)Br",
                    0.6156670746634026
                ],
                [
                    "Cc1c2ccc(Nc3nn4n3C(Cl)(C(C)(Cl)CBr)S(Br)(C(F)(F)C3(C)CC3)C(C)(F)C=C=N4)c1S13#S(N=CS1)(C2(Br)Br)C3(Cl)Br",
                    0.6156670746634026
                ],
                [
                    "Cc1c2ccc(Nc3nn4n3C(CCl)(C(Cl)CBr)S(Br)(C(F)(F)C3(CBr)CC3)C(F)(Br)C=C=N4)c1S13#S(CC1(Cl)Br)(N=CS3)C2(Cl)CBr",
                    0.6156670746634026
                ],
                [
                    "Cc1c2ccc(Nc3nn4n3C(CCl)(C(Cl)(CCl)CBr)S(Br)(C(F)(F)C3(C)CC3)C(C)(F)C=C=N4)c1S13#S(N=CS1)(C2(Br)Br)C3(Cl)Br",
                    0.6156670746634026
                ],
                [
                    "Cc1c2ccc(Nc3nn4n3C(CCl)(C(CCl)CBr)S(Br)(C(F)(F)C3(CCl)CC3)C(F)(CBr)C=C=N4)c1S13#S(CC1(C)Cl)(N=CS3)C2(Cl)CBr",
                    0.6156670746634026
                ],
                [
                    "Cc1c2ccc(Nc3nn4n3C(CBr)(C(CCl)CBr)S(Br)(C(F)(F)C3(CBr)CC3)C(C)(F)C=C=N4)c1S13#S(CC1(Cl)Br)(N=CS3)C2(CCl)CBr",
                    0.6156670746634026
                ],
                [
                    "Cc1c2ccc(Nc3nn4n3C(C)(CCl)S(Br)(C(F)(F)C3(CCCCl)CC3)C(F)(Br)C=C=N4)c1S13#S(N=CS1)(C(Cl)(Br)C3)C2(Cl)Br",
                    0.6156670746634026
                ],
                [
                    "Cc1c2ccc(Nc3nn4n3C(C)(C(Cl)CBr)S(Br)(C(F)(F)C3(C)CCC3)C(F)(CBr)C=C=N4)c1S13#S(CC1(Cl)Br)(N=CS3)S2(C)Cl",
                    0.6156670746634026
                ],
                [
                    "Cc1c2ccc(Nc3nn4n3C(C)(C(CCl)CBr)S(Br)(C(F)(F)C3(CBr)CC3)C(F)(CBr)C=C=N4)c1S13#S(CC1(Cl)Br)(N=CS3)C2(CCl)CBr",
                    0.6156670746634026
                ],
                [
                    "Cc1c2ccc(Nc3nn4n3C(C)(C(CCl)CBr)S(Br)(C(F)(F)C(C)(C)CBr)C(F)(CBr)C=C=N4)c1S13#S(CC1(Cl)Br)(N=CS3)C2(CCl)CBr",
                    0.6156670746634026
                ],
                [
                    "Cc1c2ccc(Nc3nn4n3C(C(Cl)Cl)(C(C)Br)S(Br)(C(F)(F)C3(C)CC3)C(F)(Br)C=C=N4)c1S13#S(N=CS1)(C2(Cl)CBr)C3(Cl)Br",
                    0.6156670746634026
                ],
                [
                    "CCc1c2ccc(Nc3nn4n3C(Cl)(Cl)S(Cl)(C(F)(F)C3(CC)CC3)C(F)(CBr)C=C=N4)c1S13#S(N=CS1)(C2(Cl)Br)C3(Br)C(Cl)Br",
                    0.6156670746634026
                ],
                [
                    "CCCC1(Cl)S23#S1(N=CS2)C(Cl)(CC)c1ccc(Nc2nn4n2C(C)(CCl)S(Br)(C(F)(F)C2(C)CC2)C(F)(Br)C=C=N4)c3c1CCl",
                    0.6156670746634026
                ],
                [
                    "CCCC1(C(F)(F)S2(Cl)C(F)(CBr)C=C=Nn3nc(Nc4ccc5c(CBr)c4S46#S(N=CS4)(C5(Cl)Br)C6(Br)CCl)n3C2(Cl)Cl)CC1",
                    0.6156670746634026
                ],
                [
                    "CCCC1(C(F)(F)S2(Cl)C(F)(CBr)C=C=Nn3nc(Nc4ccc5c(C(Cl)Br)c4S46#S(N=CS4)(C5(Cl)Br)C6(C)Br)n3C2(Cl)Cl)CC1",
                    0.6156670746634026
                ],
                [
                    "CCCC1(C(F)(F)S2(Br)C(F)(CBr)C=C=Nn3nc(Nc4ccc5c(CBr)c4S46#S(N=CS4)(C5(Cl)CBr)C6(Cl)Br)n3C2(Cl)CCCl)CCC1",
                    0.6156670746634026
                ],
                [
                    "CCCC1(C(F)(F)S2(Br)C(F)(CBr)C=C=Nn3nc(Nc4ccc5c(C)c4S46#S(N=CS4)(C5(C)Cl)C6(Cl)Br)n3C2(CCl)C(CCl)CBr)CC1",
                    0.6156670746634026
                ],
                [
                    "CCCC1(C(F)(F)S2(Br)C(F)(CBr)C=C=Nn3nc(Nc4ccc5c(Br)c4S46#S(N=CS4)(C5(C)Cl)C6(C)CCl)n3C2(CCl)CCCCl)CC1",
                    0.6156670746634026
                ],
                [
                    "CCCC1(C(F)(F)S2(Br)C(F)(Br)C=C=Nn3nc(Nc4ccc5c(C)c4S46#S(N=CS4)(C5(Cl)CBr)C6(Cl)Br)n3C2(CCl)C(CCl)CBr)CC1",
                    0.6156670746634026
                ],
                [
                    "CCC1(S(F)(F)S2(Br)C(F)(CCBr)C=C=Nn3nc(Nc4ccc5c(CBr)c4S46#S(N=CS4)(C5(C)Cl)C6(Cl)Br)n3C2(C)CCCl)CC1",
                    0.6156670746634026
                ],
                [
                    "CCC1(S(F)(F)S2(Br)C(F)(CBr)C=C=Nn3nc(Nc4ccc5c(CBr)c4S46#S(N=CS4)(C5(Cl)CBr)C6(Cl)Br)n3C2(Cl)CCl)CC1",
                    0.6156670746634026
                ],
                [
                    "CCC1(Cl)n2c(Nc3ccc4c(CBr)c3S35#S(N=CS3)(C4(Cl)CBr)C5(Br)CCl)nn2N=C=CC(F)(CCBr)S1(Cl)C(F)(F)C1(C)CC1",
                    0.6156670746634026
                ],
                [
                    "CCC1(Cl)n2c(Nc3ccc4c(C)c3S35#S(N=CS3)(C4(Br)Br)C5(Cl)Br)nn2N=C=CC(F)(CBr)S1(Br)C(F)(F)C1(C)CC1",
                    0.6156670746634026
                ],
                [
                    "CCC1(Cl)c2ccc(Nc3nn4n3S(C)(C(Cl)Br)S(Cl)(C(F)(F)C3(C)CC3)C(F)(Br)C=C=N4)c(c2Cl)S23#S1(N=CS2)C3(C)Cl",
                    0.6156670746634026
                ],
                [
                    "CCC1(Cl)c2ccc(Nc3nn4n3C(CBr)(C(Cl)Cl)S(Br)(C(F)(F)C3(C)CCC3)C(F)(Br)C=C=N4)c(c2Cl)S23#S1(N=CS2)C3(Cl)Br",
                    0.6156670746634026
                ],
                [
                    "CCC1(Cl)c2ccc(Nc3nn4n3C(C)(Cl)S(Br)(C(F)(F)C3(C)CC3)C(F)(Br)C=C=N4)c(c2CCl)S23#S1(N=CS2)C3(Cl)CCl",
                    0.6156670746634026
                ],
                [
                    "CCC1(Cl)c2ccc(Nc3nn4n3C(C)(CCl)S(Br)(C(F)(F)C3(C)CC3)C(F)(Br)CC=N4)c(c2CCl)S23#S1(N=CS2)C3(C)Cl",
                    0.6156670746634026
                ],
                [
                    "CCC1(Cl)c2ccc(Nc3nn4n3C(C)(CCl)S(Br)(C(F)(F)C3(C)CC3)C(F)(Br)C=C=N4)c(c2CCl)S23#S1(N=CS2)C3(Cl)CC",
                    0.6156670746634026
                ],
                [
                    "CCC1(Cl)c2ccc(Nc3nn4n3C(C)(CCl)S(Br)(C(F)(F)C3(C)CC3)C(F)(Br)C=C=N4)c(c2CCl)S23#S1(N=CS2)C3(C)Cl",
                    0.6156670746634026
                ],
                [
                    "CCC1(Cl)c2ccc(Nc3nn4n3C(C)(CCl)S(Br)(C(F)(F)C3(C)CC3)C(F)(Br)C=C=N4)c(c2C(Cl)Br)S23#S1(N=CS2)C3(C)Cl",
                    0.6156670746634026
                ],
                [
                    "CCC1(Cl)c2ccc(Nc3nn4n3C(C)(C(Cl)Cl)S(Br)(C(F)(F)C3(C)CC3)C(F)(Br)C=C=N4)c(c2CCCl)S23#S1(N=CS2)C3(C)Cl",
                    0.6156670746634026
                ],
                [
                    "CCC1(Cl)c2ccc(Nc3nn4n3C(C)(C(Cl)CBr)S(Br)(C(F)(F)C3(C)CC3)C(F)(CBr)C=C=N4)c(c2C)S23#S1(N=CS2)C3(Cl)Br",
                    0.6156670746634026
                ],
                [
                    "CCC1(Cl)c2ccc(Nc3nn4n3C(C(Cl)Cl)(C(C)Br)S(Br)(C(F)(F)C3(CCl)CC3)C(F)(Br)C=C=N4)c(c2Cl)S23#S1(N=CS2)C3(Cl)Br",
                    0.6156670746634026
                ],
                [
                    "CCC1(Cl)c2ccc(Nc3nn4n3C(C(Cl)Cl)(C(C)Br)S(Br)(C(F)(F)C3(C)CCC3)C(F)(Br)C=C=N4)c(c2Cl)S23#S1(CC2(Cl)Br)N=CS3",
                    0.6156670746634026
                ],
                [
                    "CCC1(Cl)c2ccc(Nc3nn4n3C(C(Cl)Cl)(C(Br)CBr)S(Br)(C(F)(F)C3(C)CC3)C(F)(Br)C=C=N4)c(c2Cl)S23#S1(N=CS2)C(Cl)(Br)C3",
                    0.6156670746634026
                ],
                [
                    "CCC1(Cl)c2c#cc(Nc3nn4n3C(C(Cl)Cl)(C(C)Br)S(Br)(C(F)(F)C3(C)CCC3)C(F)(Br)C=C=N4)c(c2Cl)S23#S1(CC2(Cl)Br)N=CS3",
                    0.6156670746634026
                ],
                [
                    "CCC1(CCl)n2c(Nc3ccc4c(CCl)c3S35#S(N=CS3)(C4(C)Cl)C5(C)Cl)nn2N=C=CC(F)(Br)S1(Br)C(F)(F)C1(C)CC1",
                    0.6156670746634026
                ],
                [
                    "CCC1(CCl)n2c(Nc3ccc4c(CCCl)c3S35#S(N=CS3)(C4(C)Cl)C5(C)Cl)nn2N=C=CC(F)(Br)S1(CBr)C(F)(F)C1(C)CC1",
                    0.6156670746634026
                ],
                [
                    "CCC1(CCl)c2ccc(Nc3nn4n3C(C)(CCl)S(Br)(C(F)(F)C3(C)CC3)C(F)(Br)C=C=N4)c(c2CCl)S23#S1(N=CS2)C3(C)Cl",
                    0.6156670746634026
                ],
                [
                    "CCC1(C(F)(F)S2(Cl)C(F)(CCBr)C=C=Nn3nc(Nc4ccc5c(CBr)c4S46#S(N=CS4)(C5(Cl)Br)C6(Br)CCl)n3C2(Cl)Cl)CC1",
                    0.6156670746634026
                ],
                [
                    "CCC1(C(F)(F)S2(Cl)C(F)(CBr)C=C=Nn3nc(Nc4ccc5c(CBr)c4S46#S(N=CS4)(C5(Cl)CCBr)C6(Br)CCl)n3C2(Cl)Cl)CC1",
                    0.6156670746634026
                ],
                [
                    "CCC1(C(F)(F)S2(Cl)C(F)(CBr)C=C=Nn3nc(Nc4ccc5c(CBr)c4S46#S(N=CO4)(C5(Cl)CBr)C6(Br)C(Cl)CCl)n3C2(C)CCl)CCC1",
                    0.6156670746634026
                ],
                [
                    "CCC1(C(F)(F)S2(Cl)C(F)(CBr)C=C=Nn3nc(Nc4ccc5c(CBr)c4S46#S(N=CO4)(C5(Cl)Br)C6(Br)CCl)n3C2(CCl)CCCl)CCC1",
                    0.6156670746634026
                ],
                [
                    "CCC1(C(F)(F)S2(Cl)C(F)(Br)CC=Nn3nc(Nc4ccc5c(C(Br)CCCl)c4S46#S(N=CS4)(C5(Cl)CBr)C6(Br)CCl)n3C2(CCl)CCl)CC1",
                    0.6156670746634026
                ],
                [
                    "CCC1(C(F)(F)S2(Cl)C(F)(Br)C=C=Nn3nc(Nc4ccc5c(CCCCl)c4S46#S(N=CS4)(C5(Cl)CBr)C6(Br)CCl)n3C2(CCl)CBr)CC1",
                    0.6156670746634026
                ],
                [
                    "CCC1(C(F)(F)S2(Cl)C(F)(Br)C=C=Nn3nc(Nc4c#cc5c(CBr)c4S46#S(N=CS4)(C5(Cl)Br)C6(Cl)C(Cl)Br)n3C2(Cl)Cl)CC1",
                    0.6156670746634026
                ],
                [
                    "CCC1(C(F)(F)S2(CBr)C(F)(CBr)C=C=Nn3nc(Nc4ccc5c(CBr)c4S46#S(N=CS4)(C(Cl)(Br)C6)C5(Cl)CBr)n3C2(Cl)CCl)CC1",
                    0.6156670746634026
                ],
                [
                    "CCC1(C(F)(F)S2(CBr)C(F)(CBr)C=C=Nn3nc(Nc4ccc5c(CBr)c4S46#S(N=CS4)(C(Cl)(Br)C6)C5(CCl)CBr)n3C2(Cl)CCCl)CC1",
                    0.6156670746634026
                ],
                [
                    "CCC1(C(F)(F)S2(Br)C3(F)C=C=Nn4nc(Nc5ccc6c(Br)c5S57#S(N=CS5)(C6(Cl)CCBr)C7(C)CCl)n4C2(CCCl)C3(Cl)Br)CC1",
                    0.6156670746634026
                ],
                [
                    "CCC1(C(F)(F)S2(Br)C3(CC(Br)CCl)n4c(Nc5ccc6c(Br)c5S57#S(N=CS5)(C6(Cl)CCBr)C7(C)CCl)nn4N=C=CS2(F)C3(Cl)Br)CC1",
                    0.6156670746634026
                ],
                [
                    "CCC1(C(F)(F)S2(Br)C(F)(CBr)C=S=Nn3nc(Nc4ccc5c(CBr)c4S46#S(N=CS4)(C5(Cl)CCl)C6(Br)Br)n3C2(CCCl)C(C)Cl)CC1",
                    0.6156670746634026
                ],
                [
                    "CCC1(C(F)(F)S2(Br)C(F)(CBr)C=S=Nn3nc(Nc4ccc5c(CBr)c4S46#S(N=CS4)(C(Br)(Br)C6)C5(Cl)CBr)n3C2(CCl)CCCl)CC1",
                    0.6156670746634026
                ],
                [
                    "CCC1(C(F)(F)S2(Br)C(F)(CBr)C=C=Nn3nc4n3C2(CCl)C#CC(Cl)(Br)CC2(Cl)c3ccc(c(c3CCl)S35#S2(N=CS3)C5(Cl)Br)N4)CC1",
                    0.6156670746634026
                ],
                [
                    "CCC1(C(F)(F)S2(Br)C(F)(CBr)C=C=Nn3nc(Nc4ccc5c(CBr)c4S46#S(N=CS4)(C5(Cl)CBr)C6(Cl)Br)n3C2(Cl)CCCl)CCC1",
                    0.6156670746634026
                ],
                [
                    "CCC1(C(F)(F)S2(Br)C(F)(CBr)C=C=Nn3nc(Nc4ccc5c(CBr)c4S46#S(N=CS4)(C5(Cl)CBr)C6(Cl)Br)n3C2(CCl)C(Cl)CBr)CCC1",
                    0.6156670746634026
                ],
                [
                    "CCC1(C(F)(F)S2(Br)C(F)(CBr)C=C=Nn3nc(Nc4ccc5c(CBr)c4S46#S(N=CS4)(C5(Cl)CBr)C6(C)CCl)n3C2(CCl)CCCl)CC1",
                    0.6156670746634026
                ],
                [
                    "CCC1(C(F)(F)S2(Br)C(F)(CBr)C=C=Nn3nc(Nc4ccc5c(C)c4S46#S(N=CS4)(C5(Cl)CBr)C6(Cl)Br)n3C2(CCl)C(CCl)CBr)CCC1",
                    0.6156670746634026
                ],
                [
                    "CCC1(C(F)(F)S2(Br)C(F)(CBr)C=C=Nn3nc(Nc4ccc5c(C)c4S46#S(N=CS4)(C5(Cl)CBr)C6(Cl)Br)n3C2(CBr)C(Cl)(CCl)CBr)CC1",
                    0.6156670746634026
                ],
                [
                    "CCC1(C(F)(F)S2(Br)C(F)(CBr)C=C=Nn3nc(Nc4ccc5c(C)c4S46#S(N=CS4)(C5(Cl)CBr)C6(Cl)Br)n3C2(C)C(Cl)(CCl)CBr)CC1",
                    0.6156670746634026
                ],
                [
                    "CCC1(C(F)(F)S2(Br)C(F)(CBr)C=C=Nn3nc(Nc4ccc5c(C)c4S46#S(N=CS4)(C5(Cl)C(Cl)Br)C6(Cl)Br)n3C2(CBr)C(CCl)CBr)CC1",
                    0.6156670746634026
                ],
                [
                    "CCC1(C(F)(F)S2(Br)C(F)(CBr)C=C=Nn3nc(Nc4ccc5c(C(Br)Br)c4S4(C(C)Br)#S(C)(N=CS4)C5(Cl)Br)n3C2(C#CCl)CCl)CC1",
                    0.6156670746634026
                ],
                [
                    "CCC1(C(F)(F)S2(Br)C(F)(Br)C=C=Nn3nc(Nc4ccc5c(Cl)c4S46#S(N=CS4)(C5(Cl)CBr)C6(Br)CCl)n3C2(C(Cl)Cl)C(C)Br)CCC1",
                    0.6156670746634026
                ],
                [
                    "CCC1(C(F)(F)S2(Br)C(F)(Br)C=C=Nn3nc(Nc4ccc5c(CCl)c4S46#S(N=CS4)(C5(Cl)CCBr)C6(Br)CCl)n3C2(CC)C(Cl)Cl)CCC1",
                    0.6156670746634026
                ],
                [
                    "CCC1(C(F)(F)S2(Br)C(F)(Br)C=C=Nn3nc(Nc4c#cc5c(Cl)c4S46#S(N=CS4)(C5(Cl)CCBr)C6(Br)CCl)n3C2(C(Cl)Cl)C(C)Br)CCC1",
                    0.6156670746634026
                ],
                [
                    "CCC1(C(F)(F)C2(C)C(C)(F)C=C=Nn3nc(Nc4ccc5c(Br)c4S46#S(N=CS4)(C5(Cl)CBr)C6(Cl)Br)n3C2(CCl)CCl)CC1",
                    0.6156670746634026
                ],
                [
                    "CCC1(C(Cl)Cl)n2c(Nc3ccc4c(Cl)c3S35#S(N=CS3)(C4(Cl)CCBr)C5(Cl)Br)nn2N=C=CC(F)(Br)S1(Br)C(F)(F)C1(CBr)CC1",
                    0.6156670746634026
                ],
                [
                    "CCC1(Br)S23#S1(N=CS2)C(Cl)(CBr)c1ccc(Nc2nn4n2C(CCl)(C(C)Br)S(Br)(C(F)(F)C2(C)CC2)C(F)(C(Br)Br)C=C=N4)c3c1Cl",
                    0.6156670746634026
                ],
                [
                    "CCC(Br)S12#S(C)(N=CS1)C(Cl)(Br)c1ccc(Nc3nn4n3C(C#CCl)(CCl)S(Br)(C(F)(F)C3(CC)CC3)C(F)(CBr)C=C=N4)c2c1C(Br)Br",
                    0.6156670746634026
                ],
                [
                    "CC1(Cl)c2ccc(Nc3nn4n3C(Cl)(CCCCl)S(Br)(C(F)(F)C3(CCBr)CCC3)C(F)(CCCl)C=C=N4)c(c2Br)S23#S1(N=CS2)S3(C)CCl",
                    0.6156670746634026
                ],
                [
                    "CC1(Cl)c2ccc(Nc3nn4n3C(Cl)(CCCCl)S(Br)(C(F)(F)C3(CCBr)CCC3)C(F)(C(Cl)Br)C=C=N4)c(c2Br)S23#S1(N=CS2)S(C)(Br)C3",
                    0.6156670746634026
                ],
                [
                    "CC1(Cl)c2ccc(Nc3nn4n3C(Cl)(CCCCl)S(Br)(C(F)(F)C3(CBr)CCC3)C(F)(CCl)C=C=N4)c(c2Br)S23#S1(N=CS2)C3(C)Cl",
                    0.6156670746634026
                ],
                [
                    "CC1(Cl)c2ccc(Nc3nn4n3C(Cl)(CCCCl)S(Br)(C(F)(F)C3(CBr)CCC3)C(F)(CC(Cl)Br)C=C=N4)c(c2Br)S23#S1(N=CS2)C3(C)Cl",
                    0.6156670746634026
                ],
                [
                    "CC1(Cl)c2ccc(Nc3nn4n3C(Cl)(CCCCl)S(Br)(C(F)(F)C3(CBr)CC3)C(F)(CCl)C=C=N4)c(c2Br)S23#S1(N=CS2)C3(C)Cl",
                    0.6156670746634026
                ],
                [
                    "CC1(Cl)c2ccc(Nc3nn4n3C(Cl)(CCCCl)S(Br)(C(F)(F)C3(CBr)CC3)C(F)(CCl)C=C=N4)c(c2Br)S23#S1(N=CS2)C3(C)C(Cl)Br",
                    0.6156670746634026
                ],
                [
                    "CC1(CCCl)n2c(Nc3ccc4c(Br)c3S35#S(N=CS3)(C4(C)Cl)C5(C)Cl)nn2N=C=CC(F)(CCl)S1(Br)C(F)(F)C1(CBr)CC1",
                    0.6156670746634026
                ],
                [
                    "CC1(C(F)(F)S2(Cl)C(F)(CBr)C=C=Nn3nc(Nc4ccc5c(CBr)c4S46#S(CC4(Br)CCl)(N=CS6)C5(CBr)CCCl)n3C2(Cl)Cl)CC1",
                    0.6156670746634026
                ],
                [
                    "CC1(C(F)(F)S2(Cl)C(F)(CBr)C=C=Nn3nc(Nc4c#cc5c(CBr)c4S46#S(CC4(Br)CCl)(N=CS6)C5(CBr)CCCl)n3C2(Cl)Cl)CC1",
                    0.6156670746634026
                ],
                [
                    "CC1(C(F)(F)S2(Cl)C(F)(Br)C=C=Nn3nc(Nc4ccc5c(CCl)c4S46#S(N=CS4)(C5(Cl)Br)C6(C)Br)n3C2(Cl)CCCl)CC1",
                    0.6156670746634026
                ],
                [
                    "CC1(C(F)(F)S2(Cl)C(F)(Br)C=C=Nn3nc(Nc4ccc5c(CBr)c4S46#S(N=CS4)(C5(Cl)Br)S6(Br)CCl)n3C2(Cl)CCCl)CCC1",
                    0.6156670746634026
                ],
                [
                    "CC1(C(F)(F)S2(Br)C(F)(CBr)C=C=Nn3nc(Nc4ccc5c(C(Br)Br)c4S46#S(CCC4(C)Br)(N=CS6)C5(Cl)Br)n3C2(CCl)CCl)CC1",
                    0.6156670746634026
                ],
                [
                    "CC1(C(F)(F)S2(Br)C(F)(C(Cl)Br)C=C=Nn3nc(Nc4ccc5c(Br)c4S46#S(N=CS4)(C5(C)C)C6(C)CCl)n3C2(Cl)CCCl)CC1",
                    0.6156670746634026
                ],
                [
                    "CC1(C(F)(F)S2(Br)C(F)(Br)C=C=Nn3nc(Nc4ccc5c(CCl)c4S46#S(N=CS4)(C5(C)Cl)C6(Cl)CCl)n3S2(C)C(Cl)Br)CC1",
                    0.6156670746634026
                ],
                [
                    "CC1(C(F)(F)S2(Br)C(F)(Br)C=C=Nn3nc(Nc4ccc5c(CCl)c4S46#S(N=CS4)(C5(C)Cl)C6(C)Cl)n3C2(C)C(Cl)Br)CC1",
                    0.6156670746634026
                ],
                [
                    "CC1(C(CCl)CBr)n2c(Nc3ccc4c(CCl)c3S35#S(CC3(Cl)Br)(N=CS5)C4(C)CBr)nn2N=C=CC(F)(CBr)S1(Br)C(F)(F)C1(CBr)CC1",
                    0.6156670746634026
                ],
                [
                    "CC1(Br)CS23#S1(SC=N2)c1c(Nc2nn4n2C(C#CCl)(CCl)S(Br)(C(F)(F)C2(CBr)CC2)C(F)(C(Cl)Br)C=C=N4)ccc(c1CBr)C3(Cl)Br",
                    0.6156670746634026
                ],
                [
                    "CC(Cl)C1(CCCCl)n2c(Nc3ccc4c(Br)c3S35#S(N=CS3)(C4(C)Br)C5(C)CCl)nn2N=C=CC(F)(C(Cl)Br)S1(Br)C(F)(F)C1(C)CC1",
                    0.6156670746634026
                ],
                [
                    "CC(Cl)C1(C)n2c(Nc3ccc4c(CBr)c3S35#S(N=CS3)(C4(C)Cl)C5(Cl)Br)nn2N=C=CC(F)(CBr)S1(Br)C(F)(F)C1(C)CC1",
                    0.6156670746634026
                ],
                [
                    "CC(Cl)C1(C(Cl)Cl)n2c(Nc3ccc4c(Cl)c3S35#S(N=CS3)(C4(C)Cl)C5(Cl)Br)nn2N=C=CC(F)(Br)S1(Br)C(F)(F)C1(CCl)CC1",
                    0.6156670746634026
                ],
                [
                    "CC(Cl)C1(C(C)Br)n2c(Nc3ccc4c(Cl)c3S35#S(N=CS3)(C4(C)Cl)C5(Cl)Br)nn2N=C=CC(F)(Br)S1(Br)C(F)(F)C1(C)CCC1",
                    0.6156670746634026
                ],
                [
                    "CC(Cl)C1(C(C)(Cl)Br)n2c(Nc3ccc4c(Cl)c3S35#S(N=CS3)(C4(Cl)CBr)C5(Cl)Br)nn2N=C=CC(F)(Br)S1(Br)C(F)(F)C1(C)CCC1",
                    0.6156670746634026
                ],
                [
                    "CC(C)(CCBr)C(F)(F)S1(Br)C(F)(CCl)C=C=Nn2nc(Nc3ccc4c(Br)c3S35#S(N=CS3)(C4(C)Cl)S5(CCl)CBr)n2C1(Cl)CCCCl",
                    0.6156670746634026
                ],
                [
                    "CC(Br)C1(Cl)c2ccc(Nc3nn4n3C(C)(CCl)S(Br)(C(F)(F)C3(C)CC3)C(F)(Br)C=C=N4)c(c2CCl)S23#S1(N=CS2)C(C)(Cl)C3",
                    0.6156670746634026
                ],
                [
                    "CC(Br)C1(C(Cl)Cl)n2c(Nc3ccc4c(Cl)c3S35#S(N=CS3)(C4(Cl)CCCl)C5(Cl)Br)nn2N=S=CC(F)(Br)S1(Br)C(F)(F)C1(CBr)CC1",
                    0.6156670746634026
                ],
                [
                    "CC(Br)C1(C(Cl)Cl)n2c(Nc3ccc4c(Cl)c3S35#S(N=CS3)(C4(Cl)CBr)C5(Cl)Br)nn2N=C=CC(F)(Br)S1(CBr)C(F)(F)C1(C)CCC1",
                    0.6156670746634026
                ],
                [
                    "C=CC1(Cl)c2ccc(Nc3nn4n3C(C)(CCl)S(Br)(C(F)(F)C3(C)CC3)C(F)(Br)C=C=N4)c(c2C(Cl)Cl)S23#S1(N=CS2)C3(C)Cl",
                    0.6156670746634026
                ],
                [
                    "C#CC1(Cl)n2c(Nc3ccc4c(C(Br)Br)c3S35#S(CC3(Br)CCl)(N=CS5)C4(Cl)Br)nn2N=C=CC(F)(CCBr)S1(Br)C(F)(F)C1(CCC)CC1",
                    0.6156670746634026
                ]
            ],
            "execution_time": 78.54980397224426,
            "number_scoring_function_calls": 1000,
            "metadata": {
                "top_1": 0.6156670746634026,
                "top_10": 0.6156670746634026,
                "top_100": 0.615667074663401,
                "internal_similarity_max": 0.9550561797752809,
                "internal_similarity_mean": 0.478456719524883,
                "internal_similarity_histogram_density": [
                    [
                        0.1,
                        0.0,
                        0.02599999999999999,
                        1.4180000000000004,
                        4.718000000000001,
                        2.8799999999999977,
                        0.6360000000000002,
                        0.15800000000000006,
                        0.05400000000000001,
                        0.010000000000000004
                    ]
                ],
                "internal_similarity_histogram_bins": [
                    [
                        0.0,
                        0.1,
                        0.2,
                        0.30000000000000004,
                        0.4,
                        0.5,
                        0.6000000000000001,
                        0.7000000000000001,
                        0.8,
                        0.9,
                        1.0
                    ]
                ]
            }
        }
    ]
}
