# Supplementary material for: EvoMol: a flexible and interpretable evolutionary algorithm for unbiased de novo molecular generation
Source: J Cheminform. 2020 Sep 16;12:55. doi: 10.1186/s13321-020-00458-z (PMC7494000; doi:10.1186/s13321-020-00458-z)
Supplement: Supplementary file 2 — Additional file 2. Archive of the GuacaMol benchmarks experiments. [file 13321_2020_458_MOESM2_ESM.xz › GuacaMol_JSON/From Methane/output_v2_5.json]

{
    "guacamol_version": "0.5.0",
    "benchmark_suite_version": "v2",
    "timestamp": "20200414-0920",
    "results": [
        {
            "benchmark_name": "Celecoxib rediscovery",
            "score": 1.0,
            "optimized_molecules": [
                [
                    "Cc1ccc(-n2nc(C(F)(F)F)cc2-c2ccc(S(N)(=O)=O)cc2)cc1",
                    1.0
                ]
            ],
            "execution_time": 6.815381765365601,
            "number_scoring_function_calls": 1000,
            "metadata": {
                "top_1": 1.0,
                "internal_similarity_max": 0.0,
                "internal_similarity_mean": 0.0,
                "internal_similarity_histogram_density": [
                    [
                        10.0,
                        0.0,
                        0.0,
                        0.0,
                        0.0,
                        0.0,
                        0.0,
                        0.0,
                        0.0,
                        0.0
                    ]
                ],
                "internal_similarity_histogram_bins": [
                    [
                        0.0,
                        0.1,
                        0.2,
                        0.30000000000000004,
                        0.4,
                        0.5,
                        0.6000000000000001,
                        0.7000000000000001,
                        0.8,
                        0.9,
                        1.0
                    ]
                ]
            }
        },
        {
            "benchmark_name": "Troglitazone rediscovery",
            "score": 0.6372549019607843,
            "optimized_molecules": [
                [
                    "Cc1c(C)c2c(c(C)c1O)CCC(C)(COC1=C(F)NC(=O)SC(CBr)C(=O)N1)O2",
                    0.6372549019607843
                ]
            ],
            "execution_time": 11.923454284667969,
            "number_scoring_function_calls": 1000,
            "metadata": {
                "top_1": 0.6372549019607843,
                "internal_similarity_max": 0.0,
                "internal_similarity_mean": 0.0,
                "internal_similarity_histogram_density": [
                    [
                        10.0,
                        0.0,
                        0.0,
                        0.0,
                        0.0,
                        0.0,
                        0.0,
                        0.0,
                        0.0,
                        0.0
                    ]
                ],
                "internal_similarity_histogram_bins": [
                    [
                        0.0,
                        0.1,
                        0.2,
                        0.30000000000000004,
                        0.4,
                        0.5,
                        0.6000000000000001,
                        0.7000000000000001,
                        0.8,
                        0.9,
                        1.0
                    ]
                ]
            }
        },
        {
            "benchmark_name": "Thiothixene rediscovery",
            "score": 0.5535714285714286,
            "optimized_molecules": [
                [
                    "CN1CCN(CCC=O)CCn2pc(c3ccc(cc2N(C)C)-c2ccccc2S3)C1",
                    0.5535714285714286
                ]
            ],
            "execution_time": 12.342236995697021,
            "number_scoring_function_calls": 1000,
            "metadata": {
                "top_1": 0.5535714285714286,
                "internal_similarity_max": 0.0,
                "internal_similarity_mean": 0.0,
                "internal_similarity_histogram_density": [
                    [
                        10.0,
                        0.0,
                        0.0,
                        0.0,
                        0.0,
                        0.0,
                        0.0,
                        0.0,
                        0.0,
                        0.0
                    ]
                ],
                "internal_similarity_histogram_bins": [
                    [
                        0.0,
                        0.1,
                        0.2,
                        0.30000000000000004,
                        0.4,
                        0.5,
                        0.6000000000000001,
                        0.7000000000000001,
                        0.8,
                        0.9,
                        1.0
                    ]
                ]
            }
        },
        {
            "benchmark_name": "Aripiprazole similarity",
            "score": 0.9963678776088983,
            "optimized_molecules": [
                [
                    "O=C1CCc2ccc(OCCCCN3CCN(c4cp(S)c(Cl)c4Cl)CC3)cc2N1",
                    1.0
                ],
                [
                    "O=C1CCc2ccc(OCCCCN3CCN(c4cp(Cl)c(Cl)c4Cl)CC3)cc2N1",
                    1.0
                ],
                [
                    "O=C1CCc2ccc(OCCCCN3CCN(c4cn(S)c(Cl)c4Cl)CC3)cc2N1",
                    1.0
                ],
                [
                    "O=C1CCc2ccc(OCCCCN3CCN(c4cn(P)c(Cl)c4Cl)CC3)cc2N1",
                    1.0
                ],
                [
                    "O=C1CCc2ccc(OCCCCN3CCN(c4cn(O)c(Cl)c4Cl)CC3)cc2N1",
                    1.0
                ],
                [
                    "O=C1CCc2ccc(OCCCCN3CCN(c4cn(F)c(Cl)c4Cl)CC3)cc2N1",
                    1.0
                ],
                [
                    "O=C1CCc2ccc(OCCCCN3CCN(c4cn(Cl)cc4Cl)CC3)cc2N1",
                    1.0
                ],
                [
                    "O=C1CCc2ccc(OCCCCN3CCN(c4cn(Cl)c(Cl)c4Cl)CC3)cc2N1",
                    1.0
                ],
                [
                    "O=C1CCc2ccc(OCCCCN3CCN(c4cn(Br)c(Cl)c4Cl)CC3)cc2N1",
                    1.0
                ],
                [
                    "O=C1CCc2ccc(OCCCCN3CCN(c4ccn(Cl)c4Cl)CC3)cc2N1",
                    1.0
                ],
                [
                    "O=C1CCc2ccc(OCCCCN3CCN(c4cc[nH]c4Cl)CC3)cc2N1",
                    1.0
                ],
                [
                    "O=C1CCc2ccc(OCCCCN3CCN(c4cc(Cl)[nH]c4Cl)CC3)cc2N1",
                    1.0
                ],
                [
                    "O=C1CCc2ccc(OCCCCN3CCN(c4c[nH]cc4Cl)CC3)cc2N1",
                    1.0
                ],
                [
                    "O=C1CCc2ccc(OCCCCN3CCN(c4c[nH]c(Cl)c4Cl)CC3)cc2N1",
                    1.0
                ],
                [
                    "O=C1CCc2ccc(OCCCCN3CCN(C4=CC(Cl)=C4Cl)CC3)cc2N1",
                    1.0
                ],
                [
                    "O=C1CCc2ccc(OCCCCN3CCN(C4=C(Cl)C=C4Cl)CC3)cc2N1",
                    1.0
                ],
                [
                    "O=C1CCc2ccc(OCCCCCN3CCN(c4c[pH]c(Cl)c4Cl)CC3)cc2N1",
                    1.0
                ],
                [
                    "O=C1CCc2ccc(OCCCCCN3CCN(c4c[nH]c(Cl)c4Cl)CC3)cc2N1",
                    1.0
                ],
                [
                    "Nn1cc(N2CCN(CCCCOc3ccc4c(c3)NC(=O)CC4)CC2)c(Cl)c1Cl",
                    1.0
                ],
                [
                    "Cn1cc(N2CCN(CCCCOc3ccc4c(c3)NC(=O)CC4)CC2)c(Cl)c1Cl",
                    1.0
                ],
                [
                    "O=C1CCc2ccc(OCCCCN3CCN(c4cn(Cl)c(P)c4Cl)CC3)cc2N1",
                    0.9966329966329966
                ],
                [
                    "O=C1CCc2ccc(OCCCCN3CCN(c4cn(Cl)c(F)c4Cl)CC3)cc2N1",
                    0.9966329966329966
                ],
                [
                    "O=C1CCc2ccc(OCCCCN3CCN(c4cn(Cl)c(Br)c4Cl)CC3)cc2N1",
                    0.9966329966329966
                ],
                [
                    "O=C1CCc2ccc(OCCCCN3CCN(c4cc(Cl)n(Cl)c4Cl)CC3)cc2N1",
                    0.9966329966329966
                ],
                [
                    "Nc1c(Cl)c(N2CCN(CCCCOc3ccc4c(c3)NC(=O)CC4)CC2)cn1Cl",
                    0.9966329966329966
                ],
                [
                    "O=C1CCc2ccc(OCCCCN3CCN(c4cn(S)cc4Cl)CC3)cc2N1",
                    0.9931972789115646
                ],
                [
                    "O=C1CCc2ccc(OCCCCN3CCN(c4cn(P)cc4Cl)CC3)cc2N1",
                    0.9931972789115646
                ],
                [
                    "O=C1CCc2ccc(OCCCCN3CCN(c4cn(F)cc4Cl)CC3)cc2N1",
                    0.9931972789115646
                ],
                [
                    "O=C1CCc2ccc(OCCCCN3CCN(c4cn(Br)cc4Cl)CC3)cc2N1",
                    0.9931972789115646
                ],
                [
                    "O=C1CCc2ccc(OCCCCN3CCN(c4ccn(S)c4Cl)CC3)cc2N1",
                    0.9931972789115646
                ],
                [
                    "O=C1CCc2ccc(OCCCCN3CCN(c4ccn(P)c4Cl)CC3)cc2N1",
                    0.9931972789115646
                ],
                [
                    "O=C1CCc2ccc(OCCCCN3CCN(c4ccn(Br)c4Cl)CC3)cc2N1",
                    0.9931972789115646
                ],
                [
                    "O=C1CCc2ccc(OCCCCN3CCN(c4c[nH]c(S)c4Cl)CC3)cc2N1",
                    0.9931972789115646
                ],
                [
                    "O=C1CCc2ccc(OCCCCN3CCN(c4c[nH]c(P)c4Cl)CC3)cc2N1",
                    0.9931972789115646
                ],
                [
                    "O=C1CCc2ccc(OCCCCN3CCN(c4c[nH]c(O)c4Cl)CC3)cc2N1",
                    0.9931972789115646
                ],
                [
                    "O=C1CCc2ccc(OCCCCN3CCN(c4c[nH]c(Br)c4Cl)CC3)cc2N1",
                    0.9931972789115646
                ],
                [
                    "O=C1CCc2ccc(OCCCCN3CCN(c4c(Cl)c[nH]c4Cl)CC3)cc2N1",
                    0.9931972789115646
                ],
                [
                    "Nn1cc(Cl)c(N2CCN(CCCCOc3ccc4c(c3)NC(=O)CC4)CC2)c1",
                    0.9931972789115646
                ],
                [
                    "Nc1[nH]cc(N2CCN(CCCCOc3ccc4c(c3)NC(=O)CC4)CC2)c1Cl",
                    0.9931972789115646
                ],
                [
                    "Cn1ccc(N2CCN(CCCCOc3ccc4c(c3)NC(=O)CC4)CC2)c1Cl",
                    0.9931972789115646
                ],
                [
                    "Cn1cc(Cl)c(N2CCN(CCCCOc3ccc4c(c3)NC(=O)CC4)CC2)c1",
                    0.9931972789115646
                ],
                [
                    "Cc1[nH]cc(N2CCN(CCCCOc3ccc4c(c3)NC(=O)CC4)CC2)c1Cl",
                    0.9931972789115646
                ],
                [
                    "O=C1CCc2ccc(OCCCCN3CCN(c4cp(OS)c(Cl)c4Cl)CC3)cc2N1",
                    0.9900990099009901
                ],
                [
                    "O=C1CCc2ccc(OCCCCN3CCN(c4cp(CS)c(Cl)c4Cl)CC3)cc2N1",
                    0.9900990099009901
                ],
                [
                    "O=C1CCc2ccc(OCCCCN3CCN(c4cn(PP)c(Cl)c4Cl)CC3)cc2N1",
                    0.9900990099009901
                ],
                [
                    "O=C1CCc2ccc(OCCCCN3CCN(c4cn(PO)c(Cl)c4Cl)CC3)cc2N1",
                    0.9900990099009901
                ],
                [
                    "O=C1CCc2ccc(OCCCCN3CCN(c4cn(PCl)c(Cl)c4Cl)CC3)cc2N1",
                    0.9900990099009901
                ],
                [
                    "O=C1CCc2ccc(OCCCCN3CCN(c4cn(PBr)c(Cl)c4Cl)CC3)cc2N1",
                    0.9900990099009901
                ],
                [
                    "O=C1CCc2ccc(OCCCCN3CCN(c4cn(OP)c(Cl)c4Cl)CC3)cc2N1",
                    0.9900990099009901
                ],
                [
                    "O=C1CCc2ccc(OCCCCN3CCN(c4cn(CP)c(Cl)c4Cl)CC3)cc2N1",
                    0.9900990099009901
                ],
                [
                    "O=C1CCc2ccc(OCCCCN3CCN(c4cn(CO)c(Cl)c4Cl)CC3)cc2N1",
                    0.9900990099009901
                ],
                [
                    "O=C1CCc2ccc(OCCCCN3CCN(c4cn(CBr)c(Cl)c4Cl)CC3)cc2N1",
                    0.9900990099009901
                ],
                [
                    "O=C1CCc2ccc(OCCCCCN3CCN(c4cn(P)c(Cl)c4Cl)CC3)cc2N1",
                    0.9900990099009901
                ],
                [
                    "O=C1CCc2ccc(OCCCCCN3CCN(c4cn(O)c(Cl)c4Cl)CC3)cc2N1",
                    0.9900990099009901
                ],
                [
                    "O=C1CCc2ccc(OCCCCCN3CCN(c4cn(F)c(Cl)c4Cl)CC3)cc2N1",
                    0.9900990099009901
                ],
                [
                    "O=C1CCc2ccc(OCCCCCN3CCN(c4cn(Cl)c(Cl)c4Cl)CC3)cc2N1",
                    0.9900990099009901
                ],
                [
                    "O=C1CCc2ccc(OCCCCCN3CCN(c4cn(Br)c(Cl)c4Cl)CC3)cc2N1",
                    0.9900990099009901
                ],
                [
                    "Nn1cc(N2CCN(CCCCCOc3ccc4c(c3)NC(=O)CC4)CC2)c(Cl)c1Cl",
                    0.9900990099009901
                ],
                [
                    "NOn1cc(N2CCN(CCCCOc3ccc4c(c3)NC(=O)CC4)CC2)c(Cl)c1Cl",
                    0.9900990099009901
                ],
                [
                    "NCn1cc(N2CCN(CCCCOc3ccc4c(c3)NC(=O)CC4)CC2)c(Cl)c1Cl",
                    0.9900990099009901
                ],
                [
                    "Cn1cc(N2CCN(CCCCCOc3ccc4c(c3)NC(=O)CC4)CC2)c(Cl)c1Cl",
                    0.9900990099009901
                ],
                [
                    "CSn1cc(N2CCN(CCCCOc3ccc4c(c3)NC(=O)CC4)CC2)c(Cl)c1Cl",
                    0.9900990099009901
                ],
                [
                    "COn1cc(N2CCN(CCCCOc3ccc4c(c3)NC(=O)CC4)CC2)c(Cl)c1Cl",
                    0.9900990099009901
                ],
                [
                    "CCn1cc(N2CCN(CCCCOc3ccc4c(c3)NC(=O)CC4)CC2)c(Cl)c1Cl",
                    0.9900990099009901
                ],
                [
                    "O=C1CCc2ccc(OCCCCN3CCN(c4ccc(Cl)[nH]4)CC3)cc2N1",
                    0.9896907216494846
                ],
                [
                    "O=C1CCc2ccc(OCCCCN3CCN(c4[nH]ccc4Cl)CC3)cc2N1",
                    0.9896907216494846
                ],
                [
                    "O=C1CCc2ccc(OCCCCN3CCN(c4cn(SCl)cc4Cl)CC3)cc2N1",
                    0.9866666666666666
                ],
                [
                    "O=C1CCc2ccc(OCCCCN3CCN(c4cn(NCl)cc4Cl)CC3)cc2N1",
                    0.9866666666666666
                ],
                [
                    "O=C1CCc2ccc(OCCCCN3CCN(c4cn(CCl)cc4Cl)CC3)cc2N1",
                    0.9866666666666666
                ],
                [
                    "O=C1CCc2ccc(OCCCCN3CCN(c4ccp(PCl)c4Cl)CC3)cc2N1",
                    0.9866666666666666
                ],
                [
                    "O=C1CCc2ccc(OCCCCN3CCN(c4ccn(PCl)c4Cl)CC3)cc2N1",
                    0.9866666666666666
                ],
                [
                    "O=C1CCc2ccc(OCCCCN3CCN(c4c[pH]c(CCl)c4Cl)CC3)cc2N1",
                    0.9866666666666666
                ],
                [
                    "O=C1CCc2ccc(OCCCCN3CCN(c4c[nH]c(CCl)c4Cl)CC3)cc2N1",
                    0.9866666666666666
                ],
                [
                    "O=C1CCc2ccc(OCCCCCN3CCN(c4cn(Cl)cc4Cl)CC3)cc2N1",
                    0.9866666666666666
                ],
                [
                    "O=C1CCc2ccc(OCCCCCN3CCN(c4ccn(Cl)c4Cl)CC3)cc2N1",
                    0.9866666666666666
                ],
                [
                    "O=C1CCc2ccc(OCCCCN3CCN(c4cn5c(c4Cl)S5)CC3)cc2N1",
                    0.9831649831649831
                ],
                [
                    "O=C1CCc2ccc(OCCCCCN3CCN(c4ccsc4Cl)CC3)cc2N1",
                    0.9831649831649831
                ],
                [
                    "O=C1CCc2ccc(OCCCCCN3CCN(c4cc[nH]c4Cl)CC3)cc2N1",
                    0.9831649831649831
                ],
                [
                    "O=C1CCc2ccc(OCCCCCN3CCN(c4c[pH]cc4Cl)CC3)cc2N1",
                    0.9831649831649831
                ],
                [
                    "O=C1CCc2ccc(OCCCCCN3CCN(c4c[nH]cc4Cl)CC3)cc2N1",
                    0.9831649831649831
                ],
                [
                    "O=C1CCc2ccc(OCCCCN3CCN(C4=CC(Cl)=C4)CC3)cc2N1",
                    0.9824561403508771
                ],
                [
                    "O=C1CCc2ccc(OCCCCCCN3CCN(c4c[nH]c(Cl)c4Cl)CC3)cc2N1",
                    0.9803921568627452
                ],
                [
                    "O=C1CCc2ccc(OCCCN3CCN(c4c[nH]c(Cl)c4Cl)CC3)cc2N1",
                    0.9759450171821304
                ],
                [
                    "O=C1CCc2ccc(OCCCCN3CCN(c4cn(S)c(P)c4Cl)CC3)cc2N1",
                    0.9733333333333333
                ],
                [
                    "O=C1CCc2ccc(OCCCCN3CCN(c4cn(P)c(S)c4Cl)CC3)cc2N1",
                    0.9733333333333333
                ],
                [
                    "O=C1CCc2ccc(OCCCCN3CCN(c4cn(P)c(O)c4Cl)CC3)cc2N1",
                    0.9733333333333333
                ],
                [
                    "O=C1CCc2ccc(OCCCCN3CCN(c4cn(P)c(Br)c4Cl)CC3)cc2N1",
                    0.9733333333333333
                ],
                [
                    "O=C1CCc2ccc(OCCCCN3CCN(c4cn(Cl)c(Cl)c4Br)CC3)cc2N1",
                    0.9733333333333333
                ],
                [
                    "O=C1CCc2ccc(OCCCCN3CCN(c4cn(Br)c(F)c4Cl)CC3)cc2N1",
                    0.9733333333333333
                ],
                [
                    "O=C1CCc2ccc(OCCCCN3CCN(c4cn(Br)c(Br)c4Cl)CC3)cc2N1",
                    0.9733333333333333
                ],
                [
                    "O=C1CCc2ccc(OCCCCN3CCN(c4cc(Cl)c(Cl)n4Br)CC3)cc2N1",
                    0.9733333333333333
                ],
                [
                    "O=C1CCc2ccc(OCCCCN3CCN(c4c(Cl)cn(S)c4Cl)CC3)cc2N1",
                    0.9733333333333333
                ],
                [
                    "O=C1CCc2ccc(OCCCCN3CCN(c4c(Cl)cn(P)c4Cl)CC3)cc2N1",
                    0.9733333333333333
                ],
                [
                    "O=C1CCc2ccc(OCCCCN3CCN(c4c(Cl)cn(Cl)c4Cl)CC3)cc2N1",
                    0.9733333333333333
                ],
                [
                    "Nn1cc(N2CCN(CCCCOc3ccc4c(c3)NC(=O)CC4)CC2)c(Cl)c1S",
                    0.9733333333333333
                ],
                [
                    "Nn1c(N2CCN(CCCCOc3ccc4c(c3)NC(=O)CC4)CC2)cc(Cl)c1Cl",
                    0.9733333333333333
                ],
                [
                    "Nc1c(Cl)c(N2CCN(CCCCOc3ccc4c(c3)NC(=O)CC4)CC2)cn1P",
                    0.9733333333333333
                ],
                [
                    "Cn1cc(Cl)c(N2CCN(CCCCOc3ccc4c(c3)NC(=O)CC4)CC2)c1Cl",
                    0.9733333333333333
                ],
                [
                    "Cc1cc(N2CCN(CCCCOc3ccc4c(c3)NC(=O)CC4)CC2)c(Cl)n1Cl",
                    0.9733333333333333
                ],
                [
                    "Cc1c(Cl)c(N2CCN(CCCCOc3ccc4c(c3)NC(=O)CC4)CC2)cn1P",
                    0.9733333333333333
                ]
            ],
            "execution_time": 5.807608127593994,
            "number_scoring_function_calls": 1000,
            "metadata": {
                "top_1": 1.0,
                "top_10": 1.0,
                "top_100": 0.9891036328266953,
                "internal_similarity_max": 1.0,
                "internal_similarity_mean": 0.6983219348899283,
                "internal_similarity_histogram_density": [
                    [
                        0.1,
                        0.0,
                        0.0,
                        0.0,
                        0.0,
                        0.0,
                        5.294000000000001,
                        4.006000000000001,
                        0.5660000000000001,
                        0.034
                    ]
                ],
                "internal_similarity_histogram_bins": [
                    [
                        0.0,
                        0.1,
                        0.2,
                        0.30000000000000004,
                        0.4,
                        0.5,
                        0.6000000000000001,
                        0.7000000000000001,
                        0.8,
                        0.9,
                        1.0
                    ]
                ]
            }
        },
        {
            "benchmark_name": "Albuterol similarity",
            "score": 0.9078014184397166,
            "optimized_molecules": [
                [
                    "PC(P)(P)NCP(S)p1[pH]p1PS",
                    0.9078014184397163
                ],
                [
                    "PC(P)(P)NCP(S)p1[pH]p1CS",
                    0.9078014184397163
                ],
                [
                    "PC(P)(P)NCC(S)p1[pH]p1PS",
                    0.9078014184397163
                ],
                [
                    "PC(P)(P)NCC(S)p1[pH]p1CS",
                    0.9078014184397163
                ],
                [
                    "OPp1[pH]p1P(S)CNC(P)(P)P",
                    0.9078014184397163
                ],
                [
                    "OPp1[pH]p1P(O)CNC(P)(P)P",
                    0.9078014184397163
                ],
                [
                    "OPp1[pH]p1C(S)CNC(P)(P)P",
                    0.9078014184397163
                ],
                [
                    "OPp1[pH]p1C(O)CNC(P)(P)P",
                    0.9078014184397163
                ],
                [
                    "OP(CNC(P)(P)P)p1[pH]p1PS",
                    0.9078014184397163
                ],
                [
                    "OP(CNC(P)(P)P)p1[pH]p1CS",
                    0.9078014184397163
                ],
                [
                    "OCp1[pH]p1P(S)CNC(P)(P)P",
                    0.9078014184397163
                ],
                [
                    "OCp1[pH]p1P(O)CNC(P)(P)P",
                    0.9078014184397163
                ],
                [
                    "OCp1[pH]p1C(S)CNC(P)(P)P",
                    0.9078014184397163
                ],
                [
                    "OCp1[pH]p1C(O)CNC(P)(P)P",
                    0.9078014184397163
                ],
                [
                    "OC(CNC(P)(P)P)p1[pH]p1PS",
                    0.9078014184397163
                ],
                [
                    "OC(CNC(P)(P)P)p1[pH]p1CS",
                    0.9078014184397163
                ],
                [
                    "NPp1[pH]p1P(S)CNC(P)(P)P",
                    0.9078014184397163
                ],
                [
                    "NPp1[pH]p1P(O)CNC(P)(P)P",
                    0.9078014184397163
                ],
                [
                    "NPp1[pH]p1P(N)CNC(P)(P)P",
                    0.9078014184397163
                ],
                [
                    "NPp1[pH]p1C(S)CNC(P)(P)P",
                    0.9078014184397163
                ],
                [
                    "NPp1[pH]p1C(O)CNC(P)(P)P",
                    0.9078014184397163
                ],
                [
                    "NP(CNC(P)(P)P)p1[pH]p1PS",
                    0.9078014184397163
                ],
                [
                    "NP(CNC(P)(P)P)p1[pH]p1PO",
                    0.9078014184397163
                ],
                [
                    "NP(CNC(P)(P)P)p1[pH]p1CS",
                    0.9078014184397163
                ],
                [
                    "NP(CNC(P)(P)P)p1[pH]p1CO",
                    0.9078014184397163
                ],
                [
                    "CC(P)(P)NCP(S)p1[pH]p1PS",
                    0.9078014184397163
                ],
                [
                    "CC(P)(P)NCP(S)p1[pH]p1PO",
                    0.9078014184397163
                ],
                [
                    "CC(P)(P)NCP(S)p1[pH]p1PN",
                    0.9078014184397163
                ],
                [
                    "CC(P)(P)NCP(S)p1[pH]p1CS",
                    0.9078014184397163
                ],
                [
                    "CC(P)(P)NCP(S)p1[pH]p1CO",
                    0.9078014184397163
                ],
                [
                    "CC(P)(P)NCP(O)p1[pH]p1PS",
                    0.9078014184397163
                ],
                [
                    "CC(P)(P)NCP(O)p1[pH]p1PO",
                    0.9078014184397163
                ],
                [
                    "CC(P)(P)NCP(O)p1[pH]p1PN",
                    0.9078014184397163
                ],
                [
                    "CC(P)(P)NCP(O)p1[pH]p1CS",
                    0.9078014184397163
                ],
                [
                    "CC(P)(P)NCP(O)p1[pH]p1CO",
                    0.9078014184397163
                ],
                [
                    "CC(P)(P)NCP(N)p1[pH]p1PS",
                    0.9078014184397163
                ],
                [
                    "CC(P)(P)NCP(N)p1[pH]p1PO",
                    0.9078014184397163
                ],
                [
                    "CC(P)(P)NCP(N)p1[pH]p1PN",
                    0.9078014184397163
                ],
                [
                    "CC(P)(P)NCP(N)p1[pH]p1CS",
                    0.9078014184397163
                ],
                [
                    "CC(P)(P)NCP(N)p1[pH]p1CO",
                    0.9078014184397163
                ],
                [
                    "CC(P)(P)NCC(S)p1[pH]p1PS",
                    0.9078014184397163
                ],
                [
                    "CC(P)(P)NCC(S)p1[pH]p1PO",
                    0.9078014184397163
                ],
                [
                    "CC(P)(P)NCC(S)p1[pH]p1PN",
                    0.9078014184397163
                ],
                [
                    "CC(P)(P)NCC(S)p1[pH]p1CS",
                    0.9078014184397163
                ],
                [
                    "CC(P)(P)NCC(S)p1[pH]p1CO",
                    0.9078014184397163
                ],
                [
                    "CC(P)(P)NCC(O)p1[pH]p1PS",
                    0.9078014184397163
                ],
                [
                    "CC(P)(P)NCC(O)p1[pH]p1PO",
                    0.9078014184397163
                ],
                [
                    "CC(P)(P)NCC(O)p1[pH]p1PN",
                    0.9078014184397163
                ],
                [
                    "CC(P)(P)NCC(O)p1[pH]p1CS",
                    0.9078014184397163
                ],
                [
                    "CC(P)(P)NCC(O)p1[pH]p1CO",
                    0.9078014184397163
                ],
                [
                    "CC(C)(P)NCP(S)p1[pH]p1PS",
                    0.9078014184397163
                ],
                [
                    "CC(C)(P)NCP(S)p1[pH]p1PO",
                    0.9078014184397163
                ],
                [
                    "CC(C)(P)NCP(S)p1[pH]p1PN",
                    0.9078014184397163
                ],
                [
                    "CC(C)(P)NCP(S)p1[pH]p1CS",
                    0.9078014184397163
                ],
                [
                    "CC(C)(P)NCP(S)p1[pH]p1CO",
                    0.9078014184397163
                ],
                [
                    "CC(C)(P)NCP(O)p1[pH]p1PS",
                    0.9078014184397163
                ],
                [
                    "CC(C)(P)NCP(O)p1[pH]p1PO",
                    0.9078014184397163
                ],
                [
                    "CC(C)(P)NCP(O)p1[pH]p1PN",
                    0.9078014184397163
                ],
                [
                    "CC(C)(P)NCP(O)p1[pH]p1CS",
                    0.9078014184397163
                ],
                [
                    "CC(C)(P)NCP(O)p1[pH]p1CO",
                    0.9078014184397163
                ],
                [
                    "CC(C)(P)NCP(N)p1[pH]p1PS",
                    0.9078014184397163
                ],
                [
                    "CC(C)(P)NCP(N)p1[pH]p1PO",
                    0.9078014184397163
                ],
                [
                    "CC(C)(P)NCP(N)p1[pH]p1PN",
                    0.9078014184397163
                ],
                [
                    "CC(C)(P)NCP(N)p1[pH]p1CS",
                    0.9078014184397163
                ],
                [
                    "CC(C)(P)NCP(N)p1[pH]p1CO",
                    0.9078014184397163
                ],
                [
                    "CC(C)(P)NCC(S)p1[pH]p1PS",
                    0.9078014184397163
                ],
                [
                    "CC(C)(P)NCC(S)p1[pH]p1PO",
                    0.9078014184397163
                ],
                [
                    "CC(C)(P)NCC(S)p1[pH]p1PN",
                    0.9078014184397163
                ],
                [
                    "CC(C)(P)NCC(S)p1[pH]p1CS",
                    0.9078014184397163
                ],
                [
                    "CC(C)(P)NCC(S)p1[pH]p1CO",
                    0.9078014184397163
                ],
                [
                    "CC(C)(P)NCC(O)p1[pH]p1PS",
                    0.9078014184397163
                ],
                [
                    "CC(C)(P)NCC(O)p1[pH]p1PO",
                    0.9078014184397163
                ],
                [
                    "CC(C)(P)NCC(O)p1[pH]p1PN",
                    0.9078014184397163
                ],
                [
                    "CC(C)(P)NCC(O)p1[pH]p1CS",
                    0.9078014184397163
                ],
                [
                    "CC(C)(P)NCC(O)p1[pH]p1CO",
                    0.9078014184397163
                ],
                [
                    "CC(C)(C)NCP(S)p1[pH]p1PS",
                    0.9078014184397163
                ],
                [
                    "CC(C)(C)NCP(S)p1[pH]p1PO",
                    0.9078014184397163
                ],
                [
                    "CC(C)(C)NCP(S)p1[pH]p1PN",
                    0.9078014184397163
                ],
                [
                    "CC(C)(C)NCP(S)p1[pH]p1CS",
                    0.9078014184397163
                ],
                [
                    "CC(C)(C)NCP(S)p1[pH]p1CO",
                    0.9078014184397163
                ],
                [
                    "CC(C)(C)NCP(O)p1[pH]p1PS",
                    0.9078014184397163
                ],
                [
                    "CC(C)(C)NCP(O)p1[pH]p1PO",
                    0.9078014184397163
                ],
                [
                    "CC(C)(C)NCP(O)p1[pH]p1PN",
                    0.9078014184397163
                ],
                [
                    "CC(C)(C)NCP(O)p1[pH]p1CS",
                    0.9078014184397163
                ],
                [
                    "CC(C)(C)NCP(O)p1[pH]p1CO",
                    0.9078014184397163
                ],
                [
                    "CC(C)(C)NCP(N)p1[pH]p1PS",
                    0.9078014184397163
                ],
                [
                    "CC(C)(C)NCP(N)p1[pH]p1PO",
                    0.9078014184397163
                ],
                [
                    "CC(C)(C)NCP(N)p1[pH]p1PN",
                    0.9078014184397163
                ],
                [
                    "CC(C)(C)NCP(N)p1[pH]p1CS",
                    0.9078014184397163
                ],
                [
                    "CC(C)(C)NCP(N)p1[pH]p1CO",
                    0.9078014184397163
                ],
                [
                    "CC(C)(C)NCC(S)p1[pH]p1PS",
                    0.9078014184397163
                ],
                [
                    "CC(C)(C)NCC(S)p1[pH]p1PO",
                    0.9078014184397163
                ],
                [
                    "CC(C)(C)NCC(S)p1[pH]p1PN",
                    0.9078014184397163
                ],
                [
                    "CC(C)(C)NCC(S)p1[pH]p1CS",
                    0.9078014184397163
                ],
                [
                    "CC(C)(C)NCC(S)p1[pH]p1CO",
                    0.9078014184397163
                ],
                [
                    "CC(C)(C)NCC(O)p1[pH]p1PS",
                    0.9078014184397163
                ],
                [
                    "CC(C)(C)NCC(O)p1[pH]p1PO",
                    0.9078014184397163
                ],
                [
                    "CC(C)(C)NCC(O)p1[pH]p1PN",
                    0.9078014184397163
                ],
                [
                    "CC(C)(C)NCC(O)p1[pH]p1CS",
                    0.9078014184397163
                ],
                [
                    "CC(C)(C)NCC(O)p1[pH]p1CO",
                    0.9078014184397163
                ]
            ],
            "execution_time": 4.285099267959595,
            "number_scoring_function_calls": 1000,
            "metadata": {
                "top_1": 0.9078014184397163,
                "top_10": 0.9078014184397161,
                "top_100": 0.9078014184397173,
                "internal_similarity_max": 0.8235294117647058,
                "internal_similarity_mean": 0.35956858708127165,
                "internal_similarity_histogram_density": [
                    [
                        0.1,
                        0.59,
                        3.5499999999999985,
                        2.4240000000000004,
                        1.4860000000000004,
                        1.145999999999999,
                        0.276,
                        0.3780000000000001,
                        0.05000000000000001,
                        0.0
                    ]
                ],
                "internal_similarity_histogram_bins": [
                    [
                        0.0,
                        0.1,
                        0.2,
                        0.30000000000000004,
                        0.4,
                        0.5,
                        0.6000000000000001,
                        0.7000000000000001,
                        0.8,
                        0.9,
                        1.0
                    ]
                ]
            }
        },
        {
            "benchmark_name": "Mestranol similarity",
            "score": 1.0,
            "optimized_molecules": [
                [
                    "C#CC1(O)SCCC2C(C3CCc4cc(OC)ccc43)CCC21C",
                    1.0
                ],
                [
                    "C#CC1(O)SC2C(C3CCCc4cc(OC)ccc43)CCCC21C",
                    1.0
                ],
                [
                    "C#CC1(O)PCC2C(C3CCc4cc(OC)ccc43)CCCC21C",
                    1.0
                ],
                [
                    "C#CC1(O)PCC2C(C3CCCc4cc(OC)ccc43)CCCC21C",
                    1.0
                ],
                [
                    "C#CC1(O)OC2C(C3Cc4cc(OC)ccc43)CCCC21C",
                    1.0
                ],
                [
                    "C#CC1(O)CPCC2C(C3CCc4cc(OC)ccc43)CCCC21C",
                    1.0
                ],
                [
                    "C#CC1(O)CPCC2C(C3CCc4cc(OC)ccc43)CCC21C",
                    1.0
                ],
                [
                    "C#CC1(O)CPC2C(C3Cc4cc(OC)ccc43)CCC21C",
                    1.0
                ],
                [
                    "C#CC1(O)CPC2C(C3CCc4cc(OC)ccc43)CCC21C",
                    1.0
                ],
                [
                    "C#CC1(O)COC2C(C3Cc4cc(OC)ccc43)CCCC21C",
                    1.0
                ],
                [
                    "C#CC1(O)COC2C(C3CCc4cc(OC)ccc43)CCCC21C",
                    1.0
                ],
                [
                    "C#CC1(O)COC2C(C3CCCc4cc(OC)ccc43)CCCC21C",
                    1.0
                ],
                [
                    "C#CC1(O)COC2C(C3CCCc4cc(OC)ccc43)CCC21C",
                    1.0
                ],
                [
                    "C#CC1(O)CCPCCC2C(C3Cc4cc(OC)ccc43)CC21C",
                    1.0
                ],
                [
                    "C#CC1(O)CCPC2C(C3CCc4cc(OC)ccc43)CCC21C",
                    1.0
                ],
                [
                    "C#CC1(O)CCOC2C(C3CCc4cc(OC)ccc43)CCC21C",
                    1.0
                ],
                [
                    "C#CC1(O)CCCCCC2C(C3Cc4cc(OC)ccc43)CCC21C",
                    1.0
                ],
                [
                    "C#CC1(O)CCCCCC2C(C3Cc4cc(OC)ccc43)CC21C",
                    1.0
                ],
                [
                    "C#CC1(O)CCCCC2C(C3Cc4cc(OC)ccc43)CCC21C",
                    1.0
                ],
                [
                    "C#CC1(O)CCCCC2C(C3Cc4cc(OC)ccc43)CC21C",
                    1.0
                ],
                [
                    "C#CC1(O)CCCCC2C(C3CCCc4cc(OC)ccc43)CCC21C",
                    1.0
                ],
                [
                    "C#CC1(O)CCCC2C(C3Cc4cc(OC)ccc43)CCCC21C",
                    1.0
                ],
                [
                    "C#CC1(O)CCCC2C(C3Cc4cc(OC)ccc43)CCC21C",
                    1.0
                ],
                [
                    "C#CC1(O)CCCC2C(C3Cc4cc(OC)ccc43)CC21C",
                    1.0
                ],
                [
                    "C#CC1(O)CCCC2C(C3CPc4cc(OC)ccc43)CCCC21C",
                    1.0
                ],
                [
                    "C#CC1(O)CCCC2C(C3CPc4cc(OC)ccc43)CCC21C",
                    1.0
                ],
                [
                    "C#CC1(O)CCCC2C(C3CPc4cc(OC)ccc43)CC21C",
                    1.0
                ],
                [
                    "C#CC1(O)CCCC2C(C3CPCc4cc(OC)ccc43)CCC21C",
                    1.0
                ],
                [
                    "C#CC1(O)CCCC2C(C3CPCc4cc(OC)ccc43)CC21C",
                    1.0
                ],
                [
                    "C#CC1(O)CCCC2C(C3CCc4cc(OC)ccc43)CPC21C",
                    1.0
                ],
                [
                    "C#CC1(O)CCCC2C(C3CCc4cc(OC)ccc43)CCC21C",
                    1.0
                ],
                [
                    "C#CC1(O)CCCC2C(C3CCc4cc(OC)ccc43)CC21C",
                    1.0
                ],
                [
                    "C#CC1(O)CCCC2C(C3CCPCc4cc(OC)ccc43)CC21C",
                    1.0
                ],
                [
                    "C#CC1(O)CCCC2C(C3CCCc4cc(OC)ccc43)CCCC21C",
                    1.0
                ],
                [
                    "C#CC1(O)CCCC2C(C3CCCc4cc(OC)ccc43)CCC21C",
                    1.0
                ],
                [
                    "C#CC1(O)CCCC2C(C3CCCc4cc(OC)ccc43)CC21C",
                    1.0
                ],
                [
                    "C#CC1(O)CCCC2C(C3CCCCc4cc(OC)ccc43)CCC21C",
                    1.0
                ],
                [
                    "C#CC1(O)CCCC2C(C3CC4=CC(OC)=CC=C3C4)CC21C",
                    1.0
                ],
                [
                    "C#CC1(O)CCC2C(C3PCc4cc(OC)ccc43)CCC21C",
                    1.0
                ],
                [
                    "C#CC1(O)CCC2C(C3Cc4cc(OP)ccc43)CCC21C",
                    1.0
                ],
                [
                    "C#CC1(O)CCC2C(C3Cc4cc(ON)ccc43)CCCC21C",
                    1.0
                ],
                [
                    "C#CC1(O)CCC2C(C3Cc4cc(OCl)ccc43)CCCC21C",
                    1.0
                ],
                [
                    "C#CC1(O)CCC2C(C3Cc4cc(OCl)ccc43)CCC21C",
                    1.0
                ],
                [
                    "C#CC1(O)CCC2C(C3Cc4cc(OCP)ccc43)CCC21C",
                    1.0
                ],
                [
                    "C#CC1(O)CCC2C(C3Cc4cc(OC)ccc43)CPCC21C",
                    1.0
                ],
                [
                    "C#CC1(O)CCC2C(C3Cc4cc(OC)ccc43)CPC21C",
                    1.0
                ],
                [
                    "C#CC1(O)CCC2C(C3Cc4cc(OC)ccc43)CCPC21C",
                    1.0
                ],
                [
                    "C#CC1(O)CCC2C(C3Cc4cc(OC)ccc43)CCCC21C",
                    1.0
                ],
                [
                    "C#CC1(O)CCC2C(C3Cc4cc(OC)ccc43)CCC21C",
                    1.0
                ],
                [
                    "C#CC1(O)CCC2C(C3Cc4cc(OC)ccc43)CC21C",
                    1.0
                ],
                [
                    "C#CC1(O)CCC2C(C3CSCc4cc(OC)ccc43)CCC21C",
                    1.0
                ],
                [
                    "C#CC1(O)CCC2C(C3CS4=CC(OC)=CC=C34)CCCC21C",
                    1.0
                ],
                [
                    "C#CC1(O)CCC2C(C3CPc4cc(OC)ccc43)CCCCC21C",
                    1.0
                ],
                [
                    "C#CC1(O)CCC2C(C3CPc4cc(OC)ccc43)CCCC21C",
                    1.0
                ],
                [
                    "C#CC1(O)CCC2C(C3CPCc4cc(OC)ccc43)CCCC21C",
                    1.0
                ],
                [
                    "C#CC1(O)CCC2C(C3CPCc4cc(OC)ccc43)CCC21C",
                    1.0
                ],
                [
                    "C#CC1(O)CCC2C(C3CNCc4cc(OC)ccc43)CCC21C",
                    1.0
                ],
                [
                    "C#CC1(O)CCC2C(C3CCc4cc(OS)ccc43)CCC21C",
                    1.0
                ],
                [
                    "C#CC1(O)CCC2C(C3CCc4cc(OPC)ccc43)CCC21C",
                    1.0
                ],
                [
                    "C#CC1(O)CCC2C(C3CCc4cc(OP)ccc43)CCCC21C",
                    1.0
                ],
                [
                    "C#CC1(O)CCC2C(C3CCc4cc(ON)ccc43)CCCC21C",
                    1.0
                ],
                [
                    "C#CC1(O)CCC2C(C3CCc4cc(OCl)ccc43)CCCC21C",
                    1.0
                ],
                [
                    "C#CC1(O)CCC2C(C3CCc4cc(OCl)ccc43)CCC21C",
                    1.0
                ],
                [
                    "C#CC1(O)CCC2C(C3CCc4cc(OC)ccc43)CPCC21C",
                    1.0
                ],
                [
                    "C#CC1(O)CCC2C(C3CCc4cc(OC)ccc43)CPC21C",
                    1.0
                ],
                [
                    "C#CC1(O)CCC2C(C3CCc4cc(OC)ccc43)CCPC21C",
                    1.0
                ],
                [
                    "C#CC1(O)CCC2C(C3CCc4cc(OC)ccc43)CCC21C",
                    1.0
                ],
                [
                    "C#CC1(O)CCC2C(C3CCc4cc(OC)ccc43)CC21C",
                    1.0
                ],
                [
                    "C#CC1(O)CCC2C(C3CCc4cc(NC)ccc43)CCC21C",
                    1.0
                ],
                [
                    "C#CC1(O)CCC2C(C3CCc4cc(C)ccc43)CCC21C",
                    1.0
                ],
                [
                    "C#CC1(O)CCC2C(C3CCCc4cc(OS)ccc43)CCC21C",
                    1.0
                ],
                [
                    "C#CC1(O)CCC2C(C3CCCc4cc(OCl)ccc43)CCC21C",
                    1.0
                ],
                [
                    "C#CC1(O)CCC2C(C3CCCc4cc(OC)ccc43)CPCC21C",
                    1.0
                ],
                [
                    "C#CC1(O)CCC2C(C3CCCc4cc(OC)ccc43)CCPC21C",
                    1.0
                ],
                [
                    "C#CC1(O)CCC2C(C3CCCc4cc(OC)ccc43)CCOC21C",
                    1.0
                ],
                [
                    "C#CC1(O)CCC2C(C3CCCc4cc(OC)ccc43)CCCCC21C",
                    1.0
                ],
                [
                    "C#CC1(O)CCC2C(C3CCCc4cc(OC)ccc43)CCCC21C",
                    1.0
                ],
                [
                    "C#CC1(O)CCC2C(C3CCCc4cc(OC)ccc43)CCC21C",
                    1.0
                ],
                [
                    "C#CC1(O)CCC2C(C3CCCc4cc(OC)ccc43)CC21C",
                    1.0
                ],
                [
                    "C#CC1(O)CCC2C(C3CCC4=CS(OC)=CC=C43)CCCC21C",
                    1.0
                ],
                [
                    "C#CC1(O)CCC2C(C3CCC4=CS(OC)=CC=C43)CCC21C",
                    1.0
                ],
                [
                    "C#CC1(O)CCC2C(C3CCC4=CC5=[SH](=CC=C43)O5)CCC21C",
                    1.0
                ],
                [
                    "C#CC1(O)CCC2C(C3CCC4=CC5=S(C)(=CC=C43)O5)CCCC21C",
                    1.0
                ],
                [
                    "C#CC1(O)CCC2C(C3CCC4=CC5=S(C)(=CC=C43)O5)CCC21C",
                    1.0
                ],
                [
                    "C#CC1(O)CCC2C(C3CCC4=CC(OC)=[SH]C=C43)CCC21C",
                    1.0
                ],
                [
                    "C#CC1(O)CCC2C(C3CC4=CS(OC)=CC=C43)CCCC21C",
                    1.0
                ],
                [
                    "C#CC1(O)CCC2C(C3CC4=CC5=[SH](=CC=C43)O5)CCCC21C",
                    1.0
                ],
                [
                    "C#CC1(O)CCC2C(C3CC4=CC5=S(C)(=CC=C43)O5)CCCC21C",
                    1.0
                ],
                [
                    "C#CC1(O)CCC2C(C(CC)c3ccc(OC)cc3C)CCCC21C",
                    1.0
                ],
                [
                    "C#CC1(O)CCC(C2CCC3=CC4=[SH](=CC=C32)O4)C2CCC21C",
                    1.0
                ],
                [
                    "C#CC1(O)CCC(C2CCC3=CC4=S(C)(=CC=C32)O4)C2CCC21C",
                    1.0
                ],
                [
                    "C#CC1(O)CC2C(C3Cc4cc(ON)ccc43)CCCC21C",
                    1.0
                ],
                [
                    "C#CC1(O)CC2C(C3Cc4cc(OCl)ccc43)CCCC21C",
                    1.0
                ],
                [
                    "C#CC1(O)CC2C(C3CSCc4cc(OC)ccc43)CCCC21C",
                    1.0
                ],
                [
                    "C#CC1(O)CC2C(C3CCc4cc(OCl)ccc43)CCCC21C",
                    1.0
                ],
                [
                    "C#CC1(O)CC2C(C3CCc4cc(OC)ccc43)CC21C",
                    1.0
                ],
                [
                    "C#CC1(O)CC2C(C3CCc4cc(C)ccc43)CCCC21C",
                    1.0
                ],
                [
                    "C#CC1(O)CC2C(C3CCCc4cc(OC)ccc43)CCCC21C",
                    1.0
                ],
                [
                    "C#CC1(O)CC2C(C3CCCc4cc(OC)ccc43)CC21C",
                    1.0
                ],
                [
                    "C#CC1(O)CC2C(C3CCC4=CC5=S(C)(=CC=C43)O5)CCCC21C",
                    1.0
                ]
            ],
            "execution_time": 9.136836767196655,
            "number_scoring_function_calls": 1000,
            "metadata": {
                "top_1": 1.0,
                "top_10": 1.0,
                "top_100": 1.0,
                "internal_similarity_max": 1.0,
                "internal_similarity_mean": 0.5227687509576833,
                "internal_similarity_histogram_density": [
                    [
                        0.1,
                        0.0,
                        0.44799999999999984,
                        1.4960000000000004,
                        1.9580000000000004,
                        3.1899999999999973,
                        1.8340000000000003,
                        0.6380000000000002,
                        0.28200000000000003,
                        0.05400000000000001
                    ]
                ],
                "internal_similarity_histogram_bins": [
                    [
                        0.0,
                        0.1,
                        0.2,
                        0.30000000000000004,
                        0.4,
                        0.5,
                        0.6000000000000001,
                        0.7000000000000001,
                        0.8,
                        0.9,
                        1.0
                    ]
                ]
            }
        },
        {
            "benchmark_name": "C11H24",
            "score": 1.0,
            "optimized_molecules": [
                [
                    "CCCCCCCCCCC",
                    1.0
                ],
                [
                    "CCCCCCCCC(C)C",
                    1.0
                ],
                [
                    "CCCCCCCC(C)CC",
                    1.0
                ],
                [
                    "CCCCCCCC(C)(C)C",
                    1.0
                ],
                [
                    "CCCCCCC(CC)CC",
                    1.0
                ],
                [
                    "CCCCCCC(C)CCC",
                    1.0
                ],
                [
                    "CCCCCCC(C)C(C)C",
                    1.0
                ],
                [
                    "CCCCCCC(C)(C)CC",
                    1.0
                ],
                [
                    "CCCCCC(CC)CCC",
                    1.0
                ],
                [
                    "CCCCCC(CC)C(C)C",
                    1.0
                ],
                [
                    "CCCCCC(C)CCCC",
                    1.0
                ],
                [
                    "CCCCCC(C)CC(C)C",
                    1.0
                ],
                [
                    "CCCCCC(C)C(C)CC",
                    1.0
                ],
                [
                    "CCCCCC(C)C(C)(C)C",
                    1.0
                ],
                [
                    "CCCCCC(C)(CC)CC",
                    1.0
                ],
                [
                    "CCCCCC(C)(C)CCC",
                    1.0
                ],
                [
                    "CCCCCC(C)(C)C(C)C",
                    1.0
                ],
                [
                    "CCCCC(CCC)CCC",
                    1.0
                ],
                [
                    "CCCCC(CCC)C(C)C",
                    1.0
                ],
                [
                    "CCCCC(CC)CCCC",
                    1.0
                ],
                [
                    "CCCCC(CC)CC(C)C",
                    1.0
                ],
                [
                    "CCCCC(CC)C(C)CC",
                    1.0
                ],
                [
                    "CCCCC(CC)C(C)(C)C",
                    1.0
                ],
                [
                    "CCCCC(CC)(CC)CC",
                    1.0
                ],
                [
                    "CCCCC(C)CCC(C)C",
                    1.0
                ],
                [
                    "CCCCC(C)CC(C)CC",
                    1.0
                ],
                [
                    "CCCCC(C)CC(C)(C)C",
                    1.0
                ],
                [
                    "CCCCC(C)C(CC)CC",
                    1.0
                ],
                [
                    "CCCCC(C)C(C)CCC",
                    1.0
                ],
                [
                    "CCCCC(C)C(C)C(C)C",
                    1.0
                ],
                [
                    "CCCCC(C)C(C)(C)CC",
                    1.0
                ],
                [
                    "CCCCC(C)(CC)CCC",
                    1.0
                ],
                [
                    "CCCCC(C)(CC)C(C)C",
                    1.0
                ],
                [
                    "CCCCC(C)(C)CCCC",
                    1.0
                ],
                [
                    "CCCCC(C)(C)CC(C)C",
                    1.0
                ],
                [
                    "CCCCC(C)(C)C(C)CC",
                    1.0
                ],
                [
                    "CCCCC(C)(C)C(C)(C)C",
                    1.0
                ],
                [
                    "CCCCC(C(C)C)C(C)C",
                    1.0
                ],
                [
                    "CCCC(CCC)CC(C)C",
                    1.0
                ],
                [
                    "CCCC(CCC)C(C)CC",
                    1.0
                ],
                [
                    "CCCC(CCC)C(C)(C)C",
                    1.0
                ],
                [
                    "CCCC(CC)CCC(C)C",
                    1.0
                ],
                [
                    "CCCC(CC)CC(C)CC",
                    1.0
                ],
                [
                    "CCCC(CC)CC(C)(C)C",
                    1.0
                ],
                [
                    "CCCC(CC)C(CC)CC",
                    1.0
                ],
                [
                    "CCCC(CC)C(C)C(C)C",
                    1.0
                ],
                [
                    "CCCC(CC)C(C)(C)CC",
                    1.0
                ],
                [
                    "CCCC(CC)(CC)CCC",
                    1.0
                ],
                [
                    "CCCC(CC)(CC)C(C)C",
                    1.0
                ],
                [
                    "CCCC(CC(C)C)C(C)C",
                    1.0
                ],
                [
                    "CCCC(C)CCCC(C)C",
                    1.0
                ],
                [
                    "CCCC(C)CCC(C)CC",
                    1.0
                ],
                [
                    "CCCC(C)CCC(C)(C)C",
                    1.0
                ],
                [
                    "CCCC(C)CC(CC)CC",
                    1.0
                ],
                [
                    "CCCC(C)CC(C)CCC",
                    1.0
                ],
                [
                    "CCCC(C)CC(C)C(C)C",
                    1.0
                ],
                [
                    "CCCC(C)CC(C)(C)CC",
                    1.0
                ],
                [
                    "CCCC(C)C(CC)CCC",
                    1.0
                ],
                [
                    "CCCC(C)C(CC)C(C)C",
                    1.0
                ],
                [
                    "CCCC(C)C(C)CC(C)C",
                    1.0
                ],
                [
                    "CCCC(C)C(C)C(C)CC",
                    1.0
                ],
                [
                    "CCCC(C)C(C)C(C)(C)C",
                    1.0
                ],
                [
                    "CCCC(C)C(C)(CC)CC",
                    1.0
                ],
                [
                    "CCCC(C)C(C)(C)CCC",
                    1.0
                ],
                [
                    "CCCC(C)C(C)(C)C(C)C",
                    1.0
                ],
                [
                    "CCCC(C)(CCC)CCC",
                    1.0
                ],
                [
                    "CCCC(C)(CCC)C(C)C",
                    1.0
                ],
                [
                    "CCCC(C)(CC)CC(C)C",
                    1.0
                ],
                [
                    "CCCC(C)(CC)C(C)CC",
                    1.0
                ],
                [
                    "CCCC(C)(CC)C(C)(C)C",
                    1.0
                ],
                [
                    "CCCC(C)(C)CCC(C)C",
                    1.0
                ],
                [
                    "CCCC(C)(C)CC(C)CC",
                    1.0
                ],
                [
                    "CCCC(C)(C)CC(C)(C)C",
                    1.0
                ],
                [
                    "CCCC(C)(C)C(CC)CC",
                    1.0
                ],
                [
                    "CCCC(C)(C)C(C)C(C)C",
                    1.0
                ],
                [
                    "CCCC(C)(C)C(C)(C)CC",
                    1.0
                ],
                [
                    "CCCC(C)(C(C)C)C(C)C",
                    1.0
                ],
                [
                    "CCCC(C(C)C)C(C)CC",
                    1.0
                ],
                [
                    "CCCC(C(C)C)C(C)(C)C",
                    1.0
                ],
                [
                    "CCC(CCC(C)C)C(C)C",
                    1.0
                ],
                [
                    "CCC(CC)CCCC(C)C",
                    1.0
                ],
                [
                    "CCC(CC)CCC(C)(C)C",
                    1.0
                ],
                [
                    "CCC(CC)CC(CC)CC",
                    1.0
                ],
                [
                    "CCC(CC)CC(C)C(C)C",
                    1.0
                ],
                [
                    "CCC(CC)CC(C)(C)CC",
                    1.0
                ],
                [
                    "CCC(CC)C(CC)C(C)C",
                    1.0
                ],
                [
                    "CCC(CC)C(C)CC(C)C",
                    1.0
                ],
                [
                    "CCC(CC)C(C)C(C)(C)C",
                    1.0
                ],
                [
                    "CCC(CC)C(C)(CC)CC",
                    1.0
                ],
                [
                    "CCC(CC)C(C)(C)C(C)C",
                    1.0
                ],
                [
                    "CCC(CC)(CC)CC(C)C",
                    1.0
                ],
                [
                    "CCC(CC)(CC)C(C)(C)C",
                    1.0
                ],
                [
                    "CCC(CC)(C(C)C)C(C)C",
                    1.0
                ],
                [
                    "CCC(CC(C)C)CC(C)C",
                    1.0
                ],
                [
                    "CCC(CC(C)C)C(C)(C)C",
                    1.0
                ],
                [
                    "CCC(CC(C)(C)C)C(C)C",
                    1.0
                ],
                [
                    "CCC(C)CCCCC(C)C",
                    1.0
                ],
                [
                    "CCC(C)CCCC(C)CC",
                    1.0
                ],
                [
                    "CCC(C)CCCC(C)(C)C",
                    1.0
                ],
                [
                    "CCC(C)CCC(CC)CC",
                    1.0
                ],
                [
                    "CCC(C)CCC(C)C(C)C",
                    1.0
                ],
                [
                    "CCC(C)CCC(C)(C)CC",
                    1.0
                ],
                [
                    "CCC(C)CC(CC)C(C)C",
                    1.0
                ],
                [
                    "CCC(C)CC(C)CC(C)C",
                    1.0
                ],
                [
                    "CCC(C)CC(C)C(C)CC",
                    1.0
                ],
                [
                    "CCC(C)CC(C)C(C)(C)C",
                    1.0
                ],
                [
                    "CCC(C)CC(C)(CC)CC",
                    1.0
                ],
                [
                    "CCC(C)CC(C)(C)C(C)C",
                    1.0
                ],
                [
                    "CCC(C)C(CC)CC(C)C",
                    1.0
                ],
                [
                    "CCC(C)C(CC)C(C)CC",
                    1.0
                ],
                [
                    "CCC(C)C(CC)C(C)(C)C",
                    1.0
                ],
                [
                    "CCC(C)C(CC)(CC)CC",
                    1.0
                ],
                [
                    "CCC(C)C(C)CCC(C)C",
                    1.0
                ],
                [
                    "CCC(C)C(C)CC(C)(C)C",
                    1.0
                ],
                [
                    "CCC(C)C(C)C(CC)CC",
                    1.0
                ],
                [
                    "CCC(C)C(C)C(C)C(C)C",
                    1.0
                ],
                [
                    "CCC(C)C(C)C(C)(C)CC",
                    1.0
                ],
                [
                    "CCC(C)C(C)(CC)C(C)C",
                    1.0
                ],
                [
                    "CCC(C)C(C)(C)CC(C)C",
                    1.0
                ],
                [
                    "CCC(C)C(C)(C)C(C)CC",
                    1.0
                ],
                [
                    "CCC(C)C(C)(C)C(C)(C)C",
                    1.0
                ],
                [
                    "CCC(C)C(C(C)C)C(C)C",
                    1.0
                ],
                [
                    "CCC(C)(CC)CCC(C)C",
                    1.0
                ],
                [
                    "CCC(C)(CC)CC(C)(C)C",
                    1.0
                ],
                [
                    "CCC(C)(CC)C(C)C(C)C",
                    1.0
                ],
                [
                    "CCC(C)(CC(C)C)C(C)C",
                    1.0
                ],
                [
                    "CCC(C)(C)CCCC(C)C",
                    1.0
                ],
                [
                    "CCC(C)(C)CCC(C)(C)C",
                    1.0
                ],
                [
                    "CCC(C)(C)CC(C)C(C)C",
                    1.0
                ],
                [
                    "CCC(C)(C)CC(C)(C)CC",
                    1.0
                ],
                [
                    "CCC(C)(C)C(C)CC(C)C",
                    1.0
                ],
                [
                    "CCC(C)(C)C(C)C(C)(C)C",
                    1.0
                ],
                [
                    "CCC(C)(C)C(C)(CC)CC",
                    1.0
                ],
                [
                    "CCC(C)(C)C(C)(C)C(C)C",
                    1.0
                ],
                [
                    "CCC(C)(C(C)C)C(C)(C)C",
                    1.0
                ],
                [
                    "CCC(C(C)C)C(C)C(C)C",
                    1.0
                ],
                [
                    "CCC(C(C)C)C(C)(C)CC",
                    1.0
                ],
                [
                    "CCC(C(C)(C)C)C(C)(C)C",
                    1.0
                ],
                [
                    "CC(CC(C)(C)C)C(C)(C)C",
                    1.0
                ],
                [
                    "CC(C)CCCCCC(C)C",
                    1.0
                ],
                [
                    "CC(C)CCCCC(C)(C)C",
                    1.0
                ],
                [
                    "CC(C)CCCC(C)C(C)C",
                    1.0
                ],
                [
                    "CC(C)CCC(C)CC(C)C",
                    1.0
                ],
                [
                    "CC(C)CCC(C)C(C)(C)C",
                    1.0
                ],
                [
                    "CC(C)CCC(C)(C)C(C)C",
                    1.0
                ],
                [
                    "CC(C)CC(C)CC(C)(C)C",
                    1.0
                ],
                [
                    "CC(C)CC(C)C(C)C(C)C",
                    1.0
                ],
                [
                    "CC(C)CC(C)(C)CC(C)C",
                    1.0
                ],
                [
                    "CC(C)CC(C)(C)C(C)(C)C",
                    1.0
                ],
                [
                    "CC(C)CC(C(C)C)C(C)C",
                    1.0
                ],
                [
                    "CC(C)C(C)CCC(C)(C)C",
                    1.0
                ],
                [
                    "CC(C)C(C)CC(C)C(C)C",
                    1.0
                ],
                [
                    "CC(C)C(C)C(C)C(C)(C)C",
                    1.0
                ],
                [
                    "CC(C)C(C)C(C)(C)C(C)C",
                    1.0
                ],
                [
                    "CC(C)C(C)(C)CC(C)(C)C",
                    1.0
                ],
                [
                    "CC(C)C(C)(C(C)C)C(C)C",
                    1.0
                ],
                [
                    "CC(C)C(C(C)C)C(C)(C)C",
                    1.0
                ],
                [
                    "CC(C)(C)CCCC(C)(C)C",
                    1.0
                ],
                [
                    "CC(C)(C)C(C)(C)C(C)(C)C",
                    1.0
                ]
            ],
            "execution_time": 3.981644868850708,
            "number_scoring_function_calls": 1000,
            "metadata": {
                "top_159": 1.0,
                "internal_similarity_max": 0.7777777777777778,
                "internal_similarity_mean": 0.24693232087435193,
                "internal_similarity_histogram_density": [
                    [
                        0.23772793797713698,
                        2.7910288358846564,
                        4.548870693406114,
                        1.7032554092005856,
                        0.5371622957952614,
                        0.15822158933586475,
                        0.01740437482694514,
                        0.006328863573434596,
                        0.0,
                        0.0
                    ]
                ],
                "internal_similarity_histogram_bins": [
                    [
                        0.0,
                        0.1,
                        0.2,
                        0.30000000000000004,
                        0.4,
                        0.5,
                        0.6000000000000001,
                        0.7000000000000001,
                        0.8,
                        0.9,
                        1.0
                    ]
                ]
            }
        },
        {
            "benchmark_name": "C9H10N2O2PF2Cl",
            "score": 1.0,
            "optimized_molecules": [
                [
                    "OOCCC12N=C3C(=C1F)CP(CN(F)Cl)C32",
                    1.0
                ],
                [
                    "OOCC(NF)C12N=C3C(=C1F)CP(CCl)C32",
                    1.0
                ],
                [
                    "OCC(NF)C12N=C3C(=C1F)CP(CCl)C32O",
                    1.0
                ],
                [
                    "NNC12CC(F)OOC=CP3C(=C1F)C(Cl)C32",
                    1.0
                ],
                [
                    "NNC12CC(F)OC3OC3P3C(=C1F)C(Cl)C32",
                    1.0
                ],
                [
                    "NNC12C(Cl)C3=C(F)C1CC(F)OOC=CP32",
                    1.0
                ],
                [
                    "NNC1(F)CC2C(F)=C3C(Cl)C2P3C2OC2O1",
                    1.0
                ],
                [
                    "NN1C=COOC(F)CC2C(F)=C3PC21C3Cl",
                    1.0
                ],
                [
                    "NN(F)C1=CP2C3=CC(CC(F)OO1)C2C3Cl",
                    1.0
                ],
                [
                    "NN(F)C12CCOC3OC3P3C(=C1F)C(Cl)C32",
                    1.0
                ],
                [
                    "NN(F)C12C3C=C(C1Cl)P2C=COOC(F)C3",
                    1.0
                ],
                [
                    "NCP1C2=C(F)CC3(NF)C=C(OO)C13C2Cl",
                    1.0
                ],
                [
                    "NC=CP1C2=C(F)C(C=COO)(NF)C1C2Cl",
                    1.0
                ],
                [
                    "NC=C(O)P1C2=C(F)C(C=CO)(NF)C1C2Cl",
                    1.0
                ],
                [
                    "NC1COOC=CPC2(NF)C3(Cl)C=C(F)C132",
                    1.0
                ],
                [
                    "NC1COOC=CP2C3=CC1C2(N(F)F)C3Cl",
                    1.0
                ],
                [
                    "NC1COOC=CP2C3=C(F)C1(NF)C2C3Cl",
                    1.0
                ],
                [
                    "NC1COOC=CP2C3=C(F)C1(N(F)Cl)C2C3",
                    1.0
                ],
                [
                    "NC1COOC=C(N(F)F)P2C3=CC1C2C3Cl",
                    1.0
                ],
                [
                    "NC1COOC=C(F)P2C3=C(F)C1C2(N)C3Cl",
                    1.0
                ],
                [
                    "NC1COOC=C(F)P2C3=C(F)C1(N)C2C3Cl",
                    1.0
                ],
                [
                    "NC1COOC(NF)=CP2C3=C(F)C1C2C3Cl",
                    1.0
                ],
                [
                    "NC1COOC(NF)=C(F)P2C3=CC1C2C3Cl",
                    1.0
                ],
                [
                    "NC1COOC(N(F)F)=CP2C3=CC1C2C3Cl",
                    1.0
                ],
                [
                    "NC1COOC(F)=CPC2(NF)C3(Cl)C=CC132",
                    1.0
                ],
                [
                    "NC1COOC(F)=CP2C3=CC1C2(NF)C3Cl",
                    1.0
                ],
                [
                    "NC1COOC(F)=CP(Cl)C2(NF)C3C=CC132",
                    1.0
                ],
                [
                    "NC1CC2C=C3C(Cl)C2P3C=C(N(F)F)OO1",
                    1.0
                ],
                [
                    "NC1CC2C=C3C(Cl)C2(F)P3C=C(NF)OO1",
                    1.0
                ],
                [
                    "NC1C2C=C3P4C(COOC1(F)NF)C3(Cl)C24",
                    1.0
                ],
                [
                    "NC1C2C=C3CC2(NF)P3C=COOC1(F)Cl",
                    1.0
                ],
                [
                    "NC1C2C=C3C(Cl)C2P3C=COOC1(F)NF",
                    1.0
                ],
                [
                    "NC1C2=CC3CCOOC(N(F)Cl)=CP2C31F",
                    1.0
                ],
                [
                    "NC1C2=CC3C1P2C=C(NF)OOCC3(F)Cl",
                    1.0
                ],
                [
                    "NC1C2=CC3C(Cl)C(F)OOC=CP2C13NF",
                    1.0
                ],
                [
                    "NC1C2=CC3C(Cl)C(F)OOC(NF)=CP2C13",
                    1.0
                ],
                [
                    "NC1C2=CC3(F)C(Cl)COOC(NF)=CP2C13",
                    1.0
                ],
                [
                    "NC1C2=C(NF)C3CC(F)OOC=CP2C13Cl",
                    1.0
                ],
                [
                    "NC1C2=C(NF)C3(F)CC(Cl)OOC=CP2C13",
                    1.0
                ],
                [
                    "NC1C2=C(F)C3C(Cl)COOC(NF)=CP2C13",
                    1.0
                ],
                [
                    "NC1C(F)OOC=CP2C3=CC1C2(NF)C3Cl",
                    1.0
                ],
                [
                    "NC1C(F)OOC=CP2C3=C(NF)C1C2C3Cl",
                    1.0
                ],
                [
                    "NC1C(F)OOC=CP2C3=C(F)C1C2C3NCl",
                    1.0
                ],
                [
                    "NC1C(F)OOC=CP2C3=C(CF)C1N2C3Cl",
                    1.0
                ],
                [
                    "NC1C(F)OOC=C(F)P2C3=CC1C2(N)C3Cl",
                    1.0
                ],
                [
                    "NC1C(F)OOC=C(Cl)P2C3=CC1C2(NF)C3",
                    1.0
                ],
                [
                    "NC1C(F)OOC(NF)=CP2C3=CC1C2C3Cl",
                    1.0
                ],
                [
                    "NC1C(F)OOC(F)=C(Cl)P2C3=CC1C2(N)C3",
                    1.0
                ],
                [
                    "NC1C(CF)OOC(NF)=C(Cl)P2C3=CC1C32",
                    1.0
                ],
                [
                    "NC1=CPC23CC=CC2(F)C(Cl)(N3)C(F)OO1",
                    1.0
                ],
                [
                    "NC1=CP2C3=CC(CC(F)OO1)C2(F)C3NCl",
                    1.0
                ],
                [
                    "NC1=CP2C3=CC(CC(F)(Cl)OO1)C2(F)C3N",
                    1.0
                ],
                [
                    "NC1=CP2C3=CC(C2C3N)C(Cl)C(F)(F)OO1",
                    1.0
                ],
                [
                    "NC1=CP2C3=CC(C2C3Cl)C(N)(F)C(F)OO1",
                    1.0
                ],
                [
                    "NC1=CP2C3=CC(C(NF)C(F)OO1)C2C3Cl",
                    1.0
                ],
                [
                    "NC1=CP2C3=C(NCl)C(C(F)C(F)OO1)C2C3",
                    1.0
                ],
                [
                    "NC1=CP2C3=C(F)C(Cl)(CCOO1)C2(F)C3N",
                    1.0
                ],
                [
                    "NC1=CP2C3=C(F)C(CCOO1)C2(NF)C3Cl",
                    1.0
                ],
                [
                    "NC1=CP2C3=C(F)C(CCOO1)C2(F)C3NCl",
                    1.0
                ],
                [
                    "NC1=COOCCC2C(F)=C3C(Cl)C2(NF)P13",
                    1.0
                ],
                [
                    "NC1=COOCCC2(NF)C(F)=C3C(Cl)C2P13",
                    1.0
                ],
                [
                    "NC1=COOCC(N(F)Cl)C2C3C(=CF)P1C32",
                    1.0
                ],
                [
                    "NC1=COOC(F)CC2(N)C=C3P1C2C3(F)Cl",
                    1.0
                ],
                [
                    "NC1=COOC(F)(Cl)CC2C(NF)=C3CC2P13",
                    1.0
                ],
                [
                    "NC1=C2CC3C1C(N)(F)C(F)OOC(Cl)=CP23",
                    1.0
                ],
                [
                    "NC1=C2CC3(N(F)Cl)C1CC(F)OOC=CP23",
                    1.0
                ],
                [
                    "NC1=C2C(F)C3(NCl)C1CC(F)OOC=CP23",
                    1.0
                ],
                [
                    "NC1=C2C(Cl)C3C1C(N)C(F)OOC=C(F)P23",
                    1.0
                ],
                [
                    "NC1=C2C(Cl)C3C1C(N)(F)C(F)OOC=CP23",
                    1.0
                ],
                [
                    "NC1=C2C(Cl)C3(NF)C1CC(F)OOC=CP23",
                    1.0
                ],
                [
                    "NC1=C(NF)OOC(Cl)CC2(F)C=C3CC2P31",
                    1.0
                ],
                [
                    "NC1=C(N)P2C3=CC(CC(F)OO1)C2(F)C3Cl",
                    1.0
                ],
                [
                    "NC1=C(N)P2C3=CC(C(F)C(F)OO1)C2C3Cl",
                    1.0
                ],
                [
                    "NC1=C(F)OOCC(NCl)C2C3C(=CF)P1C32",
                    1.0
                ],
                [
                    "NC1=C(Cl)OOCCC2C=C3CC2(N(F)F)P31",
                    1.0
                ],
                [
                    "NC1=C(Cl)OOCCC2C=C3C(N(F)F)C2P31",
                    1.0
                ],
                [
                    "NC1=C(Cl)OOCCC2(F)C=C3CC2(NF)P31",
                    1.0
                ],
                [
                    "NC1=C(Cl)OOCC(F)C2C=C3P1C2C3(N)F",
                    1.0
                ],
                [
                    "NC1=C(Cl)OOC(F)CC2C=C3CC2(NF)P31",
                    1.0
                ],
                [
                    "NC12PC(=C(F)C13CCOOC=CN3F)C2Cl",
                    1.0
                ],
                [
                    "NC12COOC=CP3C(=C1CCl)CC32N(F)F",
                    1.0
                ],
                [
                    "NC12CCOOC=CP3C(=C1F)CC32N(F)Cl",
                    1.0
                ],
                [
                    "NC12CCOOC=CP3C(=C1F)C(Cl)C32NF",
                    1.0
                ],
                [
                    "NC12CCOOC(N(F)Cl)=CP3C(=C1F)CC32",
                    1.0
                ],
                [
                    "NC12CCOOC(F)=CP3C(=C1F)CC32NCl",
                    1.0
                ],
                [
                    "NC12CC=C3P(C=COOC1)C2(NF)C3(F)Cl",
                    1.0
                ],
                [
                    "NC12CC3P4C=COOC(F)(C1)C3(Cl)C42NF",
                    1.0
                ],
                [
                    "NC12CC3OOCP4C(=C31)C(Cl)CC42N(F)F",
                    1.0
                ],
                [
                    "NC12CC3CC(F)(Cl)OC=CP1C(=C3NF)O2",
                    1.0
                ],
                [
                    "NC12CC3=CC1C(Cl)C(F)OOC(NF)=CP32",
                    1.0
                ],
                [
                    "NC12CC3=C(NF)C1CC(F)(Cl)OOC=CP32",
                    1.0
                ],
                [
                    "NC12CC3=C(F)C1(NF)CC(Cl)OOC=CP32",
                    1.0
                ],
                [
                    "NC12CC(F)OOC=CP3C(=C1Cl)CC32NF",
                    1.0
                ],
                [
                    "NC12CC(F)OOC(NF)=CP3C(=C1Cl)CC32",
                    1.0
                ],
                [
                    "NC12C=C3P(C=COOCC1)C2(NF)C3(F)Cl",
                    1.0
                ],
                [
                    "NC12C=C3CC1P3C(Cl)=COOC(F)C2NF",
                    1.0
                ],
                [
                    "NC12C=C3CC1(NF)P3C=COOC(F)(Cl)C2",
                    1.0
                ],
                [
                    "NC12C=C3CC1(NF)P3C(Cl)=COOC(F)C2",
                    1.0
                ],
                [
                    "NC12C=C3CC1(N)P3C(Cl)=COOC(F)C2F",
                    1.0
                ],
                [
                    "NC12C=C3CC1(N(F)F)P3C=COOC(Cl)C2",
                    1.0
                ],
                [
                    "NC12C=C3CC1(N(F)F)P3C(Cl)=COOCC2",
                    1.0
                ],
                [
                    "NC12C=C3CC1(N(F)Cl)P3C=COOC(F)C2",
                    1.0
                ],
                [
                    "NC12C=C3CC1(N(F)CF)P3C=C(Cl)OOC2",
                    1.0
                ],
                [
                    "NC12C=C3C(Cl)C1P3C=COOC(F)C2NF",
                    1.0
                ],
                [
                    "NC12C=C3C(Cl)C1P3C=COOC(F)(NF)C2",
                    1.0
                ],
                [
                    "NC12C=C3C(Cl)C1P3C=C(NF)OOC(F)C2",
                    1.0
                ],
                [
                    "NC12C=C3C(Cl)C1P3C(NF)=COOC(F)C2",
                    1.0
                ],
                [
                    "NC12C=C3C(Cl)C1(NF)P3C=COOCC2F",
                    1.0
                ],
                [
                    "NC12C=C3C(Cl)C1(NF)P3C=COOC(F)C2",
                    1.0
                ],
                [
                    "NC12C=C3C(Cl)C1(NF)P3C=C(F)OOCC2",
                    1.0
                ],
                [
                    "NC12C=C3C(Cl)C1(NF)CP3C=COOC2F",
                    1.0
                ],
                [
                    "NC12C=C3C(Cl)C1(N)P3C=C(F)OOC(F)C2",
                    1.0
                ],
                [
                    "NC12C=C3C(Cl)C1(N)P3C(F)=COOC(F)C2",
                    1.0
                ],
                [
                    "NC12C=C3C(Cl)C1(N(F)OC(F)C2)P3C=CO",
                    1.0
                ],
                [
                    "NC12C=C3C(Cl)C1(N(F)F)P3CC=C(O)OC2",
                    1.0
                ],
                [
                    "NC12C=C3C(Cl)C1(N(F)F)P3C=COOCC2",
                    1.0
                ],
                [
                    "NC12C=C3C(Cl)C1(N(F)F)P3C=C(O)OCC2",
                    1.0
                ],
                [
                    "NC12C=C3C(Cl)C1(N(F)F)CP3C=COOC2",
                    1.0
                ],
                [
                    "NC12C3C=C(P1C=C(NF)OOCC3)C2(F)Cl",
                    1.0
                ],
                [
                    "NC12C(F)=CP3CC=C(N(F)Cl)OOCC1C32",
                    1.0
                ],
                [
                    "NC12C(Cl)C3=CC1(NF)CC(F)OOC=CP32",
                    1.0
                ],
                [
                    "NC12C(Cl)C3=C(F)C1CCOOC(NF)=CP32",
                    1.0
                ],
                [
                    "NC12C(Cl)C3=C(F)C1C(NF)COOC=CP32",
                    1.0
                ],
                [
                    "NC12C(Cl)C3=C(F)C1(NF)CCOOC=CP32",
                    1.0
                ],
                [
                    "NC1(NF)COOC(F)=CPC2C3(Cl)C=CC213",
                    1.0
                ],
                [
                    "NC1(NF)C2=CC3C(Cl)C(F)OOC=CP2C31",
                    1.0
                ],
                [
                    "NC1(F)OOC=CP2C3=CC(C2C3)C1(Cl)NF",
                    1.0
                ],
                [
                    "NC1(F)COOC=CP2C3=CC1(NF)C2C3Cl",
                    1.0
                ],
                [
                    "NC1(F)COOC(F)=CPC2(N)C3(Cl)C=CC132",
                    1.0
                ],
                [
                    "NC1(F)C(F)OOC=CP2C3=CC1C2(N)C3Cl",
                    1.0
                ],
                [
                    "NC1(F)C(F)OOC=C(Cl)P2C3=CC1C2(N)C3",
                    1.0
                ],
                [
                    "NC1(F)C(CF)OOC=C(Cl)P2C3=CC1C32N",
                    1.0
                ],
                [
                    "NC1(F)C(CCF)OOC(Cl)P2C3=CC14NC324",
                    1.0
                ],
                [
                    "NC1(Cl)CC2(F)C(NF)=C3CC2P3C=COO1",
                    1.0
                ],
                [
                    "NC1(Cl)C2C=C3CC2P3C=COOC1(F)NF",
                    1.0
                ],
                [
                    "NC1(Cl)C2=CC3CC(F)OOC(NF)=CP2C31",
                    1.0
                ],
                [
                    "NC(CC12C=C3C(=N1)C2(Cl)P(CF)C3F)OO",
                    1.0
                ],
                [
                    "FNNC1COOC(F)=CPC2C3(Cl)C=CC123",
                    1.0
                ],
                [
                    "FNC=C1CC23NC(=C(Cl)P12)OOCCC3F",
                    1.0
                ],
                [
                    "FNC=C1CC23CCC(F)OOC(=C(Cl)P12)N3",
                    1.0
                ],
                [
                    "FNC=C1C(Cl)C2C3CC(F)OOC(=CP12)N3",
                    1.0
                ],
                [
                    "FNC1PC2=C(F)OOCC(N2)C12C=CC2Cl",
                    1.0
                ],
                [
                    "FNC1COOC=CP2C(=C(F)NCl)C3C1C32",
                    1.0
                ],
                [
                    "FNC1C(F)OOC=CP2C3=CC1C2C3NCl",
                    1.0
                ],
                [
                    "FNC1=CP2C3=CC(CC(F)OO1)C2C3NCl",
                    1.0
                ],
                [
                    "FNC1=CP2C3=CC(CC(F)OO1)C2(NCl)C3",
                    1.0
                ],
                [
                    "FNC1=CP2C3=CC(C(NCl)COO1)C2C3F",
                    1.0
                ],
                [
                    "FNC1=CP2C3=CC(C(NCl)C(F)OO1)C2C3",
                    1.0
                ],
                [
                    "FNC1=CP2C3=C(NCl)C(F)(CCOO1)C2C3",
                    1.0
                ],
                [
                    "FNC1=CP2C3=C(NCl)C(CC(F)OO1)C2C3",
                    1.0
                ],
                [
                    "FNC1=CP2C3=C(F)C(C(NCl)COO1)C2C3",
                    1.0
                ],
                [
                    "FNC1=COOC(F)CC2C=C3C(NCl)C2P13",
                    1.0
                ],
                [
                    "FNC1=COOC(F)C(NCl)C2C=C3CC2P31",
                    1.0
                ],
                [
                    "FNC1=C2CC3C1C(NCl)C(F)OOC=CP23",
                    1.0
                ],
                [
                    "FNC1=C2CC3(NCl)C1CCOOC(F)=CP23",
                    1.0
                ],
                [
                    "FNC12P3CC1(Cl)C3=CC21CC(F)OOCN1",
                    1.0
                ],
                [
                    "FNC12CC3=CC1(NCl)CC(F)OOC=CP32",
                    1.0
                ],
                [
                    "FNC12CC3=CC1(F)CCOOC=C(NCl)P32",
                    1.0
                ],
                [
                    "FNC12CC3=C(F)C1CCOOC=C(NCl)P32",
                    1.0
                ],
                [
                    "FNC12C(F)C3=CC1C(NCl)COOC=CP32",
                    1.0
                ],
                [
                    "FNC12C(F)=C3CC1P3C=COOCC2NCl",
                    1.0
                ],
                [
                    "FNC1(NCl)C2=CC3CC(F)OOC=CP2C31",
                    1.0
                ],
                [
                    "FNC1(F)COOC=CP2C3=C(NCl)C1C2C3",
                    1.0
                ],
                [
                    "FN=C=C1CC2CCC(F)OOC(=C(Cl)P1)N2",
                    1.0
                ],
                [
                    "FN(F)CNC1=COOCC(Cl)C2C=C3C2P13",
                    1.0
                ],
                [
                    "FN(F)C=C1CC23CCCOOC(=C(Cl)P12)N3",
                    1.0
                ],
                [
                    "FN(F)C1=C2P3CC=COOCCC1C23NCl",
                    1.0
                ],
                [
                    "FN(F)C1=C2CC3(NCl)C1CCOOC=CP23",
                    1.0
                ],
                [
                    "FN(F)C12CC3=CC1COOC=C(NCCl)P32",
                    1.0
                ],
                [
                    "FN(F)C12CC3=CC1CCOOC=C(NCl)P32",
                    1.0
                ],
                [
                    "FN(F)C12CC3=CC1C(NCl)COOC=CP32",
                    1.0
                ],
                [
                    "FN(F)C12CC3=CC1(NCl)CCOOC=CP32",
                    1.0
                ],
                [
                    "FN(F)C12C3C=C(C1NCl)P2C=COOCC3",
                    1.0
                ],
                [
                    "FCNC1OOC(F)C2(Cl)NC3C4=CC2C3P41",
                    1.0
                ],
                [
                    "FCC=C1OON=CPC2(NF)C(Cl)C=CC12",
                    1.0
                ],
                [
                    "FC=C1C2C3CCOOC=C(NCl)P1C32NF",
                    1.0
                ],
                [
                    "FC=C1C2C3C(NF)COOC=C(NCl)P1C23",
                    1.0
                ],
                [
                    "FC=C1C2C3C(NCl)COOC=C(NF)P1C23",
                    1.0
                ],
                [
                    "FC1CC2C=C3CC2(F)P3C=C(NNCl)OO1",
                    1.0
                ],
                [
                    "CPC1C2=NC1(C1(F)C(OO)N1Cl)CC(F)=C2",
                    1.0
                ],
                [
                    "CPC12C3=NC1(C(F)=CC3)C2(COO)N(F)Cl",
                    1.0
                ],
                [
                    "CP1CCC2C3=NC2(C(OO)N(F)Cl)C(F)=C31",
                    1.0
                ],
                [
                    "CP1CCC2=C(F)C3(C(OO)N(F)Cl)N=C2C13",
                    1.0
                ],
                [
                    "CP1CC2C3=NC2(CCOON(F)Cl)C(F)=C31",
                    1.0
                ],
                [
                    "CP1CC2C3=NC2(CC(OO)N(F)Cl)C(F)=C31",
                    1.0
                ],
                [
                    "CP1CC2=CC3(C(F)C(NCl)OO)N=C2C13F",
                    1.0
                ],
                [
                    "CP1CC2=C(F)C3(OCOCN(F)Cl)N=C2C13",
                    1.0
                ],
                [
                    "CP1CC2=C(F)C3(CCOO)N=C2C13N(F)Cl",
                    1.0
                ],
                [
                    "CP1CC2=C(F)C3(CC(OO)N(F)Cl)N=C2C13",
                    1.0
                ],
                [
                    "CP1CC2=C(F)C3(CC(NCl)OOF)N=C2C13",
                    1.0
                ],
                [
                    "CP1CC2=C(F)C3(C(O)(F)C(O)NCl)N=C2C13",
                    1.0
                ],
                [
                    "CP1CC2=C(F)C3(C(F)C(O)NCl)N=C2C13O",
                    1.0
                ],
                [
                    "CP1CC2=C(F)C3(C(F)C(NCl)OO)N=C2C13",
                    1.0
                ],
                [
                    "CP1CC2=C(F)C3(C(COO)N(F)Cl)N=C2C13",
                    1.0
                ],
                [
                    "CP1CC2=C(F)C3(C(CN(F)Cl)OO)N=C2C13",
                    1.0
                ],
                [
                    "CP1CC2(CCOON(F)Cl)C3=NC2C(F)=C31",
                    1.0
                ],
                [
                    "CP1C2=C(F)C3(CCOON)N=C2C3(F)C1Cl",
                    1.0
                ],
                [
                    "CP1C2=C(F)C3(CCOO)N=C2C3C1N(F)Cl",
                    1.0
                ],
                [
                    "CP1C(NCl)C2=C(F)C3(C(F)COO)N=C2C13",
                    1.0
                ],
                [
                    "CP1C(F)CC2=CC3(C(OO)N(F)Cl)N=C2C13",
                    1.0
                ],
                [
                    "CP1C(F)C2=C(F)C3(CC(NCl)OO)N=C2C13",
                    1.0
                ],
                [
                    "CP1C(F)C2=C(F)C3(C(CO)NCl)N=C2C13O",
                    1.0
                ],
                [
                    "CP1C(C(O)N(O)Cl)C2=C(F)C3(CF)N=C2C13",
                    1.0
                ],
                [
                    "COOC(NCl)C(F)C12N=C3C(=C1F)CPC32",
                    1.0
                ],
                [
                    "CNC1OOC=CP2C3=CC(C1Cl)C32N(F)F",
                    1.0
                ],
                [
                    "CNC1=COOCC(Cl)C2C=C3P1C32N(F)F",
                    1.0
                ],
                [
                    "CNC1=COOC(F)C(Cl)C2C=C3P1C32NF",
                    1.0
                ],
                [
                    "CNC1=C(F)OOCC(Cl)C2C=C3P1C32NF",
                    1.0
                ],
                [
                    "CNC1=C(F)OOC(Cl)C2C=C3CC2(NF)P31",
                    1.0
                ],
                [
                    "CN(N)C12P3COOC(F)CC14C(F)=C3C42Cl",
                    1.0
                ],
                [
                    "CN(F)C1=COOCC(Cl)C2C=C3P1C32NF",
                    1.0
                ],
                [
                    "CCOOC12C=C3CP(CN(F)Cl)C1(F)C3=N2",
                    1.0
                ],
                [
                    "CC1OON=CP2C3=CC1(CF)C2C3N(F)Cl",
                    1.0
                ],
                [
                    "CC1OON=CP2C3=CC1(CF)C2C3(Cl)NF",
                    1.0
                ],
                [
                    "CC1OON=CP2C3=CC1(CF)C2(NF)C3Cl",
                    1.0
                ],
                [
                    "CC1CC2C(F)=C3P(C(N)=C(Cl)OO1)C32NF",
                    1.0
                ],
                [
                    "CC1=NOOCC2C=C3P1C2(NF)C3(Cl)CF",
                    1.0
                ],
                [
                    "CC1=NOOCC2(CF)C=C3C(Cl)C2(NF)P31",
                    1.0
                ],
                [
                    "CC1=NOOCC2(CF)C(Cl)=C3CC2(NF)P13",
                    1.0
                ],
                [
                    "CC1=COOCC2(N)C(F)=C3CC2(N(F)Cl)P13",
                    1.0
                ],
                [
                    "CC1=C2P3C(N)=COOCC(Cl)C1C23N(F)F",
                    1.0
                ],
                [
                    "CC1=C2C(Cl)C3(NF)P2C=NOOCC13CF",
                    1.0
                ],
                [
                    "CC1=C2C(Cl)C3(NF)P2C(F)=COOCC13N",
                    1.0
                ],
                [
                    "CC1=C2C(Cl)C3(N(F)F)P2C=COOCC13N",
                    1.0
                ],
                [
                    "CC1=C2C(Cl)C3(N(F)CF)C1COON=CP23",
                    1.0
                ],
                [
                    "CC12PCC3=C(F)C1(OON(Cl)CCF)N=C32",
                    1.0
                ],
                [
                    "CC12COON=CP3C(=C1CF)C(Cl)C32NF",
                    1.0
                ],
                [
                    "CC12C=C3C(Cl)C1(NC(F)F)P3C=NOOC2",
                    1.0
                ],
                [
                    "CC12C(=CP3CC4N(F)C431)OOC(F)(Cl)C2N",
                    1.0
                ],
                [
                    "CC1(N(F)F)P2C=C(Cl)C1(N)C1OC(=CC2)O1",
                    1.0
                ],
                [
                    "CC1(N(F)Cl)OON=CP2C3=CC1(CF)C2C3",
                    1.0
                ],
                [
                    "CC(OOC12C=C3C(=N1)C2PC3F)N(F)CCl",
                    1.0
                ],
                [
                    "CC(OOC12C=C3C(=N1)C2P(C)C3F)N(F)Cl",
                    1.0
                ],
                [
                    "CC(OCP1C(F)C2=CC3(O)N=C2C13)N(F)Cl",
                    1.0
                ],
                [
                    "CC(OCP1C(F)C2=C(O)C3N=C2C31)N(F)Cl",
                    1.0
                ],
                [
                    "CC(F)C12C=C3C(Cl)C1(NF)P3C=NOOC2",
                    1.0
                ],
                [
                    "C=C1P2C=COOC(F)C(NF)C3NC1(Cl)C32",
                    1.0
                ],
                [
                    "C=C1OON=CPC2(NF)C(Cl)C=CC12CF",
                    1.0
                ],
                [
                    "C=C1OON=CPC2(N)C(Cl)C=C(F)C12CF",
                    1.0
                ],
                [
                    "C=C1CC2C3NC(=CP12)OC(F)C3(Cl)N(O)F",
                    1.0
                ],
                [
                    "C=C1CC2(NO)C3NC(=CP12)OC(F)(F)C3Cl",
                    1.0
                ],
                [
                    "C=C1CC2(NF)C3NC(=CP12)OOC(F)C3Cl",
                    1.0
                ],
                [
                    "C=C1CC2(F)C3NC(=CP12)OOCC3(Cl)NF",
                    1.0
                ],
                [
                    "C=C1C2=CC3(C1P2)C(NCl)C3OOCN(F)F",
                    1.0
                ],
                [
                    "C=C(OP1C2=C(F)C3CC(O)C31C2N)N(F)Cl",
                    1.0
                ],
                [
                    "C=C(OP1C2=C(F)C3C1C2N3C(C)O)N(F)Cl",
                    1.0
                ],
                [
                    "C=C(OP1C2=C(F)C3(CCO)NC2C13)N(F)Cl",
                    1.0
                ],
                [
                    "C=C(OOC1C(NCl)C12C=C1CC2P1)N(F)F",
                    1.0
                ],
                [
                    "C=C(OCCC12NC3C(=C1F)P(O)C32)N(F)Cl",
                    1.0
                ],
                [
                    "C=C(NF)OOC1C(NCl)C12C=C1CC2(F)P1",
                    1.0
                ]
            ],
            "execution_time": 8.422914743423462,
            "number_scoring_function_calls": 1000,
            "metadata": {
                "top_250": 1.0,
                "internal_similarity_max": 0.7446808510638298,
                "internal_similarity_mean": 0.16800473196000834,
                "internal_similarity_histogram_density": [
                    [
                        1.42624,
                        6.0368,
                        2.0086399999999993,
                        0.3948800000000001,
                        0.11168000000000003,
                        0.016639999999999985,
                        0.004480000000000001,
                        0.0006400000000000002,
                        0.0,
                        0.0
                    ]
                ],
                "internal_similarity_histogram_bins": [
                    [
                        0.0,
                        0.1,
                        0.2,
                        0.30000000000000004,
                        0.4,
                        0.5,
                        0.6000000000000001,
                        0.7000000000000001,
                        0.8,
                        0.9,
                        1.0
                    ]
                ]
            }
        },
        {
            "benchmark_name": "Median molecules 1",
            "score": 0.4546897198052908,
            "optimized_molecules": [
                [
                    "CC1CCC2CC(=O)C(C)(CCC(C(C)C)C(O)C1)C2(C)C",
                    0.4745762711864407
                ],
                [
                    "CC1CCC2(C)C(=O)CC(CCC(C(C)C)C(O)C1)C2(C)C",
                    0.4745762711864407
                ],
                [
                    "CC(C)C1CCC2(C)C(=O)CC(CC1O)C2(C)C",
                    0.4738035414793428
                ],
                [
                    "CC(C)C1CCC2CC(=O)C(C)(CCC1O)C2(C)C",
                    0.46032847487588874
                ],
                [
                    "CC(C)C1CC(=O)C2(C)CCC(CC1O)C2(C)C",
                    0.458682472293863
                ],
                [
                    "CC1CCC2CCC(C)(C(=O)CC(C(C)C)C(O)C1)C2(C)C",
                    0.45
                ],
                [
                    "CC1CCC(C(C)C)C(O)CCC2(C)C(=O)CC(C1)C2(C)C",
                    0.45
                ],
                [
                    "CC1CCC(C(C)C)C(O)CC2CCC(C)(C(=O)C1)C2(C)C",
                    0.45
                ],
                [
                    "CC1CCC(C(C)C)C(O)CC2CC(=O)C(C)(CC1)C2(C)C",
                    0.45
                ],
                [
                    "CC1CCC(C(C)C)C(O)CC(=O)C2(C)CCC(C1)C2(C)C",
                    0.45
                ],
                [
                    "CC1CC(=O)C2(C)CCC(CCC(C(C)C)C(O)C1)C2(C)C",
                    0.45
                ],
                [
                    "CC1CCC2CC(=O)C(C)(CC(C(C)C)C(O)C1)C2(C)C",
                    0.44801076831712416
                ],
                [
                    "CC1CCC2(C)C(=O)CC(CC(C(C)C)C(O)C1)C2(C)C",
                    0.44801076831712416
                ],
                [
                    "CC1CC(O)C(C(C)C)CCC2CC(=O)C(C)(C1)C2(C)C",
                    0.44801076831712416
                ],
                [
                    "CC1CC(O)C(C(C)C)CCC2(C)C(=O)CC(C1)C2(C)C",
                    0.44801076831712416
                ],
                [
                    "CC(C)C1CCC2CCC(C)(C(=O)CC1O)C2(C)C",
                    0.4476660119995655
                ],
                [
                    "CC(C)C1CCC2CC(=O)C(C)(CC1O)C2(C)C",
                    0.4468887036332465
                ],
                [
                    "CC(C)C1CCC2(C)C(=O)CC(CCC1O)C2(C)C",
                    0.44585082870893744
                ],
                [
                    "CC(C)C1CC2CCC(C)(C(=O)CC1O)C2(C)C",
                    0.443613573862942
                ],
                [
                    "CC(C)C1CC2CC(=O)C(C)(CCC1O)C2(C)C",
                    0.443613573862942
                ],
                [
                    "CC1CCCC2CC(=O)C(C)(CCC(C(C)C)C(O)C1)C2(C)C",
                    0.43994134506405985
                ],
                [
                    "CC1CCCC2(C)C(=O)CC(CCC(C(C)C)C(O)C1)C2(C)C",
                    0.43994134506405985
                ],
                [
                    "CC1CCC2CC(=O)C(C)(CCCC(C(C)C)C(O)C1)C2(C)C",
                    0.43994134506405985
                ],
                [
                    "CC1CCC2(C)C(=O)CC(CCCC(C(C)C)C(O)C1)C2(C)C",
                    0.43994134506405985
                ],
                [
                    "CC1CCC(O)C(C(C)C)CCC2(C)C(=O)CC(C1)C2(C)C",
                    0.4379535120175709
                ],
                [
                    "CC1CCC2CC(=O)C(C)(CCC(O)C(C(C)C)C1)C2(C)C",
                    0.4374487394792124
                ],
                [
                    "CC(C)C1CCC(=O)C2(C)CCC(CC1O)C2(C)C",
                    0.43605676539356963
                ],
                [
                    "CC1CCC2(C)C(=O)CC(CC(O)C(C(C)C)C1)C2(C)C",
                    0.435285750066007
                ],
                [
                    "CC1CCC(C(C)C)C(O)CC2CC(=O)C(C)(C1)C2(C)C",
                    0.435285750066007
                ],
                [
                    "CC1CCC(C(C)C)C(O)CC2(C)C(=O)CC(C1)C2(C)C",
                    0.435285750066007
                ],
                [
                    "CC1CC(O)C(C(C)C)CC(=O)C2(C)CCC(C1)C2(C)C",
                    0.435285750066007
                ],
                [
                    "CC1CC(=O)C2(C)CCC(CC(C(C)C)C(O)C1)C2(C)C",
                    0.435285750066007
                ],
                [
                    "CC(C)C1CCCC2(C)C(=O)CC(CC1O)C2(C)C",
                    0.43513363202883826
                ],
                [
                    "CC1CCC2CC(O)C(C(C)C)CCC(C)(C(=O)C1)C2(C)C",
                    0.4262295081967213
                ],
                [
                    "CC1CCC2(C)C(=O)CC(O)C(C(C)C)CCC(C1)C2(C)C",
                    0.4262295081967213
                ],
                [
                    "CC1CCC2CCC(C)(C(=O)CC(O)C(C(C)C)C1)C2(C)C",
                    0.42597137568529864
                ],
                [
                    "CC1CCC(O)C(C(C)C)CC(=O)C2(C)CCC(C1)C2(C)C",
                    0.42597137568529864
                ],
                [
                    "CC1CCC2CC(=O)C(C)(CCC(C(C)S)C(O)C1)C2(C)C",
                    0.4251952027621871
                ],
                [
                    "CC1CCC2CC(=O)C(C)(CCC(C(C)P)C(O)C1)C2(C)C",
                    0.4251952027621871
                ],
                [
                    "CC1CCC2CC(=O)C(C)(CCC(C(C)O)C(O)C1)C2(C)C",
                    0.4251952027621871
                ],
                [
                    "CC1CCC2CC(=O)C(C)(CCC(C(C)N)C(O)C1)C2(C)C",
                    0.4251952027621871
                ],
                [
                    "CC1CCC2CC(=O)C(C)(CCC(C(C)F)C(O)C1)C2(C)C",
                    0.4251952027621871
                ],
                [
                    "CC1CCC2CC(=O)C(C)(CCC(C(C)Cl)C(O)C1)C2(C)C",
                    0.4251952027621871
                ],
                [
                    "CC1CCC2CC(=O)C(C)(CCC(C(C)Br)C(O)C1)C2(C)C",
                    0.4251952027621871
                ],
                [
                    "CC1CCC2(C)C(=O)CC(CCC(O)C(C(C)C)C1)C2(C)C",
                    0.4251952027621871
                ],
                [
                    "CC1CCC2(C)C(=O)CC(CCC(C(C)S)C(O)C1)C2(C)C",
                    0.4251952027621871
                ],
                [
                    "CC1CCC2(C)C(=O)CC(CCC(C(C)P)C(O)C1)C2(C)C",
                    0.4251952027621871
                ],
                [
                    "CC1CCC2(C)C(=O)CC(CCC(C(C)O)C(O)C1)C2(C)C",
                    0.4251952027621871
                ],
                [
                    "CC1CCC2(C)C(=O)CC(CCC(C(C)N)C(O)C1)C2(C)C",
                    0.4251952027621871
                ],
                [
                    "CC1CCC2(C)C(=O)CC(CCC(C(C)F)C(O)C1)C2(C)C",
                    0.4251952027621871
                ],
                [
                    "CC1CCC2(C)C(=O)CC(CCC(C(C)Cl)C(O)C1)C2(C)C",
                    0.4251952027621871
                ],
                [
                    "CC1CCC2(C)C(=O)CC(CCC(C(C)Br)C(O)C1)C2(C)C",
                    0.4251952027621871
                ],
                [
                    "CC(C)C1CCC2CC(=O)C(C)(CCC(S)CC1O)C2(C)C",
                    0.4251952027621871
                ],
                [
                    "CC(C)C1CCC2CC(=O)C(C)(CCC(P)CC1O)C2(C)C",
                    0.4251952027621871
                ],
                [
                    "CC(C)C1CCC2CC(=O)C(C)(CCC(O)CC1O)C2(C)C",
                    0.4251952027621871
                ],
                [
                    "CC(C)C1CCC2CC(=O)C(C)(CCC(N)CC1O)C2(C)C",
                    0.4251952027621871
                ],
                [
                    "CC(C)C1CCC2CC(=O)C(C)(CCC(F)CC1O)C2(C)C",
                    0.4251952027621871
                ],
                [
                    "CC(C)C1CCC2CC(=O)C(C)(CCC(Cl)CC1O)C2(C)C",
                    0.4251952027621871
                ],
                [
                    "CC(C)C1CCC2CC(=O)C(C)(CCC(Br)CC1O)C2(C)C",
                    0.4251952027621871
                ],
                [
                    "CC(C)C1CCC2CC(=O)C(C)(CCCC1O)C2(C)C",
                    0.4242640687119285
                ],
                [
                    "CC1CCC2CC(=O)C(C)(CC(O)C(C(C)C)C1)C2(C)C",
                    0.423728813559322
                ],
                [
                    "CC1CCC2(C)C(=O)CC(C(C)C)C(O)CC(C1)C2(C)C",
                    0.4234505222898966
                ],
                [
                    "CC1CC(=O)C2(C)CCC(C(C)C)C(O)CC(C1)C2(C)C",
                    0.4234505222898966
                ],
                [
                    "CC(C)C1CCC2(C)C(=O)CCC(CC1O)C2(C)C",
                    0.42334475220649564
                ],
                [
                    "CC1CCC2CC(C)(C(=O)CC(C(C)C)C(O)C1)C2(C)C",
                    0.4226135862856293
                ],
                [
                    "CC1CCC(C(C)C)C(O)CC2CC(C)(C(=O)C1)C2(C)C",
                    0.4226135862856293
                ],
                [
                    "CC1CCC(C(C)C)C(O)CC(=O)C2(C)CC(C1)C2(C)C",
                    0.4226135862856293
                ],
                [
                    "CC1CC(=O)C2(C)CCC(CC(O)C(C(C)C)C1)C2(C)C",
                    0.4226135862856293
                ],
                [
                    "CC1CC(=O)C2(C)CC(CCC(C(C)C)C(O)C1)C2(C)C",
                    0.4226135862856293
                ],
                [
                    "CC(C)C1CCCC2CC(=O)C(C)(CCC1O)C2(C)C",
                    0.4225001481984198
                ],
                [
                    "CC(C)C1CCC2(C)C(=O)CC(CCCC1O)C2(C)C",
                    0.4225001481984198
                ],
                [
                    "CC(C)C1CCC2CC(=O)C(C)(CCC(O)C1C)C2(C)C",
                    0.421211769587116
                ],
                [
                    "CC(C)C1CCC2CC(C)(C(=O)CC1O)C2(C)C",
                    0.42047525605008473
                ],
                [
                    "CC(C)C1CCC2(C)C(=O)CC(CC1O)C2(C)S",
                    0.42047525605008473
                ],
                [
                    "CC(C)C1CCC2(C)C(=O)CC(CC1O)C2(C)P",
                    0.42047525605008473
                ],
                [
                    "CC(C)C1CCC2(C)C(=O)CC(CC1O)C2(C)O",
                    0.42047525605008473
                ],
                [
                    "CC(C)C1CCC2(C)C(=O)CC(CC1O)C2(C)N",
                    0.42047525605008473
                ],
                [
                    "CC(C)C1CCC2(C)C(=O)CC(CC1O)C2(C)F",
                    0.42047525605008473
                ],
                [
                    "CC(C)C1CCC2(C)C(=O)CC(CC1O)C2(C)Cl",
                    0.42047525605008473
                ],
                [
                    "CC(C)C1CCC2(C)C(=O)CC(CC1O)C2(C)Br",
                    0.42047525605008473
                ],
                [
                    "CC1CCCCC2CC(=O)C(C)(CCC(C(C)C)C(O)C1)C2(C)C",
                    0.41979015736886477
                ],
                [
                    "CC1CCCCC2(C)C(=O)CC(CCC(C(C)C)C(O)C1)C2(C)C",
                    0.41979015736886477
                ],
                [
                    "CC1CCC2CC(=O)C(C)(CCCCC(C(C)C)C(O)C1)C2(C)C",
                    0.41979015736886477
                ],
                [
                    "CC1CCC2(C)C(=O)CC(CCCCC(C(C)C)C(O)C1)C2(C)C",
                    0.41979015736886477
                ],
                [
                    "CC(C)C1CC(=O)C2(C)CCC(CCC1O)C2(C)C",
                    0.41953597014763633
                ],
                [
                    "CC(C)C1CC2(C)C(=O)CC(CCC1O)C2(C)C",
                    0.4184137043778615
                ],
                [
                    "CC(C)C1CCC2(C)C(=O)CC(CC(O)C1C)C2(C)C",
                    0.4183300132670378
                ],
                [
                    "CC(C)C1CC2CCC(C)(C(=O)CC(O)C1C)C2(C)C",
                    0.4183300132670378
                ],
                [
                    "CC(C)C1CC2CC(=O)C(C)(CCC(O)C1C)C2(C)C",
                    0.4183300132670378
                ],
                [
                    "CC(C)C1CC(=O)C2(C)CCC(CC(O)C1C)C2(C)C",
                    0.4183300132670378
                ],
                [
                    "CC1CCC2CC(=O)C(C)(CCC(C(C)C)C(O)CC(C)C1)C2(C)C",
                    0.417910447761194
                ],
                [
                    "CC1CCC2(C)C(=O)CC(CCC(C(C)C)C(O)CC(C)C1)C2(C)C",
                    0.417910447761194
                ],
                [
                    "CC1CCC2(C)C(=O)CC(CC(C)CCC(C(C)C)C(O)C1)C2(C)C",
                    0.417690364554548
                ],
                [
                    "CC1CC(=O)C2(C)CCC(CC(C)CCC(C(C)C)C(O)C1)C2(C)C",
                    0.417690364554548
                ],
                [
                    "CC1CCC2CC(=O)C(C)(CCC(O)C1)C2(C)C",
                    0.41753340038353265
                ],
                [
                    "CC1CCCC2CCC(C)(C(=O)CC(C(C)C)C(O)C1)C2(C)C",
                    0.4172614801981401
                ],
                [
                    "CC1CCCC2(C)C(=O)CC(CC(O)C(C(C)C)CC1)C2(C)C",
                    0.4172614801981401
                ],
                [
                    "CC1CCC(C(C)C)C(O)CCCC2(C)C(=O)CC(C1)C2(C)C",
                    0.4172614801981401
                ],
                [
                    "CC1CC(=O)C2(C)CCC(CCCC(C(C)C)C(O)C1)C2(C)C",
                    0.4172614801981401
                ],
                [
                    "CC(C)C1CCC2CC(=O)C(C)(CCC1C)C2(C)C",
                    0.4169606805807075
                ]
            ],
            "execution_time": 424786.78346562386,
            "number_scoring_function_calls": 31802301,
            "metadata": {
                "top_1": 0.4745762711864407,
                "top_10": 0.4591967031021976,
                "top_100": 0.43029618512723417,
                "internal_similarity_max": 0.9523809523809523,
                "internal_similarity_mean": 0.6270140431307777,
                "internal_similarity_histogram_density": [
                    [
                        0.1,
                        0.0,
                        0.0,
                        0.0,
                        0.30000000000000004,
                        3.585999999999997,
                        3.8560000000000008,
                        1.7500000000000004,
                        0.3580000000000001,
                        0.05000000000000001
                    ]
                ],
                "internal_similarity_histogram_bins": [
                    [
                        0.0,
                        0.1,
                        0.2,
                        0.30000000000000004,
                        0.4,
                        0.5,
                        0.6000000000000001,
                        0.7000000000000001,
                        0.8,
                        0.9,
                        1.0
                    ]
                ]
            }
        },
        {
            "benchmark_name": "Median molecules 2",
            "score": 0.27634757945375005,
            "optimized_molecules": [
                [
                    "CCCc1[nH]c(=O)n2c1OCOc1ccc3cc1OCOC(=O)N1C3C(=C(OCC)C1S(N)(=O)=O)N(C)CCN(C)CC2",
                    0.27671207081684496
                ],
                [
                    "CCCc1[nH]c(=O)n2c1OCOc1ccc3cc1OCOC(=O)N1C3C(=C(OCC)C1S(C)(=O)=O)N(C)CCN(C)CC2",
                    0.27671207081684496
                ],
                [
                    "CCCc1[nH]c(=O)n2c1OCOc1ccc3cc1OCOC(=O)N1C3C(=C(OCC)C1S(=O)(=O)S)N(C)CCN(C)CC2",
                    0.27671207081684496
                ],
                [
                    "CCCc1[nH]c(=O)n2c1OCOc1ccc3cc1OCOC(=O)N1C3C(=C(OCC)C1S(=O)(=O)P)N(C)CCN(C)CC2",
                    0.27671207081684496
                ],
                [
                    "CCCc1[nH]c(=O)n2c1OCOc1ccc3cc1OCOC(=O)N1C3C(=C(OCC)C1S(=O)(=O)O)N(C)CCN(C)CC2",
                    0.27671207081684496
                ],
                [
                    "CCCc1[nH]c(=O)n2c1OCOc1ccc3cc1OCOC(=O)N1C3C(=C(OCC)C1S(=O)(=O)F)N(C)CCN(C)CC2",
                    0.27671207081684496
                ],
                [
                    "CCCc1[nH]c(=O)n2c1OCOc1ccc3cc1OCOC(=O)N1C3C(=C(OCC)C1S(=O)(=O)Cl)N(C)CCN(C)CC2",
                    0.27671207081684496
                ],
                [
                    "CCCc1[nH]c(=O)n2c1OCOc1ccc3cc1OCOC(=O)N1C3C(=C(OCC)C1S(=O)(=O)Br)N(C)CCN(C)CC2",
                    0.27671207081684496
                ],
                [
                    "CCCc1[nH]c(=O)n2c1OCOc1ccc3cc1OCOC(=O)C(S(N)(=O)=O)N1C(OCC)=C(C31)N(C)CCN(C)CC2",
                    0.27671207081684496
                ],
                [
                    "CCCc1[nH]c(=O)n2c1OCOc1ccc3cc1OCOC(=O)C(S(C)(=O)=O)N1C(OCC)=C(C31)N(C)CCN(C)CC2",
                    0.27671207081684496
                ],
                [
                    "CCCc1[nH]c(=O)n2c1OCOc1ccc3cc1OCOC(=O)C(S(=O)(=O)S)N1C(OCC)=C(C31)N(C)CCN(C)CC2",
                    0.27671207081684496
                ],
                [
                    "CCCc1[nH]c(=O)n2c1OCOc1ccc3cc1OCOC(=O)C(S(=O)(=O)P)N1C(OCC)=C(C31)N(C)CCN(C)CC2",
                    0.27671207081684496
                ],
                [
                    "CCCc1[nH]c(=O)n2c1OCOc1ccc3cc1OCOC(=O)C(S(=O)(=O)O)N1C(OCC)=C(C31)N(C)CCN(C)CC2",
                    0.27671207081684496
                ],
                [
                    "CCCc1[nH]c(=O)n2c1OCOc1ccc3cc1OCOC(=O)C(S(=O)(=O)F)N1C(OCC)=C(C31)N(C)CCN(C)CC2",
                    0.27671207081684496
                ],
                [
                    "CCCc1[nH]c(=O)n2c1OCOc1ccc3cc1OCOC(=O)C(S(=O)(=O)Cl)N1C(OCC)=C(C31)N(C)CCN(C)CC2",
                    0.27671207081684496
                ],
                [
                    "CCCc1[nH]c(=O)n2c1OCOc1ccc3cc1OCOC(=O)C(S(=O)(=O)Br)N1C(OCC)=C(C31)N(C)CCN(C)CC2",
                    0.27671207081684496
                ],
                [
                    "CCCc1[nH]c(=O)n2c1OCOc1cc3ccc1OCOC(=O)N1C3C(=C(OCC)C1S(N)(=O)=O)N(C)CCN(C)CC2",
                    0.27671207081684496
                ],
                [
                    "CCCc1[nH]c(=O)n2c1OCOc1cc3ccc1OCOC(=O)N1C3C(=C(OCC)C1S(C)(=O)=O)N(C)CCN(C)CC2",
                    0.27671207081684496
                ],
                [
                    "CCCc1[nH]c(=O)n2c1OCOc1cc3ccc1OCOC(=O)N1C3C(=C(OCC)C1S(=O)(=O)S)N(C)CCN(C)CC2",
                    0.27671207081684496
                ],
                [
                    "CCCc1[nH]c(=O)n2c1OCOc1cc3ccc1OCOC(=O)N1C3C(=C(OCC)C1S(=O)(=O)P)N(C)CCN(C)CC2",
                    0.27671207081684496
                ],
                [
                    "CCCc1[nH]c(=O)n2c1OCOc1cc3ccc1OCOC(=O)N1C3C(=C(OCC)C1S(=O)(=O)O)N(C)CCN(C)CC2",
                    0.27671207081684496
                ],
                [
                    "CCCc1[nH]c(=O)n2c1OCOc1cc3ccc1OCOC(=O)N1C3C(=C(OCC)C1S(=O)(=O)F)N(C)CCN(C)CC2",
                    0.27671207081684496
                ],
                [
                    "CCCc1[nH]c(=O)n2c1OCOc1cc3ccc1OCOC(=O)N1C3C(=C(OCC)C1S(=O)(=O)Cl)N(C)CCN(C)CC2",
                    0.27671207081684496
                ],
                [
                    "CCCc1[nH]c(=O)n2c1OCOc1cc3ccc1OCOC(=O)N1C3C(=C(OCC)C1S(=O)(=O)Br)N(C)CCN(C)CC2",
                    0.27671207081684496
                ],
                [
                    "CCCC1=C2C3c4ccc(c(c4)OCOC(=O)N3C1S(N)(=O)=O)OCOc1c(OCC)[nH]c(=O)n1CCN(C)CCN2C",
                    0.27671207081684496
                ],
                [
                    "CCCC1=C2C3c4ccc(c(c4)OCOC(=O)N3C1S(C)(=O)=O)OCOc1c(OCC)[nH]c(=O)n1CCN(C)CCN2C",
                    0.27671207081684496
                ],
                [
                    "CCCC1=C2C3c4ccc(c(c4)OCOC(=O)N3C1S(=O)(=O)S)OCOc1c(OCC)[nH]c(=O)n1CCN(C)CCN2C",
                    0.27671207081684496
                ],
                [
                    "CCCC1=C2C3c4ccc(c(c4)OCOC(=O)N3C1S(=O)(=O)P)OCOc1c(OCC)[nH]c(=O)n1CCN(C)CCN2C",
                    0.27671207081684496
                ],
                [
                    "CCCC1=C2C3c4ccc(c(c4)OCOC(=O)N3C1S(=O)(=O)O)OCOc1c(OCC)[nH]c(=O)n1CCN(C)CCN2C",
                    0.27671207081684496
                ],
                [
                    "CCCC1=C2C3c4ccc(c(c4)OCOC(=O)N3C1S(=O)(=O)F)OCOc1c(OCC)[nH]c(=O)n1CCN(C)CCN2C",
                    0.27671207081684496
                ],
                [
                    "CCCC1=C2C3c4ccc(c(c4)OCOC(=O)N3C1S(=O)(=O)Cl)OCOc1c(OCC)[nH]c(=O)n1CCN(C)CCN2C",
                    0.27671207081684496
                ],
                [
                    "CCCC1=C2C3c4ccc(c(c4)OCOC(=O)N3C1S(=O)(=O)Br)OCOc1c(OCC)[nH]c(=O)n1CCN(C)CCN2C",
                    0.27671207081684496
                ],
                [
                    "CCCc1[nH]c(=O)n2c1OCOc1ccc3cc1OCC(=O)N1C3C(=C(OCC)C1S(N)(=O)=O)N(C)CCN(C)CC2",
                    0.275821428984851
                ],
                [
                    "CCCc1[nH]c(=O)n2c1OCOc1ccc3cc1OCC(=O)N1C3C(=C(OCC)C1S(C)(=O)=O)N(C)CCN(C)CC2",
                    0.275821428984851
                ],
                [
                    "CCCc1[nH]c(=O)n2c1OCOc1ccc3cc1OCC(=O)N1C3C(=C(OCC)C1S(=O)(=O)S)N(C)CCN(C)CC2",
                    0.275821428984851
                ],
                [
                    "CCCc1[nH]c(=O)n2c1OCOc1ccc3cc1OCC(=O)N1C3C(=C(OCC)C1S(=O)(=O)P)N(C)CCN(C)CC2",
                    0.275821428984851
                ],
                [
                    "CCCc1[nH]c(=O)n2c1OCOc1ccc3cc1OCC(=O)N1C3C(=C(OCC)C1S(=O)(=O)O)N(C)CCN(C)CC2",
                    0.275821428984851
                ],
                [
                    "CCCc1[nH]c(=O)n2c1OCOc1ccc3cc1OCC(=O)N1C3C(=C(OCC)C1S(=O)(=O)F)N(C)CCN(C)CC2",
                    0.275821428984851
                ],
                [
                    "CCCc1[nH]c(=O)n2c1OCOc1ccc3cc1OCC(=O)N1C3C(=C(OCC)C1S(=O)(=O)Cl)N(C)CCN(C)CC2",
                    0.275821428984851
                ],
                [
                    "CCCc1[nH]c(=O)n2c1OCOc1ccc3cc1OCC(=O)N1C3C(=C(OCC)C1S(=O)(=O)Br)N(C)CCN(C)CC2",
                    0.275821428984851
                ],
                [
                    "CCCc1[nH]c(=O)n2c1OCOc1cc3ccc1OCC(=O)N1C3C(=C(OCC)C1S(N)(=O)=O)N(C)CCN(C)CC2",
                    0.275821428984851
                ],
                [
                    "CCCc1[nH]c(=O)n2c1OCOc1cc3ccc1OCC(=O)N1C3C(=C(OCC)C1S(C)(=O)=O)N(C)CCN(C)CC2",
                    0.275821428984851
                ],
                [
                    "CCCc1[nH]c(=O)n2c1OCOc1cc3ccc1OCC(=O)N1C3C(=C(OCC)C1S(=O)(=O)S)N(C)CCN(C)CC2",
                    0.275821428984851
                ],
                [
                    "CCCc1[nH]c(=O)n2c1OCOc1cc3ccc1OCC(=O)N1C3C(=C(OCC)C1S(=O)(=O)P)N(C)CCN(C)CC2",
                    0.275821428984851
                ],
                [
                    "CCCc1[nH]c(=O)n2c1OCOc1cc3ccc1OCC(=O)N1C3C(=C(OCC)C1S(=O)(=O)O)N(C)CCN(C)CC2",
                    0.275821428984851
                ],
                [
                    "CCCc1[nH]c(=O)n2c1OCOc1cc3ccc1OCC(=O)N1C3C(=C(OCC)C1S(=O)(=O)F)N(C)CCN(C)CC2",
                    0.275821428984851
                ],
                [
                    "CCCc1[nH]c(=O)n2c1OCOc1cc3ccc1OCC(=O)N1C3C(=C(OCC)C1S(=O)(=O)Cl)N(C)CCN(C)CC2",
                    0.275821428984851
                ],
                [
                    "CCCc1[nH]c(=O)n2c1OCOc1cc3ccc1OCC(=O)N1C3C(=C(OCC)C1S(=O)(=O)Br)N(C)CCN(C)CC2",
                    0.275821428984851
                ],
                [
                    "CCCC1=C2C3c4ccc(c(c4)OCC(=O)N3C1S(N)(=O)=O)OCOc1c(OCC)[nH]c(=O)n1CCN(C)CCN2C",
                    0.275821428984851
                ],
                [
                    "CCCC1=C2C3c4ccc(c(c4)OCC(=O)N3C1S(C)(=O)=O)OCOc1c(OCC)[nH]c(=O)n1CCN(C)CCN2C",
                    0.275821428984851
                ],
                [
                    "CCCC1=C2C3c4ccc(c(c4)OCC(=O)N3C1S(=O)(=O)S)OCOc1c(OCC)[nH]c(=O)n1CCN(C)CCN2C",
                    0.275821428984851
                ],
                [
                    "CCCC1=C2C3c4ccc(c(c4)OCC(=O)N3C1S(=O)(=O)P)OCOc1c(OCC)[nH]c(=O)n1CCN(C)CCN2C",
                    0.275821428984851
                ],
                [
                    "CCCC1=C2C3c4ccc(c(c4)OCC(=O)N3C1S(=O)(=O)O)OCOc1c(OCC)[nH]c(=O)n1CCN(C)CCN2C",
                    0.275821428984851
                ],
                [
                    "CCCC1=C2C3c4ccc(c(c4)OCC(=O)N3C1S(=O)(=O)F)OCOc1c(OCC)[nH]c(=O)n1CCN(C)CCN2C",
                    0.275821428984851
                ],
                [
                    "CCCC1=C2C3c4ccc(c(c4)OCC(=O)N3C1S(=O)(=O)Cl)OCOc1c(OCC)[nH]c(=O)n1CCN(C)CCN2C",
                    0.275821428984851
                ],
                [
                    "CCCC1=C2C3c4ccc(c(c4)OCC(=O)N3C1S(=O)(=O)Br)OCOc1c(OCC)[nH]c(=O)n1CCN(C)CCN2C",
                    0.275821428984851
                ],
                [
                    "CCCc1[nH]c(=O)n2c1OCOc1ccc3cc1OCOC(=O)N1C(OCC)=C(C31)N(C)CCN(C)CC2",
                    0.2754952319536071
                ],
                [
                    "CCCc1[nH]c(=O)n2c1OCOc1cc3ccc1OCOC(=O)N1C(OCC)=C(C31)N(C)CCN(C)CC2",
                    0.2754952319536071
                ],
                [
                    "CCCC1=C2C3c4ccc(c(c4)OCOC(=O)N13)OCOc1c(OCC)[nH]c(=O)n1CCN(C)CCN2C",
                    0.2754952319536071
                ],
                [
                    "CCCc1[nH]c(=O)n2c1OCOc1ccc3cc1OCOC(S(N)(=O)=O)N1C(OCC)=C(C31)N(C)CCN(C)CC2",
                    0.27533447558316754
                ],
                [
                    "CCCc1[nH]c(=O)n2c1OCOc1ccc3cc1OCOC(S(C)(=O)=O)N1C(OCC)=C(C31)N(C)CCN(C)CC2",
                    0.27533447558316754
                ],
                [
                    "CCCc1[nH]c(=O)n2c1OCOc1ccc3cc1OCOC(S(=O)(=O)S)N1C(OCC)=C(C31)N(C)CCN(C)CC2",
                    0.27533447558316754
                ],
                [
                    "CCCc1[nH]c(=O)n2c1OCOc1ccc3cc1OCOC(S(=O)(=O)P)N1C(OCC)=C(C31)N(C)CCN(C)CC2",
                    0.27533447558316754
                ],
                [
                    "CCCc1[nH]c(=O)n2c1OCOc1ccc3cc1OCOC(S(=O)(=O)O)N1C(OCC)=C(C31)N(C)CCN(C)CC2",
                    0.27533447558316754
                ],
                [
                    "CCCc1[nH]c(=O)n2c1OCOc1ccc3cc1OCOC(S(=O)(=O)F)N1C(OCC)=C(C31)N(C)CCN(C)CC2",
                    0.27533447558316754
                ],
                [
                    "CCCc1[nH]c(=O)n2c1OCOc1ccc3cc1OCOC(S(=O)(=O)Cl)N1C(OCC)=C(C31)N(C)CCN(C)CC2",
                    0.27533447558316754
                ],
                [
                    "CCCc1[nH]c(=O)n2c1OCOc1ccc3cc1OCOC(S(=O)(=O)Br)N1C(OCC)=C(C31)N(C)CCN(C)CC2",
                    0.27533447558316754
                ],
                [
                    "CCCc1[nH]c(=O)n2c1OCOc1ccc3cc1OCC(=O)N1C(OCC)=C(C31)N(C)CCN(C)CC2",
                    0.2746261447833709
                ],
                [
                    "CCCc1[nH]c(=O)n2c1OCOc1ccc3cc1OCC(=O)N1C(=C(OCC)C31)N(C)CCN(C)CC2",
                    0.2746261447833709
                ],
                [
                    "CCCc1[nH]c(=O)n2c1OCOc1cc3ccc1OCC(=O)N1C(OCC)=C(C31)N(C)CCN(C)CC2",
                    0.2746261447833709
                ],
                [
                    "CCCC1=C2C3c4ccc(c(c4)OCC(=O)N13)OCOc1c(OCC)[nH]c(=O)n1CCN(C)CCN2C",
                    0.2746261447833709
                ],
                [
                    "CCCc1[nH]c(=O)n2c1OCOc1ccc3cc1OCOC(=O)N1C3C(=C(OCC)CC1S(N)(=O)=O)N(C)CCN(C)CC2",
                    0.2744721734938221
                ],
                [
                    "CCCc1[nH]c(=O)n2c1OCOc1ccc3cc1OCOC(=O)N1C3C(=C(OCC)CC1S(C)(=O)=O)N(C)CCN(C)CC2",
                    0.2744721734938221
                ],
                [
                    "CCCc1[nH]c(=O)n2c1OCOc1ccc3cc1OCOC(=O)N1C3C(=C(OCC)CC1S(=O)(=O)S)N(C)CCN(C)CC2",
                    0.2744721734938221
                ],
                [
                    "CCCc1[nH]c(=O)n2c1OCOc1ccc3cc1OCOC(=O)N1C3C(=C(OCC)CC1S(=O)(=O)F)N(C)CCN(C)CC2",
                    0.2744721734938221
                ],
                [
                    "CCCc1[nH]c(=O)n2c1OCOc1ccc3cc1OCOC(=O)N1C3C(=C(OCC)CC1S(=O)(=O)Cl)N(C)CCN(C)CC2",
                    0.2744721734938221
                ],
                [
                    "CCCc1[nH]c(=O)n2c1OCOc1ccc3cc1OCOC(=O)N1C3C(=C(OCC)CC1S(=O)(=O)Br)N(C)CCN(C)CC2",
                    0.2744721734938221
                ],
                [
                    "CCCc1[nH]c(=O)n2c1OCOc1ccc3cc1OCOC(=O)CC(S(N)(=O)=O)N1C(OCC)=C(C31)N(C)CCN(C)CC2",
                    0.2744721734938221
                ],
                [
                    "CCCc1[nH]c(=O)n2c1OCOc1ccc3cc1OCOC(=O)CC(S(C)(=O)=O)N1C(OCC)=C(C31)N(C)CCN(C)CC2",
                    0.2744721734938221
                ],
                [
                    "CCCc1[nH]c(=O)n2c1OCOc1ccc3cc1OCOC(=O)CC(S(=O)(=O)S)N1C(OCC)=C(C31)N(C)CCN(C)CC2",
                    0.2744721734938221
                ],
                [
                    "CCCc1[nH]c(=O)n2c1OCOc1ccc3cc1OCOC(=O)CC(S(=O)(=O)P)N1C(OCC)=C(C31)N(C)CCN(C)CC2",
                    0.2744721734938221
                ],
                [
                    "CCCc1[nH]c(=O)n2c1OCOc1ccc3cc1OCOC(=O)CC(S(=O)(=O)O)N1C(OCC)=C(C31)N(C)CCN(C)CC2",
                    0.2744721734938221
                ],
                [
                    "CCCc1[nH]c(=O)n2c1OCOc1ccc3cc1OCOC(=O)CC(S(=O)(=O)F)N1C(OCC)=C(C31)N(C)CCN(C)CC2",
                    0.2744721734938221
                ],
                [
                    "CCCc1[nH]c(=O)n2c1OCOc1ccc3cc1OCOC(=O)CC(S(=O)(=O)Cl)N1C(OCC)=C(C31)N(C)CCN(C)CC2",
                    0.2744721734938221
                ],
                [
                    "CCCc1[nH]c(=O)n2c1OCOc1ccc3cc1OCOC(=O)CC(S(=O)(=O)Br)N1C(OCC)=C(C31)N(C)CCN(C)CC2",
                    0.2744721734938221
                ],
                [
                    "CCCc1[nH]c(=O)n2c1OCOc1cc3ccc1OCOC(=O)N1C3C(=C(OCC)CC1S(N)(=O)=O)N(C)CCN(C)CC2",
                    0.2744721734938221
                ],
                [
                    "CCCc1[nH]c(=O)n2c1OCOc1cc3ccc1OCOC(=O)N1C3C(=C(OCC)CC1S(C)(=O)=O)N(C)CCN(C)CC2",
                    0.2744721734938221
                ],
                [
                    "CCCc1[nH]c(=O)n2c1OCOc1cc3ccc1OCOC(=O)N1C3C(=C(OCC)CC1S(=O)(=O)S)N(C)CCN(C)CC2",
                    0.2744721734938221
                ],
                [
                    "CCCc1[nH]c(=O)n2c1OCOc1cc3ccc1OCOC(=O)N1C3C(=C(OCC)CC1S(=O)(=O)P)N(C)CCN(C)CC2",
                    0.2744721734938221
                ],
                [
                    "CCCc1[nH]c(=O)n2c1OCOc1cc3ccc1OCOC(=O)N1C3C(=C(OCC)CC1S(=O)(=O)O)N(C)CCN(C)CC2",
                    0.2744721734938221
                ],
                [
                    "CCCc1[nH]c(=O)n2c1OCOc1cc3ccc1OCOC(=O)N1C3C(=C(OCC)CC1S(=O)(=O)F)N(C)CCN(C)CC2",
                    0.2744721734938221
                ],
                [
                    "CCCc1[nH]c(=O)n2c1OCOc1cc3ccc1OCOC(=O)N1C3C(=C(OCC)CC1S(=O)(=O)Cl)N(C)CCN(C)CC2",
                    0.2744721734938221
                ],
                [
                    "CCCc1[nH]c(=O)n2c1OCOc1cc3ccc1OCOC(=O)N1C3C(=C(OCC)CC1S(=O)(=O)Br)N(C)CCN(C)CC2",
                    0.2744721734938221
                ],
                [
                    "CCCC1=C2C3c4ccc(c(c4)OCOC(=O)N3C(S(C)(=O)=O)C1)OCOc1c(OCC)[nH]c(=O)n1CCN(C)CCN2C",
                    0.2744721734938221
                ],
                [
                    "CCCC1=C2C3c4ccc(c(c4)OCOC(=O)N3C(S(=O)(=O)S)C1)OCOc1c(OCC)[nH]c(=O)n1CCN(C)CCN2C",
                    0.2744721734938221
                ],
                [
                    "CCCC1=C2C3c4ccc(c(c4)OCOC(=O)N3C(S(=O)(=O)P)C1)OCOc1c(OCC)[nH]c(=O)n1CCN(C)CCN2C",
                    0.2744721734938221
                ],
                [
                    "CCCC1=C2C3c4ccc(c(c4)OCOC(=O)N3C(S(=O)(=O)O)C1)OCOc1c(OCC)[nH]c(=O)n1CCN(C)CCN2C",
                    0.2744721734938221
                ],
                [
                    "CCCC1=C2C3c4ccc(c(c4)OCOC(=O)N3C(S(=O)(=O)F)C1)OCOc1c(OCC)[nH]c(=O)n1CCN(C)CCN2C",
                    0.2744721734938221
                ],
                [
                    "CCCC1=C2C3c4ccc(c(c4)OCOC(=O)N3C(S(=O)(=O)Cl)C1)OCOc1c(OCC)[nH]c(=O)n1CCN(C)CCN2C",
                    0.2744721734938221
                ],
                [
                    "CCCC1=C2C3c4ccc(c(c4)OCOC(=O)N3C(S(=O)(=O)Br)C1)OCOc1c(OCC)[nH]c(=O)n1CCN(C)CCN2C",
                    0.2744721734938221
                ]
            ],
            "execution_time": 199484.90120482445,
            "number_scoring_function_calls": 5359198,
            "metadata": {
                "top_1": 0.27671207081684496,
                "top_10": 0.276712070816845,
                "top_100": 0.27561859672756006,
                "internal_similarity_max": 1.0,
                "internal_similarity_mean": 0.6853909908913287,
                "internal_similarity_histogram_density": [
                    [
                        0.1,
                        0.0,
                        0.0,
                        0.0,
                        0.0,
                        1.5959999999999985,
                        4.404000000000001,
                        2.774000000000001,
                        1.0580000000000003,
                        0.068
                    ]
                ],
                "internal_similarity_histogram_bins": [
                    [
                        0.0,
                        0.1,
                        0.2,
                        0.30000000000000004,
                        0.4,
                        0.5,
                        0.6000000000000001,
                        0.7000000000000001,
                        0.8,
                        0.9,
                        1.0
                    ]
                ]
            }
        },
        {
            "benchmark_name": "Osimertinib MPO",
            "score": 0.902355000200371,
            "optimized_molecules": [
                [
                    "C=NS(=O)Nc1[pH][pH]c2ocnc2[pH]c1N(CCN(C)C)C(O)(n1cc(OP)[pH]1)C(N)(N)O",
                    0.9029289290247107
                ],
                [
                    "C=NS(=O)Nc1[pH][pH]c2ocnc2[pH]c1N(CCN(C)C)C(O)(n1cc(OP)[pH]1)C(N)(N)N",
                    0.9029289290247107
                ],
                [
                    "C=NS(=O)Nc1[pH][pH]c2ocnc2[pH]c1N(CCN(C)C)C(O)(n1cc(OC)[pH]1)C(N)(O)O",
                    0.9029289290247107
                ],
                [
                    "C=NS(=O)Nc1[pH][pH]c2ocnc2[pH]c1N(CCN(C)C)C(O)(n1cc(OC)[pH]1)C(N)(N)O",
                    0.9029289290247107
                ],
                [
                    "C=NS(=O)Nc1[pH][pH]c2ocnc2[pH]c1N(CCN(C)C)C(O)(n1cc(OC)[pH]1)C(N)(N)N",
                    0.9029289290247107
                ],
                [
                    "C=NS(=O)Nc1[pH][pH]c2ocnc2[pH]c1N(CCN(C)C)C(O)(O)C(N)(O)n1cc(OC)[pH]1",
                    0.9029289290247107
                ],
                [
                    "C=NS(=O)Nc1[pH][pH]c2ocnc2[pH]c1N(CCN(C)C)C(O)(O)C(N)(N)n1cc(OC)[pH]1",
                    0.9029289290247107
                ],
                [
                    "C=NS(=O)Nc1[pH][pH]c2ocnc2[pH]c1N(CCN(C)C)C(N)(n1cc(OP)[pH]1)C(N)(O)O",
                    0.9029289290247107
                ],
                [
                    "C=NS(=O)Nc1[pH][pH]c2ocnc2[pH]c1N(CCN(C)C)C(N)(n1cc(OP)[pH]1)C(N)(N)O",
                    0.9029289290247107
                ],
                [
                    "C=NS(=O)Nc1[pH][pH]c2ocnc2[pH]c1N(CCN(C)C)C(N)(n1cc(OP)[pH]1)C(N)(N)N",
                    0.9029289290247107
                ],
                [
                    "C=NS(=O)Nc1[pH][pH]c2ocnc2[pH]c1N(CCN(C)C)C(N)(n1cc(OC)[pH]1)C(O)(O)O",
                    0.9029289290247107
                ],
                [
                    "C=NS(=O)Nc1[pH][pH]c2ocnc2[pH]c1N(CCN(C)C)C(N)(n1cc(OC)[pH]1)C(N)(O)O",
                    0.9029289290247107
                ],
                [
                    "C=NS(=O)Nc1[pH][pH]c2ocnc2[pH]c1N(CCN(C)C)C(N)(n1cc(OC)[pH]1)C(N)(N)O",
                    0.9029289290247107
                ],
                [
                    "C=NS(=O)Nc1[pH][pH]c2ocnc2[pH]c1N(CCN(C)C)C(N)(n1cc(OC)[pH]1)C(N)(N)N",
                    0.9029289290247107
                ],
                [
                    "C=NS(=O)Nc1[pH][pH]c2ocnc2[pH]c1N(CCN(C)C)C(N)(O)C(N)(O)n1cc(OC)[pH]1",
                    0.9029289290247107
                ],
                [
                    "C=NS(=O)Nc1[pH][pH]c2ocnc2[pH]c1N(CCN(C)C)C(N)(O)C(N)(N)n1cc(OP)[pH]1",
                    0.9029289290247107
                ],
                [
                    "C=NS(=O)Nc1[pH][pH]c2ocnc2[pH]c1N(CCN(C)C)C(N)(O)C(N)(N)n1cc(OC)[pH]1",
                    0.9029289290247107
                ],
                [
                    "C=NS(=O)Nc1[pH][pH]c2ocnc2[pH]c1N(CCN(C)C)C(N)(N)C(N)(O)n1cc(OC)[pH]1",
                    0.9029289290247107
                ],
                [
                    "C=NS(=O)Nc1[pH][pH]c2ocnc2[pH]c1N(CCN(C)C)C(N)(N)C(N)(N)n1cc(OC)[pH]1",
                    0.9029289290247107
                ],
                [
                    "C=NS(=O)Nc1[pH][pH]c2ocnc2[pH]c1N(CCN(C)C)C(O)(n1cc(OP)[pH]1)C(N)(O)O",
                    0.9029235554849114
                ],
                [
                    "C=NS(=O)Nc1[pH][pH]c2ocnc2[pH]c1N(CCN(C)C)C(N)(n1cc(OP)[pH]1)C(O)(O)O",
                    0.9029235554849114
                ],
                [
                    "C=NS(=O)Nc1[pH][pH]c2ocnc2[pH]c1N(CCN(C)C)C1(n2cc(OC)[pH]2)N(N)C1(N)N",
                    0.9028935698915473
                ],
                [
                    "C=NS(=O)Nc1[pH][pH]c2ocnc2[pH]c1N(CCN(C)C)C1(n2cc(OC)[pH]2)N(N)C1(N)O",
                    0.9026319492456554
                ],
                [
                    "C=NS(=S)Nc1[pH][pH]c2ocnc2[pH]c1N(CCN(C)C)C(N)(n1cc(OC)[pH]1)C(N)(N)N",
                    0.9022547730483544
                ],
                [
                    "C=NS(=S)Nc1[pH][pH]c2ocnc2[pH]c1N(CCN(C)C)C(O)(n1cc(OC)[pH]1)C(N)(N)N",
                    0.9015418765736087
                ],
                [
                    "C=NS(=S)Nc1[pH][pH]c2ocnc2[pH]c1N(CCN(C)C)C(N)(n1cc(OC)[pH]1)C(N)(N)O",
                    0.9015418765736087
                ],
                [
                    "C=NS(=O)Nc1[pH][pH]c2ocnc2[pH]c1N(CCN(C)C)C1(n2cc(OC)[pH]2)NC(N)(O)N1",
                    0.901146237350623
                ],
                [
                    "C=NS(=O)Nc1[pH][pH]c2ocnc2[pH]c1N(CCN(C)C)C1(n2[pH]c(OC)c2P)NC1(N)O",
                    0.901146237350623
                ],
                [
                    "C=NS(=O)Nc1[pH][pH]c2ocnc2[pH]c1N(CCN(C)C)C1(n2[pH]c(OC)c2P)NC1(N)N",
                    0.901146237350623
                ],
                [
                    "C=NS(=O)Nc1[pH][pH]c2ocnc2[pH]c1N(CCN(C)C)C(O)NC(N)(N)n1cc(OC)[pH]1",
                    0.901146237350623
                ],
                [
                    "C=NS(=O)Nc1[pH][pH]c2ocnc2[pH]c1N(CCN(C)C)C(O)C(N)(NN)n1cc(OC)[pH]1",
                    0.901146237350623
                ],
                [
                    "C=NS(=O)Nc1[pH][pH]c2ocnc2[pH]c1N(CCN(C)C)C(O)C(N)(N)n1[pH]c(OC)c1P",
                    0.901146237350623
                ],
                [
                    "C=NS(=O)Nc1[pH][pH]c2ocnc2[pH]c1N(CCN(C)C)C(O)(n1cc(OC)[pH]1)C1(N)NN1",
                    0.901146237350623
                ],
                [
                    "C=NS(=O)Nc1[pH][pH]c2ocnc2[pH]c1N(CCN(C)C)C(O)(NC(N)N)n1cc(OC)[pH]1",
                    0.901146237350623
                ],
                [
                    "C=NS(=O)Nc1[pH][pH]c2ocnc2[pH]c1N(CCN(C)C)C(O)(C(N)NN)n1cc(OC)[pH]1",
                    0.901146237350623
                ],
                [
                    "C=NS(=O)Nc1[pH][pH]c2ocnc2[pH]c1N(CCN(C)C)C(O)(C(N)N)n1[pH]c(OC)c1P",
                    0.901146237350623
                ],
                [
                    "C=NS(=O)Nc1[pH][pH]c2ocnc2[pH]c1N(CCN(C)C)C(NN)C(N)(O)n1cc(OC)[pH]1",
                    0.901146237350623
                ],
                [
                    "C=NS(=O)Nc1[pH][pH]c2ocnc2[pH]c1N(CCN(C)C)C(NN)C(N)(N)n1cc(OC)[pH]1",
                    0.901146237350623
                ],
                [
                    "C=NS(=O)Nc1[pH][pH]c2ocnc2[pH]c1N(CCN(C)C)C(NN)(C(N)O)n1cc(OC)[pH]1",
                    0.901146237350623
                ],
                [
                    "C=NS(=O)Nc1[pH][pH]c2ocnc2[pH]c1N(CCN(C)C)C(NN)(C(N)N)n1cc(OC)[pH]1",
                    0.901146237350623
                ],
                [
                    "C=NS(=O)Nc1[pH][pH]c2ocnc2[pH]c1N(CCN(C)C)C(N)NC(N)(O)n1cc(OC)[pH]1",
                    0.901146237350623
                ],
                [
                    "C=NS(=O)Nc1[pH][pH]c2ocnc2[pH]c1N(CCN(C)C)C(N)NC(N)(N)n1cc(OC)[pH]1",
                    0.901146237350623
                ],
                [
                    "C=NS(=O)Nc1[pH][pH]c2ocnc2[pH]c1N(CCN(C)C)C(N)C(O)(NN)n1cc(OC)[pH]1",
                    0.901146237350623
                ],
                [
                    "C=NS(=O)Nc1[pH][pH]c2ocnc2[pH]c1N(CCN(C)C)C(N)C(N)(O)n1[pH]c(OC)c1P",
                    0.901146237350623
                ],
                [
                    "C=NS(=O)Nc1[pH][pH]c2ocnc2[pH]c1N(CCN(C)C)C(N)C(N)(NN)n1cc(OC)[pH]1",
                    0.901146237350623
                ],
                [
                    "C=NS(=O)Nc1[pH][pH]c2ocnc2[pH]c1N(CCN(C)C)C(N)C(N)(N)n1[pH]c(OC)c1P",
                    0.901146237350623
                ],
                [
                    "C=NS(=O)Nc1[pH][pH]c2ocnc2[pH]c1N(CCN(C)C)C(N)(n1cc(OC)[pH]1)C1(O)NN1",
                    0.901146237350623
                ],
                [
                    "C=NS(=O)Nc1[pH][pH]c2ocnc2[pH]c1N(CCN(C)C)C(N)(n1cc(OC)[pH]1)C1(N)NN1",
                    0.901146237350623
                ],
                [
                    "C=NS(=O)Nc1[pH][pH]c2ocnc2[pH]c1N(CCN(C)C)C(N)(O)C1(n2cc(OC)[pH]2)NN1",
                    0.901146237350623
                ],
                [
                    "C=NS(=O)Nc1[pH][pH]c2ocnc2[pH]c1N(CCN(C)C)C(N)(NC(N)O)n1cc(OC)[pH]1",
                    0.901146237350623
                ],
                [
                    "C=NS(=O)Nc1[pH][pH]c2ocnc2[pH]c1N(CCN(C)C)C(N)(NC(N)N)n1cc(OC)[pH]1",
                    0.901146237350623
                ],
                [
                    "C=NS(=O)Nc1[pH][pH]c2ocnc2[pH]c1N(CCN(C)C)C(N)(N)C1(n2cc(OC)[pH]2)NN1",
                    0.901146237350623
                ],
                [
                    "C=NS(=O)Nc1[pH][pH]c2ocnc2[pH]c1N(CCN(C)C)C(N)(C(O)NN)n1cc(OC)[pH]1",
                    0.901146237350623
                ],
                [
                    "C=NS(=O)Nc1[pH][pH]c2ocnc2[pH]c1N(CCN(C)C)C(N)(C(N)O)n1[pH]c(OC)c1P",
                    0.901146237350623
                ],
                [
                    "C=NS(=O)Nc1[pH][pH]c2ocnc2[pH]c1N(CCN(C)C)C(N)(C(N)NN)n1cc(OC)[pH]1",
                    0.901146237350623
                ],
                [
                    "C=NS(=O)Nc1[pH][pH]c2ocnc2[pH]c1N(CCN(C)C)C(N)(C(N)N)n1[pH]c(OC)c1P",
                    0.901146237350623
                ],
                [
                    "C=NS(=O)Nc1[pH][pH]c2ocnc2[pH]c1N(CCN(C)C)C1(n2[pH]c(OC)c2N)NC1(N)N",
                    0.9011247858197708
                ],
                [
                    "C=NS(=O)Nc1[pH][pH]c2ocnc2[pH]c1N(CCN(C)C)C(O)C(N)(O)n1[pH]c(OC)c1P",
                    0.9010641241410844
                ],
                [
                    "C=NS(=O)Nc1[pH][pH]c2ocnc2[pH]c1N(CCN(C)C)C(O)(C(N)O)n1[pH]c(OC)c1P",
                    0.9010641241410844
                ],
                [
                    "C=NS(=O)Nc1[pH][pH]c2ocnc2[pH]c1N(CCN(C)C)C(N)C(O)(O)n1[pH]c(OC)c1P",
                    0.9010641241410844
                ],
                [
                    "C=NS(=O)Nc1[pH][pH]c2ocnc2[pH]c1N(CCN(C)C)C(N)(C(O)O)n1[pH]c(OC)c1P",
                    0.9010641241410844
                ],
                [
                    "C=NS(=O)Nc1[pH][pH]c2ocnc2[pH]c1N(CCN(C)C)C(N)(NC(O)O)n1cc(OC)[pH]1",
                    0.9010365925473874
                ],
                [
                    "C=NS(=O)Nc1[pH][pH]c2ocnc2[pH]c1N(CCN(C)C)C(O)(NC(N)O)n1cc(OC)[pH]1",
                    0.9010365925473873
                ],
                [
                    "C=NS(=O)Nc1[pH][pH]c2ocnc2[pH]c1N(CCN(C)C)C(N)C(N)(N)n1[pH]c(OC)c1N",
                    0.900951322479312
                ],
                [
                    "C=NS(=O)Nc1[pH][pH]c2ocnc2[pH]c1N(CCN(C)C)C(N)(C(N)N)n1[pH]c(OC)c1N",
                    0.900951322479312
                ],
                [
                    "C=NS(=O)Nc1[pH][pH]c2ocnc2[pH]c1N(CCN(C)C)C1(n2[pH]c(OC)c2N)NC1(N)O",
                    0.9008931904707331
                ],
                [
                    "C=NS(=O)Nc1[pH][pH]c2ocnc2[pH]c1N(CCN(C)C)C1(O)N(N)C1(N)n1cc(OC)[pH]1",
                    0.9008498439116024
                ],
                [
                    "C=NS(=O)Nc1[pH][pH]c2ocnc2[pH]c1N(CCN(C)C)C1(N)N(N)C1(O)n1cc(OC)[pH]1",
                    0.9008498439116024
                ],
                [
                    "C=NS(=O)Nc1[pH][pH]c2ocnc2[pH]c1N(CCN(C)C)C(O)(NC(O)O)n1cc(OC)[pH]1",
                    0.9006733678242972
                ],
                [
                    "C=NS(=O)Nc1[pH][pH]c2ocnc2[pH]c1N(CCN(C)C)C1(C(N)(N)N)c2c(OC)[pH]n21",
                    0.9006001965247967
                ],
                [
                    "C=NS(=O)Nc1[pH][pH]c2ocnc2[pH]c1N(CCN(C)C)C(N)(N)C1(N)c2c(OC)[pH]n21",
                    0.9006001965247967
                ],
                [
                    "C=NS(=S)Nc1[pH][pH]c2ocnc2[pH]c1N(CCN(C)C)C(O)(n1cc(OC)[pH]1)C(N)(N)O",
                    0.900575329124184
                ],
                [
                    "C=NS(=S)Nc1[pH][pH]c2ocnc2[pH]c1N(CCN(C)C)C(O)(O)C(N)(N)n1cc(OC)[pH]1",
                    0.900575329124184
                ],
                [
                    "C=NS(=S)Nc1[pH][pH]c2ocnc2[pH]c1N(CCN(C)C)C(N)(n1cc(OC)[pH]1)C(N)(O)O",
                    0.900575329124184
                ],
                [
                    "C=NS(=O)Nc1[pH][pH]c2ocnc2[pH]c1N(CCN(C)C)C(O)C(N)(N)n1[pH]c(OC)c1N",
                    0.9005094601874006
                ],
                [
                    "C=NS(=O)Nc1[pH][pH]c2ocnc2[pH]c1N(CCN(C)C)C(O)(C(N)N)n1[pH]c(OC)c1N",
                    0.9005094601874006
                ],
                [
                    "C=NS(=O)Nc1[pH][pH]c2ocnc2[pH]c1N(CCN(C)C)C(N)C(N)(O)n1[pH]c(OC)c1N",
                    0.9005094601874006
                ],
                [
                    "C=NS(=O)Nc1[pH][pH]c2ocnc2[pH]c1N(CCN(C)C)C(N)(C(N)O)n1[pH]c(OC)c1N",
                    0.9005094601874006
                ],
                [
                    "C=NS(=O)Nc1[pH][pH]c2ocnc2[pH]c1N(CCN(C)C)C1(n2[pH]c(OC)c2N)NC1(O)O",
                    0.900407487767624
                ],
                [
                    "C=NS(=O)Nc1[pH][pH]c2ocnc2[pH]c1N(CCN(C)C)C(O)c1c(OC)[pH]n1C(N)(N)N",
                    0.900394669432769
                ],
                [
                    "C=NS(=O)Nc1[pH][pH]c2ocnc2[pH]c1N(CCN(C)C)C(N)n1[pH]c(OC)c1C(N)(N)O",
                    0.900394669432769
                ],
                [
                    "C=NS(=O)Nc1[pH][pH]c2ocnc2[pH]c1N(CCN(C)C)C(N)(O)n1[pH]c(OC)c1C(N)N",
                    0.900394669432769
                ],
                [
                    "C=NS(=O)Nc1[pH][pH]c2ocnc2[pH]c1N(CCN(C)C)C(N)(N)n1[pH]c(OC)c1C(N)O",
                    0.900394669432769
                ],
                [
                    "C=NS(=O)Nc1[pH][pH]c2ocnc2[pH]c1N(CCN(C)C)C1(n2[pH]c(OP)c2P)NC1(N)N",
                    0.9001871073693675
                ],
                [
                    "C=NS(=O)Nc1[pH][pH]c2ocnc2[pH]c1N(CCN(C)C)C(N)(n1cc(OP)[pH]1)C1(N)NN1",
                    0.9000978852452066
                ],
                [
                    "C=NS(=O)Nc1[pH][pH]c2ocnc2[pH]c1N(CCN(C)C)C(O)C(N)(O)n1[pH]c(OC)c1N",
                    0.8998138153083701
                ],
                [
                    "C=NS(=O)Nc1[pH][pH]c2ocnc2[pH]c1N(CCN(C)C)C(O)(C(N)O)n1[pH]c(OC)c1N",
                    0.8998138153083701
                ],
                [
                    "C=NS(=O)Nc1[pH][pH]c2ocnc2[pH]c1N(CCN(C)C)C(N)C(O)(O)n1[pH]c(OC)c1N",
                    0.8998138153083701
                ],
                [
                    "C=NS(=O)Nc1[pH][pH]c2ocnc2[pH]c1N(CCN(C)C)C(N)(C(O)O)n1[pH]c(OC)c1N",
                    0.8998138153083701
                ],
                [
                    "C=NS(=O)Nc1[pH][pH]c2ocnc2[pH]c1N(CCN(C)C)C(O)n1[pH]c(OC)c1C(N)(N)O",
                    0.8996499909992316
                ],
                [
                    "C=NS(=O)Nc1[pH][pH]c2on(P)c2[pH]c1N(CCN(C)C)C(O)(n1cc(OC)[pH]1)C(N)(N)O",
                    0.8995407682327061
                ],
                [
                    "C=NS(=O)Nc1[pH][pH]c2on(P)c2[pH]c1N(CCN(C)C)C(O)(n1cc(OC)[pH]1)C(N)(N)N",
                    0.8995407682327061
                ],
                [
                    "C=NS(=O)Nc1[pH][pH]c2on(P)c2[pH]c1N(CCN(C)C)C(N)(n1cc(OP)[pH]1)C(N)(N)O",
                    0.8995407682327061
                ],
                [
                    "C=NS(=O)Nc1[pH][pH]c2on(P)c2[pH]c1N(CCN(C)C)C(N)(n1cc(OC)[pH]1)C(N)(N)O",
                    0.8995407682327061
                ],
                [
                    "C=NS(=O)Nc1[pH][pH]c2on(C)c2[pH]c1N(CCN(C)C)C(N)(n1cc(OP)[pH]1)C(N)(O)O",
                    0.8995407682327061
                ],
                [
                    "C=NS(=O)Nc1[pH][pH]c2on(C)c2[pH]c1N(CCN(C)C)C(N)(n1cc(OP)[pH]1)C(N)(N)O",
                    0.8995407682327061
                ],
                [
                    "C=NS(=O)Nc1[pH][pH]c2ocnc2[pH]c1N(CCN(C)C)C(N)C(N)(N)n1[pH]c(OP)c1P",
                    0.8995229334075212
                ],
                [
                    "C=NS(=O)Nc1[pH][pH]c2ocnc2[pH]c1N(CCN(C)C)C(N)(C(N)N)n1[pH]c(OP)c1P",
                    0.8995229334075212
                ],
                [
                    "C=NS(=O)Nc1[pH][pH]c2on(P)c2[pH]c1N(CCN(C)C)C(N)(n1cc(OP)[pH]1)C(N)(O)O",
                    0.8995043375693186
                ],
                [
                    "C=NS(=O)Nc1[pH][pH]c2ocnc2[pH]c1N(CCN(C)C)C(N)(C(N)NN)n1cc(OP)[pH]1",
                    0.8994075230242472
                ]
            ],
            "execution_time": 12.593271493911743,
            "number_scoring_function_calls": 1000,
            "metadata": {
                "top_1": 0.9029289290247107,
                "top_10": 0.9029289290247107,
                "top_100": 0.9012071425516917,
                "internal_similarity_max": 0.9178082191780822,
                "internal_similarity_mean": 0.6186483734077787,
                "internal_similarity_histogram_density": [
                    [
                        0.1,
                        0.0,
                        0.0,
                        0.08200000000000002,
                        0.7980000000000002,
                        3.135999999999997,
                        3.7520000000000007,
                        1.6300000000000003,
                        0.45000000000000007,
                        0.05200000000000001
                    ]
                ],
                "internal_similarity_histogram_bins": [
                    [
                        0.0,
                        0.1,
                        0.2,
                        0.30000000000000004,
                        0.4,
                        0.5,
                        0.6000000000000001,
                        0.7000000000000001,
                        0.8,
                        0.9,
                        1.0
                    ]
                ]
            }
        },
        {
            "benchmark_name": "Fexofenadine MPO",
            "score": 0.9716659138586453,
            "optimized_molecules": [
                [
                    "CC=C1C=CC(C(O)CCCN2CCC(C(O)(C3=CC=C3)C3=CN3)CC2)=CC=CC1(C)C(=O)O",
                    0.979607463022213
                ],
                [
                    "CC=C1C=CC(C(O)CCCN2CCCC(C(O)(C3=CC=C3)C3=CN3)CC2)=CC=CC1(C)C(=O)O",
                    0.9739657825070996
                ],
                [
                    "CC=C1C=CC(C(O)CCCN2CCC(C(O)(C3=CC=C3)C3=CNC3)CC2)=CC=CC1(C)C(=O)O",
                    0.9724066436128902
                ],
                [
                    "CC=C1C=CC(C(O)CCCN2CCC(C(O)(C3=CC=C3)C3=CCN3)CC2)=CC=CC1(C)C(=O)O",
                    0.9724066436128902
                ],
                [
                    "CC=C1C=CC(C(O)CCCN2CCC(C(O)(C3=CC=C3)C3=CC3N)CC2)=CC=CC1(C)C(=O)O",
                    0.9724066436128902
                ],
                [
                    "CC=C1C=CC(C(O)CCCN2CCC(C(O)(C(O)=CN)C3=CC=C3)CC2)=CC=CC1(C)C(=O)O",
                    0.9724066436128902
                ],
                [
                    "CC=C1C=CC(C(O)CCCN2CCC(C(O)(C(O)=CO)C3=CC=C3)CC2)=CC=CC1(C)C(=O)O",
                    0.9703100580866438
                ],
                [
                    "CC=C1C=CC(C(O)CCCN2CCC(C(O)(C3=CCC=C3)C3=CN3)CC2)=CC=CC1(C)C(=O)O",
                    0.9693683098368621
                ],
                [
                    "CC=C1C=CC(C(O)CCCN2CCC(C(O)(C(N)=CO)C3=CC=C3)CC2)=CC=CC1(C)C(=O)O",
                    0.9693683098368621
                ],
                [
                    "CC=C1C=CC(C(O)CCCN2CCC(C(O)(C(N)=CC)C3=CC=C3)CC2)=CC=CC1(C)C(=O)O",
                    0.9693106002124242
                ],
                [
                    "CC=C1C=CC(C(O)CCCN2CCC(C(O)(C(C)=CN)C3=CC=C3)CC2)=CC=CC1(C)C(=O)O",
                    0.9693106002124242
                ],
                [
                    "CC=C1C=CC(C(O)CCCN2CCC(C3(O)C4=CC(C=C4)C3=CN)CC2)=CC=CC1(C)C(=O)O",
                    0.967851037940015
                ],
                [
                    "CC=C1C=CC(C(O)CCCN2CCC(C3(O)C(=CN)n4ccc3c4)CC2)=CC=CC1(C)C(=O)O",
                    0.967851037940015
                ],
                [
                    "CC=C1C=CC(C(O)CCCN2CCC(C(O)(C3=CC=C3)C3=CN3N)CC2)=CC=CC1(C)C(=O)O",
                    0.967851037940015
                ],
                [
                    "CC=C1C=CC(C(O)CCCN2CCC(C(O)(C3=C=CN3)C3=CC=C3)CC2)=CC=CC1(C)C(=O)O",
                    0.967851037940015
                ],
                [
                    "CC=C1C=CC(C(O)CCCN2CCC(C(O)(C(S)=CN)C3=CC=C3)CC2)=CC=CC1(C)C(=O)O",
                    0.967851037940015
                ],
                [
                    "CC=C1C=CC(C(O)CCCN2CCC(C(O)(C(P)=CN)C3=CC=C3)CC2)=CC=CC1(C)C(=O)O",
                    0.967851037940015
                ],
                [
                    "CC=C1C=CC(C(O)CCCN2CCC(C(O)(C(N)=CS)C3=CC=C3)CC2)=CC=CC1(C)C(=O)O",
                    0.967851037940015
                ],
                [
                    "CC=C1C=CC(C(O)CCCN2CCC(C(O)(C(N)=CN)C3=CC=C3)CC2)=CC=CC1(C)C(=O)O",
                    0.967851037940015
                ],
                [
                    "CC=C1C=CC(C(O)CCCN2CCC(C(O)(C(F)=CN)C3=CC=C3)CC2)=CC=CC1(C)C(=O)O",
                    0.967851037940015
                ],
                [
                    "CC=C1C=CC(C(O)CCCN2CCCC(C(O)(C3=CC=C3)C3=CC3N)CC2)=CC=CC1(C)C(=O)O",
                    0.9664816662748329
                ],
                [
                    "CC=C1C=CC(C(O)CCCN2CCCC(C(O)(C(O)=CN)C3=CC=C3)CC2)=CC=CC1(C)C(=O)O",
                    0.9664816662748329
                ],
                [
                    "CC=C1C=CC(C(O)CCCN2CCC(C(O)(C3=CN3)C3C=CC=C3)CC2)=CC=CC1(C)C(=O)O",
                    0.9663350074461361
                ],
                [
                    "CC=C1C=CC(C(O)CCCN2CCCC(C(O)(C3=CC=C3)C3=CNC3)CC2)=CC=CC1(C)C(=O)O",
                    0.9662998301921817
                ],
                [
                    "CC=C1C=CC(C(O)CCCN2CCCC(C(O)(C3=CC=C3)C3=CCN3)CC2)=CC=CC1(C)C(=O)O",
                    0.9662998301921817
                ],
                [
                    "CC=C1C=CC(C(O)CCCN2CCC(C(O)(CC=CN)C3=CC=C3)CC2)=CC=CC1(C)C(=O)O",
                    0.9660321892399221
                ],
                [
                    "CC=C1C=CC(C(O)CCCN2CCC(C(O)(C(O)=CCO)C3=CC=C3)CC2)=CC=CC1(C)C(=O)O",
                    0.965523899651761
                ],
                [
                    "CC=C1C=CC(C(O)CCCN2CCC(C(O)(C(O)=CCN)C3=CC=C3)CC2)=CC=CC1(C)C(=O)O",
                    0.965523899651761
                ],
                [
                    "CC1(C(=O)O)C=CC=C(C(O)CCCN2CCC(C3(O)C4=C3C=C4)CC2)C=CC1=CC=CC=CCCO",
                    0.9649464272039079
                ],
                [
                    "CC=C1C=CC(C(O)CCCN2CCC(C(O)(C3=CC=C3)C3=CCNC3)CC2)=CC=CC1(C)C(=O)O",
                    0.9649033828358246
                ],
                [
                    "CC=C1C=CC(C(O)CCCN2CCC(C3(O)C(O)=CN=C4C=CC3=C4)CC2)=CC=CC1(C)C(=O)O",
                    0.9648859890009535
                ],
                [
                    "CC=C1C=CC(C(O)CCCN2CCC(C(O)(C3=CC=C3)C3=CNCC3)CC2)=CC=CC1(C)C(=O)O",
                    0.9647218436950481
                ],
                [
                    "CC=C1C=CC(C(O)CCCN2CCC(C(O)(OC=CN)C3=CC=C3)CC2)=CC=CC1(C)C(=O)O",
                    0.9645716184777939
                ],
                [
                    "CC1(C(=O)O)C=CC=C(C(O)CCCN2CCC(C3(O)C4=C3C=C4)CC2)C=CC1=CC=CC=O",
                    0.9642054876327965
                ],
                [
                    "CC=C1C=CC(C(O)CCCN2CCC(C3(O)C4=CC(C=C4)C3=CO)CC2)=CC=CC1(C)C(=O)O",
                    0.964010775963123
                ],
                [
                    "CC1(C(=O)O)C=CC=C(C(O)CCCN2CCC(C3(O)C4=C3C=C4)CC2)C=CC1=CC=CC=CCO",
                    0.9632964847062042
                ],
                [
                    "CC=C1C=CC(C(O)CCCN2CCC(C(O)(C=CN)C3=CC=C3)CC2)=CC=CC1(C)C(=O)O",
                    0.9631861359352167
                ],
                [
                    "CCC=C1C=CC(C(O)CCCN2CCC(C(O)(C3=CC=C3)C3=CN3)CC2)=CC=CC1(C)C(=O)O",
                    0.9626765809474129
                ],
                [
                    "CC=C1C=CC(C(O)CCCN2CCC(C(O)(C3=CC=C3)C3=CN(N)C3)CC2)=CC=CC1(C)C(=O)O",
                    0.9625578931665346
                ],
                [
                    "CC1(C(=O)O)C=CC=C(C(O)CCCN2CCC(C(O)(C3=CC=C3)C3=CN3)CC2)C=CC1=CS",
                    0.9625422947434066
                ],
                [
                    "CC1(C(=O)O)C=CC=C(C(O)CCCN2CCC(C(O)(C3=CC=C3)C3=CN3)CC2)C=CC1=CN",
                    0.9625422947434066
                ],
                [
                    "CC1(C(=O)O)C=CC=C(C(O)CCCN2CCC(C(O)(C3=CC=C3)C3=CN3)CC2)C=CC1=CBr",
                    0.9625422947434066
                ],
                [
                    "CC1(C(=O)O)C=CC=C(C(O)CCCN2CCC(C3(O)C4=C3C=C4)CC2)C=CC1=CC=CO",
                    0.9625367992435535
                ],
                [
                    "CC=C1C=CC(C(O)CCCN2CCCC(C3(O)C(=CN)n4ccc3c4)CC2)=CC=CC1(C)C(=O)O",
                    0.9620716944664771
                ],
                [
                    "CC=C1C=CC(C(O)CCCN2CCCC(C(O)(C3=CC=C3)C3=CN3N)CC2)=CC=CC1(C)C(=O)O",
                    0.9620716944664771
                ],
                [
                    "CC=C1C=CC(C(O)CCCN2CCCC(C(O)(C(N)=CN)C3=CC=C3)CC2)=CC=CC1(C)C(=O)O",
                    0.9620716944664771
                ],
                [
                    "CC=C1C=CC(C(O)CCCN2CCCC(C3(O)C4=CC(C=C4)C3=CN)CC2)=CC=CC1(C)C(=O)O",
                    0.9620144192331045
                ],
                [
                    "CC=C1C=CC(C(O)CCCN2CCC(C(O)(C3=CC=C3)C(=CS)CO)CC2)=CC=CC1(C)C(=O)O",
                    0.9619416587515144
                ],
                [
                    "CC=C1C=CC(C(O)CCCN2CCC(C(O)(C3=CC=C3)C(=CN)CO)CC2)=CC=CC1(C)C(=O)O",
                    0.9619416587515144
                ],
                [
                    "CC=C1C=CC(C(O)CCCN2CCC(C(O)(C(O)=CN)C3=CCC=C3)CC2)=CC=CC1(C)C(=O)O",
                    0.9619416587515144
                ],
                [
                    "CC1(C(=O)O)C=CC=C(C(O)CCCN2CCCC(C(O)(C3=CC=C3)C3=CN3)CC2)C=CC1=CO",
                    0.9619282067623119
                ],
                [
                    "CC1(C(=O)O)C=CC=C(C(O)CCCN2CCCC(C(O)(C3=CC=C3)C3=CC3)CC2)C=CC1=CN",
                    0.9619282067623119
                ],
                [
                    "CC=C1C=CC(C(O)CCCN2CCC(C(O)(C3=CCC=C3)C3=CNC3)CC2)=CC=CC1(C)C(=O)O",
                    0.9617606768363162
                ],
                [
                    "CC=C1C=CC(C(O)CCCN2CCC(C(O)(C(N)=CCl)C3=CC=C3)CC2)=CC=CC1(C)C(=O)O",
                    0.9617179092238226
                ],
                [
                    "CC=C1C=CC(C(O)CCCN2CCC(C(O)(C(Cl)=CN)C3=CC=C3)CC2)=CC=CC1(C)C(=O)O",
                    0.9617179092238226
                ],
                [
                    "CC=C1C=CC(C(O)CCCN2CCC(C3(O)C(=CO)C4=C3C=C4)CC2)=CC=CC1(C)C(=O)O",
                    0.9616401927203087
                ],
                [
                    "CC1(C(=O)O)C=CC=C(C(O)CCCN2CCC(C3(O)C4=C3C=C4)CC2)C=CC1=CC=CCO",
                    0.9611418795962045
                ],
                [
                    "CC=C1C=CC(C(O)CCCN2CCC(C3(O)C4=C3C(C=CO)=C4)CC2)=CC=CC1(C)C(=O)O",
                    0.9611166699786197
                ],
                [
                    "CC=C1C=CC(C(O)CCCN2CCC(C3(O)C4=CC(C=C4)C3=CCN)CC2)=CC=CC1(C)C(=O)O",
                    0.9610766028364031
                ],
                [
                    "CC=C1C=CC(C(O)CCCN2CCC(C(O)(C3=CC=C3)C3=CN3CN)CC2)=CC=CC1(C)C(=O)O",
                    0.9610766028364031
                ],
                [
                    "CC=C1C=CC(C(O)CCCN2CCC(C(O)(C(S)=CCN)C3=CC=C3)CC2)=CC=CC1(C)C(=O)O",
                    0.9610766028364031
                ],
                [
                    "CC=C1C=CC(C(O)CCCN2CCC(C(O)(C(O)=CNP)C3=CC=C3)CC2)=CC=CC1(C)C(=O)O",
                    0.9610766028364031
                ],
                [
                    "CC=C1C=CC(C(O)CCCN2CCC(C(O)(C(O)=CNN)C3=CC=C3)CC2)=CC=CC1(C)C(=O)O",
                    0.9610766028364031
                ],
                [
                    "CC=C1C=CC(C(O)CCCN2CCC(C(O)(C(O)=CNC)C3=CC=C3)CC2)=CC=CC1(C)C(=O)O",
                    0.9610766028364031
                ],
                [
                    "CC=C1C=CC(C(O)CCCN2CCC(C(O)(C(N)=CCS)C3=CC=C3)CC2)=CC=CC1(C)C(=O)O",
                    0.9610766028364031
                ],
                [
                    "CC=C1C=CC(C(O)CCCN2CCC(C(O)(C(N)=CCN)C3=CC=C3)CC2)=CC=CC1(C)C(=O)O",
                    0.9610766028364031
                ],
                [
                    "CC=C1C=CC(C(O)CCCN2CCC(C(O)(C(F)=CCN)C3=CC=C3)CC2)=CC=CC1(C)C(=O)O",
                    0.9610766028364031
                ],
                [
                    "CC=C1C=CC(C(O)CCCN2CCCC(C(O)(C=CN)C3=CC=C3)CC2)=CC=CC1(C)C(=O)O",
                    0.9609941201321427
                ],
                [
                    "CC1(C(=O)O)C=CC=C(C(O)CCCN2CCC(C3(O)C4=C3C=C4)CC2)C=CC1=CC=CN",
                    0.9609712158513117
                ],
                [
                    "CC=C1C=CC(C(O)CCCN2CCC(C(O)(C(O)=COO)C3=CC=C3)CC2)=CC=CC1(C)C(=O)O",
                    0.9607465040967255
                ],
                [
                    "CC=C1C=CC(C(O)CCCN2CCC(C(O)(OC=CO)C3=CC=C3)CC2)=CC=CC1(C)C(=O)O",
                    0.9604802333312209
                ],
                [
                    "CC=C1C=CC(C(O)CCCN2CCC(C(O)(C3=CCN3)C3C=CC=C3)CC2)=CC=CC1(C)C(=O)O",
                    0.9604624962137064
                ],
                [
                    "CC=C1C=CC(C(O)CCCN2CCC(C(O)(C3=CC=C3)C3=CC3(N)O)CC2)=CC=CC1(C)C(=O)O",
                    0.9604624962137064
                ],
                [
                    "CC=C1C=CC(C(O)CCCN2CCC(C(O)(C3=CC=C3)C(=CS)CN)CC2)=CC=CC1(C)C(=O)O",
                    0.9604624962137064
                ],
                [
                    "CC=C1C=CC(C(O)CCCN2CCC(C(O)(C3=CC=C3)C(=CN)CS)CC2)=CC=CC1(C)C(=O)O",
                    0.9604624962137064
                ],
                [
                    "CC=C1C=CC(C(O)CCCN2CCC(C(O)(C3=CC=C3)C(=CN)CN)CC2)=CC=CC1(C)C(=O)O",
                    0.9604624962137064
                ],
                [
                    "CC=C1C=CC(C(O)CCCN2CCC(C(O)(C3=CC=C3)C(=CN)CF)CC2)=CC=CC1(C)C(=O)O",
                    0.9604624962137064
                ],
                [
                    "CC=C1C=CC(C(O)CCCN2CCC(C(O)(C(O)=CN)C3=CC=CC3)CC2)=CC=CC1(C)C(=O)O",
                    0.9604624962137064
                ],
                [
                    "CC=C1C=CC(C(O)CCCN2CCC(C(O)(C(O)=CN)C3=CC=C=C3)CC2)=CC=CC1(C)C(=O)O",
                    0.9604624962137064
                ],
                [
                    "CC1(C(=O)O)C=CC=C(C(O)CCCN2CCC(C3(O)C4=C3C=C4)CC2)C=CC1=CC=CC=CN",
                    0.960428891871842
                ],
                [
                    "CC=C1C=CC(C(O)CCCN2CCCC(C(O)(OC=CN)C3=CC=C3)CC2)=CC=CC1(C)C(=O)O",
                    0.9603537056423292
                ],
                [
                    "CC(=CN)C(O)(C1=CC=C1)C1CCN(CCCC(O)C2=CC=CC(C)(C(=O)O)C(=CN)C=C2)CC1",
                    0.9602829717755608
                ],
                [
                    "CC1(C(=O)O)C=CC=C(C(O)CCCN2CCC(C3(O)C4=C3C=C4)CC2)C=CC1=CC=CC=CO",
                    0.959908458047632
                ],
                [
                    "CC=C1C=CC(C(O)CCCN2CCC(C3(O)C4=C3C(C=CN)=C4)CC2)=CC=CC1(C)C(=O)O",
                    0.9595651012420727
                ],
                [
                    "CC=C1C=CC(C(O)CCCN2CCC(C(O)(CC=CCN)C3=CC=C3)CC2)=CC=CC1(C)C(=O)O",
                    0.9593533959264928
                ],
                [
                    "CC=C1C=CC(C(O)CCCN2CCCC(C(O)(C(O)=CCN)C3=CC=C3)CC2)=CC=CC1(C)C(=O)O",
                    0.9593353429730173
                ],
                [
                    "CC=C1C=CC(C(O)CCCN2CCC(C(O)(C(O)=CCCO)C3=CC=C3)CC2)=CC=CC1(C)C(=O)O",
                    0.9589373099285047
                ],
                [
                    "CC=C1C=CC(C(O)CCCN2CCC(C(O)(C(O)=CCCN)C3=CC=C3)CC2)=CC=CC1(C)C(=O)O",
                    0.9589373099285047
                ],
                [
                    "CC1(C(=O)O)C=CC=C(C(O)CCCN2CCC(C3(O)C4=C3C=C4)CC2)C=CC1=CC=CCCO",
                    0.9589307197922954
                ],
                [
                    "CC=C1C=CC(C(O)CCCN2CCCC(C(O)(C3=CC=C3)C3=CC3CN)CC2)=CC=CC1(C)C(=O)O",
                    0.9587327563252062
                ],
                [
                    "CC=C1C=CC(C(O)CCCN2CCC(C3(O)C(=CN)C4=C3C=C4)CC2)=CC=CC1(C)C(=O)O",
                    0.9585519702091704
                ],
                [
                    "CC=C1C=CC(C(O)CCCN2CCC(C(O)(C=CCN)C3=CC=C3)CC2)=CC=CC1(C)C(=O)O",
                    0.958511227950729
                ],
                [
                    "CC=C1C=CC(C(O)CCCN2CCC(C(O)(NC=CCO)C3=CC=C3)CC2)=CC=CC1(C)C(=O)O",
                    0.9584720464275853
                ],
                [
                    "CC=C1C=CC(C(O)CCCN2CCCC(C(O)(NN3C=C3)C3=CC=C3)CC2)=CC=CC1(C)C(=O)O",
                    0.9582770835764686
                ],
                [
                    "CC=C1C=CC(C(O)CCCN2CCC(C3(O)C(=CO)S4=C3C=C4)CC2)=CC=CC1(C)C(=O)O",
                    0.9582728741243915
                ],
                [
                    "CC=C1C=CC(C(O)CCCN2CCCC(C(O)(NC=CO)C3=CC=C3)CC2)=CC=CC1(C)C(=O)O",
                    0.9579430728702277
                ],
                [
                    "CC=C1C=CC(C(O)CCCN2CCCC(C(O)(C3=CC=C3)C3=CCNC3)CC2)=CC=CC1(C)C(=O)O",
                    0.957816762076573
                ],
                [
                    "CC=C1C=CC(C(O)CCCN2CCC(C(O)(C3=CCC=C3)C3=CN3O)CC2)=CC=CC1(C)C(=O)O",
                    0.9576119574678305
                ],
                [
                    "CC=C1C=CC(C(O)CCCN2CCC(C(O)(C3=CC=C3)C(=CN)OO)CC2)=CC=CC1(C)C(=O)O",
                    0.9575074937256514
                ],
                [
                    "CC=C1C=CC(C(O)CCCN2CCC(C(O)(C3=CC=C3)C(=CN)OC)CC2)=CC=CC1(C)C(=O)O",
                    0.9575074937256514
                ]
            ],
            "execution_time": 11.26103401184082,
            "number_scoring_function_calls": 1000,
            "metadata": {
                "top_1": 0.979607463022213,
                "top_10": 0.9721557097953666,
                "top_100": 0.9632345687583563,
                "internal_similarity_max": 0.9466666666666667,
                "internal_similarity_mean": 0.6446516953834169,
                "internal_similarity_histogram_density": [
                    [
                        0.1,
                        0.0,
                        0.0,
                        0.0,
                        0.3400000000000001,
                        3.0359999999999974,
                        3.3820000000000006,
                        2.3920000000000003,
                        0.7080000000000002,
                        0.04200000000000001
                    ]
                ],
                "internal_similarity_histogram_bins": [
                    [
                        0.0,
                        0.1,
                        0.2,
                        0.30000000000000004,
                        0.4,
                        0.5,
                        0.6000000000000001,
                        0.7000000000000001,
                        0.8,
                        0.9,
                        1.0
                    ]
                ]
            }
        },
        {
            "benchmark_name": "Ranolazine MPO",
            "score": 0.9673890826393091,
            "optimized_molecules": [
                [
                    "CC=CC(OC)=C(C=CO)OCC(Br)CCCCN(CCN(F)SSO)CC(=O)Nc1c(C)cccc1C",
                    0.9695074170627366
                ],
                [
                    "CC=CC(OC)=C(C=CO)OCC(Br)CCCCN(CCN(F)S#SO)CC(=O)Nc1c(C)cccc1C",
                    0.9695074170627366
                ],
                [
                    "CC=CC(OC)=C(C=CO)OCC(Br)CCCCN(CCN(F)PSO)CC(=O)Nc1c(C)cccc1C",
                    0.9685624489139697
                ],
                [
                    "COC(C=CCl)=C(C=CO)OCC(C)CCCCN(CCN(F)SSO)CC(=O)Nc1c(C)cccc1C",
                    0.9684712633438358
                ],
                [
                    "COC(C=CBr)=C(C=CO)OCC(C)CCCCN(CCN(F)SSO)CC(=O)Nc1c(C)cccc1C",
                    0.9684712633438358
                ],
                [
                    "COC(C=CBr)=C(C=CO)OCC(C)CCCCN(CCN(F)S#SO)CC(=O)Nc1c(C)cccc1C",
                    0.9684712633438358
                ],
                [
                    "COC(C=CBr)=C(C=CO)OCC(C)CCCCN(CCN(F)PSO)CC(=O)Nc1c(C)cccc1C",
                    0.9684712633438358
                ],
                [
                    "COC(C=CCl)=C(C=CO)OCC(C)CCCCN(CCN(F)PSO)CC(=O)Nc1c(C)cccc1C",
                    0.9681727640932178
                ],
                [
                    "COC(C=CCl)=C(C=CO)OCC(Br)CCCCN(CCN(F)SSO)CC(=O)Nc1c(C)cccc1C",
                    0.9672009694171344
                ],
                [
                    "COC(C=CCl)=C(C=CO)OCC(Br)CCCCN(CCN(F)S#SO)CC(=O)Nc1c(C)cccc1C",
                    0.9672009694171344
                ],
                [
                    "COC(C=CCl)=C(C=CO)OCC(Br)CCCCN(CCN(F)PSO)CC(=O)Nc1c(C)cccc1C",
                    0.9672009694171344
                ],
                [
                    "COC(C=CBr)=C(C=CO)OCC(F)CCCCN(CCN(Br)PSO)CC(=O)Nc1c(C)cccc1C",
                    0.9672009694171344
                ],
                [
                    "COC(C=CBr)=C(C=CO)OCC(Cl)CCCCN(CCN(F)SSO)CC(=O)Nc1c(C)cccc1C",
                    0.9672009694171344
                ],
                [
                    "COC(C=CBr)=C(C=CO)OCC(Cl)CCCCN(CCN(F)S#SO)CC(=O)Nc1c(C)cccc1C",
                    0.9672009694171344
                ],
                [
                    "COC(C=CBr)=C(C=CO)OCC(Cl)CCCCN(CCN(F)PSO)CC(=O)Nc1c(C)cccc1C",
                    0.9672009694171344
                ],
                [
                    "COC(C=CBr)=C(C=CO)OCC(Br)CCCCN(CCN(F)SSO)CC(=O)Nc1c(C)cccc1C",
                    0.9672009694171344
                ],
                [
                    "COC(C=CBr)=C(C=CO)OCC(Br)CCCCN(CCN(F)S#SO)CC(=O)Nc1c(C)cccc1C",
                    0.9672009694171344
                ],
                [
                    "COC(C=CBr)=C(C=CO)OCC(Br)CCCCN(CCN(F)PSO)CC(=O)Nc1c(C)cccc1C",
                    0.9672009694171344
                ],
                [
                    "COC(C=CCl)=C(C=CO)OCC(Cl)CCCCN(CCN(F)SSO)CC(=O)Nc1c(C)cccc1C",
                    0.9671332924291176
                ],
                [
                    "COC(C=CCl)=C(C=CO)OCC(Cl)CCCCN(CCN(F)S#SO)CC(=O)Nc1c(C)cccc1C",
                    0.9671332924291176
                ],
                [
                    "COC(C=CCl)=C(C=CO)OCC(Cl)CCCCN(CCN(F)PSO)CC(=O)Nc1c(C)cccc1C",
                    0.9664588924823176
                ],
                [
                    "CC=CC(OC)=C(C=CO)OCC(C)CCCCN(CCN(F)SSO)CC(=O)Nc1c(C)cccc1C",
                    0.9661886973938425
                ],
                [
                    "CC=CC(OC)=C(C=CO)OCC(C)CCCCN(CCN(F)S#SO)CC(=O)Nc1c(C)cccc1C",
                    0.9661886973938425
                ],
                [
                    "CC=CC=C(OCC(Br)CCCCN(CCN(F)PSO)CC(=O)Nc1c(C)cccc1C)C(=CO)OC",
                    0.9660248679903554
                ],
                [
                    "COC(C=CO)=C(C=CBr)OCC(C)CCCCN(CCN(F)PSO)CC(=O)Nc1c(C)cccc1C",
                    0.9659307415575024
                ],
                [
                    "COC(=CO)C(=CC=CBr)OCC(C)CCCCN(CCN(F)PSO)CC(=O)Nc1c(C)cccc1C",
                    0.9659307415575024
                ],
                [
                    "COC(C=CSBr)=C(C=CO)OCC(C)CCCCN(CCN(F)CSO)CC(=O)Nc1c(C)cccc1C",
                    0.9658567493901545
                ],
                [
                    "COC(C=CPBr)=C(C=CO)OCC(C)CCCCN(CCN(F)CSO)CC(=O)Nc1c(C)cccc1C",
                    0.9658567493901545
                ],
                [
                    "COC(C=CSO)=C(C=CO)OCC(C)CCCCN(CCN(F)SSO)CC(=O)Nc1c(C)cccc1C",
                    0.9658405045889279
                ],
                [
                    "COC(C=CSO)=C(C=CO)OCC(C)CCCCN(CCN(F)PSO)CC(=O)Nc1c(C)cccc1C",
                    0.9651155327302793
                ],
                [
                    "CC=CC(OC)=C(C=CO)OCC(Cl)CCCCN(CCN(F)SSO)CC(=O)Nc1c(C)cccc1C",
                    0.9649021380056336
                ],
                [
                    "CC=CC(OC)=C(C=CO)OCC(Cl)CCCCN(CCN(F)S#SO)CC(=O)Nc1c(C)cccc1C",
                    0.9649021380056336
                ],
                [
                    "COC(C=CSBr)=C(C=CO)OCC(C)CCCCN(CCN(F)OSO)CC(=O)Nc1c(C)cccc1C",
                    0.9646865999686471
                ],
                [
                    "COC(C=CPBr)=C(C=CO)OCC(C)CCCCN(CCN(F)OSO)CC(=O)Nc1c(C)cccc1C",
                    0.9646865999686471
                ],
                [
                    "COC(=CO)C(=CC=CBr)OCC(Cl)CCCCN(CCN(F)PSO)CC(=O)Nc1c(C)cccc1C",
                    0.9646605633079051
                ],
                [
                    "COC(=CO)C(=CC=CBr)OCC(Br)CCCCN(CCN(F)PSO)CC(=O)Nc1c(C)cccc1C",
                    0.9646605633079051
                ],
                [
                    "COC(C=CPBr)=C(C=CO)OCC(Br)CCCCN(CCN(F)CSO)CC(=O)Nc1c(C)cccc1C",
                    0.9646112367719378
                ],
                [
                    "CC=C(OCC(Br)CCCCN(CCN(F)SSO)CC(=O)Nc1c(C)cccc1C)C(=CC=CO)OC",
                    0.964115620016891
                ],
                [
                    "COC(C=CCl)=C(C=CO)OCC(C)CCCCN(CCN(CF)SSO)CC(=O)Nc1c(C)cccc1C",
                    0.963979467923135
                ],
                [
                    "COC(C=CBr)=C(C=CO)OCC(C)CCCCN(CCN(CF)SSO)CC(=O)Nc1c(C)cccc1C",
                    0.963979467923135
                ],
                [
                    "COC(C=CBr)=C(C=CO)OCC(C)CCCCN(CCN(CF)S#SO)CC(=O)Nc1c(C)cccc1C",
                    0.963979467923135
                ],
                [
                    "COC(C=CBr)=C(C=CO)OCC(C)CCCCN(CCN(CF)PSO)CC(=O)Nc1c(C)cccc1C",
                    0.963979467923135
                ],
                [
                    "CC=CC(OC)=C(C=CO)OCC(Br)CCCCN(CCN(CF)SSO)CC(=O)Nc1c(C)cccc1C",
                    0.9639792110708401
                ],
                [
                    "COC(C=CF)=C(C=CO)OCC(C)CCCCN(CCN(CCl)PSO)CC(=O)Nc1c(C)cccc1C",
                    0.9639732905697016
                ],
                [
                    "COC(C=CCl)=C(C=CO)OCC(C)CCCCN(CCN(CF)PSO)CC(=O)Nc1c(C)cccc1C",
                    0.9639732905697016
                ],
                [
                    "COC(C=CBr)=C(C=CO)OCC(Br)CCCCN(CCN(F)PSO)CC(=O)Nc1c(C)c#ccc1C",
                    0.9638839712015903
                ],
                [
                    "CC=CC(OC)=C(C=CO)OCC(Br)CCCCN(CCN(CF)PSO)CC(=O)Nc1c(C)cccc1C",
                    0.9635995004776791
                ],
                [
                    "CC=CC(OC)=C(C=CO)OCC(C)CCCCN(CCN(F)PSO)CC(=O)Nc1c(C)cccc1C",
                    0.9635667795594363
                ],
                [
                    "COC(C=CS)=C(C=CO)OCC(Br)CCCCN(CCN(F)SSO)CC(=O)Nc1c(C)cccc1C",
                    0.9634394310312141
                ],
                [
                    "COC(C=CBr)=C(C=CO)OCC(S)CCCCN(CCN(F)SSO)CC(=O)Nc1c(C)cccc1C",
                    0.9634394310312141
                ],
                [
                    "CCC=CC(OC)=C(C=CO)OCC(C)CCCCN(CCN(F)SSO)CC(=O)Nc1c(C)cccc1C",
                    0.9633657553771161
                ],
                [
                    "CCC=CC(OC)=C(C=CO)OCC(C)CCCCN(CCN(F)S#SO)CC(=O)Nc1c(C)cccc1C",
                    0.9633657553771161
                ],
                [
                    "CCC=CC(OC)=C(C=CO)OCC(C)CCCCN(CCN(F)PSO)CC(=O)Nc1c(C)cccc1C",
                    0.9633657553771161
                ],
                [
                    "COC(C=CSO)=C(C=CO)OCC(Cl)CCCCN(CCN(F)PSO)CC(=O)Nc1c(C)cccc1C",
                    0.9632030745049975
                ],
                [
                    "CC=C(OCC(Br)CCCCN(CCN(F)PSO)CC(=O)Nc1c(C)cccc1C)C(=CC=CO)OC",
                    0.9631759071930275
                ],
                [
                    "COC(=CC=CO)C(=CBr)OCC(C)CCCCN(CCN(F)PSO)CC(=O)Nc1c(C)cccc1C",
                    0.9630752488911452
                ],
                [
                    "COC(=CC=CBr)C(=CO)OCC(Cl)CCCCN(CCN(F)PSO)CC(=O)Nc1c(C)cccc1C",
                    0.9630752488911452
                ],
                [
                    "COC(C=CCl)=C(C=COO)OCC(Br)CCCCN(CCN(F)SSO)CC(=O)Nc1c(C)cccc1C",
                    0.9629729905135517
                ],
                [
                    "COC(C=CCl)=C(C=COO)OCC(Br)CCCCN(CCN(F)PSO)CC(=O)Nc1c(C)cccc1C",
                    0.9629729905135517
                ],
                [
                    "COC(C=CBr)=C(C=COO)OCC(Cl)CCCCN(CCN(F)SSO)CC(=O)Nc1c(C)cccc1C",
                    0.9629729905135517
                ],
                [
                    "COC(C=CBr)=C(C=COO)OCC(Cl)CCCCN(CCN(F)PSO)CC(=O)Nc1c(C)cccc1C",
                    0.9629729905135517
                ],
                [
                    "COC(C=CBr)=C(C=COO)OCC(C)CCCCN(CCN(F)PSO)CC(=O)Nc1c(C)cccc1C",
                    0.9629729905135517
                ],
                [
                    "COC(C=CBr)=C(C=COO)OCC(Br)CCCCN(CCN(F)SSO)CC(=O)Nc1c(C)cccc1C",
                    0.9629729905135517
                ],
                [
                    "COC(C=CBr)=C(C=COO)OCC(Br)CCCCN(CCN(F)PSO)CC(=O)Nc1c(C)cccc1C",
                    0.9629729905135517
                ],
                [
                    "COC(C=CBr)=C(C=CO)OCC(C)CCCCN(CCN(OF)SSO)CC(=O)Nc1c(C)cccc1C",
                    0.9628152301487706
                ],
                [
                    "COC(C=CBr)=C(C=CO)OCC(C)CCCCN(CCN(OF)S#SO)CC(=O)Nc1c(C)cccc1C",
                    0.9628152301487706
                ],
                [
                    "COC(C=CBr)=C(C=CO)OCC(C)CCCCN(CCN(OF)PSO)CC(=O)Nc1c(C)cccc1C",
                    0.9628152301487706
                ],
                [
                    "COC(=CC=CO)C(=CCl)OCC(C)CCCCN(CCN(F)PSO)CC(=O)Nc1c(C)cccc1C",
                    0.9627784127835975
                ],
                [
                    "COC(C=CCl)=C(C=CO)OCC(Cl)CCCCN(CCN(CF)SSO)CC(=O)Nc1c(C)cccc1C",
                    0.9627400131471175
                ],
                [
                    "COC(C=CCl)=C(C=CO)OCC(Cl)CCCCN(CCN(CF)S#SO)CC(=O)Nc1c(C)cccc1C",
                    0.9627400131471175
                ],
                [
                    "COC(C=CCl)=C(C=CO)OCC(Br)CCCCN(CCN(CF)PSO)CC(=O)Nc1c(C)cccc1C",
                    0.9627400131471175
                ],
                [
                    "COC(C=CBr)=C(C=CO)OCC(Cl)CCCCN(CCN(CF)PSO)CC(=O)Nc1c(C)cccc1C",
                    0.9627400131471175
                ],
                [
                    "COC(C=CBr)=C(C=CO)OCC(Br)CCCCN(CCN(CF)SSO)CC(=O)Nc1c(C)cccc1C",
                    0.9627400131471175
                ],
                [
                    "COC(C=CBr)=C(C=CO)OCC(Br)CCCCN(CCN(CF)S#SO)CC(=O)Nc1c(C)cccc1C",
                    0.9627400131471175
                ],
                [
                    "COC(C=CBr)=C(C=CO)OCC(Br)CCCCN(CCN(CF)PSO)CC(=O)Nc1c(C)cccc1C",
                    0.9627400131471175
                ],
                [
                    "COC(C=CCl)=C(C=CO)OCC(Cl)CCCCN(CCN(CF)PSO)CC(=O)Nc1c(C)cccc1C",
                    0.9625852723957283
                ],
                [
                    "COC(C=CBr)=C(C=CO)OC1CC1CCCCN(CCN(F)SSO)CC(=O)Nc1c(C)cccc1C",
                    0.9624906307708735
                ],
                [
                    "COC(=CC=CO)C1=CCC(CCCCN(CCN2PS(O)(F)S2)CC(=O)Nc2c(C)cccc2C)PO1",
                    0.9624370370752555
                ],
                [
                    "COC(C=CCl)=C(C=CO)OCC(C)CCCCN(CCN(OF)SSO)CC(=O)Nc1c(C)cccc1C",
                    0.9623321998878851
                ],
                [
                    "COC(C=CSC)=C(C=CO)OCC(C)CCCCN(CCN(F)SSO)CC(=O)Nc1c(C)cccc1C",
                    0.962120289611901
                ],
                [
                    "COC(C=CSC)=C(C=CO)OCC(C)CCCCN(CCN(F)PSO)CC(=O)Nc1c(C)cccc1C",
                    0.962120289611901
                ],
                [
                    "COC(C=CPC)=C(C=CO)OCC(C)CCCCN(CCN(F)SSO)CC(=O)Nc1c(C)cccc1C",
                    0.962120289611901
                ],
                [
                    "COC(C=CPC)=C(C=CO)OCC(C)CCCCN(CCN(F)PSO)CC(=O)Nc1c(C)cccc1C",
                    0.962120289611901
                ],
                [
                    "COC(C=CCCl)=C(C=CO)OCC(C)CCCCN(CCN(F)SSO)CC(=O)Nc1c(C)cccc1C",
                    0.962120289611901
                ],
                [
                    "COC(C=CCBr)=C(C=CO)OCC(C)CCCCN(CCN(F)SSO)CC(=O)Nc1c(C)cccc1C",
                    0.962120289611901
                ],
                [
                    "COC(C=CCBr)=C(C=CO)OCC(C)CCCCN(CCN(F)S#SO)CC(=O)Nc1c(C)cccc1C",
                    0.962120289611901
                ],
                [
                    "COC(C=CCBr)=C(C=CO)OCC(C)CCCCN(CCN(F)PSO)CC(=O)Nc1c(C)cccc1C",
                    0.962120289611901
                ],
                [
                    "CCC=CC=C(OCC(Br)CCCCN(CCN(F)PSO)CC(=O)Nc1c(C)cccc1C)C(=CO)OC",
                    0.962120289611901
                ],
                [
                    "CCC=CC(OC)=C(C=CO)OCC(Cl)CCCCN(CCN(F)SSO)CC(=O)Nc1c(C)cccc1C",
                    0.962120289611901
                ],
                [
                    "CCC=CC(OC)=C(C=CO)OCC(Cl)CCCCN(CCN(F)S#SO)CC(=O)Nc1c(C)cccc1C",
                    0.962120289611901
                ],
                [
                    "CCC=CC(OC)=C(C=CO)OCC(Cl)CCCCN(CCN(F)PSO)CC(=O)Nc1c(C)cccc1C",
                    0.962120289611901
                ],
                [
                    "CCC=CC(OC)=C(C=CO)OCC(Br)CCCCN(CCN(F)SSO)CC(=O)Nc1c(C)cccc1C",
                    0.962120289611901
                ],
                [
                    "CCC=CC(OC)=C(C=CO)OCC(Br)CCCCN(CCN(F)S#SO)CC(=O)Nc1c(C)cccc1C",
                    0.962120289611901
                ],
                [
                    "CCC=CC(OC)=C(C=CO)OCC(Br)CCCCN(CCN(F)PSO)CC(=O)Nc1c(C)cccc1C",
                    0.962120289611901
                ],
                [
                    "CC=CC(OCC(Cl)CCCCN(CCN(F)PSO)CC(=O)Nc1c(C)cccc1C)=C(C=CSO)OC",
                    0.962120289611901
                ],
                [
                    "COC(C=CCCl)=C(C=CO)OCC(C)CCCCN(CCN(F)PSO)CC(=O)Nc1c(C)cccc1C",
                    0.9621141241724158
                ],
                [
                    "CC=CC(OC)=C(C=CO)OCC(C)CCCCN(CCN(CF)SSO)CC(=O)Nc1c(C)cccc1C",
                    0.9619806951943372
                ],
                [
                    "CC=CC(OC)=C(C=CO)OCC(C)CCCCN(CCN(CF)S#SO)CC(=O)Nc1c(C)cccc1C",
                    0.9619806951943372
                ],
                [
                    "CC=CC(OC)=C(C=CO)OCC(Cl)CCCCN(CCN(F)PSO)CC(=O)Nc1c(C)cccc1C",
                    0.9619061156784566
                ],
                [
                    "COC(C=CP(O)Br)=C(C=CO)OCC(Br)CCCCN(CCN(F)CSO)CC(=O)Nc1c(C)cccc1C",
                    0.9617176229007854
                ]
            ],
            "execution_time": 16.055505514144897,
            "number_scoring_function_calls": 1000,
            "metadata": {
                "top_1": 0.9695074170627366,
                "top_10": 0.9684037039342274,
                "top_100": 0.9642561269209634,
                "internal_similarity_max": 1.0,
                "internal_similarity_mean": 0.6281774318169842,
                "internal_similarity_histogram_density": [
                    [
                        0.1,
                        0.0,
                        0.001999999999999999,
                        0.19600000000000004,
                        0.7580000000000002,
                        2.9359999999999973,
                        3.5340000000000007,
                        1.8560000000000003,
                        0.6000000000000001,
                        0.018000000000000002
                    ]
                ],
                "internal_similarity_histogram_bins": [
                    [
                        0.0,
                        0.1,
                        0.2,
                        0.30000000000000004,
                        0.4,
                        0.5,
                        0.6000000000000001,
                        0.7000000000000001,
                        0.8,
                        0.9,
                        1.0
                    ]
                ]
            }
        },
        {
            "benchmark_name": "Perindopril MPO",
            "score": 0.7951012659543425,
            "optimized_molecules": [
                [
                    "CCCC(NC(C)C(=O)N1C(c2c(-n3[nH][pH]3)c2=O)CC2CCCCC21)C(=O)OCC",
                    0.8098851637699159
                ],
                [
                    "CCCC(NC(C)C(=O)N1C(c2c(-p3[nH][pH]3)c2=S)CC2CCCCC21)C(=O)OCC",
                    0.7989354619369612
                ],
                [
                    "CCCC(NC(C)C(=O)N1C(c2c(-n3[pH][pH]3)c2=N)CC2CCCCC21)C(=O)OCC",
                    0.7989354619369612
                ],
                [
                    "CCCC(NC(C)C(=O)N1C(c2c(-n3[nH][pH]3)c2=S)CC2CCCCC21)C(=O)OCC",
                    0.7989354619369612
                ],
                [
                    "CCCC(NC(C)C(=O)N1C(c2c(-n3[nH][pH]3)c2=P)CC2CCCCC21)C(=O)OCC",
                    0.7989354619369612
                ],
                [
                    "CCCC(NC(C)C(=O)N1C(c2c(-n3[nH][pH]3)c2=N)CC2CCCCC21)C(=O)OCC",
                    0.7989354619369612
                ],
                [
                    "CCCC(NC(C)C(=O)N1C(c2c(-n3[nH][nH]3)c2=N)CC2CCCCC21)C(=O)OCC",
                    0.7989354619369612
                ],
                [
                    "CCCC(NC(C)C(=O)N1C(c2c(-n3[pH][pH]3)c2=O)CC2CCCCCC21)C(=O)OCC",
                    0.7971302695712079
                ],
                [
                    "CCCC(NC(C)C(=O)N1C(c2c(-n3[nH][pH]3)c2=O)CC2CCCCCC21)C(=O)OCC",
                    0.7971302695712079
                ],
                [
                    "CCCC(NC(C)C(=O)N1C(Cc2c(-n3[nH][pH]3)c2=O)CC2CCCCC21)C(=O)OCC",
                    0.7971302695712079
                ],
                [
                    "CCCC(NC(C)C(=O)N1C(c2c(On3[nH][pH]3)c2=P)CC2CCCCC21)C(=O)OCC",
                    0.7864837576396145
                ],
                [
                    "CCCC(NC(C)C(=O)N1C(c2c(-n3[pH][pH]3)c2=NCl)CC2CCCCC21)C(=O)OCC",
                    0.7864837576396145
                ],
                [
                    "CCCC(NC(C)C(=O)N1C(c2c(-n3[pH][pH]3)c2=N)CC2CCCCCC21)C(=O)OCC",
                    0.7864837576396145
                ],
                [
                    "CCCC(NC(C)C(=O)N1C(c2c(On3[nH][pH]3)c2=O)CC2CCCCCC21)C(=O)OCC",
                    0.7849596270902193
                ],
                [
                    "CCCC(NC(C)C(=O)N1C(c2c(-n3[nH][pH]3)c2=O)CC2CCCCCCC21)C(=O)OCC",
                    0.7849596270902193
                ],
                [
                    "CCCC(NC(C)C(=O)N1C(Cc2c(-n3[nH][pH]3)c2=O)CC2CCCCCC21)C(=O)OCC",
                    0.7849596270902193
                ],
                [
                    "CCCC(NC(C)C(=O)N1C2CC(CCCCC2n2[pH][pH]2)C1c1c(O)c1=O)C(=O)OCC",
                    0.7824607964359516
                ],
                [
                    "CCCC(NC(C)C(=O)N1C2CC(CCCCC2n2[nH][pH]2)C1c1c(O)c1=O)C(=O)OCC",
                    0.7824607964359516
                ],
                [
                    "CCCC(NC(C)C(=O)N1C2CC(CCCCC2n2[nH][nH]2)C1c1c(O)c1=O)C(=O)OCC",
                    0.7824607964359516
                ],
                [
                    "CCCC(NC(C)C(=O)N1C(c2c(O)c2=O)CC2CCCCC(n3[nH][pH]3)C21)C(=O)OCC",
                    0.7824607964359516
                ],
                [
                    "CCCC(NC(C)C(=O)N1C2CC(CCCCC2n2[pH][pH]2)C1c1pc1=O)C(=O)OCC",
                    0.7799021878930795
                ],
                [
                    "CCCC(NC(C)C(=O)N1C2CC(CCCCC2n2[pH][pH]2)C1c1nc1=O)C(=O)OCC",
                    0.7799021878930795
                ],
                [
                    "CCCC(NC(C)C(=O)N1C2CC(CCCCC2n2[pH][pH]2)C1c1cc1=O)C(=O)OCC",
                    0.7799021878930795
                ],
                [
                    "CCCC(NC(C)C(=O)N1C2CC(CCCCC2n2[nH][pH]2)C1c1pc1=O)C(=O)OCC",
                    0.7799021878930795
                ],
                [
                    "CCCC(NC(C)C(=O)N1C2CC(CCCCC2n2[nH][pH]2)C1c1nc1=O)C(=O)OCC",
                    0.7799021878930795
                ],
                [
                    "CCCC(NC(C)C(=O)N1C2CC(CCCCC2n2[nH][pH]2)C1c1cc1=O)C(=O)OCC",
                    0.7799021878930795
                ],
                [
                    "CCCC(NC(C)C(=O)N1C2CC(CCCCC2n2[nH][nH]2)C1c1pc1=O)C(=O)OCC",
                    0.7799021878930795
                ],
                [
                    "CCCC(NC(C)C(=O)N1C2CC(CCCCC2n2[nH][nH]2)C1c1cc1=O)C(=O)OCC",
                    0.7799021878930795
                ],
                [
                    "CCCC(NC(C)C(=O)N1C(c2cc2=O)CC2CCCCC(n3[nH][pH]3)C21)C(=O)OCC",
                    0.7799021878930795
                ],
                [
                    "CCCC(NC(C)C(=O)N1C(c2c(-n3[nH][pH]3)c2=O)CC2CCCC21)C(=O)OCC",
                    0.7787059642274511
                ],
                [
                    "CCCC(NC(C)C(=O)N1C2CCCCCC2CC1C(S)c1c(-n2[nH][pH]2)c1=O)C(=O)OCC",
                    0.7771488892352636
                ],
                [
                    "CCCC(NC(C)C(=O)N1C(c2c(On3[nH][pH]3)c2=S)CC2CCCCCC21)C(=O)OCC",
                    0.7745966692414834
                ],
                [
                    "CCCC(NC(C)C(=O)N1C(c2c(On3[nH][pH]3)c2=P)CC2CCCCCC21)C(=O)OCC",
                    0.7745966692414834
                ],
                [
                    "CCCC(NC(C)C(=O)N1C(c2c(On3[nH][pH]3)c2=O)CC2CCCCCCC21)C(=O)OCC",
                    0.773329952663334
                ],
                [
                    "CCCC(NC(C)C(=O)N1C(c2c(OCn3[nH][pH]3)c2=O)CC2CCCCCC21)C(=O)OCC",
                    0.773329952663334
                ],
                [
                    "CCCC(NC(C)C(=O)N1C(c2c(Cn3[nH][pH]3)c2=O)CC2CCCCCCC21)C(=O)OCC",
                    0.773329952663334
                ],
                [
                    "CCCC(NC(C)C(=O)N1C2CC(CCCCC2p2[nH][nH]2)C1c1c(O)c1=O)C(=O)OCC",
                    0.7719841941125453
                ],
                [
                    "CCCC(NC(C)C(=O)N1C2CC(CCCCC2n2[pH][pH]2)C1c1c(F)c1=O)C(=O)OCC",
                    0.7719841941125453
                ],
                [
                    "CCCC(NC(C)C(=O)N1C2CC(CCCCC2n2[pH][pH]2)C1c1c(C)c1=O)C(=O)OCC",
                    0.7719841941125453
                ],
                [
                    "CCCC(NC(C)C(=O)N1C2CC(CCCCC2n2[nH][pH]2)C1c1c(S)c1=O)C(=O)OCC",
                    0.7719841941125453
                ],
                [
                    "CCCC(NC(C)C(=O)N1C2CC(CCCCC2n2[nH][pH]2)C1c1c(P)c1=O)C(=O)OCC",
                    0.7719841941125453
                ],
                [
                    "CCCC(NC(C)C(=O)N1C2CC(CCCCC2n2[nH][pH]2)C1c1c(O)c1=P)C(=O)OCC",
                    0.7719841941125453
                ],
                [
                    "CCCC(NC(C)C(=O)N1C2CC(CCCCC2n2[nH][pH]2)C1c1c(N)c1=O)C(=O)OCC",
                    0.7719841941125453
                ],
                [
                    "CCCC(NC(C)C(=O)N1C2CC(CCCCC2n2[nH][pH]2)C1c1c(F)c1=O)C(=O)OCC",
                    0.7719841941125453
                ],
                [
                    "CCCC(NC(C)C(=O)N1C2CC(CCCCC2n2[nH][pH]2)C1c1c(Cl)c1=O)C(=O)OCC",
                    0.7719841941125453
                ],
                [
                    "CCCC(NC(C)C(=O)N1C2CC(CCCCC2n2[nH][pH]2)C1c1c(C)c1=O)C(=O)OCC",
                    0.7719841941125453
                ],
                [
                    "CCCC(NC(C)C(=O)N1C2CC(CCCCC2n2[nH][pH]2)C1c1c(Br)c1=O)C(=O)OCC",
                    0.7719841941125453
                ],
                [
                    "CCCC(NC(C)C(=O)N1C2CC(CCCCC2n2[nH][nH]2)C1c1c(S)c1=O)C(=O)OCC",
                    0.7719841941125453
                ],
                [
                    "CCCC(NC(C)C(=O)N1C2CC(CCCCC2n2[nH][nH]2)C1c1c(P)c1=O)C(=O)OCC",
                    0.7719841941125453
                ],
                [
                    "CCCC(NC(C)C(=O)N1C2CC(CCCCC2n2[nH][nH]2)C1c1c(N)c1=O)C(=O)OCC",
                    0.7719841941125453
                ],
                [
                    "CCCC(NC(C)C(=O)N1C2CC(CCCCC2n2[nH][nH]2)C1c1c(F)c1=O)C(=O)OCC",
                    0.7719841941125453
                ],
                [
                    "CCCC(NC(C)C(=O)N1C2CC(CCCCC2n2[nH][nH]2)C1c1c(Cl)c1=O)C(=O)OCC",
                    0.7719841941125453
                ],
                [
                    "CCCC(NC(C)C(=O)N1C2CC(CCCCC2n2[nH][nH]2)C1c1c(C)c1=O)C(=O)OCC",
                    0.7719841941125453
                ],
                [
                    "CCCC(NC(C)C(=O)N1C2CC(CCCCC2n2[nH][nH]2)C1c1c(Br)c1=O)C(=O)OCC",
                    0.7719841941125453
                ],
                [
                    "CCCC(NC(C)C(=O)N1C(c2c(S)c2=O)CC2CCCCC(n3[nH][pH]3)C21)C(=O)OCC",
                    0.7719841941125453
                ],
                [
                    "CCCC(NC(C)C(=O)N1C2CC(CCCCCC2n2[nH][pH]2)C1c1c(O)c1=O)C(=O)OCC",
                    0.770752493308062
                ],
                [
                    "CCCC(NC(C)C(=O)N1C2CC(CCCCCC2n2[nH][nH]2)C1c1c(O)c1=O)C(=O)OCC",
                    0.770752493308062
                ],
                [
                    "CCCC(NC(C)C(=O)N1C(c2pc2=O)CC2CCCCC(n3[nH][pH]3)C2C1O)C(=O)OCC",
                    0.770752493308062
                ],
                [
                    "CCCC(NC(C)C(=O)N1C(c2pc2=O)CC2CCCCC(n3[nH][nH]3)C2C1O)C(=O)OCC",
                    0.770752493308062
                ],
                [
                    "CCCC(NC(C)C(=O)N1C(c2nc2=O)CC2CCCCC(n3[nH][pH]3)C2C1O)C(=O)OCC",
                    0.770752493308062
                ],
                [
                    "CCCC(NC(C)C(=O)N1C(c2c(O)c2=O)CC2CCCCCC(n3[nH][pH]3)C21)C(=O)OCC",
                    0.770752493308062
                ],
                [
                    "CCCC(NC(C)C(=O)N1C(O)CC2CCCCC(n3[nH][pH]3)C2C1c1cc1=O)C(=O)OCC",
                    0.770752493308062
                ],
                [
                    "CCCC(NC(C)C(=O)N1C(O)C2CCCCC(n3[pH][pH]3)C(C2)C1c1cc1=O)C(=O)OCC",
                    0.770752493308062
                ],
                [
                    "CCCC(NC(C)C(=O)N1C(O)C2CCCCC(n3[nH][pH]3)C(C2)C1c1cc1=O)C(=O)OCC",
                    0.770752493308062
                ],
                [
                    "CCCC(NC(C)C(=O)N1C(O)C2CCCCC(n3[nH][nH]3)C(C2)C1c1cc1=O)C(=O)OCC",
                    0.770752493308062
                ],
                [
                    "CCCC(NC(C)C(=O)N1C(O)C2CC(CCCCC2n2[pH][pH]2)C1c1pc1=O)C(=O)OCC",
                    0.770752493308062
                ],
                [
                    "CCCC(NC(C)C(=O)N1C(O)C2CC(CCCCC2n2[pH][pH]2)C1c1nc1=O)C(=O)OCC",
                    0.770752493308062
                ],
                [
                    "CCCC(NC(C)C(=O)N1C(O)C2CC(CCCCC2n2[pH][pH]2)C1c1cc1=O)C(=O)OCC",
                    0.770752493308062
                ],
                [
                    "CCCC(NC(C)C(=O)N1C(O)C2CC(CCCCC2n2[nH][pH]2)C1c1pc1=O)C(=O)OCC",
                    0.770752493308062
                ],
                [
                    "CCCC(NC(C)C(=O)N1C(O)C2CC(CCCCC2n2[nH][pH]2)C1c1nc1=O)C(=O)OCC",
                    0.770752493308062
                ],
                [
                    "CCCC(NC(C)C(=O)N1C(O)C2CC(CCCCC2n2[nH][pH]2)C1c1cc1=O)C(=O)OCC",
                    0.770752493308062
                ],
                [
                    "CCCC(NC(C)C(=O)N1C(O)C2CC(CCCCC2n2[nH][nH]2)C1c1nc1=O)C(=O)OCC",
                    0.770752493308062
                ],
                [
                    "CCCC(NC(C)C(=O)N1C(O)C2CC(CCCCC2n2[nH][nH]2)C1c1cc1=O)C(=O)OCC",
                    0.770752493308062
                ],
                [
                    "CCCC(NC(C)C(=O)N1C(Cc2c(O)c2=O)CC2CCCCC(n3[nH][pH]3)C21)C(=O)OCC",
                    0.770752493308062
                ],
                [
                    "CCCC(NC(C)C(=O)N1C(Cc2c(O)c2=O)C2CCCCC(n3[nH][pH]3)C1C2)C(=O)OCC",
                    0.770752493308062
                ],
                [
                    "CCCC(NC(C)C(=O)N1C(Cc2c(O)c2=O)C2CCCCC(n3[nH][nH]3)C1C2)C(=O)OCC",
                    0.770752493308062
                ],
                [
                    "CCCC(NC(C)C(=O)N1C2CC(CCCCC2p2[pH][pH]2)C1c1nc1=O)C(=O)OCC",
                    0.769309258162072
                ],
                [
                    "CCCC(NC(C)C(=O)N1C2CC(CCCCC2p2[nH][pH]2)C1c1pc1=O)C(=O)OCC",
                    0.769309258162072
                ],
                [
                    "CCCC(NC(C)C(=O)N1C2CC(CCCCC2p2[nH][pH]2)C1c1cc1=O)C(=O)OCC",
                    0.769309258162072
                ],
                [
                    "CCCC(NC(C)C(=O)N1C2CC(CCCCC2p2[nH][nH]2)C1c1cc1=O)C(=O)OCC",
                    0.769309258162072
                ],
                [
                    "CCCC(NC(C)C(=O)N1C2CC(CCCCC2n2[pH][pH]2)C1c1pc1=S)C(=O)OCC",
                    0.769309258162072
                ],
                [
                    "CCCC(NC(C)C(=O)N1C2CC(CCCCC2n2[pH][pH]2)C1c1cc1=S)C(=O)OCC",
                    0.769309258162072
                ],
                [
                    "CCCC(NC(C)C(=O)N1C2CC(CCCCC2n2[nH][pH]2)C1c1pc1=S)C(=O)OCC",
                    0.769309258162072
                ],
                [
                    "CCCC(NC(C)C(=O)N1C2CC(CCCCC2n2[nH][pH]2)C1c1pc1=P)C(=O)OCC",
                    0.769309258162072
                ],
                [
                    "CCCC(NC(C)C(=O)N1C2CC(CCCCC2n2[nH][pH]2)C1c1pc1=N)C(=O)OCC",
                    0.769309258162072
                ],
                [
                    "CCCC(NC(C)C(=O)N1C2CC(CCCCC2n2[nH][pH]2)C1c1nc1=P)C(=O)OCC",
                    0.769309258162072
                ],
                [
                    "CCCC(NC(C)C(=O)N1C2CC(CCCCC2n2[nH][pH]2)C1c1nc1=N)C(=O)OCC",
                    0.769309258162072
                ],
                [
                    "CCCC(NC(C)C(=O)N1C2CC(CCCCC2n2[nH][pH]2)C1c1cc1=N)C(=O)OCC",
                    0.769309258162072
                ],
                [
                    "CCCC(NC(C)C(=O)N1C2CC(CCCCC2n2[nH][nH]2)C1c1pc1=N)C(=O)OCC",
                    0.769309258162072
                ],
                [
                    "CCCC(NC(C)C(=O)N1C2CC(CCCCC2n2[nH][nH]2)C1c1cc1=S)C(=O)OCC",
                    0.769309258162072
                ],
                [
                    "CCCC(NC(C)C(=O)N1C(c2pc2=S)CC2CCCCC(n3[nH][pH]3)C21)C(=O)OCC",
                    0.769309258162072
                ],
                [
                    "CCCC(NC(C)C(=O)N1C(c2pc2=N)CC2CCCCC(n3[pH][pH]3)C21)C(=O)OCC",
                    0.769309258162072
                ],
                [
                    "CCCC(NC(C)C(=O)N1C(c2pc2=N)CC2CCCCC(n3[nH][pH]3)C21)C(=O)OCC",
                    0.769309258162072
                ],
                [
                    "CCCC(NC(C)C(=O)N1C(c2cc2=S)CC2CCCCC(n3[nH][pH]3)C21)C(=O)OCC",
                    0.769309258162072
                ],
                [
                    "CCCC(NC(C)C(=O)N1C2CC(CCCCCC2n2[nH][nH]2)C1c1pc1=O)C(=O)OCC",
                    0.7681145747868608
                ],
                [
                    "CCCC(NC(C)C(=O)N1C2CC(CCCCC2n2[nH][pH]2)C1Oc1cc1=O)C(=O)OCC",
                    0.7681145747868608
                ],
                [
                    "CCCC(NC(C)C(=O)N1C(Cc2pc2=O)C2CCCCC(n3[nH][pH]3)C1C2)C(=O)OCC",
                    0.7681145747868608
                ],
                [
                    "CCCC(NC(C)C(=O)N1C(Cc2nc2=O)C2CCCCC(n3[pH][pH]3)C1C2)C(=O)OCC",
                    0.7681145747868608
                ],
                [
                    "CCCC(NC(C)C(=O)N1C(Cc2cc2=O)C2CCCCC(n3[pH][pH]3)C1C2)C(=O)OCC",
                    0.7681145747868608
                ],
                [
                    "CCCC(NC(C)C(=O)N1C(Cc2cc2=O)C2CCCCC(n3[nH][nH]3)C1C2)C(=O)OCC",
                    0.7681145747868608
                ]
            ],
            "execution_time": 8.180036067962646,
            "number_scoring_function_calls": 1000,
            "metadata": {
                "top_1": 0.8098851637699159,
                "top_10": 0.7994888744105306,
                "top_100": 0.7759297596825809,
                "internal_similarity_max": 1.0,
                "internal_similarity_mean": 0.5907634140619965,
                "internal_similarity_histogram_density": [
                    [
                        0.1,
                        0.0,
                        0.0,
                        0.0,
                        0.6660000000000001,
                        5.273999999999996,
                        2.6880000000000006,
                        0.8300000000000002,
                        0.4140000000000001,
                        0.028000000000000004
                    ]
                ],
                "internal_similarity_histogram_bins": [
                    [
                        0.0,
                        0.1,
                        0.2,
                        0.30000000000000004,
                        0.4,
                        0.5,
                        0.6000000000000001,
                        0.7000000000000001,
                        0.8,
                        0.9,
                        1.0
                    ]
                ]
            }
        },
        {
            "benchmark_name": "Amlodipine MPO",
            "score": 0.8035413832024183,
            "optimized_molecules": [
                [
                    "CCOC(=O)C1=C2NC(COCCN)=C(C(=O)OC)C1C(Cl)=S2(C)=c1cc1",
                    0.8052028616141701
                ],
                [
                    "CCOC(=O)C1=C2NC(COCCN)=C(C(=O)OC)C1C(C)=S2(Cl)=c1cc1",
                    0.8052028616141701
                ],
                [
                    "CCOC(=O)C1=C(COCCN)NC2=C(C(=O)OC)C1C(Cl)=S2(C)=c1cc1",
                    0.8052028616141701
                ],
                [
                    "CCOC(=O)C1=C(COCCN)NC2=C(C(=O)OC)C1C(C)=S2(Cl)=c1cc1",
                    0.8052028616141701
                ],
                [
                    "CCOC(=O)C1=C2[CH]S(Cl)(=c3cc3)=C(C)C1C(C(=O)OC)=C(COCCN)N2",
                    0.8032193289024988
                ],
                [
                    "CCOC(=O)C1=C2[CH]S(C)(=c3cc3)=C(Cl)C1C(C(=O)OC)=C(COCCN)N2",
                    0.8032193289024988
                ],
                [
                    "CCOC(=O)C1=C2NC(COCCN)=C(C(=O)OC)C1C(Cl)=S(=c1cc1)=C2C",
                    0.8032193289024988
                ],
                [
                    "CCOC(=O)C1=C2NC(COCCN)=C(C(=O)OC)C1C(Cl)=C[SH]2(C)=c1cc1",
                    0.8032193289024988
                ],
                [
                    "CCOC(=O)C1=C2NC(COCCN)=C(C(=O)OC)C1C(Cl)=C(C)[SH]2=c1cc1",
                    0.8032193289024988
                ],
                [
                    "CCOC(=O)C1=C2NC(COCCN)=C(C(=O)OC)C1C(Cl)=C(C)S2=c1cc1",
                    0.8032193289024988
                ],
                [
                    "CCOC(=O)C1=C2NC(COCCN)=C(C(=O)OC)C1C(C)=S(=c1cc1)=C2Cl",
                    0.8032193289024988
                ],
                [
                    "CCOC(=O)C1=C2NC(COCCN)=C(C(=O)OC)C1C(C)=C[SH]2(Cl)=c1cc1",
                    0.8032193289024988
                ],
                [
                    "CCOC(=O)C1=C2NC(COCCN)=C(C(=O)OC)C1C(C)=C(Cl)[SH]2=c1cc1",
                    0.8032193289024988
                ],
                [
                    "CCOC(=O)C1=C2NC(COCCN)=C(C(=O)OC)C1C(C)=C(Cl)S2=c1cc1",
                    0.8032193289024988
                ],
                [
                    "CCOC(=O)C1=C(COCCN)NC2=C(C(=O)OC)C1C(Cl)=S(C)(=c1cc1)[CH]2",
                    0.8032193289024988
                ],
                [
                    "CCOC(=O)C1=C(COCCN)NC2=C(C(=O)OC)C1C(Cl)=S(=c1cc1)=C2C",
                    0.8032193289024988
                ],
                [
                    "CCOC(=O)C1=C(COCCN)NC2=C(C(=O)OC)C1C(Cl)=C[SH]2(C)=c1cc1",
                    0.8032193289024988
                ],
                [
                    "CCOC(=O)C1=C(COCCN)NC2=C(C(=O)OC)C1C(Cl)=C(C)[SH]2=c1cc1",
                    0.8032193289024988
                ],
                [
                    "CCOC(=O)C1=C(COCCN)NC2=C(C(=O)OC)C1C(Cl)=C(C)S2=c1cc1",
                    0.8032193289024988
                ],
                [
                    "CCOC(=O)C1=C(COCCN)NC2=C(C(=O)OC)C1C(C)=S(Cl)(=c1cc1)[CH]2",
                    0.8032193289024988
                ],
                [
                    "CCOC(=O)C1=C(COCCN)NC2=C(C(=O)OC)C1C(C)=S(=c1cc1)=C2Cl",
                    0.8032193289024988
                ],
                [
                    "CCOC(=O)C1=C(COCCN)NC2=C(C(=O)OC)C1C(C)=C[SH]2(Cl)=c1cc1",
                    0.8032193289024988
                ],
                [
                    "CCOC(=O)C1=C(COCCN)NC2=C(C(=O)OC)C1C(C)=C(Cl)[SH]2=c1cc1",
                    0.8032193289024988
                ],
                [
                    "CCOC(=O)C1=C(COCCN)NC2=C(C(=O)OC)C1C(C)=C(Cl)S2=c1cc1",
                    0.8032193289024988
                ],
                [
                    "CCOC(=O)C1=C2NC(COCCN)=C(C(=O)OC)C1C(Cl)=[SH]2=c1cc1",
                    0.8027729719194864
                ],
                [
                    "CCOC(=O)C1=C2NC(COCCN)=C(C(=O)OC)C1C(C)=[SH]2=c1cc1",
                    0.8027729719194864
                ],
                [
                    "CCOC(=O)C1=C(COCCN)NC2=C(C(=O)OC)C1C(Cl)=[SH]2=c1cc1",
                    0.8027729719194864
                ],
                [
                    "CCOC(=O)C1=C(COCCN)NC2=C(C(=O)OC)C1C(C)=[SH]2=c1cc1",
                    0.8027729719194864
                ],
                [
                    "CCOC(=O)C1=C2NC(COCCN)=C(C(=O)OC)C1C(Cl)=C[SH](=c1cc1)=C2C",
                    0.8013147091860318
                ],
                [
                    "CCOC(=O)C1=C2NC(COCCN)=C(C(=O)OC)C1C(Cl)=CC=S2(C)=c1cc1",
                    0.8013147091860318
                ],
                [
                    "CCOC(=O)C1=C2NC(COCCN)=C(C(=O)OC)C1C(Cl)=CC(C)=[SH]2=c1cc1",
                    0.8013147091860318
                ],
                [
                    "CCOC(=O)C1=C2NC(COCCN)=C(C(=O)OC)C1C(Cl)=C(C)N[SH]2=c1cc1",
                    0.8013147091860318
                ],
                [
                    "CCOC(=O)C1=C2NC(COCCN)=C(C(=O)OC)C1C(Cl)=C(C)C=[SH]2=c1cc1",
                    0.8013147091860318
                ],
                [
                    "CCOC(=O)C1=C2NC(COCCN)=C(C(=O)OC)C1C(C)=C[SH](=c1cc1)=C2Cl",
                    0.8013147091860318
                ],
                [
                    "CCOC(=O)C1=C2NC(COCCN)=C(C(=O)OC)C1C(C)=CC=S2(Cl)=c1cc1",
                    0.8013147091860318
                ],
                [
                    "CCOC(=O)C1=C2NC(COCCN)=C(C(=O)OC)C1C(C)=CC(Cl)=[SH]2=c1cc1",
                    0.8013147091860318
                ],
                [
                    "CCOC(=O)C1=C2NC(COCCN)=C(C(=O)OC)C1C(C)=C(Cl)C=[SH]2=c1cc1",
                    0.8013147091860318
                ],
                [
                    "CCOC(=O)C1=C2NC(C)=C(C(=O)OC)C1C(Cl)=C(COCCN)N[SH]2=c1cc1",
                    0.8013147091860318
                ],
                [
                    "CCOC(=O)C1=C2C=[SH](=c3cc3)C(Cl)=C(C)C1C(C(=O)OC)=C(COCCN)N2",
                    0.8013147091860318
                ],
                [
                    "CCOC(=O)C1=C2C=[SH](=c3cc3)C(C)=C(Cl)C1C(C(=O)OC)=C(COCCN)N2",
                    0.8013147091860318
                ],
                [
                    "CCOC(=O)C1=C2C=S(Cl)(=c3cc3)C=C(C)C1C(C(=O)OC)=C(COCCN)N2",
                    0.8013147091860318
                ],
                [
                    "CCOC(=O)C1=C2C=S(C)(=c3cc3)C=C(Cl)C1C(C(=O)OC)=C(COCCN)N2",
                    0.8013147091860318
                ],
                [
                    "CCOC(=O)C1=C2C=CS(Cl)(=c3cc3)=C(C)C1C(C(=O)OC)=C(COCCN)N2",
                    0.8013147091860318
                ],
                [
                    "CCOC(=O)C1=C2C=CS(C)(=c3cc3)=C(Cl)C1C(C(=O)OC)=C(COCCN)N2",
                    0.8013147091860318
                ],
                [
                    "CCOC(=O)C1=C2C=C(Cl)[SH](=c3cc3)=C(C)C1C(C(=O)OC)=C(COCCN)N2",
                    0.8013147091860318
                ],
                [
                    "CCOC(=O)C1=C2C=C(C)[SH](=c3cc3)=C(Cl)C1C(C(=O)OC)=C(COCCN)N2",
                    0.8013147091860318
                ],
                [
                    "CCOC(=O)C1=C(COCCN)NC2=C(C(=O)OC)C1C(Cl)=[SH](=c1cc1)C(C)=C2",
                    0.8013147091860318
                ],
                [
                    "CCOC(=O)C1=C(COCCN)NC2=C(C(=O)OC)C1C(Cl)=S(C)(=c1cc1)C=C2",
                    0.8013147091860318
                ],
                [
                    "CCOC(=O)C1=C(COCCN)NC2=C(C(=O)OC)C1C(Cl)=C[SH](=c1cc1)=C2C",
                    0.8013147091860318
                ],
                [
                    "CCOC(=O)C1=C(COCCN)NC2=C(C(=O)OC)C1C(Cl)=CS(C)(=c1cc1)=C2",
                    0.8013147091860318
                ],
                [
                    "CCOC(=O)C1=C(COCCN)NC2=C(C(=O)OC)C1C(Cl)=CC=S2(C)=c1cc1",
                    0.8013147091860318
                ],
                [
                    "CCOC(=O)C1=C(COCCN)NC2=C(C(=O)OC)C1C(Cl)=CC(C)=[SH]2=c1cc1",
                    0.8013147091860318
                ],
                [
                    "CCOC(=O)C1=C(COCCN)NC2=C(C(=O)OC)C1C(Cl)=C(C)[SH](=c1cc1)=C2",
                    0.8013147091860318
                ],
                [
                    "CCOC(=O)C1=C(COCCN)NC2=C(C(=O)OC)C1C(Cl)=C(C)N[SH]2=c1cc1",
                    0.8013147091860318
                ],
                [
                    "CCOC(=O)C1=C(COCCN)NC2=C(C(=O)OC)C1C(Cl)=C(C)C=[SH]2=c1cc1",
                    0.8013147091860318
                ],
                [
                    "CCOC(=O)C1=C(COCCN)NC2=C(C(=O)OC)C1C(C)=[SH](=c1cc1)C(Cl)=C2",
                    0.8013147091860318
                ],
                [
                    "CCOC(=O)C1=C(COCCN)NC2=C(C(=O)OC)C1C(C)=S(Cl)(=c1cc1)C=C2",
                    0.8013147091860318
                ],
                [
                    "CCOC(=O)C1=C(COCCN)NC2=C(C(=O)OC)C1C(C)=C[SH](=c1cc1)=C2Cl",
                    0.8013147091860318
                ],
                [
                    "CCOC(=O)C1=C(COCCN)NC2=C(C(=O)OC)C1C(C)=CS(Cl)(=c1cc1)=C2",
                    0.8013147091860318
                ],
                [
                    "CCOC(=O)C1=C(COCCN)NC2=C(C(=O)OC)C1C(C)=CC=S2(Cl)=c1cc1",
                    0.8013147091860318
                ],
                [
                    "CCOC(=O)C1=C(COCCN)NC2=C(C(=O)OC)C1C(C)=CC(Cl)=[SH]2=c1cc1",
                    0.8013147091860318
                ],
                [
                    "CCOC(=O)C1=C(COCCN)NC2=C(C(=O)OC)C1C(C)=C(Cl)[SH](=c1cc1)=C2",
                    0.8013147091860318
                ],
                [
                    "CCOC(=O)C1=C(COCCN)NC2=C(C(=O)OC)C1C(C)=C(Cl)C=[SH]2=c1cc1",
                    0.8013147091860318
                ],
                [
                    "CCOC(=O)C1=C(C)NC2=C(C(=O)OC)C1C(Cl)=C(COCCN)N[SH]2=c1cc1",
                    0.8013147091860318
                ],
                [
                    "CCOC(=O)C1=C2[CH][SH](=c3cc3)=C(Cl)C1C(C(=O)OC)=C(COCCN)N2",
                    0.8008148024519071
                ],
                [
                    "CCOC(=O)C1=C2[CH][SH](=c3cc3)=C(C)C1C(C(=O)OC)=C(COCCN)N2",
                    0.8008148024519071
                ],
                [
                    "CCOC(=O)C1=C2NC(COCCN)=C(C(=O)OC)C1C(Cl)=C[SH]2=c1cc1",
                    0.8008148024519071
                ],
                [
                    "CCOC(=O)C1=C2NC(COCCN)=C(C(=O)OC)C1C(Cl)=CS2=c1cc1",
                    0.8008148024519071
                ],
                [
                    "CCOC(=O)C1=C2NC(COCCN)=C(C(=O)OC)C1C(C)=C[SH]2=c1cc1",
                    0.8008148024519071
                ],
                [
                    "CCOC(=O)C1=C2NC(COCCN)=C(C(=O)OC)C1C(C)=CS2=c1cc1",
                    0.8008148024519071
                ],
                [
                    "CCOC(=O)C1=C2C=S(=c3cc3)=C(Cl)C1C(C(=O)OC)=C(COCCN)N2",
                    0.8008148024519071
                ],
                [
                    "CCOC(=O)C1=C2C=S(=c3cc3)=C(C)C1C(C(=O)OC)=C(COCCN)N2",
                    0.8008148024519071
                ],
                [
                    "CCOC(=O)C1=C(COCCN)NC2=C(C(=O)OC)C1C(Cl)=[SH](=c1cc1)[CH]2",
                    0.8008148024519071
                ],
                [
                    "CCOC(=O)C1=C(COCCN)NC2=C(C(=O)OC)C1C(Cl)=S(=c1cc1)=C2",
                    0.8008148024519071
                ],
                [
                    "CCOC(=O)C1=C(COCCN)NC2=C(C(=O)OC)C1C(Cl)=C[SH]2=c1cc1",
                    0.8008148024519071
                ],
                [
                    "CCOC(=O)C1=C(COCCN)NC2=C(C(=O)OC)C1C(Cl)=CS2=c1cc1",
                    0.8008148024519071
                ],
                [
                    "CCOC(=O)C1=C(COCCN)NC2=C(C(=O)OC)C1C(C)=[SH](=c1cc1)[CH]2",
                    0.8008148024519071
                ],
                [
                    "CCOC(=O)C1=C(COCCN)NC2=C(C(=O)OC)C1C(C)=S(=c1cc1)=C2",
                    0.8008148024519071
                ],
                [
                    "CCOC(=O)C1=C(COCCN)NC2=C(C(=O)OC)C1C(C)=C[SH]2=c1cc1",
                    0.8008148024519071
                ],
                [
                    "CCOC(=O)C1=C(COCCN)NC2=C(C(=O)OC)C1C(C)=CS2=c1cc1",
                    0.8008148024519071
                ],
                [
                    "CCOC(=O)C1=C2NC(COCCN)=C(C(=O)OC)C1C(Cl)=CS(=c1cc1)C=C2C",
                    0.7994843699109813
                ],
                [
                    "CCOC(=O)C1=C2NC(COCCN)=C(C(=O)OC)C1C(Cl)=C(C)NC=[SH]2=c1cc1",
                    0.7994843699109813
                ],
                [
                    "CCOC(=O)C1=C2NC(C)=C(C(=O)OC)C1C(Cl)=C(COCCN)NC=[SH]2=c1cc1",
                    0.7994843699109813
                ],
                [
                    "CCOC(=O)C1=C2C=CS(=c3cc3)C(C)=C(Cl)C1C(C(=O)OC)=C(COCCN)N2",
                    0.7994843699109813
                ],
                [
                    "CCOC(=O)C1=C2C=C(C)S(=c3cc3)C=C(Cl)C1C(C(=O)OC)=C(COCCN)N2",
                    0.7994843699109813
                ],
                [
                    "CCOC(=O)C1=C(COCCN)NC2=C(C(=O)OC)C1C(Cl)=CS(=c1cc1)C=C2C",
                    0.7994843699109813
                ],
                [
                    "CCOC(=O)C1=C(COCCN)NC2=C(C(=O)OC)C1C(Cl)=CS(=c1cc1)C(C)=C2",
                    0.7994843699109813
                ],
                [
                    "CCOC(=O)C1=C(COCCN)NC2=C(C(=O)OC)C1C(Cl)=C(C)S(=c1cc1)C=C2",
                    0.7994843699109813
                ],
                [
                    "CCOC(=O)C1=C(COCCN)NC2=C(C(=O)OC)C1C(Cl)=C(C)NC=[SH]2=c1cc1",
                    0.7994843699109813
                ],
                [
                    "CCOC(=O)C1=C(C)NC2=C(C(=O)OC)C1C(Cl)=C(COCCN)NC=[SH]2=c1cc1",
                    0.7994843699109813
                ],
                [
                    "CCOC(=O)C1=C2NC(COCCN)=C(C(=O)OC)C1C(Cl)=CC=[SH]2=c1cc1",
                    0.7989354619369612
                ],
                [
                    "CCOC(=O)C1=C2NC(COCCN)=C(C(=O)OC)C1C(C)=CC=[SH]2=c1cc1",
                    0.7989354619369612
                ],
                [
                    "CCOC(=O)C1=C2C=[SH](=c3cc3)C=C(C)C1C(C(=O)OC)=C(COCCN)N2",
                    0.7989354619369612
                ],
                [
                    "CCOC(=O)C1=C2C=C[SH](=c3cc3)=C(Cl)C1C(C(=O)OC)=C(COCCN)N2",
                    0.7989354619369612
                ],
                [
                    "CCOC(=O)C1=C2C=C[SH](=c3cc3)=C(C)C1C(C(=O)OC)=C(COCCN)N2",
                    0.7989354619369612
                ],
                [
                    "CCOC(=O)C1=C(COCCN)NC2=C(C(=O)OC)C1C(Cl)=[SH](=c1cc1)C=C2",
                    0.7989354619369612
                ],
                [
                    "CCOC(=O)C1=C(COCCN)NC2=C(C(=O)OC)C1C(Cl)=C[SH](=c1cc1)=C2",
                    0.7989354619369612
                ],
                [
                    "CCOC(=O)C1=C(COCCN)NC2=C(C(=O)OC)C1C(Cl)=CC=[SH]2=c1cc1",
                    0.7989354619369612
                ],
                [
                    "CCOC(=O)C1=C(COCCN)NC2=C(C(=O)OC)C1C(C)=C[SH](=c1cc1)=C2",
                    0.7989354619369612
                ],
                [
                    "CCOC(=O)C1=C(COCCN)NC2=C(C(=O)OC)C1C(C)=CC=[SH]2=c1cc1",
                    0.7989354619369612
                ]
            ],
            "execution_time": 125990.66301012039,
            "number_scoring_function_calls": 6636529,
            "metadata": {
                "top_1": 0.8052028616141701,
                "top_10": 0.8040127419871672,
                "top_100": 0.8014085460059175,
                "internal_similarity_max": 1.0,
                "internal_similarity_mean": 0.5849602257356369,
                "internal_similarity_histogram_density": [
                    [
                        0.1,
                        0.0,
                        0.0,
                        0.0,
                        0.26400000000000007,
                        6.3239999999999945,
                        2.4980000000000007,
                        0.5680000000000001,
                        0.14800000000000002,
                        0.09800000000000002
                    ]
                ],
                "internal_similarity_histogram_bins": [
                    [
                        0.0,
                        0.1,
                        0.2,
                        0.30000000000000004,
                        0.4,
                        0.5,
                        0.6000000000000001,
                        0.7000000000000001,
                        0.8,
                        0.9,
                        1.0
                    ]
                ]
            }
        },
        {
            "benchmark_name": "Sitagliptin MPO",
            "score": 0.9336280132453948,
            "optimized_molecules": [
                [
                    "NONN(F)C1(Cl)C2C3C4C5(F)C6C7C8C2C12C1C65C(F)S1(F)(C83)(C7(F)Br)C42N",
                    0.9336280132453945
                ],
                [
                    "NONC1C2C3C4C5C6C7C8(Cl)C2C4(F)S24(F)(C5Br)C(F)C67C2(F)C13C84N(N)F",
                    0.9336280132453945
                ],
                [
                    "NONC1C2C3C4C5C6C7(Cl)C8C2C12C1C56C(F)(N(N)F)S1(F)(C38)(C7(F)Br)C42F",
                    0.9336280132453945
                ],
                [
                    "NONC1C23C4C5C6C7C8C7C7(N(N)F)C14C1C8(Cl)C2C5(F)S17(F)(C6F)C3(F)Br",
                    0.9336280132453945
                ],
                [
                    "NONC1C23C4C5C6C7C8C7C7(Cl)C2C5(F)S2(F)(C3F)(C8C14C72Br)C6(F)N(N)F",
                    0.9336280132453945
                ],
                [
                    "NONC1C23C4C5C6(Cl)C7C8C9C2C5(F)S2(F)(C6F)(C3F)C9(Br)C14C2(N(N)F)C87",
                    0.9336280132453945
                ],
                [
                    "NONC1C2(Cl)C3C4C5C6C7C8C2C4(F)S24(F)(C(N(N)F)C67C2C13C84F)C5(F)Br",
                    0.9336280132453945
                ],
                [
                    "NONC1C2(Cl)C3C4C5C6C7C8C2C4(Br)S24(F)(C5F)C(C13C82F)C67C4(F)N(N)F",
                    0.9336280132453945
                ],
                [
                    "NONC1C2(Cl)C3C4C5C6C7C8C2C12C1C65C(F)(N(N)F)S1(F)(C83)(C7(F)Br)C42F",
                    0.9336280132453945
                ],
                [
                    "NONC12C3C4C5C6C7C8C9C6%10C(N(N)F)C91C5(F)S72(F)(C%10F)C(F)(Br)C8C43Cl",
                    0.9336280132453945
                ],
                [
                    "NON(NF)C1(F)C2C3C4C5C16C(F)S517(F)C3C3C(C5C(C54Cl)C1(N)Br)C7(F)C326",
                    0.9336280132453945
                ],
                [
                    "NON(NF)C1(F)C2C3C4C5C16C(F)S517(F)C(N)C5C(C8C(C26C81F)C37Br)C54Cl",
                    0.9336280132453945
                ],
                [
                    "NON(NF)C1(F)C2(Cl)C3C4C5C6C7C8C2C4(N)S24(F)(C(F)C76C2C31C84)C5(F)Br",
                    0.9336280132453945
                ],
                [
                    "NON(NF)C1(Br)C2C3C4C5(Cl)C6C7C(N)C89C7C2C6(F)S12(F)(C(F)C34C82F)C59",
                    0.9336280132453945
                ],
                [
                    "NON(N)C1C2C3C4C5C6C7C8C3S39(F)(C4C1(C28Cl)C3(F)C56C9(F)NF)C7(F)Br",
                    0.9336280132453945
                ],
                [
                    "NON(N)C1C2C3C4C5C6C7C8C3S39(F)(C(F)C65C3(Cl)C1(C28F)C49NF)C7(F)Br",
                    0.9336280132453945
                ],
                [
                    "NON(N)C1C2C3C4C5C6C7C8C3(Cl)C3(F)C1(C25)C1(Br)C78C(F)(NF)S431(F)C6F",
                    0.9336280132453945
                ],
                [
                    "NON(N)C1C2C3C4C5C6C7C8C2(F)C12C1C65C(Cl)S1(F)(C7(F)Br)(C38NF)C42F",
                    0.9336280132453945
                ],
                [
                    "NON(N)C1C2C3C4C5C6C7C8C2(Cl)C4(F)S24(F)(C(F)C67C2C31C84Br)C5(F)NF",
                    0.9336280132453945
                ],
                [
                    "NON(N)C1C2C3C4C5C6C7C8(Cl)C2C4(F)S24(F)(C8C31C2C67C4(F)Br)C5(F)NF",
                    0.9336280132453945
                ],
                [
                    "NON(N)C1C2C3C4C5C6C7C8(Cl)C2C4(F)S24(F)(C5F)C(C67C2(F)Br)C31C84NF",
                    0.9336280132453945
                ],
                [
                    "NON(N)C1C2C3C4C5C6C7C8(Cl)C2C4(F)S24(F)(C(NF)C67C2(F)C31C84)C5(F)Br",
                    0.9336280132453945
                ],
                [
                    "NON(N)C1C2C3C4C5C6C7C8(Cl)C2C4(F)S24(F)(C(F)C67C2(F)C31C84)C5(Br)NF",
                    0.9336280132453945
                ],
                [
                    "NON(N)C1C2C3C4C5C6C7(Cl)C8C2C12C4(F)S1(F)(C38)(C(F)C56C21NF)C7(F)Br",
                    0.9336280132453945
                ],
                [
                    "NON(N)C1C2C3C4C5C6(Cl)C7C8C2C4(F)S24(F)(C8C31C2(NF)C76C4F)C5(F)Br",
                    0.9336280132453945
                ],
                [
                    "NON(N)C1C2C3C4C5C6(Cl)C7C8C2C12C1C56C(F)(F)S1(F)(C83)(C7(F)NF)C42Br",
                    0.9336280132453945
                ],
                [
                    "NON(N)C1C2C3C4C5C2C12C1C3(Cl)C3C6C5C(F)(Br)S415(F)C(F)(NF)C63C25F",
                    0.9336280132453945
                ],
                [
                    "NON(N)C1C2C3C4C5C2C12C1C3(Cl)C3C6C5C(F)(Br)S415(F)C(F)(F)C63C25NF",
                    0.9336280132453945
                ],
                [
                    "NON(N)C1C2C3C4C5(Cl)C6C7C8C2C4(NF)S24(F)(C5F)C8C31C2(Br)C76C4(F)F",
                    0.9336280132453945
                ],
                [
                    "NON(N)C1C2C3C4C5(Cl)C6C7C8C2C4(F)S24(F)(C(NF)C76C2C31C84F)C5(F)Br",
                    0.9336280132453945
                ],
                [
                    "NON(N)C1C2C3C4(Cl)C5C6C7C8C2C4(F)S24(F)(C(NF)C76C2(F)C13C84)C5(F)Br",
                    0.9336280132453945
                ],
                [
                    "NON(N)C1C2C3(Cl)C4C5C6C7C8C29C7S2(F)(C(F)C19C42F)(C(F)(NF)C65)C83Br",
                    0.9336280132453945
                ],
                [
                    "NON(N)C1C2(NF)C3C4C5C6C7C8C2C4(F)S24(F)(C8C31C2C76C4(F)Cl)C5(F)Br",
                    0.9336280132453945
                ],
                [
                    "NON(N)C12C3C4C5C6C7C4(Cl)C(NF)C71C1C47C(C34)C6C(F)(Br)S512(F)C7(F)F",
                    0.9336280132453945
                ],
                [
                    "NON(N)C12C3C4C5C6C7C1C1(Cl)C3C(F)C13C4S21(F)(C(F)C56C31NF)C7(F)Br",
                    0.9336280132453945
                ],
                [
                    "NON(N)C12C3C4C5C(NF)C16C5C1(Cl)C5C7C3C73C6S2(F)(C41)(C5(F)Br)C3(F)F",
                    0.9336280132453945
                ],
                [
                    "NON(N)C12C34C5C6C7C8C9C%10C(F)(Br)C1(C7%10Cl)C(F)(C9C53)S82(F)(C6F)C4NF",
                    0.9336280132453945
                ],
                [
                    "NON(N)C12C34C5C3C3C6C7C(F)C18C7(Cl)C1C5C(F)(F)S2(F)(C61)(C4NF)C38Br",
                    0.9336280132453945
                ],
                [
                    "NON(N)C1(NF)C2C3C4C5C6C7C8C9C31C1C76C(F)S91(F)(C5(F)Br)C4(F)C82Cl",
                    0.9336280132453945
                ],
                [
                    "NON(N)C1(NF)C2C3C4C5C6C7C8C3S39(F)(C7F)C4C1(C82F)C3(Cl)C65C9(F)Br",
                    0.9336280132453945
                ],
                [
                    "NON(N)C1(NF)C2C3C4C5C6C7C8C3S39(F)(C(F)C65C3C1(C82Cl)C49F)C7(F)Br",
                    0.9336280132453945
                ],
                [
                    "NON(N)C1(NF)C2C3C4C5C6C7C8(Cl)C2C4(F)S24(F)(C5F)C8C31C2C67C4(F)Br",
                    0.9336280132453945
                ],
                [
                    "NON(N)C1(NF)C2C3C4C5C6C7C8(Cl)C2C4(F)S24(F)(C5Br)C(F)C67C2(F)C31C84",
                    0.9336280132453945
                ],
                [
                    "NON(N)C1(NF)C23C4C5C6C7C8C19C2C1C(C67Cl)C(F)(Br)S8(F)(C14)(C3F)C59F",
                    0.9336280132453945
                ],
                [
                    "NON(N)C1(F)C2C3C4C5C6C7C8C3S39(F)(C(NF)C65C3C1(C82Cl)C49Br)C7(F)F",
                    0.9336280132453945
                ],
                [
                    "NON(N)C1(F)C2C3C4C5C6C(NF)S789(F)C(F)C1(C47)C21C(C(C56Cl)C18F)C39Br",
                    0.9336280132453945
                ],
                [
                    "NON(N)C1(F)C2C3C4C5C6(F)C7C8C2C12C4(F)S1(F)(C7Br)(C83)C(Cl)C56C21NF",
                    0.9336280132453945
                ],
                [
                    "NON(N)C1(F)C2C(F)S345(F)C(NF)C6C7C6C6C89C(C18C(Cl)(C7C23)C94Br)C65F",
                    0.9336280132453945
                ],
                [
                    "NON(N)C1(F)C2(Cl)C3C4C5C6C7C8C2C4(NF)S24(F)(C(F)C76C2C31C84)C5(F)Br",
                    0.9336280132453945
                ],
                [
                    "NON(N)C1(F)C2(Cl)C3C4C5C6C7C8C2C12C4S1(F)(C7F)(C83)C(F)(NF)C65C21Br",
                    0.9336280132453945
                ],
                [
                    "NON(N)C1(Cl)C2C3C4C5C(NF)S678(F)C(F)C9%10C(C(C2C46Br)C7(F)C31C98)C5%10F",
                    0.9336280132453945
                ],
                [
                    "NON(N)C1(Br)C2C3C4C5C6C7C8C2(F)C82C(Cl)S18(F)(C36)C7(F)C4(C5F)C28NF",
                    0.9336280132453945
                ],
                [
                    "NON(N)C1(Br)C2C3C4C5C6(Cl)C7C8C2C12C4S1(F)(C7F)(C38)C(F)(F)C56C21NF",
                    0.9336280132453945
                ],
                [
                    "NON(N)C1(Br)C2C3C4C5C(F)S678(F)C(F)C9%10C(C(C2C46F)C7C31C98NF)C5%10Cl",
                    0.9336280132453945
                ],
                [
                    "NON(N)C1(Br)C2C3C4C5(Cl)C6C7C8C2C4(F)S24(F)(C5F)C(F)C76C2(NF)C31C84",
                    0.9336280132453945
                ],
                [
                    "NNON(N)C1C2C3C4C5C6C7C8C9C31C1(Br)C76C(F)S91(F)(C5(F)F)C4(F)C28Cl",
                    0.9336280132453945
                ],
                [
                    "NNON(N)C1C2C3C4C5C6C7C8C2(Cl)C4S24(F)(C(C67C2(F)F)C31C84Br)C5(F)F",
                    0.9336280132453945
                ],
                [
                    "NNON(N)C1C2C3C4C5C6C7C8(Cl)C2C12C4S1(F)(C38)(C7(F)F)C(F)(F)C56C21Br",
                    0.9336280132453945
                ],
                [
                    "NNON(N)C1C2C3C4C5C(F)S678(F)C9C31C6(F)C(C1C5(Br)C19C7(F)F)C2C48Cl",
                    0.9336280132453945
                ],
                [
                    "NNON(N)C12C3C4C(Br)C56C4C1(Cl)C1C4C7C3C5(F)S23(F)(C(F)C47C63)C1(F)F",
                    0.9336280132453945
                ],
                [
                    "NNON(N)C12C3C(Br)C45C6C7C8C49C4C(C6S1(F)(C4F)(C(F)C892)C7(F)F)C35Cl",
                    0.9336280132453945
                ],
                [
                    "NNON(N)C12C34C5C6C7C8C9C(Cl)C81C1(F)C(C9C7(Br)S12(F)(C6F)C3F)C54F",
                    0.9336280132453945
                ],
                [
                    "NNON(N)C12C34C5C6C7C8C9C%10C3S1(F)(C7F)(C6C%10(Cl)C5C4(F)Br)C(F)(F)C892",
                    0.9336280132453945
                ],
                [
                    "NNON(N)C12C34C5C6C7C8C9C%10C(C6S1(F)(C7F)(C%103)C(F)(Br)C892)C5(F)C4(F)Cl",
                    0.9336280132453945
                ],
                [
                    "NNON(N)C12C34C5C6C7C8C9C%10C(Br)C1(C%107Cl)C(F)(C9C53)S82(F)(C6F)C4(F)F",
                    0.9336280132453945
                ],
                [
                    "NNON(N)C12C34C5C6C(Br)S17(F)(C3F)C1(F)C3C8C(Cl)C2(C8C61F)C7(F)C3C54",
                    0.9336280132453945
                ],
                [
                    "NNON(N)C12C34C5C3C3(F)C6C7C8C(Cl)C71C1(F)C5C8C6(Br)S12(F)(C3F)C4F",
                    0.9336280132453945
                ],
                [
                    "NNON(N)C12C34C(Cl)C5(F)C3C3C6C7C8C9C5C3(F)S1(F)(C6F)(C94)C(F)(Br)C782",
                    0.9336280132453945
                ],
                [
                    "NNON(N)C12C34C(Br)C5C6C7C8C9C%10C(C53Cl)C6(F)S1(F)(C%10F)(C74)C(F)(F)C982",
                    0.9336280132453945
                ],
                [
                    "NNON(N)C1(F)C2C3C4C5C6C78C(Br)C9C7C2C(F)(C95Cl)S612(F)C8C43C2(F)F",
                    0.9336280132453945
                ],
                [
                    "NNON(N)C1(Cl)C2C3C4C5(F)C6C7C8C2C4(Br)S24(F)(C5F)C(F)C76C2C31C84F",
                    0.9336280132453945
                ],
                [
                    "NNON(N)C1(Cl)C2C3C4(F)C5C6C7C8C2C4(Br)S24(F)(C5F)C(F)C67C2C31C84F",
                    0.9336280132453945
                ],
                [
                    "NNON(N)C1(Br)C2C3C4C5C6C7C8C2(Cl)C4S24(F)(C5F)C(F)C67C2(F)C31C84F",
                    0.9336280132453945
                ],
                [
                    "NNON(N)C1(Br)C2C3C4C5C6C7C8(Cl)C2C4(F)S24(F)(C5F)C8C31C2C67C4(F)F",
                    0.9336280132453945
                ],
                [
                    "NNON(N)C1(Br)C2(Cl)C3C4C5C6C7C8C2C12C1C65C(F)(F)S1(F)(C7F)(C83)C42F",
                    0.9336280132453945
                ],
                [
                    "NNON(F)C1C2C3C4C5C6C7C8C3S39(F)(C(C65C3(N)F)C1(C28Cl)C49F)C7(F)Br",
                    0.9336280132453945
                ],
                [
                    "NNON(F)C1C2C3C4C5C6C7C8C2(Cl)C4S24(F)(C(F)C67C2(N)C31C84F)C5(F)Br",
                    0.9336280132453945
                ],
                [
                    "NNON(F)C1C23C4C2C2C5C6C7C8(F)C4C(Br)S14(F)(C3C7(C6(N)Cl)C24F)C58F",
                    0.9336280132453945
                ],
                [
                    "NNON(F)C1(F)C23C4C5C6C7C8C9C(N)(Cl)C%10(C2S71(F)(C5Br)C%10(F)C8C43)C69F",
                    0.9336280132453945
                ],
                [
                    "NNON(F)C1(F)C23C4C5C6C7C8(F)C9C(C42)C2(F)C7(C3S21(F)(C5Br)C69)C8(N)Cl",
                    0.9336280132453945
                ],
                [
                    "NNON(F)C1(F)C23C4C5C6C7C(N)C89C7C7C(C42Cl)C(F)(Br)S1(F)(C76)(C83)C59F",
                    0.9336280132453945
                ],
                [
                    "NNON(F)C1(F)C23C4C5C6C7C(N)C89C5S15(F)(C82)C(F)(Br)C(C43)C(C79Cl)C65F",
                    0.9336280132453945
                ],
                [
                    "NNON(F)C1(F)C23C4C2C2C5C6C(N)C78C3S13(F)(C5C(C4C3(Cl)Br)C67F)C28F",
                    0.9336280132453945
                ],
                [
                    "NNON(F)C1(F)C23C4C2C2(Cl)C5C6C(N)C78C6C6C4C(F)(Br)S1(F)(C65)(C37)C28F",
                    0.9336280132453945
                ],
                [
                    "NNOC1C2(Cl)C3C4C5C6C7C8C2C4(N(F)Br)S24(F)(C(F)C67C2C13C84F)C5(N)F",
                    0.9336280132453945
                ],
                [
                    "NNOC12C3C4C5(Cl)C(N(F)Br)C46C4C(C7C8C3C(N)(F)S413(F)C6C78C3(F)F)C52",
                    0.9336280132453945
                ],
                [
                    "NNOC1(N(F)Br)C2C3C4C5C6C7C8C2(Cl)C4(F)S24(F)(C5N)C(F)C67C2C31C84F",
                    0.9336280132453945
                ],
                [
                    "NNOC1(N(F)Br)C2C3C4C5C6C7(Cl)C8C2C12C1C56C(F)(F)S1(F)(C38)(C7N)C42F",
                    0.9336280132453945
                ],
                [
                    "NNOC1(N(F)Br)C2C3C4C5(Cl)C6C7C8C2C12C1C65C(F)(F)S1(F)(C7N)(C83)C42F",
                    0.9336280132453945
                ],
                [
                    "NNOC1(N(F)Br)C2(Cl)C3C4C5C6C7C8C2C12C4S1(F)(C83)(C(F)C56C21F)C7(N)F",
                    0.9336280132453945
                ],
                [
                    "NN(N)ONC12C34C5C6C7C8C9C%10C(C53Cl)C(F)(C81C9Br)S2(F)(C7%10)(C4F)C6(F)F",
                    0.9336280132453945
                ],
                [
                    "NN(F)C1(N)C2C3C4C5C6C7C8C3S39(Cl)(C7Br)C(C65C3(F)F)C1(C82NOF)C49F",
                    0.9336280132453945
                ],
                [
                    "NN(F)C1(N)C2C3C4C5C6C7C8C2(NOF)C12C4S1(Cl)(C7Br)(C2C65C1(F)F)C38F",
                    0.9336280132453945
                ],
                [
                    "NC1C2C3C4C5C6C7(NOF)C8C2C4(F)S24(Cl)(C5Br)C8C13C2(F)C67C4(F)N(N)F",
                    0.9336280132453945
                ],
                [
                    "NC1C2C3C4C5C6C7(NOF)C8C2C12C4(F)S1(N(N)F)(C38)(C7Br)C(F)(F)C56C21Cl",
                    0.9336280132453945
                ],
                [
                    "NC1C2C3C4C5(NOF)C6C7C8C2C4(F)S24(Cl)(C(F)C76C2C13C84N(N)F)C5(F)Br",
                    0.9336280132453945
                ],
                [
                    "NC1C2C3C4(NOF)C5C6C7C8C2C4(F)S24(N(N)F)(C5Br)C(F)C67C2(Cl)C13C84F",
                    0.9336280132453945
                ],
                [
                    "NC1C2C3C4(NOF)C5C6C7C8C2C4(Cl)S24(N(N)F)(C5Br)C(C67C2(F)F)C13C84F",
                    0.9336280132453945
                ],
                [
                    "NC1C2C3C4(NOF)C5C(Br)S678(N(N)F)C4C24C(C2C(C254)C6(F)F)C7(F)C13C8Cl",
                    0.9336280132453945
                ],
                [
                    "NC12C3C4C5C6C7C8C1C1(F)C6(C6C32C(F)S61(Cl)(C4Br)C58F)C7(N)N(F)NOF",
                    0.9336280132453945
                ]
            ],
            "execution_time": 20.21458888053894,
            "number_scoring_function_calls": 1000,
            "metadata": {
                "top_1": 0.9336280132453945,
                "top_10": 0.9336280132453945,
                "top_100": 0.9336280132453955,
                "internal_similarity_max": 0.7333333333333333,
                "internal_similarity_mean": 0.2741551110960518,
                "internal_similarity_histogram_density": [
                    [
                        0.1,
                        0.746,
                        6.367999999999998,
                        2.2820000000000005,
                        0.4120000000000001,
                        0.08199999999999993,
                        0.008000000000000002,
                        0.0020000000000000005,
                        0.0,
                        0.0
                    ]
                ],
                "internal_similarity_histogram_bins": [
                    [
                        0.0,
                        0.1,
                        0.2,
                        0.30000000000000004,
                        0.4,
                        0.5,
                        0.6000000000000001,
                        0.7000000000000001,
                        0.8,
                        0.9,
                        1.0
                    ]
                ]
            }
        },
        {
            "benchmark_name": "Zaleplon MPO",
            "score": 0.7528280874007786,
            "optimized_molecules": [
                [
                    "CCN(C(C)=O)c1cccc(-c2ccc(C#N)c(=O)n2C2C=C2)c1",
                    0.7604691006293735
                ],
                [
                    "CCN(C(C)=O)c1cccc(-c2ccc(C#N)c(=O)n2C2=CC2)c1",
                    0.7604691006293735
                ],
                [
                    "CCN(C(C)=O)c1cccc(-c2ccnc(=O)n2C=C=C2C=C2)c1",
                    0.7559289460184544
                ],
                [
                    "CCN(C(C)=O)c1cccc(-c2ccnc(=O)n2C#CC2=CC2)c1",
                    0.7559289460184544
                ],
                [
                    "C=C=C1C=C1n1c(-c2cccc(N(CC)C(C)=O)c2)ccnc1=O",
                    0.7559289460184544
                ],
                [
                    "C#CC1C=C1n1c(-c2cccc(N(CC)C(C)=O)c2)ccnc1=O",
                    0.7559289460184544
                ],
                [
                    "C#CC1=CC1n1c(-c2cccc(N(CC)C(C)=O)c2)ccnc1=O",
                    0.7559289460184544
                ],
                [
                    "[CH]C1C2=CC21n1c(-c2cccc(N(CC)C(C)=O)c2)ccnc1=O",
                    0.7480132415430957
                ],
                [
                    "[CH]C1=CC1=Cn1c(-c2cccc(N(CC)C(C)=O)c2)ccnc1=O",
                    0.7480132415430957
                ],
                [
                    "[CH]C1=CC(n2c(-c3cccc(N(CC)C(C)=O)c3)ccnc2=O)=C1",
                    0.7480132415430957
                ],
                [
                    "[CH]C12C=C1C2n1c(-c2cccc(N(CC)C(C)=O)c2)ccnc1=O",
                    0.7480132415430957
                ],
                [
                    "[CH]C1(n2c(-c3cccc(N(CC)C(C)=O)c3)ccnc2=O)C2=CC21",
                    0.7480132415430957
                ],
                [
                    "[CH]C(C1=C=C1)n1c(-c2cccc(N(CC)C(C)=O)c2)ccnc1=O",
                    0.7480132415430957
                ],
                [
                    "[CH]C(=C1C=C1)n1c(-c2cccc(N(CC)C(C)=O)c2)ccnc1=O",
                    0.7480132415430957
                ],
                [
                    "CCN(C(C)=O)c1cccc(-c2ccnc(=O)n2C2C3=CC2=C3)c1",
                    0.7480132415430957
                ],
                [
                    "CCN(C(C)=O)c1cccc(-c2ccnc(=O)n2C2=C3C=C2C3)c1",
                    0.7480132415430957
                ],
                [
                    "CCN(C(C)=O)c1cccc(-c2ccnc(=O)n2C23C4=CC2C43)c1",
                    0.7480132415430957
                ],
                [
                    "CC#Cn1c(-c2cccc(N(CC)C(C)=O)c2)ccc(C#N)c1=O",
                    0.7480132415430957
                ],
                [
                    "C=C=Cn1c(-c2cccc(N(CC)C(C)=O)c2)ccc(C#N)c1=O",
                    0.7480132415430957
                ],
                [
                    "C=C1C2=CC12n1c(-c2cccc(N(CC)C(C)=O)c2)ccnc1=O",
                    0.7480132415430957
                ],
                [
                    "C=C(C1=C=C1)n1c(-c2cccc(N(CC)C(C)=O)c2)ccnc1=O",
                    0.7480132415430957
                ],
                [
                    "C#CCn1c(-c2cccc(N(CC)C(C)=O)c2)ccc(C#N)c1=O",
                    0.7480132415430957
                ],
                [
                    "C#CC1(n2c(-c3cccc(N(CC)C(C)=O)c3)ccnc2=O)C=C1",
                    0.7480132415430957
                ],
                [
                    "C#Cc1cc1=[SH]n1c(-c2cccc(N(CC)C(C)=O)c2)ccnc1=O",
                    0.7454527708698508
                ],
                [
                    "[CH]C=C1C=C1n1c(-c2cccc(N(CC)C(C)=O)c2)ccnc1=O",
                    0.7436001455557875
                ],
                [
                    "[CH]C1C=C=C1n1c(-c2cccc(N(CC)C(C)=O)c2)ccnc1=O",
                    0.7436001455557875
                ],
                [
                    "[CH]C1=CC=C1n1c(-c2cccc(N(CC)C(C)=O)c2)ccnc1=O",
                    0.7436001455557875
                ],
                [
                    "[CH]C1=C=CC1n1c(-c2cccc(N(CC)C(C)=O)c2)ccnc1=O",
                    0.7436001455557875
                ],
                [
                    "[CH]C1=C(n2c(-c3cccc(N(CC)C(C)=O)c3)ccnc2=O)C=C1",
                    0.7436001455557875
                ],
                [
                    "CCN(C(C)=O)c1cccc(C2=CCn3c2ccc(C#N)c3=O)c1",
                    0.7436001455557875
                ],
                [
                    "CCN(C(C)=O)c1cccc(-c2ccnc(=O)n2CC2=CC#C2)c1",
                    0.7436001455557875
                ],
                [
                    "CCN(C(C)=O)c1cccc(-c2ccnc(=O)n2CC2=C=C=C2)c1",
                    0.7436001455557875
                ],
                [
                    "CCN(C(C)=O)c1cccc(-c2ccnc(=O)n2CC2=C3C=C32)c1",
                    0.7436001455557875
                ],
                [
                    "CCN(C(C)=O)c1cccc(-c2ccnc(=O)n2C=CC2=C=C2)c1",
                    0.7436001455557875
                ],
                [
                    "CCN(C(C)=O)c1cccc(-c2ccnc(=O)n2C=C2C=C=C2)c1",
                    0.7436001455557875
                ],
                [
                    "CCN(C(C)=O)c1cccc(-c2ccnc(=O)n2C=C2C3=CC32)c1",
                    0.7436001455557875
                ],
                [
                    "CCN(C(C)=O)c1cccc(-c2ccnc(=O)n2C2C3C4=CC432)c1",
                    0.7436001455557875
                ],
                [
                    "CCN(C(C)=O)c1cccc(-c2ccnc(=O)n2C2C3=CC=C32)c1",
                    0.7436001455557875
                ],
                [
                    "CCN(C(C)=O)c1cccc(-c2ccnc(=O)n2C2C3=C=CC32)c1",
                    0.7436001455557875
                ],
                [
                    "CCN(C(C)=O)c1cccc(-c2ccnc(=O)n2C2C3=C2C=C3)c1",
                    0.7436001455557875
                ],
                [
                    "CCN(C(C)=O)c1cccc(-c2ccnc(=O)n2C2=CC23C=C3)c1",
                    0.7436001455557875
                ],
                [
                    "CCN(C(C)=O)c1cccc(-c2ccnc(=O)n2C2=C3CC=C32)c1",
                    0.7436001455557875
                ],
                [
                    "CCN(C(C)=O)c1cccc(-c2ccnc(=O)n2C2=C3C=CC32)c1",
                    0.7436001455557875
                ],
                [
                    "CCN(C(C)=O)c1cccc(-c2ccnc(=O)n2C23CC24C=C43)c1",
                    0.7436001455557875
                ],
                [
                    "CCN(C(C)=O)c1cccc(-c2ccnc(=O)n2C23C=C4C2C43)c1",
                    0.7436001455557875
                ],
                [
                    "CCN(C(C)=O)c1cccc(-c2ccnc(=O)n2C#CC2C=C2)c1",
                    0.7436001455557875
                ],
                [
                    "CCN(C(C)=O)c1cccc(-c2cc(C#N)c3c(=O)n2CC=C3)c1",
                    0.7436001455557875
                ],
                [
                    "C=C1C=C=C1n1c(-c2cccc(N(CC)C(C)=O)c2)ccnc1=O",
                    0.7436001455557875
                ],
                [
                    "C#CC1=C(n2c(-c3cccc(N(CC)C(C)=O)c3)ccnc2=O)C1",
                    0.7436001455557875
                ],
                [
                    "[CH]C1=S(C#C)(n2c(-c3cccc(N(CC)C(C)=O)c3)ccnc2=O)=C1",
                    0.7421342496068545
                ],
                [
                    "CCN(C(C)=O)c1cccc(-c2ccc(C#N)c(=S)n2C2C=C2O)c1",
                    0.7421342496068545
                ],
                [
                    "CCN(C(C)=O)c1cccc(-c2ccc(C#N)c(=S)n2C2=CC2O)c1",
                    0.7421342496068545
                ],
                [
                    "CCN(C(C)=O)c1cccc(-c2ccc(C#N)c(=S)n2C2(O)C=C2)c1",
                    0.7421342496068545
                ],
                [
                    "CCN(C(C)=O)c1cccc(-c2ccc(C#N)c(=O)n2[SH]23=CC2=C3)c1",
                    0.7421342496068545
                ],
                [
                    "CCN(C(C)=O)c1cccc(-c2ccc(C#N)c(=O)n2S23C=C2C3)c1",
                    0.7421342496068545
                ],
                [
                    "CCN(C(C)=O)c1cccc(-c2ccc(C#N)c(=O)n2S23=CC=2C3)c1",
                    0.7421342496068545
                ],
                [
                    "CCN(C(C)=O)c1cccc(-c2ccc(C#N)c(=O)n2S23=CC2C=3)c1",
                    0.7421342496068545
                ],
                [
                    "CCN(C(C)=O)c1cccc(-c2ccc(C#N)c(=O)n2C2C=C2S)c1",
                    0.7421342496068545
                ],
                [
                    "CCN(C(C)=O)c1cccc(-c2ccc(C#N)c(=O)n2C2=CC2S)c1",
                    0.7421342496068545
                ],
                [
                    "CCN(C(C)=O)c1cccc(-c2ccc(C#N)c(=O)n2C23C=[SH]2=C3)c1",
                    0.7421342496068545
                ],
                [
                    "CCN(C(C)=O)c1cccc(-c2ccc(C#N)c(=O)n2C23C=S2C3)c1",
                    0.7421342496068545
                ],
                [
                    "CCN(C(C)=O)c1cccc(-c2ccc(C#N)c(=O)n2C2(S)C=C2)c1",
                    0.7421342496068545
                ],
                [
                    "C=S1C=C1n1c(-c2cccc(N(CC)C(C)=O)c2)ccc(C#N)c1=O",
                    0.7421342496068545
                ],
                [
                    "C=S1(n2c(-c3cccc(N(CC)C(C)=O)c3)ccc(C#N)c2=O)=C=C1",
                    0.7421342496068545
                ],
                [
                    "C=C1C=S1n1c(-c2cccc(N(CC)C(C)=O)c2)ccc(C#N)c1=O",
                    0.7421342496068545
                ],
                [
                    "C#[SH]1C=C1n1c(-c2cccc(N(CC)C(C)=O)c2)ccc(C#N)c1=O",
                    0.7421342496068545
                ],
                [
                    "C#S1=CC1n1c(-c2cccc(N(CC)C(C)=O)c2)ccc(C#N)c1=O",
                    0.7421342496068545
                ],
                [
                    "C#S1(n2c(-c3cccc(N(CC)C(C)=O)c3)ccc(C#N)c2=O)C=C1",
                    0.7421342496068545
                ],
                [
                    "C#CS12(n3c(-c4cccc(N(CC)C(C)=O)c4)ccnc3=O)=CC1=C2",
                    0.7421342496068545
                ],
                [
                    "C#CC1(n2c(-c3cccc(N(CC)C(C)=O)c3)ccnc2=S)C=C1O",
                    0.7421342496068545
                ],
                [
                    "C#CC1(n2c(-c3cccc(N(CC)C(C)=O)c3)ccnc2=O)C=C1[PH]",
                    0.7421342496068545
                ],
                [
                    "C#CC1(n2c(-c3cccc(N(CC)C(C)=O)c3)ccnc2=O)C=C1S",
                    0.7421342496068545
                ],
                [
                    "[CH]C1=C(n2c(-c3cccc(N(CC)C(C)=O)c3)ccnc2=O)C1=C",
                    0.7400128699009549
                ],
                [
                    "CCN(C(C)=O)c1cccc(-c2ccnc(=O)n2C23C4=C2C43C)c1",
                    0.7400128699009549
                ],
                [
                    "CCN(C(C)=O)c1cccc(-c2ccnc(=O)n2C2C=C3C=C32)c1",
                    0.739264247686155
                ],
                [
                    "CCN(C(C)=O)c1cccc(-c2ccnc(=O)n2C2=CCC#C2)c1",
                    0.739264247686155
                ],
                [
                    "CCN(C(C)=O)c1cccc(-c2ccnc(=O)n2C2=CC=C=C2)c1",
                    0.739264247686155
                ],
                [
                    "CCN(C(C)=O)c1cccc(-c2ccnc(=O)n2C2=CC3C=C23)c1",
                    0.739264247686155
                ],
                [
                    "CCN(C(C)=O)c1cccc(-c2ccnc(=O)n2C2=CC3=CC32)c1",
                    0.739264247686155
                ],
                [
                    "CCN(C(C)=O)c1cccc(-c2ccnc(=O)n2C2=CC3=C2C3)c1",
                    0.739264247686155
                ],
                [
                    "CCN(C(C)=O)c1cccc(-c2ccnc(=O)n2C2=CC#CC2)c1",
                    0.739264247686155
                ],
                [
                    "CCN(C(C)=O)c1cccc(-c2ccnc(=O)n2C2=C=CC=C2)c1",
                    0.739264247686155
                ],
                [
                    "CCN(C(C)=O)c1cccc(-c2ccnc(=O)n2C2=C=C=CC2)c1",
                    0.739264247686155
                ],
                [
                    "CCN(C(C)=O)c1cccc(-c2ccnc(=O)n2C2=C3CC3=C2)c1",
                    0.739264247686155
                ],
                [
                    "CCN(C(C)=O)c1cccc(-c2ccnc(=O)n2C2=C3C=C3C2)c1",
                    0.739264247686155
                ],
                [
                    "CCN(C(C)=O)c1cccc(-c2ccnc(=O)n2C23C=CC2=C3)c1",
                    0.739264247686155
                ],
                [
                    "CCN(C(C)=O)c1cccc(-c2ccnc(=O)n2C23C=C=C2C3)c1",
                    0.739264247686155
                ],
                [
                    "CCN(C(C)=O)c1cccc(-c2ccnc(=S)n2C(O)=C=C2C=C2)c1",
                    0.7378068993083329
                ],
                [
                    "CCN(C(C)=O)c1cccc(-c2ccnc(=O)n2C(C#[SH])C2=C=C2)c1",
                    0.7378068993083329
                ],
                [
                    "CCN(C(C)=O)c1cccc(-c2ccc(C#N)c(=O)n2[SH]2C3=CC32)c1",
                    0.7378068993083329
                ],
                [
                    "CCN(C(C)=O)c1cccc(-c2ccc(C#N)c(=O)n2SC2=CC2)c1",
                    0.7378068993083329
                ],
                [
                    "CCN(C(C)=O)c1cccc(-c2ccc(C#N)c(=O)n2C=S2C=C2)c1",
                    0.7378068993083329
                ],
                [
                    "CCN(C(C)=O)c1cccc(-c2ccc(C#N)c(=O)n2C=C2C=[SH]2)c1",
                    0.7378068993083329
                ],
                [
                    "CCN(C(C)=O)c1cccc(-c2ccc(C#N)c(=O)n2C2=C[SH]=C2)c1",
                    0.7378068993083329
                ],
                [
                    "CCN(C(C)=O)c1cccc(-c2ccc(C#N)c(=O)n2C2=CCS2)c1",
                    0.7378068993083329
                ],
                [
                    "CCN(C(C)=O)c1cccc(-c2ccc(C#N)c(=O)n2C2=CC=[SH]2)c1",
                    0.7378068993083329
                ],
                [
                    "CCN(C(C)=O)c1cccc(-c2ccc(C#N)c(=O)n2C#[SH]2C=C2)c1",
                    0.7378068993083329
                ],
                [
                    "C#CC1=CS1(#C)n1c(-c2cccc(N(CC)C(C)=O)c2)ccnc1=O",
                    0.7378068993083329
                ],
                [
                    "C#CC1=CC(n2c(-c3cccc(N(CC)C(C)=O)c3)ccnc2=O)=[SH]1",
                    0.7378068993083329
                ],
                [
                    "C#CC(=C1C=[SH]1)n1c(-c2cccc(N(CC)C(C)=O)c2)ccnc1=O",
                    0.7378068993083329
                ]
            ],
            "execution_time": 307068.3447201252,
            "number_scoring_function_calls": 18290579,
            "metadata": {
                "top_1": 0.7604691006293735,
                "top_10": 0.7544622655980308,
                "top_100": 0.7435528959749316,
                "internal_similarity_max": 0.8305084745762712,
                "internal_similarity_mean": 0.5139647469456385,
                "internal_similarity_histogram_density": [
                    [
                        0.1,
                        0.0,
                        0.0,
                        0.3340000000000001,
                        4.202000000000001,
                        3.2139999999999973,
                        1.9440000000000004,
                        0.19800000000000004,
                        0.008000000000000002,
                        0.0
                    ]
                ],
                "internal_similarity_histogram_bins": [
                    [
                        0.0,
                        0.1,
                        0.2,
                        0.30000000000000004,
                        0.4,
                        0.5,
                        0.6000000000000001,
                        0.7000000000000001,
                        0.8,
                        0.9,
                        1.0
                    ]
                ]
            }
        },
        {
            "benchmark_name": "Valsartan SMARTS",
            "score": 0.0,
            "optimized_molecules": [
                [
                    "SSBr",
                    0.0
                ],
                [
                    "SN=PBr",
                    0.0
                ],
                [
                    "SC1CPS1",
                    0.0
                ],
                [
                    "SC(Cl)Br",
                    0.0
                ],
                [
                    "SC(Br)CCl",
                    0.0
                ],
                [
                    "PPBr",
                    0.0
                ],
                [
                    "PP",
                    0.0
                ],
                [
                    "PC1CC1Br",
                    0.0
                ],
                [
                    "PC(Cl)Cl",
                    0.0
                ],
                [
                    "PC(Br)Br",
                    0.0
                ],
                [
                    "P=NBr",
                    0.0
                ],
                [
                    "O[SH]=NCl",
                    0.0
                ],
                [
                    "O[SH](Cl)PS",
                    0.0
                ],
                [
                    "O[SH](Br)Br",
                    0.0
                ],
                [
                    "OPPBr",
                    0.0
                ],
                [
                    "OP(Cl)Br",
                    0.0
                ],
                [
                    "OCOBr",
                    0.0
                ],
                [
                    "OCCS",
                    0.0
                ],
                [
                    "OCCO",
                    0.0
                ],
                [
                    "OCCF",
                    0.0
                ],
                [
                    "OCCBr",
                    0.0
                ],
                [
                    "OC1N=P1",
                    0.0
                ],
                [
                    "OC1=CCC1",
                    0.0
                ],
                [
                    "OC(F)Cl",
                    0.0
                ],
                [
                    "O=S(Br)Br",
                    0.0
                ],
                [
                    "O=CS",
                    0.0
                ],
                [
                    "O=CCl",
                    0.0
                ],
                [
                    "O=C(F)Cl",
                    0.0
                ],
                [
                    "N[SH](P)Cl",
                    0.0
                ],
                [
                    "NS(=O)Cl",
                    0.0
                ],
                [
                    "NPF",
                    0.0
                ],
                [
                    "NPCCl",
                    0.0
                ],
                [
                    "NP",
                    0.0
                ],
                [
                    "NCPCBr",
                    0.0
                ],
                [
                    "NCOF",
                    0.0
                ],
                [
                    "NCF",
                    0.0
                ],
                [
                    "NCCCBr",
                    0.0
                ],
                [
                    "NCBr",
                    0.0
                ],
                [
                    "NC1SC1Cl",
                    0.0
                ],
                [
                    "NC(Cl)C=O",
                    0.0
                ],
                [
                    "NC(Cl)(CCl)NO",
                    0.0
                ],
                [
                    "N=PF",
                    0.0
                ],
                [
                    "FP(Cl)Br",
                    0.0
                ],
                [
                    "FNCOF",
                    0.0
                ],
                [
                    "FNCBr",
                    0.0
                ],
                [
                    "FC(F)CBr",
                    0.0
                ],
                [
                    "FC#CBr",
                    0.0
                ],
                [
                    "Cl[SH]1OSP1",
                    0.0
                ],
                [
                    "ClOCl",
                    0.0
                ],
                [
                    "ClCCCl",
                    0.0
                ],
                [
                    "ClCC1(Cl)NN1",
                    0.0
                ],
                [
                    "ClC1CCS1",
                    0.0
                ],
                [
                    "CSO",
                    0.0
                ],
                [
                    "CSN",
                    0.0
                ],
                [
                    "CSCCl",
                    0.0
                ],
                [
                    "CPCl",
                    0.0
                ],
                [
                    "CPBr",
                    0.0
                ],
                [
                    "CP(Br)CNCl",
                    0.0
                ],
                [
                    "COSN(F)Cl",
                    0.0
                ],
                [
                    "COF",
                    0.0
                ],
                [
                    "COCBr",
                    0.0
                ],
                [
                    "CNOF",
                    0.0
                ],
                [
                    "CNN",
                    0.0
                ],
                [
                    "CNF",
                    0.0
                ],
                [
                    "CNCN",
                    0.0
                ],
                [
                    "CNCBr",
                    0.0
                ],
                [
                    "CNBr",
                    0.0
                ],
                [
                    "CCPC",
                    0.0
                ],
                [
                    "CCP",
                    0.0
                ],
                [
                    "CCNNC",
                    0.0
                ],
                [
                    "CCCS",
                    0.0
                ],
                [
                    "CCCN=N",
                    0.0
                ],
                [
                    "CCCN",
                    0.0
                ],
                [
                    "CCCC",
                    0.0
                ],
                [
                    "CCCBr",
                    0.0
                ],
                [
                    "CCC(O)Cl",
                    0.0
                ],
                [
                    "CC=N",
                    0.0
                ],
                [
                    "CC1CN1",
                    0.0
                ],
                [
                    "CC(Cl)CP",
                    0.0
                ],
                [
                    "CC(C)Cl",
                    0.0
                ],
                [
                    "CC(C)(F)CO",
                    0.0
                ],
                [
                    "CC(C)(Cl)CCl",
                    0.0
                ],
                [
                    "C=PCl",
                    0.0
                ],
                [
                    "C=P",
                    0.0
                ],
                [
                    "C=N",
                    0.0
                ],
                [
                    "C=CNN",
                    0.0
                ],
                [
                    "C=CC(O)Cl",
                    0.0
                ],
                [
                    "C=C(N)SCl",
                    0.0
                ],
                [
                    "C1CSP1",
                    0.0
                ],
                [
                    "C1CO1",
                    0.0
                ],
                [
                    "C1CC1",
                    0.0
                ],
                [
                    "C1#SCC1",
                    0.0
                ],
                [
                    "C1#CO1",
                    0.0
                ],
                [
                    "C#SS",
                    0.0
                ],
                [
                    "C#P",
                    0.0
                ],
                [
                    "C#CCO",
                    0.0
                ],
                [
                    "BrPBr",
                    0.0
                ],
                [
                    "BrOBr",
                    0.0
                ],
                [
                    "BrCPBr",
                    0.0
                ],
                [
                    "BrC=[SH]Br",
                    0.0
                ]
            ],
            "execution_time": 5.987433910369873,
            "number_scoring_function_calls": 999,
            "metadata": {
                "top_1": 0.0,
                "top_10": 0.0,
                "top_100": 0.0,
                "internal_similarity_max": 0.46153846153846156,
                "internal_similarity_mean": 0.04542469740700614,
                "internal_similarity_histogram_density": [
                    [
                        8.664,
                        0.936,
                        0.2879999999999999,
                        0.08800000000000002,
                        0.024000000000000004,
                        0.0,
                        0.0,
                        0.0,
                        0.0,
                        0.0
                    ]
                ],
                "internal_similarity_histogram_bins": [
                    [
                        0.0,
                        0.1,
                        0.2,
                        0.30000000000000004,
                        0.4,
                        0.5,
                        0.6000000000000001,
                        0.7000000000000001,
                        0.8,
                        0.9,
                        1.0
                    ]
                ]
            }
        },
        {
            "benchmark_name": "Scaffold Hop",
            "score": 0.6253390973977824,
            "optimized_molecules": [
                [
                    "COC(CBr)C(C)C(Cl)(CCl)N(CN(CF)C(C)F)C(Cn1sc(C(CC(C)Br)N(C)CCCl)c1C(C)(F)F)NC=C(Br)C1(Cl)SS1=NCCl",
                    0.6253464736680012
                ],
                [
                    "COC(CBr)C(C)C(C)(Cl)N(CN(CF)C(C)F)C(Cn1sc(C(C(C)C(C)Cl)N(C)CCl)c1C(F)F)NC=C(CBr)C1(Cl)SS1=NCl",
                    0.6253464736680012
                ],
                [
                    "CCN=S1SC1(Cl)C(Br)=CNC(Cn1sc(C(CC(C)Cl)N(C)CCCl)c1C(C)(F)F)N(CN(CF)C(C)(F)Cl)C(C)(Cl)C(C)C(CBr)OC",
                    0.6253464736680012
                ],
                [
                    "CCN=S1SC1(Cl)C(Br)=CNC(Cn1sc(C(CC(C)Cl)N(C)C(C)Cl)c1C(C)(F)F)N(CN(CF)C(C)F)C(Cl)(CCl)C(C)C(CBr)OC",
                    0.6253464736680012
                ],
                [
                    "CCN=S1SC1(Cl)C(Br)=CNC(Cn1sc(C(C(C)CC)N(C)CCl)c1C(F)F)N(CN(CF)C(C)(F)Cl)C(Cl)(CCl)C(C)C(CBr)OCCl",
                    0.6253464736680012
                ],
                [
                    "CCN=S1SC1(Cl)C(Br)=CNC(Cn1sc(C(C(C)CC)N(C)CCl)c1C(F)F)N(CN(CF)C(C)(F)Cl)C(Cl)(CCl)C(C)C(CBr)OC",
                    0.6253464736680012
                ],
                [
                    "CCN=S1SC1(Cl)C(Br)=CNC(Cn1sc(C(C(C)CC)N(C)CCl)c1C(F)F)N(CN(CF)C(C)(F)Cl)C(C)(Cl)C(C)C(CBr)OCCl",
                    0.6253464736680012
                ],
                [
                    "CCN=S1SC1(Cl)C(Br)=CNC(Cn1sc(C(C(C)CC)N(C)C)c1C(F)F)N(CN(CF)C(C)(F)Cl)C(Cl)(CCl)C(C)C(CBr)OCCl",
                    0.6253464736680012
                ],
                [
                    "CCCN=S1SC1(Cl)C(Br)=CNC(Cn1sc(C(CCC)N(C)CCl)c1C(C)(F)F)N(CN(CF)C(C)F)C(Cl)(CCl)C(C)C(CBr)OC",
                    0.6253464736680012
                ],
                [
                    "CCCC(c1sn(CC(NC=CC2(Cl)SS2=NCCCl)N(CN(CF)C(F)Cl)C(Cl)(Cl)C(C)C(CBr)OC)c1S(C)(F)F)N(CC)CC(C)Cl",
                    0.6253464736680012
                ],
                [
                    "CCCC(c1sn(CC(NC=CC2(Cl)SS2=NCCCl)N(CN(CF)C(F)Cl)C(Cl)(Cl)C(C)C(CBr)OC)c1C(C)(F)F)N(CC)CC(C)Cl",
                    0.6253464736680012
                ],
                [
                    "CCCC(c1sn(CC(NC=CC2(Cl)SS2=NCCCl)N(CN(CF)C(F)Cl)C(Cl)(Cl)C(C)C(CBr)OC)c1C(C)(F)F)N(C)CC(C)Cl",
                    0.6253464736680012
                ],
                [
                    "CCCC(c1sn(CC(NC=CC2(Cl)SS2=NCCCl)N(CN(CF)C(C)(F)Cl)C(Cl)(Cl)C(C)C(CBr)OC)c1C(C)(F)F)N(C)CC(C)Cl",
                    0.6253464736680012
                ],
                [
                    "CCCC(c1sn(CC(NC=CC2(Cl)SS2=NCC)N(CN(CF)C(F)(Cl)Cl)C(CCl)(CCl)C(C)C(CBr)OC)c1C(C)(F)F)N(C)CCCl",
                    0.6253464736680012
                ],
                [
                    "CCCC(c1sn(CC(NC=CC2(Cl)SS2=NCC)N(CN(CF)C(F)(Cl)CCl)C(Cl)(CCl)C(C)C(CBr)OC)c1C(C)(F)F)N(C)CCCl",
                    0.6253464736680012
                ],
                [
                    "CCCC(c1sn(CC(NC=CC2(Cl)SS2=NCC)N(CN(CF)C(C)F)C(Cl)(Cl)C(C)C(CCl)OC)c1C(F)(F)CBr)N(C)C(C)Cl",
                    0.6253464736680012
                ],
                [
                    "CCCC(c1sn(CC(NC=CC2(Cl)SS2=NCC)N(CN(CF)C(C)(F)Cl)C(Cl)(Cl)C(C)C(CBr)OC)c1C(C)(F)F)N(C)CC(C)Cl",
                    0.6253464736680012
                ],
                [
                    "CCCC(c1sn(CC(NC=CC2(Cl)SS2=NCC)N(CN(CF)C(C)(F)Cl)C(Cl)(CCl)C(C)C(CBr)OCC)c1C(C)(F)F)N(C)CCCl",
                    0.6253464736680012
                ],
                [
                    "CCCC(c1sn(CC(NC=CC2(Cl)SS2=NCC)N(CN(CF)C(C)(F)Cl)C(Cl)(CCl)C(C)C(CBr)OC)c1C(C)(F)F)N(C)CCCl",
                    0.6253464736680012
                ],
                [
                    "CCCC(c1sn(CC(NC=CC2(Cl)SS2=NCC)N(CN(CF)C(C)(F)Cl)C(Cl)(CCl)C(C)C(CBr)OC)c1C(C)(F)F)N(C)CC(C)Cl",
                    0.6253464736680012
                ],
                [
                    "CCCC(c1sn(CC(NC=CC2(Cl)SS2=NCC)N(CN(CF)C(C)(F)Cl)C(Cl)(CCCl)C(C)C(CBr)OC)c1C(C)(F)F)N(C)CCl",
                    0.6253464736680012
                ],
                [
                    "CCCC(c1sn(CC(NC=CC2(Cl)SS2=NCC)N(CN(CF)C(C)(F)Cl)C(Cl)(C(Cl)CCl)C(C)C(CBr)OC)c1C(C)(F)F)N(C)CCl",
                    0.6253464736680012
                ],
                [
                    "CCCC(c1sn(CC(NC=CC2(Cl)SS2=NCC)N(CN(CF)C(C)(F)Cl)C(CCl)(CCl)C(C)C(CBr)OC)c1C(C)(F)F)N(C)CCCl",
                    0.6253464736680012
                ],
                [
                    "CCCC(c1sn(CC(NC=CC2(Cl)SS2=NCC)N(CN(CF)C(C)(F)CCl)C(Cl)(Cl)C(C)C(CBr)OC)c1C(C)(F)F)N(C)CC",
                    0.6253464736680012
                ],
                [
                    "CCCC(c1sn(CC(NC=CC2(Cl)SS2=NCC)N(CN(CF)C(C)(C)F)C(Cl)(Cl)C(C)C(CBr)OC)c1C(C)(F)F)N(C)CC",
                    0.6253464736680012
                ],
                [
                    "CCCC(c1sn(CC(NC=CC2(C)SS2=NCC)N(CN(CF)C(C)F)C(CCl)(CCl)C(C)C(CBr)OC)c1C(C)(F)F)N(C)CC(Cl)Cl",
                    0.6253464736680012
                ],
                [
                    "CCCC(c1sn(CC(NC=C(CBr)C2(Cl)SS2=NCCl)N(CN(CF)C(C)F)C(Cl)(Cl)C(C)C(CBr)OC)c1C(C)(F)F)N(CCl)CBr",
                    0.6253464736680012
                ],
                [
                    "CCCC(c1sn(CC(NC=C(CBr)C2(Cl)SS2=NCCl)N(CN(CF)C(C)F)C(Cl)(Cl)C(C)C(CBr)OC)c1C(C)(F)F)N(C)CCl",
                    0.6253464736680012
                ],
                [
                    "CCCC(c1sn(CC(NC=C(CBr)C2(Cl)SS2=NCCl)N(CN(CF)C(C)F)C(Cl)(CCl)C(C)C(CBr)OC)c1C(C)(F)F)N(C)CCl",
                    0.6253464736680012
                ],
                [
                    "CCCC(c1sn(CC(NC=C(CBr)C2(Cl)SS2=NCCl)N(CN(CF)C(C)F)C(C)(Cl)C(C)C(CBr)OC)c1C(F)(F)CC)N(C)CCl",
                    0.6253464736680012
                ],
                [
                    "CCCC(c1sn(CC(NC=C(CBr)C2(Cl)SS2=NCCl)N(CN(CF)C(C)F)C(C)(Cl)C(C)C(CBr)OC)c1C(C)(F)F)N(C)CCl",
                    0.6253464736680012
                ],
                [
                    "CCCC(c1sn(CC(NC=C(CBr)C2(Cl)SS2=NCCCl)N(CN(CF)C(C)F)C(Cl)(Cl)C(C)C(CBr)OC)c1C(C)(F)F)N(CCl)CBr",
                    0.6253464736680012
                ],
                [
                    "CCCC(c1sn(CC(NC=C(CBr)C2(Cl)SS2=NCCCl)N(CN(CF)C(C)F)C(Cl)(Cl)C(C)C(CBr)OC)c1C(C)(F)F)N(C)CCl",
                    0.6253464736680012
                ],
                [
                    "CCCC(c1sn(CC(NC=C(CBr)C2(Cl)SS2=NC)N(CN(CF)C(C)F)C(Cl)(CCl)C(C)C(CBr)OC)c1C(F)(F)CCC)N(C)CCl",
                    0.6253464736680012
                ],
                [
                    "CCCC(c1sn(CC(NC=C(CBr)C2(Cl)SS2=NC)N(CN(CF)C(C)F)C(Cl)(CCl)C(C)C(CBr)OC)c1C(C)(F)F)N(C)CCl",
                    0.6253464736680012
                ],
                [
                    "CCCC(c1sn(CC(NC=C(CBr)C2(C)SS2=NCC)N(CN(CF)C(C)F)C(Br)(CCl)C(C)C(CBr)OC)c1C(C)(F)F)N(C)CCCl",
                    0.6253464736680012
                ],
                [
                    "CCCC(c1sn(CC(NC=C(C)C2(Cl)SS2=NCCl)N(CN(CF)C(C)F)C(C)(Cl)C(C)C(CBr)OC)c1C(C)(F)F)N(C)CCl",
                    0.6253464736680012
                ],
                [
                    "CCCC(c1sn(CC(NC=C(C)C2(Cl)SS2=NCBr)N(CN(CF)C(C)F)C(C)(Cl)C(C)C(CBr)OC)c1C(C)(F)F)N(C)C(Cl)Br",
                    0.6253464736680012
                ],
                [
                    "CCCC(c1sn(CC(NC=C(C)C2(Cl)SS2=NCBr)N(CN(CF)C(C)F)C(C)(Cl)C(C)C(CBr)OC)c1C(C)(F)F)N(C)C(C)Cl",
                    0.6253464736680012
                ],
                [
                    "CCCC(c1sn(CC(NC=C(C)C2(Cl)SS2=NC(C)Cl)N(CN(CF)C(C)F)C(Br)(CCl)C(C)C(CBr)OC)c1C(C)(F)F)N(C)CCCl",
                    0.6253464736680012
                ],
                [
                    "CCCC(c1sn(CC(NC=C(Br)C2(Cl)SS2=NCCl)N(CN(CF)C(C)F)C(Cl)(CCl)C(C)C(CBr)OC)c1C(F)F)N(CC)CBr",
                    0.6253464736680012
                ],
                [
                    "CCCC(c1sn(CC(NC=C(Br)C2(Cl)SS2=NCCl)N(CN(CF)C(C)F)C(Cl)(CCl)C(C)C(CBr)OC)c1C(F)(F)CCl)N(CC)CBr",
                    0.6253464736680012
                ],
                [
                    "CCCC(c1sn(CC(NC=C(Br)C2(Cl)SS2=NCCl)N(CN(CF)C(C)F)C(Cl)(CCl)C(C)C(CBr)OC)c1C(F)(F)CCBr)N(C)CC",
                    0.6253464736680012
                ],
                [
                    "CCCC(c1sn(CC(NC=C(Br)C2(Cl)SS2=NCCl)N(CN(CF)C(C)F)C(Cl)(CCl)C(C)C(CBr)OC)c1C(F)(F)CBr)N(C)CCCl",
                    0.6253464736680012
                ],
                [
                    "CCCC(c1sn(CC(NC=C(Br)C2(Cl)SS2=NCCl)N(CN(CF)C(C)F)C(Cl)(CCl)C(C)C(CBr)OC)c1C(F)(F)CBr)N(C)CC",
                    0.6253464736680012
                ],
                [
                    "CCCC(c1sn(CC(NC=C(Br)C2(Cl)SS2=NCCl)N(CN(CF)C(C)F)C(Cl)(CCl)C(C)C(CBr)OC)c1C(C)(F)F)N(C)CCCl",
                    0.6253464736680012
                ],
                [
                    "CCCC(c1sn(CC(NC=C(Br)C2(Cl)SS2=NCC)N(CN(CF)C(F)Cl)C(Cl)(Cl)C(C)C(CCl)OC)c1C(C)(F)F)N(C)CCCl",
                    0.6253464736680012
                ],
                [
                    "CCCC(c1sn(CC(NC=C(Br)C2(Cl)SS2=NCC)N(CN(CF)C(F)CC)C(Br)(CCl)C(C)C(CBr)OC)c1C(C)(F)F)N(C)CCCl",
                    0.6253464736680012
                ],
                [
                    "CCCC(c1sn(CC(NC=C(Br)C2(Cl)SS2=NCC)N(CN(CF)C(C)F)C(Cl)(Cl)C(C)C(CCl)OC)c1C(C)(F)F)N(C)CCCl",
                    0.6253464736680012
                ],
                [
                    "CCCC(c1sn(CC(NC=C(Br)C2(Cl)SS2=NCC)N(CN(CF)C(C)F)C(Cl)(Cl)C(C)C(CCl)OC)c1C(C)(F)F)N(C)C(C)C(C)Cl",
                    0.6253464736680012
                ],
                [
                    "CCCC(c1sn(CC(NC=C(Br)C2(Cl)SS2=NCC)N(CN(CF)C(C)F)C(Cl)(Cl)C(C)C(CBr)OC)c1C(C)(F)F)N(C)CCCl",
                    0.6253464736680012
                ],
                [
                    "CCCC(c1sn(CC(NC=C(Br)C2(Cl)SS2=NCC)N(CN(CF)C(C)F)C(Cl)(CCl)C(C)C(CBr)OC)c1C(F)(F)CCl)N(C)C(C)Cl",
                    0.6253464736680012
                ],
                [
                    "CCCC(c1sn(CC(NC=C(Br)C2(Cl)SS2=NCC)N(CN(CF)C(C)F)C(Cl)(CCl)C(C)C(CBr)OC)c1C(C)(F)F)N(C)CCCl",
                    0.6253464736680012
                ],
                [
                    "CCCC(c1sn(CC(NC=C(Br)C2(Cl)SS2=NCC)N(CN(CF)C(C)F)C(Cl)(CCl)C(C)C(CBr)OC)c1C(C)(F)F)N(C)C(Cl)CCl",
                    0.6253464736680012
                ],
                [
                    "CCCC(c1sn(CC(NC=C(Br)C2(Cl)SS2=NCC)N(CN(CF)C(C)F)C(Cl)(CCl)C(C)C(CBr)OC)c1C(C)(F)F)N(C)C(C)Cl",
                    0.6253464736680012
                ],
                [
                    "CCCC(c1sn(CC(NC=C(Br)C2(Cl)SS2=NCC)N(CN(CF)C(C)F)C(Br)(CCl)C(C)C(CBr)OC)c1C(C)(F)F)N(C)CCCl",
                    0.6253464736680012
                ],
                [
                    "CCCC(c1sn(CC(NC=C(Br)C2(Cl)SS2=NCC)N(CN(CF)C(C)(F)Cl)C(Cl)(Cl)C(C)C(CCl)OC)c1C(C)(F)F)N(C)CCCl",
                    0.6253464736680012
                ],
                [
                    "CCCC(c1sn(CC(NC=C(Br)C2(Cl)SS2=NCC)N(CN(CF)C(C)(F)Cl)C(Cl)(CCl)C(C)C(CBr)OC)c1C(C)(F)F)N(C)CCl",
                    0.6253464736680012
                ],
                [
                    "CCCC(c1sn(CC(NC=C(Br)C2(Cl)SS2=NCC)N(CN(CF)C(C)(F)Cl)C(Cl)(CCl)C(C)C(CBr)OC)c1C(C)(F)F)N(C)CCCl",
                    0.6253464736680012
                ],
                [
                    "CCCC(c1sn(CC(NC=C(Br)C2(Cl)SS2=NCC)N(CN(CF)C(C)(F)Cl)C(C)(Cl)C(C)C(CBr)OC)c1C(C)(F)F)N(C)CCCl",
                    0.6253464736680012
                ],
                [
                    "CCCC(c1sn(CC(NC=C(Br)C2(Cl)SS2=NCC)N(CN(CF)C(C)(F)CCl)C(Cl)(CCl)C(C)C(CBr)OC)c1C(C)(F)F)N(C)CC",
                    0.6253464736680012
                ],
                [
                    "CCCC(c1sn(CC(NC=C(Br)C2(Cl)SS2=NCC)N(CN(CF)C(C)(C)F)C(Cl)(Cl)C(C)C(CCl)OC)c1C(C)(F)F)N(C)C(C)CCl",
                    0.6253464736680012
                ],
                [
                    "CCCC(c1sn(CC(NC=C(Br)C2(Cl)SS2=NCC)N(CN(CF)C(C)(C)F)C(Cl)(Cl)C(C)C(CBr)OC)c1C(C)(F)F)N(C)CCCl",
                    0.6253464736680012
                ],
                [
                    "CCCC(c1sn(CC(NC=C(Br)C2(Cl)SS2=NCC)N(CN(CF)C(C)(C)F)C(Cl)(Cl)C(C)C(CBr)OC)c1C(C)(F)F)N(C)C(C)CCl",
                    0.6253464736680012
                ],
                [
                    "CCCC(c1sn(CC(NC=C(Br)C2(Cl)SS2=NCC)N(CN(C(F)Cl)C(F)Br)C(Cl)(Cl)C(C)C(CCl)OC)c1C(F)F)N(C)CCCl",
                    0.6253464736680012
                ],
                [
                    "CCCC(c1sn(CC(NC=C(Br)C2(Cl)SS2=NCC(C)Cl)N(CN(CF)C(C)F)C(Cl)(CCl)C(C)C(CBr)OC)c1C(C)(F)F)N(C)CCl",
                    0.6253464736680012
                ],
                [
                    "CCCC(c1sn(CC(NC=C(Br)C2(Cl)SS2=NC)N(CN(CF)C(C)F)C(Cl)(CCl)C(C)C(CBr)OCC)c1C(C)(F)F)N(CCl)CCCl",
                    0.6253464736680012
                ],
                [
                    "CCCC(c1sn(CC(NC=C(Br)C2(Cl)SS2=NC)N(CN(CF)C(C)F)C(Cl)(CCl)C(C)C(CBr)OC)c1C(F)(F)Br)N(C)C(CCl)CCl",
                    0.6253464736680012
                ],
                [
                    "CCCC(c1sn(CC(NC=C(Br)C2(Cl)SS2=NC)N(CN(CF)C(C)F)C(Cl)(CCl)C(C)C(CBr)OC)c1C(C)(F)F)N(C)C(Cl)CCl",
                    0.6253464736680012
                ],
                [
                    "CCCC(c1sn(CC(NC=C(Br)C2(Cl)SS2=NC)N(CN(CF)C(C)F)C(Cl)(CCl)C(C)C(CBr)OC)c1C(C)(F)F)N(C)C(CCl)CCl",
                    0.6253464736680012
                ],
                [
                    "CCCC(c1sn(CC(NC=C(Br)C2(Cl)SS2=NC)N(CN(CF)C(C)F)C(Cl)(CCCl)C(C)C(CBr)OC)c1C(C)(F)F)N(C)C(Cl)CCl",
                    0.6253464736680012
                ],
                [
                    "CCCC(c1sn(CC(NC=C(Br)C2(Cl)SS2=NC)N(CN(CF)C(C)F)C(C)(Cl)C(C)C(CBr)OC)c1C(F)F)N(C)C(Cl)CCl",
                    0.6253464736680012
                ],
                [
                    "CCCC(c1sn(CC(NC=C(Br)C2(Cl)SS2=NC(C)Cl)N(CN(CF)C(C)F)C(Cl)(Cl)C(C)C(CBr)OC)c1C(C)(F)F)N(C)CC",
                    0.6253464736680012
                ],
                [
                    "CCCC(c1sn(CC(NC=C(Br)C2(Cl)SS2=NC(C)Cl)N(CN(CF)C(C)F)C(Cl)(CCl)C(C)C(CBr)OC)c1C(C)(F)F)N(C)CCl",
                    0.6253464736680012
                ],
                [
                    "CCCC(c1sn(CC(NC=C(Br)C2(Cl)SS2=NC(C)Cl)N(CN(CF)C(C)F)C(Cl)(CCl)C(C)C(CBr)OC)c1C(C)(F)F)N(C)CCCl",
                    0.6253464736680012
                ],
                [
                    "CCCC(c1sn(CC(NC=C(Br)C2(Cl)SS2=NC(C)Cl)N(CN(CF)C(C)F)C(C)(Cl)C(C)C(CBr)OC)c1C(C)(F)F)N(C)CCCl",
                    0.6253464736680012
                ],
                [
                    "CCCC(c1sn(CC(NC=C(Br)C2(Cl)SS2=NC(C)Cl)N(CN(CF)C(C)F)C(Br)(CCl)C(C)C(CBr)OC)c1C(C)(F)F)N(C)CCCl",
                    0.6253464736680012
                ],
                [
                    "CCCC(c1sn(CC(NC=C(Br)C2(Cl)SS2=NC(C)Br)N(CN(CF)C(C)(F)Cl)C(Cl)(CCl)C(C)C(CBr)OC)c1C(C)(F)F)N(C)CCl",
                    0.6253464736680012
                ],
                [
                    "CCCC(c1sn(CC(NC=C(Br)C2(CCl)SS2=NCCl)N(CN(CF)C(C)F)C(Cl)(CCl)C(C)C(CBr)OC)c1C(C)(F)F)N(C)CCCl",
                    0.6253464736680012
                ],
                [
                    "CCCC(c1sn(CC(NC=C(Br)C2(CCl)SS2=NCC)N(CN(CF)C(C)F)C(Cl)(Cl)C(C)C(CCl)OC)c1C(C)(F)F)N(C)CCCl",
                    0.6253464736680012
                ],
                [
                    "CCCC(c1sn(CC(NC=C(Br)C2(CCl)SS2=NCC)N(CN(CF)C(C)(F)Cl)C(Cl)(CCl)C(C)C(CBr)OC)c1C(C)(F)F)N(C)CCl",
                    0.6253464736680012
                ],
                [
                    "CCCC(c1sn(CC(NC(C)=CC2(Cl)SS2=NC)N(CN(CF)C(C)(C)F)C(Cl)(Cl)C(C)C(CBr)OC)c1C(F)F)N(C)CC",
                    0.6253464736680012
                ],
                [
                    "CCCC(c1sn(CC(NC(C)=CC2(Cl)SC2=NC)N(CN(CF)C(C)(C)F)C(Cl)(Cl)C(C)C(CBr)OC)c1C(F)F)N(C)CC",
                    0.6253464736680012
                ],
                [
                    "CCCC(c1sn(CC(NC(Br)=C(Br)C2(Cl)SS2=NC)N(CN(CF)C(C)F)C(Cl)(CCl)C(C)C(CBr)OC)c1C(C)(F)F)N(C)C(Cl)CCl",
                    0.6253464736680012
                ],
                [
                    "CCCC(c1sn(CC(NC(=CC2(Cl)SC2=NC)CBr)N(CN(CF)C(C)F)C(Cl)(Cl)C(C)C(CBr)OC)c1C(F)F)N(C)CC",
                    0.6253464736680012
                ],
                [
                    "CCCC(c1sn(CC(NC(=CC2(Cl)SC2=NC)CBr)N(CN(CF)C(C)F)C(Cl)(Cl)C(C)C(CBr)OC)c1C(F)F)N(C)C",
                    0.6253464736680012
                ],
                [
                    "CCCC(c1sn(CC(NC(=CC2(Cl)SC2=NC)CBr)N(CN(CF)C(C)(C)F)C(Cl)(Cl)C(C)C(CBr)OC)c1C(F)F)N(C)CC",
                    0.6253464736680012
                ],
                [
                    "CCCC(c1sn(CC(NC(=CC2(Cl)SC2=NC)CBr)N(CN(CF)C(C)(C)F)C(Cl)(Cl)C(C)C(CBr)OC)c1C(F)F)N(C)C",
                    0.6253464736680012
                ],
                [
                    "CCCC(c1sn(CC(NC(=CC2(Cl)SC2=NC)CBr)N(C(C)N(CF)C(C)(C)F)C(Cl)(Cl)C(C)C(CBr)OC)c1C(F)F)N(C)C",
                    0.6253464736680012
                ],
                [
                    "CCCC(c1sn(CC(Cl)(NC=C(Br)C2(Cl)SS2=NCC)N(CN(CF)C(C)(F)Cl)C(Cl)(Cl)C(C)C(CCl)OC)c1C(F)F)N(C)CCCl",
                    0.6253464736680012
                ],
                [
                    "CCCC(c1sn(CC(Cl)(NC=C(Br)C2(Cl)SS2=NC)N(CN(CF)C(C)(F)Cl)C(Cl)(Cl)C(C)C(CCl)OC)c1C(F)F)N(C)CCCl",
                    0.6253464736680012
                ],
                [
                    "CCCC(c1sn(CC(Cl)(NC=C(Br)C2(CCl)SS2=NCC)N(CN(CF)C(C)(F)Cl)C(Cl)(Cl)C(C)C(CCl)OC)c1C(F)F)N(C)CCCl",
                    0.6253464736680012
                ],
                [
                    "CCCC(c1sn(CC(C)(NC=C(Br)C2(Cl)SS2=NCCl)N(CN(CF)C(C)F)C(Cl)(CCl)C(C)C(CBr)OC)c1C(C)(F)F)N(C)CCCl",
                    0.6253464736680012
                ],
                [
                    "CCCC(c1sn(C(Cl)C(NC=C(Br)C2(Cl)SS2=NCC)N(CN(CF)C(C)(F)Cl)C(Cl)(Cl)C(C)C(CCl)OC)c1C(C)(F)F)N(C)CCCl",
                    0.6253464736680012
                ],
                [
                    "CCCC(c1sn(C(Br)C(NC=C(Br)C2(Cl)SS2=NCC)N(CN(CF)C(C)(F)Cl)C(Cl)(CCl)C(C)C(CBr)OC)c1C(C)(F)F)N(C)CCl",
                    0.6253464736680012
                ],
                [
                    "CCCN=S1SC1(Cl)C(Br)=CNC(Cn1sc(C(CCC)N(C)CCl)c1C(C)(F)F)N(CN(CF)C(C)(F)F)C(Cl)(CCl)C(C)C(CBr)OC",
                    0.6252609603340292
                ],
                [
                    "CCCC(c1sn(CC(NC=CC2(Cl)SS2=NCC)N(CN(CF)C(C)(F)Cl)C(Cl)(CCCl)C(C)C(CBr)OCC)c1C(C)F)N(C)CCCl",
                    0.6248146317350469
                ],
                [
                    "CCCC(c1sn(CC(NC=C(C)C2(Cl)SS2=NC(C)Cl)N(CN(CF)C(C)F)C(Br)(CCl)C(C)C(CBr)OC)c1C(C)F)N(C)CCCl",
                    0.6248146317350469
                ],
                [
                    "CCCC(c1sn(CC(NC=C(C)C2(Cl)SS2=NBr)N(CN(CF)C(C)F)C(C)(Cl)C(C)C(CBr)OC)c1C(C)F)N(C)C(Cl)Br",
                    0.6248146317350469
                ],
                [
                    "CCCC(c1sn(CC(NC=C(Br)C2(Cl)SS2=NCCl)N(CN(CF)C(C)F)C(Cl)(CCl)C(C)C(CBr)OC)c1C(C)F)N(C)CCCl",
                    0.6248146317350469
                ]
            ],
            "execution_time": 106.2029185295105,
            "number_scoring_function_calls": 1000,
            "metadata": {
                "top_1": 0.6253464736680012,
                "top_10": 0.6253464736680012,
                "top_100": 0.6253243448573447,
                "internal_similarity_max": 0.9387755102040817,
                "internal_similarity_mean": 0.5551376466015532,
                "internal_similarity_histogram_density": [
                    [
                        0.1,
                        0.0,
                        0.001999999999999999,
                        0.8880000000000002,
                        2.528000000000001,
                        2.9319999999999973,
                        2.1300000000000003,
                        1.0040000000000002,
                        0.3460000000000001,
                        0.07
                    ]
                ],
                "internal_similarity_histogram_bins": [
                    [
                        0.0,
                        0.1,
                        0.2,
                        0.30000000000000004,
                        0.4,
                        0.5,
                        0.6000000000000001,
                        0.7000000000000001,
                        0.8,
                        0.9,
                        1.0
                    ]
                ]
            }
        },
        {
            "benchmark_name": "Deco Hop",
            "score": 0.5878697489435746,
            "optimized_molecules": [
                [
                    "COc1nc2c#cc3c(c2s1)C(C)(CBr)NC12N=CC(Br)(Br)C1(C)C1(F)C=CS3(Cl)C(C)(Cl)Cc3on(c3C(F)(F)CCC(C)Cl)S12CCBr",
                    0.5878697489435744
                ],
                [
                    "COc1nc2c#cc3c(c2s1)C(C)(CBr)NC12N=CC(Br)(Br)C1(C)C1(F)C=CS3(Cl)C(C)(Br)Cc3on(c3C(F)(F)CCC(C)Cl)S12CCBr",
                    0.5878697489435744
                ],
                [
                    "COc1nc2c#cc3c(c2s1)C(C)(C)NC12N=CC(C)(Br)C1(C)C1(F)CCS3(Cl)#S(Br)(CBr)Cc3on(c3C(F)(F)CCC(C)Cl)S12C(C)Cl",
                    0.5878697489435744
                ],
                [
                    "COc1nc2c#cc3c(c2s1)C(C)(Br)NC12N=CCS(Br)(Br)C1(C)C1(F)C#CS3(Cl)C(C)(Br)Cc3on(c3C(F)(F)CCC(C)Cl)S12CCBr",
                    0.5878697489435744
                ],
                [
                    "COc1nc2c#cc3c(c2s1)C(C)(Br)NC12N=CCC(Br)(Br)C1(C)C1(F)C=CS3(Cl)C(C)(Br)Cc3on(c3C(F)(F)CCC(C)Br)S12CCBr",
                    0.5878697489435744
                ],
                [
                    "COc1nc2c#cc3c(c2s1)C(C)(Br)NC12N=CCC(Br)(Br)C1(C)C1(F)C=CC3(Cl)C(C)(Br)Cc3on(c3C(F)(F)CCC(C)Br)S12CCBr",
                    0.5878697489435744
                ],
                [
                    "COc1nc2c#cc3c(c2s1)C(C)(Br)NC12N=CCC(Br)(Br)C1(C)C1(F)C#CS3(Cl)C(C)(Br)Cc3on(c3C(F)(F)CCC(C)Cl)S12CCBr",
                    0.5878697489435744
                ],
                [
                    "COc1nc2c#cc3c(c2o1)C(C)(Br)NC12N=CCC(Br)(Br)C1(C)C1(F)C=CS3(Cl)C(C)(Br)Cc3on(c3C(F)(F)CCC(C)Br)S12CCBr",
                    0.5878697489435744
                ],
                [
                    "CCS12n3oc(c3C(F)(F)CCC(C)Br)CC(C)(Br)S3(C)C=CC1(F)C1(CBr)C(Br)(Br)C=NC12NC(C)(C)c1c3c#cc2nc(OC)sc12",
                    0.5878697489435744
                ],
                [
                    "CCS12n3oc(c3C(F)(F)CC(Cl)C(C)Cl)CC(C)(Br)S3(Cl)C=CC1(F)C1(C)C(Br)(Br)C=NC12NC(C)(C)c1c3c#cc2nc(OCl)sc12",
                    0.5878697489435744
                ],
                [
                    "CCOc1nc2c#cc3c(c2s1)C(C)(Br)NC12N=CC(Br)(Br)C1(C)C1(F)C=CS3(Cl)C(C)(Br)Cc3sn(c3C(F)(F)CCC(C)Cl)S12CCBr",
                    0.5878697489435744
                ],
                [
                    "CCCS12n3oc(c3C(F)(F)CC(Cl)C(C)Cl)CC(C)(Br)S3(Br)C=CC1(F)C1(C)C(Br)(Br)C=NC12NC(C)(C)c1c3c#cc2nc(OCl)sc12",
                    0.5878697489435744
                ],
                [
                    "CCCCC(F)(F)c1c2sn1S1(CCBr)C3(F)C=CS(Cl)(c4c#cc5nc(OC(C)Cl)sc5c4C(C)(Br)NC14N=CC(Br)(Br)C34C)C(C)(Br)C2",
                    0.5878697489435744
                ],
                [
                    "CCCCC(F)(F)c1c2sn1S1(C(Br)CBr)C3(F)C=CS(Cl)(c4c#cc5nc(OCl)sc5c4C(Cl)(Cl)NC14N=CC(Br)(Br)C34C)S(C)(Br)C2",
                    0.5878697489435744
                ],
                [
                    "CCCCC(F)(F)c1c2on1S13(C(Cl)Cl)=CC45C1(F)C=CS(Cl)(c1c#cc6nc(OBr)sc6c1C(C)(Br)NC43N=CS5(C)Br)C(C)(Br)C2",
                    0.5878697489435744
                ],
                [
                    "CCCCC(F)(F)c1c2on1S13(C(Cl)Br)=CC45C(Br)(Br)C=NC41NC(C)(C)c1c(c#cc4nc(OBr)sc14)S(Cl)(C=CC53F)C(C)(Br)C2",
                    0.5878697489435744
                ],
                [
                    "CCCCC(F)(F)c1c2on1S1(CCCl)C3(F)C=CS(Cl)(c4c#cc5nc(OCl)sc5c4C(C)(CC)NC14N=CC(Br)(Br)C34C)C(C)(Br)C2",
                    0.5878697489435744
                ],
                [
                    "CCCCC(F)(F)c1c2on1S1(CCBr)C34CC5(C=CC(C)(N3)c3c(c#cc6nc(OCl)sc36)S(Cl)(C=CC51F)C(C)(Cl)C2)C(Br)(Br)C=N4",
                    0.5878697489435744
                ],
                [
                    "CCCCC(F)(F)c1c2on1S1(CC)C3(F)C=CS4(Cl)(=CC(C)(NC15N=CC(Br)(Br)C35C)c1c4c#cc3nc(OCl)sc13)C(C)(Br)C2",
                    0.5878697489435744
                ],
                [
                    "CCCCC(F)(F)c1c2on1S1(CC)C3(F)C=CS(Cl)(c4c#cc5nc(OC)sc5c4C(C)(C)NC14N=CC(Br)(Br)C34CBr)C(Br)(CCl)C2",
                    0.5878697489435744
                ],
                [
                    "CCCCC(F)(F)c1c2on1S1(CBr)C34CCCC(Br)(C(Br)(Br)C=N3)S1(F)C=CS(C)(c1c#cc3nc(OC)sc3c1C(C)(C)N4)C(Cl)(Br)C2",
                    0.5878697489435744
                ],
                [
                    "CCCCC(F)(F)c1c2on1S1(CBr)C34CC(CBr)(C(Br)(Br)C=N3)C1(F)C=CS(C)(c1c#cc3nc(OC)sc3c1C1(CC1)N4)C(Br)(CCl)C2",
                    0.5878697489435744
                ],
                [
                    "CCCCC(F)(F)c1c2on1S1(CBr)C34CC(CBr)(C(Br)(Br)C=N3)C1(F)C=CS(C)(c1c#cc3nc(OC)sc3c1C(C)(C)N4)C(Br)(CCl)C2",
                    0.5878697489435744
                ],
                [
                    "CCCCC(F)(F)c1c2on1S1(CBr)C3(F)C=CS(Cl)(c4c#cc5nc(OC)sc5c4C(C)(CC)NC14N=CC(Br)(Br)C34C)C(Br)(CCl)C2",
                    0.5878697489435744
                ],
                [
                    "CCCCC(F)(F)c1c2on1S1(C(C)Br)C3(F)C=CS(Cl)(c4c#cc5nc(OC)sc5c4C(C)(CBr)NC14N=CC(Br)(Br)C34C)C(Br)(CCl)C2",
                    0.5878697489435744
                ],
                [
                    "CCCCC(F)(F)c1c2on1S1(C(Br)CBr)C34CC5(C=CC(C)(N3)c3c(c#cc6nc(OCl)sc36)S(Cl)(C=CC51F)C(C)(Cl)C2)C(Br)(Br)C=N4",
                    0.5878697489435744
                ],
                [
                    "CCCCC(F)(F)c1c2on1S1(C(Br)CBr)C3(F)C=CS(Cl)(c4c#cc5nc(OCBr)sc5c4CNC14N=CC(Br)(CBr)C34C)C(C)(Br)C2",
                    0.5878697489435744
                ],
                [
                    "CCCCC(F)(F)c1c2on1C1(C(C)CC)C3(F)C=CS(Cl)(c4c#cc5nc(OC)sc5c4C(Cl)(CC)NC14N=CC(Br)(Br)C34C)C(C)(Br)C2",
                    0.5878697489435744
                ],
                [
                    "CCCC(Cl)C(F)(F)c1c2on1S1(C(Cl)CBr)C3(F)CCS(Cl)(#S(C)(Br)C2)c2c#cc4nc(OCl)sc4c2C(C)(C)NC12N=CC(C)(Br)C32C",
                    0.5878697489435744
                ],
                [
                    "CCCC(Br)C(F)(F)c1c2on1S13CCC4(Br)NC15N=CCC(Br)(Br)C5(CC)C3(F)C=CS(Cl)(c1c#cc3nc(OCl)sc3c14)C(C)(Br)C2",
                    0.5878697489435744
                ],
                [
                    "CCCC(Br)C(F)(F)c1c2on1S1(CC)C3(F)C=CS(Cl)(c4c#cc5nc(OCl)sc5c4C(C)(Br)NC14N=CC(Br)(Br)C34CC)C(C)(Br)C2",
                    0.5878697489435744
                ],
                [
                    "CCC1(Cl)Cc2on(c2C(F)(F)CCC(C)Br)S2(C(C)Br)C3(F)C=CS1(Cl)c1c#cc4nc(OCl)sc4c1C(C)(C)NC21N=CC(Br)(Br)C31C",
                    0.5878697489435744
                ],
                [
                    "CCC1(C)NC23N=CC(Br)(Br)C2(C)C2(F)C=CS(Cl)(c4c#cc5nc(OCl)sc5c41)C(C)(Br)Cc1on(c1C(F)(F)CCC(C)Cl)S23CCCl",
                    0.5878697489435744
                ],
                [
                    "CCC(Cl)CC(F)(F)c1c2on1S13C4(Br)CCC5(C4)NC14N=CC(Br)(Br)C4(C)C3(F)C=CS(Cl)(c1c#cc3nc(OCl)sc3c15)C(C)(Br)C2",
                    0.5878697489435744
                ],
                [
                    "CCC(Cl)CC(F)(F)c1c2on1S1(C(C)Br)C3(F)C=CS(Cl)(c4c#cc5nc(OCl)sc5c4C4(C)C=CC35C(C)(Br)C=NC51N4)C(C)(Br)C2",
                    0.5878697489435744
                ],
                [
                    "CCC(Br)CS(F)(F)c1c2on1S1(C)C3(F)C=CS(Cl)(c4c#cc5nc(OCBr)sc5c4C(C)(C)NC14N=CC(Br)(CBr)C34C)C(C)(Br)C2",
                    0.5878697489435744
                ],
                [
                    "CCC(Br)CC(F)(F)c1c2sn1S1(C(Br)CBr)C3(F)C=CS(C)(c4c#cc5nc(OCl)sc5c4C(C)(Cl)NC14N=CC(Br)(Br)C34C)C(C)(Br)C2",
                    0.5878697489435744
                ],
                [
                    "CCC(Br)CC(F)(F)c1c2on1S13(CCCl)=CC45C(Br)(Br)C=NC41NC(C)(CBr)c1c(c#cc4nc(OBr)sc14)S(Cl)(C=CC53F)C(C)(Br)C2",
                    0.5878697489435744
                ],
                [
                    "CCC(Br)CC(F)(F)c1c2on1S13(CCCl)=CC45C(Br)(Br)C=NC41NC(C)(Br)c1c(c#cc4nc(OBr)oc14)S(Cl)(C=CC53F)S(C)(Br)C2",
                    0.5878697489435744
                ],
                [
                    "CCC(Br)CC(F)(F)c1c2on1S13(CC)=CC45C(Br)(Br)C=NC41NC(C)(CBr)c1c(c#cc4nc(OBr)sc14)S(Cl)(C=CC53F)C(C)(Br)C2",
                    0.5878697489435744
                ],
                [
                    "CCC(Br)CC(F)(F)c1c2on1S13(C(Cl)Cl)=CC45C1(F)C=CS(Cl)(c1c#cc6nc(OBr)sc6c1C(C)(C)NC43N=CS5(Br)Br)C(C)(Br)C2",
                    0.5878697489435744
                ],
                [
                    "CCC(Br)CC(F)(F)c1c2on1S1(CCl)C3(F)C=CS4(Cl)c5c#cc6nc(OCl)sc6c5C(C)(C=CC4(Br)C2)NC12N=CC(Br)(Br)C32C(C)C",
                    0.5878697489435744
                ],
                [
                    "CCC(Br)CC(F)(F)c1c2on1S1(CBr)C3(F)C=CS4(Cl)c5c#cc6nc(OCl)sc6c5C(C)(C=CC4(Br)C2)NC12N=CC(Br)(Br)C32C(C)C",
                    0.5878697489435744
                ],
                [
                    "CCC(Br)CC(F)(F)c1c2on1S1(C(C)Cl)C3(F)C=CS(C)(c4c#cc5nc(OC)oc5c4C(C)(Cl)NC14N=CC(Br)(Br)C4(C)C3)C(C)(Br)C2",
                    0.5878697489435744
                ],
                [
                    "CCC(Br)CC(F)(F)c1c2on1S1(C(C)CCl)C3(F)C=CS(Cl)(c4c#cc5nc(OCl)oc5c4C(C)(C)NC14N=CC(Br)(Br)C34C)C(C)(Br)C2",
                    0.5878697489435744
                ],
                [
                    "CCC(Br)CC(F)(F)c1c2on1S1(C(C)CCl)C3(F)C=CS(C)(c4c#cc5nc(OCl)oc5c4C(C)(C)NC14N=CC(Br)(Br)C34C)C(C)(Br)C2",
                    0.5878697489435744
                ],
                [
                    "CCC(Br)CC(F)(F)c1c2on1S1(C(C)Br)C3(F)C=CS(Cl)(c4c#cc5nc(OCl)sc5c4C4(CC4)NC14N=CCC(Br)(Br)C34C)S(C)(Br)C2",
                    0.5878697489435744
                ],
                [
                    "CCC(Br)CC(F)(F)c1c2on1S1(C(C)Br)C3(F)C=CS(Cl)(c4c#cc5nc(OCl)sc5c4C4(CC4)NC14N=CCC(Br)(Br)C34C)C(C)(Br)C2",
                    0.5878697489435744
                ],
                [
                    "CCC(Br)CC(F)(F)c1c2on1S1(C(C)Br)C3(F)C=CS(Cl)(c4c#cc5nc(OC)sc5c4C(C)(C)NC14N=CC(Br)(Br)C34C)C(Br)(CCl)C2",
                    0.5878697489435744
                ],
                [
                    "CCC(Br)CC(F)(F)c1c2on1S1(C(C)Br)C3(F)C=CC(Cl)(c4c#cc5nc(OCl)sc5c4C(C)(C)NC14N=CC(Br)(Br)C34C)C(C)(Br)C2",
                    0.5878697489435744
                ],
                [
                    "CCC(Br)CC(F)(F)c1c2on1S1(C(C)(C)Br)C3(F)C=CS(C)(c4c#cc5nc(OCl)sc5c4C(C)(C)NC14N=CC(Br)(Br)C34C)C(Br)(Br)C2",
                    0.5878697489435744
                ],
                [
                    "CCC(Br)CC(F)(F)c1c2on1S1(C(Br)CCl)C3(F)C=CS(Cl)(c4c#cc5nc(OC)sc5c4C(C)(C)NC14N=CC(Br)(Br)C34C)C(C)(Br)C2",
                    0.5878697489435744
                ],
                [
                    "CCC(Br)CC(F)(F)c1c2on1S1(C(Br)CBr)C3(F)C=CS(Cl)(c4c#cc5nc(OCl)oc5c4C(C)(C)NC14N=CC(C)(Br)C34Br)C(C)(Br)C2",
                    0.5878697489435744
                ],
                [
                    "CCC(Br)CC(F)(F)c1c2on1C1(C(C)Br)C3(F)C=CS(Cl)(c4c#cc5nc(OCl)sc5c4C4(CC4)NC14N=CCC(Br)(Br)C34C)C(C)(Br)C2",
                    0.5878697489435744
                ],
                [
                    "CCC(Br)C(Cl)C(F)(F)c1c2on1S1(C(C)Br)C34N=CC(Br)(Br)C3(C)S1(F)C=CS(Cl)(c1ccc3nc(OCl)sc3c1C(C)(C)N4)C(C)(Br)C2",
                    0.5878697489435744
                ],
                [
                    "CCC(Br)C(Cl)C(F)(F)c1c2on1S1(C(C)Br)C3(F)C=CS(Cl)(c4c#cc5nc(OCl)sc5c4C(C)(C)NC14N=CC(Br)(Br)S34C)C(Br)(Br)C2",
                    0.5878697489435744
                ],
                [
                    "CCC(Br)C(Cl)C(F)(F)c1c2on1C1(C(C)Br)C3(F)C=CS(Cl)(c4ccc5nc(OCl)sc5c4C(C)(C)NC14N=CC(Br)(Br)C34C)C(C)(Br)C2",
                    0.5878697489435744
                ],
                [
                    "CCC(Br)C(Br)C(F)(F)c1c2on1S1(CC)C3(F)C=CS(Cl)(c4c#cc5nc(OCl)sc5c4C(C)(C)NC14N=CC(Br)(Br)C4(C)C3)C(C)(Br)C2",
                    0.5878697489435744
                ],
                [
                    "CCC(Br)C(Br)C(F)(F)c1c2on1S1(C(Br)CC)C3(F)CCS(C)(c4c#cc5nc(OBr)sc5c4CNC14N=CC(C)(Br)CC34C)C(C)(Br)C2",
                    0.5878697489435744
                ],
                [
                    "CCC(Br)C(Br)C(F)(F)c1c2on1S1(C(Br)CC)C3(F)C=CS(C)(c4c#cc5nc(OBr)sc5c4CNC14N=CC(C)(Br)CC34C)C(C)(Br)C2",
                    0.5878697489435744
                ],
                [
                    "CC(Cl)CCS(F)(F)c1c2on1S1(C(Br)CBr)C3(F)C=CC(Cl)(c4c#cc5nc(OBr)sc5c4C(C)(Br)NC14N=CC(Br)(Br)C34C)C(C)(Br)C2",
                    0.5878697489435744
                ],
                [
                    "CC(Cl)CCC(F)(F)c1c2sn1S1(CBr)C3(F)C=CS(Cl)(c4c#cc5nc(OCl)sc5c4C(C)(C)NC14N=CCCC(Br)(Br)C34C)C(C)(Br)C2",
                    0.5878697489435744
                ],
                [
                    "CC(Cl)CCC(F)(F)c1c2sn1S1(C(Br)CBr)C3(F)C=CS(Cl)(c4c#cc5nc(OCl)sc5c4C(Cl)(Cl)NC14N=CC(Br)(Br)C34C)S(C)(Br)C2",
                    0.5878697489435744
                ],
                [
                    "CC(Cl)CCC(F)(F)c1c2on1S13C(Cl)(Br)CC45C=CC(Br)(C2)S(Cl)(C=CS1(F)C1(C)CC(Br)(Br)C=NC13N4)c1c#cc2nc(OCl)sc2c15",
                    0.5878697489435744
                ],
                [
                    "CC(Cl)CCC(F)(F)c1c2on1S13C(Cl)(Br)CC4(C)NC15N=CC(Br)(Br)CC5(C)S3(F)C=CS(Cl)(c1c#cc3nc(OCl)sc3c14)C(C)(Br)C2",
                    0.5878697489435744
                ],
                [
                    "CC(Cl)CCC(F)(F)c1c2on1S13C(Br)(CCl)CC45CCC6(C(Cl)(Br)C=NC61N4)C3(F)C=CS(Cl)(c1ccc3nc(OCl)sc3c15)C(C)(Cl)C2",
                    0.5878697489435744
                ],
                [
                    "CC(Cl)CCC(F)(F)c1c2on1S13C(Br)(CCl)CC4(C)NC15N=CS(Cl)(Br)C5(C)C3(F)C=CS(Cl)(c1c#cc3nc(OCl)sc3c14)S(C)(Br)C2",
                    0.5878697489435744
                ],
                [
                    "CC(Cl)CCC(F)(F)c1c2on1S13C(Br)(CCl)CC4(C)NC15N=CC(Cl)(Br)C51C=S(Cl)(C=CC13F)(c1ccc3nc(OCl)sc3c14)C(C)(Cl)C2",
                    0.5878697489435744
                ],
                [
                    "CC(Cl)CCC(F)(F)c1c2on1S13C(Br)(CCl)CC4(C)NC15N=CC(Cl)(Br)C5(C)C3(F)C#CS(Cl)(c1ccc3nc(OCl)sc3c14)C(C)(Cl)C2",
                    0.5878697489435744
                ],
                [
                    "CC(Cl)CCC(F)(F)c1c2on1S1(CCCBr)C3(F)C=CS(Cl)(c4c#cc5nc(OCl)sc5c4C4(C)CCC35C(Br)(Br)C=NC51N4)S(C)(Br)C2",
                    0.5878697489435744
                ],
                [
                    "CC(Cl)CCC(F)(F)c1c2on1S1(CCCBr)C3(F)C=CS(Cl)(c4c#cc5nc(OCl)sc5c4C(C)(Br)NC14N=CCC34C)C(Br)(CBr)C2",
                    0.5878697489435744
                ],
                [
                    "CC(Cl)CCC(F)(F)c1c2on1S1(CCBr)C3(F)CCS(Cl)(#S(C)(Br)C2)c2c#cc4nc(OCl)sc4c2C(C)(C)NC12N=CC(C)(Br)C32C",
                    0.5878697489435744
                ],
                [
                    "CC(Cl)CCC(F)(F)c1c2on1S1(CCBr)C3(F)C=CS(Cl)(c4c#cc5nc(OCl)sc5c4C(C)(C)NC14N=CCC(Br)(Br)C34C)C(C)(Br)C2",
                    0.5878697489435744
                ],
                [
                    "CC(Cl)CCC(F)(F)c1c2on1S1(CCBr)C3(F)C=CS(Cl)(c4c#cc5nc(OCl)sc5c4C(C)(C)NC14N=CC(Br)(Br)C34C)C(C)(Br)C2",
                    0.5878697489435744
                ],
                [
                    "CC(Cl)CCC(F)(F)c1c2on1S1(CBr)C3(F)C=CS(Cl)(c4c#cc5nc(OCl)sc5c4C(C)(C)NC14N=CCC(Br)(Br)C34C)C(C)(Br)C2",
                    0.5878697489435744
                ],
                [
                    "CC(Cl)CCC(F)(F)c1c2on1S1(CBr)C3(F)C=CC(Cl)(c4c#cc5nc(OCl)sc5c4C(C)(Br)NC14N=CC(Br)(Br)CC34C)C(C)(Br)C2",
                    0.5878697489435744
                ],
                [
                    "CC(Cl)CCC(F)(F)c1c2on1S1(C)C3(F)C=CS4(Cl)c5c#cc6nc(OCCBr)sc6c5C(Br)(C#CC4(Br)C2)NC12N=CCC(Br)(Br)C32C",
                    0.5878697489435744
                ],
                [
                    "CC(Cl)CCC(F)(F)c1c2on1S1(C)C3(F)C=CS(Br)(c4c#cc5nc(OCl)sc5c4C(Br)(CCBr)NC14N=CC(Br)(Br)C34C)C(Br)(CCl)C2",
                    0.5878697489435744
                ],
                [
                    "CC(Cl)CCC(F)(F)c1c2on1S1(C(Cl)CBr)C3(F)CCS(Cl)(#S(C)(Br)C2)c2c#cc4nc(OCl)sc4c2C(C)(C)NC12N=CC(C)(C)C32C",
                    0.5878697489435744
                ],
                [
                    "CC(Cl)CCC(F)(F)c1c2on1S1(C(Cl)CBr)C3(F)C=CS4(Cl)c5c#cc6nc(OCl)sc6c5C(C)(CCS4(Br)C2)NC12N=CC(Cl)(Br)C32C",
                    0.5878697489435744
                ],
                [
                    "CC(Cl)CCC(F)(F)c1c2on1S1(C(C)Br)C3(F)C=CS(Cl)(c4c#cc5nc(OCl)sc5c4C4(C)C#CC35C(Br)(Br)C=NC51N4)C(C)(Br)C2",
                    0.5878697489435744
                ],
                [
                    "CC(Cl)CCC(F)(F)c1c2on1S1(C(Br)CBr)C3(F)C=CS(Cl)(c4c#cc5nc(SCl)oc5c4C(C)(Cl)NC14N=CC(Br)(Br)S34C)C(C)(Br)C2",
                    0.5878697489435744
                ],
                [
                    "CC(Cl)CCC(F)(F)c1c2on1S1(C(Br)CBr)C3(F)C=CS(Cl)(c4c#cc5nc(OCl)sc5c4C(C)(C)NC14N=CC(Br)(Br)C34C)S(C)(Br)C2",
                    0.5878697489435744
                ],
                [
                    "CC(Cl)CCC(F)(F)c1c2on1S1(C(Br)CBr)C3(F)C=CS(Cl)(c4c#cc5nc(OCl)sc5c4C(C)(Br)NC14N=CCC34C)C(Br)(CBr)C2",
                    0.5878697489435744
                ],
                [
                    "CC(Cl)C(Cl)CC(F)(F)c1c2on1S1(CCBr)C3(F)CCS(Cl)(c4c#cc5nc(OCl)sc5c4C(C)(Br)NC14N=CC(Br)(Br)C34C)C(C)(Br)C2",
                    0.5878697489435744
                ],
                [
                    "CC(Br)CCC(F)(F)c1c2on1S13C(Cl)(CBr)CC(Br)(C2)S2(Cl)C=CC1(F)C14C=CC(C)(NC13N=CC4(Br)Br)c1c2c#cc2nc(OCl)sc12",
                    0.5878697489435744
                ],
                [
                    "CC(Br)CCC(F)(F)c1c2on1S13C(C)(Br)C45C(Br)(Br)C=NC41NC(C)(C)c1c(c#cc4nc(OCl)sc14)S(Cl)(C=CC53F)C(Cl)(Cl)C2",
                    0.5878697489435744
                ],
                [
                    "CC(Br)CCC(F)(F)c1c2on1S1(C(Cl)CBr)C3(F)C=CS4(Cl)(=CC5(C=CC36C(Br)(Br)C=NC61N5)c1c4c#cc3nc(OCl)sc13)C(C)(Br)C2",
                    0.5878697489435744
                ],
                [
                    "CC(Br)CCC(F)(F)c1c2on1S1(C(Cl)Br)C3(F)C=CS(Cl)(c4c#cc5nc(OCl)sc5c4C4(C)CCCC35C(Br)(Br)C=NC51N4)C(C)(Br)C2",
                    0.5878697489435744
                ],
                [
                    "CC(Br)CCC(F)(F)c1c2on1S1(C(Cl)Br)C3(F)C=CS(Cl)(c4c#cc5nc(OCl)sc5c4C4(C)C=CC35C1(N=CS5(C)Br)N4)C(C)(Br)C2",
                    0.5878697489435744
                ],
                [
                    "CC(Br)CCC(F)(F)c1c2on1S1(C(Br)CCl)C3(F)C=CS(Cl)(c4c#cc5nc(OCl)sc5c4C4(C)C=CC35C(C)(Br)C=NC51N4)C(C)(Br)C2",
                    0.5878697489435744
                ],
                [
                    "CC(Br)CC(Cl)C(F)(F)c1c2on1S1(CBr)C3(F)C#CS(Cl)(c4c#cc5nc(OCl)sc5c4C(C)(C)NC14N=CC(Br)(Br)C34C)C(C)(Br)C2",
                    0.5878697489435744
                ],
                [
                    "CC(Br)CC(Cl)C(F)(F)c1c2on1S1(C(C)Br)C3(F)C=CS(Cl)(c4c#cc5nc(OCl)sc5c4C(C)(C)NC14N=CC(Br)(Br)C34C)C(Br)(Br)C2",
                    0.5878697489435744
                ],
                [
                    "CC(Br)C(Cl)CC(F)(F)c1c2sn1S1(CBr)C3(F)C=CS(Cl)(c4c#cc5nc(OCl)sc5c4C4(C)C=CCS35C(Br)(Br)C=NC15N4)C(C)(Br)C2",
                    0.5878697489435744
                ],
                [
                    "CC(Br)C(Cl)CC(F)(F)c1c2on1S1(CCBr)C3(F)C=CS(Cl)(c4c#cc5nc(OCl)sc5c4C4(C)C=CS35C(Br)(Br)C=NC15N4)C(C)(Br)C2",
                    0.5878697489435744
                ],
                [
                    "CC(Br)C(Cl)CC(F)(F)c1c2on1S1(CBr)C3(F)C=CS(Cl)(c4c#cc5nc(OCl)sc5c4C4(C)CCS35C(Br)(Br)C=NC15N4)C(C)(Br)C2",
                    0.5878697489435744
                ],
                [
                    "CC(Br)C(Cl)CC(F)(F)c1c2on1S1(CBr)C3(F)C=CS(Cl)(c4c#cc5nc(OCl)sc5c4C4(C)C=CCS35C(Br)(Br)C=NC15N4)C(C)(Br)C2",
                    0.5878697489435744
                ],
                [
                    "C=NC12NC3(Br)CCS14n1oc(c1C(F)(F)C(Br)CCC)CC(C)(Br)S(Cl)(C=CC4(F)C2(C)C(Br)Br)c1c#cc2nc(OCl)sc2c13",
                    0.5878697489435744
                ],
                [
                    "C=NC12NC(Br)(CC)c3c(ccc4nc(OCl)sc34)S3(Cl)C=CC(F)(C1(C)C(Br)Br)S2(C(Br)Br)n1oc(c1C(F)(F)CCC(C)Br)CC3(C)Br",
                    0.5878697489435744
                ],
                [
                    "C#S1(Br)Cc2on(c2C(F)(F)CCC(C)Cl)S2(C(Cl)CBr)C3(F)C#CS14(Cl)=CC31C2(N=CS1(Cl)Br)NC(C)(C)c1c4c#cc2nc(OCl)sc12",
                    0.5878697489435744
                ]
            ],
            "execution_time": 82.51976609230042,
            "number_scoring_function_calls": 1000,
            "metadata": {
                "top_1": 0.5878697489435744,
                "top_10": 0.5878697489435744,
                "top_100": 0.587869748943575,
                "internal_similarity_max": 0.9215686274509803,
                "internal_similarity_mean": 0.4372966163180644,
                "internal_similarity_histogram_density": [
                    [
                        0.1,
                        0.0,
                        0.39399999999999985,
                        3.052000000000001,
                        4.062000000000001,
                        1.849999999999998,
                        0.4220000000000001,
                        0.07400000000000001,
                        0.036000000000000004,
                        0.010000000000000004
                    ]
                ],
                "internal_similarity_histogram_bins": [
                    [
                        0.0,
                        0.1,
                        0.2,
                        0.30000000000000004,
                        0.4,
                        0.5,
                        0.6000000000000001,
                        0.7000000000000001,
                        0.8,
                        0.9,
                        1.0
                    ]
                ]
            }
        }
    ]
}
