# Supplementary material for: EvoMol: a flexible and interpretable evolutionary algorithm for unbiased de novo molecular generation
Source: J Cheminform. 2020 Sep 16;12:55. doi: 10.1186/s13321-020-00458-z (PMC7494000; doi:10.1186/s13321-020-00458-z)
Supplement: Supplementary file 2 — Additional file 2. Archive of the GuacaMol benchmarks experiments. [file 13321_2020_458_MOESM2_ESM.xz › GuacaMol_JSON/From Methane/output_v2_6.json]

{
    "guacamol_version": "0.5.0",
    "benchmark_suite_version": "v2",
    "timestamp": "20200414-0922",
    "results": [
        {
            "benchmark_name": "Celecoxib rediscovery",
            "score": 1.0,
            "optimized_molecules": [
                [
                    "Cc1ccc(-n2nc(C(F)(F)F)cc2-c2ccc(S(N)(=O)=O)cc2)cc1",
                    1.0
                ]
            ],
            "execution_time": 10.136117219924927,
            "number_scoring_function_calls": 1000,
            "metadata": {
                "top_1": 1.0,
                "internal_similarity_max": 0.0,
                "internal_similarity_mean": 0.0,
                "internal_similarity_histogram_density": [
                    [
                        10.0,
                        0.0,
                        0.0,
                        0.0,
                        0.0,
                        0.0,
                        0.0,
                        0.0,
                        0.0,
                        0.0
                    ]
                ],
                "internal_similarity_histogram_bins": [
                    [
                        0.0,
                        0.1,
                        0.2,
                        0.30000000000000004,
                        0.4,
                        0.5,
                        0.6000000000000001,
                        0.7000000000000001,
                        0.8,
                        0.9,
                        1.0
                    ]
                ]
            }
        },
        {
            "benchmark_name": "Troglitazone rediscovery",
            "score": 0.7157894736842105,
            "optimized_molecules": [
                [
                    "Cc1c(C)c2c(c(C)c1O)CCC(C)(COC1=C(CC3SC(=O)NC3=O)N1)O2",
                    0.7157894736842105
                ]
            ],
            "execution_time": 10.03418254852295,
            "number_scoring_function_calls": 1000,
            "metadata": {
                "top_1": 0.7157894736842105,
                "internal_similarity_max": 0.0,
                "internal_similarity_mean": 0.0,
                "internal_similarity_histogram_density": [
                    [
                        10.0,
                        0.0,
                        0.0,
                        0.0,
                        0.0,
                        0.0,
                        0.0,
                        0.0,
                        0.0,
                        0.0
                    ]
                ],
                "internal_similarity_histogram_bins": [
                    [
                        0.0,
                        0.1,
                        0.2,
                        0.30000000000000004,
                        0.4,
                        0.5,
                        0.6000000000000001,
                        0.7000000000000001,
                        0.8,
                        0.9,
                        1.0
                    ]
                ]
            }
        },
        {
            "benchmark_name": "Thiothixene rediscovery",
            "score": 0.5648148148148148,
            "optimized_molecules": [
                [
                    "CN1CCC=C2C=C(CCN(CCC=N)CC1)Sc1ccc(S(=O)(=O)N(C)C)cc12",
                    0.5648148148148148
                ]
            ],
            "execution_time": 11.503724098205566,
            "number_scoring_function_calls": 1000,
            "metadata": {
                "top_1": 0.5648148148148148,
                "internal_similarity_max": 0.0,
                "internal_similarity_mean": 0.0,
                "internal_similarity_histogram_density": [
                    [
                        10.0,
                        0.0,
                        0.0,
                        0.0,
                        0.0,
                        0.0,
                        0.0,
                        0.0,
                        0.0,
                        0.0
                    ]
                ],
                "internal_similarity_histogram_bins": [
                    [
                        0.0,
                        0.1,
                        0.2,
                        0.30000000000000004,
                        0.4,
                        0.5,
                        0.6000000000000001,
                        0.7000000000000001,
                        0.8,
                        0.9,
                        1.0
                    ]
                ]
            }
        },
        {
            "benchmark_name": "Aripiprazole similarity",
            "score": 1.0,
            "optimized_molecules": [
                [
                    "SC1=[SH]CCN(c2cccc(Cl)c2Cl)CCc2ccc(OCCCCN3CC3)cc2N1",
                    1.0
                ],
                [
                    "SC1=PCCN(c2cccc(Cl)c2Cl)CCc2ccc(OCCCCN3CC3)cc2N1",
                    1.0
                ],
                [
                    "SC1=NCCN(c2cccc(Cl)c2Cl)CCc2ccc(OCCCCN3CC3)cc2N1",
                    1.0
                ],
                [
                    "SC1=CCCN(c2cccc(Cl)c2Cl)CCc2ccc(OCCCCN3CC3)cc2N1",
                    1.0
                ],
                [
                    "SC1=C(S)Nc2cc(OCCCCN3CC3)ccc2CCN(c2cccc(Cl)c2Cl)CC1",
                    1.0
                ],
                [
                    "SC1=C(Cl)Nc2cc(OCCCCN3CC3)ccc2CCN(c2cccc(Cl)c2Cl)CC1",
                    1.0
                ],
                [
                    "SC1=C(Cl)CCN(c2cccc(Cl)c2Cl)CCc2ccc(OCCCCN3CC3)cc2N1",
                    1.0
                ],
                [
                    "SC1=C(Br)Nc2cc(OCCCCN3CC3)ccc2CCN(c2cccc(Cl)c2Cl)CC1",
                    1.0
                ],
                [
                    "SC1=C(Br)CCN(c2cccc(Cl)c2Cl)CCc2ccc(OCCCCN3CC3)cc2N1",
                    1.0
                ],
                [
                    "PC1=[SH]CCN(c2cccc(Cl)c2Cl)CCc2ccc(OCCCCN3CC3)cc2N1",
                    1.0
                ],
                [
                    "PC1=PCCN(c2cccc(Cl)c2Cl)CCc2ccc(OCCCCN3CC3)cc2N1",
                    1.0
                ],
                [
                    "PC1=NCCN(c2cccc(Cl)c2Cl)CCc2ccc(OCCCCN3CC3)cc2N1",
                    1.0
                ],
                [
                    "PC1=CCCN(c2cccc(Cl)c2Cl)CCc2ccc(OCCCCN3CC3)cc2N1",
                    1.0
                ],
                [
                    "PC1=C(S)Nc2cc(OCCCCN3CC3)ccc2CCN(c2cccc(Cl)c2Cl)CC1",
                    1.0
                ],
                [
                    "PC1=C(S)CCN(c2cccc(Cl)c2Cl)CCc2ccc(OCCCCN3CC3)cc2N1",
                    1.0
                ],
                [
                    "PC1=C(P)Nc2cc(OCCCCN3CC3)ccc2CCN(c2cccc(Cl)c2Cl)CC1",
                    1.0
                ],
                [
                    "PC1=C(Cl)Nc2cc(OCCCCN3CC3)ccc2CCN(c2cccc(Cl)c2Cl)CC1",
                    1.0
                ],
                [
                    "PC1=C(Cl)CCN(c2cccc(Cl)c2Cl)CCc2ccc(OCCCCN3CC3)cc2N1",
                    1.0
                ],
                [
                    "PC1=C(Br)Nc2cc(OCCCCN3CC3)ccc2CCN(c2cccc(Cl)c2Cl)CC1",
                    1.0
                ],
                [
                    "PC1=C(Br)CCN(c2cccc(Cl)c2Cl)CCc2ccc(OCCCCN3CC3)cc2N1",
                    1.0
                ],
                [
                    "O[SH]1C2=C1Nc1cc(OCCCCN3CC3)ccc1CCN(c1cccc(Cl)c1Cl)CC2",
                    1.0
                ],
                [
                    "OC1=[SH]CCN(c2cccc(Cl)c2Cl)CCc2ccc(OCCCCN3CC3)cc2N1",
                    1.0
                ],
                [
                    "OC1=PCCN(c2cccc(Cl)c2Cl)CCc2ccc(OCCCCN3CC3)cc2N1",
                    1.0
                ],
                [
                    "OC1=NCCN(c2cccc(Cl)c2Cl)CCc2ccc(OCCCCN3CC3)cc2N1",
                    1.0
                ],
                [
                    "OC1=CCCN(c2cccc(Cl)c2Cl)CCc2ccc(OCCCCN3CC3)cc2N1",
                    1.0
                ],
                [
                    "OC1=C(S)Nc2cc(OCCCCN3CC3)ccc2CCN(c2cccc(Cl)c2Cl)CC1",
                    1.0
                ],
                [
                    "OC1=C(S)CCN(c2cccc(Cl)c2Cl)CCc2ccc(OCCCCN3CC3)cc2N1",
                    1.0
                ],
                [
                    "OC1=C(P)Nc2cc(OCCCCN3CC3)ccc2CCN(c2cccc(Cl)c2Cl)CC1",
                    1.0
                ],
                [
                    "OC1=C(P)CCN(c2cccc(Cl)c2Cl)CCc2ccc(OCCCCN3CC3)cc2N1",
                    1.0
                ],
                [
                    "OC1=C(O)Nc2cc(OCCCCN3CC3)ccc2CCN(c2cccc(Cl)c2Cl)CC1",
                    1.0
                ],
                [
                    "OC1=C(F)Nc2cc(OCCCCN3CC3)ccc2CCN(c2cccc(Cl)c2Cl)CC1",
                    1.0
                ],
                [
                    "OC1=C(F)CCN(c2cccc(Cl)c2Cl)CCc2ccc(OCCCCN3CC3)cc2N1",
                    1.0
                ],
                [
                    "OC1=C(Cl)Nc2cc(OCCCCN3CC3)ccc2CCN(c2cccc(Cl)c2Cl)CC1",
                    1.0
                ],
                [
                    "OC1=C(Cl)CCN(c2cccc(Cl)c2Cl)CCc2ccc(OCCCCN3CC3)cc2N1",
                    1.0
                ],
                [
                    "OC1=C(Br)Nc2cc(OCCCCN3CC3)ccc2CCN(c2cccc(Cl)c2Cl)CC1",
                    1.0
                ],
                [
                    "OC1=C(Br)CCN(c2cccc(Cl)c2Cl)CCc2ccc(OCCCCN3CC3)cc2N1",
                    1.0
                ],
                [
                    "NC1=[SH]CCN(c2cccc(Cl)c2Cl)CCc2ccc(OCCCCN3CC3)cc2N1",
                    1.0
                ],
                [
                    "NC1=PCCN(c2cccc(Cl)c2Cl)CCc2ccc(OCCCCN3CC3)cc2N1",
                    1.0
                ],
                [
                    "NC1=NCCN(c2cccc(Cl)c2Cl)CCc2ccc(OCCCCN3CC3)cc2N1",
                    1.0
                ],
                [
                    "NC1=CCCN(c2cccc(Cl)c2Cl)CCc2ccc(OCCCCN3CC3)cc2N1",
                    1.0
                ],
                [
                    "NC1=C(S)Nc2cc(OCCCCN3CC3)ccc2CCN(c2cccc(Cl)c2Cl)CC1",
                    1.0
                ],
                [
                    "NC1=C(P)Nc2cc(OCCCCN3CC3)ccc2CCN(c2cccc(Cl)c2Cl)CC1",
                    1.0
                ],
                [
                    "NC1=C(P)CCN(c2cccc(Cl)c2Cl)CCc2ccc(OCCCCN3CC3)cc2N1",
                    1.0
                ],
                [
                    "NC1=C(O)Nc2cc(OCCCCN3CC3)ccc2CCN(c2cccc(Cl)c2Cl)CC1",
                    1.0
                ],
                [
                    "NC1=C(O)CCN(c2cccc(Cl)c2Cl)CCc2ccc(OCCCCN3CC3)cc2N1",
                    1.0
                ],
                [
                    "NC1=C(N)Nc2cc(OCCCCN3CC3)ccc2CCN(c2cccc(Cl)c2Cl)CC1",
                    1.0
                ],
                [
                    "NC1=C(F)Nc2cc(OCCCCN3CC3)ccc2CCN(c2cccc(Cl)c2Cl)CC1",
                    1.0
                ],
                [
                    "NC1=C(F)CCN(c2cccc(Cl)c2Cl)CCc2ccc(OCCCCN3CC3)cc2N1",
                    1.0
                ],
                [
                    "NC1=C(Cl)Nc2cc(OCCCCN3CC3)ccc2CCN(c2cccc(Cl)c2Cl)CC1",
                    1.0
                ],
                [
                    "NC1=C(Cl)CCN(c2cccc(Cl)c2Cl)CCc2ccc(OCCCCN3CC3)cc2N1",
                    1.0
                ],
                [
                    "NC1=C(Br)Nc2cc(OCCCCN3CC3)ccc2CCN(c2cccc(Cl)c2Cl)CC1",
                    1.0
                ],
                [
                    "NC1=C(Br)CCN(c2cccc(Cl)c2Cl)CCc2ccc(OCCCCN3CC3)cc2N1",
                    1.0
                ],
                [
                    "FC1=[SH]CCN(c2cccc(Cl)c2Cl)CCc2ccc(OCCCCN3CC3)cc2N1",
                    1.0
                ],
                [
                    "FC1=PCCN(c2cccc(Cl)c2Cl)CCc2ccc(OCCCCN3CC3)cc2N1",
                    1.0
                ],
                [
                    "FC1=NCCN(c2cccc(Cl)c2Cl)CCc2ccc(OCCCCN3CC3)cc2N1",
                    1.0
                ],
                [
                    "FC1=CCCN(c2cccc(Cl)c2Cl)CCc2ccc(OCCCCN3CC3)cc2N1",
                    1.0
                ],
                [
                    "FC1=C(S)Nc2cc(OCCCCN3CC3)ccc2CCN(c2cccc(Cl)c2Cl)CC1",
                    1.0
                ],
                [
                    "FC1=C(S)CCN(c2cccc(Cl)c2Cl)CCc2ccc(OCCCCN3CC3)cc2N1",
                    1.0
                ],
                [
                    "FC1=C(P)CCN(c2cccc(Cl)c2Cl)CCc2ccc(OCCCCN3CC3)cc2N1",
                    1.0
                ],
                [
                    "FC1=C(F)Nc2cc(OCCCCN3CC3)ccc2CCN(c2cccc(Cl)c2Cl)CC1",
                    1.0
                ],
                [
                    "FC1=C(Cl)Nc2cc(OCCCCN3CC3)ccc2CCN(c2cccc(Cl)c2Cl)CC1",
                    1.0
                ],
                [
                    "FC1=C(Cl)CCN(c2cccc(Cl)c2Cl)CCc2ccc(OCCCCN3CC3)cc2N1",
                    1.0
                ],
                [
                    "FC1=C(Br)Nc2cc(OCCCCN3CC3)ccc2CCN(c2cccc(Cl)c2Cl)CC1",
                    1.0
                ],
                [
                    "FC1=C(Br)CCN(c2cccc(Cl)c2Cl)CCc2ccc(OCCCCN3CC3)cc2N1",
                    1.0
                ],
                [
                    "Clc1cccc(N2CCc3ccc(OCCCCN4CC4)cc3NC3=S(CC2)O3)c1Cl",
                    1.0
                ],
                [
                    "Clc1cccc(N2CCc3ccc(OCCCCN4CC4)cc3NC3=S(CC2)N3)c1Cl",
                    1.0
                ],
                [
                    "Clc1cccc(N2CC[SH]=C(Br)Nc3cc(OCCCCN4CC4)ccc3CC2)c1Cl",
                    1.0
                ],
                [
                    "Clc1cccc(N2CCP=C(Br)Nc3cc(OCCCCN4CC4)ccc3CC2)c1Cl",
                    1.0
                ],
                [
                    "Clc1cccc(N2CCN=C(Br)Nc3cc(OCCCCN4CC4)ccc3CC2)c1Cl",
                    1.0
                ],
                [
                    "Clc1cccc(N2CCC=C(Br)Nc3cc(OCCCCN4CC4)ccc3CC2)c1Cl",
                    1.0
                ],
                [
                    "Clc1cccc(N2CCC3=C(Nc4cc(OCCCCN5CC5)ccc4CC2)S3)c1Cl",
                    1.0
                ],
                [
                    "Clc1cccc(N2CCC3=C(Nc4cc(OCCCCN5CC5)ccc4CC2)O3)c1Cl",
                    1.0
                ],
                [
                    "Clc1cccc(N2CCC3=C(N3)Nc3cc(OCCCCN4CC4)ccc3CC2)c1Cl",
                    1.0
                ],
                [
                    "Clc1cccc(N2CCC(Br)=C(Br)Nc3cc(OCCCCN4CC4)ccc3CC2)c1Cl",
                    1.0
                ],
                [
                    "ClC1=[SH]CCN(c2cccc(Cl)c2Cl)CCc2ccc(OCCCCN3CC3)cc2N1",
                    1.0
                ],
                [
                    "ClC1=PCCN(c2cccc(Cl)c2Cl)CCc2ccc(OCCCCN3CC3)cc2N1",
                    1.0
                ],
                [
                    "ClC1=NCCN(c2cccc(Cl)c2Cl)CCc2ccc(OCCCCN3CC3)cc2N1",
                    1.0
                ],
                [
                    "ClC1=CCCN(c2cccc(Cl)c2Cl)CCc2ccc(OCCCCN3CC3)cc2N1",
                    1.0
                ],
                [
                    "ClC1=C(Cl)Nc2cc(OCCCCN3CC3)ccc2CCN(c2cccc(Cl)c2Cl)CC1",
                    1.0
                ],
                [
                    "ClC1=C(Br)Nc2cc(OCCCCN3CC3)ccc2CCN(c2cccc(Cl)c2Cl)CC1",
                    1.0
                ],
                [
                    "ClC1=C(Br)CCN(c2cccc(Cl)c2Cl)CCc2ccc(OCCCCN3CC3)cc2N1",
                    1.0
                ],
                [
                    "CC1=[SH]CCN(c2cccc(Cl)c2Cl)CCc2ccc(OCCCCN3CC3)cc2N1",
                    1.0
                ],
                [
                    "CC1=PCCN(c2cccc(Cl)c2Cl)CCc2ccc(OCCCCN3CC3)cc2N1",
                    1.0
                ],
                [
                    "CC1=NCCN(c2cccc(Cl)c2Cl)CCc2ccc(OCCCCN3CC3)cc2N1",
                    1.0
                ],
                [
                    "CC1=CCCN(c2cccc(Cl)c2Cl)CCc2ccc(OCCCCN3CC3)cc2N1",
                    1.0
                ],
                [
                    "CC1=C(S)Nc2cc(OCCCCN3CC3)ccc2CCN(c2cccc(Cl)c2Cl)CC1",
                    1.0
                ],
                [
                    "CC1=C(S)CCN(c2cccc(Cl)c2Cl)CCc2ccc(OCCCCN3CC3)cc2N1",
                    1.0
                ],
                [
                    "CC1=C(P)Nc2cc(OCCCCN3CC3)ccc2CCN(c2cccc(Cl)c2Cl)CC1",
                    1.0
                ],
                [
                    "CC1=C(P)CCN(c2cccc(Cl)c2Cl)CCc2ccc(OCCCCN3CC3)cc2N1",
                    1.0
                ],
                [
                    "CC1=C(O)Nc2cc(OCCCCN3CC3)ccc2CCN(c2cccc(Cl)c2Cl)CC1",
                    1.0
                ],
                [
                    "CC1=C(O)CCN(c2cccc(Cl)c2Cl)CCc2ccc(OCCCCN3CC3)cc2N1",
                    1.0
                ],
                [
                    "CC1=C(N)Nc2cc(OCCCCN3CC3)ccc2CCN(c2cccc(Cl)c2Cl)CC1",
                    1.0
                ],
                [
                    "CC1=C(N)CCN(c2cccc(Cl)c2Cl)CCc2ccc(OCCCCN3CC3)cc2N1",
                    1.0
                ],
                [
                    "CC1=C(F)Nc2cc(OCCCCN3CC3)ccc2CCN(c2cccc(Cl)c2Cl)CC1",
                    1.0
                ],
                [
                    "CC1=C(F)CCN(c2cccc(Cl)c2Cl)CCc2ccc(OCCCCN3CC3)cc2N1",
                    1.0
                ],
                [
                    "CC1=C(Cl)Nc2cc(OCCCCN3CC3)ccc2CCN(c2cccc(Cl)c2Cl)CC1",
                    1.0
                ],
                [
                    "CC1=C(Cl)CCN(c2cccc(Cl)c2Cl)CCc2ccc(OCCCCN3CC3)cc2N1",
                    1.0
                ],
                [
                    "CC1=C(C)Nc2cc(OCCCCN3CC3)ccc2CCN(c2cccc(Cl)c2Cl)CC1",
                    1.0
                ],
                [
                    "CC1=C(Br)Nc2cc(OCCCCN3CC3)ccc2CCN(c2cccc(Cl)c2Cl)CC1",
                    1.0
                ],
                [
                    "CC1=C(Br)CCN(c2cccc(Cl)c2Cl)CCc2ccc(OCCCCN3CC3)cc2N1",
                    1.0
                ]
            ],
            "execution_time": 11.428256511688232,
            "number_scoring_function_calls": 1000,
            "metadata": {
                "top_1": 1.0,
                "top_10": 1.0,
                "top_100": 1.0,
                "internal_similarity_max": 0.8833333333333333,
                "internal_similarity_mean": 0.7301977464580155,
                "internal_similarity_histogram_density": [
                    [
                        0.1,
                        0.0,
                        0.0,
                        0.0,
                        0.0,
                        0.0,
                        1.9240000000000004,
                        6.854000000000002,
                        1.122,
                        0.0
                    ]
                ],
                "internal_similarity_histogram_bins": [
                    [
                        0.0,
                        0.1,
                        0.2,
                        0.30000000000000004,
                        0.4,
                        0.5,
                        0.6000000000000001,
                        0.7000000000000001,
                        0.8,
                        0.9,
                        1.0
                    ]
                ]
            }
        },
        {
            "benchmark_name": "Albuterol similarity",
            "score": 0.9556935817805376,
            "optimized_molecules": [
                [
                    "PC(P)(P)NCP(S)c1[pH][pH]c1S",
                    0.9565217391304347
                ],
                [
                    "PC(P)(P)NCC(S)c1[pH][pH]c1S",
                    0.9565217391304347
                ],
                [
                    "Oc1[pH][pH]c1P(S)CNC(P)(P)P",
                    0.9565217391304347
                ],
                [
                    "Oc1[pH][pH]c1P(O)CNC(P)(P)P",
                    0.9565217391304347
                ],
                [
                    "Oc1[pH][pH]c1C(S)CNC(P)(P)P",
                    0.9565217391304347
                ],
                [
                    "Oc1[pH][pH]c1C(O)CNC(P)(P)P",
                    0.9565217391304347
                ],
                [
                    "OP(CNC(P)(P)P)c1[pH][pH]c1S",
                    0.9565217391304347
                ],
                [
                    "OC(CNC(P)(P)P)c1[pH][pH]c1S",
                    0.9565217391304347
                ],
                [
                    "NP(CNC(P)(P)P)c1[pH][pH]c1S",
                    0.9565217391304347
                ],
                [
                    "NP(CNC(P)(P)P)c1[pH][pH]c1O",
                    0.9565217391304347
                ],
                [
                    "CC(P)(P)NCP(S)c1[pH][pH]c1S",
                    0.9565217391304347
                ],
                [
                    "CC(P)(P)NCP(S)c1[pH][pH]c1O",
                    0.9565217391304347
                ],
                [
                    "CC(P)(P)NCP(O)c1[pH][pH]c1S",
                    0.9565217391304347
                ],
                [
                    "CC(P)(P)NCP(O)c1[pH][pH]c1O",
                    0.9565217391304347
                ],
                [
                    "CC(P)(P)NCP(N)c1[pH][pH]c1S",
                    0.9565217391304347
                ],
                [
                    "CC(P)(P)NCP(N)c1[pH][pH]c1O",
                    0.9565217391304347
                ],
                [
                    "CC(P)(P)NCC(S)c1[pH][pH]c1S",
                    0.9565217391304347
                ],
                [
                    "CC(P)(P)NCC(S)c1[pH][pH]c1O",
                    0.9565217391304347
                ],
                [
                    "CC(P)(P)NCC(O)c1[pH][pH]c1S",
                    0.9565217391304347
                ],
                [
                    "CC(P)(P)NCC(O)c1[pH][pH]c1O",
                    0.9565217391304347
                ],
                [
                    "CC(C)(P)NCP(S)c1[pH][pH]c1S",
                    0.9565217391304347
                ],
                [
                    "CC(C)(P)NCP(S)c1[pH][pH]c1O",
                    0.9565217391304347
                ],
                [
                    "CC(C)(P)NCP(O)c1[pH][pH]c1S",
                    0.9565217391304347
                ],
                [
                    "CC(C)(P)NCP(O)c1[pH][pH]c1O",
                    0.9565217391304347
                ],
                [
                    "CC(C)(P)NCP(N)c1[pH][pH]c1S",
                    0.9565217391304347
                ],
                [
                    "CC(C)(P)NCP(N)c1[pH][pH]c1O",
                    0.9565217391304347
                ],
                [
                    "CC(C)(P)NCC(S)c1[pH][pH]c1S",
                    0.9565217391304347
                ],
                [
                    "CC(C)(P)NCC(S)c1[pH][pH]c1O",
                    0.9565217391304347
                ],
                [
                    "CC(C)(P)NCC(O)c1[pH][pH]c1S",
                    0.9565217391304347
                ],
                [
                    "CC(C)(P)NCC(O)c1[pH][pH]c1O",
                    0.9565217391304347
                ],
                [
                    "CC(C)(C)NCP(S)c1[pH][pH]c1S",
                    0.9565217391304347
                ],
                [
                    "CC(C)(C)NCP(S)c1[pH][pH]c1O",
                    0.9565217391304347
                ],
                [
                    "CC(C)(C)NCP(O)c1[pH][pH]c1S",
                    0.9565217391304347
                ],
                [
                    "CC(C)(C)NCP(O)c1[pH][pH]c1O",
                    0.9565217391304347
                ],
                [
                    "CC(C)(C)NCP(N)c1[pH][pH]c1S",
                    0.9565217391304347
                ],
                [
                    "CC(C)(C)NCP(N)c1[pH][pH]c1O",
                    0.9565217391304347
                ],
                [
                    "CC(C)(C)NCC(S)c1[pH][pH]c1S",
                    0.9565217391304347
                ],
                [
                    "CC(C)(C)NCC(S)c1[pH][pH]c1O",
                    0.9565217391304347
                ],
                [
                    "CC(C)(C)NCC(O)c1[pH][pH]c1S",
                    0.9565217391304347
                ],
                [
                    "CC(C)(C)NCC(O)c1[pH][pH]c1O",
                    0.9565217391304347
                ],
                [
                    "PP(S)C(P)(P)NCC(S)c1[pH][pH]c1S",
                    0.9523809523809523
                ],
                [
                    "PC(S)C(P)(P)NCP(S)c1[pH][pH]c1S",
                    0.9523809523809523
                ],
                [
                    "Oc1[pH][pH]c1P(S)CNC(P)(P)C(O)P",
                    0.9523809523809523
                ],
                [
                    "Oc1[pH][pH]c1C(S)CNC(P)(P)P(O)P",
                    0.9523809523809523
                ],
                [
                    "Oc1[pH][pH]c1C(O)CNC(P)(P)P(P)S",
                    0.9523809523809523
                ],
                [
                    "Oc1[pH][pH]c1C(O)CNC(P)(P)P(O)P",
                    0.9523809523809523
                ],
                [
                    "OP(P)C(P)(P)NCC(S)c1[pH][pH]c1S",
                    0.9523809523809523
                ],
                [
                    "OP(CNC(P)(P)P(O)P)c1[pH][pH]c1S",
                    0.9523809523809523
                ],
                [
                    "NP(CNC(P)(P)P(P)S)c1[pH][pH]c1S",
                    0.9523809523809523
                ],
                [
                    "NP(CNC(P)(P)C(O)P)c1[pH][pH]c1O",
                    0.9523809523809523
                ],
                [
                    "CP(S)C(P)(P)NCP(S)c1[pH][pH]c1S",
                    0.9523809523809523
                ],
                [
                    "CP(S)C(P)(P)NCP(O)c1[pH][pH]c1O",
                    0.9523809523809523
                ],
                [
                    "CP(S)C(P)(P)NCP(N)c1[pH][pH]c1S",
                    0.9523809523809523
                ],
                [
                    "CP(S)C(P)(P)NCC(O)c1[pH][pH]c1S",
                    0.9523809523809523
                ],
                [
                    "CP(S)C(C)(P)NCC(S)c1[pH][pH]c1O",
                    0.9523809523809523
                ],
                [
                    "CP(S)C(C)(C)NCP(S)c1[pH][pH]c1S",
                    0.9523809523809523
                ],
                [
                    "CP(S)C(C)(C)NCC(S)c1[pH][pH]c1S",
                    0.9523809523809523
                ],
                [
                    "CP(O)C(P)(P)NCC(S)c1[pH][pH]c1O",
                    0.9523809523809523
                ],
                [
                    "CP(O)C(P)(P)NCC(O)c1[pH][pH]c1S",
                    0.9523809523809523
                ],
                [
                    "CP(O)C(P)(P)NCC(O)c1[pH][pH]c1O",
                    0.9523809523809523
                ],
                [
                    "CP(O)C(C)(P)NCP(S)c1[pH][pH]c1S",
                    0.9523809523809523
                ],
                [
                    "CP(O)C(C)(C)NCP(S)c1[pH][pH]c1S",
                    0.9523809523809523
                ],
                [
                    "CP(O)C(C)(C)NCP(O)c1[pH][pH]c1S",
                    0.9523809523809523
                ],
                [
                    "CP(O)C(C)(C)NCP(N)c1[pH][pH]c1O",
                    0.9523809523809523
                ],
                [
                    "CP(N)C(P)(P)NCP(S)c1[pH][pH]c1S",
                    0.9523809523809523
                ],
                [
                    "CP(N)C(P)(P)NCC(O)c1[pH][pH]c1S",
                    0.9523809523809523
                ],
                [
                    "CP(N)C(C)(C)NCP(S)c1[pH][pH]c1S",
                    0.9523809523809523
                ],
                [
                    "CP(N)C(C)(C)NCP(S)c1[pH][pH]c1O",
                    0.9523809523809523
                ],
                [
                    "CP(N)C(C)(C)NCP(O)c1[pH][pH]c1S",
                    0.9523809523809523
                ],
                [
                    "CP(N)C(C)(C)NCP(O)c1[pH][pH]c1O",
                    0.9523809523809523
                ],
                [
                    "CP(N)C(C)(C)NCC(S)c1[pH][pH]c1S",
                    0.9523809523809523
                ],
                [
                    "CC(S)C(P)(P)NCP(S)c1[pH][pH]c1O",
                    0.9523809523809523
                ],
                [
                    "CC(S)C(C)(C)NCP(O)c1[pH][pH]c1S",
                    0.9523809523809523
                ],
                [
                    "CC(S)C(C)(C)NCP(O)c1[pH][pH]c1O",
                    0.9523809523809523
                ],
                [
                    "CC(P)(NCP(S)c1[pH][pH]c1O)P(O)P",
                    0.9523809523809523
                ],
                [
                    "CC(P)(NCP(S)c1[pH][pH]c1O)C(O)P",
                    0.9523809523809523
                ],
                [
                    "CC(P)(NCP(O)c1[pH][pH]c1O)P(N)P",
                    0.9523809523809523
                ],
                [
                    "CC(P)(NCP(N)c1[pH][pH]c1S)P(N)P",
                    0.9523809523809523
                ],
                [
                    "CC(P)(NCC(S)c1[pH][pH]c1S)P(P)S",
                    0.9523809523809523
                ],
                [
                    "CC(P)(NCC(S)c1[pH][pH]c1O)P(P)S",
                    0.9523809523809523
                ],
                [
                    "CC(P)(NCC(O)c1[pH][pH]c1S)P(O)P",
                    0.9523809523809523
                ],
                [
                    "CC(P)(NCC(O)c1[pH][pH]c1S)C(O)P",
                    0.9523809523809523
                ],
                [
                    "CC(O)C(P)(P)NCP(S)c1[pH][pH]c1S",
                    0.9523809523809523
                ],
                [
                    "CC(O)C(P)(P)NCC(S)c1[pH][pH]c1O",
                    0.9523809523809523
                ],
                [
                    "CC(C)(NCP(S)c1[pH][pH]c1S)P(O)P",
                    0.9523809523809523
                ],
                [
                    "CC(C)(NCP(S)c1[pH][pH]c1S)P(N)P",
                    0.9523809523809523
                ],
                [
                    "CC(C)(NCP(S)c1[pH][pH]c1O)P(O)P",
                    0.9523809523809523
                ],
                [
                    "CC(C)(NCP(S)c1[pH][pH]c1O)C(O)P",
                    0.9523809523809523
                ],
                [
                    "CC(C)(NCP(O)c1[pH][pH]c1S)P(N)P",
                    0.9523809523809523
                ],
                [
                    "CC(C)(NCP(O)c1[pH][pH]c1S)C(P)S",
                    0.9523809523809523
                ],
                [
                    "CC(C)(NCP(O)c1[pH][pH]c1S)C(O)P",
                    0.9523809523809523
                ],
                [
                    "CC(C)(NCP(N)c1[pH][pH]c1O)P(P)S",
                    0.9523809523809523
                ],
                [
                    "CC(C)(NCC(S)c1[pH][pH]c1S)P(O)P",
                    0.9523809523809523
                ],
                [
                    "CC(C)(NCC(S)c1[pH][pH]c1S)P(N)P",
                    0.9523809523809523
                ],
                [
                    "CC(C)(NCC(S)c1[pH][pH]c1S)C(P)S",
                    0.9523809523809523
                ],
                [
                    "CC(C)(NCC(S)c1[pH][pH]c1O)P(N)P",
                    0.9523809523809523
                ],
                [
                    "CC(C)(NCC(S)c1[pH][pH]c1O)C(P)S",
                    0.9523809523809523
                ],
                [
                    "CC(C)(NCC(O)c1[pH][pH]c1S)C(P)S",
                    0.9523809523809523
                ],
                [
                    "CC(C)(NCC(O)c1[pH][pH]c1S)C(O)P",
                    0.9523809523809523
                ],
                [
                    "CC(C)(NCC(O)c1[pH][pH]c1O)C(P)S",
                    0.9523809523809523
                ]
            ],
            "execution_time": 3.1598026752471924,
            "number_scoring_function_calls": 1000,
            "metadata": {
                "top_1": 0.9565217391304347,
                "top_10": 0.9565217391304348,
                "top_100": 0.9540372670807433,
                "internal_similarity_max": 0.8235294117647058,
                "internal_similarity_mean": 0.37010098958759574,
                "internal_similarity_histogram_density": [
                    [
                        0.1,
                        0.316,
                        3.041999999999999,
                        2.9260000000000006,
                        2.1100000000000003,
                        0.5799999999999994,
                        0.6580000000000001,
                        0.24600000000000005,
                        0.022000000000000006,
                        0.0
                    ]
                ],
                "internal_similarity_histogram_bins": [
                    [
                        0.0,
                        0.1,
                        0.2,
                        0.30000000000000004,
                        0.4,
                        0.5,
                        0.6000000000000001,
                        0.7000000000000001,
                        0.8,
                        0.9,
                        1.0
                    ]
                ]
            }
        },
        {
            "benchmark_name": "Mestranol similarity",
            "score": 1.0,
            "optimized_molecules": [
                [
                    "C#SC1(O)CCC(C2CCc3cc(OC)c#cc32)C2CCC21C",
                    1.0
                ],
                [
                    "C#CC1(O)PCCC(C2CCc3cc(OC)c#cc32)C2CC21C",
                    1.0
                ],
                [
                    "C#CC1(O)OCCCC(C2Cc3cc(OC)c#cc32)C2CCC21C",
                    1.0
                ],
                [
                    "C#CC1(O)OCCCC(C2Cc3cc(OC)c#cc32)C2CC21C",
                    1.0
                ],
                [
                    "C#CC1(O)OCCCC(C2CCc3cc(OC)c#cc32)C2CC21C",
                    1.0
                ],
                [
                    "C#CC1(O)OCCC(C2Cc3cc(OC)c#cc32)C2CCCC21C",
                    1.0
                ],
                [
                    "C#CC1(O)OCCC(C2Cc3cc(OC)c#cc32)C2CCC21C",
                    1.0
                ],
                [
                    "C#CC1(O)OCCC(C2CCc3cc(OC)c#cc32)C2CCC21C",
                    1.0
                ],
                [
                    "C#CC1(O)OCCC(C2CCc3cc(OC)c#cc32)C2CC21C",
                    1.0
                ],
                [
                    "C#CC1(O)OCC(C2Cc3cc(OC)c#cc32)C2CCC21C",
                    1.0
                ],
                [
                    "C#CC1(O)OCC(C2CCc3cc(OC)c#cc32)C2CCCC21C",
                    1.0
                ],
                [
                    "C#CC1(O)OCC(C2CCc3cc(OC)c#cc32)C2CCC21C",
                    1.0
                ],
                [
                    "C#CC1(O)OCC(C2CCCc3cc(OC)c#cc32)C2CCCC21C",
                    1.0
                ],
                [
                    "C#CC1(O)OCC(C2CCCc3cc(OC)c#cc32)C2CCC21C",
                    1.0
                ],
                [
                    "C#CC1(O)NCC(C2CCCc3cc(OC)c#cc32)C2CCC21C",
                    1.0
                ],
                [
                    "C#CC1(O)CSCC(C2Cc3cc(OC)c#cc32)C2CC21C",
                    1.0
                ],
                [
                    "C#CC1(O)CSCC(C2CCc3cc(OC)c#cc32)C2CCC21C",
                    1.0
                ],
                [
                    "C#CC1(O)CSCC(C2CCc3cc(OC)c#cc32)C2CC21C",
                    1.0
                ],
                [
                    "C#CC1(O)CSCC(C2CCCc3cc(OC)c#cc32)C2CC21C",
                    1.0
                ],
                [
                    "C#CC1(O)CPCCC(C2CCc3cc(OC)c#cc32)C2CCC21C",
                    1.0
                ],
                [
                    "C#CC1(O)CPCC(C2Cc3cc(OC)c#cc32)C2CCC21C",
                    1.0
                ],
                [
                    "C#CC1(O)COCCCC(C2CCc3cc(OC)c#cc32)C2CC21C",
                    1.0
                ],
                [
                    "C#CC1(O)COCCC(C2Cc3cc(OC)c#cc32)C2CCC21C",
                    1.0
                ],
                [
                    "C#CC1(O)COCCC(C2Cc3cc(OC)c#cc32)C2CC21C",
                    1.0
                ],
                [
                    "C#CC1(O)COCCC(C2CCc3cc(OC)c#cc32)C2CCC21C",
                    1.0
                ],
                [
                    "C#CC1(O)COCCC(C2CCc3cc(OC)c#cc32)C2CC21C",
                    1.0
                ],
                [
                    "C#CC1(O)COCC(C2Cc3cc(OC)ccc32)C2CC21C",
                    1.0
                ],
                [
                    "C#CC1(O)COCC(C2Cc3cc(OC)c#cc32)C2CCC21C",
                    1.0
                ],
                [
                    "C#CC1(O)COCC(C2Cc3cc(OC)c#cc32)C2CC21C",
                    1.0
                ],
                [
                    "C#CC1(O)COCC(C2CCc3cc(OC)c#cc32)C2CCC21C",
                    1.0
                ],
                [
                    "C#CC1(O)COCC(C2CCc3cc(OC)c#cc32)C2CC21C",
                    1.0
                ],
                [
                    "C#CC1(O)CNCC(C2CCc3cc(OC)c#cc32)C2CCC21C",
                    1.0
                ],
                [
                    "C#CC1(O)CCSCC(C2Cc3cc(OC)c#cc32)C2CC21C",
                    1.0
                ],
                [
                    "C#CC1(O)CCSCC(C2CCc3cc(OC)c#cc32)C2CC21C",
                    1.0
                ],
                [
                    "C#CC1(O)CCSCC(C2CCCc3cc(OC)c#cc32)C2CCC21C",
                    1.0
                ],
                [
                    "C#CC1(O)CCSCC(C2CCCc3cc(OC)c#cc32)C2CC21C",
                    1.0
                ],
                [
                    "C#CC1(O)CCNCC(C2Cc3cc(OC)c#cc32)C2CC21C",
                    1.0
                ],
                [
                    "C#CC1(O)CCCCCC(C2Cc3cc(OC)c#cc32)C2CC21C",
                    1.0
                ],
                [
                    "C#CC1(O)CCCCCC(C2CCc3cc(OC)c#cc32)C2CC21C",
                    1.0
                ],
                [
                    "C#CC1(O)CCCCC(C2Cc3cc(OOC)c#cc32)C2CC21C",
                    1.0
                ],
                [
                    "C#CC1(O)CCCCC(C2Cc3cc(OC)c#cc32)C2OCC21C",
                    1.0
                ],
                [
                    "C#CC1(O)CCCCC(C2Cc3cc(OC)c#cc32)C2CCC21C",
                    1.0
                ],
                [
                    "C#CC1(O)CCCCC(C2Cc3cc(OC)c#cc32)C2CC21C",
                    1.0
                ],
                [
                    "C#CC1(O)CCCCC(C2CPCc3cc(OC)c#cc32)C2CC21C",
                    1.0
                ],
                [
                    "C#CC1(O)CCCCC(C2COCc3cc(OC)c#cc32)C2CC21C",
                    1.0
                ],
                [
                    "C#CC1(O)CCCCC(C2CNCc3cc(OC)c#cc32)C2CC21C",
                    1.0
                ],
                [
                    "C#CC1(O)CCCCC(C2CCc3cc(OC)c#cc32)C2CC21C",
                    1.0
                ],
                [
                    "C#CC1(O)CCCCC(C2CCCc3cc(OC)c#cc32)C2CC21C",
                    1.0
                ],
                [
                    "C#CC1(O)CCCC(C2Cc3cc(OOC)c#cc32)C2CC21C",
                    1.0
                ],
                [
                    "C#CC1(O)CCCC(C2Cc3cc(OC)c#cc32)C2SCC21C",
                    1.0
                ],
                [
                    "C#CC1(O)CCCC(C2Cc3cc(OC)c#cc32)C2PCC21C",
                    1.0
                ],
                [
                    "C#CC1(O)CCCC(C2Cc3cc(OC)c#cc32)C2OCC21C",
                    1.0
                ],
                [
                    "C#CC1(O)CCCC(C2Cc3cc(OC)c#cc32)C2CSC21C",
                    1.0
                ],
                [
                    "C#CC1(O)CCCC(C2Cc3cc(OC)c#cc32)C2CCCC21C",
                    1.0
                ],
                [
                    "C#CC1(O)CCCC(C2Cc3cc(OC)c#cc32)C2CCC21C",
                    1.0
                ],
                [
                    "C#CC1(O)CCCC(C2Cc3cc(OC)c#cc32)C2CC21C",
                    1.0
                ],
                [
                    "C#CC1(O)CCCC(C2CSCc3cc(OC)c#cc32)C2CC21C",
                    1.0
                ],
                [
                    "C#CC1(O)CCCC(C2CPc3cc(OC)c#cc32)C2CC21C",
                    1.0
                ],
                [
                    "C#CC1(O)CCCC(C2CPCc3cc(OC)c#cc32)C2CC21C",
                    1.0
                ],
                [
                    "C#CC1(O)CCCC(C2CPCCc3cc(OC)c#cc32)C2CC21C",
                    1.0
                ],
                [
                    "C#CC1(O)CCCC(C2COc3cc(OC)c#cc32)C2CC21C",
                    1.0
                ],
                [
                    "C#CC1(O)CCCC(C2COCc3cc(OC)c#cc32)C2CC21C",
                    1.0
                ],
                [
                    "C#CC1(O)CCCC(C2CNc3cc(OC)c#cc32)C2CC21C",
                    1.0
                ],
                [
                    "C#CC1(O)CCCC(C2CCc3cc(OO)c#cc32)C2CC21C",
                    1.0
                ],
                [
                    "C#CC1(O)CCCC(C2CCc3cc(OC)c#cc32)C2OCC21C",
                    1.0
                ],
                [
                    "C#CC1(O)CCCC(C2CCc3cc(OC)c#cc32)C2NC21C",
                    1.0
                ],
                [
                    "C#CC1(O)CCCC(C2CCc3cc(OC)c#cc32)C2CCC21C",
                    1.0
                ],
                [
                    "C#CC1(O)CCCC(C2CCc3cc(OC)c#cc32)C2CC21C",
                    1.0
                ],
                [
                    "C#CC1(O)CCCC(C2CCCc3cc(OC)c#cc32)C2PCC21C",
                    1.0
                ],
                [
                    "C#CC1(O)CCCC(C2CCCc3cc(OC)c#cc32)C2CC21C",
                    1.0
                ],
                [
                    "C#CC1(O)CCC2CCC(c3ccc(OC)cc3C)C2C2CCC21C",
                    1.0
                ],
                [
                    "C#CC1(O)CCC2CCC(c3c#cc(OC)cc3C)C2C2CCC21C",
                    1.0
                ],
                [
                    "C#CC1(O)CCC(C2Cc3cc(OCl)c#cc32)C2CCC21C",
                    1.0
                ],
                [
                    "C#CC1(O)CCC(C2Cc3cc(OC)ccc32)C2CC21C",
                    1.0
                ],
                [
                    "C#CC1(O)CCC(C2Cc3cc(OC)c#cc32)C2SCC21C",
                    1.0
                ],
                [
                    "C#CC1(O)CCC(C2Cc3cc(OC)c#cc32)C2PCC21C",
                    1.0
                ],
                [
                    "C#CC1(O)CCC(C2Cc3cc(OC)c#cc32)C2OCC21C",
                    1.0
                ],
                [
                    "C#CC1(O)CCC(C2Cc3cc(OC)c#cc32)C2CCSCC21C",
                    1.0
                ],
                [
                    "C#CC1(O)CCC(C2Cc3cc(OC)c#cc32)C2CCSC21C",
                    1.0
                ],
                [
                    "C#CC1(O)CCC(C2Cc3cc(OC)c#cc32)C2CCCC21C",
                    1.0
                ],
                [
                    "C#CC1(O)CCC(C2Cc3cc(OC)c#cc32)C2CCC21C",
                    1.0
                ],
                [
                    "C#CC1(O)CCC(C2Cc3cc(OC)c#cc32)C2CC21C",
                    1.0
                ],
                [
                    "C#CC1(O)CCC(C2Cc3cc(OBr)c#cc32)C2CCC21C",
                    1.0
                ],
                [
                    "C#CC1(O)CCC(C2CCc3cc(OS)c#cc32)C2CCC21C",
                    1.0
                ],
                [
                    "C#CC1(O)CCC(C2CCc3cc(OP)c#cc32)C2CCC21C",
                    1.0
                ],
                [
                    "C#CC1(O)CCC(C2CCc3cc(OF)c#cc32)C2CCC21C",
                    1.0
                ],
                [
                    "C#CC1(O)CCC(C2CCc3cc(OCl)c#cc32)C2CCC21C",
                    1.0
                ],
                [
                    "C#CC1(O)CCC(C2CCc3cc(OC)c#cc32)C2PCC21C",
                    1.0
                ],
                [
                    "C#CC1(O)CCC(C2CCc3cc(OC)c#cc32)C2CPCC21C",
                    1.0
                ],
                [
                    "C#CC1(O)CCC(C2CCc3cc(OC)c#cc32)C2CCC21C",
                    1.0
                ],
                [
                    "C#CC1(O)CCC(C2CCc3cc(OC)c#cc32)C2CC21C",
                    1.0
                ],
                [
                    "C#CC1(O)CCC(C2CCc3cc(CC)c#cc32)C2CCC21C",
                    1.0
                ],
                [
                    "C#CC1(O)CCC(C2CCc3cc(C)c#cc32)C2CCC21C",
                    1.0
                ],
                [
                    "C#CC1(O)CCC(C2CCCc3cc(OC)c#cc32)C2PCC21C",
                    1.0
                ],
                [
                    "C#CC1(O)CCC(C2CCCc3cc(OC)c#cc32)C2CCC21C",
                    1.0
                ],
                [
                    "C#CC1(O)CCC(C2CCCc3cc(OC)c#cc32)C2CC21C",
                    1.0
                ],
                [
                    "C#CC1(CO)CCC(C2Cc3cc(OC)c#cc32)C2CCC21C",
                    1.0
                ],
                [
                    "C#CC1(CO)CCC(C2CCc3cc(OC)c#cc32)C2CCC21C",
                    1.0
                ],
                [
                    "C#CC1(C)CCC(C2Cc3cc(OC)c#cc32)C2CCC21C",
                    1.0
                ],
                [
                    "C#CC1(C)CCC(C2CCc3cc(OC)c#cc32)C2CCC21C",
                    1.0
                ]
            ],
            "execution_time": 7.64168906211853,
            "number_scoring_function_calls": 1000,
            "metadata": {
                "top_1": 1.0,
                "top_10": 1.0,
                "top_100": 1.0,
                "internal_similarity_max": 0.9811320754716981,
                "internal_similarity_mean": 0.5581531052293158,
                "internal_similarity_histogram_density": [
                    [
                        0.1,
                        0.0,
                        0.10199999999999997,
                        0.3940000000000001,
                        2.1240000000000006,
                        3.969999999999996,
                        2.1940000000000004,
                        0.8140000000000002,
                        0.26200000000000007,
                        0.040000000000000015
                    ]
                ],
                "internal_similarity_histogram_bins": [
                    [
                        0.0,
                        0.1,
                        0.2,
                        0.30000000000000004,
                        0.4,
                        0.5,
                        0.6000000000000001,
                        0.7000000000000001,
                        0.8,
                        0.9,
                        1.0
                    ]
                ]
            }
        },
        {
            "benchmark_name": "C11H24",
            "score": 1.0,
            "optimized_molecules": [
                [
                    "CCCCCCCCCCC",
                    1.0
                ],
                [
                    "CCCCCCCCC(C)C",
                    1.0
                ],
                [
                    "CCCCCCCC(C)CC",
                    1.0
                ],
                [
                    "CCCCCCCC(C)(C)C",
                    1.0
                ],
                [
                    "CCCCCCC(CC)CC",
                    1.0
                ],
                [
                    "CCCCCCC(C)CCC",
                    1.0
                ],
                [
                    "CCCCCCC(C)C(C)C",
                    1.0
                ],
                [
                    "CCCCCCC(C)(C)CC",
                    1.0
                ],
                [
                    "CCCCCC(CC)CCC",
                    1.0
                ],
                [
                    "CCCCCC(CC)C(C)C",
                    1.0
                ],
                [
                    "CCCCCC(C)CCCC",
                    1.0
                ],
                [
                    "CCCCCC(C)CC(C)C",
                    1.0
                ],
                [
                    "CCCCCC(C)C(C)CC",
                    1.0
                ],
                [
                    "CCCCCC(C)C(C)(C)C",
                    1.0
                ],
                [
                    "CCCCCC(C)(CC)CC",
                    1.0
                ],
                [
                    "CCCCCC(C)(C)CCC",
                    1.0
                ],
                [
                    "CCCCCC(C)(C)C(C)C",
                    1.0
                ],
                [
                    "CCCCC(CCC)CCC",
                    1.0
                ],
                [
                    "CCCCC(CCC)C(C)C",
                    1.0
                ],
                [
                    "CCCCC(CC)CCCC",
                    1.0
                ],
                [
                    "CCCCC(CC)CC(C)C",
                    1.0
                ],
                [
                    "CCCCC(CC)C(C)CC",
                    1.0
                ],
                [
                    "CCCCC(CC)C(C)(C)C",
                    1.0
                ],
                [
                    "CCCCC(CC)(CC)CC",
                    1.0
                ],
                [
                    "CCCCC(C)CCC(C)C",
                    1.0
                ],
                [
                    "CCCCC(C)CC(C)CC",
                    1.0
                ],
                [
                    "CCCCC(C)CC(C)(C)C",
                    1.0
                ],
                [
                    "CCCCC(C)C(CC)CC",
                    1.0
                ],
                [
                    "CCCCC(C)C(C)CCC",
                    1.0
                ],
                [
                    "CCCCC(C)C(C)C(C)C",
                    1.0
                ],
                [
                    "CCCCC(C)C(C)(C)CC",
                    1.0
                ],
                [
                    "CCCCC(C)(CC)CCC",
                    1.0
                ],
                [
                    "CCCCC(C)(CC)C(C)C",
                    1.0
                ],
                [
                    "CCCCC(C)(C)CCCC",
                    1.0
                ],
                [
                    "CCCCC(C)(C)CC(C)C",
                    1.0
                ],
                [
                    "CCCCC(C)(C)C(C)CC",
                    1.0
                ],
                [
                    "CCCCC(C)(C)C(C)(C)C",
                    1.0
                ],
                [
                    "CCCCC(C(C)C)C(C)C",
                    1.0
                ],
                [
                    "CCCC(CCC)CC(C)C",
                    1.0
                ],
                [
                    "CCCC(CCC)C(C)CC",
                    1.0
                ],
                [
                    "CCCC(CCC)C(C)(C)C",
                    1.0
                ],
                [
                    "CCCC(CC)CCC(C)C",
                    1.0
                ],
                [
                    "CCCC(CC)CC(C)CC",
                    1.0
                ],
                [
                    "CCCC(CC)CC(C)(C)C",
                    1.0
                ],
                [
                    "CCCC(CC)C(CC)CC",
                    1.0
                ],
                [
                    "CCCC(CC)C(C)C(C)C",
                    1.0
                ],
                [
                    "CCCC(CC)C(C)(C)CC",
                    1.0
                ],
                [
                    "CCCC(CC)(CC)CCC",
                    1.0
                ],
                [
                    "CCCC(CC)(CC)C(C)C",
                    1.0
                ],
                [
                    "CCCC(CC(C)C)C(C)C",
                    1.0
                ],
                [
                    "CCCC(C)CCCC(C)C",
                    1.0
                ],
                [
                    "CCCC(C)CCC(C)CC",
                    1.0
                ],
                [
                    "CCCC(C)CCC(C)(C)C",
                    1.0
                ],
                [
                    "CCCC(C)CC(CC)CC",
                    1.0
                ],
                [
                    "CCCC(C)CC(C)CCC",
                    1.0
                ],
                [
                    "CCCC(C)CC(C)C(C)C",
                    1.0
                ],
                [
                    "CCCC(C)CC(C)(C)CC",
                    1.0
                ],
                [
                    "CCCC(C)C(CC)CCC",
                    1.0
                ],
                [
                    "CCCC(C)C(CC)C(C)C",
                    1.0
                ],
                [
                    "CCCC(C)C(C)CC(C)C",
                    1.0
                ],
                [
                    "CCCC(C)C(C)C(C)CC",
                    1.0
                ],
                [
                    "CCCC(C)C(C)C(C)(C)C",
                    1.0
                ],
                [
                    "CCCC(C)C(C)(CC)CC",
                    1.0
                ],
                [
                    "CCCC(C)C(C)(C)CCC",
                    1.0
                ],
                [
                    "CCCC(C)C(C)(C)C(C)C",
                    1.0
                ],
                [
                    "CCCC(C)(CCC)CCC",
                    1.0
                ],
                [
                    "CCCC(C)(CCC)C(C)C",
                    1.0
                ],
                [
                    "CCCC(C)(CC)CC(C)C",
                    1.0
                ],
                [
                    "CCCC(C)(CC)C(C)CC",
                    1.0
                ],
                [
                    "CCCC(C)(CC)C(C)(C)C",
                    1.0
                ],
                [
                    "CCCC(C)(C)CCC(C)C",
                    1.0
                ],
                [
                    "CCCC(C)(C)CC(C)CC",
                    1.0
                ],
                [
                    "CCCC(C)(C)CC(C)(C)C",
                    1.0
                ],
                [
                    "CCCC(C)(C)C(CC)CC",
                    1.0
                ],
                [
                    "CCCC(C)(C)C(C)C(C)C",
                    1.0
                ],
                [
                    "CCCC(C)(C)C(C)(C)CC",
                    1.0
                ],
                [
                    "CCCC(C)(C(C)C)C(C)C",
                    1.0
                ],
                [
                    "CCCC(C(C)C)C(C)CC",
                    1.0
                ],
                [
                    "CCCC(C(C)C)C(C)(C)C",
                    1.0
                ],
                [
                    "CCC(CCC(C)C)C(C)C",
                    1.0
                ],
                [
                    "CCC(CC)CCCC(C)C",
                    1.0
                ],
                [
                    "CCC(CC)CCC(C)(C)C",
                    1.0
                ],
                [
                    "CCC(CC)CC(CC)CC",
                    1.0
                ],
                [
                    "CCC(CC)CC(C)C(C)C",
                    1.0
                ],
                [
                    "CCC(CC)CC(C)(C)CC",
                    1.0
                ],
                [
                    "CCC(CC)C(CC)C(C)C",
                    1.0
                ],
                [
                    "CCC(CC)C(C)CC(C)C",
                    1.0
                ],
                [
                    "CCC(CC)C(C)C(C)(C)C",
                    1.0
                ],
                [
                    "CCC(CC)C(C)(CC)CC",
                    1.0
                ],
                [
                    "CCC(CC)C(C)(C)C(C)C",
                    1.0
                ],
                [
                    "CCC(CC)(CC)CC(C)C",
                    1.0
                ],
                [
                    "CCC(CC)(CC)C(C)(C)C",
                    1.0
                ],
                [
                    "CCC(CC)(C(C)C)C(C)C",
                    1.0
                ],
                [
                    "CCC(CC(C)C)CC(C)C",
                    1.0
                ],
                [
                    "CCC(CC(C)C)C(C)(C)C",
                    1.0
                ],
                [
                    "CCC(CC(C)(C)C)C(C)C",
                    1.0
                ],
                [
                    "CCC(C)CCCCC(C)C",
                    1.0
                ],
                [
                    "CCC(C)CCCC(C)CC",
                    1.0
                ],
                [
                    "CCC(C)CCCC(C)(C)C",
                    1.0
                ],
                [
                    "CCC(C)CCC(CC)CC",
                    1.0
                ],
                [
                    "CCC(C)CCC(C)C(C)C",
                    1.0
                ],
                [
                    "CCC(C)CCC(C)(C)CC",
                    1.0
                ],
                [
                    "CCC(C)CC(CC)C(C)C",
                    1.0
                ],
                [
                    "CCC(C)CC(C)CC(C)C",
                    1.0
                ],
                [
                    "CCC(C)CC(C)C(C)CC",
                    1.0
                ],
                [
                    "CCC(C)CC(C)C(C)(C)C",
                    1.0
                ],
                [
                    "CCC(C)CC(C)(CC)CC",
                    1.0
                ],
                [
                    "CCC(C)CC(C)(C)C(C)C",
                    1.0
                ],
                [
                    "CCC(C)C(CC)CC(C)C",
                    1.0
                ],
                [
                    "CCC(C)C(CC)C(C)CC",
                    1.0
                ],
                [
                    "CCC(C)C(CC)C(C)(C)C",
                    1.0
                ],
                [
                    "CCC(C)C(CC)(CC)CC",
                    1.0
                ],
                [
                    "CCC(C)C(C)CCC(C)C",
                    1.0
                ],
                [
                    "CCC(C)C(C)CC(C)(C)C",
                    1.0
                ],
                [
                    "CCC(C)C(C)C(CC)CC",
                    1.0
                ],
                [
                    "CCC(C)C(C)C(C)C(C)C",
                    1.0
                ],
                [
                    "CCC(C)C(C)C(C)(C)CC",
                    1.0
                ],
                [
                    "CCC(C)C(C)(CC)C(C)C",
                    1.0
                ],
                [
                    "CCC(C)C(C)(C)CC(C)C",
                    1.0
                ],
                [
                    "CCC(C)C(C)(C)C(C)CC",
                    1.0
                ],
                [
                    "CCC(C)C(C)(C)C(C)(C)C",
                    1.0
                ],
                [
                    "CCC(C)C(C(C)C)C(C)C",
                    1.0
                ],
                [
                    "CCC(C)(CC)CCC(C)C",
                    1.0
                ],
                [
                    "CCC(C)(CC)CC(C)(C)C",
                    1.0
                ],
                [
                    "CCC(C)(CC)C(C)C(C)C",
                    1.0
                ],
                [
                    "CCC(C)(CC(C)C)C(C)C",
                    1.0
                ],
                [
                    "CCC(C)(C)CCCC(C)C",
                    1.0
                ],
                [
                    "CCC(C)(C)CCC(C)(C)C",
                    1.0
                ],
                [
                    "CCC(C)(C)CC(C)C(C)C",
                    1.0
                ],
                [
                    "CCC(C)(C)CC(C)(C)CC",
                    1.0
                ],
                [
                    "CCC(C)(C)C(C)CC(C)C",
                    1.0
                ],
                [
                    "CCC(C)(C)C(C)C(C)(C)C",
                    1.0
                ],
                [
                    "CCC(C)(C)C(C)(CC)CC",
                    1.0
                ],
                [
                    "CCC(C)(C)C(C)(C)C(C)C",
                    1.0
                ],
                [
                    "CCC(C)(C(C)C)C(C)(C)C",
                    1.0
                ],
                [
                    "CCC(C(C)C)C(C)C(C)C",
                    1.0
                ],
                [
                    "CCC(C(C)C)C(C)(C)CC",
                    1.0
                ],
                [
                    "CCC(C(C)(C)C)C(C)(C)C",
                    1.0
                ],
                [
                    "CC(CC(C)(C)C)C(C)(C)C",
                    1.0
                ],
                [
                    "CC(C)CCCCCC(C)C",
                    1.0
                ],
                [
                    "CC(C)CCCCC(C)(C)C",
                    1.0
                ],
                [
                    "CC(C)CCCC(C)C(C)C",
                    1.0
                ],
                [
                    "CC(C)CCC(C)CC(C)C",
                    1.0
                ],
                [
                    "CC(C)CCC(C)C(C)(C)C",
                    1.0
                ],
                [
                    "CC(C)CCC(C)(C)C(C)C",
                    1.0
                ],
                [
                    "CC(C)CC(C)CC(C)(C)C",
                    1.0
                ],
                [
                    "CC(C)CC(C)C(C)C(C)C",
                    1.0
                ],
                [
                    "CC(C)CC(C)(C)CC(C)C",
                    1.0
                ],
                [
                    "CC(C)CC(C)(C)C(C)(C)C",
                    1.0
                ],
                [
                    "CC(C)CC(C(C)C)C(C)C",
                    1.0
                ],
                [
                    "CC(C)C(C)CCC(C)(C)C",
                    1.0
                ],
                [
                    "CC(C)C(C)CC(C)C(C)C",
                    1.0
                ],
                [
                    "CC(C)C(C)C(C)C(C)(C)C",
                    1.0
                ],
                [
                    "CC(C)C(C)C(C)(C)C(C)C",
                    1.0
                ],
                [
                    "CC(C)C(C)(C)CC(C)(C)C",
                    1.0
                ],
                [
                    "CC(C)C(C)(C(C)C)C(C)C",
                    1.0
                ],
                [
                    "CC(C)C(C(C)C)C(C)(C)C",
                    1.0
                ],
                [
                    "CC(C)(C)CCCC(C)(C)C",
                    1.0
                ],
                [
                    "CC(C)(C)C(C)(C)C(C)(C)C",
                    1.0
                ]
            ],
            "execution_time": 6.902588844299316,
            "number_scoring_function_calls": 1000,
            "metadata": {
                "top_159": 1.0,
                "internal_similarity_max": 0.7777777777777778,
                "internal_similarity_mean": 0.24693232087435193,
                "internal_similarity_histogram_density": [
                    [
                        0.23772793797713698,
                        2.7910288358846564,
                        4.548870693406114,
                        1.7032554092005856,
                        0.5371622957952614,
                        0.15822158933586475,
                        0.01740437482694514,
                        0.006328863573434596,
                        0.0,
                        0.0
                    ]
                ],
                "internal_similarity_histogram_bins": [
                    [
                        0.0,
                        0.1,
                        0.2,
                        0.30000000000000004,
                        0.4,
                        0.5,
                        0.6000000000000001,
                        0.7000000000000001,
                        0.8,
                        0.9,
                        1.0
                    ]
                ]
            }
        },
        {
            "benchmark_name": "C9H10N2O2PF2Cl",
            "score": 1.0,
            "optimized_molecules": [
                [
                    "OCPCN(F)CC12NC3C(=C1F)C21OC31Cl",
                    1.0
                ],
                [
                    "OC1P(CN(F)Cl)CC23NC14C(F)C2C41OC31",
                    1.0
                ],
                [
                    "OC1C2C3C4=C(F)C(CCPNF)(N3Cl)C12O4",
                    1.0
                ],
                [
                    "OC1=C2C3C4OC24C(NF)(C1CCPF)N3Cl",
                    1.0
                ],
                [
                    "OC12OC3=CC4CP(Cl)CC1C3(N(F)F)NC42",
                    1.0
                ],
                [
                    "OC12OC3=C(F)C4CP(Cl)CC1C3(NF)NC42",
                    1.0
                ],
                [
                    "OC(PC(Cl)NF)C12NCC3C(=C1F)C21OC31",
                    1.0
                ],
                [
                    "OC(F)NP(Cl)CC12NC3C(F)=C1CC31OC21",
                    1.0
                ],
                [
                    "OC(CC12C(F)=C3OC14CC4C3N2Cl)PNF",
                    1.0
                ],
                [
                    "NPC12C(CCF)C(OF)=C3C(C4OC341)N2Cl",
                    1.0
                ],
                [
                    "NPC1(CCF)C2(F)N(Cl)C3C=COC34OC412",
                    1.0
                ],
                [
                    "NPC(F)CC12C(F)=C3OC14C(O)C4C3N2Cl",
                    1.0
                ],
                [
                    "NP(Cl)CC12CC3=C(F)C4(F)CNC4C1(O3)O2",
                    1.0
                ],
                [
                    "NP(CCCl)CC12NC3C(=C1F)OC21OC31F",
                    1.0
                ],
                [
                    "NCCC(PN)C12C(F)=C3OC14OC4(Cl)C32F",
                    1.0
                ],
                [
                    "NCC1C=C2OC34OC3(CP(F)Cl)C2NC14F",
                    1.0
                ],
                [
                    "NCC(P(F)Cl)C12OC13OC1=CCC3(F)NC12",
                    1.0
                ],
                [
                    "NCC(P(F)Cl)C12OC13OC1=CC(F)C3NC12",
                    1.0
                ],
                [
                    "NCC(N1C2C3=CCC1(F)C1(O3)OC21)P(F)Cl",
                    1.0
                ],
                [
                    "NCC(CPF)C12NC3C(=C1F)OC21OC31Cl",
                    1.0
                ],
                [
                    "NC1NC2C3=C(F)C1C(O3)C1(CP(F)Cl)OC21",
                    1.0
                ],
                [
                    "NC1C=C2C3C4OC24C1(C(F)PCOCl)N3F",
                    1.0
                ],
                [
                    "NC1C=C2C3C4OC24C1(C(F)P(Cl)CO)N3F",
                    1.0
                ],
                [
                    "NC1=C2OC34OC3(C(CF)PCl)C2NC4(F)C1",
                    1.0
                ],
                [
                    "NC1=C2OC34COC3(CP(Cl)C(F)F)C2NC14",
                    1.0
                ],
                [
                    "NC12NC3C(=C(O)C1P(F)C(Cl)CF)C21OC31",
                    1.0
                ],
                [
                    "NC12NC3C(=C(F)C1F)OCC21OC31CPCl",
                    1.0
                ],
                [
                    "NC12NC3C(=C(F)C1F)C21OC31P(CO)CCl",
                    1.0
                ],
                [
                    "NC12NC3C(=C(CF)C1F)OC21COC31PCl",
                    1.0
                ],
                [
                    "NC12CNC3(OC3=C(F)C1)C1(CP(F)Cl)OC21",
                    1.0
                ],
                [
                    "NC12CC=C3OC14OC4(C(F)PCCl)C3N2F",
                    1.0
                ],
                [
                    "NC12CC=C3OC(F)C14OC4(CP(F)Cl)C3N2",
                    1.0
                ],
                [
                    "NC12CC=C3C(N1F)C1(C(F)P(Cl)CO)OC312",
                    1.0
                ],
                [
                    "NC12CC34OC3C(N1)C4=C(O)C2C(Cl)P(F)F",
                    1.0
                ],
                [
                    "NC12CC(P(Cl)CO)=C3C(N1F)C1(CF)OC312",
                    1.0
                ],
                [
                    "NC12CC(F)C(F)=C3OC14OC4(CPCl)C3N2",
                    1.0
                ],
                [
                    "NC12CC(F)=C3OCC3(N1)C1(CP(F)Cl)OC21",
                    1.0
                ],
                [
                    "NC12CC(F)=C3OCC14OC4(CP(F)Cl)C3N2",
                    1.0
                ],
                [
                    "NC12CC(Cl)C(F)=C3OC14OC4(CPF)C3N2",
                    1.0
                ],
                [
                    "NC12C=C3OC14OC4(CP(CCl)C(F)F)C3N2",
                    1.0
                ],
                [
                    "NC12C=C3OC14COC4(CP(Cl)C(F)F)C3N2",
                    1.0
                ],
                [
                    "NC12C(P(Cl)CO)C=C3C(N1F)C1(CF)OC312",
                    1.0
                ],
                [
                    "NC1(NCCl)C2(F)PCC34CC(=C2F)OC31O4",
                    1.0
                ],
                [
                    "NC(F)C(CPF)C12C=C3OC14OC4(Cl)C3N2",
                    1.0
                ],
                [
                    "NC(F)C(C=CPF)C12NC3C1OC21OC31Cl",
                    1.0
                ],
                [
                    "FP(Cl)CCNC12OC13OC1=CCC3(F)NC12",
                    1.0
                ],
                [
                    "FP(CCl)CCNC12OC13OC1=CC3(F)NC12",
                    1.0
                ],
                [
                    "FNPCCC12NC3CC4(Cl)OC41OC3=C2F",
                    1.0
                ],
                [
                    "FNPCCC12CC(F)=C3OC14OC4(Cl)C3N2",
                    1.0
                ],
                [
                    "FNPCC(CCl)N1C2C3=C(F)C1C1(O3)OC21",
                    1.0
                ],
                [
                    "FNNCC(CP)C12C=C3OC14OC4(Cl)C32F",
                    1.0
                ],
                [
                    "FNCC(C(P)Cl)C12NC3C(=C1F)OC21OC31",
                    1.0
                ],
                [
                    "FNC12NC3CC(F)=C1OC31OC21CPCCl",
                    1.0
                ],
                [
                    "FNC12CC(F)=C3OC14OC4(CPCCl)C3N2",
                    1.0
                ],
                [
                    "FCPC(NF)C1=C2OC34OC3C2NC4(Cl)C1",
                    1.0
                ],
                [
                    "FCP(Cl)C(NF)C12OC13OC1=CCC3NC12",
                    1.0
                ],
                [
                    "FCNPC1CC23OC24OC=C(F)C4N(Cl)C13",
                    1.0
                ],
                [
                    "FCNP(Cl)CC12NC3C(F)=C1OCC31OC21",
                    1.0
                ],
                [
                    "FCNP(Cl)CC12NC3C(=C1F)OCC21OC31",
                    1.0
                ],
                [
                    "FCCP(Cl)C12OC13OC1=CCC3(NF)NC12",
                    1.0
                ],
                [
                    "FCCNPCC12C3=C(F)C(N1Cl)C1(O3)OC12",
                    1.0
                ],
                [
                    "FCCNPC1C2N(Cl)C3C(F)=COC34OC124",
                    1.0
                ],
                [
                    "FCCNPC1C2(F)N(Cl)C3C=COC34OC142",
                    1.0
                ],
                [
                    "FCCNP(Cl)CC12NC3C(F)=C1OC31OC21",
                    1.0
                ],
                [
                    "FCCNP(Cl)C1C2N(F)C3C=COC34OC214",
                    1.0
                ],
                [
                    "FCCNC1=C(F)C2N(Cl)C3C(P)C34OC24O1",
                    1.0
                ],
                [
                    "FCCN(P)C12C3=C(F)C(N1CCl)C1(O3)OC12",
                    1.0
                ],
                [
                    "FCCC(F)C12N=CP(Cl)C34OC13OCC4N2",
                    1.0
                ],
                [
                    "FCC(P)C12OC13OC1=C(NCl)CC3(F)NC12",
                    1.0
                ],
                [
                    "FCC(NPCl)C12CC34OC(=C1F)C(N2)C3O4",
                    1.0
                ],
                [
                    "FC1C=C2CC34NCC(PCl)NC1(F)C3(O2)O4",
                    1.0
                ],
                [
                    "FC12C=COCC34OC3NCC(NC41F)P2Cl",
                    1.0
                ],
                [
                    "CPNC(C)C12NC3(F)C(=C1F)OC21OC31Cl",
                    1.0
                ],
                [
                    "CPC1OC2OC3=C(C(F)Cl)C4C2N(NF)C314",
                    1.0
                ],
                [
                    "CP1CN(F)OC23C=C(F)C(C1)(N2)C1OC13Cl",
                    1.0
                ],
                [
                    "CP1C(NF)C1(O)C12NC3C(C1F)C21OC31Cl",
                    1.0
                ],
                [
                    "CP(NN)C(CF)C12C=C3OC14OC4(Cl)C32F",
                    1.0
                ],
                [
                    "CP(NN)C(CF)C12C3=C4OC1C(Cl)(O3)C42F",
                    1.0
                ],
                [
                    "CP(NN)C(CF)C12C(F)=C3OC14OC4(Cl)C32",
                    1.0
                ],
                [
                    "CP(NF)C(Cl)CN1C2C3=C(F)C1C1(O3)OC21",
                    1.0
                ],
                [
                    "CP(NF)C(CO)C12NC3C(=C1F)C21OC31Cl",
                    1.0
                ],
                [
                    "CP(N)CC(Cl)C12NC3(F)C(=C1F)OC21OC31",
                    1.0
                ],
                [
                    "CP(N)C(O)(F)C12NC3C(=C1F)C21COC31Cl",
                    1.0
                ],
                [
                    "CP(N)C(CN)C12C(F)=C3OC14OC4(Cl)C32F",
                    1.0
                ],
                [
                    "CP(N)C(C)(Cl)C12NC3(F)C(=C1F)OC21OC31",
                    1.0
                ],
                [
                    "CP(Cl)NCC12NC3C(F)=C1OC31OC21CF",
                    1.0
                ],
                [
                    "CP(Cl)N1C2CC=C3OC24OC4C31C(F)NF",
                    1.0
                ],
                [
                    "CP(Cl)N1C2(F)CC=C3OC24OC4(N)C31CF",
                    1.0
                ],
                [
                    "CP(Cl)N1C2(CF)C3=CCC1(NF)C1(O3)OC21",
                    1.0
                ],
                [
                    "CP(Cl)CC12OC13OC1=C(F)CC3NC12NF",
                    1.0
                ],
                [
                    "CP(Cl)CC12OC13OC1=C(F)CC3(NF)NC12",
                    1.0
                ],
                [
                    "CP(Cl)CC12OC13OC1=C(F)C(F)C3(N)NC12",
                    1.0
                ],
                [
                    "CP(Cl)CC12OC13C1=C(O)C(N)C3N(F)C12F",
                    1.0
                ],
                [
                    "CP(Cl)CC12OC13C1=C(F)CC3NC12N(O)F",
                    1.0
                ],
                [
                    "CP(Cl)C1OC2OC3=C(CF)C4C2(NF)NC314",
                    1.0
                ],
                [
                    "CP(Cl)C1C=C2OC34OC3(CF)C2N(F)C14N",
                    1.0
                ],
                [
                    "CP(Cl)C1C(F)=C2OC34OC3(C)C2NC14NF",
                    1.0
                ],
                [
                    "CP(Cl)C12OC13OC1=C(CF)CC3(NF)NC12",
                    1.0
                ],
                [
                    "CP(Cl)C12OC13OC1=C(CF)C3(NF)NCC12",
                    1.0
                ],
                [
                    "CP(Cl)C12OC13OC1=C(CF)C(F)C3(N)NC12",
                    1.0
                ],
                [
                    "CP(Cl)C12NC3(N)C(F)C(F)=C1OC31OC21C",
                    1.0
                ],
                [
                    "CP(Cl)C(NF)C12OC13OC1=CCC3(F)NC12",
                    1.0
                ],
                [
                    "CP(Cl)C(NF)C12OC13OC1=C(F)CC3NC12",
                    1.0
                ],
                [
                    "CP(Cl)C(NF)C12OC13OC1=C(F)C3CNC12",
                    1.0
                ],
                [
                    "CP(Cl)C(N)C12NC3C(F)=C1OC31OC12CF",
                    1.0
                ],
                [
                    "CP(Cl)C(F)N1C2(F)C3=CC1(N)C1(COC21)O3",
                    1.0
                ],
                [
                    "CP(Cl)C(F)C12OC13OC1=CCC3(NF)NC12",
                    1.0
                ],
                [
                    "CP(Cl)C(F)C12OC13OC1=CCC3(N)N(F)C12",
                    1.0
                ],
                [
                    "CP(Cl)C(F)C12OC13OC1=CC3(NCF)NC12",
                    1.0
                ],
                [
                    "CP(Cl)C(F)C12OC(F)C13OC1=CC3(N)NC12",
                    1.0
                ],
                [
                    "CP(Cl)C(F)(F)C12OCC13OC1=CC3(N)NC12",
                    1.0
                ],
                [
                    "CP(Cl)C(F)(F)C12OC(N)C13OC1=CC3NC12",
                    1.0
                ],
                [
                    "CP(CNF)CC12NC3(O)C(=C1F)C21OC31Cl",
                    1.0
                ],
                [
                    "CP(CNF)C(O)C12NC3C(=C1F)C21OC31Cl",
                    1.0
                ],
                [
                    "CP(CN(F)Cl)C(O)C12NC3C(=C1F)C21OC31",
                    1.0
                ],
                [
                    "CP(CCl)C12OC13OC1=C(F)C(F)C3(N)NC12",
                    1.0
                ],
                [
                    "CP(CCC12C(F)=C3OC14OC4(Cl)C32F)NN",
                    1.0
                ],
                [
                    "COC(P(C)N)C12NC3(F)C(=C1F)C21OC31Cl",
                    1.0
                ],
                [
                    "CNPC(C)(N)C12C(F)=C3OC14OC4(Cl)C32F",
                    1.0
                ],
                [
                    "CNP(Cl)CC12NC3C(F)=C1OC31OC21CF",
                    1.0
                ],
                [
                    "CNP(Cl)CC12NC3C(=C1F)OC(F)C21OC31",
                    1.0
                ],
                [
                    "CNP(Cl)CC(F)C12OC13OC1=C(F)C3NC12",
                    1.0
                ],
                [
                    "CNP(Cl)C1C23NC1(C(O)=C2F)C1(CF)OC31",
                    1.0
                ],
                [
                    "CNP(Cl)C(F)C12NC3C(F)=C1OC31OC12C",
                    1.0
                ],
                [
                    "CNCC(PNF)C12C=C3OC14OC4(Cl)C32F",
                    1.0
                ],
                [
                    "CNCC(PN)C12C(F)=C3OC14OC4(Cl)C32F",
                    1.0
                ],
                [
                    "CNCC(N)(P)C12C(F)=C3OC14OC4(Cl)C32F",
                    1.0
                ],
                [
                    "CNC1C(O)=C2C3NC1(C(Cl)PF)C21OC31F",
                    1.0
                ],
                [
                    "CNC1=C(F)C2(CF)N(Cl)C3C(P)C34OC42O1",
                    1.0
                ],
                [
                    "CNC12NC3C(=C(F)C1(C)F)OC21OC31PCl",
                    1.0
                ],
                [
                    "CNC12NC3(CPCl)C(F)=C1OC(F)C31OC21",
                    1.0
                ],
                [
                    "CNC12CC(F)C(F)=C3OC14OC4(PCl)C3N2",
                    1.0
                ],
                [
                    "CNC1(N)C2(F)C(F)=C3CC4(CP2Cl)OC41O3",
                    1.0
                ],
                [
                    "CNC1(N(F)Cl)C2(F)C=C3CC4(CP2)OC41O3",
                    1.0
                ],
                [
                    "CNC(CPN)C12C(F)=C3OC14OC4(Cl)C32F",
                    1.0
                ],
                [
                    "CN1CC(C23C(F)C4OC25OC5(Cl)C43F)P1N",
                    1.0
                ],
                [
                    "CN1C2C3=C(F)CC1(NF)C1(O3)OC21CPCl",
                    1.0
                ],
                [
                    "CN1C2C3=C(F)C(F)C1(N)C1(O3)OC21CPCl",
                    1.0
                ],
                [
                    "CN1C2C3=C(F)C(F)(Cl)C1(N)C1(O3)OC21CP",
                    1.0
                ],
                [
                    "CN1C2C(F)C(F)=C3OC24OC4(CPCl)C31N",
                    1.0
                ],
                [
                    "CN1C2C(F)=C3CC14C(OC2O3)C4(Cl)PNF",
                    1.0
                ],
                [
                    "CN1C2C(F)=C3CC1(C(Cl)PNF)C1OC21O3",
                    1.0
                ],
                [
                    "CN1C2C(C(Cl)PF)C(O)=C3C24OC4C31NF",
                    1.0
                ],
                [
                    "CN(NC12C(F)=C3OC14OC4(Cl)C32F)P(C)C",
                    1.0
                ],
                [
                    "CN(N)P(C)CC12C(F)=C3OC14OC4(Cl)C32F",
                    1.0
                ],
                [
                    "CN(F)C12NC3CC(F)=C1OC31OC12C(P)Cl",
                    1.0
                ],
                [
                    "CN(F)C12NC3C(=C(O)C1C(Cl)PF)C21OC31",
                    1.0
                ],
                [
                    "CN(CF)PCC12C3=C(F)C(N1Cl)C1(O3)OC12",
                    1.0
                ],
                [
                    "CCPCC12OC13OC1=C(F)C3(NCl)NC12F",
                    1.0
                ],
                [
                    "CCPCC12OC13OC1=C(F)C3(N(F)Cl)NC12",
                    1.0
                ],
                [
                    "CCP(F)C1C=C2C3(O)C4OC24C1(NF)N3Cl",
                    1.0
                ],
                [
                    "CCP(Cl)C12OC13OC1=C(F)CC3(NF)NC12",
                    1.0
                ],
                [
                    "CCP(Cl)C12OC13OC1=C(F)C(F)C3(N)NC12",
                    1.0
                ],
                [
                    "CCP(Cl)C12NC3(N)C(F)C(F)=C1OC31OC21",
                    1.0
                ],
                [
                    "CCP(Cl)C(F)C12OC13OC1=CC3(N)N(F)C12",
                    1.0
                ],
                [
                    "CCN(N)P(C)C12C(F)=C3OC14OC4(Cl)C32F",
                    1.0
                ],
                [
                    "CCC1C(OF)=C2C3N(Cl)C1C21OC31PNF",
                    1.0
                ],
                [
                    "CCC1C(OF)=C2C3C4OC2C1(N3Cl)P4NF",
                    1.0
                ],
                [
                    "CCC1C(OF)=C2C3C4OC24C1(PNF)N3Cl",
                    1.0
                ],
                [
                    "CCC1C(OF)=C2C3(PN(F)Cl)NC1C21OC31",
                    1.0
                ],
                [
                    "CCC12C(F)=C3OC14OC4C3(PNF)N2CCl",
                    1.0
                ],
                [
                    "CCC(F)P1C(O)=C2C3C4OC24C1(NF)N3Cl",
                    1.0
                ],
                [
                    "CC1C=C2OC34OC3C2(C(F)NF)N(PCl)C14",
                    1.0
                ],
                [
                    "CC1C(OF)=C2C3N(Cl)C1(PNF)C21OC31C",
                    1.0
                ],
                [
                    "CC1C(OF)=C2C34OC3C2(PN(F)Cl)N(C)C14",
                    1.0
                ],
                [
                    "CC1C(O)=C2C3(C(Cl)PF)NC1(NF)C21OC31",
                    1.0
                ],
                [
                    "CC1C(N)=C2OC34OC3(CP(F)Cl)C2NC14F",
                    1.0
                ],
                [
                    "CC1=C2OC34OC3(Cl)C2(F)N(PF)C14CCN",
                    1.0
                ],
                [
                    "CC1=C2OC34OC3(Cl)C2(F)N(F)C14C(P)CN",
                    1.0
                ],
                [
                    "CC12OC13OC1=CCC3(NF)NC12P(Cl)CF",
                    1.0
                ],
                [
                    "CC12OC13OC1=C(F)C3(CP)N(CN(F)Cl)C12",
                    1.0
                ],
                [
                    "CC12OC13OC1=C(F)C3(CP)N(C(Cl)NF)C12",
                    1.0
                ],
                [
                    "CC12OC13C1=C(O)C(CPF)C3(N(F)Cl)NC12",
                    1.0
                ],
                [
                    "CC12OC13C1=C(O)C(C(Cl)PF)C3(NF)NC12",
                    1.0
                ],
                [
                    "CC12NC3(N)C=C1COC31OC21C(F)P(F)Cl",
                    1.0
                ],
                [
                    "CC12NC3(N)C(F)C(CF)=C1OC31OC21PCl",
                    1.0
                ],
                [
                    "CC12C3=CCC(NF)(N1P(Cl)CF)C1(O3)OC21",
                    1.0
                ],
                [
                    "CC12C3=C(F)C(PNCF)(N1Cl)C1(COC21)O3",
                    1.0
                ],
                [
                    "CC12C3=C(F)C(N1CC(Cl)PNF)C1(O3)OC12",
                    1.0
                ],
                [
                    "CC12C3=C(F)C(CP)(N1C(Cl)NF)C1(O3)OC21",
                    1.0
                ],
                [
                    "CC1(F)CC(F)=C2OC34OC3(PCl)C2NC14N",
                    1.0
                ],
                [
                    "CC1(CP(N)F)C23C=C4OC2C1(O)C4(F)N3Cl",
                    1.0
                ],
                [
                    "CC1(CCl)PC23OC2C12C(F)=CC3N2N(O)F",
                    1.0
                ],
                [
                    "CC1(CCl)PC23OC2C12C(F)=C(O)C3N2NF",
                    1.0
                ],
                [
                    "CC1(C(Cl)PF)C(O)=C2C3NC1(NF)C21OC31",
                    1.0
                ],
                [
                    "CC(PNF)C12C(F)=C3OC14OC4C3N2CCl",
                    1.0
                ],
                [
                    "CC(PN)(C(N)Cl)C12C(F)=C3OC14OC4C32F",
                    1.0
                ],
                [
                    "CC(PF)C1C=C2OC34OC3C2N(Cl)C14NF",
                    1.0
                ],
                [
                    "CC(PF)C1C=C2OC34OC3(F)C2N(Cl)C14N",
                    1.0
                ],
                [
                    "CC(PF)C1C=C2C3(O)C4OC24C1(NF)N3Cl",
                    1.0
                ],
                [
                    "CC(PF)C1C(O)=C2C3C4OC24C1(NF)N3Cl",
                    1.0
                ],
                [
                    "CC(PF)C1C(Cl)=C2OC34OC3(F)C2NC14N",
                    1.0
                ],
                [
                    "CC(PF)C12OC13OC1=C(NCl)CC3(F)NC12",
                    1.0
                ],
                [
                    "CC(PF)C12OC13OC1=C(N)C3(CF)N(Cl)C12",
                    1.0
                ],
                [
                    "CC(PCl)C12OC13OC1=C(F)CC3(NF)NC12",
                    1.0
                ],
                [
                    "CC(PCl)C12OC13OC1=C(F)C(N)(F)C3NC12",
                    1.0
                ],
                [
                    "CC(PCCl)C12C=C3OC14OC4(F)C3N2NF",
                    1.0
                ],
                [
                    "CC(PCCl)C12C(F)=C3OC14OC4C3N2NF",
                    1.0
                ],
                [
                    "CC(P)C12C(F)=C3OC14OC4C3N2N(F)CCl",
                    1.0
                ],
                [
                    "CC(P)(Cl)C1C(OF)=C2C3NC1(NF)C21OC31",
                    1.0
                ],
                [
                    "CC(P(F)Cl)C12OC13OC1=CCC3(NF)NC12",
                    1.0
                ],
                [
                    "CC(P(F)Cl)C12OC13OC1=C(N)CC3(F)NC12",
                    1.0
                ],
                [
                    "CC(P(F)Cl)C12OC13OC1=C(N)C3(F)NC2C1",
                    1.0
                ],
                [
                    "CC(P(F)Cl)C12OC13OC1=C(N)C3(CF)NC12",
                    1.0
                ],
                [
                    "CC(P(F)Cl)C12OC13OC(F)C1=C(N)C3NC12",
                    1.0
                ],
                [
                    "CC(P(Cl)NF)C12NC3C(=C1F)OC21C(O)C31",
                    1.0
                ],
                [
                    "CC(P(Cl)NF)C12CC(F)=C3OC14OC4C3N2",
                    1.0
                ],
                [
                    "CC(P(Cl)NCF)C12NC3C(F)=C1OC31OC12",
                    1.0
                ],
                [
                    "CC(P(CCl)NF)C12NC3C(F)=C1OC31OC12",
                    1.0
                ],
                [
                    "CC(P(CCl)NF)C12NC3C(=C1F)OC21OC31",
                    1.0
                ],
                [
                    "CC(P(C)NN)C12C(F)=C3OC14OC4(Cl)C32F",
                    1.0
                ],
                [
                    "CC(P(C)N)C12NC3(F)C(=C1F)OC21OC31Cl",
                    1.0
                ],
                [
                    "CC(NP(F)Cl)C12CC34OC(=C1F)C(N2)C3O4",
                    1.0
                ],
                [
                    "CC(NF)C12NC3C(=C1CF)OC21OC31PCl",
                    1.0
                ],
                [
                    "CC(NF)C12CC34OC(=C1F)C(N2)C3(PCl)O4",
                    1.0
                ],
                [
                    "CC(N1C2C3=C(N)CC1(F)C1(O3)OC21)P(F)Cl",
                    1.0
                ],
                [
                    "CC(N1C2C3=C(F)C1C1(O3)OC21)C(P)(Cl)NF",
                    1.0
                ],
                [
                    "CC(N)C12CC34OC(=C1F)C(N2)C3(P(F)Cl)O4",
                    1.0
                ],
                [
                    "CC(N)C12C=C3OC4(C1)OC4(P(F)Cl)C3N2F",
                    1.0
                ],
                [
                    "CC(N(F)PCl)C12CC(F)=C3OC14OC4C3N2",
                    1.0
                ],
                [
                    "CC(F)C(F)C12N=CP(Cl)C34OC13OCC4N2",
                    1.0
                ],
                [
                    "CC(F)(PCl)N(F)C12CC=C3OC14OC4C3N2",
                    1.0
                ],
                [
                    "CC(F)(PCl)C12OC13OCC1=C(N)C3NC12F",
                    1.0
                ],
                [
                    "CC(F)(P)C1=C2OC34OC3C2N(Cl)C4(NF)C1",
                    1.0
                ],
                [
                    "CC(F)(P(F)Cl)C12OC13OCC1=C(N)C3NC12",
                    1.0
                ],
                [
                    "CC(F)(NF)C12C=C3OC4(C1)OC4(PCl)C3N2",
                    1.0
                ],
                [
                    "CC(F)(C(N)Cl)C12OC13OC1=C(F)C3N(P)C12",
                    1.0
                ],
                [
                    "CC(Cl)N1C2C3=C(OPF)CC1(NF)C31OC21",
                    1.0
                ],
                [
                    "CC(Cl)CC12NC3(P(F)F)C(=CO)C14OC34N2",
                    1.0
                ],
                [
                    "CC(Cl)C1C(PF)=C2C3(O)NC1(NF)C21OC31",
                    1.0
                ],
                [
                    "CC(Cl)C1C(O)=C2C3NC1(NF)C21OC31PF",
                    1.0
                ],
                [
                    "CC(Cl)C1C(O)=C2C3(PF)NC1(NF)C21OC31",
                    1.0
                ],
                [
                    "CC(Cl)(PF)C1C=C2OC34OC3C2NC14NF",
                    1.0
                ],
                [
                    "CC(Cl)(PF)C1C=C2C3NC1(NF)C21OC31O",
                    1.0
                ],
                [
                    "CC(Cl)(PF)C1C2(NF)NC3C(=CO)C24OC314",
                    1.0
                ],
                [
                    "CC(Cl)(PF)C1C(O)=C2C3NC1(NF)C21OC31",
                    1.0
                ],
                [
                    "CC(Cl)(PF)C1C(O)=C2C3C4(N)OC24C13NF",
                    1.0
                ],
                [
                    "CC(Cl)(C1CC2C3=C4OC42C31N(O)F)P(N)F",
                    1.0
                ],
                [
                    "CC(Cl)(C1C=C2C3C4OC24C31N(O)F)P(N)F",
                    1.0
                ],
                [
                    "CC(Cl)(C1C=C2C3C4(N)OC24C13NF)P(O)F",
                    1.0
                ],
                [
                    "CC(Cl)(C1C(O)=C2C3NC1C21OC31)P(F)NF",
                    1.0
                ],
                [
                    "CC(Cl)(C1C(O)=C2C3NC1(N)C21OC31)P(F)F",
                    1.0
                ],
                [
                    "CC(CPNF)C12NC3C(=C1F)OC21OC31Cl",
                    1.0
                ],
                [
                    "CC(CPN)C12C(F)=C3OC14OC4C3(F)N2Cl",
                    1.0
                ],
                [
                    "CC(CN)(PN)C12C(F)=C3OC14OC4(Cl)C32F",
                    1.0
                ],
                [
                    "CC(C(Cl)PNF)N1C2C3=C(F)C1C1(O3)OC21",
                    1.0
                ],
                [
                    "CC(C(Cl)PNF)C12NC3C(=C1F)OC21OC31",
                    1.0
                ],
                [
                    "CC(C(Cl)PN)C12NC3C(=C1F)OC21OC31F",
                    1.0
                ],
                [
                    "CC(C(Cl)PN)C12C=C3OC14OC4(F)C3N2F",
                    1.0
                ],
                [
                    "CC(C(Cl)NF)C12C(F)=C3OC14OC4C3N2P",
                    1.0
                ]
            ],
            "execution_time": 11.506242275238037,
            "number_scoring_function_calls": 1000,
            "metadata": {
                "top_250": 1.0,
                "internal_similarity_max": 0.72,
                "internal_similarity_mean": 0.1647939596592377,
                "internal_similarity_histogram_density": [
                    [
                        0.6576,
                        7.30976,
                        1.7580799999999992,
                        0.19264000000000003,
                        0.053760000000000016,
                        0.02207999999999998,
                        0.005440000000000001,
                        0.0006400000000000002,
                        0.0,
                        0.0
                    ]
                ],
                "internal_similarity_histogram_bins": [
                    [
                        0.0,
                        0.1,
                        0.2,
                        0.30000000000000004,
                        0.4,
                        0.5,
                        0.6000000000000001,
                        0.7000000000000001,
                        0.8,
                        0.9,
                        1.0
                    ]
                ]
            }
        },
        {
            "benchmark_name": "Median molecules 1",
            "score": 0.4549228052927327,
            "optimized_molecules": [
                [
                    "CC1CCC2CC(=O)C(C)(CCC(C(C)C)C(O)C1)C2(C)C",
                    0.4745762711864407
                ],
                [
                    "CC1CCC2(C)C(=O)CC(CCC(C(C)C)C(O)C1)C2(C)C",
                    0.4745762711864407
                ],
                [
                    "CC(C)C1CCC2(C)C(=O)CC(CC1O)C2(C)C",
                    0.4738035414793428
                ],
                [
                    "CC(C)C1CCC2CC(=O)C(C)(CCC1O)C2(C)C",
                    0.46032847487588874
                ],
                [
                    "CC(C)C1CC(=O)C2(C)CCC(CC1O)C2(C)C",
                    0.458682472293863
                ],
                [
                    "CC1CCC2CCC(C)(C(=O)CC(C(C)C)C(O)C1)C2(C)C",
                    0.45
                ],
                [
                    "CC1CCC(C(C)C)C(O)CCC2(C)C(=O)CC(C1)C2(C)C",
                    0.45
                ],
                [
                    "CC1CCC(C(C)C)C(O)CC2CCC(C)(C(=O)C1)C2(C)C",
                    0.45
                ],
                [
                    "CC1CCC(C(C)C)C(O)CC2CC(=O)C(C)(CC1)C2(C)C",
                    0.45
                ],
                [
                    "CC1CCC(C(C)C)C(O)CC(=O)C2(C)CCC(C1)C2(C)C",
                    0.45
                ],
                [
                    "CC1CC(=O)C2(C)CCC(CCC(C(C)C)C(O)C1)C2(C)C",
                    0.45
                ],
                [
                    "CC1CCC2CC(=O)C(C)(CC(C(C)C)C(O)C1)C2(C)C",
                    0.44801076831712416
                ],
                [
                    "CC1CCC2(C)C(=O)CC(CC(C(C)C)C(O)C1)C2(C)C",
                    0.44801076831712416
                ],
                [
                    "CC1CC(O)C(C(C)C)CCC2CC(=O)C(C)(C1)C2(C)C",
                    0.44801076831712416
                ],
                [
                    "CC1CC(O)C(C(C)C)CCC2(C)C(=O)CC(C1)C2(C)C",
                    0.44801076831712416
                ],
                [
                    "CC(C)C1CCC2CCC(C)(C(=O)CC1O)C2(C)C",
                    0.4476660119995655
                ],
                [
                    "CC(C)C1CCC2CC(=O)C(C)(CC1O)C2(C)C",
                    0.4468887036332465
                ],
                [
                    "CC(C)C1CCC2(C)C(=O)CC(CCC1O)C2(C)C",
                    0.44585082870893744
                ],
                [
                    "CC(C)C1CC2CCC(C)(C(=O)CC1O)C2(C)C",
                    0.443613573862942
                ],
                [
                    "CC(C)C1CC2CC(=O)C(C)(CCC1O)C2(C)C",
                    0.443613573862942
                ],
                [
                    "CC1CCCC2CC(=O)C(C)(CCC(C(C)C)C(O)C1)C2(C)C",
                    0.43994134506405985
                ],
                [
                    "CC1CCCC2(C)C(=O)CC(CCC(C(C)C)C(O)C1)C2(C)C",
                    0.43994134506405985
                ],
                [
                    "CC1CCC2CC(=O)C(C)(CCCC(C(C)C)C(O)C1)C2(C)C",
                    0.43994134506405985
                ],
                [
                    "CC1CCC2(C)C(=O)CC(CCCC(C(C)C)C(O)C1)C2(C)C",
                    0.43994134506405985
                ],
                [
                    "CC1CCC(O)C(C(C)C)CCC2(C)C(=O)CC(C1)C2(C)C",
                    0.4379535120175709
                ],
                [
                    "CC1CCC2CC(=O)C(C)(CCC(O)C(C(C)C)C1)C2(C)C",
                    0.4374487394792124
                ],
                [
                    "CC(C)C1CCC(=O)C2(C)CCC(CC1O)C2(C)C",
                    0.43605676539356963
                ],
                [
                    "CC1CCC2(C)C(=O)CC(CC(O)C(C(C)C)C1)C2(C)C",
                    0.435285750066007
                ],
                [
                    "CC1CCC(C(C)C)C(O)CC2CC(=O)C(C)(C1)C2(C)C",
                    0.435285750066007
                ],
                [
                    "CC1CCC(C(C)C)C(O)CC2(C)C(=O)CC(C1)C2(C)C",
                    0.435285750066007
                ],
                [
                    "CC1CC(O)C(C(C)C)CC(=O)C2(C)CCC(C1)C2(C)C",
                    0.435285750066007
                ],
                [
                    "CC1CC(=O)C2(C)CCC(CC(C(C)C)C(O)C1)C2(C)C",
                    0.435285750066007
                ],
                [
                    "CC(C)C1CCCC2(C)C(=O)CC(CC1O)C2(C)C",
                    0.43513363202883826
                ],
                [
                    "CC1CCC2CC(O)C(C(C)C)CCC(C)(C(=O)C1)C2(C)C",
                    0.4262295081967213
                ],
                [
                    "CC1CCC2(C)C(=O)CC(O)C(C(C)C)CCC(C1)C2(C)C",
                    0.4262295081967213
                ],
                [
                    "CC1CCC2CCC(C)(C(=O)CC(O)C(C(C)C)C1)C2(C)C",
                    0.42597137568529864
                ],
                [
                    "CC1CCC(O)C(C(C)C)CC(=O)C2(C)CCC(C1)C2(C)C",
                    0.42597137568529864
                ],
                [
                    "[CH]C1CCC2(C)C(=O)CC(CCC(C(C)C)C(O)C1)C2(C)C",
                    0.4251952027621871
                ],
                [
                    "[CH]C(C)C1CCC2CC(=O)C(C)(CCC(C)CC1O)C2(C)C",
                    0.4251952027621871
                ],
                [
                    "[CH]C(C)C1CCC2(C)C(=O)CC(CCC(C)CC1O)C2(C)C",
                    0.4251952027621871
                ],
                [
                    "CC1CCC2CC(=O)C(C)(CCC(C(C)[PH])C(O)C1)C2(C)C",
                    0.4251952027621871
                ],
                [
                    "CC1CCC2CC(=O)C(C)(CCC(C(C)[NH])C(O)C1)C2(C)C",
                    0.4251952027621871
                ],
                [
                    "CC1CCC2CC(=O)C(C)(CCC(C(C)S)C(O)C1)C2(C)C",
                    0.4251952027621871
                ],
                [
                    "CC1CCC2CC(=O)C(C)(CCC(C(C)P)C(O)C1)C2(C)C",
                    0.4251952027621871
                ],
                [
                    "CC1CCC2CC(=O)C(C)(CCC(C(C)O)C(O)C1)C2(C)C",
                    0.4251952027621871
                ],
                [
                    "CC1CCC2CC(=O)C(C)(CCC(C(C)N)C(O)C1)C2(C)C",
                    0.4251952027621871
                ],
                [
                    "CC1CCC2CC(=O)C(C)(CCC(C(C)F)C(O)C1)C2(C)C",
                    0.4251952027621871
                ],
                [
                    "CC1CCC2CC(=O)C(C)(CCC(C(C)Cl)C(O)C1)C2(C)C",
                    0.4251952027621871
                ],
                [
                    "CC1CCC2CC(=O)C(C)(CCC(C(C)Br)C(O)C1)C2(C)C",
                    0.4251952027621871
                ],
                [
                    "CC1CCC2(C)C(=O)CC(CCC(O)C(C(C)C)C1)C2(C)C",
                    0.4251952027621871
                ],
                [
                    "CC1CCC2(C)C(=O)CC(CCC(C(C)[PH])C(O)C1)C2(C)C",
                    0.4251952027621871
                ],
                [
                    "CC1CCC2(C)C(=O)CC(CCC(C(C)[NH])C(O)C1)C2(C)C",
                    0.4251952027621871
                ],
                [
                    "CC1CCC2(C)C(=O)CC(CCC(C(C)S)C(O)C1)C2(C)C",
                    0.4251952027621871
                ],
                [
                    "CC1CCC2(C)C(=O)CC(CCC(C(C)P)C(O)C1)C2(C)C",
                    0.4251952027621871
                ],
                [
                    "CC1CCC2(C)C(=O)CC(CCC(C(C)O)C(O)C1)C2(C)C",
                    0.4251952027621871
                ],
                [
                    "CC1CCC2(C)C(=O)CC(CCC(C(C)N)C(O)C1)C2(C)C",
                    0.4251952027621871
                ],
                [
                    "CC1CCC2(C)C(=O)CC(CCC(C(C)F)C(O)C1)C2(C)C",
                    0.4251952027621871
                ],
                [
                    "CC1CCC2(C)C(=O)CC(CCC(C(C)Cl)C(O)C1)C2(C)C",
                    0.4251952027621871
                ],
                [
                    "CC1CCC2(C)C(=O)CC(CCC(C(C)Br)C(O)C1)C2(C)C",
                    0.4251952027621871
                ],
                [
                    "CC(C)C1CCC2CC(=O)C(C)(CCC([PH])CC1O)C2(C)C",
                    0.4251952027621871
                ],
                [
                    "CC(C)C1CCC2CC(=O)C(C)(CCC([NH])CC1O)C2(C)C",
                    0.4251952027621871
                ],
                [
                    "CC(C)C1CCC2CC(=O)C(C)(CCC(S)CC1O)C2(C)C",
                    0.4251952027621871
                ],
                [
                    "CC(C)C1CCC2CC(=O)C(C)(CCC(P)CC1O)C2(C)C",
                    0.4251952027621871
                ],
                [
                    "CC(C)C1CCC2CC(=O)C(C)(CCC(O)CC1O)C2(C)C",
                    0.4251952027621871
                ],
                [
                    "CC(C)C1CCC2CC(=O)C(C)(CCC(N)CC1O)C2(C)C",
                    0.4251952027621871
                ],
                [
                    "CC(C)C1CCC2CC(=O)C(C)(CCC(F)CC1O)C2(C)C",
                    0.4251952027621871
                ],
                [
                    "CC(C)C1CCC2CC(=O)C(C)(CCC(Cl)CC1O)C2(C)C",
                    0.4251952027621871
                ],
                [
                    "CC(C)C1CCC2CC(=O)C(C)(CCC(Br)CC1O)C2(C)C",
                    0.4251952027621871
                ],
                [
                    "CC(C)C1CCC2CC(=O)C(C)(CCCC1O)C2(C)C",
                    0.4242640687119285
                ],
                [
                    "CC1CCC2CC(=O)C(C)(CC(O)C(C(C)C)C1)C2(C)C",
                    0.423728813559322
                ],
                [
                    "CC1CCC2(C)C(=O)CC(C(C)C)C(O)CC(C1)C2(C)C",
                    0.4234505222898966
                ],
                [
                    "CC1CC(=O)C2(C)CCC(C(C)C)C(O)CC(C1)C2(C)C",
                    0.4234505222898966
                ],
                [
                    "CC(C)C1CCC2(C)C(=O)CCC(CC1O)C2(C)C",
                    0.42334475220649564
                ],
                [
                    "CC1CCC2CC(C)(C(=O)CC(C(C)C)C(O)C1)C2(C)C",
                    0.4226135862856293
                ],
                [
                    "CC1CCC(C(C)C)C(O)CC2CC(C)(C(=O)C1)C2(C)C",
                    0.4226135862856293
                ],
                [
                    "CC1CCC(C(C)C)C(O)CC(=O)C2(C)CC(C1)C2(C)C",
                    0.4226135862856293
                ],
                [
                    "CC1CC(=O)C2(C)CCC(CC(O)C(C(C)C)C1)C2(C)C",
                    0.4226135862856293
                ],
                [
                    "CC1CC(=O)C2(C)CC(CCC(C(C)C)C(O)C1)C2(C)C",
                    0.4226135862856293
                ],
                [
                    "CC(C)C1CCCC2CC(=O)C(C)(CCC1O)C2(C)C",
                    0.4225001481984198
                ],
                [
                    "CC(C)C1CCC2(C)C(=O)CC(CCCC1O)C2(C)C",
                    0.4225001481984198
                ],
                [
                    "CC(C)C1CCC2CC(=O)C(C)(CCC(O)C1C)C2(C)C",
                    0.421211769587116
                ],
                [
                    "CC(C)C1CCC2CC(C)(C(=O)CC1O)C2(C)C",
                    0.42047525605008473
                ],
                [
                    "CC(C)C1CCC2(C)C(=O)CC(CC1O)C2(C)S",
                    0.42047525605008473
                ],
                [
                    "CC(C)C1CCC2(C)C(=O)CC(CC1O)C2(C)P",
                    0.42047525605008473
                ],
                [
                    "CC(C)C1CCC2(C)C(=O)CC(CC1O)C2(C)O",
                    0.42047525605008473
                ],
                [
                    "CC(C)C1CCC2(C)C(=O)CC(CC1O)C2(C)N",
                    0.42047525605008473
                ],
                [
                    "CC(C)C1CCC2(C)C(=O)CC(CC1O)C2(C)F",
                    0.42047525605008473
                ],
                [
                    "CC(C)C1CCC2(C)C(=O)CC(CC1O)C2(C)Cl",
                    0.42047525605008473
                ],
                [
                    "CC(C)C1CCC2(C)C(=O)CC(CC1O)C2(C)Br",
                    0.42047525605008473
                ],
                [
                    "CC1CCCCC2CC(=O)C(C)(CCC(C(C)C)C(O)C1)C2(C)C",
                    0.41979015736886477
                ],
                [
                    "CC1CCCCC2(C)C(=O)CC(CCC(C(C)C)C(O)C1)C2(C)C",
                    0.41979015736886477
                ],
                [
                    "CC1CCC2CC(=O)C(C)(CCCCC(C(C)C)C(O)C1)C2(C)C",
                    0.41979015736886477
                ],
                [
                    "CC1CCC2(C)C(=O)CC(CCCCC(C(C)C)C(O)C1)C2(C)C",
                    0.41979015736886477
                ],
                [
                    "CC(C)C1CC(=O)C2(C)CCC(CCC1O)C2(C)C",
                    0.41953597014763633
                ],
                [
                    "CC(C)C1CC2(C)C(=O)CC(CCC1O)C2(C)C",
                    0.4184137043778615
                ],
                [
                    "CC(C)C1CCC2(C)C(=O)CC(CC(O)C1C)C2(C)C",
                    0.4183300132670378
                ],
                [
                    "CC(C)C1CC2CCC(C)(C(=O)CC(O)C1C)C2(C)C",
                    0.4183300132670378
                ],
                [
                    "CC(C)C1CC2CC(=O)C(C)(CCC(O)C1C)C2(C)C",
                    0.4183300132670378
                ],
                [
                    "CC(C)C1CC(=O)C2(C)CCC(CC(O)C1C)C2(C)C",
                    0.4183300132670378
                ],
                [
                    "CC1CCC2CC(=O)C(C)(CCC(C(C)C)C(O)CC(C)C1)C2(C)C",
                    0.417910447761194
                ]
            ],
            "execution_time": 424659.163323164,
            "number_scoring_function_calls": 36426323,
            "metadata": {
                "top_1": 0.4745762711864407,
                "top_10": 0.4591967031021976,
                "top_100": 0.4309954415895599,
                "internal_similarity_max": 0.9523809523809523,
                "internal_similarity_mean": 0.6263384472584718,
                "internal_similarity_histogram_density": [
                    [
                        0.1,
                        0.0,
                        0.0,
                        0.0,
                        0.29000000000000004,
                        3.595999999999997,
                        3.892000000000001,
                        1.7580000000000005,
                        0.3120000000000001,
                        0.05200000000000001
                    ]
                ],
                "internal_similarity_histogram_bins": [
                    [
                        0.0,
                        0.1,
                        0.2,
                        0.30000000000000004,
                        0.4,
                        0.5,
                        0.6000000000000001,
                        0.7000000000000001,
                        0.8,
                        0.9,
                        1.0
                    ]
                ]
            }
        },
        {
            "benchmark_name": "Median molecules 2",
            "score": 0.278644061780929,
            "optimized_molecules": [
                [
                    "CCCc1nc2ccc(c3ccccc3cc1OCC)OCOC(=O)CN(S(N)(=O)=O)CCN(C)CCN2C",
                    0.2806243040080456
                ],
                [
                    "CCCc1nc2ccc(c3ccccc3cc1OCC)OCOC(=O)CN(S(C)(=O)=O)CCN(C)CCN2C",
                    0.2806243040080456
                ],
                [
                    "CCCc1nc2ccc(c3ccccc3cc1OCC)OCOC(=O)CN(S(=O)(=O)S)CCN(C)CCN2C",
                    0.2806243040080456
                ],
                [
                    "CCCc1nc2ccc(c3ccccc3cc1OCC)OCOC(=O)CN(S(=O)(=O)P)CCN(C)CCN2C",
                    0.2806243040080456
                ],
                [
                    "CCCc1nc2ccc(c3ccccc3cc1OCC)OCOC(=O)CN(S(=O)(=O)O)CCN(C)CCN2C",
                    0.2806243040080456
                ],
                [
                    "CCCc1nc2ccc(c3ccccc3cc1OCC)OCOC(=O)CN(S(=O)(=O)F)CCN(C)CCN2C",
                    0.2806243040080456
                ],
                [
                    "CCCc1nc2ccc(c3ccccc3cc1OCC)OCOC(=O)CN(S(=O)(=O)Cl)CCN(C)CCN2C",
                    0.2806243040080456
                ],
                [
                    "CCCc1nc2ccc(c3ccccc3cc1OCC)OCOC(=O)CN(S(=O)(=O)Br)CCN(C)CCN2C",
                    0.2806243040080456
                ],
                [
                    "CCCc1nn2c(=O)c3ccc(c4ccccc4cc(OCC)nc13)OCOC(=O)N(C)CCN(C)CC2",
                    0.27739364841485564
                ],
                [
                    "CCCc1cc(OCC)c2ccccc2c2ccc3c1CC(C(=O)OCO2)N(S(N)(=O)=O)CCN(C)CCN(C)C3=O",
                    0.27568608038686154
                ],
                [
                    "CCCc1cc(OCC)c2ccccc2c2ccc3c1CC(C(=O)OCO2)N(S(=O)(=O)S)CCN(C)CCN(C)C3=O",
                    0.27568608038686154
                ],
                [
                    "CCCc1cc(OCC)c2ccccc2c2ccc3c1CC(C(=O)OCO2)N(S(=O)(=O)P)CCN(C)CCN(C)C3=O",
                    0.27568608038686154
                ],
                [
                    "CCCc1cc(OCC)c2ccccc2c2ccc3c1CC(C(=O)OCO2)N(S(=O)(=O)O)CCN(C)CCN(C)C3=O",
                    0.27568608038686154
                ],
                [
                    "CCCc1cc(OCC)c2ccccc2c2ccc3c1CC(C(=O)OCO2)N(S(=O)(=O)F)CCN(C)CCN(C)C3=O",
                    0.27568608038686154
                ],
                [
                    "CCCc1cc(OCC)c2ccccc2c2ccc3c1CC(C(=O)OCO2)N(S(=O)(=O)Cl)CCN(C)CCN(C)C3=O",
                    0.27568608038686154
                ],
                [
                    "CCCc1cc(OCC)c2ccccc2c2ccc3c1CC(C(=O)OCO2)N(S(=O)(=O)Br)CCN(C)CCN(C)C3=O",
                    0.27568608038686154
                ],
                [
                    "CCCc1c(OCC)cc2ccccc2c2ccc3c1CC(C(=O)OCO2)N(S(N)(=O)=O)CCN(C)CCN(C)C3=O",
                    0.27568608038686154
                ],
                [
                    "CCCc1c(OCC)cc2ccccc2c2ccc3c1CC(C(=O)OCO2)N(S(C)(=O)=O)CCN(C)CCN(C)C3=O",
                    0.27568608038686154
                ],
                [
                    "CCCc1c(OCC)cc2ccccc2c2ccc3c1CC(C(=O)OCO2)N(S(=O)(=O)S)CCN(C)CCN(C)C3=O",
                    0.27568608038686154
                ],
                [
                    "CCCc1c(OCC)cc2ccccc2c2ccc3c1CC(C(=O)OCO2)N(S(=O)(=O)P)CCN(C)CCN(C)C3=O",
                    0.27568608038686154
                ],
                [
                    "CCCc1c(OCC)cc2ccccc2c2ccc3c1CC(C(=O)OCO2)N(S(=O)(=O)O)CCN(C)CCN(C)C3=O",
                    0.27568608038686154
                ],
                [
                    "CCCc1c(OCC)cc2ccccc2c2ccc3c1CC(C(=O)OCO2)N(S(=O)(=O)F)CCN(C)CCN(C)C3=O",
                    0.27568608038686154
                ],
                [
                    "CCCc1c(OCC)cc2ccccc2c2ccc3c1CC(C(=O)OCO2)N(S(=O)(=O)Cl)CCN(C)CCN(C)C3=O",
                    0.27568608038686154
                ],
                [
                    "CCCc1c(OCC)cc2ccccc2c2ccc3c1CC(C(=O)OCO2)N(S(=O)(=O)Br)CCN(C)CCN(C)C3=O",
                    0.27568608038686154
                ],
                [
                    "CCCc1nc2ccc(c3ccccc3cc1OCC)OCOC(=O)CN(S(=O)(=O)[SH]=S)CCN(C)CCN2C",
                    0.27494986173953284
                ],
                [
                    "CCCc1nc2ccc(c3ccccc3cc1OCC)OCOC(=O)CN(S(=O)(=O)[SH]=P)CCN(C)CCN2C",
                    0.27494986173953284
                ],
                [
                    "CCCc1nc2ccc(c3ccccc3cc1OCC)OCOC(=O)CN(S(=O)(=O)[SH]=O)CCN(C)CCN2C",
                    0.27494986173953284
                ],
                [
                    "CCCc1nc2ccc(c3ccccc3cc1OCC)OCOC(=O)CN(S(=O)(=O)[SH]=N)CCN(C)CCN2C",
                    0.27494986173953284
                ],
                [
                    "CCCc1nc2ccc(c3ccccc3cc1OCC)OCOC(=O)CN(S(=O)(=O)SS)CCN(C)CCN2C",
                    0.27494986173953284
                ],
                [
                    "CCCc1nc2ccc(c3ccccc3cc1OCC)OCOC(=O)CN(S(=O)(=O)SP)CCN(C)CCN2C",
                    0.27494986173953284
                ],
                [
                    "CCCc1nc2ccc(c3ccccc3cc1OCC)OCOC(=O)CN(S(=O)(=O)SO)CCN(C)CCN2C",
                    0.27494986173953284
                ],
                [
                    "CCCc1nc2ccc(c3ccccc3cc1OCC)OCOC(=O)CN(S(=O)(=O)SN)CCN(C)CCN2C",
                    0.27494986173953284
                ],
                [
                    "CCCc1nc2ccc(c3ccccc3cc1OCC)OCOC(=O)CN(S(=O)(=O)SF)CCN(C)CCN2C",
                    0.27494986173953284
                ],
                [
                    "CCCc1nc2ccc(c3ccccc3cc1OCC)OCOC(=O)CN(S(=O)(=O)SCl)CCN(C)CCN2C",
                    0.27494986173953284
                ],
                [
                    "CCCc1nc2ccc(c3ccccc3cc1OCC)OCOC(=O)CN(S(=O)(=O)SC)CCN(C)CCN2C",
                    0.27494986173953284
                ],
                [
                    "CCCc1nc2ccc(c3ccccc3cc1OCC)OCOC(=O)CN(S(=O)(=O)SBr)CCN(C)CCN2C",
                    0.27494986173953284
                ],
                [
                    "CCCc1nc2ccc(c3ccccc3cc1OCC)OCOC(=O)CN(S(=O)(=O)S#[SH])CCN(C)CCN2C",
                    0.27494986173953284
                ],
                [
                    "CCCc1nc2ccc(c3ccccc3cc1OCC)OCOC(=O)CN(S(=O)(=O)S#N)CCN(C)CCN2C",
                    0.27494986173953284
                ],
                [
                    "CCCc1nc2ccc(c3ccccc3cc1OCC)OCOC(=O)CN(S(=O)(=O)PS)CCN(C)CCN2C",
                    0.27494986173953284
                ],
                [
                    "CCCc1nc2ccc(c3ccccc3cc1OCC)OCOC(=O)CN(S(=O)(=O)PP)CCN(C)CCN2C",
                    0.27494986173953284
                ],
                [
                    "CCCc1nc2ccc(c3ccccc3cc1OCC)OCOC(=O)CN(S(=O)(=O)PO)CCN(C)CCN2C",
                    0.27494986173953284
                ],
                [
                    "CCCc1nc2ccc(c3ccccc3cc1OCC)OCOC(=O)CN(S(=O)(=O)PN)CCN(C)CCN2C",
                    0.27494986173953284
                ],
                [
                    "CCCc1nc2ccc(c3ccccc3cc1OCC)OCOC(=O)CN(S(=O)(=O)PF)CCN(C)CCN2C",
                    0.27494986173953284
                ],
                [
                    "CCCc1nc2ccc(c3ccccc3cc1OCC)OCOC(=O)CN(S(=O)(=O)PCl)CCN(C)CCN2C",
                    0.27494986173953284
                ],
                [
                    "CCCc1nc2ccc(c3ccccc3cc1OCC)OCOC(=O)CN(S(=O)(=O)PC)CCN(C)CCN2C",
                    0.27494986173953284
                ],
                [
                    "CCCc1nc2ccc(c3ccccc3cc1OCC)OCOC(=O)CN(S(=O)(=O)PBr)CCN(C)CCN2C",
                    0.27494986173953284
                ],
                [
                    "CCCc1nc2ccc(c3ccccc3cc1OCC)OCOC(=O)CN(S(=O)(=O)P=S)CCN(C)CCN2C",
                    0.27494986173953284
                ],
                [
                    "CCCc1nc2ccc(c3ccccc3cc1OCC)OCOC(=O)CN(S(=O)(=O)P=P)CCN(C)CCN2C",
                    0.27494986173953284
                ],
                [
                    "CCCc1nc2ccc(c3ccccc3cc1OCC)OCOC(=O)CN(S(=O)(=O)P=O)CCN(C)CCN2C",
                    0.27494986173953284
                ],
                [
                    "CCCc1nc2ccc(c3ccccc3cc1OCC)OCOC(=O)CN(S(=O)(=O)P=N)CCN(C)CCN2C",
                    0.27494986173953284
                ],
                [
                    "CCCc1nc2ccc(c3ccccc3cc1OCC)OCOC(=O)CN(S(=O)(=O)OS)CCN(C)CCN2C",
                    0.27494986173953284
                ],
                [
                    "CCCc1nc2ccc(c3ccccc3cc1OCC)OCOC(=O)CN(S(=O)(=O)OP)CCN(C)CCN2C",
                    0.27494986173953284
                ],
                [
                    "CCCc1nc2ccc(c3ccccc3cc1OCC)OCOC(=O)CN(S(=O)(=O)OO)CCN(C)CCN2C",
                    0.27494986173953284
                ],
                [
                    "CCCc1nc2ccc(c3ccccc3cc1OCC)OCOC(=O)CN(S(=O)(=O)ON)CCN(C)CCN2C",
                    0.27494986173953284
                ],
                [
                    "CCCc1nc2ccc(c3ccccc3cc1OCC)OCOC(=O)CN(S(=O)(=O)OF)CCN(C)CCN2C",
                    0.27494986173953284
                ],
                [
                    "CCCc1nc2ccc(c3ccccc3cc1OCC)OCOC(=O)CN(S(=O)(=O)OCl)CCN(C)CCN2C",
                    0.27494986173953284
                ],
                [
                    "CCCc1nc2ccc(c3ccccc3cc1OCC)OCOC(=O)CN(S(=O)(=O)OC)CCN(C)CCN2C",
                    0.27494986173953284
                ],
                [
                    "CCCc1nc2ccc(c3ccccc3cc1OCC)OCOC(=O)CN(S(=O)(=O)OBr)CCN(C)CCN2C",
                    0.27494986173953284
                ],
                [
                    "CCCc1nc2ccc(c3ccccc3cc1OCC)OCOC(=O)CN(S(=O)(=O)NS)CCN(C)CCN2C",
                    0.27494986173953284
                ],
                [
                    "CCCc1nc2ccc(c3ccccc3cc1OCC)OCOC(=O)CN(S(=O)(=O)NP)CCN(C)CCN2C",
                    0.27494986173953284
                ],
                [
                    "CCCc1nc2ccc(c3ccccc3cc1OCC)OCOC(=O)CN(S(=O)(=O)NO)CCN(C)CCN2C",
                    0.27494986173953284
                ],
                [
                    "CCCc1nc2ccc(c3ccccc3cc1OCC)OCOC(=O)CN(S(=O)(=O)NN)CCN(C)CCN2C",
                    0.27494986173953284
                ],
                [
                    "CCCc1nc2ccc(c3ccccc3cc1OCC)OCOC(=O)CN(S(=O)(=O)NF)CCN(C)CCN2C",
                    0.27494986173953284
                ],
                [
                    "CCCc1nc2ccc(c3ccccc3cc1OCC)OCOC(=O)CN(S(=O)(=O)NCl)CCN(C)CCN2C",
                    0.27494986173953284
                ],
                [
                    "CCCc1nc2ccc(c3ccccc3cc1OCC)OCOC(=O)CN(S(=O)(=O)NC)CCN(C)CCN2C",
                    0.27494986173953284
                ],
                [
                    "CCCc1nc2ccc(c3ccccc3cc1OCC)OCOC(=O)CN(S(=O)(=O)NBr)CCN(C)CCN2C",
                    0.27494986173953284
                ],
                [
                    "CCCc1nc2ccc(c3ccccc3cc1OCC)OCOC(=O)CN(S(=O)(=O)N=P)CCN(C)CCN2C",
                    0.27494986173953284
                ],
                [
                    "CCCc1nc2ccc(c3ccccc3cc1OCC)OCOC(=O)CN(S(=O)(=O)N=O)CCN(C)CCN2C",
                    0.27494986173953284
                ],
                [
                    "CCCc1nc2ccc(c3ccccc3cc1OCC)OCOC(=O)CN(S(=O)(=O)CS)CCN(C)CCN2C",
                    0.27494986173953284
                ],
                [
                    "CCCc1nc2ccc(c3ccccc3cc1OCC)OCOC(=O)CN(S(=O)(=O)CP)CCN(C)CCN2C",
                    0.27494986173953284
                ],
                [
                    "CCCc1nc2ccc(c3ccccc3cc1OCC)OCOC(=O)CN(S(=O)(=O)CO)CCN(C)CCN2C",
                    0.27494986173953284
                ],
                [
                    "CCCc1nc2ccc(c3ccccc3cc1OCC)OCOC(=O)CN(S(=O)(=O)CN)CCN(C)CCN2C",
                    0.27494986173953284
                ],
                [
                    "CCCc1nc2ccc(c3ccccc3cc1OCC)OCOC(=O)CN(S(=O)(=O)CF)CCN(C)CCN2C",
                    0.27494986173953284
                ],
                [
                    "CCCc1nc2ccc(c3ccccc3cc1OCC)OCOC(=O)CN(S(=O)(=O)CCl)CCN(C)CCN2C",
                    0.27494986173953284
                ],
                [
                    "CCCc1nc2ccc(c3ccccc3cc1OCC)OCOC(=O)CN(S(=O)(=O)CC)CCN(C)CCN2C",
                    0.27494986173953284
                ],
                [
                    "CCCc1nc2ccc(c3ccccc3cc1OCC)OCOC(=O)CN(S(=O)(=O)CBr)CCN(C)CCN2C",
                    0.27494986173953284
                ],
                [
                    "CCCc1nc2ccc(c3ccccc3cc1OCC)OCOC(=O)CN(S(=O)(=O)C=S)CCN(C)CCN2C",
                    0.27494986173953284
                ],
                [
                    "CCCc1nc2ccc(c3ccccc3cc1OCC)OCOC(=O)CN(S(=O)(=O)C=P)CCN(C)CCN2C",
                    0.27494986173953284
                ],
                [
                    "CCCc1nc2ccc(c3ccccc3cc1OCC)OCOC(=O)CN(S(=O)(=O)C=O)CCN(C)CCN2C",
                    0.27494986173953284
                ],
                [
                    "CCCc1nc2ccc(c3ccccc3cc1OCC)OCOC(=O)CN(S(=O)(=O)C=N)CCN(C)CCN2C",
                    0.27494986173953284
                ],
                [
                    "CCCc1nc2ccc(c3ccccc3cc1OCC)OCOC(=O)CN(S(=O)(=O)C#[SH])CCN(C)CCN2C",
                    0.27494986173953284
                ],
                [
                    "CCCc1nc2ccc(c3ccccc3cc1OCC)OCOC(=O)CN(S(=O)(=O)C#N)CCN(C)CCN2C",
                    0.27494986173953284
                ],
                [
                    "C=[SH]S(=O)(=O)N1CCN(C)CCN(C)c2ccc(c3ccccc3cc(OCC)c(CCC)n2)OCOC(=O)C1",
                    0.27494986173953284
                ],
                [
                    "C=PS(=O)(=O)N1CCN(C)CCN(C)c2ccc(c3ccccc3cc(OCC)c(CCC)n2)OCOC(=O)C1",
                    0.27494986173953284
                ],
                [
                    "C=CS(=O)(=O)N1CCN(C)CCN(C)c2ccc(c3ccccc3cc(OCC)c(CCC)n2)OCOC(=O)C1",
                    0.27494986173953284
                ],
                [
                    "C#SS(=O)(=O)N1CCN(C)CCN(C)c2ccc(c3ccccc3cc(OCC)c(CCC)n2)OCOC(=O)C1",
                    0.27494986173953284
                ],
                [
                    "CCCc1nc2ccc(c3ccccc3cc1OCC)OCOC(=O)NN(S(N)(=O)=O)CCN(C)CCN2C",
                    0.27467684362001216
                ],
                [
                    "CCCc1nc2ccc(c3ccccc3cc1OCC)OCOC(=O)NN(S(=O)(=O)P)CCN(C)CCN2C",
                    0.27467684362001216
                ],
                [
                    "CCCc1nc2ccc(c3ccccc3cc1OCC)OCOC(=O)NN(S(=O)(=O)Cl)CCN(C)CCN2C",
                    0.27467684362001216
                ],
                [
                    "CCCc1nc2ccc(c3ccccc3cc1OCC)OCOC(=O)CN(S(C)(=O)=P)CCN(C)CCN2C",
                    0.27467684362001216
                ],
                [
                    "CCCc1nc2ccc(c3ccccc3cc1OCC)OCOC(=O)CN(S(=O)(F)=P)CCN(C)CCN2C",
                    0.27467684362001216
                ],
                [
                    "CCCc1nc2ccc(c3ccccc3cc1OCC)OCOC(=O)CN(S(=O)(=P)S)CCN(C)CCN2C",
                    0.27467684362001216
                ],
                [
                    "CCCc1nc2ccc(c3ccccc3cc1OCC)OCOC(=O)CN(S(=N)(N)=O)CCN(C)CCN2C",
                    0.27467684362001216
                ],
                [
                    "CCCc1nc2ccc(c3ccccc3cc1OCC)OCOC(=O)CN(S(=N)(=O)F)CCN(C)CCN2C",
                    0.27467684362001216
                ],
                [
                    "CCCc1nc2ccc(c3ccccc3cc1OCC)OCOC(=O)CN(S(=N)(=O)Cl)CCN(C)CCN2C",
                    0.27467684362001216
                ],
                [
                    "CCCc1cc(OCC)c2ccccc2c2ccc(n1)N(C)CCN(C)CCN(S(N)(=O)=O)CC(=O)OCO2",
                    0.27467684362001216
                ],
                [
                    "CCCc1cc(OCC)c2ccccc2c2ccc(n1)N(C)CCN(C)CCN(S(C)(=O)=O)CC(=O)OCO2",
                    0.27467684362001216
                ],
                [
                    "CCCc1cc(OCC)c2ccccc2c2ccc(n1)N(C)CCN(C)CCN(S(=O)(=O)Br)CC(=O)OCO2",
                    0.27467684362001216
                ],
                [
                    "C=S(C)(=O)N1CCN(C)CCN(C)c2ccc(c3ccccc3cc(OCC)c(CCC)n2)OCOC(=O)C1",
                    0.27467684362001216
                ],
                [
                    "C=S(=O)(Br)N1CCN(C)CCN(C)c2ccc(c3ccccc3cc(OCC)c(CCC)n2)OCOC(=O)C1",
                    0.27467684362001216
                ]
            ],
            "execution_time": 16.398380994796753,
            "number_scoring_function_calls": 1000,
            "metadata": {
                "top_1": 0.2806243040080456,
                "top_10": 0.2798074160866082,
                "top_100": 0.27550046524813315,
                "internal_similarity_max": 0.9041095890410958,
                "internal_similarity_mean": 0.6973235850774112,
                "internal_similarity_histogram_density": [
                    [
                        0.1,
                        0.0,
                        0.0,
                        0.014000000000000002,
                        2.634000000000001,
                        0.08799999999999993,
                        1.0020000000000002,
                        0.04600000000000001,
                        6.100000000000001,
                        0.016000000000000004
                    ]
                ],
                "internal_similarity_histogram_bins": [
                    [
                        0.0,
                        0.1,
                        0.2,
                        0.30000000000000004,
                        0.4,
                        0.5,
                        0.6000000000000001,
                        0.7000000000000001,
                        0.8,
                        0.9,
                        1.0
                    ]
                ]
            }
        },
        {
            "benchmark_name": "Osimertinib MPO",
            "score": 0.876244234418865,
            "optimized_molecules": [
                [
                    "C=NS(=O)NC(N)(OP)n1cc2c3[pH]oc3n(C)c(N(C)CCN(C)C)c1-2",
                    0.8778107713916036
                ],
                [
                    "C=NS(=O)NC(N)(OC)n1cc2c3[pH]oc3n(P)c(N(C)CCN(C)C)c1-2",
                    0.8778107713916036
                ],
                [
                    "C=NS(=O)NC(N)(OC)n1cc2c3[pH]oc3n(C)c(N(P)CCN(C)C)c1-2",
                    0.8778107713916036
                ],
                [
                    "C=NS(=O)NC(N)(OC)n1cc2c3[pH]oc3n(C)c(N(C)CCN(C)C)c1-2",
                    0.8778107713916036
                ],
                [
                    "C=NS(=O)NC(N)(OP)n1cc2c3[pH]oc3n(P)c(N(C)CCN(C)C)c1-2",
                    0.8777997988255398
                ],
                [
                    "C=NS(=O)NC(N)(OC)n1cc2c3[pH]oc3n(P)c(N(P)CCN(C)C)c1-2",
                    0.8777997988255398
                ],
                [
                    "C=NS(=O)NC(N)(OP)n1cc2c3[pH]oc3n(C)c(N(P)CCN(C)C)c1-2",
                    0.8772870052562198
                ],
                [
                    "C=NS(=O)NC(N)(OP)n1cc2c3[pH]oc3n(P)c(N(P)CCN(C)C)c1-2",
                    0.8746342393754274
                ],
                [
                    "CN(C)CCN(P)c1c2n(C(N)(N)N(C)NS(=O)C=P)cc-2c2[pH][pH]c2n1P",
                    0.8741908560528957
                ],
                [
                    "CN(C)CCN(P)c1c2n(C(N)(N)N(C)NS(=O)C=P)cc-2c2[pH][pH]c2n1C",
                    0.8741908560528957
                ],
                [
                    "CN(C)CCN(P)c1c2n(C(N)(N)N(C)NC(=O)C=P)cc-2c2[pH][pH]c2n1P",
                    0.8741908560528957
                ],
                [
                    "CN(C)CCN(C)c1c2n(C(N)(NC(=O)C=P)N(C)N)cc-2c2[pH][pH]c2n1P",
                    0.8741908560528957
                ],
                [
                    "CN(C)CCN(C)c1c2n(C(N)(NC(=O)C=P)N(C)N)cc-2c2[pH][pH]c2n1C",
                    0.8741908560528957
                ],
                [
                    "CN(C)CCN(C)c1c2n(C(N)(N)N(P)NS(=O)C=P)cc-2c2[pH][pH]c2n1P",
                    0.8741908560528957
                ],
                [
                    "CN(C)CCN(C)c1c2n(C(N)(N)N(C)NS(=O)C=P)cc-2c2[pH][pH]c2n1P",
                    0.8741908560528957
                ],
                [
                    "CN(C)CCN(C)c1c2n(C(N)(N)N(C)NS(=O)C=P)cc-2c2[pH][pH]c2n1C",
                    0.8741908560528957
                ],
                [
                    "CN(C)CCN(C)c1c2n(C(N)(N)N(C)NC(=O)C=P)cc-2c2[pH][pH]c2n1P",
                    0.8741908560528957
                ],
                [
                    "CN(C)CCN(C)c1c2n(C(N)(N)N(C)NC(=O)C=P)cc-2c2[pH][pH]c2n1C",
                    0.8741908560528957
                ],
                [
                    "C=NS(=O)NN(C)C(N)(N)n1cc2c3[pH][pH]c3n(C)c(N(C)CCN(C)C)c1-2",
                    0.8741908560528957
                ],
                [
                    "C=CS(=O)NN(C)C(N)(N)n1cc2c3[pH][pH]c3n(C)c(N(C)CCN(C)C)c1-2",
                    0.8741908560528957
                ],
                [
                    "C=CC(=O)NN(C)C(N)(N)n1cc2c3[pH][pH]c3n(P)c(N(C)CCN(C)C)c1-2",
                    0.8741908560528957
                ],
                [
                    "C=CC(=O)NN(C)C(N)(N)n1cc2c3[pH][pH]c3n(C)c(N(P)CCN(C)C)c1-2",
                    0.8741908560528957
                ],
                [
                    "C=CC(=O)NN(C)C(N)(N)n1cc2c3[pH][pH]c3n(C)c(N(C)CCN(C)C)c1-2",
                    0.8741908560528957
                ],
                [
                    "C=PS(=O)NN(C)C(N)(N)n1cc2c3[pH][pH]c3n(C)c(N(C)CCN(C)C)c1-2",
                    0.8741305116482125
                ],
                [
                    "C=CC(=O)NN(C)C(N)(N)n1cc2c3[pH][pH]c3n(P)c(N(P)CCN(C)C)c1-2",
                    0.8740098637403967
                ],
                [
                    "CN(C)CPN(P)C(N)(n1cc2c3[pH]oc3n(P)cc1-2)[SH](N)(=O)S(=O)C=P",
                    0.8739351325046805
                ],
                [
                    "CN(C)CCN(P)c1c2n(C(N)[SH](N)(=O)C(=O)C=P)cc-2c2[pH]oc2n1C",
                    0.8739351325046805
                ],
                [
                    "CN(C)CCN(P)C(N)(n1pc2c3[pH]oc3n(C)cc1-2)[SH](N)(=O)S(=O)C=P",
                    0.8739351325046805
                ],
                [
                    "CN(C)CCN(P)C(N)(n1cc2c3[pH]sc3n(P)cc1-2)[SH](N)(=O)S(=O)C=P",
                    0.8739351325046805
                ],
                [
                    "CN(C)CCN(P)C(N)(n1cc2c3[pH]sc3n(P)cc1-2)[SH](N)(=O)C(=O)C=P",
                    0.8739351325046805
                ],
                [
                    "CN(C)CCN(P)C(N)(n1cc2c3[pH]sc3n(C)cc1-2)[SH](N)(=O)S(=O)C=P",
                    0.8739351325046805
                ],
                [
                    "CN(C)CCN(P)C(N)(n1cc2c3[pH]sc3n(C)cc1-2)[SH](N)(=O)C(=O)C=P",
                    0.8739351325046805
                ],
                [
                    "CN(C)CCN(P)C(N)(n1cc2c3[pH]oc3n(P)pc1-2)[SH](N)(=O)C(=O)C=P",
                    0.8739351325046805
                ],
                [
                    "CN(C)CCN(P)C(N)(n1cc2c3[pH]oc3n(P)cc1-2)[SH](N)(=O)S(=O)N=P",
                    0.8739351325046805
                ],
                [
                    "CN(C)CCN(P)C(N)(n1cc2c3[pH]oc3n(P)cc1-2)[SH](N)(=O)S(=O)C=P",
                    0.8739351325046805
                ],
                [
                    "CN(C)CCN(P)C(N)(n1cc2c3[pH]oc3n(P)cc1-2)[SH](N)(=O)C(=O)C=P",
                    0.8739351325046805
                ],
                [
                    "CN(C)CCN(P)C(N)(n1cc2c3[pH]oc3n(C)cc1-2)[SH](N)(=O)S(=O)N=P",
                    0.8739351325046805
                ],
                [
                    "CN(C)CCN(P)C(N)(n1cc2c3[pH]oc3n(C)cc1-2)[SH](N)(=O)S(=O)C=P",
                    0.8739351325046805
                ],
                [
                    "CN(C)CCN(P)C(N)(n1cc2c3[pH]oc3n(C)cc1-2)[SH](N)(=O)C(=O)C=P",
                    0.8739351325046805
                ],
                [
                    "CN(C)CCN(P)C(N)(n1cc2c3[pH][pH]c3n(P)cc1-2)[SH](N)(=O)S(=O)C=P",
                    0.8739351325046805
                ],
                [
                    "CN(C)CCN(P)C(N)(n1cc2c3[pH][pH]c3n(P)cc1-2)[SH](N)(=O)C(=O)C=P",
                    0.8739351325046805
                ],
                [
                    "CN(C)CCN(P)C(N)(n1cc2c3[pH][pH]c3n(C)cc1-2)[SH](N)(=O)S(=O)C=P",
                    0.8739351325046805
                ],
                [
                    "CN(C)CCN(P)C(N)(n1cc2c3[pH][pH]c3n(C)cc1-2)[SH](N)(=O)C(=O)C=P",
                    0.8739351325046805
                ],
                [
                    "CN(C)CCN(C)c1c2n(C(N)[SH](N)(=O)C(=O)C=P)cc-2c2[pH][pH]c2n1C",
                    0.8739351325046805
                ],
                [
                    "C=PS(=O)[SH](N)(=O)C(N)(N(P)CCN(C)C)n1cc2c3[pH]oc3n(P)cc1-2",
                    0.8739351325046805
                ],
                [
                    "C=PS(=O)[SH](N)(=O)C(N)(N(P)CCN(C)C)n1cc2c3[pH]oc3n(C)cc1-2",
                    0.8739351325046805
                ],
                [
                    "C=NS(=S)[SH](N)(=O)C(N)(N(P)PCN(C)C)n1cc2c3[pH]oc3n(C)cc1-2",
                    0.8739351325046805
                ],
                [
                    "C=NS(=S)[SH](N)(=O)C(N)(N(P)CCN(C)C)n1pc2c3[pH]oc3n(C)cc1-2",
                    0.8739351325046805
                ],
                [
                    "C=NS(=S)[SH](N)(=O)C(N)(N(P)CCN(C)C)n1cc2c3[pH]oc3n(P)cc1-2",
                    0.8739351325046805
                ],
                [
                    "C=NS(=S)[SH](N)(=O)C(N)(N(P)CCN(C)C)n1cc2c3[pH]oc3n(C)cc1-2",
                    0.8739351325046805
                ],
                [
                    "C=NS(=S)[SH](N)(=O)C(N)(N(C)PCN(C)C)n1cc2c3[pH]oc3n(C)cc1-2",
                    0.8739351325046805
                ],
                [
                    "C=NS(=O)[SH](N)(=S)C(N)n1cc2c3[pH]oc3n(P)c(N(P)CCN(C)C)c1-2",
                    0.8739351325046805
                ],
                [
                    "C=NS(=O)[SH](N)(=S)C(N)(N(P)CCN(C)C)n1pc2c3[pH]oc3n(C)cc1-2",
                    0.8739351325046805
                ],
                [
                    "C=NS(=O)[SH](N)(=S)C(N)(N(P)CCN(C)C)n1cc2c3[pH]oc3n(P)cc1-2",
                    0.8739351325046805
                ],
                [
                    "C=NS(=O)[SH](N)(=S)C(N)(N(P)CCN(C)C)n1cc2c3[pH]oc3n(C)pc1-2",
                    0.8739351325046805
                ],
                [
                    "C=NS(=O)[SH](N)(=S)C(N)(N(P)CCN(C)C)n1cc2c3[pH]oc3n(C)cc1-2",
                    0.8739351325046805
                ],
                [
                    "C=NS(=O)[SH](N)(=S)C(N)(N(C)PCN(C)C)n1cc2c3[pH]oc3n(P)cc1-2",
                    0.8739351325046805
                ],
                [
                    "C=NS(=O)[SH](N)(=O)C(N)n1cc2c3[pH][pH]c3n(P)c(N(P)CCN(C)C)c1-2",
                    0.8739351325046805
                ],
                [
                    "C=NS(=O)[SH](N)(=O)C(N)n1cc2c3[pH][pH]c3n(P)c(N(C)CCN(C)C)c1-2",
                    0.8739351325046805
                ],
                [
                    "C=NS(=O)[SH](N)(=O)C(N)n1cc2c3[pH][pH]c3n(C)c(N(P)CCN(C)C)c1-2",
                    0.8739351325046805
                ],
                [
                    "C=NS(=O)[SH](N)(=O)C(N)n1cc2c3[pH][pH]c3n(C)c(N(C)CCN(C)C)c1-2",
                    0.8739351325046805
                ],
                [
                    "C=NS(=O)[SH](N)(=O)C(N)(N(P)CCN(C)C)n1pc2c3[pH]oc3n(C)cc1-2",
                    0.8739351325046805
                ],
                [
                    "C=NS(=O)[SH](N)(=O)C(N)(N(P)CCN(C)C)n1cc2c3[pH]sc3n(P)cc1-2",
                    0.8739351325046805
                ],
                [
                    "C=NS(=O)[SH](N)(=O)C(N)(N(P)CCN(C)C)n1cc2c3[pH]sc3n(C)cc1-2",
                    0.8739351325046805
                ],
                [
                    "C=NS(=O)[SH](N)(=O)C(N)(N(P)CCN(C)C)n1cc2c3[pH]oc3n(P)cc1-2",
                    0.8739351325046805
                ],
                [
                    "C=NS(=O)[SH](N)(=O)C(N)(N(P)CCN(C)C)n1cc2c3[pH]oc3n(C)pc1-2",
                    0.8739351325046805
                ],
                [
                    "C=NS(=O)[SH](N)(=O)C(N)(N(P)CCN(C)C)n1cc2c3[pH]oc3n(C)cc1-2",
                    0.8739351325046805
                ],
                [
                    "C=NS(=O)[SH](N)(=O)C(N)(N(P)CCN(C)C)n1cc2c3[pH][pH]c3n(P)cc1-2",
                    0.8739351325046805
                ],
                [
                    "C=NS(=O)[SH](N)(=O)C(N)(N(P)CCN(C)C)n1cc2c3[pH][pH]c3n(C)cc1-2",
                    0.8739351325046805
                ],
                [
                    "C=NS(=O)[SH](N)(=O)C(N)(N(C)PCN(C)C)n1cc2c3[pH][pH]c3n(P)cc1-2",
                    0.8739351325046805
                ],
                [
                    "C=NS(=O)[SH](N)(=O)C(N)(N(C)PCN(C)C)n1cc2c3[pH][pH]c3n(C)cc1-2",
                    0.8739351325046805
                ],
                [
                    "C=NC(=S)[SH](N)(=O)C(N)(N(P)CCN(C)C)n1cc2c3[pH]oc3n(P)cc1-2",
                    0.8739351325046805
                ],
                [
                    "C=NC(=S)[SH](N)(=O)C(N)(N(P)CCN(C)C)n1cc2c3[pH]oc3n(C)cc1-2",
                    0.8739351325046805
                ],
                [
                    "C=NC(=O)[SH](N)(=S)C(N)(N(P)CCN(C)C)n1cc2c3[pH]oc3n(C)cc1-2",
                    0.8739351325046805
                ],
                [
                    "C=NC(=O)[SH](N)(=O)C(N)(N(P)CCN(C)C)n1cc2c3[pH]oc3n(P)cc1-2",
                    0.8739351325046805
                ],
                [
                    "C=NC(=O)[SH](N)(=O)C(N)(N(P)CCN(C)C)n1cc2c3[pH]oc3n(C)cc1-2",
                    0.8739351325046805
                ],
                [
                    "C=CS(=O)[SH](N)(=O)C(N)(N(P)CCN(C)C)n1cc2c3[pH]oc3n(P)cc1-2",
                    0.8739351325046805
                ],
                [
                    "C=CS(=O)[SH](N)(=O)C(N)(N(P)CCN(C)C)n1cc2c3[pH]oc3n(C)cc1-2",
                    0.8739351325046805
                ],
                [
                    "C=CC(=O)[SH](N)(=O)C(N)(N(P)CCN(C)C)n1cc2c3[pH]sc3n(C)cc1-2",
                    0.8739351325046805
                ],
                [
                    "C=CC(=O)[SH](N)(=O)C(N)(N(P)CCN(C)C)n1cc2c3[pH]oc3n(P)cc1-2",
                    0.8739351325046805
                ],
                [
                    "C=CC(=O)[SH](N)(=O)C(N)(N(P)CCN(C)C)n1cc2c3[pH]oc3n(C)cc1-2",
                    0.8739351325046805
                ],
                [
                    "C=CC(=O)[SH](N)(=O)C(N)(N(P)CCN(C)C)n1cc2c3[pH][pH]c3n(C)cc1-2",
                    0.8739351325046805
                ],
                [
                    "CN(C)CCN(P)C(N)(n1cc2c3[pH]oc3n(C)cc1-2)[SH](N)(=S)S(=O)N=P",
                    0.8739068163727098
                ],
                [
                    "CN(C)CCN(P)C(N)(n1cc2c3[pH]oc3n(C)cc1-2)[SH](N)(=O)S(=S)N=P",
                    0.8739068163727098
                ],
                [
                    "CN(C)CCN(C)c1c2n(C(N)[SH](N)(=O)S(=O)C=P)cc-2c2[pH][pH]c2n1C",
                    0.8739057512994265
                ],
                [
                    "C=NS(=O)[SH](N)(=O)C(N)(N(C)PCN(C)C)n1cc2c3[pH]sc3n(P)cc1-2",
                    0.8738948625016026
                ],
                [
                    "CN(C)CCN(C)c1c2n(C(N)[SH](N)(=O)C(=O)C=P)cc-2c2[pH][pH]c2n1P",
                    0.873877345454649
                ],
                [
                    "C=CS(=O)[SH](N)(=O)C(N)(N(P)CCN(C)C)n1cc2c3[pH][pH]c3n(C)cc1-2",
                    0.8738668589894224
                ],
                [
                    "CN(C)CCN(P)C(N)(n1cc2c3[pH]oc3n(P)pc1-2)[SH](N)(=O)S(=O)C=P",
                    0.873855498794097
                ],
                [
                    "C=CC(=O)[SH](N)(=O)C(N)(N(P)CCN(C)C)n1cc2c3[pH][pH]c3n(P)cc1-2",
                    0.8738260547291268
                ],
                [
                    "C=NC(=O)[SH](N)(=O)C(N)(N(P)CCN(C)C)n1cc2c3[pH][pH]c3n(C)cc1-2",
                    0.873774063625621
                ],
                [
                    "C=NS(=S)[SH](N)(=O)C(N)(N(P)PCN(C)C)n1cc2c3[pH]oc3n(P)cc1-2",
                    0.8737378366117394
                ],
                [
                    "C=NS(=O)[SH](N)(=S)C(N)(N(P)PCN(C)C)n1cc2c3[pH]oc3n(P)cc1-2",
                    0.8737378366117394
                ],
                [
                    "C=NS(=O)[SH](N)(=O)C(N)(N(P)PCN(C)C)n1cc2c3[pH][pH]c3n(C)cc1-2",
                    0.8736824259152333
                ],
                [
                    "CN(C)CCN(C)c1c2n(C(N)(N)N(C)NS(=O)N=P)cc-2c2[pH][pH]c2n1P",
                    0.8736103228203062
                ],
                [
                    "C=CS(=O)[SH](N)(=O)C(N)(N(P)CCN(C)C)n1cc2c3[pH]sc3n(C)cc1-2",
                    0.8736023314740636
                ],
                [
                    "C=NS(=S)[SH](N)(=O)C(N)(N(P)CCN(C)C)n1pc2c3[pH]oc3n(P)cc1-2",
                    0.8733752767955952
                ],
                [
                    "C=NS(=O)[SH](N)(=S)C(N)(N(P)CCN(C)C)n1pc2c3[pH]oc3n(P)cc1-2",
                    0.8733752767955952
                ],
                [
                    "C=CC(=O)[SH](N)(=O)C(N)(N(P)CCN(C)C)n1pc2c3[pH]oc3n(C)cc1-2",
                    0.8733658574940287
                ],
                [
                    "C=CC(=O)[SH](N)(=O)C(N)(N(P)CCN(C)C)n1cc2c3[pH]oc3n(C)pc1-2",
                    0.8733658574940287
                ]
            ],
            "execution_time": 12.356273174285889,
            "number_scoring_function_calls": 1000,
            "metadata": {
                "top_1": 0.8778107713916036,
                "top_10": 0.8767145639954933,
                "top_100": 0.874207367869498,
                "internal_similarity_max": 0.8769230769230769,
                "internal_similarity_mean": 0.41099971710000444,
                "internal_similarity_histogram_density": [
                    [
                        0.1,
                        0.088,
                        2.6959999999999993,
                        2.6520000000000006,
                        1.7940000000000003,
                        1.4139999999999988,
                        0.6800000000000002,
                        0.4100000000000001,
                        0.16600000000000004,
                        0.0
                    ]
                ],
                "internal_similarity_histogram_bins": [
                    [
                        0.0,
                        0.1,
                        0.2,
                        0.30000000000000004,
                        0.4,
                        0.5,
                        0.6000000000000001,
                        0.7000000000000001,
                        0.8,
                        0.9,
                        1.0
                    ]
                ]
            }
        },
        {
            "benchmark_name": "Fexofenadine MPO",
            "score": 0.9960856886527693,
            "optimized_molecules": [
                [
                    "CC(C)(C(=O)O)c1ccc(C(O)CCCN2CCN(C3CC=CC=CC(=CN)C3(O)c3cc#ccc3)C2)cc1",
                    1.0
                ],
                [
                    "CC(C)(C(=O)O)c1ccc(C(O)CCCN2CCN(C3CC=CC=CC(=CN)C3(O)c3c#cccc3)C2)cc1",
                    1.0
                ],
                [
                    "CC(C)(C(=O)O)c1c#cc(C(O)CCCN2CCN(C3CC=CC=CC(=CO)C3(O)c3c#cccc3)C2)cc1",
                    1.0
                ],
                [
                    "CC(C)(C(=O)O)c1c#cc(C(O)CCCN2CCN(C3CC=CC=CC(=CO)C3(O)c3c#cc#cc3)C2)cc1",
                    1.0
                ],
                [
                    "CC(C)(C(=O)O)c1c#cc(C(O)CCCN2CCN(C3CC=CC=CC(=CN)C3(O)c3ccccc3)C2)cc1",
                    1.0
                ],
                [
                    "CC(C)(C(=O)O)c1c#cc(C(O)CCCN2CCN(C3CC=CC=CC(=CN)C3(O)c3cc#ccc3)C2)cc1",
                    1.0
                ],
                [
                    "CC(C)(C(=O)O)c1c#cc(C(O)CCCN2CCN(C3CC=CC=CC(=CN)C3(O)c3c#cccc3)C2)cc1",
                    1.0
                ],
                [
                    "CC(C)(C(=O)O)c1ccc(C(O)CCCN2CCN(C3CC=CC=CC(=CN)C3(O)c3ccccc3)C2)cc1",
                    0.9995389796358943
                ],
                [
                    "CC(C)(C(=O)O)c1c#cc(C(O)CCCN2CC[SH](C3CC=CC=CC(=CN)C3(O)c3c#cccc3)C2)cc1",
                    0.9975201386115412
                ],
                [
                    "CC(C)(C(=O)O)c1ccc(C(O)CCCN2CCN(C3CC=CC=CC(=O)C3(O)c3ccccc3)C2)cc1",
                    0.9927004696930081
                ],
                [
                    "CC(C)(C(=O)O)c1ccc(C(O)CCCN2CCN(C3CC=CC=CC(=CCO)C3(O)c3cc#ccc3)C2)cc1",
                    0.9926012690858029
                ],
                [
                    "CC(C)(C(=O)O)c1ccc(C(O)CCCN2CCN(C3CC=CC=CC(=CCO)C3(O)c3c#cccc3)C2)cc1",
                    0.9926012690858029
                ],
                [
                    "CC(C)(C(=O)O)c1c#cc(C(O)CCCN2CCN(C3CC=CC=CC(=CCO)C3(O)c3cc#ccc3)C2)cc1",
                    0.9926012690858029
                ],
                [
                    "CC(C)(C(=O)O)c1c#cc(C(O)CCCN2CCN(C3CC=CC=CC(=CCO)C3(O)c3c#cccc3)C2)cc1",
                    0.9926012690858029
                ],
                [
                    "CC(C)(C(=O)O)c1ccc(C(O)CCCN2CCN(C3CC=CC=CC(=CCN)C3(O)c3cc#ccc3)C2)cc1",
                    0.9912461551425188
                ],
                [
                    "CC(C)(C(=O)O)c1ccc(C(O)CCCN2CCN(C3CC=CC=CC(=CCN)C3(O)c3c#cccc3)C2)cc1",
                    0.9912461551425188
                ],
                [
                    "CC(C)(C(=O)O)c1c#cc(C(O)CCCN2CCN(C3CC=CC=CC(=CCN)C3(O)c3ccccc3)C2)cc1",
                    0.9912461551425188
                ],
                [
                    "CC(C)(C(=O)O)c1c#cc(C(O)CCCN2CCN(C3CC=CC=CC(=CCN)C3(O)c3c#cccc3)C2)cc1",
                    0.9912461551425188
                ],
                [
                    "CC(C)(C(=O)O)c1c#cc(C(O)CCCN2CCN(C3CCC=CC=CC(=CN)C3(O)c3cc#ccc3)C2)cc1",
                    0.9906536587938549
                ],
                [
                    "CC(C)(C(=O)O)c1c#cc(C(O)CCCN2CCN(C3CCC=CC=CC(=CN)C3(O)c3c#cccc3)C2)cc1",
                    0.9906536587938549
                ],
                [
                    "CC(C)(C(=O)O)c1ccc(C(O)CCCN2CN(C3CC=CC=CC(=CN)C3(O)c3cc#ccc3)C2)cc1",
                    0.9905639662937004
                ],
                [
                    "CC(C)(C(=O)O)c1ccc(C(O)CCCN2CN(C3CC=CC=CC(=CN)C3(O)c3c#cccc3)C2)cc1",
                    0.9905639662937004
                ],
                [
                    "CC(C)(C(=O)O)c1c#cc(C(O)CCCN2CN(C3CC=CC=CC(=CO)C3(O)c3cc#ccc3)C2)cc1",
                    0.9905639662937004
                ],
                [
                    "CC(C)(C(=O)O)c1c#cc(C(O)CCCN2CN(C3CC=CC=CC(=CO)C3(O)c3c#cccc3)C2)cc1",
                    0.9905639662937004
                ],
                [
                    "CC(C)(C(=O)O)c1c#cc(C(O)CCCN2CN(C3CC=CC=CC(=CO)C3(O)c3c#cc#cc3)C2)cc1",
                    0.9905639662937004
                ],
                [
                    "CC(C)(C(=O)O)c1c#cc(C(O)CCCN2CN(C3CC=CC=CC(=CN)C3(O)c3ccccc3)C2)cc1",
                    0.9905639662937004
                ],
                [
                    "CC(C)(C(=O)O)c1c#cc(C(O)CCCN2CN(C3CC=CC=CC(=CN)C3(O)c3cc#ccc3)C2)cc1",
                    0.9905639662937004
                ],
                [
                    "CC(C)(C(=O)O)c1c#cc(C(O)CCCN2CN(C3CC=CC=CC(=CN)C3(O)c3c#cccc3)C2)cc1",
                    0.9905639662937004
                ],
                [
                    "CC(C)(C(=O)O)c1ccc(C(O)CCCN2CN(C3CC=CC=CC(=CN)C3(O)c3ccccc3)C2)cc1",
                    0.9905471251984972
                ],
                [
                    "CC(C)(C(=O)O)c1ccc(C(O)CCCN2CN(C3CC=CC=CC(=CCO)C3(O)c3cc#ccc3)C2)cc1",
                    0.9904785852444298
                ],
                [
                    "CC(C)(C(=O)O)c1ccc(C(O)CCCN2CN(C3CC=CC=CC(=CCO)C3(O)c3c#cccc3)C2)cc1",
                    0.9904785852444298
                ],
                [
                    "CC(C)(C(=O)O)c1c#cc(C(O)CCCN2CN(C3CC=CC=CC(=CCO)C3(O)c3cc#ccc3)C2)cc1",
                    0.9904785852444298
                ],
                [
                    "CC(C)(C(=O)O)c1c#cc(C(O)CCCN2CN(C3CC=CC=CC(=CCO)C3(O)c3c#cccc3)C2)cc1",
                    0.9904785852444298
                ],
                [
                    "CC(C)(C(=O)O)c1ccc(C(O)CCCN2CCN(C3CCC=CC=CC(=CN)C3(O)c3cc#ccc3)C2)cc1",
                    0.9903472827374831
                ],
                [
                    "CC(C)(C(=O)O)c1ccc(C(O)CCCN2CCN(C3CCC=CC=CC(=CN)C3(O)c3c#cccc3)C2)cc1",
                    0.9903472827374831
                ],
                [
                    "CC(C)(C(=O)O)c1c#cc(C(O)CCCN2CCN(C3CCC=CC=CC(=CN)C3(O)c3ccccc3)C2)cc1",
                    0.9903472827374831
                ],
                [
                    "CC(C)(C(=O)O)c1c#cc(C(O)CCCN2CN(C3CCC=CC=CC(=CN)C3(O)c3cc#ccc3)C2)cc1",
                    0.9898668009101241
                ],
                [
                    "CC(C)(C(=O)O)c1c#cc(C(O)CCCN2CN(C3CCC=CC=CC(=CN)C3(O)c3c#cccc3)C2)cc1",
                    0.9898668009101241
                ],
                [
                    "CC(C)(C(=O)O)c1ccc(C(O)CCCN2CN(C3CCC=CC=CC(=CN)C3(O)c3cc#ccc3)C2)cc1",
                    0.9898667454115937
                ],
                [
                    "CC(C)(C(=O)O)c1ccc(C(O)CCCN2CN(C3CCC=CC=CC(=CN)C3(O)c3c#cccc3)C2)cc1",
                    0.9898667454115937
                ],
                [
                    "CC(C)(C(=O)O)c1c#cc(C(O)CCCN2CN(C3CCC=CC=CC(=CN)C3(O)c3ccccc3)C2)cc1",
                    0.9898667454115937
                ],
                [
                    "CC(C)(C(=O)O)c1ccc(C(O)CCCN2CCN(C3CC=CC=CC(=CCO)C3(O)c3ccccc3)C2)cc1",
                    0.9898648579599932
                ],
                [
                    "CC(C)(C(=O)O)c1c#cc(C(O)CCCN2CCC(C3CC=CC=CC(=CN)C3(O)c3c#cccc3)C2)cc1",
                    0.9898213207172935
                ],
                [
                    "CC(C)(C(=O)O)c1ccc(C(O)CCCN2CCN(C3CC=CC=CC(=CCN)C3(O)c3ccccc3)C2)cc1",
                    0.9897531406384503
                ],
                [
                    "CC(C)(C(=O)O)c1ccc(C(O)CCCN2CCN(C3CC=CC=CC(=CO)C3(O)c3cc#ccc3)C2)cc1",
                    0.9894485284124499
                ],
                [
                    "CC(C)(C(=O)O)c1ccc(C(O)CCCN2CCN(C3CC=CC=CC(=CO)C3(O)c3c#cccc3)C2)cc1",
                    0.9894485284124499
                ],
                [
                    "CC(C)(C(=O)O)c1ccc(C(O)CCCN2CN(C3CC=CC=CC(=CCO)C3(O)c3ccccc3)C2)cc1",
                    0.9892527291721083
                ],
                [
                    "CC(C)(C(=O)O)c1c#cc(C(O)CCCN2CC[SH](C3CC=CC=CC(=CCN)C3(O)c3c#cccc3)C2)cc1",
                    0.9885394009182805
                ],
                [
                    "CC(C)(C(=O)O)c1c#cc(C(O)CCCN2CCCN(C3CC=CC=CC(=CN)C3(O)c3cc#ccc3)C2)cc1",
                    0.9878857525101369
                ],
                [
                    "CC(C)(C(=O)O)c1c#cc(C(O)CCCN2CCCN(C3CC=CC=CC(=CN)C3(O)c3c#cccc3)C2)cc1",
                    0.9878857525101369
                ],
                [
                    "CC(C)(C(=O)O)c1ccc(C(O)CCCN2CCN(C3CC=CC=CC4=CC=CC=C(O)C43O)C2)cc1",
                    0.9878333419974114
                ],
                [
                    "CC(C)(C(=O)O)c1c#cc(C(O)CCCN2CCN(C3CC=CC=CC4=CC=CC=C(O)C43O)C2)cc1",
                    0.9878333419974114
                ],
                [
                    "CC(C)(C(N)=O)c1ccc(C(O)CCCN2CCN(C3CC=CC=CC(=CO)C3(O)c3c#cccc3)C2)cc1",
                    0.9877942384686713
                ],
                [
                    "CC(C)(C(=O)O)c1ccc(C(O)CCCN2CCN2CC2CC=CC=CC(=CN)C2(O)c2c#cccc2)cc1",
                    0.9877942384686713
                ],
                [
                    "CC(C)(C(=O)O)c1c#cc(C(O)CCCN2C[SH](C3CC=CC=CC(=CN)C3(O)c3cc#ccc3)C2)cc1",
                    0.987696466099581
                ],
                [
                    "CC(C)(C(=O)O)c1c#cc(C(O)CCCN2C[SH](C3CC=CC=CC(=CN)C3(O)c3c#cccc3)C2)cc1",
                    0.987696466099581
                ],
                [
                    "CC(C)(C(=O)O)c1ccc(C(O)CCCN2CN(C3CC=CC=CC(=CCN)C3(O)c3cc#ccc3)C2)cc1",
                    0.9876800181983938
                ],
                [
                    "CC(C)(C(=O)O)c1ccc(C(O)CCCN2CN(C3CC=CC=CC(=CCN)C3(O)c3c#cccc3)C2)cc1",
                    0.9876800181983938
                ],
                [
                    "CC(C)(C(=O)O)c1c#cc(C(O)CCCN2CN(C3CC=CC=CC(=CCN)C3(O)c3ccccc3)C2)cc1",
                    0.9876800181983938
                ],
                [
                    "CC(C)(C(=O)O)c1c#cc(C(O)CCCN2CN(C3CC=CC=CC(=CCN)C3(O)c3c#cccc3)C2)cc1",
                    0.9876800181983938
                ],
                [
                    "CC(C)(C(=O)O)c1ccc(C(O)CCCN2CCCN(C3CC=CC=CC(=CN)C3(O)c3cc#ccc3)C2)cc1",
                    0.9875802324746398
                ],
                [
                    "CC(C)(C(=O)O)c1ccc(C(O)CCCN2CCCN(C3CC=CC=CC(=CN)C3(O)c3c#cccc3)C2)cc1",
                    0.9875802324746398
                ],
                [
                    "CC(C)(C(=O)O)c1c#cc(C(O)CCCN2CCCN(C3CC=CC=CC(=CN)C3(O)c3ccccc3)C2)cc1",
                    0.9875802324746398
                ],
                [
                    "CC(C)(C(=O)O)c1ccc(C(O)CCCN2CN(C3CC=CC=CC(=CCN)C3(O)c3ccccc3)C2)cc1",
                    0.9872246775967841
                ],
                [
                    "CC(C)(C(=O)O)c1ccc(C(O)CCCN2CCN(C3CC=CC=CC(=CNO)C3(O)c3c#cccc3)C2)cc1",
                    0.9871877374666526
                ],
                [
                    "CC(C)(C(=O)O)c1c#cc(C(O)CCCN2CCN(C3CC=CC=CC(=CNO)C3(O)c3cc#ccc3)C2)cc1",
                    0.9871877374666526
                ],
                [
                    "CC(C)(C(=O)O)c1c#cc(C(O)CCCN2CCN(C3CC=CC=CC(=CNO)C3(O)c3c#cccc3)C2)cc1",
                    0.9871877374666526
                ],
                [
                    "CC(C)(C(=O)O)c1c#cc(C(O)CCCN2CCC(C3CC=CC=CC4=CC=CC=C(CO)C43O)C2)cc1",
                    0.9871605058591063
                ],
                [
                    "CC(C)(C(=O)O)C1=CC=C(C(O)CCCN2CCN(C3CC=CC=CC(=CN)C3(O)c3cc#ccc3)C2)CC=C1",
                    0.9870115168742856
                ],
                [
                    "CC(C)(C(=O)O)c1c#cc(C(O)CCCN2CCN(C3CC=CCC=CC(=CN)C3(O)c3cc#ccc3)C2)cc1",
                    0.9866008242858196
                ],
                [
                    "CC(C)(C(=O)O)c1c#cc(C(O)CCCN2CCN(C3CC=CC=CCC(=CN)C3(O)c3cc#ccc3)C2)cc1",
                    0.9866008242858196
                ],
                [
                    "CC(C)(C(=O)CO)c1ccc(C(O)CCCN2CCN(C3CC=CC=CC(=CO)C3(O)c3c#cccc3)C2)cc1",
                    0.9864786690920102
                ],
                [
                    "CC(C)(C(=O)CO)c1c#cc(C(O)CCCN2CCN(C3CC=CC=CC(=CO)C3(O)c3c#cc#cc3)C2)cc1",
                    0.9864786690920102
                ],
                [
                    "CC(C)(C(=O)O)c1ccc(C(O)CCCN2CCN(C3CC=CC=CC4=CC=CC=C(CO)C43O)C2)cc1",
                    0.9863950198263981
                ],
                [
                    "CC(C)(C(=O)O)c1c#cc(C(O)CCCN2CCN(C3CC=CC=CC4=CC=CC=C(CO)C43O)C2)cc1",
                    0.9863950198263981
                ],
                [
                    "CC(C)(C(=O)O)c1ccc(C(O)CCCN2CCN(C3CC=CCC=CC(=CN)C3(O)c3cc#ccc3)C2)cc1",
                    0.9862957016356636
                ],
                [
                    "CC(C)(C(=O)O)c1ccc(C(O)CCCN2CCN(C3CC=CCC=CC(=CN)C3(O)c3c#cccc3)C2)cc1",
                    0.9862957016356636
                ],
                [
                    "CC(C)(C(=O)O)c1ccc(C(O)CCCN2CCN(C3CC=CC=CCC(=CN)C3(O)c3cc#ccc3)C2)cc1",
                    0.9862957016356636
                ],
                [
                    "CC(C)(C(=O)O)c1ccc(C(O)CCCN2CCN(C3CC=CC=CCC(=CN)C3(O)c3c#cccc3)C2)cc1",
                    0.9862957016356636
                ],
                [
                    "CC(C)(C(=O)O)c1c#cc(C(O)CCCN2CCN(C3CC=CC=CCC(=CN)C3(O)c3ccccc3)C2)cc1",
                    0.9862957016356636
                ],
                [
                    "CNC=C1C=CC=CCC(N2CCN(CCCC(O)c3ccc(C(C)(C)C(=O)O)cc3)C2)C1(O)c1cc#ccc1",
                    0.9858372010517136
                ],
                [
                    "CNC=C1C=CC=CCC(N2CCN(CCCC(O)c3ccc(C(C)(C)C(=O)O)cc3)C2)C1(O)c1c#cccc1",
                    0.9858372010517136
                ],
                [
                    "CC(C)(C(=O)O)c1ccc(C(O)CCCN2CCN2CC2CC=CC=CC(=CCN)C2(O)c2c#cccc2)cc1",
                    0.9858372010517136
                ],
                [
                    "CC(C)(C(=O)O)c1ccc(C(O)CCCN2CCN(C3CC=CC=CC(=CON)C3(O)c3c#cccc3)C2)cc1",
                    0.9858372010517136
                ],
                [
                    "CC(C)(C(=O)O)c1ccc(C(O)CCCN2CCN(C3CC=CC=CC(=CNN)C3(O)c3ccccc3)C2)cc1",
                    0.9858372010517136
                ],
                [
                    "CC(C)(C(=O)O)c1ccc(C(O)CCCN2CCN(C3CC=CC=CC(=CNN)C3(O)c3c#cccc3)C2)cc1",
                    0.9858372010517136
                ],
                [
                    "CC(C)(C(=O)O)c1c#cc(C(O)CCCN2CCN(C3CC=CC=CC(=CON)C3(O)c3c#cccc3)C2)cc1",
                    0.9858372010517136
                ],
                [
                    "CC(C)(C(=O)O)c1c#cc(C(O)CCCN2CCN(C3CC=CC=CC(=CON)C3(O)c3c#cc#cc3)C2)cc1",
                    0.9858372010517136
                ],
                [
                    "CC(C)(C(=O)O)c1c#cc(C(O)CCCN2CCN(C3CC=CC=CC(=CNS)C3(O)c3cc#ccc3)C2)cc1",
                    0.9858372010517136
                ],
                [
                    "CC(C)(C(=O)O)c1c#cc(C(O)CCCN2CCN(C3CC=CC=CC(=CNS)C3(O)c3c#cccc3)C2)cc1",
                    0.9858372010517136
                ],
                [
                    "CC(C)(C(=O)O)c1c#cc(C(O)CCCN2CCN(C3CC=CC=CC(=CNN)C3(O)c3ccccc3)C2)cc1",
                    0.9858372010517136
                ],
                [
                    "CC(C)(C(=O)O)c1c#cc(C(O)CCCN2CCN(C3CC=CC=CC(=CNF)C3(O)c3c#cccc3)C2)cc1",
                    0.9858372010517136
                ],
                [
                    "CC(C)(C(=O)O)c1ccc(C(O)CCCN2CCN(C3COC=CC=CC(=CO)C3(O)c3c#cccc3)C2)cc1",
                    0.9852521343261345
                ],
                [
                    "CC(C)(C(=O)O)c1c#cc(C(O)CCCN2CN(C3CCC=CC=CC(=CCO)C3(O)c3c#cccc3)C2)cc1",
                    0.9851177378761409
                ],
                [
                    "CC(C)(C(=O)O)c1c#cc(C(O)CCCN2CCN(C3CCC=CC=CC4=CC=CC=C(O)C43O)C2)cc1",
                    0.9849779605074992
                ],
                [
                    "CC(C)(C(=O)O)c1ccc(C(O)CCCN2CCN(C3CC=CC=CC(=CNP)C3(O)c3cc#ccc3)C2)cc1",
                    0.9849383565935108
                ],
                [
                    "CC(C)(C(=O)O)c1ccc(C(O)CCCN2CCN(C3CC=CC=CC(=CNP)C3(O)c3c#cccc3)C2)cc1",
                    0.9849383565935108
                ],
                [
                    "CC(C)(C(=O)O)c1c#cc(C(O)CCCN2CN(C3CCC=CC=CC(=CO)C3(O)c3c#cccc3)C2)cc1",
                    0.9846623904522233
                ],
                [
                    "CC(C)(C(=O)O)c1c#cc(C(O)CCCN2CC[SH](C3CC=CC=CC(=CNO)C3(O)c3c#cccc3)C2)cc1",
                    0.9844877801525106
                ],
                [
                    "CC(C)(C(=O)O)c1c#cc(C(O)CCCN2CCN(C3CC=CC=CC(=CN)C3(O)C3=CC=CCC=C3)C2)cc1",
                    0.9844877801525106
                ]
            ],
            "execution_time": 12.061077117919922,
            "number_scoring_function_calls": 1000,
            "metadata": {
                "top_1": 1.0,
                "top_10": 0.9989759587940442,
                "top_100": 0.9892811071642633,
                "internal_similarity_max": 0.927710843373494,
                "internal_similarity_mean": 0.5800268649274066,
                "internal_similarity_histogram_density": [
                    [
                        0.1,
                        0.0,
                        0.0,
                        0.4820000000000001,
                        2.192,
                        2.8299999999999974,
                        2.7240000000000006,
                        1.124,
                        0.4820000000000001,
                        0.06600000000000002
                    ]
                ],
                "internal_similarity_histogram_bins": [
                    [
                        0.0,
                        0.1,
                        0.2,
                        0.30000000000000004,
                        0.4,
                        0.5,
                        0.6000000000000001,
                        0.7000000000000001,
                        0.8,
                        0.9,
                        1.0
                    ]
                ]
            }
        },
        {
            "benchmark_name": "Ranolazine MPO",
            "score": 0.963137527178592,
            "optimized_molecules": [
                [
                    "CC=CC(OOC(O)CCCCN(O)CC(=O)Nc1c(C)cccc1C)=C(C)C=CCCCCCN(F)CCC",
                    0.9648719460282051
                ],
                [
                    "CC=CC(OOC(O)CCCCN(O)CC(=O)Nc1c(C)cccc1C)=C(C)C=CCCCCCN(F)CCBr",
                    0.9646013178688015
                ],
                [
                    "CC=CC(OOC(O)CCCCN(O)CC(=O)Nc1c(C)cccc1C)=C(C)C=CCCCCCN(Br)CCF",
                    0.9646013178688015
                ],
                [
                    "CC=C(C=CCCCCCN(F)CCC)C(=CC)OOC(O)CCCCN(O)CC(=O)Nc1c(C)cccc1C",
                    0.9638797884734983
                ],
                [
                    "CC=CC(OOC(O)CCCCN(O)CC(=O)Nc1c(C)cccc1C)=C(C)C=CCCCCCN1CCC(F)P1",
                    0.9636585759666052
                ],
                [
                    "CC=C(C=CCCCCCN(F)CCBr)C(=CC)OOC(O)CCCCN(O)CC(=O)Nc1c(C)cccc1C",
                    0.9636094385953464
                ],
                [
                    "CC=C(C=CCCCCCN(Br)CCF)C(=CC)OOC(O)CCCCN(O)CC(=O)Nc1c(C)cccc1C",
                    0.9636094385953464
                ],
                [
                    "CC=CC(OOC(O)CCCCN(O)CC(=O)Nc1c(C)cccc1C)=C(C)C=CCCCCCN(F)C1CCC1",
                    0.9629291346217704
                ],
                [
                    "CC=CC(OOC(O)CCCCN(O)CC(=O)Nc1c(C)cccc1C)=C(C)C=CCCCCCN(CF)CBr",
                    0.9627917802956178
                ],
                [
                    "CC=C(C=CCCCCCN(F)C1CC1)C(=CBr)OOC(O)CCCCN(O)CC(=O)Nc1c(C)cccc1C",
                    0.9626117943901343
                ],
                [
                    "CC=CC(OOC(O)CCCCN(O)CC(=O)Nc1c(C)cccc1C)=C(C)C=CCCCCCN(F)CBr",
                    0.9624265919593722
                ],
                [
                    "CC=CC(OOC(O)CCCCN(O)CC(=O)Nc1c(C)cccc1C)=C(C)C=CCCCCCN(Br)CF",
                    0.9624265919593722
                ],
                [
                    "CC=C(C)C(=CC=CCCCCCN(F)CCC)OOC(O)CCCCN(O)CC(=O)Nc1c(C)cccc1C",
                    0.962409470966344
                ],
                [
                    "CC=C(C)C(=CC=CCCCCCN(F)OCBr)OCC(O)CCCCN(O)CC(=O)Nc1c(C)cccc1C",
                    0.9621395334841814
                ],
                [
                    "CC=C(C=CCCCCCN(F)CCC)C(=CCl)OOC(O)CCCCN(O)CC(=O)Nc1c(C)cccc1C",
                    0.9617922008038922
                ],
                [
                    "CC=C(C=CCCCCCN(F)CCC)C(=CBr)OOC(O)CCCCN(O)CC(=O)Nc1c(C)cccc1C",
                    0.9617922008038922
                ],
                [
                    "CC=C(C)C(=CC=CCCCCCCN(F)CC)OOC(O)CCCCN(O)CC(=O)Nc1c(C)cccc1C",
                    0.9615844299415305
                ],
                [
                    "CC=CC(OOC(O)CCCCN(O)CC(=O)Nc1c(C)cccc1C)=C(C)C=CCCCCCN(CF)CCC",
                    0.9615642394872731
                ],
                [
                    "CC=CC(OOC(O)CCCCN(O)CC(=O)Nc1c(C)cccc1C)=C(C)C=CCCCCCN(CF)CCBr",
                    0.9614487791416305
                ],
                [
                    "CC=CC(OOC(O)CCCCN(O)CC(=O)Nc1c(C)cccc1C)=C(C)C=CCCCCCN(CBr)CCF",
                    0.9614487791416305
                ],
                [
                    "CC=C(C)C(=CC=CCCCCN(F)CCCC)OOC(O)CCCCN(O)CC(=O)Nc1c(C)cccc1C",
                    0.9614198455230183
                ],
                [
                    "C=CCCN(F)CCCCCC=CC(C)=C(C=CC)OOC(O)CCCCN(O)CC(=O)Nc1c(C)cccc1C",
                    0.9613093994776738
                ],
                [
                    "CC=CC(OOC(O)CCCCN(O)CC(=O)Nc1c(C)cccc1C)=C(C)C=CCCCCN(F)CCCC",
                    0.9612565238648936
                ],
                [
                    "CC=CC(OOC(O)CCCCN(O)CC(=O)Nc1c(C)cccc1C)=C(C)C=CCCCCN(F)CCCBr",
                    0.9609869097623807
                ],
                [
                    "CC=CC(OOC(O)CCCCN(O)CC(=O)Nc1c(C)cccc1C)=C(C)C=CCCCCN(Br)CCCF",
                    0.9609869097623807
                ],
                [
                    "CC=C(C)C(=CC=CCCCCCN(F)CCBr)OOC(O)CCCCN(O)CC(=O)Nc1c(C)cccc1C",
                    0.960819838388906
                ],
                [
                    "CC=C(C)C(=CC=CCCCCCN(Br)CCF)OOC(O)CCCCN(O)CC(=O)Nc1c(C)cccc1C",
                    0.960819838388906
                ],
                [
                    "CC=C(C)C(=CC=CCCCCCCN(F)CCl)OOC(O)CCCCN(O)CC(=O)Nc1c(C)cccc1C",
                    0.9607977843699422
                ],
                [
                    "CC=C(C)C(=CC=CCCCCCCN(F)CBr)OOC(O)CCCCN(O)CC(=O)Nc1c(C)cccc1C",
                    0.9607977843699422
                ],
                [
                    "CC=C(C)C(=CC=CCCCCCCN(Cl)CF)OOC(O)CCCCN(O)CC(=O)Nc1c(C)cccc1C",
                    0.9607977843699422
                ],
                [
                    "CC=C(C)C(=CC=CCCCCCCN(Br)CF)OOC(O)CCCCN(O)CC(=O)Nc1c(C)cccc1C",
                    0.9607977843699422
                ],
                [
                    "CC=CC(=CC=CCCCCCN(F)CCCC)OOC(O)CCCCN(O)CC(=O)Nc1c(C)cccc1C",
                    0.960748632168025
                ],
                [
                    "CC=CC=C(OOC(O)CCCCN(O)CC(=O)Nc1c(C)cccc1C)C(C)=CCCCCCCN(F)CCl",
                    0.9606532658438831
                ],
                [
                    "CC=CC=C(OOC(O)CCCCN(O)CC(=O)Nc1c(C)cccc1C)C(C)=CCCCCCCN(Cl)CF",
                    0.9606532658438831
                ],
                [
                    "CC=CC=C(OOC(O)CCCCN(O)CC(=O)Nc1c(C)cccc1C)C(C)=CCCCCCCN(Br)CF",
                    0.9606532658438831
                ],
                [
                    "CC=CC(OOC(O)CCCCN(O)CC(=O)Nc1c(C)c#ccc1C)=C(C)C=CCCCCCN(SF)C1CC1",
                    0.9606311747256788
                ],
                [
                    "CC=C(C=CCCCCCN(CF)CCC)C(=CC)OOC(O)CCCCN(O)CC(=O)Nc1c(C)cccc1C",
                    0.9605973561736603
                ],
                [
                    "CC=C(C=CCCCCCN(CF)CBr)C(=CC)OOC(O)CCCCN(O)CC(=O)Nc1c(C)cccc1C",
                    0.9604962346421291
                ],
                [
                    "CC=C(C=CCCCCCN(CF)CCBr)C(=CC)OOC(O)CCCCN(O)CC(=O)Nc1c(C)cccc1C",
                    0.960482011927054
                ],
                [
                    "CC=C(C=CCCCCCN(CBr)CCF)C(=CC)OOC(O)CCCCN(O)CC(=O)Nc1c(C)cccc1C",
                    0.960482011927054
                ],
                [
                    "CC=C(OOC(O)CCCCN(O)CC(=O)Nc1c(C)cccc1C)C(C=CCCCCCN(F)CCC)=CCl",
                    0.9604798398439973
                ],
                [
                    "CC=C(OOC(O)CCCCN(O)CC(=O)Nc1c(C)cccc1C)C(C=CCCCCCN(F)CCC)=CBr",
                    0.9604798398439973
                ],
                [
                    "CC=C(C=CCCCCCN(F)CCCl)C(=CBr)OOC(O)CCCCN(O)CC(=O)Nc1c(C)cccc1C",
                    0.9604798398439973
                ],
                [
                    "CC=C(C=CCCCCCN(F)CCBr)C(=CCl)OOC(O)CCCCN(O)CC(=O)Nc1c(C)cccc1C",
                    0.9604798398439973
                ],
                [
                    "CC=C(C=CCCCCCN(F)CCBr)C(=CBr)OOC(O)CCCCN(O)CC(=O)Nc1c(C)cccc1C",
                    0.9604798398439973
                ],
                [
                    "CC=C(C=CCCCCCN(Cl)CCF)C(=CBr)OOC(O)CCCCN(O)CC(=O)Nc1c(C)cccc1C",
                    0.9604798398439973
                ],
                [
                    "CC=C(C=CCCCCCN(Br)CCF)C(=CCl)OOC(O)CCCCN(O)CC(=O)Nc1c(C)cccc1C",
                    0.9604798398439973
                ],
                [
                    "CC=C(C=CCCCCCN(Br)CCF)C(=CBr)OOC(O)CCCCN(O)CC(=O)Nc1c(C)cccc1C",
                    0.9604798398439973
                ],
                [
                    "CC=CC(OOC(O)CCCCN(CCBr)CC(=O)Nc1c(C)cccc1C)=C(C)C=CCCCCN(F)CSO",
                    0.9603930981214349
                ],
                [
                    "C=CCCN(F)CCCCCC=CC(=CC)C(=CC)OOC(O)CCCCN(O)CC(=O)Nc1c(C)cccc1C",
                    0.9603408245457226
                ],
                [
                    "CC=C(C=CCCCCCN(F)C1CC1)C(=CCl)OOC(O)CCCCN(O)CC(=O)Nc1c(C)cccc1C",
                    0.9603243473600137
                ],
                [
                    "CC=C(Cl)C(=CC=CCCCCCN(F)CCC)OOC(O)CCCCN(O)CC(=O)Nc1c(C)cccc1C",
                    0.9603041814408734
                ],
                [
                    "CC=C(Br)C(=CC=CCCCCCN(F)CCC)OOC(O)CCCCN(O)CC(=O)Nc1c(C)cccc1C",
                    0.9603041814408734
                ],
                [
                    "CC=C(OOC(O)CCCCN(O)CC(=O)Nc1c(C)cccc1C)C1=CCC(CCCCN(F)CCCC)C=C1",
                    0.9603023145172237
                ],
                [
                    "CC=CC(=CC=CCCCCCN(CCC)SF)OOC(O)CCCCN(O)CC(=O)Nc1c(C)cccc1C",
                    0.9602852880767628
                ],
                [
                    "CC=CC(=CC=CCCCCCN(CCC)PF)OOC(O)CCCCN(O)CC(=O)Nc1c(C)cccc1C",
                    0.9602852880767628
                ],
                [
                    "CC=CC(OOC(O)CCCCN(CBr)CC(=O)Nc1c(C)cccc1C)=C(C)C=CCCCCCN(F)COO",
                    0.9602272494790924
                ],
                [
                    "CC=CC(=CC=CCCCCN(F)SO)OOC(O)CCCCN(CCC)CC(=O)Nc1c(C)cccc1C",
                    0.9602046555943056
                ],
                [
                    "CC=C(C=CCCCCCN(CF)C1CC1)C(=CBr)OOC(O)CCCCN(O)CC(=O)Nc1c(C)cccc1C",
                    0.9601863697051347
                ],
                [
                    "CCCN(F)CCCCCC=CC(C)=C(C=CCl)OOC(O)CCCCN(O)CC(=O)Nc1c(C)cccc1C",
                    0.9601466991394533
                ],
                [
                    "CCCN(F)CCCCCC=CC(C)=C(C=CBr)OOC(O)CCCCN(O)CC(=O)Nc1c(C)cccc1C",
                    0.9601466991394533
                ],
                [
                    "CCCN(Cl)CCCCCC=CC(C)=C(C=CF)OOC(O)CCCCN(O)CC(=O)Nc1c(C)cccc1C",
                    0.9601466991394533
                ],
                [
                    "CC=CC(OOC(O)CCCCN(S)CC(=O)Nc1c(C)cccc1C)=C(C)C=CCCCCCN(F)CSO",
                    0.9601466991394533
                ],
                [
                    "CC=CC(OOC(O)CCCCN(P)CC(=O)Nc1c(C)cccc1C)=C(C)C=CCCCCCN(F)CSO",
                    0.9601466991394533
                ],
                [
                    "CC=CC(OOC(O)CCCCN(O)CC(=O)Nc1c(C)cccc1C)=C(Cl)C=CCCCCCN(F)CCC",
                    0.9601466991394533
                ],
                [
                    "CC=CC(OOC(O)CCCCN(O)CC(=O)Nc1c(C)cccc1C)=C(Br)C=CCCCCCN(F)CCC",
                    0.9601466991394533
                ],
                [
                    "CC=CC(OOC(O)CCCCN(Cl)CC(=O)Nc1c(C)cccc1C)=C(C)C=CCCCCCN(F)CSO",
                    0.9601466991394533
                ],
                [
                    "CC=CC(OOC(O)CCCCN(Br)CC(=O)Nc1c(C)cccc1C)=C(C)C=CCCCCCN(F)CSO",
                    0.9601466991394533
                ],
                [
                    "CC=CC(OOC(O)CCCCN(Br)CC(=O)Nc1c(C)c#ccc1C)=C(C)C=CCCCCCN(F)CSO",
                    0.9601466991394533
                ],
                [
                    "CC=C(C=CCCCCCCN(F)CCl)C(=CC)OOC(O)CCCCN(O)CC(=O)Nc1c(C)cccc1C",
                    0.9601466991394533
                ],
                [
                    "CC=C(C=CCCCCCCN(F)CBr)C(=CC)OOC(O)CCCCN(O)CC(=O)Nc1c(C)cccc1C",
                    0.9601466991394533
                ],
                [
                    "CC=C(C=CCCCCCCN(Cl)CF)C(=CC)OOC(O)CCCCN(O)CC(=O)Nc1c(C)cccc1C",
                    0.9601466991394533
                ],
                [
                    "CC=C(C=CCCCCCCN(Br)CF)C(=CC)OOC(O)CCCCN(O)CC(=O)Nc1c(C)cccc1C",
                    0.9601466991394533
                ],
                [
                    "CC=CC(OOC(O)CCCCN(Br)CC(=O)Nc1c(C)cccc1C)=C(C)C=CCCCCCN(F)CPO",
                    0.9601271582406539
                ],
                [
                    "CC=CC(OOC(O)CCCCN(Br)CC(=O)Nc1c(C)cccc1C)=C(C)C=CCCCCCN(F)COO",
                    0.9601116491243319
                ],
                [
                    "CC=C(C=CCCCCCN(F)CBr)C(=CC)OOC(O)CCCCN(O)CC(=O)Nc1c(C)cccc1C",
                    0.9600960747147342
                ],
                [
                    "CC=C(C=CCCCCCN(Br)CF)C(=CC)OOC(O)CCCCN(O)CC(=O)Nc1c(C)cccc1C",
                    0.9600960747147342
                ],
                [
                    "CC=C1OC=C(OCCCCCCN(O)F)C=CC1=CCC(O)CCCCN(Cl)CC(=O)Nc1c(C)cccc1C",
                    0.9600537657010222
                ],
                [
                    "CC=C1OC=C(OCCCCCCN(O)F)C=CC1=CCC(O)CCCCN(Br)CC(=O)Nc1c(C)cccc1C",
                    0.9600537657010222
                ],
                [
                    "CC=C1OC=C(OCCCCCCN(O)Cl)C=CC1=CCC(O)CCCCN(F)CC(=O)Nc1c(C)cccc1C",
                    0.9600537657010222
                ],
                [
                    "CC=C1OC=C(OCCCCCCN(O)Br)C=CC1=CCC(O)CCCCN(F)CC(=O)Nc1c(C)cccc1C",
                    0.9600537657010222
                ],
                [
                    "CC=C1OC=C(OCCCCCCN(F)Cl)C=CC1=CCC(O)CCCCN(O)CC(=O)Nc1c(C)cccc1C",
                    0.9600537657010222
                ],
                [
                    "CC=C1OC=C(OCCCCCCN(F)Br)C=CC1=CCC(O)CCCCN(O)CC(=O)Nc1c(C)cccc1C",
                    0.9600537657010222
                ],
                [
                    "CC=C(C=CCCCCCN(F)CCCl)C(=CCl)OOC(O)CCCCN(O)CC(=O)Nc1c(C)cccc1C",
                    0.9600249642565921
                ],
                [
                    "CC=C(C=CCCCCCN(Cl)CCF)C(=CCl)OOC(O)CCCCN(O)CC(=O)Nc1c(C)cccc1C",
                    0.9600249642565921
                ],
                [
                    "CC=CC(OOC(O)CCCCN(O)CC(=O)Nc1c(C)cccc1C)=C(C)C=CCCCCCN(S)CCSF",
                    0.9600119644668708
                ],
                [
                    "CC=CC(OOC(O)CCCCN(O)CC(=O)Nc1c(C)cccc1C)=C(C)C=CCCCCCN(P)CCSF",
                    0.9600119644668708
                ],
                [
                    "CC=CC(OOC(O)CCCCN(O)CC(=O)Nc1c(C)cccc1C)=C(C)C=CCCCCCN(F)CCSS",
                    0.9600119644668708
                ],
                [
                    "CC=CC(OOC(O)CCCCN(O)CC(=O)Nc1c(C)cccc1C)=C(C)C=CCCCCCN(F)CCSP",
                    0.9600119644668708
                ],
                [
                    "CC=CC(OOC(O)CCCCN(O)CC(=O)Nc1c(C)cccc1C)=C(C)C=CCCCCCN(F)CCS#[SH]",
                    0.9600119644668708
                ],
                [
                    "CC=CC(OOC(O)CCCCN(O)CC(=O)Nc1c(C)cccc1C)=C(C)C=CCCCCCN(F)CCS#P",
                    0.9600119644668708
                ],
                [
                    "CC=CC(OOC(O)CCCCN(O)CC(=O)Nc1c(C)cccc1C)=C(C)C=CCCCCCN(F)CCPCl",
                    0.9600119644668708
                ],
                [
                    "CC=CC(OOC(O)CCCCN(O)CC(=O)Nc1c(C)cccc1C)=C(C)C=CCCCCCN(F)CCCCl",
                    0.9600119644668708
                ],
                [
                    "CC=CC(OOC(O)CCCCN(O)CC(=O)Nc1c(C)cccc1C)=C(C)C=CCCCCCN(F)CCCBr",
                    0.9600119644668708
                ],
                [
                    "CC=CC(OOC(O)CCCCN(O)CC(=O)Nc1c(C)cccc1C)=C(C)C=CCCCCCN(F)CCC#P",
                    0.9600119644668708
                ],
                [
                    "CC=CC(OOC(O)CCCCN(O)CC(=O)Nc1c(C)cccc1C)=C(C)C=CCCCCCN(Br)CCPF",
                    0.9600119644668708
                ],
                [
                    "CC=CC(OOC(O)CCCCN(O)CC(=O)Nc1c(C)c#ccc1C)=C(C)C=CCCCCCN(F)CCPBr",
                    0.9600119644668708
                ],
                [
                    "CC=CC(OOC(O)CCCCN(O)CC(=O)Nc1c(C)c#ccc1C)=C(C)C=CCCCCCN(Cl)CCSF",
                    0.9600119644668708
                ],
                [
                    "CC=CC(OOC(O)CCCCN(O)CC(=O)Nc1c(C)c#ccc1C)=C(C)C=CCCCCCN(Br)CCSF",
                    0.9600119644668708
                ],
                [
                    "CC=CC(OOC(O)CCCCN(O)CC(=O)Nc1c(C)c#ccc1C)=C(C)C=CCCCCCN(Br)CCPF",
                    0.9600119644668708
                ]
            ],
            "execution_time": 263556.00976991653,
            "number_scoring_function_calls": 6110934,
            "metadata": {
                "top_1": 0.9648719460282051,
                "top_10": 0.9637164532704128,
                "top_100": 0.9608241822371579,
                "internal_similarity_max": 1.0,
                "internal_similarity_mean": 0.588989028642613,
                "internal_similarity_histogram_density": [
                    [
                        0.1,
                        0.0,
                        0.057999999999999975,
                        0.9640000000000002,
                        1.086,
                        3.199999999999997,
                        2.4000000000000004,
                        1.4880000000000004,
                        0.6400000000000002,
                        0.06400000000000002
                    ]
                ],
                "internal_similarity_histogram_bins": [
                    [
                        0.0,
                        0.1,
                        0.2,
                        0.30000000000000004,
                        0.4,
                        0.5,
                        0.6000000000000001,
                        0.7000000000000001,
                        0.8,
                        0.9,
                        1.0
                    ]
                ]
            }
        },
        {
            "benchmark_name": "Perindopril MPO",
            "score": 0.8455880152254339,
            "optimized_molecules": [
                [
                    "CCOC(=O)C(CCp1[pH]c2[pH][pH]c21)NC(C)C(=O)N1C(C(=O)O)CC2CCCCC21",
                    0.8469895538599198
                ],
                [
                    "CCOC(=O)C(CCp1[pH]c2[pH][nH]c21)NC(C)C(=O)N1C(C(=O)O)CC2CCCCC21",
                    0.8469895538599198
                ],
                [
                    "CCOC(=O)C(CCp1[pH]c2[nH][pH]c21)NC(C)C(=O)N1C(C(=O)O)CC2CCCCC21",
                    0.8469895538599198
                ],
                [
                    "CCOC(=O)C(CCp1[pH]c2[nH][nH]c21)NC(C)C(=O)N1C(C(=O)O)CC2CCCCC21",
                    0.8469895538599198
                ],
                [
                    "CCOC(=O)C(CCp1[nH]c2[pH][pH]c21)NC(C)C(=O)N1C(C(=O)O)CC2CCCCC21",
                    0.8469895538599198
                ],
                [
                    "CCOC(=O)C(CCp1[nH]c2[pH][nH]c21)NC(C)C(=O)N1C(C(=O)O)CC2CCCCC21",
                    0.8469895538599198
                ],
                [
                    "CCOC(=O)C(CCp1[nH]c2[nH][pH]c21)NC(C)C(=O)N1C(C(=O)O)CC2CCCCC21",
                    0.8469895538599198
                ],
                [
                    "CCOC(=O)C(CCp1[nH]c2[nH][nH]c21)NC(C)C(=O)N1C(C(=O)O)CC2CCCCC21",
                    0.8469895538599198
                ],
                [
                    "CCOC(=O)C(CCn1[pH]c2[pH][pH]c21)NC(C)C(=O)N1C(C(=O)O)CC2CCCCC21",
                    0.8469895538599198
                ],
                [
                    "CCOC(=O)C(CCn1[pH]c2[pH][nH]c21)NC(C)C(=O)N1C(C(=O)O)CC2CCCCC21",
                    0.8469895538599198
                ],
                [
                    "CCOC(=O)C(CCn1[pH]c2[nH][pH]c21)NC(C)C(=O)N1C(C(=O)O)CC2CCCCC21",
                    0.8469895538599198
                ],
                [
                    "CCOC(=O)C(CCn1[pH]c2[nH][nH]c21)NC(C)C(=O)N1C(C(=O)O)CC2CCCCC21",
                    0.8469895538599198
                ],
                [
                    "CCOC(=O)C(CCn1[nH]c2[pH][pH]c21)NC(C)C(=O)N1C(C(=O)O)CC2CCCCC21",
                    0.8469895538599198
                ],
                [
                    "CCOC(=O)C(CCn1[nH]c2[pH][nH]c21)NC(C)C(=O)N1C(C(=O)O)CC2CCCCC21",
                    0.8469895538599198
                ],
                [
                    "CCOC(=O)C(CCn1[nH]c2[nH][pH]c21)NC(C)C(=O)N1C(C(=O)O)CC2CCCCC21",
                    0.8469895538599198
                ],
                [
                    "CCOC(=O)C(CCn1[nH]c2[nH][nH]c21)NC(C)C(=O)N1C(C(=O)O)CC2CCCCC21",
                    0.8469895538599198
                ],
                [
                    "CCCC(NC(C)C(=O)N1C(C(=O)O)CC2CCCCC(n3[pH]c4[pH][pH]c43)C21)C(=O)OCC",
                    0.8460434230488472
                ],
                [
                    "CCCC(NC(C)C(=O)N1C(C(=O)O)CC2CCCCC(n3[pH]c4[pH][nH]c43)C21)C(=O)OCC",
                    0.8460434230488472
                ],
                [
                    "CCCC(NC(C)C(=O)N1C(C(=O)O)CC2CCCCC(n3[pH]c4[nH][pH]c43)C21)C(=O)OCC",
                    0.8460434230488472
                ],
                [
                    "CCCC(NC(C)C(=O)N1C(C(=O)O)CC2CCCCC(n3[pH]c4[nH][nH]c43)C21)C(=O)OCC",
                    0.8460434230488472
                ],
                [
                    "CCCC(NC(C)C(=O)N1C(C(=O)O)CC2CCCCC(n3[nH]c4[pH][pH]c43)C21)C(=O)OCC",
                    0.8460434230488472
                ],
                [
                    "CCCC(NC(C)C(=O)N1C(C(=O)O)CC2CCCCC(n3[nH]c4[pH][nH]c43)C21)C(=O)OCC",
                    0.8460434230488472
                ],
                [
                    "CCCC(NC(C)C(=O)N1C(C(=O)O)CC2CCCCC(n3[nH]c4[nH][pH]c43)C21)C(=O)OCC",
                    0.8460434230488472
                ],
                [
                    "CCCC(NC(C)C(=O)N1C(C(=O)O)CC2CCCCC(n3[nH]c4[nH][nH]c43)C21)C(=O)OCC",
                    0.8460434230488472
                ],
                [
                    "CCCC(NC(C)C(=O)N1C(C(=O)O)CC2CCCCC(p3[pH]c4[pH][pH]c43)CC21)C(=O)OCC",
                    0.8434098684421276
                ],
                [
                    "CCCC(NC(C)C(=O)N1C(C(=O)O)CC2CCCCC(p3[pH]c4[pH][nH]c43)CC21)C(=O)OCC",
                    0.8434098684421276
                ],
                [
                    "CCCC(NC(C)C(=O)N1C(C(=O)O)CC2CCCCC(p3[pH]c4[nH][pH]c43)CC21)C(=O)OCC",
                    0.8434098684421276
                ],
                [
                    "CCCC(NC(C)C(=O)N1C(C(=O)O)CC2CCCCC(p3[pH]c4[nH][nH]c43)CC21)C(=O)OCC",
                    0.8434098684421276
                ],
                [
                    "CCCC(NC(C)C(=O)N1C(C(=O)O)CC2CCCCC(p3[nH]c4[pH][pH]c43)CC21)C(=O)OCC",
                    0.8434098684421276
                ],
                [
                    "CCCC(NC(C)C(=O)N1C(C(=O)O)CC2CCCCC(p3[nH]c4[pH][nH]c43)CC21)C(=O)OCC",
                    0.8434098684421276
                ],
                [
                    "CCCC(NC(C)C(=O)N1C(C(=O)O)CC2CCCCC(p3[nH]c4[nH][pH]c43)CC21)C(=O)OCC",
                    0.8434098684421276
                ],
                [
                    "CCCC(NC(C)C(=O)N1C(C(=O)O)CC2CCCCC(p3[nH]c4[nH][nH]c43)CC21)C(=O)OCC",
                    0.8434098684421276
                ],
                [
                    "CCCC(NC(C)C(=O)N1C(C(=O)O)CC2CCCCC(n3[pH]c4[pH][pH]c43)CC21)C(=O)OCC",
                    0.8434098684421276
                ],
                [
                    "CCCC(NC(C)C(=O)N1C(C(=O)O)CC2CCCCC(n3[pH]c4[pH][nH]c43)CC21)C(=O)OCC",
                    0.8434098684421276
                ],
                [
                    "CCCC(NC(C)C(=O)N1C(C(=O)O)CC2CCCCC(n3[pH]c4[nH][pH]c43)CC21)C(=O)OCC",
                    0.8434098684421276
                ],
                [
                    "CCCC(NC(C)C(=O)N1C(C(=O)O)CC2CCCCC(n3[pH]c4[nH][nH]c43)CC21)C(=O)OCC",
                    0.8434098684421276
                ],
                [
                    "CCCC(NC(C)C(=O)N1C(C(=O)O)CC2CCCCC(n3[nH]c4[pH][pH]c43)CC21)C(=O)OCC",
                    0.8434098684421276
                ],
                [
                    "CCCC(NC(C)C(=O)N1C(C(=O)O)CC2CCCCC(n3[nH]c4[pH][nH]c43)CC21)C(=O)OCC",
                    0.8434098684421276
                ],
                [
                    "CCCC(NC(C)C(=O)N1C(C(=O)O)CC2CCCCC(n3[nH]c4[nH][pH]c43)CC21)C(=O)OCC",
                    0.8434098684421276
                ],
                [
                    "CCCC(NC(C)C(=O)N1C(C(=O)O)CC2CCCCC(n3[nH]c4[nH][nH]c43)CC21)C(=O)OCC",
                    0.8434098684421276
                ],
                [
                    "CCCC(NC(C)C(=O)N1C(C(=O)O)CC2CC(p3[pH]c4[pH][pH]c43)CCCCC21)C(=O)OCC",
                    0.8434098684421276
                ],
                [
                    "CCCC(NC(C)C(=O)N1C(C(=O)O)CC2CC(p3[pH]c4[pH][nH]c43)CCCCC21)C(=O)OCC",
                    0.8434098684421276
                ],
                [
                    "CCCC(NC(C)C(=O)N1C(C(=O)O)CC2CC(p3[pH]c4[nH][pH]c43)CCCCC21)C(=O)OCC",
                    0.8434098684421276
                ],
                [
                    "CCCC(NC(C)C(=O)N1C(C(=O)O)CC2CC(p3[pH]c4[nH][nH]c43)CCCCC21)C(=O)OCC",
                    0.8434098684421276
                ],
                [
                    "CCCC(NC(C)C(=O)N1C(C(=O)O)CC2CC(p3[nH]c4[pH][pH]c43)CCCCC21)C(=O)OCC",
                    0.8434098684421276
                ],
                [
                    "CCCC(NC(C)C(=O)N1C(C(=O)O)CC2CC(p3[nH]c4[pH][nH]c43)CCCCC21)C(=O)OCC",
                    0.8434098684421276
                ],
                [
                    "CCCC(NC(C)C(=O)N1C(C(=O)O)CC2CC(p3[nH]c4[nH][pH]c43)CCCCC21)C(=O)OCC",
                    0.8434098684421276
                ],
                [
                    "CCCC(NC(C)C(=O)N1C(C(=O)O)CC2CC(p3[nH]c4[nH][nH]c43)CCCCC21)C(=O)OCC",
                    0.8434098684421276
                ],
                [
                    "CCCC(NC(C)C(=O)N1C(C(=O)O)CC2CC(n3[pH]c4[pH][pH]c43)CCCCC21)C(=O)OCC",
                    0.8434098684421276
                ],
                [
                    "CCCC(NC(C)C(=O)N1C(C(=O)O)CC2CC(n3[pH]c4[pH][nH]c43)CCCCC21)C(=O)OCC",
                    0.8434098684421276
                ],
                [
                    "CCCC(NC(C)C(=O)N1C(C(=O)O)CC2CC(n3[pH]c4[nH][pH]c43)CCCCC21)C(=O)OCC",
                    0.8434098684421276
                ],
                [
                    "CCCC(NC(C)C(=O)N1C(C(=O)O)CC2CC(n3[pH]c4[nH][nH]c43)CCCCC21)C(=O)OCC",
                    0.8434098684421276
                ],
                [
                    "CCCC(NC(C)C(=O)N1C(C(=O)O)CC2CC(n3[nH]c4[pH][pH]c43)CCCCC21)C(=O)OCC",
                    0.8434098684421276
                ],
                [
                    "CCCC(NC(C)C(=O)N1C(C(=O)O)CC2CC(n3[nH]c4[pH][nH]c43)CCCCC21)C(=O)OCC",
                    0.8434098684421276
                ],
                [
                    "CCCC(NC(C)C(=O)N1C(C(=O)O)CC2CC(n3[nH]c4[nH][pH]c43)CCCCC21)C(=O)OCC",
                    0.8434098684421276
                ],
                [
                    "CCCC(NC(C)C(=O)N1C(C(=O)O)CC2CC(n3[nH]c4[nH][nH]c43)CCCCC21)C(=O)OCC",
                    0.8434098684421276
                ],
                [
                    "CCCC(NC(C)C(=O)N1C(C(=O)O)CC2CCCCC(p3[pH]c4[pH][pH]c43)CCC21)C(=O)OCC",
                    0.8408749651825217
                ],
                [
                    "CCCC(NC(C)C(=O)N1C(C(=O)O)CC2CCCCC(p3[pH]c4[pH][nH]c43)CCC21)C(=O)OCC",
                    0.8408749651825217
                ],
                [
                    "CCCC(NC(C)C(=O)N1C(C(=O)O)CC2CCCCC(p3[pH]c4[nH][pH]c43)CCC21)C(=O)OCC",
                    0.8408749651825217
                ],
                [
                    "CCCC(NC(C)C(=O)N1C(C(=O)O)CC2CCCCC(p3[pH]c4[nH][nH]c43)CCC21)C(=O)OCC",
                    0.8408749651825217
                ],
                [
                    "CCCC(NC(C)C(=O)N1C(C(=O)O)CC2CCCCC(p3[nH]c4[pH][pH]c43)CCC21)C(=O)OCC",
                    0.8408749651825217
                ],
                [
                    "CCCC(NC(C)C(=O)N1C(C(=O)O)CC2CCCCC(p3[nH]c4[pH][nH]c43)CCC21)C(=O)OCC",
                    0.8408749651825217
                ],
                [
                    "CCCC(NC(C)C(=O)N1C(C(=O)O)CC2CCCCC(p3[nH]c4[nH][pH]c43)CCC21)C(=O)OCC",
                    0.8408749651825217
                ],
                [
                    "CCCC(NC(C)C(=O)N1C(C(=O)O)CC2CCCCC(p3[nH]c4[nH][nH]c43)CCC21)C(=O)OCC",
                    0.8408749651825217
                ],
                [
                    "CCCC(NC(C)C(=O)N1C(C(=O)O)CC2CCCCC(n3[pH]c4[pH][pH]c43)CCC21)C(=O)OCC",
                    0.8408749651825217
                ],
                [
                    "CCCC(NC(C)C(=O)N1C(C(=O)O)CC2CCCCC(n3[pH]c4[pH][nH]c43)CCC21)C(=O)OCC",
                    0.8408749651825217
                ],
                [
                    "CCCC(NC(C)C(=O)N1C(C(=O)O)CC2CCCCC(n3[pH]c4[nH][pH]c43)CCC21)C(=O)OCC",
                    0.8408749651825217
                ],
                [
                    "CCCC(NC(C)C(=O)N1C(C(=O)O)CC2CCCCC(n3[pH]c4[nH][nH]c43)CCC21)C(=O)OCC",
                    0.8408749651825217
                ],
                [
                    "CCCC(NC(C)C(=O)N1C(C(=O)O)CC2CCCCC(n3[nH]c4[pH][pH]c43)CCC21)C(=O)OCC",
                    0.8408749651825217
                ],
                [
                    "CCCC(NC(C)C(=O)N1C(C(=O)O)CC2CCCCC(n3[nH]c4[pH][nH]c43)CCC21)C(=O)OCC",
                    0.8408749651825217
                ],
                [
                    "CCCC(NC(C)C(=O)N1C(C(=O)O)CC2CCCCC(n3[nH]c4[nH][pH]c43)CCC21)C(=O)OCC",
                    0.8408749651825217
                ],
                [
                    "CCCC(NC(C)C(=O)N1C(C(=O)O)CC2CCCCC(n3[nH]c4[nH][nH]c43)CCC21)C(=O)OCC",
                    0.8408749651825217
                ],
                [
                    "CCCC(NC(C)C(=O)N1C(C(=O)O)CC2CCC(p3[pH]c4[pH][pH]c43)CCCCC21)C(=O)OCC",
                    0.8408749651825217
                ],
                [
                    "CCCC(NC(C)C(=O)N1C(C(=O)O)CC2CCC(p3[pH]c4[pH][nH]c43)CCCCC21)C(=O)OCC",
                    0.8408749651825217
                ],
                [
                    "CCCC(NC(C)C(=O)N1C(C(=O)O)CC2CCC(p3[pH]c4[nH][pH]c43)CCCCC21)C(=O)OCC",
                    0.8408749651825217
                ],
                [
                    "CCCC(NC(C)C(=O)N1C(C(=O)O)CC2CCC(p3[pH]c4[nH][nH]c43)CCCCC21)C(=O)OCC",
                    0.8408749651825217
                ],
                [
                    "CCCC(NC(C)C(=O)N1C(C(=O)O)CC2CCC(p3[nH]c4[pH][pH]c43)CCCCC21)C(=O)OCC",
                    0.8408749651825217
                ],
                [
                    "CCCC(NC(C)C(=O)N1C(C(=O)O)CC2CCC(p3[nH]c4[pH][nH]c43)CCCCC21)C(=O)OCC",
                    0.8408749651825217
                ],
                [
                    "CCCC(NC(C)C(=O)N1C(C(=O)O)CC2CCC(p3[nH]c4[nH][pH]c43)CCCCC21)C(=O)OCC",
                    0.8408749651825217
                ],
                [
                    "CCCC(NC(C)C(=O)N1C(C(=O)O)CC2CCC(p3[nH]c4[nH][nH]c43)CCCCC21)C(=O)OCC",
                    0.8408749651825217
                ],
                [
                    "CCCC(NC(C)C(=O)N1C(C(=O)O)CC2CCC(n3[pH]c4[pH][pH]c43)CCCCC21)C(=O)OCC",
                    0.8408749651825217
                ],
                [
                    "CCCC(NC(C)C(=O)N1C(C(=O)O)CC2CCC(n3[pH]c4[pH][nH]c43)CCCCC21)C(=O)OCC",
                    0.8408749651825217
                ],
                [
                    "CCCC(NC(C)C(=O)N1C(C(=O)O)CC2CCC(n3[pH]c4[nH][pH]c43)CCCCC21)C(=O)OCC",
                    0.8408749651825217
                ],
                [
                    "CCCC(NC(C)C(=O)N1C(C(=O)O)CC2CCC(n3[pH]c4[nH][nH]c43)CCCCC21)C(=O)OCC",
                    0.8408749651825217
                ],
                [
                    "CCCC(NC(C)C(=O)N1C(C(=O)O)CC2CCC(n3[nH]c4[pH][pH]c43)CCCCC21)C(=O)OCC",
                    0.8408749651825217
                ],
                [
                    "CCCC(NC(C)C(=O)N1C(C(=O)O)CC2CCC(n3[nH]c4[pH][nH]c43)CCCCC21)C(=O)OCC",
                    0.8408749651825217
                ],
                [
                    "CCCC(NC(C)C(=O)N1C(C(=O)O)CC2CCC(n3[nH]c4[nH][pH]c43)CCCCC21)C(=O)OCC",
                    0.8408749651825217
                ],
                [
                    "CCCC(NC(C)C(=O)N1C(C(=O)O)CC2CCC(n3[nH]c4[nH][nH]c43)CCCCC21)C(=O)OCC",
                    0.8408749651825217
                ],
                [
                    "CCCC(NC(C)C(=O)N1C(C(=O)O)CC2CCCCC(p3[nH]c4[pH][pH]c43)CCCC21)C(=O)OCC",
                    0.8384332394589941
                ],
                [
                    "CCCC(NC(C)C(=O)N1C(C(=O)O)CC2CCCCC(n3[pH]c4[pH][pH]c43)CCCC21)C(=O)OCC",
                    0.8384332394589941
                ],
                [
                    "CCCC(NC(C)C(=O)N1C(C(=O)O)CC2CCCCC(n3[pH]c4[nH][nH]c43)CCCC21)C(=O)OCC",
                    0.8384332394589941
                ],
                [
                    "CCCC(NC(C)C(=O)N1C(C(=O)O)CC2CCCCC(n3[nH]c4[pH][pH]c43)CCCC21)C(=O)OCC",
                    0.8384332394589941
                ],
                [
                    "CCCC(NC(C)C(=O)N1C(C(=O)O)CC2CCCCC(n3[nH]c4[nH][pH]c43)CCCC21)C(=O)OCC",
                    0.8384332394589941
                ],
                [
                    "CCCC(NC(C)C(=O)N1C(C(=O)O)CC2CCCC(p3[pH]c4[pH][nH]c43)CCCCC21)C(=O)OCC",
                    0.8384332394589941
                ],
                [
                    "CCCC(NC(C)C(=O)N1C(C(=O)O)CC2CCCC(p3[pH]c4[nH][pH]c43)CCCCC21)C(=O)OCC",
                    0.8384332394589941
                ],
                [
                    "CCCC(NC(C)C(=O)N1C(C(=O)O)CC2CCCC(p3[nH]c4[pH][nH]c43)CCCCC21)C(=O)OCC",
                    0.8384332394589941
                ],
                [
                    "CCCC(NC(C)C(=O)N1C(C(=O)O)CC2CCCC(n3[pH]c4[pH][nH]c43)CCCCC21)C(=O)OCC",
                    0.8384332394589941
                ],
                [
                    "CCCC(NC(C)C(=O)N1C(C(=O)O)CC2CCCC(n3[pH]c4[nH][pH]c43)CCCCC21)C(=O)OCC",
                    0.8384332394589941
                ],
                [
                    "CCCC(NC(C)C(=O)N1C(C(=O)O)CC2CCCC(n3[pH]c4[nH][nH]c43)CCCCC21)C(=O)OCC",
                    0.8384332394589941
                ],
                [
                    "CCCC(NC(C)C(=O)N1C(C(=O)O)CC2CCCC(n3[nH]c4[pH][nH]c43)CCCCC21)C(=O)OCC",
                    0.8384332394589941
                ]
            ],
            "execution_time": 8.308513402938843,
            "number_scoring_function_calls": 1000,
            "metadata": {
                "top_1": 0.8469895538599198,
                "top_10": 0.8469895538599197,
                "top_100": 0.8427849379564623,
                "internal_similarity_max": 1.0,
                "internal_similarity_mean": 0.6408732827403641,
                "internal_similarity_histogram_density": [
                    [
                        0.1,
                        0.0,
                        0.0,
                        0.0,
                        0.0,
                        2.9159999999999973,
                        5.004000000000001,
                        1.5660000000000003,
                        0.19800000000000004,
                        0.21600000000000005
                    ]
                ],
                "internal_similarity_histogram_bins": [
                    [
                        0.0,
                        0.1,
                        0.2,
                        0.30000000000000004,
                        0.4,
                        0.5,
                        0.6000000000000001,
                        0.7000000000000001,
                        0.8,
                        0.9,
                        1.0
                    ]
                ]
            }
        },
        {
            "benchmark_name": "Amlodipine MPO",
            "score": 0.7995266887327518,
            "optimized_molecules": [
                [
                    "CCOC(=O)C1=C2C3=C(COCCN)NC(C)=C(C(=O)OC)C3C(Cl)=CC12",
                    0.8008148024519071
                ],
                [
                    "CCOC(=O)C1=C2C3=C(C)NC(COCCN)=C(C(=O)OC)C3C(Cl)=CC12",
                    0.8008148024519071
                ],
                [
                    "CCOC(=O)C1=C(Cl)[SH]2C=C2C2=C(C)NC(COCCN)=C(C(=O)OC)C21",
                    0.8008148024519071
                ],
                [
                    "CCOC(=O)C1=C(Cl)C2C(C(=O)OC)=C(COCCN)NC(C)=C2S2=CC12",
                    0.8008148024519071
                ],
                [
                    "CCOC(=O)C1=C(Cl)C2C(C(=O)OC)=C(C)NC(COCCN)=C2S2=CC12",
                    0.8008148024519071
                ],
                [
                    "CCOC(=O)C1=C(Cl)C2C(C(=O)OC)=C(C)NC(COCCN)=C2C2=CC21",
                    0.8008148024519071
                ],
                [
                    "CCOC(=O)C1=C(Cl)C2C(=C(C)NC(COCCN)=C2C(=O)OC)C2=CC21",
                    0.8008148024519071
                ],
                [
                    "CCOC(=O)C1=C(COCCN)NC(C)=C2C3C=C3C(Cl)=C(C(=O)OC)C12",
                    0.8008148024519071
                ],
                [
                    "CCOC(=O)C1=C(COCCN)NC(C)=C2C3=C[SH]3C(Cl)=C(C(=O)OC)C21",
                    0.8008148024519071
                ],
                [
                    "CCOC(=O)C1=C(COCCN)NC(C)=C2C3=CN3C(Cl)=C(C(=O)OC)C21",
                    0.8008148024519071
                ],
                [
                    "CCOC(=O)C1=C(COCCN)NC(C)=C2C3=CC3C(Cl)=C(C(=O)OC)C21",
                    0.8008148024519071
                ],
                [
                    "CCOC(=O)C1=C(COCCN)NC(C)=C2C3=CC3C(C(=O)OC)=C(Cl)C21",
                    0.8008148024519071
                ],
                [
                    "CCOC(=O)C1=C(COCCN)NC(C)=C2C3=C(C(=O)OC)C3C=C(Cl)C21",
                    0.8008148024519071
                ],
                [
                    "CCOC(=O)C1=C(COCCN)NC(C)=C2C1C(Cl)=C(C(=O)OC)C1C=S21",
                    0.8008148024519071
                ],
                [
                    "CCOC(=O)C1=C(COCCN)NC(C)=C2C1C(C(=O)OC)=C(Cl)[SH]1C=S21",
                    0.8008148024519071
                ],
                [
                    "CCOC(=O)C1=C(C)NC(COCCN)=C2C3=CP3C(Cl)=C(C(=O)OC)C12",
                    0.8008148024519071
                ],
                [
                    "CCOC(=O)C1=C(C)NC(COCCN)=C2C3=CN3C(Cl)=C(C(=O)OC)C12",
                    0.8008148024519071
                ],
                [
                    "CCOC(=O)C1=C(C)NC(COCCN)=C2C3=CC3C(C(=O)OC)=C(Cl)C12",
                    0.8008148024519071
                ],
                [
                    "CCOC(=O)C1=C(C)NC(COCCN)=C2C3=C(C(=O)OC)C3C=C(Cl)C12",
                    0.8008148024519071
                ],
                [
                    "CCOC(=O)C1=C(C)NC(COCCN)=C2C1C(Cl)=C(C(=O)OC)C1C=S21",
                    0.8008148024519071
                ],
                [
                    "CCOC(=O)C1=C(Cl)C2C(C(=O)OC)=C(COCCN)NC(C)=C2[SH]2C=CC12",
                    0.7989354619369612
                ],
                [
                    "CCOC(=O)C1=C(Cl)C2C(C(=O)OC)=C(COCCN)NC(C)=C2P2C=CC12",
                    0.7989354619369612
                ],
                [
                    "CCOC(=O)C1=C(Cl)C2C(C(=O)OC)=C(COCCN)NC(C)=C2N2C=CC12",
                    0.7989354619369612
                ],
                [
                    "CCOC(=O)C1=C(Cl)C2C(C(=O)OC)=C(COCCN)NC(C)=C2C2C=CC12",
                    0.7989354619369612
                ],
                [
                    "CCOC(=O)C1=C(Cl)C2C(C(=O)OC)=C(C)NC(COCCN)=C2[SH]2C=CC12",
                    0.7989354619369612
                ],
                [
                    "CCOC(=O)C1=C(Cl)C2C(C(=O)OC)=C(C)NC(COCCN)=C2P2C=CC12",
                    0.7989354619369612
                ],
                [
                    "CCOC(=O)C1=C(Cl)C2C(C(=O)OC)=C(C)NC(COCCN)=C2N2C=CC12",
                    0.7989354619369612
                ],
                [
                    "CCOC(=O)C1=C(Cl)C2C(C(=O)OC)=C(C)NC(COCCN)=C2C2C=CC12",
                    0.7989354619369612
                ],
                [
                    "CCOC(=O)C1=C(Cl)C2C(=C(COCCN)NC(C)=C2C(=O)OC)C=[SH]2=CC12",
                    0.7989354619369612
                ],
                [
                    "CCOC(=O)C1=C(Cl)C2C(=C(C)NC(COCCN)=C2C(=O)OC)C=[SH]2=CC12",
                    0.7989354619369612
                ],
                [
                    "CCOC(=O)C1=C(COCCN)NC(C)=C2C=[SH]3=CC3C(C(=O)OC)=C(Cl)C21",
                    0.7989354619369612
                ],
                [
                    "CCOC(=O)C1=C(COCCN)NC(C)=C2C1C(Cl)=C(C(=O)OC)C1C=C[SH]21",
                    0.7989354619369612
                ],
                [
                    "CCOC(=O)C1=C(COCCN)NC(C)=C2C1C(Cl)=C(C(=O)OC)C1C=CP21",
                    0.7989354619369612
                ],
                [
                    "CCOC(=O)C1=C(COCCN)NC(C)=C2C1C(Cl)=C(C(=O)OC)C1C=CN21",
                    0.7989354619369612
                ],
                [
                    "CCOC(=O)C1=C(COCCN)NC(C)=C2C1C(Cl)=C(C(=O)OC)C1C=CC21",
                    0.7989354619369612
                ],
                [
                    "CCOC(=O)C1=C(C)NC(COCCN)=C2C=[SH]3=CC3C(C(=O)OC)=C(Cl)C21",
                    0.7989354619369612
                ],
                [
                    "CCOC(=O)C1=C(C)NC(COCCN)=C2C1C(Cl)=C(C(=O)OC)C1C=C[SH]21",
                    0.7989354619369612
                ],
                [
                    "CCOC(=O)C1=C(C)NC(COCCN)=C2C1C(Cl)=C(C(=O)OC)C1C=CP21",
                    0.7989354619369612
                ],
                [
                    "CCOC(=O)C1=C(C)NC(COCCN)=C2C1C(Cl)=C(C(=O)OC)C1C=CN21",
                    0.7989354619369612
                ],
                [
                    "CCOC(=O)C1=C(C)NC(COCCN)=C2C1C(Cl)=C(C(=O)OC)C1C=CC21",
                    0.7989354619369612
                ],
                [
                    "CCOC(=O)C1=C(Cl)C2C(=C(COCCN)NC(C)=C2C(=O)OC)C=S2C=CC12",
                    0.7971302695712079
                ],
                [
                    "CCOC(=O)C1=C(Cl)C2C(=C(COCCN)NC(C)=C2C(=O)OC)C=C2C=CC21",
                    0.7971302695712079
                ],
                [
                    "CCOC(=O)C1=C(Cl)C2C(=C(C)NC(COCCN)=C2C(=O)OC)C=S2C=CC12",
                    0.7971302695712079
                ],
                [
                    "CCOC(=O)C1=C(Cl)C2C(=C(C)NC(COCCN)=C2C(=O)OC)C=C2C=CC21",
                    0.7971302695712079
                ],
                [
                    "CCOC(=O)C1=C(COCCN)NC(C)=C2C=S3C=CC3C(C(=O)OC)=C(Cl)C21",
                    0.7971302695712079
                ],
                [
                    "CCOC(=O)C1=C(C)NC(COCCN)=C2C=S3C=CC3C(C(=O)OC)=C(Cl)C21",
                    0.7971302695712079
                ],
                [
                    "CCOC(=O)C1=C(C)NC(COCCN)=C2C=C3C=CC3C(C(=O)OC)=C(Cl)C21",
                    0.7971302695712079
                ],
                [
                    "CCOC(=O)C1=C(Cl)C2C(C(=O)OC)=C(COCCN)NC(C)=C2S2(C=C2)C1S",
                    0.7947194142390263
                ],
                [
                    "CCOC(=O)C1=C(Cl)C2C(C(=O)OC)=C(COCCN)NC(C)=C2S2(C=C2)C1P",
                    0.7947194142390263
                ],
                [
                    "CCOC(=O)C1=C(Cl)C2C(C(=O)OC)=C(COCCN)NC(C)=C2S2(C=C2)C1O",
                    0.7947194142390263
                ],
                [
                    "CCOC(=O)C1=C(Cl)C2C(C(=O)OC)=C(COCCN)NC(C)=C2S2(C=C2)C1N",
                    0.7947194142390263
                ],
                [
                    "CCOC(=O)C1=C(Cl)C2C(C(=O)OC)=C(COCCN)NC(C)=C2S2(C=C2)C1Cl",
                    0.7947194142390263
                ],
                [
                    "CCOC(=O)C1=C(Cl)C2C(C(=O)OC)=C(COCCN)NC(C)=C2S2(C=C2)C1C",
                    0.7947194142390263
                ],
                [
                    "CCOC(=O)C1=C(Cl)C2C(C(=O)OC)=C(COCCN)NC(C)=C2S2(C=C2)C1Br",
                    0.7947194142390263
                ],
                [
                    "CCOC(=O)C1=C(Cl)C2C(C(=O)OC)=C(COCCN)NC(C)=C2C2(C=C2)C1O",
                    0.7947194142390263
                ],
                [
                    "CCOC(=O)C1=C(Cl)C2C(C(=O)OC)=C(COCCN)NC(C)=C2C2(C=C2)C1F",
                    0.7947194142390263
                ],
                [
                    "CCOC(=O)C1=C(Cl)C2C(C(=O)OC)=C(COCCN)NC(C)=C2C2(C=C2)C1Cl",
                    0.7947194142390263
                ],
                [
                    "CCOC(=O)C1=C(Cl)C2C(C(=O)OC)=C(C)NC(COCCN)=C2S2(C=C2)C1S",
                    0.7947194142390263
                ],
                [
                    "CCOC(=O)C1=C(Cl)C2C(C(=O)OC)=C(C)NC(COCCN)=C2S2(C=C2)C1P",
                    0.7947194142390263
                ],
                [
                    "CCOC(=O)C1=C(Cl)C2C(C(=O)OC)=C(C)NC(COCCN)=C2S2(C=C2)C1O",
                    0.7947194142390263
                ],
                [
                    "CCOC(=O)C1=C(Cl)C2C(C(=O)OC)=C(C)NC(COCCN)=C2S2(C=C2)C1N",
                    0.7947194142390263
                ],
                [
                    "CCOC(=O)C1=C(Cl)C2C(C(=O)OC)=C(C)NC(COCCN)=C2S2(C=C2)C1F",
                    0.7947194142390263
                ],
                [
                    "CCOC(=O)C1=C(Cl)C2C(C(=O)OC)=C(C)NC(COCCN)=C2S2(C=C2)C1Cl",
                    0.7947194142390263
                ],
                [
                    "CCOC(=O)C1=C(Cl)C2C(C(=O)OC)=C(C)NC(COCCN)=C2S2(C=C2)C1C",
                    0.7947194142390263
                ],
                [
                    "CCOC(=O)C1=C(Cl)C2C(C(=O)OC)=C(C)NC(COCCN)=C2S2(=CC=2)C1N",
                    0.7947194142390263
                ],
                [
                    "CCOC(=O)C1=C(Cl)C2C(C(=O)OC)=C(C)NC(COCCN)=C2C2(C=C2)C1S",
                    0.7947194142390263
                ],
                [
                    "CCOC(=O)C1=C(Cl)C2C(C(=O)OC)=C(C)NC(COCCN)=C2C2(C=C2)C1P",
                    0.7947194142390263
                ],
                [
                    "CCOC(=O)C1=C(Cl)C2C(C(=O)OC)=C(C)NC(COCCN)=C2C2(C=C2)C1N",
                    0.7947194142390263
                ],
                [
                    "CCOC(=O)C1=C(Cl)C2C(C(=O)OC)=C(C)NC(COCCN)=C2C2(C=C2)C1F",
                    0.7947194142390263
                ],
                [
                    "CCOC(=O)C1=C(Cl)C2C(C(=O)OC)=C(C)NC(COCCN)=C2C2(C=C2)C1Cl",
                    0.7947194142390263
                ],
                [
                    "CCOC(=O)C1=C(Cl)C2C(C(=O)OC)=C(C)NC(COCCN)=C2C2(C=C2)C1C",
                    0.7947194142390263
                ],
                [
                    "CCOC(=O)C1=C(Cl)C2C(C(=O)OC)=C(C)NC(COCCN)=C2C2(C=C2)C1Br",
                    0.7947194142390263
                ],
                [
                    "CCOC(=O)C1=C(COCCN)NC(C)=C2C1C(Cl)=C(C(=O)OC)C(S)S21C=C1",
                    0.7947194142390263
                ],
                [
                    "CCOC(=O)C1=C(COCCN)NC(C)=C2C1C(Cl)=C(C(=O)OC)C(S)C21C=C1",
                    0.7947194142390263
                ],
                [
                    "CCOC(=O)C1=C(COCCN)NC(C)=C2C1C(Cl)=C(C(=O)OC)C(P)S21C=C1",
                    0.7947194142390263
                ],
                [
                    "CCOC(=O)C1=C(COCCN)NC(C)=C2C1C(Cl)=C(C(=O)OC)C(P)C21C=C1",
                    0.7947194142390263
                ],
                [
                    "CCOC(=O)C1=C(COCCN)NC(C)=C2C1C(Cl)=C(C(=O)OC)C(O)S21C=C1",
                    0.7947194142390263
                ],
                [
                    "CCOC(=O)C1=C(COCCN)NC(C)=C2C1C(Cl)=C(C(=O)OC)C(O)C21C=C1",
                    0.7947194142390263
                ],
                [
                    "CCOC(=O)C1=C(COCCN)NC(C)=C2C1C(Cl)=C(C(=O)OC)C(N)S21C=C1",
                    0.7947194142390263
                ],
                [
                    "CCOC(=O)C1=C(COCCN)NC(C)=C2C1C(Cl)=C(C(=O)OC)C(N)C21C=C1",
                    0.7947194142390263
                ],
                [
                    "CCOC(=O)C1=C(COCCN)NC(C)=C2C1C(Cl)=C(C(=O)OC)C(F)S21C=C1",
                    0.7947194142390263
                ],
                [
                    "CCOC(=O)C1=C(COCCN)NC(C)=C2C1C(Cl)=C(C(=O)OC)C(F)C21C=C1",
                    0.7947194142390263
                ],
                [
                    "CCOC(=O)C1=C(COCCN)NC(C)=C2C1C(Cl)=C(C(=O)OC)C(Cl)S21C=C1",
                    0.7947194142390263
                ],
                [
                    "CCOC(=O)C1=C(COCCN)NC(C)=C2C1C(Cl)=C(C(=O)OC)C(Cl)C21C=C1",
                    0.7947194142390263
                ],
                [
                    "CCOC(=O)C1=C(COCCN)NC(C)=C2C1C(Cl)=C(C(=O)OC)C(C)S21C=C1",
                    0.7947194142390263
                ],
                [
                    "CCOC(=O)C1=C(COCCN)NC(C)=C2C1C(Cl)=C(C(=O)OC)C(C)C21C=C1",
                    0.7947194142390263
                ],
                [
                    "CCOC(=O)C1=C(COCCN)NC(C)=C2C1C(Cl)=C(C(=O)OC)C(Br)C21C=C1",
                    0.7947194142390263
                ],
                [
                    "CCOC(=O)C1=C(C)NC(COCCN)=C2C1C(Cl)=C(C(=O)OC)C(S)S21C=C1",
                    0.7947194142390263
                ],
                [
                    "CCOC(=O)C1=C(C)NC(COCCN)=C2C1C(Cl)=C(C(=O)OC)C(S)C21C=C1",
                    0.7947194142390263
                ],
                [
                    "CCOC(=O)C1=C(C)NC(COCCN)=C2C1C(Cl)=C(C(=O)OC)C(P)S21C=C1",
                    0.7947194142390263
                ],
                [
                    "CCOC(=O)C1=C(C)NC(COCCN)=C2C1C(Cl)=C(C(=O)OC)C(P)C21C=C1",
                    0.7947194142390263
                ],
                [
                    "CCOC(=O)C1=C(C)NC(COCCN)=C2C1C(Cl)=C(C(=O)OC)C(O)S21C=C1",
                    0.7947194142390263
                ],
                [
                    "CCOC(=O)C1=C(C)NC(COCCN)=C2C1C(Cl)=C(C(=O)OC)C(O)C21C=C1",
                    0.7947194142390263
                ],
                [
                    "CCOC(=O)C1=C(C)NC(COCCN)=C2C1C(Cl)=C(C(=O)OC)C(N)S21C=C1",
                    0.7947194142390263
                ],
                [
                    "CCOC(=O)C1=C(C)NC(COCCN)=C2C1C(Cl)=C(C(=O)OC)C(N)C21C=C1",
                    0.7947194142390263
                ],
                [
                    "CCOC(=O)C1=C(C)NC(COCCN)=C2C1C(Cl)=C(C(=O)OC)C(F)C21C=C1",
                    0.7947194142390263
                ],
                [
                    "CCOC(=O)C1=C(C)NC(COCCN)=C2C1C(Cl)=C(C(=O)OC)C(Cl)C21C=C1",
                    0.7947194142390263
                ],
                [
                    "CCOC(=O)C1=C(C)NC(COCCN)=C2C1C(Cl)=C(C(=O)OC)C(C)C21C=C1",
                    0.7947194142390263
                ],
                [
                    "CCOC(=O)C1=C(C)NC(COCCN)=C2C1C(Cl)=C(C(=O)OC)C(Br)S21C=C1",
                    0.7947194142390263
                ],
                [
                    "CCOC(=O)C1=C(C)NC(COCCN)=C2C1C(Cl)=C(C(=O)OC)C(Br)C21C=C1",
                    0.7947194142390263
                ]
            ],
            "execution_time": 4.460422992706299,
            "number_scoring_function_calls": 1000,
            "metadata": {
                "top_1": 0.8008148024519071,
                "top_10": 0.8008148024519068,
                "top_100": 0.7969504612944415,
                "internal_similarity_max": 1.0,
                "internal_similarity_mean": 0.6135121612863408,
                "internal_similarity_histogram_density": [
                    [
                        0.1,
                        0.0,
                        0.0,
                        0.0,
                        0.0,
                        5.373999999999995,
                        3.0900000000000007,
                        0.5920000000000001,
                        0.7640000000000002,
                        0.08000000000000003
                    ]
                ],
                "internal_similarity_histogram_bins": [
                    [
                        0.0,
                        0.1,
                        0.2,
                        0.30000000000000004,
                        0.4,
                        0.5,
                        0.6000000000000001,
                        0.7000000000000001,
                        0.8,
                        0.9,
                        1.0
                    ]
                ]
            }
        },
        {
            "benchmark_name": "Sitagliptin MPO",
            "score": 0.946913653330414,
            "optimized_molecules": [
                [
                    "CC1P2C3(N)C(N)C(N=CN(F)F)C24C2(F)C5C3C53C5OC(F)(C16C5C36F)S24F",
                    0.9469136533304143
                ],
                [
                    "CC1C2OC34SC5C(F)C6(N)C(F)(N=CN(F)F)C78C2C7C13C(F)P5C4(N)C68F",
                    0.9469136533304143
                ],
                [
                    "CC1C2OC34SC56C(N=CF)C(N)C7(F)C3P5C(F)(N(F)F)C14C1C2C17C6(N)F",
                    0.9469136533304143
                ],
                [
                    "CC1C2OC34SC56C(N)C(N)C7(F)C8(C2C8C13C(F)(N(F)F)P5C47N=CF)C6F",
                    0.9469136533304143
                ],
                [
                    "CC1C2OC34SC56C(F)C(N=CN(F)F)C7C8(C5F)C(C28F)C13C(N)(F)P6C74N",
                    0.9469136533304143
                ],
                [
                    "CC1C2OC34C5P6C7(F)C13C1C2C12C(F)C6(C(F)(N(F)F)C(N)C52F)S47N=CN",
                    0.9469136533304143
                ],
                [
                    "CC1C2OC34C5C6P7C(N)C13C21C(C1(N=CN(F)F)C6(F)F)C1(F)C7(C5N)S14F",
                    0.9469136533304143
                ],
                [
                    "CC1C2OC34C56C(N)C(N=CN(F)F)C78P5C(F)(F)C13C1C2C1(C6F)C7(N)S84F",
                    0.9469136533304143
                ],
                [
                    "CC1C2OC34C5(N)C6C(N)C(F)C78C(F)C69C(C29F)C13C(F)(P57)S84N=CN(F)F",
                    0.9469136533304143
                ],
                [
                    "CC1C2OC34C1C(N=CN(F)F)P1C35C(F)C36C2C3C62C1(C(N)(F)C5(N)F)S42F",
                    0.9469136533304143
                ],
                [
                    "CC1C2OC34C1C(N)P1C35C(F)(F)C(N)C13C1(C6C2C61C5(F)N=CN(F)F)S43F",
                    0.9469136533304143
                ],
                [
                    "CC1C2OC34C1C(N)(N=CN(F)F)P1C35C(F)C36C2C3C62C1(C(N)C5(F)F)S42F",
                    0.9469136533304143
                ],
                [
                    "CC1C2OC34C1C(N)(N=CN(F)F)P1C35C(F)C(N)C13C1(C6C2C61C5(F)F)S43F",
                    0.9469136533304143
                ],
                [
                    "CC1C2OC34C1C(F)P1C35C(N=CN(F)F)C36C2C3C62C1(C(N)(F)C5(N)F)S42F",
                    0.9469136533304143
                ],
                [
                    "CC1C2OC34C15C1C2C12C1C6(C(N=CN(F)F)C(N)C3(P6C5(N)F)C2(F)F)S14F",
                    0.9469136533304143
                ],
                [
                    "CC1C2OC34C15C1C2C12C(F)C31P(C5(N)F)C3(C(N)C1(F)N=CN(F)F)C2S34F",
                    0.9469136533304143
                ],
                [
                    "CC1C2OC34C15C(N)P1C36C(F)C(N=CN(F)F)C13C(F)(C1(C2C51)C6(N)F)S34F",
                    0.9469136533304143
                ],
                [
                    "CC1C2OC34C15C(F)P1C36C(N)C(N)(F)C13C(F)(C1(C2C15)C6N=CN(F)F)S43F",
                    0.9469136533304143
                ],
                [
                    "CC1C2OC34C15C(F)P1C36C(N)C(F)(N=CN(F)F)C13C(C1(C2C15)C6(N)F)S34F",
                    0.9469136533304143
                ],
                [
                    "CC1C2OC3(N=CN(F)F)C(N)C45C(F)C67C2C6C72C36P4C(N)(F)C1C5(F)S26F",
                    0.9469136533304143
                ],
                [
                    "CC1C2C(N=CN(F)F)P3C45C6C(N)C37C38C(C(C1(F)OC24S73F)C68N)C5(F)F",
                    0.9469136533304143
                ],
                [
                    "CC1C2C(N)P3C45C(F)C(N)C36C37C8C(C1(F)OC24S63F)C87C5(F)N=CN(F)F",
                    0.9469136533304143
                ],
                [
                    "CC1C2C(N)(N=CN(F)F)P3C45C(N)C(F)C36C37C8C(C1(F)OC24S63F)C87C5F",
                    0.9469136533304143
                ],
                [
                    "CC1C2C(N)(F)P3C45C6C7(F)C8C7C16OC24S1(F)C8C31C(F)(N=CN(F)F)C5N",
                    0.9469136533304143
                ],
                [
                    "CC1C2C(N)(F)P3C45C(N)C(F)(N=CN(F)F)C36C3C7C8C7C4(F)C18OC25S36F",
                    0.9469136533304143
                ],
                [
                    "CC1C2C(N)(F)P3C45C(F)C6C7C8C4(N)C(N=CN(F)F)C34C68S4(F)C25OC17F",
                    0.9469136533304143
                ],
                [
                    "CC1C2C(F)P3C45SC6OC1(N)C1(F)C27C(C(N=CN(F)F)C4F)(C63N)C17C5F",
                    0.9469136533304143
                ],
                [
                    "CC1C2C(F)P3C45C(F)C(N)C36C37C8C(C1(N)OC24S63F)C87C5(F)N=CN(F)F",
                    0.9469136533304143
                ],
                [
                    "CC1C2C(F)P3C45C(F)C(F)(N=CN(F)F)C36C37C8C(C1(N)OC24S36F)C87C5N",
                    0.9469136533304143
                ],
                [
                    "CC1C2(N=CN(F)F)OC34SC56C(F)C78C2C7C13C(F)P5C4C8(F)C(N)C6(N)F",
                    0.9469136533304143
                ],
                [
                    "CC1C2(N=CN(F)F)OC34C5P6C(F)C13C1C2C12C5(F)C(N)C(F)C61C2(F)S41N",
                    0.9469136533304143
                ],
                [
                    "CC1C2(N)OC34SC56C(F)C78C(C(N=CN(F)F)C5(N)F)C3P6C(F)C14C7C28F",
                    0.9469136533304143
                ],
                [
                    "CC1C2(N)OC34SC56C(F)C78C(C(N)C5(F)N=CN(F)F)C3P6C(F)C14C7C28F",
                    0.9469136533304143
                ],
                [
                    "CC1C2(N)OC34C15C(F)P1C36C(N)C(N=CN(F)F)C13C(F)(C1(C2C15)C6F)S34F",
                    0.9469136533304143
                ],
                [
                    "CC1C2(F)OC3C14C1C2C12C(F)(F)C1C(N)C(N)C56P1C4(N=CF)C25S36N(F)F",
                    0.9469136533304143
                ],
                [
                    "CC1C2(F)OC3C14C(F)P1C5C(N)C(N=CN(F)F)C16C(N)(C17C2C41C57F)S36F",
                    0.9469136533304143
                ],
                [
                    "CC1C2(F)OC34SC56C(F)C(N)C7C8(C5N=CN(F)F)C(C13C(F)P6C74N)C28F",
                    0.9469136533304143
                ],
                [
                    "CC1C2(F)OC34SC56C(F)C(N)C7C3P5C(N)(F)C14C1C7(C6N=CN(F)F)C12F",
                    0.9469136533304143
                ],
                [
                    "CC1C2(F)OC34SC56C(F)C(N)C7(F)C8(C2C8C13C(N)P5C47F)C6N=CN(F)F",
                    0.9469136533304143
                ],
                [
                    "CC1C2(F)OC34C56C(N=CN(F)F)C(N)C78C(C9(C2C9C13C(N)(F)P57)C6F)S84F",
                    0.9469136533304143
                ],
                [
                    "CC1C2(F)OC34C5(N=CN(F)F)C6C(F)C7C8C72C13C(N)P6C1(C5N)C8(F)S14F",
                    0.9469136533304143
                ],
                [
                    "CC1C2(F)OC34C15C(N)P1C36C(N)C(N=CN(F)F)C13C(F)(C1(C2C15)C6F)S34F",
                    0.9469136533304143
                ],
                [
                    "CC1C2(F)OC34C15C(N)P1C36C(F)C3(C2C35)C2C1(C(N)(F)C6N=CN(F)F)S24F",
                    0.9469136533304143
                ],
                [
                    "CC1C(N=CN(F)F)C23P4C(F)C56C7C8OC5S2(F)C3(F)C2(N)C(C14N)C82C76F",
                    0.9469136533304143
                ],
                [
                    "CC1C(N)C23C(F)C4C5(F)SC15P2C(N)(F)C12C3OC3(F)C1C2C43N=CN(F)F",
                    0.9469136533304143
                ],
                [
                    "CC12OC3(N)C4C5(F)C36C3C6C6(F)C(N)C(N=CN(F)F)C7(C3S71F)P6C(F)C452",
                    0.9469136533304143
                ],
                [
                    "CC12C3P4C56C(F)C7C8C7C31C5(OC82F)S1(F)C(F)(F)C41C(N)C6N=CN(N)F",
                    0.9469136533304143
                ],
                [
                    "CC12C3OC4C15C2C31C2C3C6(P(C(C(N)C6(N)N=CN(F)F)C21F)C5(F)F)S43F",
                    0.9469136533304143
                ],
                [
                    "CC12C3OC4C15C2C31C2C3C6(C(N)C(N)(N=CN(F)F)C(P6C5(F)F)S34F)C21F",
                    0.9469136533304143
                ],
                [
                    "CC12C3OC4C15C(F)(F)P1C6C7C(C8C1(C(N=CN(F)F)C6(N)N)S48F)C73C25F",
                    0.9469136533304143
                ],
                [
                    "CC12C3OC45SC6C7C3C1C24C(F)(F)P1C6(N)C(N=CN(F)F)C(N)C15C7(F)F",
                    0.9469136533304143
                ],
                [
                    "CC12C3OC45SC6(F)C7C3C1C24C(F)P1C6C(N)(N=CN(F)F)C(N)(F)C15C7F",
                    0.9469136533304143
                ],
                [
                    "CC12C3OC45C67C(F)C8C3C1C24C(F)(F)P6C1(C(N=CN(F)F)C7(N)F)C8S15N",
                    0.9469136533304143
                ],
                [
                    "CC12C3OC4(F)C15C(F)P1C67SC6(F)C(C3C25)C(N)(F)C14C(N)C7N=CN(F)F",
                    0.9469136533304143
                ],
                [
                    "CC12C3C4OC5C6(C4C36)C(F)P3C5(C1F)C(N)(N=CN(F)F)C(N)(F)C31SC21F",
                    0.9469136533304143
                ],
                [
                    "CC12C3C4C5SC56P5C(F)C17C2C3(F)OC7(F)C5(C4F)C(N)C6(F)N=CN(N)F",
                    0.9469136533304143
                ],
                [
                    "CC12C3C4C5SC56C(N=CN(N)F)C(N)(F)C5(C7OC3(F)C1C72C(F)P65)C4(F)F",
                    0.9469136533304143
                ],
                [
                    "CC12C3C4C5C6SC67P6C(F)C31C(N=CN(N)F)(OC42F)C6(C5F)C(N)C7(F)F",
                    0.9469136533304143
                ],
                [
                    "CC12C3C4C5C6SC67P6C(F)C31C(F)(OC42F)C6(C5F)C(N=CN(N)F)C7(N)F",
                    0.9469136533304143
                ],
                [
                    "CC12C3C4C5C6SC67C(N=CN(F)F)C(N)C6(P7C(F)C31C6(F)OC42F)C5(N)F",
                    0.9469136533304143
                ],
                [
                    "CC12C3C4C5C6SC67C(N)C(N)C6(C5F)P7C(F)(F)C31C6(N=CN(F)F)OC42F",
                    0.9469136533304143
                ],
                [
                    "CC12C3C4C5C6SC67C(F)C(N)C6(P7C(F)C31C6(N=CN(N)F)OC42F)C5(F)F",
                    0.9469136533304143
                ],
                [
                    "CC12C3C4C5C6SC67C(F)C(N)C6(C5F)P7C(F)(N=CN(N)F)C31C6(F)OC42F",
                    0.9469136533304143
                ],
                [
                    "CC12C3C4C5C6SC67C(F)C(N)C6(C(OC41F)C32C(F)(F)P76)C5(F)N=CN(N)F",
                    0.9469136533304143
                ],
                [
                    "CC12C3C4C5C6SC67C(F)C(N)(N=CN(N)F)C6(C5F)P7C(F)C31C6(F)OC42F",
                    0.9469136533304143
                ],
                [
                    "CC12C3C4C5C3(F)OC3(F)C6(C(N)C(N=CN(N)F)C7(SC17)P6C(F)(F)C453)C2F",
                    0.9469136533304143
                ],
                [
                    "CC12C3C4C5C(F)C67P8C(C(N)C6(N)N=CN(F)F)C5(F)SC7(OC41F)C32C8F",
                    0.9469136533304143
                ],
                [
                    "CC12C3C4C5C(F)C67C(N)C(N=CN(F)F)C89P6C(F)C31C7(OC42F)S8(F)C59N",
                    0.9469136533304143
                ],
                [
                    "CC12C3C4C5C(F)C67C(N)C(N=CN(F)F)C89C5S8(N)C6(OC41F)C32C(F)(F)P79",
                    0.9469136533304143
                ],
                [
                    "CC12C3C4C5C(F)C67C(N)C(F)C8(SC58F)P6C(F)(N=CN(N)F)C31C7OC42F",
                    0.9469136533304143
                ],
                [
                    "CC12C3C4C5C(F)(F)C67C(N)C(N=CN(N)F)C8(SC58F)P6C(F)C31C7OC42F",
                    0.9469136533304143
                ],
                [
                    "CC12C3C4C5C(F)(F)C67C(N)C(F)C8(SC58N=CN(N)F)P6C(F)C31C7OC42F",
                    0.9469136533304143
                ],
                [
                    "CC12C3C4C35C(F)P3C67SC6(F)C1C(F)C3(C5OC42F)C(N)(N=CN(F)F)C7N",
                    0.9469136533304143
                ],
                [
                    "CC12C3C4C(F)C56C(N)C(N=CN(F)F)C7(N)P5C(F)C15C2C3(F)OC65SC47F",
                    0.9469136533304143
                ],
                [
                    "CC12C3C4C(F)C56C(N)C(F)C7(SC47N=CN(N)F)P5C(F)C14C2C3(F)OC64F",
                    0.9469136533304143
                ],
                [
                    "CC12C3C4C(F)C56C(N)C(F)(N=CN(N)F)C7(SC47F)P5C(F)C14C6OC3(F)C24",
                    0.9469136533304143
                ],
                [
                    "CC12C3C45C(N=CN(F)F)C(N)C6P4C(F)(F)C47C8C4C1(C8(N)OC7S35F)C62F",
                    0.9469136533304143
                ],
                [
                    "CC12C3C1C14C5C3(F)OC13C1(C(N=CN(N)F)C(N)C6(C(F)S63F)P1C54F)C2F",
                    0.9469136533304143
                ],
                [
                    "CC12C3C14C(F)P1C5C6C7(F)C8C1(C(N=CN(F)F)C5(N)N)S8(F)C4OC2(F)C637",
                    0.9469136533304143
                ],
                [
                    "CC12C3C14C(F)P1C5C(N)(N)C(N=CN(F)F)C16C31C3C(C53F)C2(F)OC4S16F",
                    0.9469136533304143
                ],
                [
                    "CC12C3C(N)P4C5(F)C(N)C(N=CN(F)F)C46C47C8C4(C5F)C81C2(F)OC3S67F",
                    0.9469136533304143
                ],
                [
                    "CC12C3C(F)C45C(N=CN(F)F)C(N)C6(SC36F)P4C(F)C34C(C13)C2(F)OC45N",
                    0.9469136533304143
                ],
                [
                    "CC12C3(N=CN(N)F)OC45C67C(F)C8C3C8C14C2(F)P6C1(C(N)C7F)C(F)S15F",
                    0.9469136533304143
                ],
                [
                    "CC1(N=CN(N)F)C(N)C23C(F)C4C5C6C7C5(F)OC2(F)C67C(F)(F)P3C12SC42",
                    0.9469136533304143
                ],
                [
                    "CC1(N=CN(F)F)C2C3P4C(F)C56C(F)C7(N)OC35SC4(C1F)C(N)(F)C21C7C61",
                    0.9469136533304143
                ],
                [
                    "CC1(N=CN(F)F)C2C(N)P3C45C6C7C8C(C4(F)F)C74C3(C6N)S4(F)C25OC81F",
                    0.9469136533304143
                ],
                [
                    "CC1(N)C(N=CN(N)F)C23P4C5C6C7(F)OC2(C56C2C7C2C3(F)F)S2(F)C(F)C412",
                    0.9469136533304143
                ],
                [
                    "CC1(N)C(N=CN(N)F)C23C(F)C4C5C4C46C7C4C5(F)OC62S2(F)C(F)(F)C12P73",
                    0.9469136533304143
                ],
                [
                    "CC1(F)P2C3C4C5C46C4OC(C17C6C47F)S1(F)C5(F)C21C(N=CN(F)F)C3(N)N",
                    0.9469136533304143
                ],
                [
                    "CC1(F)P2C3C(N)C(N)(N=CN(F)F)C24C2C5C3C53C5(F)OC(C16C5C36F)S24F",
                    0.9469136533304143
                ],
                [
                    "CC1(F)P2C3C(N)C(F)(N=CN(F)F)C24C2C5C3C53C5OC(N)(C16C5C36F)S24F",
                    0.9469136533304143
                ],
                [
                    "CC1(F)P2C34SC3(F)C3C5C6OC(F)(C17C6C57)C2(C(N)C4N=CN(F)F)C3(N)F",
                    0.9469136533304143
                ],
                [
                    "CC1(F)P2C3(N)C(N)C(F)(N=CN(F)F)C24C2C5C3C53C5OC(C16C5C36F)S24F",
                    0.9469136533304143
                ],
                [
                    "CC1(F)C2OC34C5(N)C6C(N)C(F)C78P5C(C13C1C2C61C7(F)F)S84N=CN(F)F",
                    0.9469136533304143
                ],
                [
                    "CC1(F)C2OC34C5(N)C6C(N)C(F)C78C(F)C69C2C9C13C(F)(P57)S84N=CN(F)F",
                    0.9469136533304143
                ],
                [
                    "CC1(F)C2C3C4C5C3(F)OC3C45C(F)(F)P4C5(SC25)C(N)C(N)(N=CN(F)F)C341",
                    0.9469136533304143
                ],
                [
                    "CC1(F)C2C3C4C5C3(F)OC36C45C(F)P4C13C(N)(N)C(N=CN(F)F)C41C2S16F",
                    0.9469136533304143
                ],
                [
                    "CC1(F)C2C3C2C24C5C2C3(F)OC42C13C(N=CN(N)F)C(N)C1(P53)C(F)(F)S12F",
                    0.9469136533304143
                ],
                [
                    "CC1(F)C2(N=CN(F)F)OC34SC56C(F)C(N)C7C8(C5N)C2C8C13C(F)P6C74F",
                    0.9469136533304143
                ],
                [
                    "CC1(F)C2(N)OC34SC56C(F)C78C(C(N=CN(F)F)C5(N)F)C3P6C(F)C41C7C82",
                    0.9469136533304143
                ]
            ],
            "execution_time": 17.463765382766724,
            "number_scoring_function_calls": 1000,
            "metadata": {
                "top_1": 0.9469136533304143,
                "top_10": 0.9469136533304143,
                "top_100": 0.9469136533304133,
                "internal_similarity_max": 0.7258064516129032,
                "internal_similarity_mean": 0.26188072986136335,
                "internal_similarity_histogram_density": [
                    [
                        0.1,
                        0.648,
                        7.313999999999997,
                        1.6280000000000003,
                        0.23000000000000004,
                        0.06599999999999995,
                        0.008000000000000002,
                        0.006000000000000001,
                        0.0,
                        0.0
                    ]
                ],
                "internal_similarity_histogram_bins": [
                    [
                        0.0,
                        0.1,
                        0.2,
                        0.30000000000000004,
                        0.4,
                        0.5,
                        0.6000000000000001,
                        0.7000000000000001,
                        0.8,
                        0.9,
                        1.0
                    ]
                ]
            }
        },
        {
            "benchmark_name": "Zaleplon MPO",
            "score": 0.7927788455351125,
            "optimized_molecules": [
                [
                    "CCN(C(C)=O)c1cccc(-c2ccnc3c(C#CC=O)cnn23)c1",
                    0.803969143692053
                ],
                [
                    "CCN(C(C)=O)c1cccc(-c2ccnc3c(C#CPO)cnn23)c1",
                    0.793982078592347
                ],
                [
                    "CCN(C(C)=O)c1cccc(-c2ccnc3c(C#COP)cnn23)c1",
                    0.793982078592347
                ],
                [
                    "CCN(C(C)=O)c1cccc(-c2ccnc3c(C#CCF)cnn23)c1",
                    0.793982078592347
                ],
                [
                    "CCN(C(C)=O)c1cccc(-c2ccnc3c(C#CCCl)cnn23)c1",
                    0.793982078592347
                ],
                [
                    "CCN(C(C)=O)c1cccc(-c2ccnc3c(C#CCBr)cnn23)c1",
                    0.793982078592347
                ],
                [
                    "CCN(C(C)=O)c1cccc(-c2ccnc3c(C#CC=P)cnn23)c1",
                    0.793982078592347
                ],
                [
                    "C=PC#Cc1cnn2c(-c3cccc(N(CC)C(C)=O)c3)ccnc12",
                    0.793982078592347
                ],
                [
                    "CCN(C(C)=O)c1cccc(-c2ccnc3c(C#CC(O)F)cnn23)c1",
                    0.7935949136575051
                ],
                [
                    "CCN(C(C)=O)c1cccc(-c2ccnc3c(C#CC(O)Cl)cnn23)c1",
                    0.7935949136575051
                ],
                [
                    "CCN(C(C)=O)c1cccc(-c2ccnc3c(C#CC(O)Br)cnn23)c1",
                    0.7935949136575051
                ],
                [
                    "CCN(C(C)=O)c1cccc(-c2ccnc3c(C#CC(O)=P)cnn23)c1",
                    0.7935949136575051
                ],
                [
                    "CCN(C(C)=O)c1cccc(-c2ccnc3c(C#CC(=O)P)cnn23)c1",
                    0.7935949136575051
                ],
                [
                    "C#Cc1cnn2c(-c3cccc(N(CC)C(C)=O)c3)ccc(O)c12",
                    0.7934920476158722
                ],
                [
                    "C#Cc1cn2c(-c3cccc(N(CC)C(C)=O)c3)ccnc2c1O",
                    0.7934920476158722
                ],
                [
                    "C#Cc1cc(O)n2c(-c3cccc(N(CC)C(C)=O)c3)ccnc12",
                    0.7934920476158722
                ],
                [
                    "CCN(C(C)=O)c1cccc(-c2ccnc3c(C#CO)ccn23)c1",
                    0.7886388397182801
                ],
                [
                    "CCN(C(C)=O)c1cccc(-c2cccc3c(C#CO)cnn23)c1",
                    0.7886388397182801
                ],
                [
                    "CCN(C(C)=O)c1cccc(-c2ccnc3c(C#CPC=O)cnn23)c1",
                    0.7885561648497321
                ],
                [
                    "CCN(C(C)=O)c1cccc(-c2ccnc3c(C#CP=CO)cnn23)c1",
                    0.7885561648497321
                ],
                [
                    "CCN(C(C)=O)c1cccc(-c2ccnc3c(C#CP4CO4)cnn23)c1",
                    0.7885561648497321
                ],
                [
                    "CCN(C(C)=O)c1cccc(-c2ccnc3c(C#COCF)cnn23)c1",
                    0.7885561648497321
                ],
                [
                    "CCN(C(C)=O)c1cccc(-c2ccnc3c(C#COCCl)cnn23)c1",
                    0.7885561648497321
                ],
                [
                    "CCN(C(C)=O)c1cccc(-c2ccnc3c(C#COCBr)cnn23)c1",
                    0.7885561648497321
                ],
                [
                    "CCN(C(C)=O)c1cccc(-c2ccnc3c(C#COC=P)cnn23)c1",
                    0.7885561648497321
                ],
                [
                    "CCN(C(C)=O)c1cccc(-c2ccnc3c(C#CCP=O)cnn23)c1",
                    0.7885561648497321
                ],
                [
                    "CCN(C(C)=O)c1cccc(-c2ccnc3c(C#CCOF)cnn23)c1",
                    0.7885561648497321
                ],
                [
                    "CCN(C(C)=O)c1cccc(-c2ccnc3c(C#CCOCl)cnn23)c1",
                    0.7885561648497321
                ],
                [
                    "CCN(C(C)=O)c1cccc(-c2ccnc3c(C#CCOBr)cnn23)c1",
                    0.7885561648497321
                ],
                [
                    "CCN(C(C)=O)c1cccc(-c2ccnc3c(C#CC=PO)cnn23)c1",
                    0.7885561648497321
                ],
                [
                    "CCN(C(C)=O)c1cccc(-c2ccnc3c(C#CC4OP4)cnn23)c1",
                    0.7885561648497321
                ],
                [
                    "C=POC#Cc1cnn2c(-c3cccc(N(CC)C(C)=O)c3)ccnc12",
                    0.7885561648497321
                ],
                [
                    "CCN(C(C)=O)c1cccc(-c2ccnc3c(C#S4=C=C4O)cnn23)c1",
                    0.7837367193130107
                ],
                [
                    "CCN(C(C)=O)c1cccc(-c2ccnc3c(C#S45C=C4O5)cnn23)c1",
                    0.7837367193130107
                ],
                [
                    "CCN(C(C)=O)c1cccc(-c2ccnc3c(C#S4(O)C#C4)cnn23)c1",
                    0.7837367193130107
                ],
                [
                    "CCN(C(C)=O)c1cccc(-c2ccnc3c(C#CC(O)=S)cnn23)c1",
                    0.7837367193130107
                ],
                [
                    "CCN(C(C)=O)c1cccc(-c2ccnc3c(C#CC(=O)S)cnn23)c1",
                    0.7837367193130107
                ],
                [
                    "C#S(=O)C#Cc1cnn2c(-c3cccc(N(CC)C(C)=O)c3)ccnc12",
                    0.7837367193130107
                ],
                [
                    "C#CS(=O)#Cc1cnn2c(-c3cccc(N(CC)C(C)=O)c3)ccnc12",
                    0.7837367193130107
                ],
                [
                    "C#Cc1ccc(-c2cccc(N(CC)C(C)=O)c2)n2ncc(O)c12",
                    0.7808688094430303
                ],
                [
                    "C#Cc1cc(O)c2nccc(-c3cccc(N(CC)C(C)=O)c3)n12",
                    0.7808688094430303
                ],
                [
                    "C#Cc1cc(-c2cccc(N(CC)C(C)=O)c2)n2c(O)ccnc12",
                    0.7808688094430303
                ],
                [
                    "C#Cc1c(O)cn2c(-c3cccc(N(CC)C(C)=O)c3)ccnc12",
                    0.7808688094430303
                ],
                [
                    "CCN(C(C)=O)c1cccc(-c2ccnc3c(C#CP)cnn23)c1",
                    0.7803151211091254
                ],
                [
                    "CCN(C(C)=O)c1cccc(-c2ccnc3c(C#[SH]4C#CO4)cnn23)c1",
                    0.7787605628481891
                ],
                [
                    "CCN(C(C)=O)c1cccc(-c2ccnc3c(C#SC#CO)cnn23)c1",
                    0.7787605628481891
                ],
                [
                    "CCN(C(C)=O)c1cccc(-c2ccnc3c(C#S4=C5OC54)cnn23)c1",
                    0.7787605628481891
                ],
                [
                    "CCN(C(C)=O)c1cccc(-c2ccnc3c(C#C[SH]=C=O)cnn23)c1",
                    0.7787605628481891
                ],
                [
                    "CCN(C(C)=O)c1cccc(-c2ccnc3c(C#C[SH]4#CO4)cnn23)c1",
                    0.7787605628481891
                ],
                [
                    "CCN(C(C)=O)c1cccc(-c2ccnc3c(C#CSC=O)cnn23)c1",
                    0.7787605628481891
                ],
                [
                    "CCN(C(C)=O)c1cccc(-c2ccnc3c(C#CS4=CO4)cnn23)c1",
                    0.7787605628481891
                ],
                [
                    "CCN(C(C)=O)c1cccc(-c2ccnc3c(C#CS#CO)cnn23)c1",
                    0.7787605628481891
                ],
                [
                    "CCN(C(C)=O)c1cccc(-c2ccnc3c(C#COC=S)cnn23)c1",
                    0.7787605628481891
                ],
                [
                    "CCN(C(C)=O)c1cccc(-c2ccnc3c(C#COC#[SH])cnn23)c1",
                    0.7787605628481891
                ],
                [
                    "CCN(C(C)=O)c1cccc(-c2ccnc3c(C#CC=S=O)cnn23)c1",
                    0.7787605628481891
                ],
                [
                    "CCN(C(C)=O)c1cccc(-c2ccnc3c(C#CC4OS4)cnn23)c1",
                    0.7787605628481891
                ],
                [
                    "CCN(C(C)=O)c1cccc(-c2ccnc3c(C#CC4=[SH]O4)cnn23)c1",
                    0.7787605628481891
                ],
                [
                    "CCN(C(C)=O)c1cccc(-c2ccnc3c(C#CC#[SH]=O)cnn23)c1",
                    0.7787605628481891
                ],
                [
                    "CCN(C(C)=O)c1cccc(-c2ccnc3c(C#CC#SO)cnn23)c1",
                    0.7787605628481891
                ],
                [
                    "C#SOC#Cc1cnn2c(-c3cccc(N(CC)C(C)=O)c3)ccnc12",
                    0.7787605628481891
                ],
                [
                    "C#COS#Cc1cnn2c(-c3cccc(N(CC)C(C)=O)c3)ccnc12",
                    0.7787605628481891
                ],
                [
                    "CCN(C(C)=O)c1cccc(-c2ccnc3c(C=C=O)ccn23)c1",
                    0.7761505257063329
                ],
                [
                    "C#COc1ccn2c(-c3cccc(N(CC)C(C)=O)c3)ccnc12",
                    0.7761505257063329
                ],
                [
                    "C#Cc1cnn2c(-c3cccc(N(CC)C(=O)C(C)=O)c3)ccnc12",
                    0.7735006416506128
                ],
                [
                    "C#CC(=O)c1cnn2c(-c3cccc(N(CC)C(C)=O)c3)ccnc12",
                    0.7735006416506128
                ],
                [
                    "CCN(C(C)=O)c1cccc(-c2ccnc3c(C#CO)cnn23)c1",
                    0.7706218909970667
                ],
                [
                    "CC#Cc1cnn2c(-c3cccc(N(CC)C(C)=O)c3)ccnc12",
                    0.7706218909970667
                ],
                [
                    "CCN(C(C)=O)c1cccc(-c2ccnc3c(S)c(C#CO)cn23)c1",
                    0.7695144225994927
                ],
                [
                    "CCN(C(C)=O)c1cccc(-c2ccnc3c(O)c(C#CS)cn23)c1",
                    0.7695144225994927
                ],
                [
                    "CCN(C(C)=O)c1cccc(-c2ccnc3c(C=O)c(C#[SH])cn23)c1",
                    0.7695144225994927
                ],
                [
                    "CCN(C(C)=O)c1cccc(-c2ccnc3c(C#[SH])cc(C=O)n23)c1",
                    0.7695144225994927
                ],
                [
                    "CCN(C(C)=O)c1cccc(-c2ccnc3c(C#CS)cc(O)n23)c1",
                    0.7695144225994927
                ],
                [
                    "CCN(C(C)=O)c1cccc(-c2ccnc3c(C#CO)cc(S)n23)c1",
                    0.7695144225994927
                ],
                [
                    "CCN(C(C)=O)c1cccc(-c2ccc(S)c3c(C#CO)cnn23)c1",
                    0.7695144225994927
                ],
                [
                    "CCN(C(C)=O)c1cccc(-c2ccc(O)c3c(C#CS)cnn23)c1",
                    0.7695144225994927
                ],
                [
                    "CCN(C(C)=O)c1cccc(-c2ccc(C=O)c3c(C#[SH])cnn23)c1",
                    0.7695144225994927
                ],
                [
                    "C#S#Cc1cnn2c(-c3cccc(N(CC)C(C)=O)c3)ccc(O)c12",
                    0.7695144225994927
                ],
                [
                    "C#S#Cc1cn2c(-c3cccc(N(CC)C(C)=O)c3)ccnc2c1O",
                    0.7695144225994927
                ],
                [
                    "C#S#Cc1cc(O)n2c(-c3cccc(N(CC)C(C)=O)c3)ccnc12",
                    0.7695144225994927
                ],
                [
                    "C#Cc1cnn2c(-c3cccc(N(CC)C(C)=O)c3)ccc([SH]=O)c12",
                    0.7695144225994927
                ],
                [
                    "C#Cc1cnn2c(-c3cccc(N(CC)C(C)=O)c3)ccc(SO)c12",
                    0.7695144225994927
                ],
                [
                    "C#Cc1cnn2c(-c3cccc(N(CC)C(C)=O)c3)ccc(OS)c12",
                    0.7695144225994927
                ],
                [
                    "C#Cc1cn2c(-c3cccc(N(CC)C(C)=O)c3)ccnc2c1[SH]=O",
                    0.7695144225994927
                ],
                [
                    "C#Cc1cn2c(-c3cccc(N(CC)C(C)=O)c3)ccnc2c1SO",
                    0.7695144225994927
                ],
                [
                    "C#Cc1cn2c(-c3cccc(N(CC)C(C)=O)c3)ccnc2c1OS",
                    0.7695144225994927
                ],
                [
                    "C#Cc1cc([SH]=O)n2c(-c3cccc(N(CC)C(C)=O)c3)ccnc12",
                    0.7695144225994927
                ],
                [
                    "C#Cc1cc(SO)n2c(-c3cccc(N(CC)C(C)=O)c3)ccnc12",
                    0.7695144225994927
                ],
                [
                    "C#Cc1cc(OS)n2c(-c3cccc(N(CC)C(C)=O)c3)ccnc12",
                    0.7695144225994927
                ],
                [
                    "C#Cc1cnn2c(-c3cccc(N(CC)C(C)=O)c3)cc(O)cc12",
                    0.7683498199278325
                ],
                [
                    "C#Cc1cnn2c(-c3cccc(C(O)(CC)C(C)=O)c3)ccnc12",
                    0.7683498199278325
                ],
                [
                    "C#Cc1cc2nccc(-c3cccc(N(CC)C(C)=O)c3)n2c1O",
                    0.7683498199278325
                ],
                [
                    "CCN(C(C)=O)c1cccc(-c2ccnc3c(C#SC=O)ccn23)c1",
                    0.7649744748793907
                ],
                [
                    "CCN(C(C)=O)c1cccc(-c2ccnc3c(C#S4=CO4)ccn23)c1",
                    0.7649744748793907
                ],
                [
                    "CCN(C(C)=O)c1cccc(-c2ccnc3c(C#S#CO)ccn23)c1",
                    0.7649744748793907
                ],
                [
                    "CCN(C(C)=O)c1cccc(-c2ccnc3c(C#C[SH]=O)ccn23)c1",
                    0.7649744748793907
                ],
                [
                    "CCN(C(C)=O)c1cccc(-c2ccnc3c(C#CSO)ccn23)c1",
                    0.7649744748793907
                ],
                [
                    "CCN(C(C)=O)c1cccc(-c2ccnc3c(C#COS)ccn23)c1",
                    0.7649744748793907
                ],
                [
                    "CCN(C(C)=O)c1cccc(-c2cccc3c(C#SC=O)cnn23)c1",
                    0.7649744748793907
                ],
                [
                    "CCN(C(C)=O)c1cccc(-c2cccc3c(C#S4=CO4)cnn23)c1",
                    0.7649744748793907
                ],
                [
                    "CCN(C(C)=O)c1cccc(-c2cccc3c(C#COS)cnn23)c1",
                    0.7649744748793907
                ]
            ],
            "execution_time": 280885.93951773643,
            "number_scoring_function_calls": 13805588,
            "metadata": {
                "top_1": 0.803969143692053,
                "top_10": 0.7949033521153492,
                "top_100": 0.7794640407979351,
                "internal_similarity_max": 0.864406779661017,
                "internal_similarity_mean": 0.5846055377303484,
                "internal_similarity_histogram_density": [
                    [
                        0.1,
                        0.0,
                        0.0,
                        0.05400000000000001,
                        0.9520000000000002,
                        5.259999999999995,
                        1.4720000000000004,
                        1.9940000000000004,
                        0.16800000000000004,
                        0.0
                    ]
                ],
                "internal_similarity_histogram_bins": [
                    [
                        0.0,
                        0.1,
                        0.2,
                        0.30000000000000004,
                        0.4,
                        0.5,
                        0.6000000000000001,
                        0.7000000000000001,
                        0.8,
                        0.9,
                        1.0
                    ]
                ]
            }
        },
        {
            "benchmark_name": "Valsartan SMARTS",
            "score": 0.0,
            "optimized_molecules": [
                [
                    "[SH]#[SH]",
                    0.0
                ],
                [
                    "S[SH](Cl)CBr",
                    0.0
                ],
                [
                    "SSNCl",
                    0.0
                ],
                [
                    "SC(Cl)Br",
                    0.0
                ],
                [
                    "S=CCl",
                    0.0
                ],
                [
                    "S=C(Cl)Br",
                    0.0
                ],
                [
                    "PSCCl",
                    0.0
                ],
                [
                    "PS(S)(Cl)Br",
                    0.0
                ],
                [
                    "PNBr",
                    0.0
                ],
                [
                    "PC(S)Br",
                    0.0
                ],
                [
                    "OS#[SH]",
                    0.0
                ],
                [
                    "OPCl",
                    0.0
                ],
                [
                    "OPBr",
                    0.0
                ],
                [
                    "OP(F)Br",
                    0.0
                ],
                [
                    "OP(Cl)Cl",
                    0.0
                ],
                [
                    "ONCl",
                    0.0
                ],
                [
                    "ON=NCl",
                    0.0
                ],
                [
                    "OCP",
                    0.0
                ],
                [
                    "OCCS",
                    0.0
                ],
                [
                    "OCC(O)F",
                    0.0
                ],
                [
                    "OCC(F)F",
                    0.0
                ],
                [
                    "OC=NF",
                    0.0
                ],
                [
                    "OC(P)CBr",
                    0.0
                ],
                [
                    "OC(F)Br",
                    0.0
                ],
                [
                    "O=[SH](Cl)(Cl)Cl",
                    0.0
                ],
                [
                    "O=S",
                    0.0
                ],
                [
                    "N[SH]1CCC1Cl",
                    0.0
                ],
                [
                    "NSCS",
                    0.0
                ],
                [
                    "NPO",
                    0.0
                ],
                [
                    "NOP",
                    0.0
                ],
                [
                    "NOC#CF",
                    0.0
                ],
                [
                    "NN",
                    0.0
                ],
                [
                    "NCP",
                    0.0
                ],
                [
                    "NCCSCO",
                    0.0
                ],
                [
                    "NCCOO",
                    0.0
                ],
                [
                    "NCCOCCO",
                    0.0
                ],
                [
                    "NCCCN",
                    0.0
                ],
                [
                    "NCCBr",
                    0.0
                ],
                [
                    "NCBr",
                    0.0
                ],
                [
                    "NC(O)CO",
                    0.0
                ],
                [
                    "N=P",
                    0.0
                ],
                [
                    "N=NS",
                    0.0
                ],
                [
                    "N=NCl",
                    0.0
                ],
                [
                    "N=NCF",
                    0.0
                ],
                [
                    "N#[SH]",
                    0.0
                ],
                [
                    "F[SH](P)Cl",
                    0.0
                ],
                [
                    "F[SH](F)Cl",
                    0.0
                ],
                [
                    "FSS",
                    0.0
                ],
                [
                    "FPP",
                    0.0
                ],
                [
                    "FNF",
                    0.0
                ],
                [
                    "FN1C=N1",
                    0.0
                ],
                [
                    "FCSS",
                    0.0
                ],
                [
                    "FCOF",
                    0.0
                ],
                [
                    "FCCF",
                    0.0
                ],
                [
                    "FC(F)CS",
                    0.0
                ],
                [
                    "FC(F)Br",
                    0.0
                ],
                [
                    "FC(Br)SCl",
                    0.0
                ],
                [
                    "FC(=P)Cl",
                    0.0
                ],
                [
                    "FC#[SH]",
                    0.0
                ],
                [
                    "ClSBr",
                    0.0
                ],
                [
                    "ClOCBr",
                    0.0
                ],
                [
                    "CSOC(N)(N)Cl",
                    0.0
                ],
                [
                    "CSO",
                    0.0
                ],
                [
                    "CSCSP",
                    0.0
                ],
                [
                    "CPO",
                    0.0
                ],
                [
                    "CPN(S)Cl",
                    0.0
                ],
                [
                    "CPCCl",
                    0.0
                ],
                [
                    "CP(F)F",
                    0.0
                ],
                [
                    "CON",
                    0.0
                ],
                [
                    "COF",
                    0.0
                ],
                [
                    "COCl",
                    0.0
                ],
                [
                    "COCN",
                    0.0
                ],
                [
                    "COCF",
                    0.0
                ],
                [
                    "CNF",
                    0.0
                ],
                [
                    "CNCBr",
                    0.0
                ],
                [
                    "CNBr",
                    0.0
                ],
                [
                    "CC[SH](O)Cl",
                    0.0
                ],
                [
                    "CC[SH](CCl)NP",
                    0.0
                ],
                [
                    "CCSCl",
                    0.0
                ],
                [
                    "CCS(C)(N)O",
                    0.0
                ],
                [
                    "CCPO",
                    0.0
                ],
                [
                    "CCCCP",
                    0.0
                ],
                [
                    "CCCCF",
                    0.0
                ],
                [
                    "CCC(F)(F)CS",
                    0.0
                ],
                [
                    "CC(Cl)Br",
                    0.0
                ],
                [
                    "CC(CCl)SCCl",
                    0.0
                ],
                [
                    "CC(Br)Br",
                    0.0
                ],
                [
                    "C=[SH]C(Cl)Cl",
                    0.0
                ],
                [
                    "C=[SH]Br",
                    0.0
                ],
                [
                    "C=PO",
                    0.0
                ],
                [
                    "C=P",
                    0.0
                ],
                [
                    "C=CO",
                    0.0
                ],
                [
                    "C=C",
                    0.0
                ],
                [
                    "C1OP1",
                    0.0
                ],
                [
                    "C1NOO1",
                    0.0
                ],
                [
                    "C#SF",
                    0.0
                ],
                [
                    "C#CF",
                    0.0
                ],
                [
                    "C#C",
                    0.0
                ],
                [
                    "BrNBr",
                    0.0
                ],
                [
                    "BrCPBr",
                    0.0
                ]
            ],
            "execution_time": 5.421499490737915,
            "number_scoring_function_calls": 999,
            "metadata": {
                "top_1": 0.0,
                "top_10": 0.0,
                "top_100": 0.0,
                "internal_similarity_max": 0.5833333333333334,
                "internal_similarity_mean": 0.04678526032873841,
                "internal_similarity_histogram_density": [
                    [
                        8.706,
                        0.892,
                        0.3039999999999999,
                        0.07,
                        0.018000000000000002,
                        0.009999999999999992,
                        0.0,
                        0.0,
                        0.0,
                        0.0
                    ]
                ],
                "internal_similarity_histogram_bins": [
                    [
                        0.0,
                        0.1,
                        0.2,
                        0.30000000000000004,
                        0.4,
                        0.5,
                        0.6000000000000001,
                        0.7000000000000001,
                        0.8,
                        0.9,
                        1.0
                    ]
                ]
            }
        },
        {
            "benchmark_name": "Scaffold Hop",
            "score": 0.6808673639331162,
            "optimized_molecules": [
                [
                    "CSS12OCC(C)(CBr)CS1(C(F)Br)c1cc2c(N=C(Cl)CCBr)n1C(Nn1cccnc2c(s1)S2)N(CCCBr)CC(Cl)Br",
                    0.6808673639331158
                ],
                [
                    "CSS12OCC(C)(C(Br)C(Cl)Br)CS1(C(F)Br)c1cc2c(N=C(Cl)CCBr)n1C(Nn1cccnc2c(s1)S2)N(C)CCCBr",
                    0.6808673639331158
                ],
                [
                    "CSS12OCC(Br)(CCBr)CS1(CF)c1cc2c(N=CCC(C)(Cl)Br)n1C(Nn1cccnc2c(s1)S2)N(CCBr)CC(Cl)Br",
                    0.6808673639331158
                ],
                [
                    "CSS12OCC(Br)(CC(Cl)Br)CS1(CF)c1cc2c(N=CCC(C)(Cl)Br)n1C(Nn1cccnc2c(s1)S2)N(C(C)CBr)C(Br)CBr",
                    0.6808673639331158
                ],
                [
                    "CSS12OCC(Br)(CBr)CS1(CF)c1cc2c(N=C(Cl)CC(C)Br)n1C(Cl)(Nn1cccnc2c(s1)S2)N(CCBr)CC(Cl)Br",
                    0.6808673639331158
                ],
                [
                    "CSS12OCC(Br)(CBr)CS1(C(F)Br)c1cc2c(N=CCC(C)Cl)n1C(Nn1cccnc2c(s1)S2)N(CCCBr)C(C)C(C)Cl",
                    0.6808673639331158
                ],
                [
                    "CSS12OCC(Br)(CBr)CS1(C(F)Br)c1cc2c(N=CCC(C)Br)n1C(Nn1cccnc2c(s1)S2)N(CCCBr)C(C)C(C)Cl",
                    0.6808673639331158
                ],
                [
                    "CSS12OCC(Br)(CBr)CS1(C(F)Br)c1cc2c(N=C(Cl)CC(C)Br)n1C(Nn1cccnc2c(s1)S2)N(CCCCl)CC(Cl)Br",
                    0.6808673639331158
                ],
                [
                    "CSS12OCC(Br)(CBr)CS1(C(F)Br)c1cc2c(N=C(Cl)CC(C)Br)n1C(Nn1cccnc2c(o1)S2)N(CC(Cl)Br)C(C)CBr",
                    0.6808673639331158
                ],
                [
                    "CSS12OCC(Br)(CBr)CS1(C(F)Br)c1cc2c(N=C(CCl)CC(C)Br)n1C(Nn1cccnc2c(o1)S2)N(CBr)C(C)C(Cl)Br",
                    0.6808673639331158
                ],
                [
                    "CSS12OCC(Br)(CBr)CS1(C(F)Br)c1cc2c(N=C(C)CBr)n1C(Nn1cccnc2c(s1)S2)N(CCBr)C(C)C(Cl)Br",
                    0.6808673639331158
                ],
                [
                    "CSS12OCC(Br)(CBr)CC1(C(F)Br)c1cc2c(N=C(Cl)CC(C)Br)n1C(Nn1cccnc2c(o1)S2)N(CCBr)C(C)C(Cl)Br",
                    0.6808673639331158
                ],
                [
                    "CN(CCCBr)C1(Nn2cccnc3c(s2)S3)n2c3cc(c2N=CCC1(Cl)Br)S1(SCCl)OCC(C)(CBr)CS31C(F)(Cl)Br",
                    0.6808673639331158
                ],
                [
                    "CN(CCBr)C1(Nn2cccnc3c(s2)S3)n2c3cc(c2N=CCC1(Cl)Br)S1(SCCCl)OCC(C)(CCBr)CS31C(F)(Cl)Br",
                    0.6808673639331158
                ],
                [
                    "CN(C(C)(Cl)CCl)C1(Nn2cccnc3c(s2)S3)CC(Cl)(Br)C=Nc2c3cc(n21)S1(C(F)(Cl)Br)CC(Cl)(CBr)COS31SCCCl",
                    0.6808673639331158
                ],
                [
                    "CN(C(Br)CCl)C1(Nn2cccnc3c(s2)S3)n2c3cc(c2N=CC1(Cl)Br)S1(SCC(Br)CCl)OCC(Cl)(CBr)CS31C(F)Br",
                    0.6808673639331158
                ],
                [
                    "CCSS12OCC(Cl)(CC)CS1(C(F)(Cl)Br)c1cc2c2n1C(Nn1cccnc3c(s1)S3)(N(CBr)C(C)C(C)Cl)CC(Br)(CCl)C=N2",
                    0.6808673639331158
                ],
                [
                    "CCSS12OCC(Cl)(CBr)CS1(C(F)(Cl)Br)c1cc2c2n1C(Nn1cccnc3c(s1)S3)(N(CBr)C(C)C)CC(Cl)(Br)C=N2",
                    0.6808673639331158
                ],
                [
                    "CCSS12OCC(Cl)(CBr)CS1(C(F)(Cl)Br)c1cc2c2n1C(Nn1cccnc3c(s1)S3)(N(CBr)C(C)C)C(Br)(CCl)C=N2",
                    0.6808673639331158
                ],
                [
                    "CCSS12OCC(Cl)(CBr)CS1(C(F)(Cl)Br)c1cc2c2n1C(Nn1cccnc3c(s1)S3)(N(C)C(C)CC)CC(Br)(CCl)C=N2",
                    0.6808673639331158
                ],
                [
                    "CCSS12OCC(Cl)(CBr)CS1(C(F)(Cl)Br)c1cc2c2n1C(Nn1cccnc3c(s1)S3)(N(C(C)CCl)C(Br)CCl)CC(Br)(CCl)C=N2",
                    0.6808673639331158
                ],
                [
                    "CCSS12OCC(Cl)(CBr)CS1(C(F)(Cl)Br)c1cc2c2n1C(Nn1cccnc3c(s1)O3)(N(C(Cl)Br)C(C)C(Cl)Cl)CC(Br)(CCl)C=N2",
                    0.6808673639331158
                ],
                [
                    "CCSS12OCC(C)(Br)CS1(C(F)Br)c1cc2c2n1C(Nn1cccnc3c(s1)S3)(N(C(C)Br)C(Br)CCl)C(Br)(CCl)CC=N2",
                    0.6808673639331158
                ],
                [
                    "CCSS12OCC(Br)(CBr)CS1(C(F)CBr)c1cc2c2n1C(Nn1cccnc3c(s1)S3)(N(CC)C(C)(Br)CCCl)C(Cl)(Br)CC=N2",
                    0.6808673639331158
                ],
                [
                    "CCSS12OCC(Br)(CBr)CS1(C(F)Br)c1cc2c2n1C(Nn1cccnc3c(s1)S3)(N(CBr)C(C)C(Cl)Br)C(Cl)(CBr)CC=N2",
                    0.6808673639331158
                ],
                [
                    "CCN(CC(C)Br)C1(Nn2cccnc3c(s2)S3)n2c3cc(c2N=CCCS1(Cl)Cl)S1(SC(CCl)CCl)OCC(Cl)(CBr)CS31C(F)(Cl)Cl",
                    0.6808673639331158
                ],
                [
                    "CCN(CC(C)Br)C1(Nn2cccnc3c(s2)S3)n2c3cc(c2N=CCCS1(Cl)Cl)S1(SC(Br)(CCl)C(Cl)Cl)OCC(C)(Cl)CS31C(F)Cl",
                    0.6808673639331158
                ],
                [
                    "CCN(CC(C)Br)C1(Nn2cccnc3c(s2)S3)n2c3cc(c2N=CCC1(Br)Br)S1(OCCCl)OCC(CBr)(C(Br)Br)CS31C(F)Br",
                    0.6808673639331158
                ],
                [
                    "CCN(C(Br)CBr)C(Nn1cccnc2c(s1)S2)n1c2cc(c1N=CCC(C)Br)S1(SC)OCC(Br)(CBr)CS21C(F)(Br)CCl",
                    0.6808673639331158
                ],
                [
                    "CCCSS12OCC(Cl)(CBr)CS1(C(F)Cl)c1cc2c2n1C(Nn1cccnc3c(s1)S3)(N(CBr)C(C)CCl)CC(Br)(CCl)C=N2",
                    0.6808673639331158
                ],
                [
                    "CCCSS12OCC(Cl)(CBr)CS1(C(F)(Cl)Br)c1cc2c2n1C(Nn1cccnc3c(s1)S3)(N(C(Cl)Br)C(C)CCl)CC(Br)(CCl)C=N2",
                    0.6808673639331158
                ],
                [
                    "CCCSS12OCC(C)(Cl)CS1(C(F)(Cl)Br)c1cc2c2n1C(Nn1cccnc3c(s1)S3)(N(CBr)C(C)CCl)CC(Br)(CCl)C=N2",
                    0.6808673639331158
                ],
                [
                    "CCCSS12OCC(C)(CBr)CC1(C(F)Br)c1cc2c2n1C(Nn1cccnc3c(s1)S3)(N(C)CC(Br)Br)C(Cl)(Br)CC=N2",
                    0.6808673639331158
                ],
                [
                    "CCCSS12OCC(C)(CBr)CC1(C(F)Br)c1cc2c2n1C(Nn1cccnc3c(s1)S3)(N(C)C(C)C(Br)Br)C(Cl)(Br)CCC=N2",
                    0.6808673639331158
                ],
                [
                    "CCCSS12OCC(C)(CBr)CC1(C(F)Br)c1cc2c2n1C(Nn1cccnc3c(s1)S3)(N(C)C(C)C(Br)Br)C(Cl)(Br)CC=N2",
                    0.6808673639331158
                ],
                [
                    "CCCSS12OCC(C)(Br)CS1(C(F)Br)c1cc2c2n1C(Nn1cccnc3c(s1)S3)(N(CCC)C(CBr)C(Br)Br)C(Cl)(Br)CC=N2",
                    0.6808673639331158
                ],
                [
                    "CCCSS12OCC(C)(Br)CS1(C(F)Br)c1cc2c2n1C(Nn1cccnc3c(s1)S3)(N(CC)C(Br)C(Br)Br)C(Cl)(Br)CC=N2",
                    0.6808673639331158
                ],
                [
                    "CCCSS12OCC(C)(Br)CS1(C(F)Br)c1cc2c2n1C(Nn1cccnc3c(s1)S3)(N(C)CCC(Br)Br)C(Cl)(Br)CC=N2",
                    0.6808673639331158
                ],
                [
                    "CCCSS12OCC(Br)(CCl)CS1(C(F)Br)c1cc2c2n1C(Nn1cccnc3c(s1)S3)(N(C)C(C)C(Br)Br)C(Cl)(Br)CC=N2",
                    0.6808673639331158
                ],
                [
                    "CCCSS12OCC(Br)(CBr)CS1(C(F)Br)c1cc2c2n1C(Nn1cccnc3c(s1)S3)(N(C)C(C)C(Cl)Br)C(Cl)(Br)CC=N2",
                    0.6808673639331158
                ],
                [
                    "CCCSS12OCC(Br)(CBr)CS1(C(F)Br)c1cc2c2n1C(Nn1cccnc3c(s1)S3)(N(C)C(C)C(Br)Br)C(Cl)(Br)CC=N2",
                    0.6808673639331158
                ],
                [
                    "CCCN(C(Cl)CBr)C1(Nn2cccnc3c(s2)S3)CC(Cl)(Br)C=Nc2c3cc(n21)S1(C(C)(F)Cl)CC(Cl)(CBr)COS31OCC",
                    0.6808673639331158
                ],
                [
                    "CCCN(C(C)C(Br)Br)C1(Nn2cccnc3c(s2)S3)n2c3cc(c2N=CCC1(Cl)Br)S1(SC(Br)CCCl)OCC(C)(Br)CS31C(F)Br",
                    0.6808673639331158
                ],
                [
                    "CCCC(Cl)=Nc1c2cc(n1C(Nn1cccnc3c(s1)S3)N(CCCBr)CCC(Cl)Br)S1(C(F)Br)CC(Br)(CBr)COS21SC",
                    0.6808673639331158
                ],
                [
                    "CCCC(Cl)=Nc1c2cc(n1C(Nn1cccnc3c(s1)S3)N(CCBr)C(C)CBr)S1(C(F)Br)CC(Br)(CBr)COS21SC",
                    0.6808673639331158
                ],
                [
                    "CCCC(Cl)=Nc1c2cc(n1C(Nn1cccnc3c(s1)S3)N(CCBr)C(C)C(C)Br)S1(C(F)Br)CC(Br)(CCBr)COS21SC",
                    0.6808673639331158
                ],
                [
                    "CCCC(Cl)=Nc1c2cc(n1C(Nn1cccnc3c(s1)S3)N(C(Br)CBr)C(C)C(Cl)Br)S13(C(F)Br)=S2(SC)(C1)OCC(Br)(CCBr)C3",
                    0.6808673639331158
                ],
                [
                    "CCC1(Cl)COS2(SCCBr)c3cc(n4c3N=CCC(Cl)(Br)C4(Nn3cccnc4c(s3)S4)N(CCCCl)CC(Cl)Br)S2(C(F)(Cl)Br)C1",
                    0.6808673639331158
                ],
                [
                    "CCC1(CBr)COS2(SCCCl)c3cc(n4c3N=CCC(Cl)(Br)C4(Nn3cccnc4c(s3)S4)N(C)CCBr)S2(C(F)(Cl)Br)C1",
                    0.6808673639331158
                ],
                [
                    "CCC(Br)SS12OCC(C)(Br)CS1(C(F)Br)c1cc2c2n1C(Nn1cccnc3c(s1)S3)(N(C(C)CBr)C(Br)CC)C(Cl)(Br)CC=N2",
                    0.6808673639331158
                ],
                [
                    "CCC(Br)SS12OCC(Br)(CCl)CS1(C(F)Br)c1cc2c2n1C(Nn1cccnc3c(s1)S3)(N(CC)C(C)C(Br)Br)C(Cl)(Br)CC=N2",
                    0.6808673639331158
                ],
                [
                    "CC1(Cl)COS2(SCCCl)c3cc(n4c3N=CCC(Cl)(Br)C4(Nn3cccnc4c(s3)S4)N(CBr)CCCl)S2(C(F)Cl)C1",
                    0.6808673639331158
                ],
                [
                    "CC1(Cl)COS2(SCCCl)c3cc(n4c3N=CC(Cl)(Br)CC4(Nn3cccnc4c(s3)S4)N(CBr)C(C)(Cl)Cl)S2(C(F)(Cl)Br)C1",
                    0.6808673639331158
                ],
                [
                    "CC(N(C)C1(Nn2cccnc3c(s2)S3)n2c3cc(c2N=CCC1(Br)Br)S1(OCCCl)OCC(Br)(CBr)CS31C(F)Br)C(C)(C)Br",
                    0.6808673639331158
                ],
                [
                    "CC(Cl)CSS12OCC(Cl)(CBr)CS1(CF)c1cc2c2n1C(Nn1cccnc3c(s1)S3)(N(CC(C)Br)C(C)CCl)S(CCl)(CBr)CC=N2",
                    0.6808673639331158
                ],
                [
                    "CC(Cl)CSS12OCC(Cl)(CBr)CS1(C(F)Cl)c1cc2c2n1C(Nn1cccnc3c(s1)S3)(N(CC(Cl)Br)C(C)Cl)S(Cl)(CCl)CC=N2",
                    0.6808673639331158
                ],
                [
                    "CC(Cl)CSS12OCC(Cl)(CBr)CS1(C(F)Br)c1cc2c2n1C(Nn1cccnc3c(s1)S3)(N(CBr)C(Cl)(Cl)Cl)C(Cl)(C(Cl)Br)C=N2",
                    0.6808673639331158
                ],
                [
                    "CC(Cl)CSS12OCC(Cl)(CBr)CS1(C(F)(Cl)Br)c1cc2c2n1C(Nn1cccnc3c(s1)S3)(N(CBr)C(Cl)CCl)C(Cl)(C(Cl)Br)C=N2",
                    0.6808673639331158
                ],
                [
                    "CC(Cl)CSS12OCC(Cl)(CBr)CS1(C(C)(F)Br)c1cc2c2n1C(Nn1cccnc3c(s1)S3)(N(CBr)C(Cl)Cl)C(Cl)(C(Cl)Br)C=N2",
                    0.6808673639331158
                ],
                [
                    "CC(Cl)CN(CCCBr)C1(Nn2cccnc3c(s2)S3)n2c3cc(c2N=CC1(Br)CCl)S1(SCCCl)OCC(Cl)(CBr)CS31C(F)(Cl)Br",
                    0.6808673639331158
                ],
                [
                    "CC(Cl)C(C)N(CCCBr)C1(Nn2cccnc3c(s2)S3)n2c3cc(c2N=CC1(Cl)Br)S1(SCCl)OCC(Cl)(CBr)CS31C(F)(Cl)Br",
                    0.6808673639331158
                ],
                [
                    "CC(Cl)(Br)CSS12OCC(Br)(CBr)CS1(C(F)Br)c1cc2c2n1C(Nn1cccnc3c(s1)S3)(N(CBr)CCCCl)C(Cl)(Br)C=N2",
                    0.6808673639331158
                ],
                [
                    "CC(Cl)(Br)CN(C(Br)CCl)C1(Nn2cccnc3c(s2)S3)n2c3cc(c2N=CCC1(Cl)Br)S1(OCCCCl)SCC(Br)(CBr)CS31C(F)Cl",
                    0.6808673639331158
                ],
                [
                    "CC(Cl)(Br)C(CCl)N(CBr)C1(Nn2cccnc3c(s2)S3)n2c3cc(c2N=CCC1(Cl)Br)S1(OCCCCl)OCC(Br)(CCBr)CS31C(F)Cl",
                    0.6808673639331158
                ],
                [
                    "CC(CCl)N(CCCBr)C1(Nn2cccnc3c(s2)S3)n2c3cc(c2N=CCCCC1(Cl)Br)S1(SCCl)OCC(Cl)(CBr)CS31C(F)(Cl)Br",
                    0.6808673639331158
                ],
                [
                    "CC(CCl)N(CCCBr)C1(Nn2cccnc3c(s2)S3)n2c3cc(c2N=CCCC1(Cl)Br)S1(SCCl)OCC(Cl)(CBr)CS31C(F)(Cl)Br",
                    0.6808673639331158
                ],
                [
                    "CC(CCl)N(CCCBr)C1(Nn2cccnc3c(s2)S3)n2c3cc(c2N=CCC1(Cl)Br)S1(OCCl)OCC(Cl)(CBr)CS31C(F)Br",
                    0.6808673639331158
                ],
                [
                    "CC(CCl)N(CCCBr)C1(Nn2cccnc3c(s2)S3)n2c3cc(c2N=CC1(Cl)Br)S1(SCC(Cl)Cl)OCC(Cl)(CBr)CS31C(F)Br",
                    0.6808673639331158
                ],
                [
                    "CC(CCl)N(CCBr)C1(Nn2cccnc3c(s2)S3)n2c3cc(c2N=CC1(Cl)Br)S1(SCCl)OCC(Cl)(CBr)CS31C(F)(Cl)Br",
                    0.6808673639331158
                ],
                [
                    "CC(CCl)N(C)C1(Nn2cccnc3c(s2)S3)n2c3cc(c2N=CCS1(Cl)CCl)S1(SCC(C)(Cl)C(C)Br)OCC(Cl)(CBr)CS31C(F)Cl",
                    0.6808673639331158
                ],
                [
                    "CC(CCl)N(C)C1(Nn2cccnc3c(s2)S3)n2c3cc(c2N=CCC1(Cl)Br)S1(SCCl)OCC(Cl)(CBr)CS31C(F)Cl",
                    0.6808673639331158
                ],
                [
                    "CC(CCl)N(C(C)(Br)Br)C1(Nn2cccnc3c(s2)S3)n2c3cc(c2N=CCS1(Cl)Br)S1(SCCCl)OCC(C)(CCl)CS31C(F)(Cl)Br",
                    0.6808673639331158
                ],
                [
                    "CC(CBr)N(C)C1(Nn2cccnc3c(s2)S3)n2c3cc(c2N=CCC1(Br)Br)S1(OCCCCl)OCC(CBr)(C(Br)Br)CS31C(F)Br",
                    0.6808673639331158
                ],
                [
                    "CC(C)SS12OCC(Br)(CBr)CS1(C(F)Br)c1cc2c2n1C(Nn1cccnc3c(s1)S3)(N(C)C(C)(C)Br)C(Cl)(Br)CC=N2",
                    0.6808673639331158
                ],
                [
                    "CC(C)N(C(Cl)Cl)C1(Nn2cccnc3c(s2)S3)CC(Br)(CCl)C=Nc2c3cc(n21)S1(C(F)(Cl)Br)CC(Cl)(CBr)COS31SCCBr",
                    0.6808673639331158
                ],
                [
                    "CC(C)C(C)N(CCCBr)C1(Nn2cccnc3c(s2)S3)n2c3cc(c2N=CC1(Cl)Br)S1(SCCCl)OCC(Cl)(CBr)CS31C(F)(Cl)Br",
                    0.6808673639331158
                ],
                [
                    "CC(C(Br)Br)N(CCBr)C1(Nn2cccnc3c(s2)S3)n2c3cc(c2N=CCC1(Cl)Br)S12(=CS1)OCC(Br)(CBr)CS32C(F)Br",
                    0.6808673639331158
                ],
                [
                    "CC(C(Br)Br)N(CCBr)C1(Nn2cccnc3c(s2)S3)n2c3cc(c2N=CC1(Cl)Br)S12(=CCS1)OCC(Br)(CBr)CS32C(F)Br",
                    0.6808673639331158
                ],
                [
                    "CC(Br)N(C(C)CCl)C1(Nn2cccnc3c(s2)S3)CS(Cl)(CCl)CC=Nc2c3cc(n21)S1(C(F)Cl)CC(CCl)(CBr)COS31SCC(Cl)Cl",
                    0.6808673639331158
                ],
                [
                    "CC(Br)N(C(C)CCl)C1(Nn2cccnc3c(s2)S3)CS(Cl)(C(C)Cl)CC=Nc2c3cc(n21)S1(C(F)Cl)CC(Cl)(CBr)COS31SCC(Cl)Cl",
                    0.6808673639331158
                ],
                [
                    "CC(Br)CN(CCCl)C1(Nn2cccnc3c(s2)S3)CS(Cl)(Cl)CC=Nc2c3cc(n21)S1(C(F)Cl)CC(Cl)(CBr)COS31SC(Cl)Cl",
                    0.6808673639331158
                ],
                [
                    "CC(Br)CN(CCCCl)C1(Nn2cccnc3c(s2)S3)CS(C)(Cl)CC=Nc2c3cc(n21)S1(C(F)Cl)CC(Cl)(CBr)COS31SC(C)C(Cl)Cl",
                    0.6808673639331158
                ],
                [
                    "CC(Br)CN(C(C)CCl)C1(Nn2cccnc3c(s2)S3)n2c3cc(c2N=CS1(C)Cl)S1(SCCCl)OCC(Cl)(CBr)CS31C(F)(Cl)Br",
                    0.6808673639331158
                ],
                [
                    "CC(Br)CN(C(C)CCl)C1(Nn2cccnc3c(s2)S3)n2c3cc(c2N=CCS1(Cl)CBr)S1(SCCCl)OCC(C)(Cl)CS31C(F)(Cl)Br",
                    0.6808673639331158
                ],
                [
                    "CC(Br)CN(C(C)CCl)C1(Nn2cccnc3c(s2)S3)n2c3cc(c2N=CCS1(Cl)Br)S1(SCCCl)OCC(Cl)(CBr)CS31C(F)(Cl)Br",
                    0.6808673639331158
                ],
                [
                    "CC(Br)CN(C(C)CCl)C1(Nn2cccnc3c(s2)S3)n2c3cc(c2N=CCS1(Br)CCl)S1(SCCCl)OCC(CCl)(CBr)CS31C(F)(Cl)Br",
                    0.6808673639331158
                ],
                [
                    "CC(Br)CN(C(C)CCl)C1(Nn2cccnc3c(s2)S3)CS(C)(Cl)C=Nc2c3cc(n21)S1(C(F)Cl)CC(Cl)(CBr)COS31OCCCl",
                    0.6808673639331158
                ],
                [
                    "CC(Br)CN(C(C)CCl)C1(Nn2cccnc3c(s2)S3)CS(C)(Cl)C=Nc2c3cc(n21)S1(C(F)Cl)CC(Cl)(CBr)COS31OC(Cl)C(Cl)CCl",
                    0.6808673639331158
                ],
                [
                    "CC(Br)CN(C(C)CCl)C1(Nn2cccnc3c(s2)S3)CS(C)(Cl)C=Nc2c3cc(n21)S1(C(F)Cl)CC(Br)(CBr)COS31OC(Cl)C(Cl)CCl",
                    0.6808673639331158
                ],
                [
                    "CC(Br)CN(C(C)CCl)C1(Nn2cccnc3c(s2)S3)CCS(Cl)(Cl)CC=Nc2c3cc(n21)S1(C(F)Cl)CC(Cl)(CBr)COS31SCC(Cl)Cl",
                    0.6808673639331158
                ],
                [
                    "CC(Br)C(C)N(C)C1(Nn2cccnc3c(s2)S3)n2c3cc(c2N=CCC1(Br)Br)S1(OCCl)OCC(CBr)(C(Br)Br)CS31C(F)Br",
                    0.6808673639331158
                ],
                [
                    "CC(Br)C(C)N(C)C1(Nn2cccnc3c(s2)S3)n2c3cc(c2N=CCC1(Br)Br)S1(OCCCl)OCC(CBr)(C(Br)Br)CS31C(F)CBr",
                    0.6808673639331158
                ],
                [
                    "CC(Br)=CN(C(C)(CCl)C(Cl)CCl)C1(Nn2cccnc3c(s2)S3)n2c3cc(c2N=CCS1(Cl)CCl)S12(=CS1)OCC(Cl)(CBr)CS32C(F)Cl",
                    0.6808673639331158
                ],
                [
                    "C=S12(SBr)OCC(Br)(CBr)CS1(C(F)Br)c1cc2c2n1C(Nn1cccnc3c(s1)S3)(N(CCBr)C(C)CBr)CC(Cl)(Br)CC=N2",
                    0.6808673639331158
                ],
                [
                    "C=Nc1c2cc(n1C(Nn1cccnc3c(s1)S3)(C(Cl)Br)N(CCCl)CCCBr)S1(C(F)(Cl)Br)CC(Cl)(CC)COS21SCCCl",
                    0.6808673639331158
                ],
                [
                    "C=Nc1c2cc(n1C(Nn1cccnc3c(s1)S3)(C(Cl)Br)N(CCBr)C(C)CCl)S1(C(F)Cl)CC(C)(Cl)COS21SCCCl",
                    0.6808673639331158
                ],
                [
                    "C=Nc1c2cc(n1C(Nn1cccnc3c(s1)S3)(C(Cl)Br)N(CBr)CC(Br)Br)C1(C(F)Br)CC(Br)(CBr)COS213=CCS3",
                    0.6808673639331158
                ],
                [
                    "C=Nc1c2cc(n1C(Nn1cccnc3c(s1)S3)(C(Cl)Br)N(CBr)C(C)C(Br)Br)C1(C(F)Br)CC(Br)(CBr)COS213=CCS3",
                    0.6808673639331158
                ],
                [
                    "C=Nc1c2cc(n1C(CS(C)(Cl)CCl)(Nn1cccnc3c(s1)S3)N(CCBr)C(C)CCl)S1(C(F)Cl)CC(Cl)(CBr)COS21SCC(Cl)Cl",
                    0.6808673639331158
                ],
                [
                    "C#S1(Cl)C=Nc2c3cc(n2C(Nn2cccnc4c(s2)S4)(N(CC(C)Br)C(C)CCl)C1)S1(C(F)Cl)CC(Cl)(CBr)COS31OC(Cl)C(Cl)CCl",
                    0.6808673639331158
                ]
            ],
            "execution_time": 109.42910957336426,
            "number_scoring_function_calls": 1000,
            "metadata": {
                "top_1": 0.6808673639331158,
                "top_10": 0.6808673639331158,
                "top_100": 0.6808673639331171,
                "internal_similarity_max": 0.968421052631579,
                "internal_similarity_mean": 0.4335191333605614,
                "internal_similarity_histogram_density": [
                    [
                        0.1,
                        0.0,
                        0.7699999999999997,
                        3.3260000000000005,
                        3.290000000000001,
                        1.6699999999999986,
                        0.5900000000000001,
                        0.19600000000000004,
                        0.04600000000000001,
                        0.012000000000000002
                    ]
                ],
                "internal_similarity_histogram_bins": [
                    [
                        0.0,
                        0.1,
                        0.2,
                        0.30000000000000004,
                        0.4,
                        0.5,
                        0.6000000000000001,
                        0.7000000000000001,
                        0.8,
                        0.9,
                        1.0
                    ]
                ]
            }
        },
        {
            "benchmark_name": "Deco Hop",
            "score": 0.5031040162169013,
            "optimized_molecules": [
                [
                    "CSC(Cl)C1(CF)C(NC23CCS(Cl)(N=CCl)OCS2(Cl)C3)(N(CS(=CF)S(F)(F)C2(C)CC2)C(CCF)N(C)CF)N=S1(F)(Br)n1on1F",
                    0.503104016216901
                ],
                [
                    "CN(CF)C(CCF)N(CS(=CF)S(F)(F)C1(C)CC1)C1(NC23CCS(Br)(N=CBr)OCS2(Cl)C3)N=S(F)(Br)(n2on2F)C1(Br)C(F)OCl",
                    0.503104016216901
                ],
                [
                    "CN(CF)C(CCF)N(CS(=CF)S(F)(F)C1(C)CC1)C1(NC23CCC(Br)(N=CCl)OC#S2(Cl)C3)N=S(F)(Br)(n2sn2F)C1(C(F)Cl)C(Cl)Br",
                    0.503104016216901
                ],
                [
                    "CN(CF)C(CCF)N(C(Cl)S(=CF)S(F)(F)C1(C)CC1)C1(NC23CCS(Br)(N=CCl)OCS2(Cl)C3)N=S(F)(Br)(n2on2F)C1(C)CSCl",
                    0.503104016216901
                ],
                [
                    "CN(CF)C(CCF)N(C(Cl)S(=CF)S(F)(F)C1(C)CC1)C1(NC23CCS(Br)(N=CBr)OCS2(Cl)C3)N=S(F)(Br)(n2on2F)C1(Br)C(F)OCl",
                    0.503104016216901
                ],
                [
                    "CN(CF)C(CCF)N(C(Cl)S(=CF)S(F)(F)C1(C)CC1)C1(NC23CCS(Br)(N=CBr)OCS2(Br)C3)N=S(F)(Br)(n2on2F)C1(Br)C(F)OCl",
                    0.503104016216901
                ],
                [
                    "CN(CF)C(CC(F)Cl)N(C(Cl)S(=CF)S(F)(F)C1(C)CC1)C1(NC23C#CS4(Br)(=C=N4)OCC2(Cl)C3)N=S(F)(Cl)(n2on2F)C1(CF)COCl",
                    0.503104016216901
                ],
                [
                    "CN(CF)C(CC(F)Cl)N(C(Cl)S(=C(F)Br)S(F)(F)C1(C)CC1)C1(NC23C#SS(Cl)(N=CCl)OCS2(Cl)#S3)N=S(F)(Cl)(n2on2F)C1(C)CF",
                    0.503104016216901
                ],
                [
                    "CCC1(S(F)(F)S(=CF)CN(C(CC(F)Cl)N(C)CF)C2(NC34CCS5(C)(=C=N5)OCS3(Cl)C4)N=S(F)(Cl)(n3on3F)C2(CF)COCl)CC1",
                    0.503104016216901
                ],
                [
                    "CCC1(S(F)(F)S(=CF)CN(C(CC(F)Cl)N(C)CF)C2(NC34CCS5(Br)(=C=N5)OCS3(Cl)C4)N=S(F)(Cl)(n3on3F)C2(CF)COCl)CC1",
                    0.503104016216901
                ],
                [
                    "CCC1(S(F)(F)S(=CF)C(Cl)N(C(CCF)N(C)CF)C2(NC34CCS(Br)(N=CCl)OCS3(Cl)C4)N=S(F)(Br)(n3on3F)C2(C)CSCl)CC1",
                    0.503104016216901
                ],
                [
                    "CCC1(C(F)(F)S(=CF)C(Cl)N(C(CCF)N(C)CF)C2(NC34CCS(Br)(N=CCl)OCS3(Cl)C4)N=S(F)(Br)(n3on3F)C2(C)CSCl)CC1",
                    0.503104016216901
                ],
                [
                    "C=NS1(Cl)CCC2(NC3(N(CS(=CF)S(F)(F)C4(C)CC4)C(CC(F)Cl)N(CF)CCl)N=S(F)(Cl)(n4on4F)C3(CBr)COCl)CS2(Cl)CO1",
                    0.503104016216901
                ],
                [
                    "C=NS1(Cl)CCC2(NC3(N(CS(=CF)S(F)(F)C4(C)CC4)C(CC(F)Cl)N(C)CF)N=S(F)(Cl)(n4on4F)C3(CF)CCl)CS2(Cl)CO1",
                    0.503104016216901
                ],
                [
                    "C=NS1(Cl)CCC2(NC3(N(CS(=CF)S(F)(F)C4(C)CC4)C(CC(F)Cl)N(C)CF)N=S(F)(Cl)(n4on4F)C3(CF)CCl)CS2(CCl)CO1",
                    0.503104016216901
                ],
                [
                    "C=NS1(Cl)CCC2(NC3(N(C(CC(F)Cl)N(C)CF)C(Cl)S(=CF)S(F)(F)C4(C)CC4)N=S(F)(Cl)(n4on4F)C3(CF)CCl)CS2(Cl)CO1",
                    0.503104016216901
                ],
                [
                    "C=NS1(Cl)CCC2(NC3(N(C(CC(F)Cl)N(C)CF)C(Cl)S(=CF)S(F)(F)C4(C)CC4)N=S(F)(Br)(n4on4F)C3(CF)COCl)CS2(Cl)CO1",
                    0.503104016216901
                ],
                [
                    "C=NS1(Cl)C#CC2(NC3(N(C(CC(F)Cl)N(C)C(F)F)C(Cl)S(=CF)S(F)(F)C4(C)CC4)N=S(C)(F)(n4on4F)C3(C)COCl)S#S2(Cl)CO1",
                    0.503104016216901
                ],
                [
                    "C=NS1(CBr)CCC2(NC3(N(C(CCF)N(C)C(F)F)C(C)S(=CF)S(F)(F)C4(C)CC4)N=S(F)(Br)(n4on4F)C3(C)COCl)CS2(Cl)CO1",
                    0.503104016216901
                ],
                [
                    "C=NS1(C)CCC2(NC3(N(CS(=CF)S(F)(F)C4(C)CC4)C(CC(F)Cl)N(C)CF)N=S(F)(Br)(n4on4F)C3(CF)CC(Cl)Br)CS2(Cl)CS1",
                    0.503104016216901
                ],
                [
                    "C=NS1(C)CCC2(NC3(N(CS(=CF)S(F)(F)C4(C)CC4)C(CC(F)Cl)N(C)CF)N=S(F)(Br)(n4on4F)C3(CF)C(Cl)Br)CS2(Cl)CS1",
                    0.503104016216901
                ],
                [
                    "C=NS1(C)CCC2(NC3(N(C(CC(F)Cl)N(C)CF)C(C)S(=CF)S(F)(F)C4(C)CC4)N=S(F)(Br)(n4on4F)C3(C)C(Cl)OCl)CS2(Cl)CO1",
                    0.503104016216901
                ],
                [
                    "C=NS1(C)C#CC2(NC3(N(CS(=CF)S(F)(F)C4(C)CC4)C(CCF)N(C)CF)N=S(F)(Br)(n4on4F)C3(C(F)Br)C(Cl)OCl)CC2(Cl)CO1",
                    0.503104016216901
                ],
                [
                    "C=NS1(C)C#CC2(NC3(N(C(CC(F)Br)N(C)CF)C(Cl)S(=CF)S(F)(F)C4(C)CC4)N=S(F)(Br)(n4on4F)C3(Br)CF)CS2(CCCl)CO1",
                    0.503104016216901
                ],
                [
                    "C=NS1(Br)CCC2(NC3(N(CS(=CF)S(F)(F)C4(CCl)CC4)C(CCF)N(C)CF)N=S(F)(Br)(n4on4F)C3(CF)C(Cl)OCl)CS2(Cl)CO1",
                    0.503104016216901
                ],
                [
                    "C=NS1(Br)CCC2(NC3(N(CS(=CF)S(F)(F)C4(CCl)CC4)C(C(Cl)C(F)Cl)N(C)CF)N=S(F)(Br)(n4on4F)C3(Cl)CF)CS2(CC)CO1",
                    0.503104016216901
                ],
                [
                    "C=NS1(Br)CCC2(NC3(N(CS(=CF)S(F)(F)C4(C)CC4)C(CCF)N(C)CF)N=S(F)(Br)(n4on4F)C3(CF)C(Cl)SCl)CS2(Cl)CO1",
                    0.503104016216901
                ],
                [
                    "C=NS1(Br)CCC2(NC3(N(CS(=CF)S(F)(F)C4(C)CC4)C(CCF)N(C)CF)N=S(F)(Br)(n4on4F)C3(C(Cl)Cl)C(F)Br)CC2(Cl)CO1",
                    0.503104016216901
                ],
                [
                    "C=NS1(Br)CCC2(NC3(N(CS(=CF)S(F)(F)C4(C)CC4)C(CCF)N(C)CF)N=S(F)(Br)(n4on4F)C3(C(C)Cl)C(Cl)OCl)CC2(Cl)CO1",
                    0.503104016216901
                ],
                [
                    "C=NS1(Br)CCC2(NC3(N(CS(=CF)S(F)(F)C4(C)CC4)C(CC(F)F)N(C)CF)N=S(F)(Br)(n4on4F)C3(CF)C(Cl)CBr)CS2(Cl)CO1",
                    0.503104016216901
                ],
                [
                    "C=NS1(Br)CCC2(NC3(N(CS(=CF)S(F)(F)C4(C)CC4)C(CC(F)Cl)N(C)CF)N=S(F)(Cl)(n4on4F)C3(CBr)C(Cl)SCl)CS2(Cl)CO1",
                    0.503104016216901
                ],
                [
                    "C=NS1(Br)CCC2(NC3(N(CS(=CF)S(F)(F)C4(C)CC4)C(CC(F)Cl)N(C)CF)N=S(F)(Cl)(n4on4F)C3(C)COCl)CS2(Cl)CO1",
                    0.503104016216901
                ],
                [
                    "C=NS1(Br)CCC2(NC3(N(CS(=CF)S(F)(F)C4(C)CC4)C(C(Cl)CF)N(C)CF)N=S(F)(Br)(n4on4F)C3(COCl)C(F)Br)CC2(Cl)CO1",
                    0.503104016216901
                ],
                [
                    "C=NS1(Br)CCC2(NC3(N(CS(=CF)S(F)(F)C(C)(C)CCl)C(CCF)N(C)CF)N=S(F)(Cl)(n4on4F)C3(CCl)C(Cl)OBr)CS2(C)CO1",
                    0.503104016216901
                ],
                [
                    "C=NS1(Br)CCC2(NC3(N(CS(=CF)S(F)(F)C(C)(C)CCCl)C(CCF)N(C)CF)N=S(F)(Br)(n4on4F)C3(C)C(Cl)OCl)CS2(C)CO1",
                    0.503104016216901
                ],
                [
                    "C=NS1(Br)CCC2(NC3(N(CS(=CF)S(F)(F)C(C)(C)C)C(CCF)N(C)CF)N=S(F)(Br)(n4on4F)C3(CF)C(Cl)OCl)CS2(C)CO1",
                    0.503104016216901
                ],
                [
                    "C=NS1(Br)CCC2(NC3(N(CS(=CF)S(F)(F)C(C)(C)C)C(C)(CCF)N(C)CF)N=S(F)(Br)(n4on4F)C3(CF)C(Cl)OCl)CS2(C)CO1",
                    0.503104016216901
                ],
                [
                    "C=NS1(Br)CCC2(NC3(N(CS(=CF)#S(F)(F)C4(CC)CC4)C(CCF)N(C)CF)N=S(F)(Br)(n4on4F)C3(CF)C(Cl)Cl)CS2(Cl)CO1",
                    0.503104016216901
                ],
                [
                    "C=NS1(Br)CCC2(NC3(N(CS(=CF)#S(F)(F)C4(C)CCC4)C(CCF)N(C)CF)N=S(F)(Br)(n4on4F)C3(CF)C(Cl)OCl)CS2(Cl)CO1",
                    0.503104016216901
                ],
                [
                    "C=NS1(Br)CCC2(NC3(N(CS(=CF)#S(F)(F)C4(C)CC4)C(CCF)N(C)CF)N=S(F)(Br)(n4on4F)C3(CF)C(Cl)OCl)CS2(Cl)CO1",
                    0.503104016216901
                ],
                [
                    "C=NS1(Br)CCC2(NC3(N(CS(=CF)#S(F)(F)C(C)(C)C)C(CCF)N(C)CF)N=S(C)(F)(n4on4F)C3(CF)C(Cl)Cl)CS2(Cl)CO1",
                    0.503104016216901
                ],
                [
                    "C=NS1(Br)CCC2(NC3(N(CC(=CF)S(F)(F)C4(C)CC4)C(C(Cl)CF)N(C)CF)N=S(F)(Br)(n4on4F)C3(COCl)C(F)Br)CC2(Cl)CO1",
                    0.503104016216901
                ],
                [
                    "C=NS1(Br)CCC2(NC3(N(C(Cl)C(=CF)S(F)(F)C4(C)CC4)C(CCF)N(C)CF)N=S(F)(F)(n4on4F)C3(CF)C(Cl)OCl)CC2(Cl)CS1",
                    0.503104016216901
                ],
                [
                    "C=NS1(Br)CCC2(NC3(N(C(CCF)N(CF)CCl)C(Cl)S(=CF)S(F)(F)C4(C)CC4)N=S(F)(Br)(n4on4F)C3(CF)CSCl)CS2(Cl)CO1",
                    0.503104016216901
                ],
                [
                    "C=NS1(Br)CCC2(NC3(N(C(CCF)N(CF)CCl)C(Br)S(=CF)S(F)(F)C4(C)CC4)N=S(F)(Br)(n4on4F)C3(CF)CSCl)CS2(Cl)CS1",
                    0.503104016216901
                ],
                [
                    "C=NS1(Br)CCC2(NC3(N(C(CCF)N(C)CF)C(Cl)S(=CF)S(F)(F)C4(CCBr)CC4)N=S(F)(Br)(n4on4F)C3(C)CSCl)CS2(Cl)CO1",
                    0.503104016216901
                ],
                [
                    "C=NS1(Br)CCC2(NC3(N(C(CCF)N(C)CF)C(Cl)S(=CF)S(F)(F)C4(CC)CC4)N=S(F)(Br)(n4on4F)C3(CF)COCl)CS2(Cl)CO1",
                    0.503104016216901
                ],
                [
                    "C=NS1(Br)CCC2(NC3(N(C(CCF)N(C)CF)C(Cl)S(=CF)S(F)(F)C4(CC)CC4)N=S(C)(F)(n4on4F)C3(C)C(Cl)SCl)CS2(Cl)CS1",
                    0.503104016216901
                ],
                [
                    "C=NS1(Br)CCC2(NC3(N(C(CCF)N(C)CF)C(Cl)S(=CF)S(F)(F)C4(C)CC4)N=S(F)(F)(n4on4F)C3(CF)C(Cl)OCl)C#S2(C)CO1",
                    0.503104016216901
                ],
                [
                    "C=NS1(Br)CCC2(NC3(N(C(CCF)N(C)CF)C(Cl)S(=CF)S(F)(F)C4(C)CC4)N=S(F)(Cl)(n4on4F)C3(CF)COCl)CS2(Cl)CO1",
                    0.503104016216901
                ],
                [
                    "C=NS1(Br)CCC2(NC3(N(C(CCF)N(C)CF)C(Cl)S(=CF)S(F)(F)C4(C)CC4)N=S(F)(Cl)(n4on4F)C3(CF)C(Cl)SCl)CS2(Cl)CO1",
                    0.503104016216901
                ],
                [
                    "C=NS1(Br)CCC2(NC3(N(C(CCF)N(C)CF)C(Cl)S(=CF)S(F)(F)C4(C)CC4)N=S(F)(Cl)(n4on4F)C3(CBr)COCl)CS2(Cl)CO1",
                    0.503104016216901
                ],
                [
                    "C=NS1(Br)CCC2(NC3(N(C(CCF)N(C)CF)C(Cl)S(=CF)S(F)(F)C4(C)CC4)N=S(F)(Br)(n4on4F)C3(CF)CC(Cl)Cl)CC2(Cl)CO1",
                    0.503104016216901
                ],
                [
                    "C=NS1(Br)CCC2(NC3(N(C(CCF)N(C)CF)C(Cl)S(=CF)S(F)(F)C4(C)CC4)N=S(F)(Br)(n4on4F)C3(CF)C(Cl)SCl)CS2(Cl)CO1",
                    0.503104016216901
                ],
                [
                    "C=NS1(Br)CCC2(NC3(N(C(CCF)N(C)CF)C(Cl)S(=CF)S(F)(F)C4(C)CC4)N=S(F)(Br)(n4on4F)C3(CF)C(Cl)OCl)CS2(Cl)CO1",
                    0.503104016216901
                ],
                [
                    "C=NS1(Br)CCC2(NC3(N(C(CCF)N(C)CF)C(Cl)S(=CF)S(F)(F)C4(C)CC4)N=S(F)(Br)(n4on4F)C3(CF)C(Cl)CCl)CS2(Cl)CO1",
                    0.503104016216901
                ],
                [
                    "C=NS1(Br)CCC2(NC3(N(C(CCF)N(C)CF)C(Cl)S(=CF)S(F)(F)C4(C)CC4)N=S(F)(Br)(n4on4F)C3(CC)C(Cl)OCl)C#S2(C)CO1",
                    0.503104016216901
                ],
                [
                    "C=NS1(Br)CCC2(NC3(N(C(CCF)N(C)CF)C(Cl)S(=CF)S(F)(F)C4(C)CC4)N=S(F)(Br)(n4on4F)C3(Br)CF)CS2(CCCl)CO1",
                    0.503104016216901
                ],
                [
                    "C=NS1(Br)CCC2(NC3(N(C(CCF)N(C)CF)C(C)S(=CF)S(F)(F)C4(C)CC4)N=S(F)(Br)(n4on4F)C3(CCl)C(F)OCl)CS2(Cl)CO1",
                    0.503104016216901
                ],
                [
                    "C=NS1(Br)CCC2(NC3(N(C(CCF)N(C)CF)C(C)S(=CF)#S(F)(F)C4(CC)CC4)N=S(F)(Br)(n4on4F)C3(CF)C(Cl)Cl)CS2(Cl)CO1",
                    0.503104016216901
                ],
                [
                    "C=NS1(Br)CCC2(NC3(N(C(CCF)N(C)CF)C(C)S(=CF)#S(F)(F)C4(C)CC4)N=S(F)(Br)(n4on4F)C3(CF)C(Cl)Cl)CS2(Cl)CO1",
                    0.503104016216901
                ],
                [
                    "C=NS1(Br)CCC2(NC3(N(C(CCF)N(C)CF)C(C)(Cl)S(=CF)S(F)(F)C4(C)CC4)N=S(F)(Br)(n4sn4F)C3(CF)COCl)CS2(Cl)CO1",
                    0.503104016216901
                ],
                [
                    "C=NS1(Br)CCC2(NC3(N(C(CCF)N(C)CF)C(Br)S(=CF)S(F)(F)C4(C)CC4)N=S(F)(Br)(n4on4F)C3(C)C(Br)OBr)CS2(Cl)CO1",
                    0.503104016216901
                ],
                [
                    "C=NS1(Br)CCC2(NC3(N(C(CC(F)F)N(C)CF)C(Cl)S(=CF)S(F)(F)C4(C)CC4)N=S(F)(Br)(n4on4F)C3(Br)CF)CS2(CCCl)CO1",
                    0.503104016216901
                ],
                [
                    "C=NS1(Br)CCC2(NC3(N(C(CC(F)Cl)N(C)CF)C(Cl)S(=CF)S(F)(F)C4(C)CC4)N=S(F)(Br)(n4on4F)C3(Cl)CF)CS2(CC)CO1",
                    0.503104016216901
                ],
                [
                    "C=NS1(Br)CCC2(NC3(N(C(CC(F)Cl)N(C)CF)C(Cl)S(=CF)S(F)(F)C4(C)CC4)N=S(F)(Br)(n4on4F)C3(CF)COCl)CS2(Cl)CO1",
                    0.503104016216901
                ],
                [
                    "C=NS1(Br)CCC2(NC3(N(C(CC(F)Cl)N(C)CF)C(C)S(=CF)S(F)(F)C4(C)CC4)N=S(F)(Br)(n4sn4F)C3(CF)COCl)CS2(Cl)CO1",
                    0.503104016216901
                ],
                [
                    "C=NS1(Br)CCC2(NC3(N(C(CC(F)Br)N(C)CF)C(Cl)S(=CF)S(F)(F)C4(C)CC4)N=S(F)(Br)(n4on4F)C3(Cl)C(F)Cl)CS2(CC)CO1",
                    0.503104016216901
                ],
                [
                    "C=NS1(Br)CCC2(NC3(N(C(C=CF)N(CC)CF)C(Cl)S(=CF)C(F)(F)C4(C)CC4)N=S(C)(F)(n4on4F)C3(C)C(Cl)SCl)CS2(Cl)CO1",
                    0.503104016216901
                ],
                [
                    "C=NS1(Br)CCC2(NC3(N(C(=CCF)N(C)CF)C(Cl)S(=CF)S(F)(F)C4(CC)CC4)N=S(F)(Br)(n4on4F)C3(C)C(Cl)SCl)CS2(Cl)CO1",
                    0.503104016216901
                ],
                [
                    "C=NS1(Br)C=CC2(NC3(N(CS(=CF)S(F)(F)C4(C)CCC4)C(CCF)N(C)CF)N=S(F)(Br)(n4on4F)C3(CF)C(Cl)Cl)CS2(Cl)CO1",
                    0.503104016216901
                ],
                [
                    "C=NS1(Br)C=CC2(NC3(N(CS(=CF)#S(F)(F)C4(C)CCC4)C(CCF)N(C)CF)N=S(F)(Br)(n4on4F)C3(C(Cl)Cl)C(F)Br)CS2(Cl)CO1",
                    0.503104016216901
                ],
                [
                    "C=NS1(Br)C=CC2(NC3(N(CS(=CF)#S(F)(F)C4(C)CC4)C(Br)(CCF)N(C)CF)N=S(F)(Br)(n4on4F)C3(CF)C(Cl)Cl)CS2(Cl)CO1",
                    0.503104016216901
                ],
                [
                    "C=NS1(Br)C#CC2(NC3(N(CS(=CF)S(F)(F)C4(C)CC4)C(CCF)N(C)CF)N=S(F)(Br)(n4on4F)C3(C(F)F)C(Cl)OCl)CC2(Cl)CO1",
                    0.503104016216901
                ],
                [
                    "C=NS1(Br)C#CC2(NC3(N(CS(=CF)S(F)(F)C4(C)CC4)C(CCF)N(C)CF)N=S(F)(Br)(n4on4F)C3(C(F)Br)C(Cl)OCl)CC2(Cl)CO1",
                    0.503104016216901
                ],
                [
                    "C=NS1(Br)C#CC2(NC3(N(C(CCF)N(C)C(C)F)C(C)S(=CF)#S(F)(F)C4(C)CC4)N=S(F)(Br)(n4on4F)C3(CF)C(Cl)Cl)CS2(Cl)CO1",
                    0.503104016216901
                ],
                [
                    "C=NC1(Cl)CCC2(NC3(N(C(CCF)N(C)CF)C(Cl)S(=CF)S(F)(F)C4(C)CCC4)N=S(F)(Br)(n4on4F)C3(C)C(Cl)OCl)CS2(Cl)CO1",
                    0.503104016216901
                ],
                [
                    "C=NC1(CBr)CCC2(NC3(N(C(Cl)S(=CF)S(F)(F)C4(C)CC4)C(Cl)(CCF)N(C)CF)N=S(F)(Br)(n4on4F)C3(CF)CCl)CS2(Cl)CO1",
                    0.503104016216901
                ],
                [
                    "C=NC1(Br)CCC2(NC3(N(CS(=CF)S(F)(F)C4(CCl)CC4)C(C#CF)N(C)CF)N=S(F)(F)(n4on4F)C3(C(Cl)Cl)C(F)Br)CS2(Cl)CO1",
                    0.503104016216901
                ],
                [
                    "C=NC1(Br)CCC2(NC3(N(CS(=CF)S(F)(F)C4(C)CC4)C(CCF)N(C)CF)N=S(F)(Br)(n4sn4F)C3(CF)C(Cl)CCl)CS2(CCl)#CO1",
                    0.503104016216901
                ],
                [
                    "C=NC1(Br)CCC2(NC3(N(CS(=CF)S(F)(F)C4(C)CC4)C(CCF)N(C)CF)N=S(F)(Br)(n4on4F)C34CC4(Cl)OCl)CS2(Cl)CO1",
                    0.503104016216901
                ],
                [
                    "C=NC1(Br)CCC2(NC3(N(CS(=CF)S(F)(F)C4(C)CC4)C(CCF)N(C)CF)N=S(F)(Br)(n4on4F)C3(CCl)C(F)Br)CS2(Cl)CO1",
                    0.503104016216901
                ],
                [
                    "C=NC1(Br)CCC2(NC3(N(CS(=CF)S(F)(F)C4(C)CC4)C(C(Cl)CF)N(C)CF)N=S(F)(Br)(n4on4F)C3(CF)C(Cl)CCl)CS2(Cl)#CO1",
                    0.503104016216901
                ],
                [
                    "C=NC1(Br)CCC2(NC3(N(CS(=CF)S(F)(F)C4(C)CC4)C(C#CF)N(C)CF)N=S(F)(F)(n4on4F)C3(C(F)Br)C(Cl)(Cl)Cl)CS2(Cl)CO1",
                    0.503104016216901
                ],
                [
                    "C=NC1(Br)CCC2(NC3(N(CS(=CF)S(F)(F)C4(C)CC4)C(C#CF)N(C)C(F)Br)N=S(F)(Br)(n4sn4F)C3(C(F)Cl)C(Cl)Cl)CS2(Cl)#CO1",
                    0.503104016216901
                ],
                [
                    "C=NC1(Br)CCC2(NC3(N(C(Cl)S(=CF)S(F)(F)C4(CBr)CC4)C(Cl)(CC(F)Cl)N(C)CF)N=S(F)(Br)(n4on4F)C3(C)CF)CS2(Cl)CO1",
                    0.503104016216901
                ],
                [
                    "C=NC1(Br)CCC2(NC3(N(C(Cl)S(=CF)S(F)(F)C4(C)CC4)C(Cl)(CCF)N(C)CF)N=S(F)(Br)(n4on4F)C3(Cl)CF)CCS2(Cl)CO1",
                    0.503104016216901
                ],
                [
                    "C=NC1(Br)CCC2(NC3(N(C(CCF)N(C)CF)C(Cl)S(=CF)S(F)(F)C4(C)CC4)N=S(F)(Br)(n4on4F)S3(Cl)C(OCl)SBr)CS2(Br)CO1",
                    0.503104016216901
                ],
                [
                    "C=NC1(Br)CCC2(NC3(N(C(CCF)N(C)CF)C(Cl)S(=CF)S(F)(F)C4(C)CC4)N=S(F)(Br)(n4on4F)S3(C)C(OCl)SBr)CS2(C)CO1",
                    0.503104016216901
                ],
                [
                    "C=NC1(Br)CCC2(NC3(N(C(CCF)N(C)CF)C(Cl)S(=CF)S(F)(F)C4(C)CC4)N=S(F)(Br)(n4on4F)S3(C)C(OCl)SBr)CS2(Br)CO1",
                    0.503104016216901
                ],
                [
                    "C=NC1(Br)CCC2(NC3(N(C(CCF)N(C)CF)C(Cl)S(=CF)S(F)(F)C4(C)CC4)N=S(F)(Br)(n4on4F)S3(C)C(C)OCl)CCS2(Cl)CO1",
                    0.503104016216901
                ],
                [
                    "C=NC1(Br)CCC2(NC3(N(C(CCF)N(C)CF)C(Cl)S(=CF)S(F)(F)C4(C)CC4)N=S(F)(Br)(n4on4F)C3(CF)CCCl)CS2(Cl)#CO1",
                    0.503104016216901
                ],
                [
                    "C=NC1(Br)CCC2(NC3(N(C(CCF)N(C)CF)C(Cl)S(=CF)S(F)(F)C4(C)CC4)N=S(F)(Br)(n4on4F)C3(CF)C(Cl)CCl)CS2(Cl)CO1",
                    0.503104016216901
                ],
                [
                    "C=NC1(Br)CCC2(NC3(N(C(CCF)N(C)CF)C(Cl)S(=CF)S(F)(F)C4(C)CC4)N=S(F)(Br)(n4on4F)C3(CF)C(Cl)CCl)CS2(Cl)#CO1",
                    0.503104016216901
                ],
                [
                    "C=NC1(Br)CCC2(NC3(N(C(CCF)N(C)CF)C(Cl)S(=CF)S(F)(F)C4(C)CC4)N=S(F)(Br)(n4on4F)C3(CF)C(C)CCl)CS2(Cl)CS1",
                    0.503104016216901
                ],
                [
                    "C=NC1(Br)CCC2(NC3(N(C(CCF)N(C)CF)C(Cl)S(=CF)S(F)(F)C4(C)CC4)N=S(F)(Br)(n4on4F)C3(CF)C(C)C)CS2(Cl)CS1",
                    0.503104016216901
                ],
                [
                    "C=NC1(Br)CCC2(NC3(N(C(CCF)N(C)CF)C(Cl)S(=C(F)CCl)S(F)(F)C4(C)CC4)N=S(F)(Br)(n4on4F)C3(CF)CCl)CS2(Cl)#CO1",
                    0.503104016216901
                ],
                [
                    "C=NC1(Br)CCC2(NC3(N(C(CCF)N(C)CF)C(Cl)(Cl)S(=CF)S(F)(F)C4(C)CC4)N=S(F)(Br)(n4on4F)C3(CF)CCl)CS2(Cl)CS1",
                    0.503104016216901
                ],
                [
                    "C=NC1(Br)CCC2(NC3(N(C(CCF)N(C)CF)C(Br)S(=CF)S(F)(F)C4(C)CC4)N=S(F)(Br)(n4on4F)C3(CF)C(Cl)CCl)CS2(Br)CO1",
                    0.503104016216901
                ],
                [
                    "C=NC1(Br)CCC2(NC3(N(C(C#CF)N(C)CF)C(Cl)S(=CF)S(F)(F)C4(C)CC4)N=S(F)(F)(n4on4F)C3(C(Cl)Cl)C(F)Br)CS2(Cl)CO1",
                    0.503104016216901
                ]
            ],
            "execution_time": 255787.90743875504,
            "number_scoring_function_calls": 588676,
            "metadata": {
                "top_1": 0.503104016216901,
                "top_10": 0.503104016216901,
                "top_100": 0.5031040162169016,
                "internal_similarity_max": 0.9690721649484536,
                "internal_similarity_mean": 0.4549180055249875,
                "internal_similarity_histogram_density": [
                    [
                        0.1,
                        0.0,
                        0.3139999999999999,
                        2.7840000000000007,
                        3.7400000000000007,
                        2.113999999999998,
                        0.6400000000000002,
                        0.23600000000000004,
                        0.06200000000000001,
                        0.010000000000000004
                    ]
                ],
                "internal_similarity_histogram_bins": [
                    [
                        0.0,
                        0.1,
                        0.2,
                        0.30000000000000004,
                        0.4,
                        0.5,
                        0.6000000000000001,
                        0.7000000000000001,
                        0.8,
                        0.9,
                        1.0
                    ]
                ]
            }
        }
    ]
}
