# Supplementary material for: EvoMol: a flexible and interpretable evolutionary algorithm for unbiased de novo molecular generation
Source: J Cheminform. 2020 Sep 16;12:55. doi: 10.1186/s13321-020-00458-z (PMC7494000; doi:10.1186/s13321-020-00458-z)
Supplement: Supplementary file 2 — Additional file 2. Archive of the GuacaMol benchmarks experiments. [file 13321_2020_458_MOESM2_ESM.xz › GuacaMol_JSON/From Methane/output_v2_7.json]

{
    "guacamol_version": "0.5.0",
    "benchmark_suite_version": "v2",
    "timestamp": "20200414-0920",
    "results": [
        {
            "benchmark_name": "Celecoxib rediscovery",
            "score": 1.0,
            "optimized_molecules": [
                [
                    "Cc1ccc(-n2nc(C(F)(F)F)cc2-c2ccc(S(N)(=O)=O)cc2)cc1",
                    1.0
                ]
            ],
            "execution_time": 9.141754627227783,
            "number_scoring_function_calls": 1000,
            "metadata": {
                "top_1": 1.0,
                "internal_similarity_max": 0.0,
                "internal_similarity_mean": 0.0,
                "internal_similarity_histogram_density": [
                    [
                        10.0,
                        0.0,
                        0.0,
                        0.0,
                        0.0,
                        0.0,
                        0.0,
                        0.0,
                        0.0,
                        0.0
                    ]
                ],
                "internal_similarity_histogram_bins": [
                    [
                        0.0,
                        0.1,
                        0.2,
                        0.30000000000000004,
                        0.4,
                        0.5,
                        0.6000000000000001,
                        0.7000000000000001,
                        0.8,
                        0.9,
                        1.0
                    ]
                ]
            }
        },
        {
            "benchmark_name": "Troglitazone rediscovery",
            "score": 1.0,
            "optimized_molecules": [
                [
                    "Cc1c(C)c2c(c(C)c1O)CCC(C)(COc1ccc(CC3SC(=O)NC3=O)cc1)O2",
                    1.0
                ]
            ],
            "execution_time": 11.469306230545044,
            "number_scoring_function_calls": 1000,
            "metadata": {
                "top_1": 1.0,
                "internal_similarity_max": 0.0,
                "internal_similarity_mean": 0.0,
                "internal_similarity_histogram_density": [
                    [
                        10.0,
                        0.0,
                        0.0,
                        0.0,
                        0.0,
                        0.0,
                        0.0,
                        0.0,
                        0.0,
                        0.0
                    ]
                ],
                "internal_similarity_histogram_bins": [
                    [
                        0.0,
                        0.1,
                        0.2,
                        0.30000000000000004,
                        0.4,
                        0.5,
                        0.6000000000000001,
                        0.7000000000000001,
                        0.8,
                        0.9,
                        1.0
                    ]
                ]
            }
        },
        {
            "benchmark_name": "Thiothixene rediscovery",
            "score": 0.8279569892473119,
            "optimized_molecules": [
                [
                    "CN1CCN(CCC=C2c3ccccc3Sc3ccc(S(S)(Br)N(C)C)cc32)CC1",
                    0.8279569892473119
                ]
            ],
            "execution_time": 7.68368124961853,
            "number_scoring_function_calls": 1000,
            "metadata": {
                "top_1": 0.8279569892473119,
                "internal_similarity_max": 0.0,
                "internal_similarity_mean": 0.0,
                "internal_similarity_histogram_density": [
                    [
                        10.0,
                        0.0,
                        0.0,
                        0.0,
                        0.0,
                        0.0,
                        0.0,
                        0.0,
                        0.0,
                        0.0
                    ]
                ],
                "internal_similarity_histogram_bins": [
                    [
                        0.0,
                        0.1,
                        0.2,
                        0.30000000000000004,
                        0.4,
                        0.5,
                        0.6000000000000001,
                        0.7000000000000001,
                        0.8,
                        0.9,
                        1.0
                    ]
                ]
            }
        },
        {
            "benchmark_name": "Aripiprazole similarity",
            "score": 0.8385620001552917,
            "optimized_molecules": [
                [
                    "O=C1CCN(c2cccc(Cl)c2Cl)CCN(CCCCOS)CCc2cc[pH]c2N1",
                    0.8427672955974842
                ],
                [
                    "O=C1CCN(c2cccc(Cl)c2Cl)CCN(CCCCOS)CCc2cc[nH]c2N1",
                    0.8427672955974842
                ],
                [
                    "O=C1CCN(c2cccc(Cl)c2Cl)CCN(CCCCOP)CCc2cc[pH]c2N1",
                    0.8427672955974842
                ],
                [
                    "O=C1CCN(c2cccc(Cl)c2Cl)CCN(CCCCOP)CCc2cc[nH]c2N1",
                    0.8427672955974842
                ],
                [
                    "O=C1CCN(c2cccc(Cl)c2Cl)CCN(CCCCOO)CCc2cc[pH]c2N1",
                    0.8427672955974842
                ],
                [
                    "O=C1CCN(c2cccc(Cl)c2Cl)CCN(CCCCOO)CCc2cc[nH]c2N1",
                    0.8427672955974842
                ],
                [
                    "O=C1CCN(c2cccc(Cl)c2Cl)CCN(CCCCOF)CCc2cc[pH]c2N1",
                    0.8427672955974842
                ],
                [
                    "O=C1CCN(c2cccc(Cl)c2Cl)CCN(CCCCOF)CCc2cc[nH]c2N1",
                    0.8427672955974842
                ],
                [
                    "O=C1CCN(c2cccc(Cl)c2Cl)CCN(CCCCOCl)CCc2cc[pH]c2N1",
                    0.8427672955974842
                ],
                [
                    "O=C1CCN(c2cccc(Cl)c2Cl)CCN(CCCCOCl)CCc2cc[nH]c2N1",
                    0.8427672955974842
                ],
                [
                    "O=C1CCN(c2cccc(Cl)c2Cl)CCN(CCCCOBr)CCc2cc[pH]c2N1",
                    0.8427672955974842
                ],
                [
                    "O=C1CCN(c2cccc(Cl)c2Cl)CCN(CCCCOBr)CCc2cc[nH]c2N1",
                    0.8427672955974842
                ],
                [
                    "NOCCCCN1CCc2cc[pH]c2NC(=O)CCN(c2cccc(Cl)c2Cl)CC1",
                    0.8427672955974842
                ],
                [
                    "NOCCCCN1CCc2cc[nH]c2NC(=O)CCN(c2cccc(Cl)c2Cl)CC1",
                    0.8427672955974842
                ],
                [
                    "COCCCCN1CCc2cc[pH]c2NC(=O)CCN(c2cccc(Cl)c2Cl)CC1",
                    0.8427672955974842
                ],
                [
                    "COCCCCN1CCc2cc[nH]c2NC(=O)CCN(c2cccc(Cl)c2Cl)CC1",
                    0.8427672955974842
                ],
                [
                    "O=C1CCN(c2cccc(Cl)c2Cl)CCN(CCCCOS)CCC2=CC(=C2)N1",
                    0.8333333333333333
                ],
                [
                    "O=C1CCN(c2cccc(Cl)c2Cl)CCN(CCCCOP)CCC2=CC(=C2)N1",
                    0.8333333333333333
                ],
                [
                    "O=C1CCN(c2cccc(Cl)c2Cl)CCN(CCCCOO)CCC2=CC(=C2)N1",
                    0.8333333333333333
                ],
                [
                    "O=C1CCN(c2cccc(Cl)c2Cl)CCN(CCCCOF)CCC2=CC(=C2)N1",
                    0.8333333333333333
                ],
                [
                    "O=C1CCN(c2cccc(Cl)c2Cl)CCN(CCCCOCl)CCC2=CC(=C2)N1",
                    0.8333333333333333
                ],
                [
                    "O=C1CCN(c2cccc(Cl)c2Cl)CCN(CCCCOBr)CCC2=CC(=C2)N1",
                    0.8333333333333333
                ],
                [
                    "NOCCCCN1CCC2=CC(=C2)NC(=O)CCN(c2cccc(Cl)c2Cl)CC1",
                    0.8333333333333333
                ],
                [
                    "COCCCCN1CCC2=CC(=C2)NC(=O)CCN(c2cccc(Cl)c2Cl)CC1",
                    0.8333333333333333
                ],
                [
                    "O=C1CCN(c2cccc(Cl)c2Cl)CCN(CCCCOS)CCc2cc(S)[pH]c2N1",
                    0.8271604938271604
                ],
                [
                    "O=C1CCN(c2cccc(Cl)c2Cl)CCN(CCCCOS)CCc2cc(S)[nH]c2N1",
                    0.8271604938271604
                ],
                [
                    "O=C1CCN(c2cccc(Cl)c2Cl)CCN(CCCCOS)CCc2cc(P)[pH]c2N1",
                    0.8271604938271604
                ],
                [
                    "O=C1CCN(c2cccc(Cl)c2Cl)CCN(CCCCOS)CCc2cc(P)[nH]c2N1",
                    0.8271604938271604
                ],
                [
                    "O=C1CCN(c2cccc(Cl)c2Cl)CCN(CCCCOS)CCc2cc(F)[pH]c2N1",
                    0.8271604938271604
                ],
                [
                    "O=C1CCN(c2cccc(Cl)c2Cl)CCN(CCCCOS)CCc2cc(Cl)[pH]c2N1",
                    0.8271604938271604
                ],
                [
                    "O=C1CCN(c2cccc(Cl)c2Cl)CCN(CCCCOS)CCc2cc(Cl)[nH]c2N1",
                    0.8271604938271604
                ],
                [
                    "O=C1CCN(c2cccc(Cl)c2Cl)CCN(CCCCOS)CCc2cc(Br)[nH]c2N1",
                    0.8271604938271604
                ],
                [
                    "O=C1CCN(c2cccc(Cl)c2Cl)CCN(CCCCOP)CCc2cc(S)[pH]c2N1",
                    0.8271604938271604
                ],
                [
                    "O=C1CCN(c2cccc(Cl)c2Cl)CCN(CCCCOP)CCc2cc(S)[nH]c2N1",
                    0.8271604938271604
                ],
                [
                    "O=C1CCN(c2cccc(Cl)c2Cl)CCN(CCCCOP)CCc2cc(P)[pH]c2N1",
                    0.8271604938271604
                ],
                [
                    "O=C1CCN(c2cccc(Cl)c2Cl)CCN(CCCCOP)CCc2cc(O)[nH]c2N1",
                    0.8271604938271604
                ],
                [
                    "O=C1CCN(c2cccc(Cl)c2Cl)CCN(CCCCOP)CCc2cc(F)[pH]c2N1",
                    0.8271604938271604
                ],
                [
                    "O=C1CCN(c2cccc(Cl)c2Cl)CCN(CCCCOP)CCc2cc(Cl)[nH]c2N1",
                    0.8271604938271604
                ],
                [
                    "O=C1CCN(c2cccc(Cl)c2Cl)CCN(CCCCOP)CCc2cc(Br)[nH]c2N1",
                    0.8271604938271604
                ],
                [
                    "O=C1CCN(c2cccc(Cl)c2Cl)CCN(CCCCOO)CCc2cc(S)[nH]c2N1",
                    0.8271604938271604
                ],
                [
                    "O=C1CCN(c2cccc(Cl)c2Cl)CCN(CCCCOO)CCc2cc(P)[pH]c2N1",
                    0.8271604938271604
                ],
                [
                    "O=C1CCN(c2cccc(Cl)c2Cl)CCN(CCCCOO)CCc2cc(P)[nH]c2N1",
                    0.8271604938271604
                ],
                [
                    "O=C1CCN(c2cccc(Cl)c2Cl)CCN(CCCCOO)CCc2cc(O)[pH]c2N1",
                    0.8271604938271604
                ],
                [
                    "O=C1CCN(c2cccc(Cl)c2Cl)CCN(CCCCOO)CCc2cc(O)[nH]c2N1",
                    0.8271604938271604
                ],
                [
                    "O=C1CCN(c2cccc(Cl)c2Cl)CCN(CCCCOO)CCc2cc(F)[pH]c2N1",
                    0.8271604938271604
                ],
                [
                    "O=C1CCN(c2cccc(Cl)c2Cl)CCN(CCCCOO)CCc2cc(F)[nH]c2N1",
                    0.8271604938271604
                ],
                [
                    "O=C1CCN(c2cccc(Cl)c2Cl)CCN(CCCCOO)CCc2cc(Cl)[pH]c2N1",
                    0.8271604938271604
                ],
                [
                    "O=C1CCN(c2cccc(Cl)c2Cl)CCN(CCCCOO)CCc2cc(Cl)[nH]c2N1",
                    0.8271604938271604
                ],
                [
                    "O=C1CCN(c2cccc(Cl)c2Cl)CCN(CCCCOO)CCc2cc(Br)[pH]c2N1",
                    0.8271604938271604
                ],
                [
                    "O=C1CCN(c2cccc(Cl)c2Cl)CCN(CCCCOF)CCc2cc(S)[pH]c2N1",
                    0.8271604938271604
                ],
                [
                    "O=C1CCN(c2cccc(Cl)c2Cl)CCN(CCCCOF)CCc2cc(S)[nH]c2N1",
                    0.8271604938271604
                ],
                [
                    "O=C1CCN(c2cccc(Cl)c2Cl)CCN(CCCCOF)CCc2cc(P)[nH]c2N1",
                    0.8271604938271604
                ],
                [
                    "O=C1CCN(c2cccc(Cl)c2Cl)CCN(CCCCOF)CCc2cc(O)[nH]c2N1",
                    0.8271604938271604
                ],
                [
                    "O=C1CCN(c2cccc(Cl)c2Cl)CCN(CCCCOF)CCc2cc(Cl)[pH]c2N1",
                    0.8271604938271604
                ],
                [
                    "O=C1CCN(c2cccc(Cl)c2Cl)CCN(CCCCOF)CCc2cc(Br)[nH]c2N1",
                    0.8271604938271604
                ],
                [
                    "O=C1CCN(c2cccc(Cl)c2Cl)CCN(CCCCOCl)CCc2cc(S)[pH]c2N1",
                    0.8271604938271604
                ],
                [
                    "O=C1CCN(c2cccc(Cl)c2Cl)CCN(CCCCOCl)CCc2cc(S)[nH]c2N1",
                    0.8271604938271604
                ],
                [
                    "O=C1CCN(c2cccc(Cl)c2Cl)CCN(CCCCOCl)CCc2cc(P)[nH]c2N1",
                    0.8271604938271604
                ],
                [
                    "O=C1CCN(c2cccc(Cl)c2Cl)CCN(CCCCOCl)CCc2cc(O)[pH]c2N1",
                    0.8271604938271604
                ],
                [
                    "O=C1CCN(c2cccc(Cl)c2Cl)CCN(CCCCOCl)CCc2cc(Cl)[nH]c2N1",
                    0.8271604938271604
                ],
                [
                    "O=C1CCN(c2cccc(Cl)c2Cl)CCN(CCCCOCl)CCc2cc(Br)[pH]c2N1",
                    0.8271604938271604
                ],
                [
                    "O=C1CCN(c2cccc(Cl)c2Cl)CCN(CCCCOCl)CCc2cc(Br)[nH]c2N1",
                    0.8271604938271604
                ],
                [
                    "O=C1CCN(c2cccc(Cl)c2Cl)CCN(CCCCOBr)CCc2cc(P)[pH]c2N1",
                    0.8271604938271604
                ],
                [
                    "O=C1CCN(c2cccc(Cl)c2Cl)CCN(CCCCOBr)CCc2cc(P)[nH]c2N1",
                    0.8271604938271604
                ],
                [
                    "O=C1CCN(c2cccc(Cl)c2Cl)CCN(CCCCOBr)CCc2cc(O)[pH]c2N1",
                    0.8271604938271604
                ],
                [
                    "O=C1CCN(c2cccc(Cl)c2Cl)CCN(CCCCOBr)CCc2cc(F)[nH]c2N1",
                    0.8271604938271604
                ],
                [
                    "O=C1CCN(c2cccc(Cl)c2Cl)CCN(CCCCOBr)CCc2cc(Cl)[pH]c2N1",
                    0.8271604938271604
                ],
                [
                    "O=C1CCN(c2cccc(Cl)c2Cl)CCN(CCCCOBr)CCc2cc(Br)[pH]c2N1",
                    0.8271604938271604
                ],
                [
                    "O=C1CCN(c2cccc(Cl)c2Cl)CCN(CCCCOBr)CCc2cc(Br)[nH]c2N1",
                    0.8271604938271604
                ],
                [
                    "Nc1cc2c([pH]1)NC(=O)CCN(c1cccc(Cl)c1Cl)CCN(CCCCOS)CC2",
                    0.8271604938271604
                ],
                [
                    "Nc1cc2c([pH]1)NC(=O)CCN(c1cccc(Cl)c1Cl)CCN(CCCCOP)CC2",
                    0.8271604938271604
                ],
                [
                    "Nc1cc2c([pH]1)NC(=O)CCN(c1cccc(Cl)c1Cl)CCN(CCCCOO)CC2",
                    0.8271604938271604
                ],
                [
                    "Nc1cc2c([pH]1)NC(=O)CCN(c1cccc(Cl)c1Cl)CCN(CCCCOCl)CC2",
                    0.8271604938271604
                ],
                [
                    "Nc1cc2c([nH]1)NC(=O)CCN(c1cccc(Cl)c1Cl)CCN(CCCCOP)CC2",
                    0.8271604938271604
                ],
                [
                    "Nc1cc2c([nH]1)NC(=O)CCN(c1cccc(Cl)c1Cl)CCN(CCCCOF)CC2",
                    0.8271604938271604
                ],
                [
                    "Nc1cc2c([nH]1)NC(=O)CCN(c1cccc(Cl)c1Cl)CCN(CCCCOCl)CC2",
                    0.8271604938271604
                ],
                [
                    "Nc1cc2c([nH]1)NC(=O)CCN(c1cccc(Cl)c1Cl)CCN(CCCCOBr)CC2",
                    0.8271604938271604
                ],
                [
                    "NOCCCCN1CCc2cc(S)[nH]c2NC(=O)CCN(c2cccc(Cl)c2Cl)CC1",
                    0.8271604938271604
                ],
                [
                    "NOCCCCN1CCc2cc(P)[pH]c2NC(=O)CCN(c2cccc(Cl)c2Cl)CC1",
                    0.8271604938271604
                ],
                [
                    "NOCCCCN1CCc2cc(O)[nH]c2NC(=O)CCN(c2cccc(Cl)c2Cl)CC1",
                    0.8271604938271604
                ],
                [
                    "NOCCCCN1CCc2cc(N)[pH]c2NC(=O)CCN(c2cccc(Cl)c2Cl)CC1",
                    0.8271604938271604
                ],
                [
                    "NOCCCCN1CCc2cc(N)[nH]c2NC(=O)CCN(c2cccc(Cl)c2Cl)CC1",
                    0.8271604938271604
                ],
                [
                    "NOCCCCN1CCc2cc(F)[nH]c2NC(=O)CCN(c2cccc(Cl)c2Cl)CC1",
                    0.8271604938271604
                ],
                [
                    "NOCCCCN1CCc2cc(Br)[pH]c2NC(=O)CCN(c2cccc(Cl)c2Cl)CC1",
                    0.8271604938271604
                ],
                [
                    "NOCCCCN1CCc2cc(Br)[nH]c2NC(=O)CCN(c2cccc(Cl)c2Cl)CC1",
                    0.8271604938271604
                ],
                [
                    "Cc1cc2c([pH]1)NC(=O)CCN(c1cccc(Cl)c1Cl)CCN(CCCCOS)CC2",
                    0.8271604938271604
                ],
                [
                    "Cc1cc2c([pH]1)NC(=O)CCN(c1cccc(Cl)c1Cl)CCN(CCCCOF)CC2",
                    0.8271604938271604
                ],
                [
                    "Cc1cc2c([nH]1)NC(=O)CCN(c1cccc(Cl)c1Cl)CCN(CCCCOP)CC2",
                    0.8271604938271604
                ],
                [
                    "Cc1cc2c([nH]1)NC(=O)CCN(c1cccc(Cl)c1Cl)CCN(CCCCOO)CC2",
                    0.8271604938271604
                ],
                [
                    "Cc1cc2c([nH]1)NC(=O)CCN(c1cccc(Cl)c1Cl)CCN(CCCCON)CC2",
                    0.8271604938271604
                ],
                [
                    "Cc1cc2c([nH]1)NC(=O)CCN(c1cccc(Cl)c1Cl)CCN(CCCCOF)CC2",
                    0.8271604938271604
                ],
                [
                    "Cc1cc2c([nH]1)NC(=O)CCN(c1cccc(Cl)c1Cl)CCN(CCCCOCl)CC2",
                    0.8271604938271604
                ],
                [
                    "Cc1cc2c([nH]1)NC(=O)CCN(c1cccc(Cl)c1Cl)CCN(CCCCOBr)CC2",
                    0.8271604938271604
                ],
                [
                    "COCCCCN1CCc2cc(S)[pH]c2NC(=O)CCN(c2cccc(Cl)c2Cl)CC1",
                    0.8271604938271604
                ],
                [
                    "COCCCCN1CCc2cc(P)[pH]c2NC(=O)CCN(c2cccc(Cl)c2Cl)CC1",
                    0.8271604938271604
                ],
                [
                    "COCCCCN1CCc2cc(P)[nH]c2NC(=O)CCN(c2cccc(Cl)c2Cl)CC1",
                    0.8271604938271604
                ],
                [
                    "COCCCCN1CCc2cc(O)[nH]c2NC(=O)CCN(c2cccc(Cl)c2Cl)CC1",
                    0.8271604938271604
                ],
                [
                    "COCCCCN1CCc2cc(F)[nH]c2NC(=O)CCN(c2cccc(Cl)c2Cl)CC1",
                    0.8271604938271604
                ],
                [
                    "COCCCCN1CCc2cc(Cl)[pH]c2NC(=O)CCN(c2cccc(Cl)c2Cl)CC1",
                    0.8271604938271604
                ],
                [
                    "COCCCCN1CCc2cc(Br)[nH]c2NC(=O)CCN(c2cccc(Cl)c2Cl)CC1",
                    0.8271604938271604
                ]
            ],
            "execution_time": 7.4872260093688965,
            "number_scoring_function_calls": 1000,
            "metadata": {
                "top_1": 0.8427672955974842,
                "top_10": 0.8427672955974843,
                "top_100": 0.8301514092709062,
                "internal_similarity_max": 0.8769230769230769,
                "internal_similarity_mean": 0.6485224894882967,
                "internal_similarity_histogram_density": [
                    [
                        0.1,
                        0.0,
                        0.0,
                        0.0,
                        0.0,
                        3.555999999999997,
                        3.802000000000001,
                        1.7540000000000004,
                        0.7880000000000001,
                        0.0
                    ]
                ],
                "internal_similarity_histogram_bins": [
                    [
                        0.0,
                        0.1,
                        0.2,
                        0.30000000000000004,
                        0.4,
                        0.5,
                        0.6000000000000001,
                        0.7000000000000001,
                        0.8,
                        0.9,
                        1.0
                    ]
                ]
            }
        },
        {
            "benchmark_name": "Albuterol similarity",
            "score": 0.5578039215686271,
            "optimized_molecules": [
                [
                    "C=S(S)(S)(S)CNC(P)(P)P",
                    0.5599999999999999
                ],
                [
                    "C=S(S)(S)(S)CNC(C)(P)P",
                    0.5599999999999999
                ],
                [
                    "C=S(S)(S)(S)CNC(C)(C)P",
                    0.5599999999999999
                ],
                [
                    "C=S(S)(S)(S)CNC(C)(C)C",
                    0.5599999999999999
                ],
                [
                    "C=S(O)(S)(S)CNC(P)(P)P",
                    0.5599999999999999
                ],
                [
                    "C=S(O)(S)(S)CNC(C)(P)P",
                    0.5599999999999999
                ],
                [
                    "C=S(O)(S)(S)CNC(C)(C)P",
                    0.5599999999999999
                ],
                [
                    "C=S(O)(S)(S)CNC(C)(C)C",
                    0.5599999999999999
                ],
                [
                    "C=S(O)(O)(S)CNC(P)(P)P",
                    0.5599999999999999
                ],
                [
                    "C=S(O)(O)(S)CNC(C)(P)P",
                    0.5599999999999999
                ],
                [
                    "C=S(O)(O)(S)CNC(C)(C)P",
                    0.5599999999999999
                ],
                [
                    "C=S(O)(O)(S)CNC(C)(C)C",
                    0.5599999999999999
                ],
                [
                    "C=S(O)(O)(O)CNC(P)(P)P",
                    0.5599999999999999
                ],
                [
                    "C=S(O)(O)(O)CNC(C)(P)P",
                    0.5599999999999999
                ],
                [
                    "C=S(O)(O)(O)CNC(C)(C)P",
                    0.5599999999999999
                ],
                [
                    "C=S(O)(O)(O)CNC(C)(C)C",
                    0.5599999999999999
                ],
                [
                    "C=S(N)(S)(S)CNC(P)(P)P",
                    0.5599999999999999
                ],
                [
                    "C=S(N)(S)(S)CNC(C)(P)P",
                    0.5599999999999999
                ],
                [
                    "C=S(N)(S)(S)CNC(C)(C)P",
                    0.5599999999999999
                ],
                [
                    "C=S(N)(S)(S)CNC(C)(C)C",
                    0.5599999999999999
                ],
                [
                    "C=S(N)(O)(S)CNC(P)(P)P",
                    0.5599999999999999
                ],
                [
                    "C=S(N)(O)(S)CNC(C)(P)P",
                    0.5599999999999999
                ],
                [
                    "C=S(N)(O)(S)CNC(C)(C)P",
                    0.5599999999999999
                ],
                [
                    "C=S(N)(O)(S)CNC(C)(C)C",
                    0.5599999999999999
                ],
                [
                    "C=S(N)(O)(O)CNC(P)(P)P",
                    0.5599999999999999
                ],
                [
                    "C=S(N)(O)(O)CNC(C)(P)P",
                    0.5599999999999999
                ],
                [
                    "C=S(N)(O)(O)CNC(C)(C)P",
                    0.5599999999999999
                ],
                [
                    "C=S(N)(O)(O)CNC(C)(C)C",
                    0.5599999999999999
                ],
                [
                    "C=S(N)(N)(S)CNC(P)(P)P",
                    0.5599999999999999
                ],
                [
                    "C=S(N)(N)(S)CNC(C)(P)P",
                    0.5599999999999999
                ],
                [
                    "C=S(N)(N)(S)CNC(C)(C)P",
                    0.5599999999999999
                ],
                [
                    "C=S(N)(N)(S)CNC(C)(C)C",
                    0.5599999999999999
                ],
                [
                    "C=S(N)(N)(O)CNC(P)(P)P",
                    0.5599999999999999
                ],
                [
                    "C=S(N)(N)(O)CNC(C)(P)P",
                    0.5599999999999999
                ],
                [
                    "C=S(N)(N)(O)CNC(C)(C)P",
                    0.5599999999999999
                ],
                [
                    "C=S(N)(N)(O)CNC(C)(C)C",
                    0.5599999999999999
                ],
                [
                    "C=S(N)(N)(N)CNC(P)(P)P",
                    0.5599999999999999
                ],
                [
                    "C=S(N)(N)(N)CNC(C)(P)P",
                    0.5599999999999999
                ],
                [
                    "C=S(N)(N)(N)CNC(C)(C)P",
                    0.5599999999999999
                ],
                [
                    "C=S(N)(N)(N)CNC(C)(C)C",
                    0.5599999999999999
                ],
                [
                    "PC(P)(P)NCCS(S)(S)S",
                    0.5490196078431372
                ],
                [
                    "NS(S)(CS)CNC(P)(P)P",
                    0.5490196078431372
                ],
                [
                    "NS(S)(#CS)CNC(P)(P)P",
                    0.5490196078431372
                ],
                [
                    "NS(O)(O)PCNC(P)(P)P",
                    0.5490196078431372
                ],
                [
                    "NS(O)(CS)CNC(P)(P)P",
                    0.5490196078431372
                ],
                [
                    "NS(N)(O)PCNC(P)(P)P",
                    0.5490196078431372
                ],
                [
                    "CNS(O)(O)CNC(C)(P)P",
                    0.5490196078431372
                ],
                [
                    "CNS(N)(O)CNC(C)(C)C",
                    0.5490196078431372
                ],
                [
                    "CNS(N)(N)CNC(C)(P)P",
                    0.5490196078431372
                ],
                [
                    "CC(P)(P)NCS(S)(S)#SO",
                    0.5490196078431372
                ],
                [
                    "CC(P)(P)NCS(S)(S)#CS",
                    0.5490196078431372
                ],
                [
                    "CC(P)(P)NCS(O)(S)NP",
                    0.5490196078431372
                ],
                [
                    "CC(P)(P)NCS(O)(O)PS",
                    0.5490196078431372
                ],
                [
                    "CC(P)(P)NCS(O)(O)#SO",
                    0.5490196078431372
                ],
                [
                    "CC(P)(P)NCS(O)(O)#CS",
                    0.5490196078431372
                ],
                [
                    "CC(P)(P)NCS(O)(O)#CO",
                    0.5490196078431372
                ],
                [
                    "CC(P)(P)NCS(N)(S)PN",
                    0.5490196078431372
                ],
                [
                    "CC(P)(P)NCS(N)(S)#SS",
                    0.5490196078431372
                ],
                [
                    "CC(P)(P)NCS(N)(O)PN",
                    0.5490196078431372
                ],
                [
                    "CC(P)(P)NCS(N)(O)#CS",
                    0.5490196078431372
                ],
                [
                    "CC(P)(P)NCS(N)(O)#CO",
                    0.5490196078431372
                ],
                [
                    "CC(P)(P)NCPS(S)(S)S",
                    0.5490196078431372
                ],
                [
                    "CC(P)(P)NCPS(N)(O)S",
                    0.5490196078431372
                ],
                [
                    "CC(P)(P)NCPS(N)(O)O",
                    0.5490196078431372
                ],
                [
                    "CC(P)(P)NCPS(N)(N)O",
                    0.5490196078431372
                ],
                [
                    "CC(P)(P)NCPS(N)(N)N",
                    0.5490196078431372
                ],
                [
                    "CC(P)(P)NCCS(N)(N)O",
                    0.5490196078431372
                ],
                [
                    "CC(P)(P)NCC(S)(S)C=N",
                    0.5490196078431372
                ],
                [
                    "CC(P)(P)NCC(O)(S)PO",
                    0.5490196078431372
                ],
                [
                    "CC(P)(P)NCC(O)(S)C=N",
                    0.5490196078431372
                ],
                [
                    "CC(P)(P)NCC(O)(O)C=N",
                    0.5490196078431372
                ],
                [
                    "CC(P)(P)NCC#S(N)(N)O",
                    0.5490196078431372
                ],
                [
                    "CC(C)(P)NCS(O)(S)PS",
                    0.5490196078431372
                ],
                [
                    "CC(C)(P)NCS(O)(S)NP",
                    0.5490196078431372
                ],
                [
                    "CC(C)(P)NCS(O)(S)#SO",
                    0.5490196078431372
                ],
                [
                    "CC(C)(P)NCS(N)(S)NP",
                    0.5490196078431372
                ],
                [
                    "CC(C)(P)NCS(N)(S)#SN",
                    0.5490196078431372
                ],
                [
                    "CC(C)(P)NCS(N)(O)NP",
                    0.5490196078431372
                ],
                [
                    "CC(C)(P)NCS(N)(N)PO",
                    0.5490196078431372
                ],
                [
                    "CC(C)(P)NCS(N)(N)PN",
                    0.5490196078431372
                ],
                [
                    "CC(C)(P)NCCS(N)(N)N",
                    0.5490196078431372
                ],
                [
                    "CC(C)(P)NCC1NS1(O)O",
                    0.5490196078431372
                ],
                [
                    "CC(C)(P)NCC(S)C(O)S",
                    0.5490196078431372
                ],
                [
                    "CC(C)(P)NCC(O)C(O)S",
                    0.5490196078431372
                ],
                [
                    "CC(C)(P)NCC(O)(O)P=N",
                    0.5490196078431372
                ],
                [
                    "CC(C)(P)NCC(O)(O)C=N",
                    0.5490196078431372
                ],
                [
                    "CC(C)(P)NCC#S(N)(O)S",
                    0.5490196078431372
                ],
                [
                    "CC(C)(C)NCS(S)(S)#SN",
                    0.5490196078431372
                ],
                [
                    "CC(C)(C)NCS(O)(S)NP",
                    0.5490196078431372
                ],
                [
                    "CC(C)(C)NCS(O)(S)#SN",
                    0.5490196078431372
                ],
                [
                    "CC(C)(C)NCS(N)(S)PN",
                    0.5490196078431372
                ],
                [
                    "CC(C)(C)NCS(N)(S)CS",
                    0.5490196078431372
                ],
                [
                    "CC(C)(C)NCS(N)(S)#CS",
                    0.5490196078431372
                ],
                [
                    "CC(C)(C)NCS(N)(N)PN",
                    0.5490196078431372
                ],
                [
                    "CC(C)(C)NCCS(N)(N)N",
                    0.5490196078431372
                ],
                [
                    "CC(C)(C)NCCC(O)(O)S",
                    0.5490196078431372
                ],
                [
                    "CC(C)(C)NCC(S)(S)CS",
                    0.5490196078431372
                ],
                [
                    "CC(C)(C)NCC(O)(S)CS",
                    0.5490196078431372
                ],
                [
                    "CC(C)(C)NCC#S(S)(S)S",
                    0.5490196078431372
                ],
                [
                    "CC(C)(C)NCC#S(N)(O)S",
                    0.5490196078431372
                ]
            ],
            "execution_time": 4.235417604446411,
            "number_scoring_function_calls": 1000,
            "metadata": {
                "top_1": 0.5599999999999999,
                "top_10": 0.5599999999999998,
                "top_100": 0.5534117647058817,
                "internal_similarity_max": 0.7777777777777778,
                "internal_similarity_mean": 0.300119246608829,
                "internal_similarity_histogram_density": [
                    [
                        0.1,
                        1.724,
                        4.003999999999999,
                        2.2600000000000002,
                        1.082,
                        0.43399999999999966,
                        0.29800000000000004,
                        0.09800000000000002,
                        0.0,
                        0.0
                    ]
                ],
                "internal_similarity_histogram_bins": [
                    [
                        0.0,
                        0.1,
                        0.2,
                        0.30000000000000004,
                        0.4,
                        0.5,
                        0.6000000000000001,
                        0.7000000000000001,
                        0.8,
                        0.9,
                        1.0
                    ]
                ]
            }
        },
        {
            "benchmark_name": "Mestranol similarity",
            "score": 1.0,
            "optimized_molecules": [
                [
                    "C#CC1(O)OCCC2C(C3CC=CC(OC)=CC4=C3CC4)CC21C",
                    1.0
                ],
                [
                    "C#CC1(O)OCCC2C(C3CC=CC(OC)=CC4=C3C4)CCC21C",
                    1.0
                ],
                [
                    "C#CC1(O)OCCC2C(C3CC=CC(OC)=CC4=C3C4)CC21C",
                    1.0
                ],
                [
                    "C#CC1(O)NCC2C(C3CC=CC(OC)=CC4=C3CC4)CCCC21C",
                    1.0
                ],
                [
                    "C#CC1(O)CCOC2C(C3CC=CC(OC)=CC4=C3C4)CCC21C",
                    1.0
                ],
                [
                    "C#CC1(O)CCCCC(C2CC=CC(OC)=CC3=C2O3)C2CC21C",
                    1.0
                ],
                [
                    "C#CC1(O)CCCCC(C2CC=CC(OC)=CC3=C2CC3)C2CC21C",
                    1.0
                ],
                [
                    "C#CC1(O)CCCCC(C2CC=CC(OC)=CC3=C2C3)C2CCC21C",
                    1.0
                ],
                [
                    "C#CC1(O)CCCCC(C2CC=CC(OC)=CC3=C2C3)C2CC21C",
                    1.0
                ],
                [
                    "C#CC1(O)CCCC2C(C3CC=CC(OC)=CC4=C3S4)CCC21C",
                    1.0
                ],
                [
                    "C#CC1(O)CCCC2C(C3CC=CC(OC)=CC4=C3P4)CCC21C",
                    1.0
                ],
                [
                    "C#CC1(O)CCCC2C(C3CC=CC(OC)=CC4=C3O4)CCC21C",
                    1.0
                ],
                [
                    "C#CC1(O)CCCC2C(C3CC=CC(OC)=CC4=C3O4)CC21C",
                    1.0
                ],
                [
                    "C#CC1(O)CCCC2C(C3CC=CC(OC)=CC4=C3N4)CCC21C",
                    1.0
                ],
                [
                    "C#CC1(O)CCCC2C(C3CC=CC(OC)=CC4=C3CS4)CCC21C",
                    1.0
                ],
                [
                    "C#CC1(O)CCCC2C(C3CC=CC(OC)=CC4=C3CS4)CC21C",
                    1.0
                ],
                [
                    "C#CC1(O)CCCC2C(C3CC=CC(OC)=CC4=C3CO4)CCC21C",
                    1.0
                ],
                [
                    "C#CC1(O)CCCC2C(C3CC=CC(OC)=CC4=C3CO4)CC21C",
                    1.0
                ],
                [
                    "C#CC1(O)CCCC2C(C3CC=CC(OC)=CC4=C3CN4)CCC21C",
                    1.0
                ],
                [
                    "C#CC1(O)CCCC2C(C3CC=CC(OC)=CC4=C3CN4)CC21C",
                    1.0
                ],
                [
                    "C#CC1(O)CCCC2C(C3CC=CC(OC)=CC4=C3CC4)CC21C",
                    1.0
                ],
                [
                    "C#CC1(O)CCCC2C(C3CC=CC(OC)=CC4=C3C4)CCCC21C",
                    1.0
                ],
                [
                    "C#CC1(O)CCCC2C(C3CC=CC(OC)=CC4=C3C4)CCC21C",
                    1.0
                ],
                [
                    "C#CC1(O)CCCC2C(C3CC=CC(OC)=CC4=C3C4)CC21C",
                    1.0
                ],
                [
                    "C#CC1(O)CCCC(C2CC=CC(OC)=CC3=C2S3)C2CC21C",
                    1.0
                ],
                [
                    "C#CC1(O)CCCC(C2CC=CC(OC)=CC3=C2P3)C2CC21C",
                    1.0
                ],
                [
                    "C#CC1(O)CCCC(C2CC=CC(OC)=CC3=C2O3)C2CC21C",
                    1.0
                ],
                [
                    "C#CC1(O)CCCC(C2CC=CC(OC)=CC3=C2N3)C2CC21C",
                    1.0
                ],
                [
                    "C#CC1(O)CCCC(C2CC=CC(OC)=CC3=C2CP3)C2CC21C",
                    1.0
                ],
                [
                    "C#CC1(O)CCCC(C2CC=CC(OC)=CC3=C2CN3)C2CC21C",
                    1.0
                ],
                [
                    "C#CC1(O)CCCC(C2CC=CC(OC)=CC3=C2CC3)C2CCC21C",
                    1.0
                ],
                [
                    "C#CC1(O)CCCC(C2CC=CC(OC)=CC3=C2CC3)C2CC21C",
                    1.0
                ],
                [
                    "C#CC1(O)CCCC(C2CC=CC(OC)=CC3=C2C3)C2CCC21C",
                    1.0
                ],
                [
                    "C#CC1(O)CCCC(C2CC=CC(OC)=CC3=C2C3)C2CC21C",
                    1.0
                ],
                [
                    "C#CC1(O)CCC2CC3CC=CC(OC)=CC4=C3C4CCCC21C",
                    1.0
                ],
                [
                    "C#CC1(O)CCC2CC1(C)CC2C1CC=CC(OC)=CC2=C1C2",
                    1.0
                ],
                [
                    "C#CC1(O)CCC2C3CC4C5=C4C3(CC=CC(OC)=C5)CCC21C",
                    1.0
                ],
                [
                    "C#CC1(O)CCC2C(C3CC=CCC(OC)=CC4=C3C4)CCC21C",
                    1.0
                ],
                [
                    "C#CC1(O)CCC2C(C3CC=CC(OCC)=CC4=C3C4)CCCC21C",
                    1.0
                ],
                [
                    "C#CC1(O)CCC2C(C3CC=CC(OCC)=CC4=C3C4)CCC21C",
                    1.0
                ],
                [
                    "C#CC1(O)CCC2C(C3CC=CC(OC)=CC4=C3SC4)CCCC21C",
                    1.0
                ],
                [
                    "C#CC1(O)CCC2C(C3CC=CC(OC)=CC4=C3SC4)CCC21C",
                    1.0
                ],
                [
                    "C#CC1(O)CCC2C(C3CC=CC(OC)=CC4=C3S4)CCCC21C",
                    1.0
                ],
                [
                    "C#CC1(O)CCC2C(C3CC=CC(OC)=CC4=C3S4)CCC21C",
                    1.0
                ],
                [
                    "C#CC1(O)CCC2C(C3CC=CC(OC)=CC4=C3P4)CCCC21C",
                    1.0
                ],
                [
                    "C#CC1(O)CCC2C(C3CC=CC(OC)=CC4=C3P4)CCC21C",
                    1.0
                ],
                [
                    "C#CC1(O)CCC2C(C3CC=CC(OC)=CC4=C3O4)CCC21C",
                    1.0
                ],
                [
                    "C#CC1(O)CCC2C(C3CC=CC(OC)=CC4=C3O4)CC21C",
                    1.0
                ],
                [
                    "C#CC1(O)CCC2C(C3CC=CC(OC)=CC4=C3NC4)CCCC21C",
                    1.0
                ],
                [
                    "C#CC1(O)CCC2C(C3CC=CC(OC)=CC4=C3NC4)CCC21C",
                    1.0
                ],
                [
                    "C#CC1(O)CCC2C(C3CC=CC(OC)=CC4=C3N4)CCCC21C",
                    1.0
                ],
                [
                    "C#CC1(O)CCC2C(C3CC=CC(OC)=CC4=C3N4)CCC21C",
                    1.0
                ],
                [
                    "C#CC1(O)CCC2C(C3CC=CC(OC)=CC4=C3CSC4)CCC21C",
                    1.0
                ],
                [
                    "C#CC1(O)CCC2C(C3CC=CC(OC)=CC4=C3CS4)CCCC21C",
                    1.0
                ],
                [
                    "C#CC1(O)CCC2C(C3CC=CC(OC)=CC4=C3CS4)CCC21C",
                    1.0
                ],
                [
                    "C#CC1(O)CCC2C(C3CC=CC(OC)=CC4=C3CS4)CC21C",
                    1.0
                ],
                [
                    "C#CC1(O)CCC2C(C3CC=CC(OC)=CC4=C3CO4)CCCC21C",
                    1.0
                ],
                [
                    "C#CC1(O)CCC2C(C3CC=CC(OC)=CC4=C3CO4)CCC21C",
                    1.0
                ],
                [
                    "C#CC1(O)CCC2C(C3CC=CC(OC)=CC4=C3CO4)CC21C",
                    1.0
                ],
                [
                    "C#CC1(O)CCC2C(C3CC=CC(OC)=CC4=C3CN4)CCCC21C",
                    1.0
                ],
                [
                    "C#CC1(O)CCC2C(C3CC=CC(OC)=CC4=C3CN4)CCC21C",
                    1.0
                ],
                [
                    "C#CC1(O)CCC2C(C3CC=CC(OC)=CC4=C3CN4)CC21C",
                    1.0
                ],
                [
                    "C#CC1(O)CCC2C(C3CC=CC(OC)=CC4=C3CCS4)CCC21C",
                    1.0
                ],
                [
                    "C#CC1(O)CCC2C(C3CC=CC(OC)=CC4=C3CCN4)CCC21C",
                    1.0
                ],
                [
                    "C#CC1(O)CCC2C(C3CC=CC(OC)=CC4=C3CCC4)CC21C",
                    1.0
                ],
                [
                    "C#CC1(O)CCC2C(C3CC=CC(OC)=CC4=C3CC4)CCCC21C",
                    1.0
                ],
                [
                    "C#CC1(O)CCC2C(C3CC=CC(OC)=CC4=C3CC4)CCC21C",
                    1.0
                ],
                [
                    "C#CC1(O)CCC2C(C3CC=CC(OC)=CC4=C3CC4)CC21C",
                    1.0
                ],
                [
                    "C#CC1(O)CCC2C(C3CC=CC(OC)=CC4=C3C4)CCCCC21C",
                    1.0
                ],
                [
                    "C#CC1(O)CCC2C(C3CC=CC(OC)=CC4=C3C4)CCCC21C",
                    1.0
                ],
                [
                    "C#CC1(O)CCC2C(C3CC=CC(OC)=CC4=C3C4)CCC21C",
                    1.0
                ],
                [
                    "C#CC1(O)CCC2C(C3CC=CC(OC)=CC4=C3C4)CC21C",
                    1.0
                ],
                [
                    "C#CC1(O)CCC(C2CC=CC(OC)=CC3=C2SC3)C2CCC21C",
                    1.0
                ],
                [
                    "C#CC1(O)CCC(C2CC=CC(OC)=CC3=C2S3)C2CCCC21C",
                    1.0
                ],
                [
                    "C#CC1(O)CCC(C2CC=CC(OC)=CC3=C2S3)C2CCC21C",
                    1.0
                ],
                [
                    "C#CC1(O)CCC(C2CC=CC(OC)=CC3=C2O3)C2CCC21C",
                    1.0
                ],
                [
                    "C#CC1(O)CCC(C2CC=CC(OC)=CC3=C2N3)C2CCC21C",
                    1.0
                ],
                [
                    "C#CC1(O)CCC(C2CC=CC(OC)=CC3=C2CS3)C2CCCC21C",
                    1.0
                ],
                [
                    "C#CC1(O)CCC(C2CC=CC(OC)=CC3=C2CS3)C2CCC21C",
                    1.0
                ],
                [
                    "C#CC1(O)CCC(C2CC=CC(OC)=CC3=C2CP3)C2CCC21C",
                    1.0
                ],
                [
                    "C#CC1(O)CCC(C2CC=CC(OC)=CC3=C2CCC3)C2CCC21C",
                    1.0
                ],
                [
                    "C#CC1(O)CCC(C2CC=CC(OC)=CC3=C2CC3)C2CCCC21C",
                    1.0
                ],
                [
                    "C#CC1(O)CCC(C2CC=CC(OC)=CC3=C2CC3)C2CCC21C",
                    1.0
                ],
                [
                    "C#CC1(O)CCC(C2CC=CC(OC)=CC3=C2CC3)C2CC21C",
                    1.0
                ],
                [
                    "C#CC1(O)CCC(C2CC=CC(OC)=CC3=C2C3)C2CCC21C",
                    1.0
                ],
                [
                    "C#CC1(O)CCC(C2CC=CC(OC)=CC3=C2C3)C2CC21C",
                    1.0
                ],
                [
                    "C#CC1(O)CC2C(C3CC=CCC(OC)=CC4=C3C4)CCCC21C",
                    1.0
                ],
                [
                    "C#CC1(O)CC2C(C3CC=CC(OCC)=CC4=C3C4)CCCC21C",
                    1.0
                ],
                [
                    "C#CC1(O)CC2C(C3CC=CC(OC)=CC4=C3S4)CCCC21C",
                    1.0
                ],
                [
                    "C#CC1(O)CC2C(C3CC=CC(OC)=CC4=C3P4)CCCC21C",
                    1.0
                ],
                [
                    "C#CC1(O)CC2C(C3CC=CC(OC)=CC4=C3N4)CCCC21C",
                    1.0
                ],
                [
                    "C#CC1(O)CC2C(C3CC=CC(OC)=CC4=C3CS4)CCCC21C",
                    1.0
                ],
                [
                    "C#CC1(O)CC2C(C3CC=CC(OC)=CC4=C3CN4)CCCC21C",
                    1.0
                ],
                [
                    "C#CC1(O)CC2C(C3CC=CC(OC)=CC4=C3CC4)CCCCC21C",
                    1.0
                ],
                [
                    "C#CC1(O)CC2C(C3CC=CC(OC)=CC4=C3CC4)CCCC21C",
                    1.0
                ],
                [
                    "C#CC1(O)CC2C(C3CC=CC(OC)=CC4=C3CC4)CCC21C",
                    1.0
                ],
                [
                    "C#CC1(O)CC2C(C3CC=CC(OC)=CC4=C3CC4)CC21C",
                    1.0
                ],
                [
                    "C#CC1(O)CC2C(C3CC=CC(OC)=CC4=C3C4)CCCCC21C",
                    1.0
                ],
                [
                    "C#CC1(O)CC2C(C3CC=CC(OC)=CC4=C3C4)CCCC21C",
                    1.0
                ],
                [
                    "C#CC1(O)CC2C(C3CC=CC(OC)=CC4=C3C4)CCC21C",
                    1.0
                ]
            ],
            "execution_time": 8.621057510375977,
            "number_scoring_function_calls": 1000,
            "metadata": {
                "top_1": 1.0,
                "top_10": 1.0,
                "top_100": 1.0,
                "internal_similarity_max": 1.0,
                "internal_similarity_mean": 0.5995888828532039,
                "internal_similarity_histogram_density": [
                    [
                        0.1,
                        0.0,
                        0.0,
                        0.04800000000000001,
                        1.1740000000000002,
                        3.8219999999999965,
                        3.3280000000000007,
                        1.0360000000000003,
                        0.4400000000000001,
                        0.05200000000000001
                    ]
                ],
                "internal_similarity_histogram_bins": [
                    [
                        0.0,
                        0.1,
                        0.2,
                        0.30000000000000004,
                        0.4,
                        0.5,
                        0.6000000000000001,
                        0.7000000000000001,
                        0.8,
                        0.9,
                        1.0
                    ]
                ]
            }
        },
        {
            "benchmark_name": "C11H24",
            "score": 1.0,
            "optimized_molecules": [
                [
                    "CCCCCCCCCCC",
                    1.0
                ],
                [
                    "CCCCCCCCC(C)C",
                    1.0
                ],
                [
                    "CCCCCCCC(C)CC",
                    1.0
                ],
                [
                    "CCCCCCCC(C)(C)C",
                    1.0
                ],
                [
                    "CCCCCCC(CC)CC",
                    1.0
                ],
                [
                    "CCCCCCC(C)CCC",
                    1.0
                ],
                [
                    "CCCCCCC(C)C(C)C",
                    1.0
                ],
                [
                    "CCCCCCC(C)(C)CC",
                    1.0
                ],
                [
                    "CCCCCC(CC)CCC",
                    1.0
                ],
                [
                    "CCCCCC(CC)C(C)C",
                    1.0
                ],
                [
                    "CCCCCC(C)CCCC",
                    1.0
                ],
                [
                    "CCCCCC(C)CC(C)C",
                    1.0
                ],
                [
                    "CCCCCC(C)C(C)CC",
                    1.0
                ],
                [
                    "CCCCCC(C)C(C)(C)C",
                    1.0
                ],
                [
                    "CCCCCC(C)(CC)CC",
                    1.0
                ],
                [
                    "CCCCCC(C)(C)CCC",
                    1.0
                ],
                [
                    "CCCCCC(C)(C)C(C)C",
                    1.0
                ],
                [
                    "CCCCC(CCC)CCC",
                    1.0
                ],
                [
                    "CCCCC(CCC)C(C)C",
                    1.0
                ],
                [
                    "CCCCC(CC)CCCC",
                    1.0
                ],
                [
                    "CCCCC(CC)CC(C)C",
                    1.0
                ],
                [
                    "CCCCC(CC)C(C)CC",
                    1.0
                ],
                [
                    "CCCCC(CC)C(C)(C)C",
                    1.0
                ],
                [
                    "CCCCC(CC)(CC)CC",
                    1.0
                ],
                [
                    "CCCCC(C)CCC(C)C",
                    1.0
                ],
                [
                    "CCCCC(C)CC(C)CC",
                    1.0
                ],
                [
                    "CCCCC(C)CC(C)(C)C",
                    1.0
                ],
                [
                    "CCCCC(C)C(CC)CC",
                    1.0
                ],
                [
                    "CCCCC(C)C(C)CCC",
                    1.0
                ],
                [
                    "CCCCC(C)C(C)C(C)C",
                    1.0
                ],
                [
                    "CCCCC(C)C(C)(C)CC",
                    1.0
                ],
                [
                    "CCCCC(C)(CC)CCC",
                    1.0
                ],
                [
                    "CCCCC(C)(CC)C(C)C",
                    1.0
                ],
                [
                    "CCCCC(C)(C)CCCC",
                    1.0
                ],
                [
                    "CCCCC(C)(C)CC(C)C",
                    1.0
                ],
                [
                    "CCCCC(C)(C)C(C)CC",
                    1.0
                ],
                [
                    "CCCCC(C)(C)C(C)(C)C",
                    1.0
                ],
                [
                    "CCCCC(C(C)C)C(C)C",
                    1.0
                ],
                [
                    "CCCC(CCC)CC(C)C",
                    1.0
                ],
                [
                    "CCCC(CCC)C(C)CC",
                    1.0
                ],
                [
                    "CCCC(CCC)C(C)(C)C",
                    1.0
                ],
                [
                    "CCCC(CC)CCC(C)C",
                    1.0
                ],
                [
                    "CCCC(CC)CC(C)CC",
                    1.0
                ],
                [
                    "CCCC(CC)CC(C)(C)C",
                    1.0
                ],
                [
                    "CCCC(CC)C(CC)CC",
                    1.0
                ],
                [
                    "CCCC(CC)C(C)C(C)C",
                    1.0
                ],
                [
                    "CCCC(CC)C(C)(C)CC",
                    1.0
                ],
                [
                    "CCCC(CC)(CC)CCC",
                    1.0
                ],
                [
                    "CCCC(CC)(CC)C(C)C",
                    1.0
                ],
                [
                    "CCCC(CC(C)C)C(C)C",
                    1.0
                ],
                [
                    "CCCC(C)CCCC(C)C",
                    1.0
                ],
                [
                    "CCCC(C)CCC(C)CC",
                    1.0
                ],
                [
                    "CCCC(C)CCC(C)(C)C",
                    1.0
                ],
                [
                    "CCCC(C)CC(CC)CC",
                    1.0
                ],
                [
                    "CCCC(C)CC(C)CCC",
                    1.0
                ],
                [
                    "CCCC(C)CC(C)C(C)C",
                    1.0
                ],
                [
                    "CCCC(C)CC(C)(C)CC",
                    1.0
                ],
                [
                    "CCCC(C)C(CC)CCC",
                    1.0
                ],
                [
                    "CCCC(C)C(CC)C(C)C",
                    1.0
                ],
                [
                    "CCCC(C)C(C)CC(C)C",
                    1.0
                ],
                [
                    "CCCC(C)C(C)C(C)CC",
                    1.0
                ],
                [
                    "CCCC(C)C(C)C(C)(C)C",
                    1.0
                ],
                [
                    "CCCC(C)C(C)(CC)CC",
                    1.0
                ],
                [
                    "CCCC(C)C(C)(C)CCC",
                    1.0
                ],
                [
                    "CCCC(C)C(C)(C)C(C)C",
                    1.0
                ],
                [
                    "CCCC(C)(CCC)CCC",
                    1.0
                ],
                [
                    "CCCC(C)(CCC)C(C)C",
                    1.0
                ],
                [
                    "CCCC(C)(CC)CC(C)C",
                    1.0
                ],
                [
                    "CCCC(C)(CC)C(C)CC",
                    1.0
                ],
                [
                    "CCCC(C)(CC)C(C)(C)C",
                    1.0
                ],
                [
                    "CCCC(C)(C)CCC(C)C",
                    1.0
                ],
                [
                    "CCCC(C)(C)CC(C)CC",
                    1.0
                ],
                [
                    "CCCC(C)(C)CC(C)(C)C",
                    1.0
                ],
                [
                    "CCCC(C)(C)C(CC)CC",
                    1.0
                ],
                [
                    "CCCC(C)(C)C(C)C(C)C",
                    1.0
                ],
                [
                    "CCCC(C)(C)C(C)(C)CC",
                    1.0
                ],
                [
                    "CCCC(C)(C(C)C)C(C)C",
                    1.0
                ],
                [
                    "CCCC(C(C)C)C(C)CC",
                    1.0
                ],
                [
                    "CCCC(C(C)C)C(C)(C)C",
                    1.0
                ],
                [
                    "CCC(CCC(C)C)C(C)C",
                    1.0
                ],
                [
                    "CCC(CC)CCCC(C)C",
                    1.0
                ],
                [
                    "CCC(CC)CCC(C)(C)C",
                    1.0
                ],
                [
                    "CCC(CC)CC(CC)CC",
                    1.0
                ],
                [
                    "CCC(CC)CC(C)C(C)C",
                    1.0
                ],
                [
                    "CCC(CC)CC(C)(C)CC",
                    1.0
                ],
                [
                    "CCC(CC)C(CC)C(C)C",
                    1.0
                ],
                [
                    "CCC(CC)C(C)CC(C)C",
                    1.0
                ],
                [
                    "CCC(CC)C(C)C(C)(C)C",
                    1.0
                ],
                [
                    "CCC(CC)C(C)(CC)CC",
                    1.0
                ],
                [
                    "CCC(CC)C(C)(C)C(C)C",
                    1.0
                ],
                [
                    "CCC(CC)(CC)CC(C)C",
                    1.0
                ],
                [
                    "CCC(CC)(CC)C(C)(C)C",
                    1.0
                ],
                [
                    "CCC(CC)(C(C)C)C(C)C",
                    1.0
                ],
                [
                    "CCC(CC(C)C)CC(C)C",
                    1.0
                ],
                [
                    "CCC(CC(C)C)C(C)(C)C",
                    1.0
                ],
                [
                    "CCC(CC(C)(C)C)C(C)C",
                    1.0
                ],
                [
                    "CCC(C)CCCCC(C)C",
                    1.0
                ],
                [
                    "CCC(C)CCCC(C)CC",
                    1.0
                ],
                [
                    "CCC(C)CCCC(C)(C)C",
                    1.0
                ],
                [
                    "CCC(C)CCC(CC)CC",
                    1.0
                ],
                [
                    "CCC(C)CCC(C)C(C)C",
                    1.0
                ],
                [
                    "CCC(C)CCC(C)(C)CC",
                    1.0
                ],
                [
                    "CCC(C)CC(CC)C(C)C",
                    1.0
                ],
                [
                    "CCC(C)CC(C)CC(C)C",
                    1.0
                ],
                [
                    "CCC(C)CC(C)C(C)CC",
                    1.0
                ],
                [
                    "CCC(C)CC(C)C(C)(C)C",
                    1.0
                ],
                [
                    "CCC(C)CC(C)(CC)CC",
                    1.0
                ],
                [
                    "CCC(C)CC(C)(C)C(C)C",
                    1.0
                ],
                [
                    "CCC(C)C(CC)CC(C)C",
                    1.0
                ],
                [
                    "CCC(C)C(CC)C(C)CC",
                    1.0
                ],
                [
                    "CCC(C)C(CC)C(C)(C)C",
                    1.0
                ],
                [
                    "CCC(C)C(CC)(CC)CC",
                    1.0
                ],
                [
                    "CCC(C)C(C)CCC(C)C",
                    1.0
                ],
                [
                    "CCC(C)C(C)CC(C)(C)C",
                    1.0
                ],
                [
                    "CCC(C)C(C)C(CC)CC",
                    1.0
                ],
                [
                    "CCC(C)C(C)C(C)C(C)C",
                    1.0
                ],
                [
                    "CCC(C)C(C)C(C)(C)CC",
                    1.0
                ],
                [
                    "CCC(C)C(C)(CC)C(C)C",
                    1.0
                ],
                [
                    "CCC(C)C(C)(C)CC(C)C",
                    1.0
                ],
                [
                    "CCC(C)C(C)(C)C(C)CC",
                    1.0
                ],
                [
                    "CCC(C)C(C)(C)C(C)(C)C",
                    1.0
                ],
                [
                    "CCC(C)C(C(C)C)C(C)C",
                    1.0
                ],
                [
                    "CCC(C)(CC)CCC(C)C",
                    1.0
                ],
                [
                    "CCC(C)(CC)CC(C)(C)C",
                    1.0
                ],
                [
                    "CCC(C)(CC)C(C)C(C)C",
                    1.0
                ],
                [
                    "CCC(C)(CC(C)C)C(C)C",
                    1.0
                ],
                [
                    "CCC(C)(C)CCCC(C)C",
                    1.0
                ],
                [
                    "CCC(C)(C)CCC(C)(C)C",
                    1.0
                ],
                [
                    "CCC(C)(C)CC(C)C(C)C",
                    1.0
                ],
                [
                    "CCC(C)(C)CC(C)(C)CC",
                    1.0
                ],
                [
                    "CCC(C)(C)C(C)CC(C)C",
                    1.0
                ],
                [
                    "CCC(C)(C)C(C)C(C)(C)C",
                    1.0
                ],
                [
                    "CCC(C)(C)C(C)(CC)CC",
                    1.0
                ],
                [
                    "CCC(C)(C)C(C)(C)C(C)C",
                    1.0
                ],
                [
                    "CCC(C)(C(C)C)C(C)(C)C",
                    1.0
                ],
                [
                    "CCC(C(C)C)C(C)C(C)C",
                    1.0
                ],
                [
                    "CCC(C(C)C)C(C)(C)CC",
                    1.0
                ],
                [
                    "CCC(C(C)(C)C)C(C)(C)C",
                    1.0
                ],
                [
                    "CC(CC(C)(C)C)C(C)(C)C",
                    1.0
                ],
                [
                    "CC(C)CCCCCC(C)C",
                    1.0
                ],
                [
                    "CC(C)CCCCC(C)(C)C",
                    1.0
                ],
                [
                    "CC(C)CCCC(C)C(C)C",
                    1.0
                ],
                [
                    "CC(C)CCC(C)CC(C)C",
                    1.0
                ],
                [
                    "CC(C)CCC(C)C(C)(C)C",
                    1.0
                ],
                [
                    "CC(C)CCC(C)(C)C(C)C",
                    1.0
                ],
                [
                    "CC(C)CC(C)CC(C)(C)C",
                    1.0
                ],
                [
                    "CC(C)CC(C)C(C)C(C)C",
                    1.0
                ],
                [
                    "CC(C)CC(C)(C)CC(C)C",
                    1.0
                ],
                [
                    "CC(C)CC(C)(C)C(C)(C)C",
                    1.0
                ],
                [
                    "CC(C)CC(C(C)C)C(C)C",
                    1.0
                ],
                [
                    "CC(C)C(C)CCC(C)(C)C",
                    1.0
                ],
                [
                    "CC(C)C(C)CC(C)C(C)C",
                    1.0
                ],
                [
                    "CC(C)C(C)C(C)C(C)(C)C",
                    1.0
                ],
                [
                    "CC(C)C(C)C(C)(C)C(C)C",
                    1.0
                ],
                [
                    "CC(C)C(C)(C)CC(C)(C)C",
                    1.0
                ],
                [
                    "CC(C)C(C)(C(C)C)C(C)C",
                    1.0
                ],
                [
                    "CC(C)C(C(C)C)C(C)(C)C",
                    1.0
                ],
                [
                    "CC(C)(C)CCCC(C)(C)C",
                    1.0
                ],
                [
                    "CC(C)(C)C(C)(C)C(C)(C)C",
                    1.0
                ]
            ],
            "execution_time": 2.6396374702453613,
            "number_scoring_function_calls": 1000,
            "metadata": {
                "top_159": 1.0,
                "internal_similarity_max": 0.7777777777777778,
                "internal_similarity_mean": 0.24693232087435196,
                "internal_similarity_histogram_density": [
                    [
                        0.23772793797713698,
                        2.7910288358846564,
                        4.548870693406114,
                        1.7032554092005856,
                        0.5371622957952614,
                        0.15822158933586475,
                        0.01740437482694514,
                        0.006328863573434596,
                        0.0,
                        0.0
                    ]
                ],
                "internal_similarity_histogram_bins": [
                    [
                        0.0,
                        0.1,
                        0.2,
                        0.30000000000000004,
                        0.4,
                        0.5,
                        0.6000000000000001,
                        0.7000000000000001,
                        0.8,
                        0.9,
                        1.0
                    ]
                ]
            }
        },
        {
            "benchmark_name": "C9H10N2O2PF2Cl",
            "score": 1.0,
            "optimized_molecules": [
                [
                    "ON1C2CC3(F)C4(OCC4N4C(F)P4Cl)C13C2",
                    1.0
                ],
                [
                    "OCC1CC2(N3CP3Cl)N(F)C13C1(CO1)C23F",
                    1.0
                ],
                [
                    "OCC1C2(N3CP3)N(CF)C13C1(OC1Cl)C23F",
                    1.0
                ],
                [
                    "OC1OC12C1C3C(F)C(CN4CP4Cl)C12N3F",
                    1.0
                ],
                [
                    "OC1OC12C13CC(N4CP4Cl)(N1)C(CF)C32F",
                    1.0
                ],
                [
                    "OC1OC12C13CC(N4CCP4Cl)(N1)C32C(F)F",
                    1.0
                ],
                [
                    "OC1OC12C1(F)CC3(N4C(F)P4Cl)CNC12C3",
                    1.0
                ],
                [
                    "OC1OC12C1(F)CC3(N4C(F)CP4Cl)CC12N3",
                    1.0
                ],
                [
                    "OC1N2C3CC4(F)C(OCCl)C24C13N1PC1F",
                    1.0
                ],
                [
                    "OC1CC2OC23C2N(F)C1(N1CP(Cl)C1)C23F",
                    1.0
                ],
                [
                    "OC1CC2CC3(F)C(NF)(C4N2P4Cl)C32OC12",
                    1.0
                ],
                [
                    "OC1CC2C(N3CP3Cl)C3(F)C(N2F)C32OC12",
                    1.0
                ],
                [
                    "OC1CC2(N3CP3Cl)CC3(F)C(N2F)C32OC12",
                    1.0
                ],
                [
                    "OC1CC2(N3CP(Cl)C3)N(F)C3C4(OC14)C32F",
                    1.0
                ],
                [
                    "OC1CC2(N3C(F)P3Cl)CC3C(N2F)C32OC12",
                    1.0
                ],
                [
                    "OC1C2OC2C2CN(Cl)C13N1PC1(F)C3(F)C2",
                    1.0
                ],
                [
                    "OC1C2OC23CC2N(F)C1(N1CP1Cl)CC23F",
                    1.0
                ],
                [
                    "OC1C2OC23C2CCC1(N1P(Cl)C1(F)F)NC23",
                    1.0
                ],
                [
                    "OC1C2OC23C2CC(F)C1(N1C(F)P1Cl)NC23",
                    1.0
                ],
                [
                    "OC1C2OC23C2CC(F)(F)C1(N1CP1Cl)NC23",
                    1.0
                ],
                [
                    "OC1C2CC3(F)CC4(OC14)C3(NF)C1N2P1Cl",
                    1.0
                ],
                [
                    "OC1C2C(N3CP3Cl)C3(CF)C(N2F)C32OC12",
                    1.0
                ],
                [
                    "OC1C2C(N3CCP3)C3(F)C4(OC14)C3(Cl)N2F",
                    1.0
                ],
                [
                    "OC1C2(N3CCP3)N(CF)C13C1(OC1Cl)C23F",
                    1.0
                ],
                [
                    "OC1C2(N3C(F)P3Cl)CCC3C(N2)C32OC12F",
                    1.0
                ],
                [
                    "OC1C2(F)C3CC4(N5C(OF)CP5Cl)NC12C34",
                    1.0
                ],
                [
                    "OC1C2(F)C3CC4(N5C(F)OP5Cl)NCC12C34",
                    1.0
                ],
                [
                    "OC1C(F)C2C(N3CP3Cl)C3C(N2F)C32OC12",
                    1.0
                ],
                [
                    "OC12OC1N1C3C(CF)C(N4C(F)P4Cl)C3C12",
                    1.0
                ],
                [
                    "OC12OC13C1N(F)C2C(N2CP2CCCl)C13F",
                    1.0
                ],
                [
                    "OC12N(F)C3CC4OCC41C2(F)C3N1CP1Cl",
                    1.0
                ],
                [
                    "OC12N(F)C3CC(N4CP4Cl)C4OC41C2(F)C3",
                    1.0
                ],
                [
                    "OC12CCC3NC4C(F)(C3(F)N3CP3Cl)C41O2",
                    1.0
                ],
                [
                    "OC12CCC3N(F)C4C(C3(F)N3CP3Cl)C41O2",
                    1.0
                ],
                [
                    "OC12CCC3C(N4CP4Cl)C4(F)C(N3F)C14O2",
                    1.0
                ],
                [
                    "OC12CCC3C(F)C4C(N5CP5Cl)(N3F)C41O2",
                    1.0
                ],
                [
                    "OC12CC3C(N4CP4CCl)C4(F)C(N3F)C14O2",
                    1.0
                ],
                [
                    "OC12CC(N3CP3Cl)C3C(F)C4C(N3F)C41O2",
                    1.0
                ],
                [
                    "OC12CC(F)C3CC4(F)C(N5CP5Cl)(N3)C14O2",
                    1.0
                ],
                [
                    "OC1(N2CP2Cl)C2NC3C1C31OC1CC2(F)F",
                    1.0
                ],
                [
                    "OC1(N2CP2Cl)C2CCC3OC34C(N2F)C41F",
                    1.0
                ],
                [
                    "OC1(N2CP2Cl)C2CCC3(F)OC34C(N2)C14F",
                    1.0
                ],
                [
                    "OC1(N2CP2Cl)C2C3NC1(F)C(F)CC1OC132",
                    1.0
                ],
                [
                    "OC1(N2CP2Cl)C2C(F)CC3OC34C(C41)N2F",
                    1.0
                ],
                [
                    "OC1(N2C(F)P2Cl)C2CC3C(N2CF)C32OC21",
                    1.0
                ],
                [
                    "OC1(F)PN1C12CC3(F)C4(CO4)C3(N1)C2CCl",
                    1.0
                ],
                [
                    "OC1(F)OCN2C3(NPCl)C4CC3C23C1C43F",
                    1.0
                ],
                [
                    "OC1(F)OC12C1CC3NC12C3CN1C(F)P1Cl",
                    1.0
                ],
                [
                    "OC1(F)OC12C1CC3NC12C3CC1(F)NP1Cl",
                    1.0
                ],
                [
                    "OC1(F)NC23CC4(F)C5(CO5)C4(N2)C3(CCl)P1",
                    1.0
                ],
                [
                    "OC1(F)N(CC2C3NC24C3C42CC(F)O2)P1Cl",
                    1.0
                ],
                [
                    "OC1(Cl)C2OC23C2CCC1(N1PC1(F)F)NC23",
                    1.0
                ],
                [
                    "OC1(Cl)C2CCC3(N4PC4(F)F)C(N2)C32OC12",
                    1.0
                ],
                [
                    "OC(C1CC2N(F)C13C1(CO1)C23F)N1CP1Cl",
                    1.0
                ],
                [
                    "OC(C1C2CC3C21C31NC1(O)F)N1C(F)P1Cl",
                    1.0
                ],
                [
                    "O=C1C(F)C2CCC3(OC13)C(N1CP1Cl)N2F",
                    1.0
                ],
                [
                    "NCC12C3(F)CC3C1(N1CP1Cl)C21OC1(O)F",
                    1.0
                ],
                [
                    "NC12N3OC4OC4C3(CC(F)C13CP3)C2(F)Cl",
                    1.0
                ],
                [
                    "NC12N3OC4OC4C3(C(F)C13CCP3)C2(F)Cl",
                    1.0
                ],
                [
                    "NC12N(C3CC(O)C4OC45C(F)(C3)C15F)P2Cl",
                    1.0
                ],
                [
                    "NC12CN3OC4OC4C3(C1Cl)C(F)(F)C21CP1",
                    1.0
                ],
                [
                    "NC12CN3OC4OC4(F)C3(C1Cl)C(F)C21CP1",
                    1.0
                ],
                [
                    "NC12C3=C(C(Cl)CCF)C1N(F)COP1OC312",
                    1.0
                ],
                [
                    "FON1C2CC3C4(CO4)C31C(N1CP1Cl)C2F",
                    1.0
                ],
                [
                    "FOC1OC12C1CC3NC12C(N1CP1Cl)C3F",
                    1.0
                ],
                [
                    "FOC1(Cl)PN1C12CCC3(C4CO4)N1CC32F",
                    1.0
                ],
                [
                    "FOC1(C23CCC4(N5PC5Cl)N2CC43F)CO1",
                    1.0
                ],
                [
                    "FOC(C1CC2NC13C1(CO1)C23F)N1CP1Cl",
                    1.0
                ],
                [
                    "FN1CCC2(F)C1C21OC12OC2CN1CP1Cl",
                    1.0
                ],
                [
                    "FN1CC2C3C(C4(F)NP4)COC4(OC14)C23Cl",
                    1.0
                ],
                [
                    "FN1CC(CN2CP2Cl)C2(F)C1C21OC12CO2",
                    1.0
                ],
                [
                    "FN1C2OC23OCC(C2(F)NP2)C2C1C23CCl",
                    1.0
                ],
                [
                    "FN1C2CC3OC14C(F)(C2)C41OC31NCPCl",
                    1.0
                ],
                [
                    "FN1C2CC(ON3CP3Cl)C3OCC34C1C24F",
                    1.0
                ],
                [
                    "FN1C2CC(OCl)C3OC34C1C4(F)C2N1CP1",
                    1.0
                ],
                [
                    "FN1C2CC(CN3CP3F)C13C2C31OC1OCl",
                    1.0
                ],
                [
                    "FN1C2C3C24OC4C(OCl)CC1C3(F)N1CP1",
                    1.0
                ],
                [
                    "FN1C(CN2CP2Cl)CC2(F)C1C21OC12CO2",
                    1.0
                ],
                [
                    "FN(P)C12CC34C(C1CCl)C31OC1(F)OCN24",
                    1.0
                ],
                [
                    "FCN1COC2(Cl)OC23C2(F)C1CC23N1CP1",
                    1.0
                ],
                [
                    "FCC1NC2CC3(N4CP4Cl)C2(F)C32OC2O1",
                    1.0
                ],
                [
                    "FCC1C2NPC13CC3(Cl)C1(OC1=CNF)O2",
                    1.0
                ],
                [
                    "FCC1C2NPC13C1CN(F)C4OC4(O2)C13Cl",
                    1.0
                ],
                [
                    "FCC1C2NCOC3(Cl)OC34C2(F)C14N1CP1",
                    1.0
                ],
                [
                    "FCC1C2NC(Cl)OC3OC34C2(F)C14N1CP1",
                    1.0
                ],
                [
                    "FCC1C2N(N3PC3Cl)COC3OC34C1C24F",
                    1.0
                ],
                [
                    "FCC1C2C3C24OC4OCNC13N1C(F)P1Cl",
                    1.0
                ],
                [
                    "FCC1(F)C2NCOC3(Cl)OC34C2C14N1CP1",
                    1.0
                ],
                [
                    "FCC1(Cl)C2(N3PC3OF)CC3C4(CO4)C31N2",
                    1.0
                ],
                [
                    "FC1PN1C12C3OC3(Cl)OCNC3(CC31)C2F",
                    1.0
                ],
                [
                    "FC1OC23OC2NCC2C(C1N1C(F)P1Cl)C23",
                    1.0
                ],
                [
                    "FC1N(C2COC34OC3NCC3(F)C2C34)P1Cl",
                    1.0
                ],
                [
                    "FC1N(C2COC34OC3N(F)CC3C2C34)P1Cl",
                    1.0
                ],
                [
                    "FC1CC23OC24CN(F)C1(Cl)C(N1CP1)(C4)O3",
                    1.0
                ],
                [
                    "FC1CC(N2C(F)P2Cl)C2C3NC4OC4(O1)C32",
                    1.0
                ],
                [
                    "FC1C2C3C4(OC4OCl)C3(C1CN1CP1)N2F",
                    1.0
                ],
                [
                    "FC(C1C2NCOC3(Cl)OC34C2C14F)N1CP1",
                    1.0
                ],
                [
                    "CPNC12C(Cl)CC1(F)C1(F)C3N2OC2OC231",
                    1.0
                ],
                [
                    "CPNC12C(Cl)C34C(C1(F)CF)C31OC1ON24",
                    1.0
                ],
                [
                    "CPC1C2(N)CC(F)(Cl)C34N2OC2OC23C14F",
                    1.0
                ],
                [
                    "CP1CN1C12CC3(F)C1C31OC1(F)OC(Cl)N2",
                    1.0
                ],
                [
                    "COC1OC12C13C(C)C(N4PC4Cl)(N1F)C23F",
                    1.0
                ],
                [
                    "COC12OC13C1C2C(CN)(N2C(F)P2Cl)C13F",
                    1.0
                ],
                [
                    "COC1(F)OC12C1(F)CC3(N4CP4Cl)CC12N3",
                    1.0
                ],
                [
                    "COC1(Cl)OC12C1(F)CC3(N4PC4F)CC12N3",
                    1.0
                ],
                [
                    "CNN1C(C23C4CC4(F)C2(F)C32OC2O)P1Cl",
                    1.0
                ],
                [
                    "CNC12CC34N1OC1(F)OC13C4(F)C2PCCl",
                    1.0
                ],
                [
                    "CNC12C3N(F)P3CC1(Cl)C1C3(OC3O)C12F",
                    1.0
                ],
                [
                    "CNC12C3C(N4CP4Cl)C3(F)C1(F)C21OC1O",
                    1.0
                ],
                [
                    "CN1COC2(F)OC23C2CC1(N1CP1Cl)C23F",
                    1.0
                ],
                [
                    "CN1COC2(Cl)OC23C2(N4CP4)CC1(F)C23F",
                    1.0
                ],
                [
                    "CN1COC2(Cl)OC23C2(F)C1CC23N1CP1F",
                    1.0
                ],
                [
                    "CN1CC23CC1(N1PC1F)C2(F)C31OC1(O)Cl",
                    1.0
                ],
                [
                    "CN1CC23C(O)C1(N1PC1F)C2(F)C31OC1Cl",
                    1.0
                ],
                [
                    "CN1C2C3CC1(F)C(O)(N1C(F)P1Cl)C1OC321",
                    1.0
                ],
                [
                    "CN1C2C(O)C3(C1N1PC1F)C2(F)C31OC1Cl",
                    1.0
                ],
                [
                    "CN1C23CC1(C2F)C1(F)OC1(O)C1(C)N3P1Cl",
                    1.0
                ],
                [
                    "CN1C2(N3CP3Cl)CC3(F)C1(C2)C31OC1(O)F",
                    1.0
                ],
                [
                    "CN1C2(N3CC(F)P3)C(O)C13C1(OC1Cl)C23F",
                    1.0
                ],
                [
                    "CN1C2(N3CC(F)(Cl)P3)C(O)C13C1(CO1)C23F",
                    1.0
                ],
                [
                    "CN1C2(N3C(F)P3Cl)CCC13C1(OC1O)C23F",
                    1.0
                ],
                [
                    "CN1C(N2PC2F)C23C(O)C1(Cl)C2(F)C31CO1",
                    1.0
                ],
                [
                    "CN(PCl)C12C=C(O)C3OC34C(N1F)C4(F)C2",
                    1.0
                ],
                [
                    "CN(P)C1=C(F)C2N(F)C13C2(Cl)C31OC1(C)O",
                    1.0
                ],
                [
                    "CN(N1CP1Cl)C12C3CC3(F)C1(F)C21OC1O",
                    1.0
                ],
                [
                    "CCPNC12CC3(F)C45OC4ON1C35C2(F)Cl",
                    1.0
                ],
                [
                    "CCPNC12CC3(F)C4(C1Cl)N2OC1(F)OC134",
                    1.0
                ],
                [
                    "CCPC1C2(N)N3OC4OC45C1(F)C35C2(F)Cl",
                    1.0
                ],
                [
                    "CCC1OC12C1(O)C3C(F)=C(NPCl)C12N3F",
                    1.0
                ],
                [
                    "CCC1(O)OC12C1C3C(F)=C(NPCl)C12N3F",
                    1.0
                ],
                [
                    "CCC1(O)OC12C1(Cl)C3C(F)=C(NP)C12N3F",
                    1.0
                ],
                [
                    "CC1N(C23CCC4(N2F)C2(OC2O)C34F)P1Cl",
                    1.0
                ],
                [
                    "CC1N(C23C(F)CC4(C2C42OC2O)N3F)P1Cl",
                    1.0
                ],
                [
                    "CC1CC23N(F)C1(N1CP1Cl)C2(F)C31OC1O",
                    1.0
                ],
                [
                    "CC1CC2(N3CP3Cl)N(F)C13C1(OC1O)C23F",
                    1.0
                ],
                [
                    "CC1CC2(N3CP3)N(Cl)C13C2(F)C31OC1(O)F",
                    1.0
                ],
                [
                    "CC1CC2(N(F)PCl)N3C(F)OC4OC45C1C352",
                    1.0
                ],
                [
                    "CC1C2NCOC3OC34C2(F)C14N1C(F)P1Cl",
                    1.0
                ],
                [
                    "CC1C2NCOC3(Cl)OC34C2(F)C14N1PC1F",
                    1.0
                ],
                [
                    "CC1C2NCOC3(C4(F)PN4Cl)OC34C1C24F",
                    1.0
                ],
                [
                    "CC1C2NC3OC4(Cl)OC4C2(F)C1N1PC31F",
                    1.0
                ],
                [
                    "CC1C2NC3OC3(O)C3C2(F)C13N1C(F)P1Cl",
                    1.0
                ],
                [
                    "CC1C2NC3(F)OC4(F)OC4C2C1P1C(Cl)N13",
                    1.0
                ],
                [
                    "CC1C2NC(N3PC3F)OC3(Cl)OC34C1C24F",
                    1.0
                ],
                [
                    "CC1C2NC(N3PC3Cl)OC3(F)OC34C1C24F",
                    1.0
                ],
                [
                    "CC1C2NC(F)OC3OC34C2(F)C14C1PN1Cl",
                    1.0
                ],
                [
                    "CC1C2NC(F)(N3PC3Cl)OC3(F)OC34C1C24",
                    1.0
                ],
                [
                    "CC1C2N3OC4(C)OC45C1(F)C35C2(F)NPCl",
                    1.0
                ],
                [
                    "CC1C2N3COC4(F)OC45C1C35C2(F)NPCl",
                    1.0
                ],
                [
                    "CC1C2N(N3CP3)C(F)OC3(F)OC34C1C24Cl",
                    1.0
                ],
                [
                    "CC1C2N(F)COC3(Cl)OC34C2(F)C14N1CP1",
                    1.0
                ],
                [
                    "CC1C2N(F)C3(C1N1PC1Cl)C2(F)C31OC1O",
                    1.0
                ],
                [
                    "CC1C2N(F)C3(C1N1CP1Cl)C2(F)C31OC1O",
                    1.0
                ],
                [
                    "CC1C2N(F)C13C2(F)C31OC1(O)CN1CP1Cl",
                    1.0
                ],
                [
                    "CC1C2CC34C1C31OC1(N(F)PCl)OC(F)N24",
                    1.0
                ],
                [
                    "CC1C2CC3(F)C4(OC4N4C(F)P4Cl)C13N2O",
                    1.0
                ],
                [
                    "CC1C2CC3(F)C1(N2)C31OC1N1P(Cl)C1(O)F",
                    1.0
                ],
                [
                    "CC1C2C3N4P(N(C(Cl)OF)C(F)C35CO5)C124",
                    1.0
                ],
                [
                    "CC1C2C3C24OC4OCN(F)C13N1C(F)P1Cl",
                    1.0
                ],
                [
                    "CC1C2C3C1C31OC1(F)OC(F)N2N1PC1Cl",
                    1.0
                ],
                [
                    "CC1C2C3C1(N1PC1F)N(F)COC1(Cl)OC231",
                    1.0
                ],
                [
                    "CC1C2C34OC3OCNC1(N1C(F)P1Cl)C24F",
                    1.0
                ],
                [
                    "CC1C2C34OC3OCNC1(C1(F)PN1Cl)C24F",
                    1.0
                ],
                [
                    "CC1C2C34OC3OCNC1(C1(F)NP1Cl)C24F",
                    1.0
                ],
                [
                    "CC1C2C34OC3OCN(F)C1(N1PC1Cl)C24F",
                    1.0
                ],
                [
                    "CC1C2C34OC3OC(F)N3C1(N(F)PCl)CC234",
                    1.0
                ],
                [
                    "CC1C2C34C(F)C1(NPCl)N3COC1(F)OC214",
                    1.0
                ],
                [
                    "CC1C2C3(F)C1(N1PC1Cl)NCOC1(F)OC213",
                    1.0
                ],
                [
                    "CC1C2C3(F)C1(N1CP1Cl)NCOC1(F)OC213",
                    1.0
                ],
                [
                    "CC1C2C3(F)C1(N1CP1)NC(Cl)OC1(F)OC213",
                    1.0
                ],
                [
                    "CC1C2C13NC21C2(CO2)C1(F)N(C(Cl)OF)P3",
                    1.0
                ],
                [
                    "CC1C2C1(N1PC1(Cl)OF)NC21C(F)C12CO2",
                    1.0
                ],
                [
                    "CC1C2C(F)C23OC3(F)OC(Cl)NC12C1PN12",
                    1.0
                ],
                [
                    "CC1C2=CC3(F)C(OCN4P(Cl)C4(O)F)C13N2",
                    1.0
                ],
                [
                    "CC1C2=CC3(F)C(F)(OCN4C(O)P4Cl)C13N2",
                    1.0
                ],
                [
                    "CC1C23N4C(C5(O)OC5(F)C1(N2)C(F)C3)P4Cl",
                    1.0
                ],
                [
                    "CC1C23CC4(F)OC4(O)n4n(p4Cl)C12CC3F",
                    1.0
                ],
                [
                    "CC1C23CC4(F)OC4(O)n4[pH]n4C12C(Cl)C3F",
                    1.0
                ],
                [
                    "CC1C23CC4(F)OC4(CO)n4n(p4Cl)C12C3F",
                    1.0
                ],
                [
                    "CC1C23CC(F)(F)C1(N2)OC1(CO1)C1N3P1Cl",
                    1.0
                ],
                [
                    "CC1C23C(F)CC12n1n(p1Cl)C1OC1(F)C3O",
                    1.0
                ],
                [
                    "CC1C23C(F)C4N(N(PCl)C5OC5(F)C2O)C413",
                    1.0
                ],
                [
                    "CC1C23C(F)C(Cl)C12n1[pH]n1C1OC1(F)C3O",
                    1.0
                ],
                [
                    "CC1C2(NPCl)CC34N2COC2(F)OC23C14F",
                    1.0
                ],
                [
                    "CC1C2(NPCCl)CC34N2OC2(F)OC23C14F",
                    1.0
                ],
                [
                    "CC1C2(N3PC3OF)CC3(F)C1(N2)C31OC1Cl",
                    1.0
                ],
                [
                    "CC1C2(N3PC3F)CC3(F)C1(N2)C31OC1(O)Cl",
                    1.0
                ],
                [
                    "CC1C2(N3PC3Cl)C(F)C3C4(OC4F)C13N2O",
                    1.0
                ],
                [
                    "CC1C2(N3PC3(O)F)NC13C1(CO1)C3(F)C2Cl",
                    1.0
                ],
                [
                    "CC1C2(N3PC3(Cl)OF)CC3(F)C4(CO4)C13N2",
                    1.0
                ],
                [
                    "CC1C2(N3P(Cl)C3(O)F)CC3(F)C4(CO4)C13N2",
                    1.0
                ],
                [
                    "CC1C2(N3CP3Cl)NCOC3(F)OC34C2C14F",
                    1.0
                ],
                [
                    "CC1C2(N3CP3Cl)N(F)C13C1(COC1O)C23F",
                    1.0
                ],
                [
                    "CC1C2(N3CP3Cl)CC3(F)C4(OC4O)C13N2F",
                    1.0
                ],
                [
                    "CC1C2(N3CP3Cl)CC3(F)C1(N2)C31OC1(O)F",
                    1.0
                ],
                [
                    "CC1C2(N3CP3Cl)C3C1(F)C31OC1OCN2F",
                    1.0
                ],
                [
                    "CC1C2(N3CP3Cl)C(F)C3C4(OC4F)C13N2O",
                    1.0
                ],
                [
                    "CC1C2(N3CP3)N(F)COC3OC34C1(F)C24Cl",
                    1.0
                ],
                [
                    "CC1C2(N3CP3)N(F)C13C1(C(O)OC1Cl)C23F",
                    1.0
                ],
                [
                    "CC1C2(N3CP3)C3C1(F)C31OC1(Cl)OCN2F",
                    1.0
                ],
                [
                    "CC1C2(N3C(OF)P3Cl)CC3(F)C4(CO4)C13N2",
                    1.0
                ],
                [
                    "CC1C2(N3C(OF)P3CCl)NC13C1(CO1)C23F",
                    1.0
                ],
                [
                    "CC1C2(N3C(F)P3Cl)NC13C1(CO1)C3(F)C2O",
                    1.0
                ],
                [
                    "CC1C2(N3C(F)P3Cl)CC3(N2)C1(F)C31OC1O",
                    1.0
                ],
                [
                    "CC1C2(N3C(F)P3Cl)CC3(F)C1(N2)C31OC1O",
                    1.0
                ],
                [
                    "CC1C2(N)C(F)C34N2COC2(F)OC23C14PCl",
                    1.0
                ],
                [
                    "CC1C2(N(F)PCCl)CC34N2OC2OC23C14F",
                    1.0
                ],
                [
                    "CC1C2(CP2)C2(N)N3OC4OC4(F)C13C2(F)Cl",
                    1.0
                ],
                [
                    "CC1C2(C)N3OC4OC45C1(F)C35C2(F)NPCl",
                    1.0
                ],
                [
                    "CC1C2(C)C(NF)C34N2OC2(PCl)OC23C14F",
                    1.0
                ],
                [
                    "CC1C(F)C2(N3CP3Cl)C3C4(OC4O)C13N2F",
                    1.0
                ],
                [
                    "CC1=C2C3C24OC4OCN(F)C13NC(F)PCl",
                    1.0
                ],
                [
                    "CC1=C2C3C1(NC(C)(F)Cl)N(F)COP1OC231",
                    1.0
                ],
                [
                    "CC1=C2C3(NC(C)(F)Cl)C1N(F)COP1OC213",
                    1.0
                ],
                [
                    "CC1=C2C3(N(CF)C(F)Cl)C1NCOP1OC213",
                    1.0
                ],
                [
                    "CC12ON3C4C(F)C5(F)C(C4Cl)(C3PN)C15O2",
                    1.0
                ],
                [
                    "CC12OCNC3(N4C(F)P4Cl)CC4C3(F)C41O2",
                    1.0
                ],
                [
                    "CC12OCNC3(C4(F)PN4Cl)C4(C)C3(F)C14O2",
                    1.0
                ],
                [
                    "CC12CC3C1C21OC1(F)OC(F)N3N1PC1Cl",
                    1.0
                ],
                [
                    "CC12C(NP(O)Cl)C34N1C1OC13C4(F)C2(C)F",
                    1.0
                ],
                [
                    "CC12C(N3C(F)P3Cl)C3C(O)C4OC41C2N3F",
                    1.0
                ],
                [
                    "CC12C(N)C34N1OC1(PCl)OC13C4(F)C2(C)F",
                    1.0
                ],
                [
                    "CC12C(N)C34N1C1(P(O)Cl)OC13C4(F)C2(C)F",
                    1.0
                ],
                [
                    "CC12C(N)C34C(C1(F)CF)C31OC1(PCl)ON24",
                    1.0
                ],
                [
                    "CC12C(C(F)F)C3C4(C1N)N2OC1(PCl)OC314",
                    1.0
                ],
                [
                    "CC1(O)OC12C1C3C(F)C(N4CP4Cl)C12N3F",
                    1.0
                ],
                [
                    "CC1(O)OC12C13CCC(N4CP4Cl)(N1F)C32F",
                    1.0
                ],
                [
                    "CC1(N2PC2F)C2CC3(F)C1(N2)C31OC1(O)Cl",
                    1.0
                ],
                [
                    "CC1(N2P(Cl)C2(F)F)C2NC3OC3(O)C3C2C31",
                    1.0
                ],
                [
                    "CC1(N2CP2Cl)C2C3C4(OC4OCN2F)C31F",
                    1.0
                ],
                [
                    "CC1(F)PC2C(N)N3OC14OC41C2C31C(F)Cl",
                    1.0
                ],
                [
                    "CC1(F)OC2OC23C2CC4(N(F)PCl)CC23N14",
                    1.0
                ],
                [
                    "CC1(F)N(C23CNC4(C2)C2(OC2O)C34F)P1Cl",
                    1.0
                ],
                [
                    "CC1(F)CC23N4C(C5(O)OC5(F)C1(C2)N3)P4Cl",
                    1.0
                ],
                [
                    "CC1(F)C2C34OC3ON3C1(CF)C(N)(PCl)C234",
                    1.0
                ],
                [
                    "CC1(F)C2C(Cl)C34C(NP)N2OC2OC23C14F",
                    1.0
                ],
                [
                    "CC1(F)C23CC1(N2)C1(F)OC1(O)C1CN3P1Cl",
                    1.0
                ],
                [
                    "CC1(F)C2(PN)C(Cl)C34CN2OC2OC23C14F",
                    1.0
                ],
                [
                    "CC1(F)C2(P)C(Cl)C34C(N)N2OC2OC23C14F",
                    1.0
                ],
                [
                    "CC1(F)C2(NP)C(Cl)C34CN2OC2OC23C14F",
                    1.0
                ],
                [
                    "CC1(F)C2(CP(O)Cl)C(N)C34N2C2OC23C14F",
                    1.0
                ],
                [
                    "CC1(Cl)OC12C13NC(N4CC(F)P4)(C1O)C32F",
                    1.0
                ],
                [
                    "CC1(Cl)N2P1CC1C34C(OCO)C3(F)C12N4F",
                    1.0
                ],
                [
                    "CC1(Cl)C2C34OC3OCNC1(C1PN1F)C24F",
                    1.0
                ],
                [
                    "CC1(Cl)C23C(F)CC12n1[pH]n1C1OC1(F)C3O",
                    1.0
                ],
                [
                    "CC1(C2C(F)C3C4C5(OC5OCl)C24N3F)NP1",
                    1.0
                ],
                [
                    "CC(F)PC1C2C34OC3ON3C1(N)C(F)(Cl)C234",
                    1.0
                ],
                [
                    "CC(F)C1C2(N)N3OC4OC45C1(P)C35C2(F)Cl",
                    1.0
                ],
                [
                    "CC(Cl)PNC12CC3(F)C4(C1)N2OC1(F)OC134",
                    1.0
                ],
                [
                    "C=C1C2(N3C(OF)CP3Cl)CC3(F)C(O)C13N2",
                    1.0
                ]
            ],
            "execution_time": 13.479624509811401,
            "number_scoring_function_calls": 1000,
            "metadata": {
                "top_250": 1.0,
                "internal_similarity_max": 0.6666666666666666,
                "internal_similarity_mean": 0.16638809692350853,
                "internal_similarity_histogram_density": [
                    [
                        0.32768,
                        7.58176,
                        1.8374399999999993,
                        0.19680000000000006,
                        0.04576000000000001,
                        0.007999999999999993,
                        0.0025600000000000006,
                        0.0,
                        0.0,
                        0.0
                    ]
                ],
                "internal_similarity_histogram_bins": [
                    [
                        0.0,
                        0.1,
                        0.2,
                        0.30000000000000004,
                        0.4,
                        0.5,
                        0.6000000000000001,
                        0.7000000000000001,
                        0.8,
                        0.9,
                        1.0
                    ]
                ]
            }
        },
        {
            "benchmark_name": "Median molecules 1",
            "score": 0.4546897198052908,
            "optimized_molecules": [
                [
                    "CC1CCC2CC(=O)C(C)(CCC(C(C)C)C(O)C1)C2(C)C",
                    0.4745762711864407
                ],
                [
                    "CC1CCC2(C)C(=O)CC(CCC(C(C)C)C(O)C1)C2(C)C",
                    0.4745762711864407
                ],
                [
                    "CC(C)C1CCC2(C)C(=O)CC(CC1O)C2(C)C",
                    0.4738035414793428
                ],
                [
                    "CC(C)C1CCC2CC(=O)C(C)(CCC1O)C2(C)C",
                    0.46032847487588874
                ],
                [
                    "CC(C)C1CC(=O)C2(C)CCC(CC1O)C2(C)C",
                    0.458682472293863
                ],
                [
                    "CC1CCC2CCC(C)(C(=O)CC(C(C)C)C(O)C1)C2(C)C",
                    0.45
                ],
                [
                    "CC1CCC(C(C)C)C(O)CCC2(C)C(=O)CC(C1)C2(C)C",
                    0.45
                ],
                [
                    "CC1CCC(C(C)C)C(O)CC2CCC(C)(C(=O)C1)C2(C)C",
                    0.45
                ],
                [
                    "CC1CCC(C(C)C)C(O)CC2CC(=O)C(C)(CC1)C2(C)C",
                    0.45
                ],
                [
                    "CC1CCC(C(C)C)C(O)CC(=O)C2(C)CCC(C1)C2(C)C",
                    0.45
                ],
                [
                    "CC1CC(=O)C2(C)CCC(CCC(C(C)C)C(O)C1)C2(C)C",
                    0.45
                ],
                [
                    "CC1CCC2CC(=O)C(C)(CC(C(C)C)C(O)C1)C2(C)C",
                    0.44801076831712416
                ],
                [
                    "CC1CCC2(C)C(=O)CC(CC(C(C)C)C(O)C1)C2(C)C",
                    0.44801076831712416
                ],
                [
                    "CC1CC(O)C(C(C)C)CCC2CC(=O)C(C)(C1)C2(C)C",
                    0.44801076831712416
                ],
                [
                    "CC1CC(O)C(C(C)C)CCC2(C)C(=O)CC(C1)C2(C)C",
                    0.44801076831712416
                ],
                [
                    "CC(C)C1CCC2CCC(C)(C(=O)CC1O)C2(C)C",
                    0.4476660119995655
                ],
                [
                    "CC(C)C1CCC2CC(=O)C(C)(CC1O)C2(C)C",
                    0.4468887036332465
                ],
                [
                    "CC(C)C1CCC2(C)C(=O)CC(CCC1O)C2(C)C",
                    0.44585082870893744
                ],
                [
                    "CC(C)C1CC2CCC(C)(C(=O)CC1O)C2(C)C",
                    0.443613573862942
                ],
                [
                    "CC(C)C1CC2CC(=O)C(C)(CCC1O)C2(C)C",
                    0.443613573862942
                ],
                [
                    "CC1CCCC2CC(=O)C(C)(CCC(C(C)C)C(O)C1)C2(C)C",
                    0.43994134506405985
                ],
                [
                    "CC1CCCC2(C)C(=O)CC(CCC(C(C)C)C(O)C1)C2(C)C",
                    0.43994134506405985
                ],
                [
                    "CC1CCC2CC(=O)C(C)(CCCC(C(C)C)C(O)C1)C2(C)C",
                    0.43994134506405985
                ],
                [
                    "CC1CCC2(C)C(=O)CC(CCCC(C(C)C)C(O)C1)C2(C)C",
                    0.43994134506405985
                ],
                [
                    "CC1CCC(O)C(C(C)C)CCC2(C)C(=O)CC(C1)C2(C)C",
                    0.4379535120175709
                ],
                [
                    "CC1CCC2CC(=O)C(C)(CCC(O)C(C(C)C)C1)C2(C)C",
                    0.4374487394792124
                ],
                [
                    "CC(C)C1CCC(=O)C2(C)CCC(CC1O)C2(C)C",
                    0.43605676539356963
                ],
                [
                    "CC1CCC2(C)C(=O)CC(CC(O)C(C(C)C)C1)C2(C)C",
                    0.435285750066007
                ],
                [
                    "CC1CCC(C(C)C)C(O)CC2CC(=O)C(C)(C1)C2(C)C",
                    0.435285750066007
                ],
                [
                    "CC1CCC(C(C)C)C(O)CC2(C)C(=O)CC(C1)C2(C)C",
                    0.435285750066007
                ],
                [
                    "CC1CC(O)C(C(C)C)CC(=O)C2(C)CCC(C1)C2(C)C",
                    0.435285750066007
                ],
                [
                    "CC1CC(=O)C2(C)CCC(CC(C(C)C)C(O)C1)C2(C)C",
                    0.435285750066007
                ],
                [
                    "CC(C)C1CCCC2(C)C(=O)CC(CC1O)C2(C)C",
                    0.43513363202883826
                ],
                [
                    "CC1CCC2CC(O)C(C(C)C)CCC(C)(C(=O)C1)C2(C)C",
                    0.4262295081967213
                ],
                [
                    "CC1CCC2(C)C(=O)CC(O)C(C(C)C)CCC(C1)C2(C)C",
                    0.4262295081967213
                ],
                [
                    "CC1CCC2CCC(C)(C(=O)CC(O)C(C(C)C)C1)C2(C)C",
                    0.42597137568529864
                ],
                [
                    "CC1CCC(O)C(C(C)C)CC(=O)C2(C)CCC(C1)C2(C)C",
                    0.42597137568529864
                ],
                [
                    "CC1CCC2CC(=O)C(C)(CCC(C(C)S)C(O)C1)C2(C)C",
                    0.4251952027621871
                ],
                [
                    "CC1CCC2CC(=O)C(C)(CCC(C(C)P)C(O)C1)C2(C)C",
                    0.4251952027621871
                ],
                [
                    "CC1CCC2CC(=O)C(C)(CCC(C(C)O)C(O)C1)C2(C)C",
                    0.4251952027621871
                ],
                [
                    "CC1CCC2CC(=O)C(C)(CCC(C(C)N)C(O)C1)C2(C)C",
                    0.4251952027621871
                ],
                [
                    "CC1CCC2CC(=O)C(C)(CCC(C(C)F)C(O)C1)C2(C)C",
                    0.4251952027621871
                ],
                [
                    "CC1CCC2CC(=O)C(C)(CCC(C(C)Cl)C(O)C1)C2(C)C",
                    0.4251952027621871
                ],
                [
                    "CC1CCC2CC(=O)C(C)(CCC(C(C)Br)C(O)C1)C2(C)C",
                    0.4251952027621871
                ],
                [
                    "CC1CCC2(C)C(=O)CC(CCC(O)C(C(C)C)C1)C2(C)C",
                    0.4251952027621871
                ],
                [
                    "CC1CCC2(C)C(=O)CC(CCC(C(C)S)C(O)C1)C2(C)C",
                    0.4251952027621871
                ],
                [
                    "CC1CCC2(C)C(=O)CC(CCC(C(C)P)C(O)C1)C2(C)C",
                    0.4251952027621871
                ],
                [
                    "CC1CCC2(C)C(=O)CC(CCC(C(C)O)C(O)C1)C2(C)C",
                    0.4251952027621871
                ],
                [
                    "CC1CCC2(C)C(=O)CC(CCC(C(C)N)C(O)C1)C2(C)C",
                    0.4251952027621871
                ],
                [
                    "CC1CCC2(C)C(=O)CC(CCC(C(C)F)C(O)C1)C2(C)C",
                    0.4251952027621871
                ],
                [
                    "CC1CCC2(C)C(=O)CC(CCC(C(C)Cl)C(O)C1)C2(C)C",
                    0.4251952027621871
                ],
                [
                    "CC1CCC2(C)C(=O)CC(CCC(C(C)Br)C(O)C1)C2(C)C",
                    0.4251952027621871
                ],
                [
                    "CC(C)C1CCC2CC(=O)C(C)(CCC(S)CC1O)C2(C)C",
                    0.4251952027621871
                ],
                [
                    "CC(C)C1CCC2CC(=O)C(C)(CCC(P)CC1O)C2(C)C",
                    0.4251952027621871
                ],
                [
                    "CC(C)C1CCC2CC(=O)C(C)(CCC(O)CC1O)C2(C)C",
                    0.4251952027621871
                ],
                [
                    "CC(C)C1CCC2CC(=O)C(C)(CCC(N)CC1O)C2(C)C",
                    0.4251952027621871
                ],
                [
                    "CC(C)C1CCC2CC(=O)C(C)(CCC(F)CC1O)C2(C)C",
                    0.4251952027621871
                ],
                [
                    "CC(C)C1CCC2CC(=O)C(C)(CCC(Cl)CC1O)C2(C)C",
                    0.4251952027621871
                ],
                [
                    "CC(C)C1CCC2CC(=O)C(C)(CCC(Br)CC1O)C2(C)C",
                    0.4251952027621871
                ],
                [
                    "CC(C)C1CCC2CC(=O)C(C)(CCCC1O)C2(C)C",
                    0.4242640687119285
                ],
                [
                    "CC1CCC2CC(=O)C(C)(CC(O)C(C(C)C)C1)C2(C)C",
                    0.423728813559322
                ],
                [
                    "CC1CCC2(C)C(=O)CC(C(C)C)C(O)CC(C1)C2(C)C",
                    0.4234505222898966
                ],
                [
                    "CC1CC(=O)C2(C)CCC(C(C)C)C(O)CC(C1)C2(C)C",
                    0.4234505222898966
                ],
                [
                    "CC(C)C1CCC2(C)C(=O)CCC(CC1O)C2(C)C",
                    0.42334475220649564
                ],
                [
                    "CC1CCC2CC(C)(C(=O)CC(C(C)C)C(O)C1)C2(C)C",
                    0.4226135862856293
                ],
                [
                    "CC1CCC(C(C)C)C(O)CC2CC(C)(C(=O)C1)C2(C)C",
                    0.4226135862856293
                ],
                [
                    "CC1CCC(C(C)C)C(O)CC(=O)C2(C)CC(C1)C2(C)C",
                    0.4226135862856293
                ],
                [
                    "CC1CC(=O)C2(C)CCC(CC(O)C(C(C)C)C1)C2(C)C",
                    0.4226135862856293
                ],
                [
                    "CC1CC(=O)C2(C)CC(CCC(C(C)C)C(O)C1)C2(C)C",
                    0.4226135862856293
                ],
                [
                    "CC(C)C1CCCC2CC(=O)C(C)(CCC1O)C2(C)C",
                    0.4225001481984198
                ],
                [
                    "CC(C)C1CCC2(C)C(=O)CC(CCCC1O)C2(C)C",
                    0.4225001481984198
                ],
                [
                    "CC(C)C1CCC2CC(=O)C(C)(CCC(O)C1C)C2(C)C",
                    0.421211769587116
                ],
                [
                    "CC(C)C1CCC2CC(C)(C(=O)CC1O)C2(C)C",
                    0.42047525605008473
                ],
                [
                    "CC(C)C1CCC2(C)C(=O)CC(CC1O)C2(C)S",
                    0.42047525605008473
                ],
                [
                    "CC(C)C1CCC2(C)C(=O)CC(CC1O)C2(C)P",
                    0.42047525605008473
                ],
                [
                    "CC(C)C1CCC2(C)C(=O)CC(CC1O)C2(C)O",
                    0.42047525605008473
                ],
                [
                    "CC(C)C1CCC2(C)C(=O)CC(CC1O)C2(C)N",
                    0.42047525605008473
                ],
                [
                    "CC(C)C1CCC2(C)C(=O)CC(CC1O)C2(C)F",
                    0.42047525605008473
                ],
                [
                    "CC(C)C1CCC2(C)C(=O)CC(CC1O)C2(C)Cl",
                    0.42047525605008473
                ],
                [
                    "CC(C)C1CCC2(C)C(=O)CC(CC1O)C2(C)Br",
                    0.42047525605008473
                ],
                [
                    "CC1CCCCC2CC(=O)C(C)(CCC(C(C)C)C(O)C1)C2(C)C",
                    0.41979015736886477
                ],
                [
                    "CC1CCCCC2(C)C(=O)CC(CCC(C(C)C)C(O)C1)C2(C)C",
                    0.41979015736886477
                ],
                [
                    "CC1CCC2CC(=O)C(C)(CCCCC(C(C)C)C(O)C1)C2(C)C",
                    0.41979015736886477
                ],
                [
                    "CC1CCC2(C)C(=O)CC(CCCCC(C(C)C)C(O)C1)C2(C)C",
                    0.41979015736886477
                ],
                [
                    "CC(C)C1CC(=O)C2(C)CCC(CCC1O)C2(C)C",
                    0.41953597014763633
                ],
                [
                    "CC(C)C1CC2(C)C(=O)CC(CCC1O)C2(C)C",
                    0.4184137043778615
                ],
                [
                    "CC(C)C1CCC2(C)C(=O)CC(CC(O)C1C)C2(C)C",
                    0.4183300132670378
                ],
                [
                    "CC(C)C1CC2CCC(C)(C(=O)CC(O)C1C)C2(C)C",
                    0.4183300132670378
                ],
                [
                    "CC(C)C1CC2CC(=O)C(C)(CCC(O)C1C)C2(C)C",
                    0.4183300132670378
                ],
                [
                    "CC(C)C1CC(=O)C2(C)CCC(CC(O)C1C)C2(C)C",
                    0.4183300132670378
                ],
                [
                    "CC1CCC2CC(=O)C(C)(CCC(C(C)C)C(O)CC(C)C1)C2(C)C",
                    0.417910447761194
                ],
                [
                    "CC1CCC2(C)C(=O)CC(CCC(C(C)C)C(O)CC(C)C1)C2(C)C",
                    0.417910447761194
                ],
                [
                    "CC1CCC2(C)C(=O)CC(CC(C)CCC(C(C)C)C(O)C1)C2(C)C",
                    0.417690364554548
                ],
                [
                    "CC1CC(=O)C2(C)CCC(CC(C)CCC(C(C)C)C(O)C1)C2(C)C",
                    0.417690364554548
                ],
                [
                    "CC1CCC2CC(=O)C(C)(CCC(O)C1)C2(C)C",
                    0.41753340038353265
                ],
                [
                    "CC1CCCC2CCC(C)(C(=O)CC(C(C)C)C(O)C1)C2(C)C",
                    0.4172614801981401
                ],
                [
                    "CC1CCCC2(C)C(=O)CC(CC(O)C(C(C)C)CC1)C2(C)C",
                    0.4172614801981401
                ],
                [
                    "CC1CCC(C(C)C)C(O)CCCC2(C)C(=O)CC(C1)C2(C)C",
                    0.4172614801981401
                ],
                [
                    "CC1CC(=O)C2(C)CCC(CCCC(C(C)C)C(O)C1)C2(C)C",
                    0.4172614801981401
                ],
                [
                    "CC(C)C1CCC2CC(=O)C(C)(CCC1C)C2(C)C",
                    0.4169606805807075
                ]
            ],
            "execution_time": 424551.7323503494,
            "number_scoring_function_calls": 43258603,
            "metadata": {
                "top_1": 0.4745762711864407,
                "top_10": 0.4591967031021976,
                "top_100": 0.43029618512723417,
                "internal_similarity_max": 0.9523809523809523,
                "internal_similarity_mean": 0.6270140431307777,
                "internal_similarity_histogram_density": [
                    [
                        0.1,
                        0.0,
                        0.0,
                        0.0,
                        0.30000000000000004,
                        3.585999999999997,
                        3.8560000000000008,
                        1.7500000000000004,
                        0.3580000000000001,
                        0.05000000000000001
                    ]
                ],
                "internal_similarity_histogram_bins": [
                    [
                        0.0,
                        0.1,
                        0.2,
                        0.30000000000000004,
                        0.4,
                        0.5,
                        0.6000000000000001,
                        0.7000000000000001,
                        0.8,
                        0.9,
                        1.0
                    ]
                ]
            }
        },
        {
            "benchmark_name": "Median molecules 2",
            "score": 0.2766560902717062,
            "optimized_molecules": [
                [
                    "CCCc1nc2cc3c4c5n(c(=O)ccccc([nH]2)c(OCC)ccc1-5)C(C4)C(=O)N(C)CC(=O)N(C)OCO3",
                    0.27941056393220576
                ],
                [
                    "CCCc1nc2cc3c4c5[nH]c1ccc(OCC)c-2ccccn5C(C4)C(=O)N(C)CC(=O)N(C)OCO3",
                    0.27871144038534734
                ],
                [
                    "CCCc1nc2cc3c4c5n(c(=O)ccccc([nH]2)c(OCC)ccc1-5)C(C4)C(=O)N(C)CC(=O)N(C)COCO3",
                    0.27720931635619706
                ],
                [
                    "CCCc1nc2cc3c4c5n(c(=O)ccccc([nH]2)c(OCC)ccc1-5)C(C4)C(=O)N(C)CC(=O)N(C)CCO3",
                    0.2767490322904375
                ],
                [
                    "CCCc1nc2cc3c4c5[nH]c1ccc(OCC)c-2ccccn5C(C4)C(=O)N(C)CC(=O)N(C)COCO3",
                    0.2763676292152834
                ],
                [
                    "CCCc1nc2cc3c4c5n(ccccc([nH]2)c(OCC)ccc1-5)C(C4)C(=O)N(C)CC(=O)N(C)C(=O)OCO3",
                    0.2763610039979308
                ],
                [
                    "CCCc1nc2cc3c4c5n(c(=S)ccccc([nH]2)c(OCC)ccc1-5)C(C4)C(=O)N(C)CC(=O)N(C)OCO3",
                    0.2760416886905206
                ],
                [
                    "CCCc1nc2cc3c4c5n(c(=P)ccccc([nH]2)c(OCC)ccc1-5)C(C4)C(=O)N(C)CC(=O)N(C)OCO3",
                    0.2760416886905206
                ],
                [
                    "CCCc1nc2cc3c4c5n(c(=N)ccccc([nH]2)c(OCC)ccc1-5)C(C4)C(=O)N(C)CC(=O)N(C)OCO3",
                    0.2760416886905206
                ],
                [
                    "CCCc1nc2cc3c4c5n(c(=O)ccccc([nH]2)c(OCC)ccc1-5)C(C4)C(=O)N(C)CCN(C)CCO3",
                    0.2759739410915751
                ],
                [
                    "CCCc1nc2cc3c4c5n(c(=O)ccccc([nH]2)c(OCC)ccc1-5)C(C4)C(=O)N(C)CC(=O)N(C)CO3",
                    0.2757304695683011
                ],
                [
                    "CCCc1nc2cc3c4c5[nH]c1ccc(OCC)c-2ccccn5C(C4)C(=O)N(C)CC(=O)N(C)CCO3",
                    0.2754665442455186
                ],
                [
                    "CCCc1nc2cc3c4c5[nH]c1cccc-2c(OCC)cccn5C(C4)C(=O)N(C)CC(=O)N(C)OCO3",
                    0.2753785273643051
                ],
                [
                    "CCCc1nc2cc3c4c5n(c(=O)ccccc([nH]2)c(OCC)ccc1-5)C(C4)C(=O)N(C)CCN(C)CO3",
                    0.2753211747598376
                ],
                [
                    "CCCc1nc2cc3c4c5n(ccccc([nH]2)c(OCC)ccc1-5)C(C4)C(=O)N(C)CC(=O)N(C)OCO3",
                    0.27517425766120207
                ],
                [
                    "CCCc1nc2cc3c4c5n(c(=O)ccccc([nH]2)c(OCC)ccc1-5)C(C4)C(=O)N(C)CC(=O)N(C)CCOCO3",
                    0.2750609191563773
                ],
                [
                    "CCCc1nc2cc3c4c5n(c(=O)ccccc([nH]2)c(OCC)ccc1-5)C(C4)C(=O)N(C)CCN(C)CCOCO3",
                    0.27484307623117243
                ],
                [
                    "CCCc1nc2cc3c4c5[nH]c1ccc(OCC)c-2ccccn5C(C4)C(=O)N(C)CC(=O)N(C)CO3",
                    0.2746261447833709
                ],
                [
                    "CCCc1nc2cc3c4c5n(c(=O)ccccc([nH]2)c(OCC)ccc1-5)C(C4)C(=O)N(C)CC(=O)OCO3",
                    0.27450175460686543
                ],
                [
                    "CCCc1nc2cc3c4c5n(c(=O)ccccc([nH]2)c(OCC)ccc1-5)C(C4)C(=O)N(C)CCN(C)C(=O)OCO3",
                    0.2744957161600311
                ],
                [
                    "CCCc1nc2cc3c4c5n(c(=O)ccccc([nH]2)c(OCC)ccc1-5)C(C4)C(=O)N(C)CC(=O)N(C)C(S)OCO3",
                    0.27420294863461364
                ],
                [
                    "CCCc1nc2cc3c4c5n(c(=O)ccccc([nH]2)c(OCC)ccc1-5)C(C4)C(=O)N(C)CC(=O)N(C)C(P)OCO3",
                    0.27420294863461364
                ],
                [
                    "CCCc1nc2cc3c4c5n(c(=O)ccccc([nH]2)c(OCC)ccc1-5)C(C4)C(=O)N(C)CC(=O)N(C)C(O)OCO3",
                    0.27420294863461364
                ],
                [
                    "CCCc1nc2cc3c4c5n(c(=O)ccccc([nH]2)c(OCC)ccc1-5)C(C4)C(=O)N(C)CC(=O)N(C)C(N)OCO3",
                    0.27420294863461364
                ],
                [
                    "CCCc1nc2cc3c4c5n(c(=O)ccccc([nH]2)c(OCC)ccc1-5)C(C4)C(=O)N(C)CC(=O)N(C)C(F)OCO3",
                    0.27420294863461364
                ],
                [
                    "CCCc1nc2cc3c4c5n(c(=O)ccccc([nH]2)c(OCC)ccc1-5)C(C4)C(=O)N(C)CC(=O)N(C)C(Cl)OCO3",
                    0.27420294863461364
                ],
                [
                    "CCCc1nc2cc3c4c5n(c(=O)ccccc([nH]2)c(OCC)ccc1-5)C(C4)C(=O)N(C)CC(=O)N(C)C(C)OCO3",
                    0.27420294863461364
                ],
                [
                    "CCCc1nc2cc3c4c5n(c(=O)ccccc([nH]2)c(OCC)ccc1-5)C(C4)C(=O)N(C)CC(=O)N(C)C(Br)OCO3",
                    0.27420294863461364
                ],
                [
                    "CCCc1nc2cc3c4c5n(ccccc([nH]2)c(OCC)ccc1-5)C(C4)C(=O)N(C)CC(=O)N(C)CC(=O)OCO3",
                    0.2741979852511142
                ],
                [
                    "CCCc1nc2cc3c4c5n(c(=O)ccccc([nH]2)c(OCC)ccc1-5)C(C4)C(=O)N(C)CCN(C)C3",
                    0.27417480063974137
                ],
                [
                    "CCCc1nc2cc3c4c5[nH]c1ccc(OCC)c-2ccccn5C(C4)C(=O)N(C)CC(=O)N(C)CCOCO3",
                    0.2740838397635151
                ],
                [
                    "CCCc1nc2cc3c4c5n(ccccc([nH]2)c(OCC)ccc1-5)C(C4)C(=O)N(C)CCN(C)CC(=O)OCO3",
                    0.274070470798321
                ],
                [
                    "CCCc1nc2cc3c4c5n(c(=O)ccccc([nH]2)c(OCC)ccc1-5)C(C4)C(=O)N(C)CCN(C)COCO3",
                    0.274070470798321
                ],
                [
                    "CCCc1nc2cc3c4c5n(c(=S)ccccc([nH]2)c(OCC)ccc1-5)C(C4)C(=O)N(C)CC(=O)N(C)COCO3",
                    0.27392713453777273
                ],
                [
                    "CCCc1nc2cc3c4c5n(c(=P)ccccc([nH]2)c(OCC)ccc1-5)C(C4)C(=O)N(C)CC(=O)N(C)COCO3",
                    0.27392713453777273
                ],
                [
                    "CCCc1nc2cc3c4c5n(c(=O)ccccc([nH]2)c(OCC)ccc1C5)C(C4)C(=O)N(C)CC(=O)N(C)OCO3",
                    0.27392713453777273
                ],
                [
                    "CCCc1nc2cc3c4c5n(c(=O)ccccc([nH]2)c(OCC)ccc1-5)C(C4)C(=O)N(C)CC(=O)N(C)SOCO3",
                    0.27392713453777273
                ],
                [
                    "CCCc1nc2cc3c4c5n(c(=O)ccccc([nH]2)c(OCC)ccc1-5)C(C4)C(=O)N(C)CC(=O)N(C)POCO3",
                    0.27392713453777273
                ],
                [
                    "CCCc1nc2cc3c4c5n(c(=O)ccccc([nH]2)c(OCC)ccc1-5)C(C4)C(=O)N(C)CC(=O)N(C)OOCO3",
                    0.27392713453777273
                ],
                [
                    "CCCc1nc2cc3c4c5n(c(=O)ccccc([nH]2)c(OCC)ccc1-5)C(C4)C(=O)N(C)CC(=O)N(C)NOCO3",
                    0.27392713453777273
                ],
                [
                    "CCCc1nc2cc3c4c5n(c(=N)ccccc([nH]2)c(OCC)ccc1-5)C(C4)C(=O)N(C)CC(=O)N(C)COCO3",
                    0.27392713453777273
                ],
                [
                    "CCCc1nc2cc3c4c5n(c(=S)ccccc([nH]2)c(OCC)ccc1-5)C(C4)C(=O)N(C)CC(=O)N(C)CCO3",
                    0.27350503077114535
                ],
                [
                    "CCCc1nc2cc3c4c5n(c(=P)ccccc([nH]2)c(OCC)ccc1-5)C(C4)C(=O)N(C)CC(=O)N(C)CCO3",
                    0.27350503077114535
                ],
                [
                    "CCCc1nc2cc3c4c5n(c(=N)ccccc([nH]2)c(OCC)ccc1-5)C(C4)C(=O)N(C)CC(=O)N(C)CCO3",
                    0.27350503077114535
                ],
                [
                    "CCCc1nc2cc3c4c5[nH]c1ccc(OCC)c-2ccccn5C(C4)C(=O)N(C)CC(=O)N(C)C(S)OCO3",
                    0.27350503077114535
                ],
                [
                    "CCCc1nc2cc3c4c5[nH]c1ccc(OCC)c-2ccccn5C(C4)C(=O)N(C)CC(=O)N(C)C(P)OCO3",
                    0.27350503077114535
                ],
                [
                    "CCCc1nc2cc3c4c5[nH]c1ccc(OCC)c-2ccccn5C(C4)C(=O)N(C)CC(=O)N(C)C(O)OCO3",
                    0.27350503077114535
                ],
                [
                    "CCCc1nc2cc3c4c5[nH]c1ccc(OCC)c-2ccccn5C(C4)C(=O)N(C)CC(=O)N(C)C(N)OCO3",
                    0.27350503077114535
                ],
                [
                    "CCCc1nc2cc3c4c5[nH]c1ccc(OCC)c-2ccccn5C(C4)C(=O)N(C)CC(=O)N(C)C(F)OCO3",
                    0.27350503077114535
                ],
                [
                    "CCCc1nc2cc3c4c5[nH]c1ccc(OCC)c-2ccccn5C(C4)C(=O)N(C)CC(=O)N(C)C(Cl)OCO3",
                    0.27350503077114535
                ],
                [
                    "CCCc1nc2cc3c4c5[nH]c1ccc(OCC)c-2ccccn5C(C4)C(=O)N(C)CC(=O)N(C)C(C)OCO3",
                    0.27350503077114535
                ],
                [
                    "CCCc1nc2cc3c4c5[nH]c1ccc(OCC)c-2ccccn5C(C4)C(=O)N(C)CC(=O)N(C)C(Br)OCO3",
                    0.27350503077114535
                ],
                [
                    "CCCc1nc2cc3c4c5n(c(=O)ccccc([nH]2)c(OCC)ccc1-5)C(C4)C(=O)N(C)CCN(C)OCO3",
                    0.2731929116759776
                ],
                [
                    "CCCc1nc2cc3c4c5[nH]c1cccc-2c(OCC)cccn5C(C4)C(=O)N(C)CC(=O)N(C)COCO3",
                    0.2731215029680613
                ],
                [
                    "CCCc1nc2cc3c4c5[nH]c1ccc(OCC)c-2ccccn5C(C4)C(=O)N(C)CC(=O)N(C)POCO3",
                    0.2731215029680613
                ],
                [
                    "CCCc1nc2cc3c4c5[nH]c1ccc(OCC)c-2ccccn5C(C4)C(=O)N(C)CC(=O)N(C)OOCO3",
                    0.2731215029680613
                ],
                [
                    "CCCc1nc2cc3c4c5[nH]c1ccc(OCC)c-2ccccn5C(C4)C(=O)N(C)CC(=O)N(C)NOCO3",
                    0.2731215029680613
                ],
                [
                    "CCCc1nc2cc3c4c5n(ccccc([nH]2)c(OCC)ccc1-5)C(C4)C(=O)N(C)CC(=O)N(C)C(=S)OCO3",
                    0.27302889754127674
                ],
                [
                    "CCCc1nc2cc3c4c5n(ccccc([nH]2)c(OCC)ccc1-5)C(C4)C(=O)N(C)CC(=O)N(C)C(=P)OCO3",
                    0.27302889754127674
                ],
                [
                    "CCCc1nc2cc3c4c5n(ccccc([nH]2)c(OCC)ccc1-5)C(C4)C(=O)N(C)CC(=O)N(C)C(=N)OCO3",
                    0.27302889754127674
                ],
                [
                    "C=C1OCOc2cc3nc(CCC)c4ccc(OCC)c(ccccn5c-4c2CC5C(=O)N(C)CC(=O)N1C)[nH]3",
                    0.27302889754127674
                ],
                [
                    "CCCc1nc2cc3c4c5n(ccccc([nH]2)c(OCC)ccc1-5)C(C4)C(=O)N(C)CC(=O)N(C)COCO3",
                    0.27296484008305655
                ],
                [
                    "CCCc1nc2cc3c4c5n(ccccc([nH]2)c(OCC)ccc1-5)C(C4)C(=O)N(C)CC(=O)N1C(C)C1OCO3",
                    0.27291221020884077
                ],
                [
                    "CCCc1nc2cc3c4c5n(c(=O)ccccc([nH]2)c(OCC)ccc1-5)C(C4)C(=O)N(C)CC(=O)N(C)CC3",
                    0.2727411870290969
                ],
                [
                    "CCCc1nc2cc3c4c5[nH]c1cccc-2c(OCC)ccc(S)n5C(C4)C(=O)N(C)CC(=O)N(C)OCO3",
                    0.2727118095868769
                ],
                [
                    "CCCc1nc2cc3c4c5[nH]c1cccc-2c(OCC)ccc(P)n5C(C4)C(=O)N(C)CC(=O)N(C)OCO3",
                    0.2727118095868769
                ],
                [
                    "CCCc1nc2cc3c4c5[nH]c1cccc-2c(OCC)ccc(O)n5C(C4)C(=O)N(C)CC(=O)N(C)OCO3",
                    0.2727118095868769
                ],
                [
                    "CCCc1nc2cc3c4c5[nH]c1cccc-2c(OCC)ccc(N)n5C(C4)C(=O)N(C)CC(=O)N(C)OCO3",
                    0.2727118095868769
                ],
                [
                    "CCCc1nc2cc3c4c5[nH]c1cccc-2c(OCC)ccc(F)n5C(C4)C(=O)N(C)CC(=O)N(C)OCO3",
                    0.2727118095868769
                ],
                [
                    "CCCc1nc2cc3c4c5[nH]c1cccc-2c(OCC)ccc(C)n5C(C4)C(=O)N(C)CC(=O)N(C)OCO3",
                    0.2727118095868769
                ],
                [
                    "CCCc1nc2cc3c4c5[nH]c1cccc-2c(OCC)ccc(Br)n5C(C4)C(=O)N(C)CC(=O)N(C)OCO3",
                    0.2727118095868769
                ],
                [
                    "CCCc1nc2cc3c4c5n(c(=O)ccccc([nH]2)c(OCC)ccc1-5)C(C4)C(=O)N(C)CC(=O)N(S)OCO3",
                    0.27266418418165606
                ],
                [
                    "CCCc1nc2cc3c4c5n(c(=O)ccccc([nH]2)c(OCC)ccc1-5)C(C4)C(=O)N(C)CC(=O)N(P)OCO3",
                    0.27266418418165606
                ],
                [
                    "CCCc1nc2cc3c4c5n(c(=O)ccccc([nH]2)c(OCC)ccc1-5)C(C4)C(=O)N(C)CC(=O)N(O)OCO3",
                    0.27266418418165606
                ],
                [
                    "CCCc1nc2cc3c4c5n(c(=O)ccccc([nH]2)c(OCC)ccc1-5)C(C4)C(=O)N(C)CC(=O)N(N)OCO3",
                    0.27266418418165606
                ],
                [
                    "CCCc1nc2cc3c4c5n(c(=O)ccccc([nH]2)c(OCC)ccc1-5)C(C4)C(=O)N(C)CC(=O)N(F)OCO3",
                    0.27266418418165606
                ],
                [
                    "CCCc1nc2cc3c4c5n(c(=O)ccccc([nH]2)c(OCC)ccc1-5)C(C4)C(=O)N(C)CC(=O)N(Cl)OCO3",
                    0.27266418418165606
                ],
                [
                    "CCCc1nc2cc3c4c5n(c(=O)ccccc([nH]2)c(OCC)ccc1-5)C(C4)C(=O)N(C)CC(=O)N(Br)OCO3",
                    0.27266418418165606
                ],
                [
                    "CCCc1nc2cc3c4c5n(c(=S)ccccc([nH]2)c(OCC)ccc1-5)C(C4)C(=O)N(C)CC(=O)N(C)CO3",
                    0.272392937035477
                ],
                [
                    "CCCc1nc2cc3c4c5n(c(=P)ccccc([nH]2)c(OCC)ccc1-5)C(C4)C(=O)N(C)CC(=O)N(C)CO3",
                    0.272392937035477
                ],
                [
                    "CCCc1nc2cc3c4c5n(c(=N)ccccc([nH]2)c(OCC)ccc1-5)C(C4)C(=O)N(C)CC(=O)N(C)CO3",
                    0.272392937035477
                ],
                [
                    "CCCc1nc2cc3c4c5n(c(=O)ccccc([nH]2)c(OCC)ccc1-5)C(C4)C(=O)CN(C)CCN(C)C(=O)OCO3",
                    0.2722856088379066
                ],
                [
                    "CCCc1nc2cc3c4c5n(ccccc([nH]2)c(OCC)ccc1-5)C(C4)C(=O)N(C)CC(=O)N(C)CCO3",
                    0.2722747773294234
                ],
                [
                    "CCCc1nc2cc3c4c5[nH]c1cccc-2c(OCC)ccnn5C(C4)C(=O)N(C)CC(=O)N(C)OCO3",
                    0.2722747773294234
                ],
                [
                    "CCCc1nc2cc3c4c5[nH]c1cccc-2c(OCC)cccn5C(C4)C(=O)N(C)CC(=O)N(C)CCO3",
                    0.2722606731165449
                ],
                [
                    "CCCc1nc2cc3c4c5[nH]c1ccc(OCC)c-2cccnn5C(C4)C(=O)N(C)CC(=O)N(C)OCO3",
                    0.2722606731165449
                ],
                [
                    "CCCc1nc2cc3c4c5n(ccccc([nH]2)c(OCC)ccc1-5)C(C4)C(=O)N(C)CC(=O)N1C(C)CC1OCO3",
                    0.2722384603660154
                ],
                [
                    "CCCc1nc2cc3c4c5n(c(=O)ccccc([nH]2)c(OCC)ccc1-5)C(C4)C(=O)N(C)CC(=O)N(C)CC(S)OCO3",
                    0.27216708594456196
                ],
                [
                    "CCCc1nc2cc3c4c5n(c(=O)ccccc([nH]2)c(OCC)ccc1-5)C(C4)C(=O)N(C)CC(=O)N(C)CC(P)OCO3",
                    0.27216708594456196
                ],
                [
                    "CCCc1nc2cc3c4c5n(c(=O)ccccc([nH]2)c(OCC)ccc1-5)C(C4)C(=O)N(C)CC(=O)N(C)CC(O)OCO3",
                    0.27216708594456196
                ],
                [
                    "CCCc1nc2cc3c4c5n(c(=O)ccccc([nH]2)c(OCC)ccc1-5)C(C4)C(=O)N(C)CC(=O)N(C)CC(N)OCO3",
                    0.27216708594456196
                ],
                [
                    "CCCc1nc2cc3c4c5n(c(=O)ccccc([nH]2)c(OCC)ccc1-5)C(C4)C(=O)N(C)CC(=O)N(C)CC(Cl)OCO3",
                    0.27216708594456196
                ],
                [
                    "CCCc1nc2cc3c4c5n(c(=O)ccccc([nH]2)c(OCC)ccc1-5)C(C4)C(=O)N(C)CC(=O)N(C)CC(C)OCO3",
                    0.27216708594456196
                ],
                [
                    "CCCc1nc2cc3c4c5n(c(=O)ccccc([nH]2)c(OCC)ccc1-5)C(C4)C(=O)N(C)CC(=O)N(C)CC(Br)OCO3",
                    0.27216708594456196
                ],
                [
                    "CCCc1nc2cc3c4c5n(c(=O)ccccc([nH]2)c(OCC)ccc1-5)C(C4)C(=O)N(C)CC(=O)N(C)C(S)COCO3",
                    0.27216708594456196
                ],
                [
                    "CCCc1nc2cc3c4c5n(c(=O)ccccc([nH]2)c(OCC)ccc1-5)C(C4)C(=O)N(C)CC(=O)N(C)C(P)COCO3",
                    0.27216708594456196
                ],
                [
                    "CCCc1nc2cc3c4c5n(c(=O)ccccc([nH]2)c(OCC)ccc1-5)C(C4)C(=O)N(C)CC(=O)N(C)C(O)COCO3",
                    0.27216708594456196
                ],
                [
                    "CCCc1nc2cc3c4c5n(c(=O)ccccc([nH]2)c(OCC)ccc1-5)C(C4)C(=O)N(C)CC(=O)N(C)C(N)COCO3",
                    0.27216708594456196
                ],
                [
                    "CCCc1nc2cc3c4c5n(c(=O)ccccc([nH]2)c(OCC)ccc1-5)C(C4)C(=O)N(C)CC(=O)N(C)C(F)COCO3",
                    0.27216708594456196
                ],
                [
                    "CCCc1nc2cc3c4c5n(c(=O)ccccc([nH]2)c(OCC)ccc1-5)C(C4)C(=O)N(C)CC(=O)N(C)C(Cl)COCO3",
                    0.27216708594456196
                ]
            ],
            "execution_time": 57589.361271858215,
            "number_scoring_function_calls": 1809530,
            "metadata": {
                "top_1": 0.27941056393220576,
                "top_10": 0.2768907993340538,
                "top_100": 0.27366690754885903,
                "internal_similarity_max": 0.9125,
                "internal_similarity_mean": 0.6242820104446577,
                "internal_similarity_histogram_density": [
                    [
                        0.1,
                        0.0,
                        0.0,
                        0.028000000000000004,
                        2.6440000000000006,
                        1.3819999999999988,
                        2.460000000000001,
                        2.204,
                        1.1640000000000001,
                        0.018000000000000002
                    ]
                ],
                "internal_similarity_histogram_bins": [
                    [
                        0.0,
                        0.1,
                        0.2,
                        0.30000000000000004,
                        0.4,
                        0.5,
                        0.6000000000000001,
                        0.7000000000000001,
                        0.8,
                        0.9,
                        1.0
                    ]
                ]
            }
        },
        {
            "benchmark_name": "Osimertinib MPO",
            "score": 0.9039690782851256,
            "optimized_molecules": [
                [
                    "CN(C)CCN(C)c1[pH][pH]c1NC(=O)C=S(=O)(N(N)n1oc2cc[pH]c21)n1n(C)p1N",
                    0.9060687896113009
                ],
                [
                    "CN(C)CCN(C)c1[pH][pH]c1NC(=O)C=S(=O)(N(N)n1n(C)p1N)n1oc2cc[pH]c21",
                    0.9060687896113009
                ],
                [
                    "CN(C)CCN(C)c1[pH][pH]c1NS(=O)C=S(=O)(N(N)n1oc2cc[pH]c21)n1n(C)p1N",
                    0.9033087220613774
                ],
                [
                    "CN(C)CCN(C)c1[pH][pH]c1NS(=O)C=S(=O)(N(N)n1n(C)p1N)n1oc2cc[pH]c21",
                    0.9033087220613774
                ],
                [
                    "CN(C)CCN(C)c1[pH][pH]c1NS(=O)C=S(=O)(n1oc2cc[pH]c21)C(N)(O)n1n(C)p1N",
                    0.9031462143079203
                ],
                [
                    "CN(C)CCN(C)c1[pH][pH]c1NS(=O)C=S(=O)(n1oc2cc[pH]c21)C(N)(N)n1n(C)p1N",
                    0.9031462143079203
                ],
                [
                    "CN(C)CCN(C)c1[pH][pH]c1NC(=O)C=S(=O)(n1oc2cc[pH]c21)C(O)(O)n1n(C)p1N",
                    0.9031462143079203
                ],
                [
                    "CN(C)CCN(C)c1[pH][pH]c1NC(=O)C=S(=O)(n1oc2cc[pH]c21)C(N)(O)n1n(P)p1N",
                    0.9031462143079203
                ],
                [
                    "CN(C)CCN(C)c1[pH][pH]c1NC(=O)C=S(=O)(n1oc2cc[pH]c21)C(N)(O)n1n(C)p1N",
                    0.9031462143079203
                ],
                [
                    "CN(C)CCN(C)c1[pH][pH]c1NC(=O)C=S(=O)(n1oc2cc[pH]c21)C(N)(N)n1n(P)p1N",
                    0.9031462143079203
                ],
                [
                    "CN(C)CCN(C)c1[pH][pH]c1NC(=O)C=S(=O)(n1oc2cc[pH]c21)C(N)(N)n1n(C)p1N",
                    0.9031462143079203
                ],
                [
                    "CN(C)CCN(P)c1[pH][pH]c1NC(=O)C=S(=O)(n1oc2cc[pH]c21)C(N)(N)n1n(C)p1N",
                    0.9031461860846016
                ],
                [
                    "CN(C)CCN(C)c1[pH][pH]c1NS(=O)C=S(=O)(n1oc2cc[pH]c21)C(O)(O)n1n(C)p1N",
                    0.9031457627349261
                ],
                [
                    "CN(C)CCN(C)c1[pH][pH]c1NC(=O)C=S(=O)(n1oc2cc[pH]c21)C(O)(O)n1n(P)p1N",
                    0.9031378647597649
                ],
                [
                    "CN(C)CCN(C)c1[pH][pH]c1NC(=O)C=S(=O)(N(N)n1oc2cc[pH]c21)n1n(P)p1N",
                    0.9030410752138738
                ],
                [
                    "CN(C)CCN(C)c1[pH][pH]c1NC(=O)C=S(=O)(N(N)n1n(P)p1N)n1oc2cc[pH]c21",
                    0.9030410752138738
                ],
                [
                    "CN(C)CCN(P)c1[pH][pH]c1NC(=O)C=S(=O)(n1oc2cc[pH]c21)C(N)(O)n1n(C)p1N",
                    0.9030149504166544
                ],
                [
                    "CN(C)CCN(C)c1[pH][pH]c1NS(=O)C=S(=O)(n1oc2cc[pH]c21)C(N)(N)n1n(P)p1N",
                    0.9029999164716471
                ],
                [
                    "CN(C)CCN(C)c1[pH][pH]c1NC(=O)C=S(=O)(N(N)N(C)n1n(C)p1N)n1oc2cc[pH]c21",
                    0.9029289290247107
                ],
                [
                    "CN(C)CCN(C)c1[pH][pH]c1NC(=O)C=S(=O)(N(N(C)N)n1oc2cc[pH]c21)n1n(C)p1N",
                    0.9029289290247107
                ],
                [
                    "CN(C)CCN(C)c1[pH][pH]c1NC(=O)C=S(=O)(N(N(C)N)n1n(C)p1N)n1oc2cc[pH]c21",
                    0.9029289290247107
                ],
                [
                    "C=S(=NS(=O)Nc1[pH][pH]c1N(C)CCN(C)C)(N(N)N(N)n1n(C)p1N)n1oc2cc[pH]c21",
                    0.9029289290247107
                ],
                [
                    "C=S(=NS(=O)Nc1[pH][pH]c1N(C)CCN(C)C)(N(N(N)N)n1oc2cc[pH]c21)n1n(C)p1N",
                    0.9029289290247107
                ],
                [
                    "C=S(=NS(=O)Nc1[pH][pH]c1N(C)CCN(C)C)(N(N(C)N)n1n(N)p1N)n1oc2cc[pH]c21",
                    0.9029289290247107
                ],
                [
                    "C=S(=NS(=O)Nc1[pH][pH]c1N(C)CCN(C)C)(N(N(N)N)n1oc2cc[pH]c21)n1n(P)p1N",
                    0.9029203862287938
                ],
                [
                    "CN(C)CCN(C)c1[pH][pH]c1NS(=O)C=S(=O)(N(N)N(C)n1n(C)p1N)n1oc2cc[pH]c21",
                    0.90286870454503
                ],
                [
                    "CN(C)CCN(C)c1[pH][pH]c1NS(=O)C=S(=O)(N(N(C)N)n1oc2cc[pH]c21)n1n(C)p1N",
                    0.90286870454503
                ],
                [
                    "CN(C)CCN(C)c1[pH][pH]c1NS(=O)C=S(=O)(N(N(C)N)n1n(C)p1N)n1oc2cc[pH]c21",
                    0.90286870454503
                ],
                [
                    "CN(C)CCN(C)c1[pH][pH]c1NC(=O)C=S(=O)(N(N)N(C)n1n(P)p1N)n1oc2cc[pH]c21",
                    0.9028293764408323
                ],
                [
                    "CN(C)CCN(C)c1[pH][pH]c1NC(=O)C=S(=O)(N(N(C)N)n1oc2cc[pH]c21)n1n(P)p1N",
                    0.9028293764408323
                ],
                [
                    "CN(C)CCN(C)c1[pH][pH]c1NC(=O)C=S(=O)(N(N(C)N)n1n(P)p1N)n1oc2cc[pH]c21",
                    0.9028293764408323
                ],
                [
                    "CN(C)CCN(C)c1[pH][pH]c1NC(=O)C=S(=P)(N(N(C)N)n1n(N)p1N)n1oc2cc[pH]c21",
                    0.9028082504805982
                ],
                [
                    "CN(C)CCN(P)c1[pH][pH]c1NC(=O)C=S(=O)(n1oc2cc[pH]c21)C(O)(O)n1n(C)p1N",
                    0.9026289398716689
                ],
                [
                    "CN(C)CCN(C)c1[pH][pH]c1NS(=O)C=S(=O)(n1oc2cc[pH]c21)C(N)(O)n1n(P)p1N",
                    0.9025995067501172
                ],
                [
                    "C=S(=CC(=O)Nc1[pH][pH]c1N(C)CCN(C)C)(N(N(C)N)n1n(N)p1N)n1oc2cc[pH]c21",
                    0.9025558425283993
                ],
                [
                    "C=S(=NS(=O)Nc1[pH][pH]c1N(P)CCN(C)C)(N(N)N(N)n1n(C)p1N)n1oc2cc[pH]c21",
                    0.9024102505793336
                ],
                [
                    "C=S(=NS(=O)Nc1[pH][pH]c1N(P)CCN(C)C)(N(N(N)N)n1oc2cc[pH]c21)n1n(C)p1N",
                    0.9024102505793336
                ],
                [
                    "CN(C)CCN(P)c1[pH][pH]c1NS(=O)C=S(=O)(n1oc2cc[pH]c21)C(N)(N)n1n(C)p1N",
                    0.9021257832916608
                ],
                [
                    "CN(C)CCN(P)c1[pH][pH]c1NC(=O)C=S(=O)(N(N)N(C)n1n(C)p1N)n1oc2cc[pH]c21",
                    0.9020393685209704
                ],
                [
                    "CN(C)CCN(P)c1[pH][pH]c1NC(=O)C=S(=O)(N(N(C)N)n1oc2cc[pH]c21)n1n(C)p1N",
                    0.9020393685209704
                ],
                [
                    "CN(C)CCN(P)c1[pH][pH]c1NC(=O)C=S(=O)(N(N(C)N)n1n(C)p1N)n1oc2cc[pH]c21",
                    0.9020393685209704
                ],
                [
                    "CN(C)CCN(C)c1[pH][pH]c1NC(=O)C=S(=O)(N(N)N(P)n1n(C)p1N)n1oc2cc[pH]c21",
                    0.9020393685209704
                ],
                [
                    "CN(C)CCN(C)c1[pH][pH]c1NC(=O)C=S(=O)(N(N(N)P)n1oc2cc[pH]c21)n1n(C)p1N",
                    0.9020393685209704
                ],
                [
                    "CN(C)CCN(C)c1[pH][pH]c1NC(=O)C=S(=O)(N(N(N)P)n1n(C)p1N)n1oc2cc[pH]c21",
                    0.9020393685209704
                ],
                [
                    "CN(C)CCN(P)c1[pH][pH]c1NC(=O)C=S(=O)(n1oc2cc[pH]c21)C(N)(N)n1n(P)p1N",
                    0.9019793260392072
                ],
                [
                    "CN(C)CCN(C)c1[pH][pH]c1NS(=O)C=S(=O)(n1oc2cc[pH]c21)C(O)(O)n1n(P)p1N",
                    0.9019446737866272
                ],
                [
                    "CN(C)CCN(C)c1[pH][pH]c1NC(=O)C=S(=P)(N(N)N(N)n1n(C)p1N)n1oc2cc[pH]c21",
                    0.9018054774899353
                ],
                [
                    "CN(C)CCN(C)c1[pH][pH]c1NC(=O)C=S(=P)(N(N(N)N)n1n(C)p1N)n1oc2cc[pH]c21",
                    0.9018054774899353
                ],
                [
                    "C=S(=CS(=O)Nc1[pH][pH]c1N(C)CCN(C)C)(N(N)n1n(C)n1N)n1oc2cc[pH]c21",
                    0.9015287157548435
                ],
                [
                    "C=S(=CC(=O)Nc1[pH][pH]c1N(C)CCN(C)C)(N(N)n1n(N)n1P)n1oc2cc[pH]c21",
                    0.9015287157548435
                ],
                [
                    "C=S(=CC(=O)Nc1[pH][pH]c1N(C)CCN(C)C)(N(N)n1n(C)n1N)n1oc2cc[pH]c21",
                    0.9015287157548435
                ],
                [
                    "C=S(=CC(=O)Nc1[pH][pH]c1N(P)CCN(C)C)(N(N)n1n(C)n1N)n1oc2cc[pH]c21",
                    0.9015193838540231
                ],
                [
                    "CN(C)CCN(C)c1[pH][pH]c1NC(=O)C=S(=O)(N(C)n1oc2cc[pH]c21)n1n(N)p1N",
                    0.9015046948422322
                ],
                [
                    "CN(C)CCN(C)c1[pH][pH]c1NC(=O)C=S(=O)(N(C)n1n(N)p1N)n1oc2cc[pH]c21",
                    0.9015046948422322
                ],
                [
                    "CON(n1n(N)p1N)S(=O)(=CC(=O)Nc1[pH][pH]c1N(C)CCN(C)C)n1oc2cc[pH]c21",
                    0.9013344775740003
                ],
                [
                    "CN(C)CCN(P)c1[pH][pH]c1NS(=O)N=S(N)N(N(N)n1n(C)p1N)n1oc2cc[pH]c21",
                    0.9013344775740003
                ],
                [
                    "CN(C)CCN(P)c1[pH][pH]c1NS(=O)N=C(N)N(N(N)n1n(C)p1N)n1oc2cc[pH]c21",
                    0.9013344775740003
                ],
                [
                    "CN(C)CCN(P)c1[pH][pH]c1NS(=O)N=C(N(N(N)N)n1oc2cc[pH]c21)n1n(P)p1N",
                    0.9013344775740003
                ],
                [
                    "CN(C)CCN(P)c1[pH][pH]c1NS(=O)N=C(N(N(N)N)n1oc2cc[pH]c21)n1n(C)p1N",
                    0.9013344775740003
                ],
                [
                    "CN(C)CCN(P)c1[pH][pH]c1NS(=O)C=S(=O)(N(NN)n1oc2cc[pH]c21)n1n(P)p1N",
                    0.9013344775740003
                ],
                [
                    "CN(C)CCN(P)c1[pH][pH]c1NS(=O)C=S(=O)(N(NN)n1oc2cc[pH]c21)n1n(C)p1N",
                    0.9013344775740003
                ],
                [
                    "CN(C)CCN(P)c1[pH][pH]c1NS(=O)C=S(=O)(N(NN)n1oc2c[pH]cc21)n1n(P)p1N",
                    0.9013344775740003
                ],
                [
                    "CN(C)CCN(P)c1[pH][pH]c1NS(=O)C=S(=O)(N(NN)n1oc2c[pH]cc21)n1n(C)p1N",
                    0.9013344775740003
                ],
                [
                    "CN(C)CCN(P)c1[pH][pH]c1NS(=O)C=S(=O)(N(NN)n1n(P)p1N)n1oc2cc[pH]c21",
                    0.9013344775740003
                ],
                [
                    "CN(C)CCN(P)c1[pH][pH]c1NS(=O)C=S(=O)(N(NN)n1n(C)p1N)n1oc2cc[pH]c21",
                    0.9013344775740003
                ],
                [
                    "CN(C)CCN(P)c1[pH][pH]c1NC(=O)C=S(=O)(N(NN)n1oc2cc[pH]c21)n1n(P)p1N",
                    0.9013344775740003
                ],
                [
                    "CN(C)CCN(P)c1[pH][pH]c1NC(=O)C=S(=O)(N(NN)n1oc2cc[pH]c21)n1n(C)p1N",
                    0.9013344775740003
                ],
                [
                    "CN(C)CCN(P)c1[pH][pH]c1NC(=O)C=S(=O)(N(NN)n1n(P)p1N)n1oc2cc[pH]c21",
                    0.9013344775740003
                ],
                [
                    "CN(C)CCN(P)c1[pH][pH]c1NC(=O)C=S(=O)(N(NN)n1n(C)p1N)n1oc2cc[pH]c21",
                    0.9013344775740003
                ],
                [
                    "CN(C)CCN(P)c1[pH][pH]c1NC(=O)C=S(=O)(N(N)On1n(C)p1N)n1oc2cc[pH]c21",
                    0.9013344775740003
                ],
                [
                    "CN(C)CCN(C)c1[pH][pH]c1NS(=S)N=C(N(N(N)N)n1oc2cc[pH]c21)n1n(C)p1N",
                    0.9013344775740003
                ],
                [
                    "CN(C)CCN(C)c1[pH][pH]c1NS(=O)N=S(N(N(N)N)n1oc2cc[pH]c21)n1n(C)p1N",
                    0.9013344775740003
                ],
                [
                    "CN(C)CCN(C)c1[pH][pH]c1NS(=O)N=C(N)N(N(N)n1n(C)p1N)n1oc2cc[pH]c21",
                    0.9013344775740003
                ],
                [
                    "CN(C)CCN(C)c1[pH][pH]c1NS(=O)N=C(N(N(N)N)n1oc2cc[pH]c21)n1n(P)p1N",
                    0.9013344775740003
                ],
                [
                    "CN(C)CCN(C)c1[pH][pH]c1NS(=O)N=C(N(N(N)N)n1oc2cc[pH]c21)n1n(C)p1N",
                    0.9013344775740003
                ],
                [
                    "CN(C)CCN(C)c1[pH][pH]c1NS(=O)C=S(=O)(N(NN)n1oc2cc[pH]c21)n1n(P)p1N",
                    0.9013344775740003
                ],
                [
                    "CN(C)CCN(C)c1[pH][pH]c1NS(=O)C=S(=O)(N(NN)n1oc2cc[pH]c21)n1n(C)p1N",
                    0.9013344775740003
                ],
                [
                    "CN(C)CCN(C)c1[pH][pH]c1NS(=O)C=S(=O)(N(NN)n1n(P)p1N)n1oc2cc[pH]c21",
                    0.9013344775740003
                ],
                [
                    "CN(C)CCN(C)c1[pH][pH]c1NS(=O)C=S(=O)(N(NN)n1n(C)p1N)n1oc2cc[pH]c21",
                    0.9013344775740003
                ],
                [
                    "CN(C)CCN(C)c1[pH][pH]c1NS(=O)C=S(=O)(N(N)On1n(P)p1N)n1oc2cc[pH]c21",
                    0.9013344775740003
                ],
                [
                    "CN(C)CCN(C)c1[pH][pH]c1NS(=O)C=S(=O)(N(N)On1n(C)p1N)n1oc2cc[pH]c21",
                    0.9013344775740003
                ],
                [
                    "CN(C)CCN(C)c1[pH][pH]c1NS(=O)C=S(=O)(N(N)Nn1n(C)p1N)n1oc2cc[pH]c21",
                    0.9013344775740003
                ],
                [
                    "CN(C)CCN(C)c1[pH][pH]c1NC(=O)C=S(=S)(N(NN)n1oc2cc[pH]c21)n1n(C)p1N",
                    0.9013344775740003
                ],
                [
                    "CN(C)CCN(C)c1[pH][pH]c1NC(=O)C=S(=S)(N(NN)n1n(C)p1N)n1oc2cc[pH]c21",
                    0.9013344775740003
                ],
                [
                    "CN(C)CCN(C)c1[pH][pH]c1NC(=O)C=S(=O)(N(NN)n1oc2cc[pH]c21)n1n(P)p1N",
                    0.9013344775740003
                ],
                [
                    "CN(C)CCN(C)c1[pH][pH]c1NC(=O)C=S(=O)(N(NN)n1oc2cc[pH]c21)n1n(C)p1N",
                    0.9013344775740003
                ],
                [
                    "CN(C)CCN(C)c1[pH][pH]c1NC(=O)C=S(=O)(N(NN)n1n(P)p1N)n1oc2cc[pH]c21",
                    0.9013344775740003
                ],
                [
                    "CN(C)CCN(C)c1[pH][pH]c1NC(=O)C=S(=O)(N(NN)n1n(C)p1N)n1oc2cc[pH]c21",
                    0.9013344775740003
                ],
                [
                    "CN(C)CCN(C)c1[pH][pH]c1NC(=O)C=S(=O)(N(N)On1n(P)p1N)n1oc2cc[pH]c21",
                    0.9013344775740003
                ],
                [
                    "CN(C)CCN(C)c1[pH][pH]c1NC(=O)C=S(=O)(N(N)On1n(C)p1N)n1oc2cc[pH]c21",
                    0.9013344775740003
                ],
                [
                    "CN(C)CCN(C)c1[pH][pH]c1NC(=O)C=S(=O)(N(N)Nn1n(C)p1N)n1oc2cc[pH]c21",
                    0.9013344775740003
                ],
                [
                    "CN(C)CCN(C)c1[pH][pH]c1NC(=O)C=S(=O)(N(N)Nn1n(P)p1N)n1oc2cc[pH]c21",
                    0.9013311922158171
                ],
                [
                    "CN(C)CCN(C)c1[pH][pH]c1NS(=S)C=S(=O)(N(NN)n1oc2cc[pH]c21)n1n(C)p1N",
                    0.9013171540918206
                ],
                [
                    "CN(C)CCN(C)c1[pH][pH]c1NS(=S)C=S(=O)(N(NN)n1n(C)p1N)n1oc2cc[pH]c21",
                    0.9013171540918206
                ],
                [
                    "CN(C)CCN(C)c1[pH][pH]c1NS(=O)C=S(=S)(N(NN)n1oc2cc[pH]c21)n1n(C)p1N",
                    0.9013171540918206
                ],
                [
                    "CN(C)CCN(C)c1[pH][pH]c1NS(=O)C=S(=S)(N(NN)n1n(C)p1N)n1oc2cc[pH]c21",
                    0.9013171540918206
                ],
                [
                    "CN(C)CCN(C)c1[pH][pH]c1NC(=O)C=S(=O)(N(ON)n1oc2cc[pH]c21)n1n(C)p1N",
                    0.901314548162366
                ],
                [
                    "CN(C)CCN(C)c1[pH][pH]c1NC(=O)C=S(=O)(N(ON)n1n(C)p1N)n1oc2cc[pH]c21",
                    0.901314548162366
                ],
                [
                    "C=S(=CS(=O)Nc1[pH][pH]c1N(C)CCN(C)C)(N(N)n1n(N)n1P)n1oc2cc[pH]c21",
                    0.9013045830132121
                ],
                [
                    "CN(C)CCN(C)c1[pH][pH]c1NC(=O)C=S(=S)(N(NN)n1n(P)p1N)n1oc2cc[pH]c21",
                    0.9012938057733642
                ]
            ],
            "execution_time": 15.967553853988647,
            "number_scoring_function_calls": 1000,
            "metadata": {
                "top_1": 0.9060687896113009,
                "top_10": 0.9037632309192878,
                "top_100": 0.9020752143247883,
                "internal_similarity_max": 0.9,
                "internal_similarity_mean": 0.5368288310434232,
                "internal_similarity_histogram_density": [
                    [
                        0.1,
                        0.0,
                        0.03999999999999999,
                        0.7760000000000001,
                        3.2800000000000007,
                        2.8259999999999974,
                        1.9420000000000004,
                        0.7740000000000001,
                        0.25800000000000006,
                        0.004000000000000001
                    ]
                ],
                "internal_similarity_histogram_bins": [
                    [
                        0.0,
                        0.1,
                        0.2,
                        0.30000000000000004,
                        0.4,
                        0.5,
                        0.6000000000000001,
                        0.7000000000000001,
                        0.8,
                        0.9,
                        1.0
                    ]
                ]
            }
        },
        {
            "benchmark_name": "Fexofenadine MPO",
            "score": 0.9999506280388873,
            "optimized_molecules": [
                [
                    "C[SH]=C1C=CC(C(O)CCCN2CCC(C(O)(C(C=CC=O)=CC=CN)C3=CC=C3)CC2)=CC=CC1(C)C(=O)O",
                    1.0
                ],
                [
                    "CN=C1C=CC(C(O)CCCN2CCC(C(O)(C(C=CC=O)=CC=CN)C3=CC=C3)CC2)=CC=CC1(C)C(=O)O",
                    1.0
                ],
                [
                    "CN1C=CC=C(C(O)(C2=CC=C2)C2CCN(CCCC(O)C3=CC=CC(C)(C(=O)O)C(=O)C=C3)CC2)C=C1",
                    1.0
                ],
                [
                    "CC1(C(=O)O)N=CC=C(C(O)CCCN2CCC(C(O)(C3=CC=CC=CC=C3)C3=CC=C3)CC2)C=CC1=O",
                    1.0
                ],
                [
                    "CC1(C(=O)O)C=CC=C(C(O)CCCN2CCC(C(O)(C3=CC=CN=CC=C3)C3=CC=C3)CC2)C=CC1=O",
                    1.0
                ],
                [
                    "CC1(C(=O)O)C=CC=C(C(O)CCCN2CCC(C(O)(C3=CC=C3)c3ccccc3)CC2)C=CC1=O",
                    1.0
                ],
                [
                    "CC1(C(=O)O)C=CC=C(C(O)CCCN2CCC(C(O)(C3=CC=C3)C3=NC=CC=CC=C3)CC2)C=CC1=O",
                    1.0
                ],
                [
                    "CC1(C(=O)O)C=CC=C(C(O)CCCN2CCC(C(O)(C3=CC=C3)C3=CNC=CC=C3)CC2)C=CC1=O",
                    1.0
                ],
                [
                    "CC1(C(=O)O)C=CC=C(C(O)CCCN2CCC(C(O)(C3=CC=C3)C3=CC=NC=CC=C3)CC2)C=CC1=O",
                    1.0
                ],
                [
                    "CC1(C(=O)O)C=CC=C(C(O)CCCN2CCC(C(O)(C3=CC=C3)C3=CC=CNC=C3)CC2)C=CC1=O",
                    1.0
                ],
                [
                    "CC1(C(=O)O)C=CC=C(C(O)CCCN2CCC(C(O)(C3=CC=C3)C3=CC=CC=NC=C3)CC2)C=CC1=O",
                    1.0
                ],
                [
                    "CC1(C(=O)O)C=CC=C(C(O)CCCN2CCC(C(O)(C3=CC=C3)C3=CC=CC=CN3)CC2)C=CC1=O",
                    1.0
                ],
                [
                    "CC1(C(=O)O)C=CC=C(C(O)CCCN2CCC(C(O)(C3=CC=C3)C3=CC=CC=CC=N3)CC2)C=CC1=O",
                    1.0
                ],
                [
                    "CC1(C(=O)O)C=CC=C(C(O)CCCN2CCC(C(O)(C3=CC=C3)C3=CC=C3)CC2)C=CC1=CC=O",
                    1.0
                ],
                [
                    "CC1(C(=O)O)C=CC=C(C(O)CCCN2CCC(C(O)(C3=C=CC=CC=C3)C3=CC=C3)CC2)C=CC1=O",
                    1.0
                ],
                [
                    "CC(S)(C(=O)O)c1c#cc(C(O)CCCN2CCC(C(O)(C(C=CC=O)=CC=CN)C3=CC=C3)CC2)cc1",
                    1.0
                ],
                [
                    "CC(O)(C(=O)O)c1c#cc(C(O)CCCN2CCCC(C(O)(C3=CC=C3)c3ccccc3)CC2)cc1",
                    1.0
                ],
                [
                    "CC(O)(C(=O)O)c1c#cc(C(O)CCCN2CCCC(C(O)(C3=CC=C3)C3=CC=COC=C3)CC2)cc1",
                    1.0
                ],
                [
                    "CC(O)(C(=O)O)c1c#cc(C(O)CCCN2CCCC(C(O)(C3=CC=C3)C3=CC=CNC=C3)CC2)cc1",
                    1.0
                ],
                [
                    "CC(O)(C(=O)O)c1c#cc(C(O)CCCN2CCC(C(O)(C3=CC=C3)C3=CC=COC=C3)CC2)cc1",
                    1.0
                ],
                [
                    "CC(O)(C(=O)O)c1c#cc(C(O)CCCN2CCC(C(O)(C3=CC=C3)C3=CC=CNC=C3)CC2)cc1",
                    1.0
                ],
                [
                    "CC(O)(C(=O)O)c1c#cc(C(O)CCCN2CCC(C(O)(C3=CC=C3)C3=CC=CCC=C3)CC2)cc1",
                    1.0
                ],
                [
                    "CC(N)(C(=O)O)c1c#cc(C(O)CCCN2CCC(C(O)(C3=CC=C3)C3=CC=CNC=C3)CC2)cc1",
                    1.0
                ],
                [
                    "CC(F)(C(=O)O)c1c#cc(C(O)CCCN2CCC(C(O)(C3=CC=C3)C3=CC=CNC=C3)CC2)cc1",
                    1.0
                ],
                [
                    "CC(C)(C(=O)O)c1ccc(C(O)CCCN2CCC(C(O)(C3=CC=C3)C(C=CCO)=CC=CN)CC2)cc1",
                    1.0
                ],
                [
                    "CC(C)(C(=O)O)c1ccc(C(O)CCCN2CCC(C(O)(C3=CC=C3)C(C=CCN)=CC=CN)CC2)cc1",
                    1.0
                ],
                [
                    "CC(C)(C(=O)O)c1ccc(C(O)CCCN2CCC(C(O)(C(C=CO)=CC=O)C3=CC=C3)CC2)cc1",
                    1.0
                ],
                [
                    "CC(C)(C(=O)O)c1ccc(C(O)CCCN2CCC(C(O)(C(C=CN)=CC=CN)C3=CC=C3)CC2)cc1",
                    1.0
                ],
                [
                    "CC(C)(C(=O)O)c1ccc(C(O)CCCN2CCC(C(O)(C(C=CN)=CC=CCN)C3=CC=C3)CC2)cc1",
                    1.0
                ],
                [
                    "CC(C)(C(=O)O)c1ccc(C(O)CCCN2CCC(C(O)(C(C=CC=CN)=CN)C3=CC=C3)CC2)cc1",
                    1.0
                ],
                [
                    "CC(C)(C(=O)O)c1c#cc(C(O)CCCN2CCCC(C(O)(C3=CC=C3)c3cc#ccn3)CC2)cc1",
                    1.0
                ],
                [
                    "CC(C)(C(=O)O)c1c#cc(C(O)CCCN2CCCC(C(O)(C(C=CN)=CC=CN)C3=CC=C3)CC2)cc1",
                    1.0
                ],
                [
                    "CC(C)(C(=O)O)c1c#cc(C(O)CCCN2CCCC(C(O)(C(C=CC=O)=CC=CN)C3=CC=C3)CC2)cc1",
                    1.0
                ],
                [
                    "CC(C)(C(=O)O)c1c#cc(C(O)CCCN2CCC(C(O)(C3=CC=C3)c3ccncc3)CC2)cc1",
                    1.0
                ],
                [
                    "CC(C)(C(=O)O)c1c#cc(C(O)CCCN2CCC(C(O)(C3=CC=C3)c3cccnc3)CC2)cc1",
                    1.0
                ],
                [
                    "CC(C)(C(=O)O)c1c#cc(C(O)CCCN2CCC(C(O)(C3=CC=C3)c3ccccn3)CC2)cc1",
                    1.0
                ],
                [
                    "CC(C)(C(=O)O)c1c#cc(C(O)CCCN2CCC(C(O)(C3=CC=C3)c3ccccc3)CC2)cn1",
                    1.0
                ],
                [
                    "CC(C)(C(=O)O)c1c#cc(C(O)CCCN2CCC(C(O)(C3=CC=C3)c3cc#ccn3)CC2)cc1",
                    1.0
                ],
                [
                    "CC(C)(C(=O)O)c1c#cc(C(O)CCCN2CCC(C(O)(C3=CC=C3)C3=CC=NCC=C3)CC2)cc1",
                    1.0
                ],
                [
                    "CC(C)(C(=O)O)c1c#cc(C(O)CCCN2CCC(C(O)(C3=CC=C3)C3=CC=CNC=C3)CC2)cc1",
                    1.0
                ],
                [
                    "CC(C)(C(=O)O)c1c#cc(C(O)CCCN2CCC(C(O)(C3=CC=C3)C3=CC=CCN=C3)CC2)cc1",
                    1.0
                ],
                [
                    "CC(C)(C(=O)O)c1c#cc(C(O)CCCN2CCC(C(O)(C3=CC=C3)C(C=CCO)=CC=CO)CC2)cc1",
                    1.0
                ],
                [
                    "CC(C)(C(=O)O)c1c#cc(C(O)CCCN2CCC(C(O)(C3=CC=C3)C(C=CCN)=CC=CO)CC2)cc1",
                    1.0
                ],
                [
                    "CC(C)(C(=O)O)c1c#cc(C(O)CCCN2CCC(C(O)(C3=CC=C3)C(C=CCN)=CC=CN)CC2)cc1",
                    1.0
                ],
                [
                    "CC(C)(C(=O)O)c1c#cc(C(O)CCCN2CCC(C(O)(C3=CC=C3)C(C=CC=O)=C3C=CN3)CC2)cc1",
                    1.0
                ],
                [
                    "CC(C)(C(=O)O)c1c#cc(C(O)CCCN2CCC(C(O)(C3=CC=C3)C(C=CC=CO)=CCO)CC2)cc1",
                    1.0
                ],
                [
                    "CC(C)(C(=O)O)c1c#cc(C(O)CCCN2CCC(C(O)(C3=CC=C3)C(=CN)C3=CC=C3)CC2)cc1",
                    1.0
                ],
                [
                    "CC(C)(C(=O)O)c1c#cc(C(O)CCCN2CCC(C(O)(C3=CC=C3)C(=CC=CN)CC=CN)CC2)cc1",
                    1.0
                ],
                [
                    "CC(C)(C(=O)O)c1c#cc(C(O)CCCN2CCC(C(O)(C3=CC=C3)C(=CC=CN)CC=CC=O)CC2)cc1",
                    1.0
                ],
                [
                    "CC(C)(C(=O)O)c1c#cc(C(O)CCCN2CCC(C(O)(C(C=CO)=CC=O)C3=CC=C3)CC2)cc1",
                    1.0
                ],
                [
                    "CC(C)(C(=O)O)c1c#cc(C(O)CCCN2CCC(C(O)(C(C=CO)=CC=CNO)C3=CC=C3)CC2)cc1",
                    1.0
                ],
                [
                    "CC(C)(C(=O)O)c1c#cc(C(O)CCCN2CCC(C(O)(C(C=CO)=CC=CN)C3=CC=C3)CC2)cc1",
                    1.0
                ],
                [
                    "CC(C)(C(=O)O)c1c#cc(C(O)CCCN2CCC(C(O)(C(C=CO)=CC=CCO)C3=CC=C3)CC2)cc1",
                    1.0
                ],
                [
                    "CC(C)(C(=O)O)c1c#cc(C(O)CCCN2CCC(C(O)(C(C=CO)=CC=CCN)C3=CC=C3)CC2)cc1",
                    1.0
                ],
                [
                    "CC(C)(C(=O)O)c1c#cc(C(O)CCCN2CCC(C(O)(C(C=CN)=CC=CO)C3=CC=C3)CC2)cc1",
                    1.0
                ],
                [
                    "CC(C)(C(=O)O)c1c#cc(C(O)CCCN2CCC(C(O)(C(C=CN)=CC=CN)C3=CC=CC3)CC2)cc1",
                    1.0
                ],
                [
                    "CC(C)(C(=O)O)c1c#cc(C(O)CCCN2CCC(C(O)(C(C=CN)=CC=CN)C3=CC=C3)CC2)cc1",
                    1.0
                ],
                [
                    "CC(C)(C(=O)O)c1c#cc(C(O)CCCN2CCC(C(O)(C(C=CN)=CC=CCO)C3=CC=C3)CC2)cc1",
                    1.0
                ],
                [
                    "CC(C)(C(=O)O)c1c#cc(C(O)CCCN2CCC(C(O)(C(C=CN)=CC=CCN)C3=CC=C3)CC2)cc1",
                    1.0
                ],
                [
                    "CC(C)(C(=O)O)c1c#cc(C(O)CCCN2CCC(C(O)(C(C=CC=O)=CC=CN)C3=CCC=C3)CC2)cc1",
                    1.0
                ],
                [
                    "CC(C)(C(=O)O)c1c#cc(C(O)CCCN2CCC(C(O)(C(C=CC=O)=CC=CN)C3=CC=CC3)CC2)cc1",
                    1.0
                ],
                [
                    "CC(C)(C(=O)O)c1c#cc(C(O)CCCN2CCC(C(O)(C(C=CC=O)=CC=CN)C3=CC=C3)CC2)cc1",
                    1.0
                ],
                [
                    "CC(C)(C(=O)O)c1c#cc(C(O)CCCN2CCC(C(O)(C(C=CC=CO)=CN)C3=CC=C3)CC2)cc1",
                    1.0
                ],
                [
                    "CC(C)(C(=O)O)c1c#cc(C(O)CCCN2CCC(C(O)(C(C=CC=CN)=CO)C3=CC=C3)CC2)cc1",
                    1.0
                ],
                [
                    "CC(C)(C(=O)O)c1c#cc(C(O)CCCN2CCC(C(O)(C(C=CC=CN)=CN)C3=CC=C3)CC2)cc1",
                    1.0
                ],
                [
                    "CC(C)(C(=O)CO)c1c#cc(C(O)CCCN2CCCC(C(O)(C3=CC=C3)C3=CC=CNC=C3)CC2)cc1",
                    1.0
                ],
                [
                    "CC(C)(C(=O)CO)c1c#cc(C(O)CCCN2CCC(C(O)(C3=CC=C3)C3=CC=CNC=C3)CC2)cc1",
                    1.0
                ],
                [
                    "CC(C)(C(=O)CO)c1c#cc(C(O)CCCN2CCC(C(O)(C3=CC=C3)C3=CC=CC=CN3)CC2)cc1",
                    1.0
                ],
                [
                    "CC(C)(C(=O)O)c1c#cc(C(O)CCCN2CCC(C(O)(C3=CC=C3)C3=CC=CNCC=C3)CC2)cc1",
                    0.9999995839334199
                ],
                [
                    "CC=C1C=CC(C(O)CCCN2CCC(C(O)(C(C=CN)=CC=CN)C3=CC=C3)CC2)=CC=CC1(C)C(=O)O",
                    0.9998730480590797
                ],
                [
                    "CC(C)(C(=O)O)c1c#cc(C(O)CCCN2CCC(C(O)(C3=NC=C3)c3ccccc3)CC2)cc1",
                    0.9998410835618884
                ],
                [
                    "CC(C)(C(=O)O)c1c#cc(C(O)CCCN2CCC(C3(O)C(=CN)C=CC=CC4=CC=C43)CC2)cc1",
                    0.9998312805771927
                ],
                [
                    "CC(C)(C(=O)O)c1c#cc(C(O)CCCN2CCC(C3(O)C(=CN)C=CC=CC4=C3C=C4)CC2)cc1",
                    0.9998312805771927
                ],
                [
                    "CN=C1C=CC(C(O)CCCN2CCC(C(O)(C(C=CC=O)=CC=CO)C3=CC=C3)CC2)=CC=CC1(C)C(=O)O",
                    0.9998062171116632
                ],
                [
                    "CC=CC=CC(=CC=O)C(O)(C1=CC=C1)C1CCN(CCCC(O)C2=CC=CC(C)(C(=O)O)C(=O)C=C2)CC1",
                    0.9997743188031667
                ],
                [
                    "CC=CC=C(C=CC=O)C(O)(C1=CC=C1)C1CCN(CCCC(O)C2=CC=CC(C)(C(=O)O)C(=O)C=C2)CC1",
                    0.9997743188031667
                ],
                [
                    "CC=C1C=CC(C(O)CCCN2CCC(C(O)(C(C=CC=O)=CC=O)C3=CC=C3)CC2)=CC=CC1(C)C(=O)O",
                    0.9997743188031667
                ],
                [
                    "CC(C)(C(=O)O)c1c#cc(C(O)CCCN2CCC(C(O)(C3=CC=C3)C(C=CCO)=CC=CCO)CC2)cc1",
                    0.9996842437428233
                ],
                [
                    "CC1(C(=O)O)C=CC=C(C(O)CCCN2CCC(C(O)(C3=CC=C3)C3=CN=CC=CC=C3)CC2)C=CC1=O",
                    0.99967814609943
                ],
                [
                    "CC1(C(=O)O)C=CC=C(C(O)CCCN2CCC(C(O)(C3=CC=C3)C3=CC=CC=CN=C3)CC2)C=CC1=O",
                    0.99967814609943
                ],
                [
                    "CC(C)(C(=O)O)c1ccc(C(O)CCCN2CCC(C(O)(C(C=CC=O)=CO)C3=CC=C3)CC2)cc1",
                    0.9996618193857771
                ],
                [
                    "CC(C)(C(=O)O)c1c#cc(C(O)CCCN2CCC(C(O)(C(C=CC=O)=CO)C3=CC=C3)CC2)cc1",
                    0.9996618193857771
                ],
                [
                    "CC(C)(C(=O)O)c1c#cc(C(O)CCCN2CCC(C(O)(C(C=CO)=CC=N)C3=CC=C3)CC2)cc1",
                    0.9995875746540573
                ],
                [
                    "CC(C)(c1c#cc(C(O)CCCN2CCC(C(O)(C3=CC=C3)C3=CC=CNC=C3)CC2)cc1)S(=O)O",
                    0.9995198582382989
                ],
                [
                    "CC=C1C=CC(C(O)CCCN2CCC(C(O)(C(C=O)=CC=CN)C3=CC=C3)CC2)=CC=CC1(C)C(=O)O",
                    0.9995162069878689
                ],
                [
                    "CC=C1C=CC(C(O)CCCN2CCC(C(O)(C(C=CC=O)=CN)C3=CC=C3)CC2)=CC=CC1(C)C(=O)O",
                    0.9995162069878689
                ],
                [
                    "CC1(C(=O)O)C=CC=C(C(O)CCCN2CCC(C(O)(C3=CC=C[SH]=CC=C3)C3=CC=C3)CC2)C=CC1=O",
                    0.9994624378716553
                ],
                [
                    "CC1(C(=O)O)C=CC=C(C(O)CCCN2CCC(C(O)(C3=CC=C3)C3=[SH]C=CC=CC=C3)CC2)C=CC1=O",
                    0.9994624378716553
                ],
                [
                    "CC1(C(=O)O)C=CC=C(C(O)CCCN2CCC(C(O)(C3=CC=C3)C3=CC=CC=CC=[SH]3)CC2)C=CC1=O",
                    0.9994624378716553
                ],
                [
                    "CC(C)(C(=O)O)c1c#cc(C(O)CCCN2CCC(C(O)(C3=CC=C3)C3=CC=CC(O)NC=C3)CC2)cc1",
                    0.9993535874087549
                ],
                [
                    "CC(C)(C(=O)O)c1c#cc(C(O)CCCN2CCC(C(O)(C(C=CN)=CC=CNO)C3=CC=C3)CC2)cc1",
                    0.9993535874087549
                ],
                [
                    "CC(C)(C(=O)O)c1ccc(C(O)CCCN2CCCC(C(O)(C(C=CN)=CC=CN)C3=CC=C3)CC2)cc1",
                    0.9993387187428895
                ],
                [
                    "CC(C)(C(=O)O)c1ccc(C(O)CCCN2CCC(C(O)(C3=CC=C3)C(=CC=CN)CC=CN)CC2)cc1",
                    0.9993387187428895
                ],
                [
                    "CC(C)(C(=O)O)c1ccc(C(O)CCCN2CCC(C(O)(C(C=CN)=CC=CN)C3=CC=CC3)CC2)cc1",
                    0.9993387187428895
                ],
                [
                    "CC1(C(N)=O)C=CC=C(C(O)CCCN2CCC(C(O)(C3=CC=C3)c3ccccc3)CC2)C=CC1=O",
                    0.9993275048408868
                ],
                [
                    "CC(C)(C(=O)O)c1c#cc(C(O)CCCN2CCC(C(O)(C(C=CC=N)=CO)C3=CC=C3)CC2)cc1",
                    0.9992495335140913
                ],
                [
                    "CC(N)(C(=O)O)c1c#cc(C(O)CCCN2CCCC(C(O)(C3=CC=C3)C3=CC=CNC=C3)CC2)cc1",
                    0.999182338147264
                ],
                [
                    "CC=C1C=CC(C(O)CCCN2CCC(C(O)(C3=CC=C3)C(C=CCN)=CC=CN)CC2)=CC=CC1(C)C(=O)O",
                    0.9991813336236576
                ],
                [
                    "CC1(C(=O)O)C=CC=C(C(O)CCCN2CCC(C(O)(C3=CC=C3)C3=C[SH]=CC=CC=C3)CC2)C=CC1=O",
                    0.9991407569875531
                ],
                [
                    "CC(C)(C(=O)O)c1c#cc(C(O)CCCN2CCC(C(O)(C3=CC=C3)C3=CC=[SH]NC=C3)CC2)cc1",
                    0.9989868280803529
                ]
            ],
            "execution_time": 17.142569541931152,
            "number_scoring_function_calls": 1000,
            "metadata": {
                "top_1": 1.0,
                "top_10": 1.0,
                "top_100": 0.999851884116662,
                "internal_similarity_max": 0.948051948051948,
                "internal_similarity_mean": 0.5014015843547778,
                "internal_similarity_histogram_density": [
                    [
                        0.1,
                        0.0,
                        0.2279999999999999,
                        2.7040000000000006,
                        2.0080000000000005,
                        2.433999999999998,
                        1.1740000000000002,
                        0.9860000000000002,
                        0.32200000000000006,
                        0.04400000000000001
                    ]
                ],
                "internal_similarity_histogram_bins": [
                    [
                        0.0,
                        0.1,
                        0.2,
                        0.30000000000000004,
                        0.4,
                        0.5,
                        0.6000000000000001,
                        0.7000000000000001,
                        0.8,
                        0.9,
                        1.0
                    ]
                ]
            }
        },
        {
            "benchmark_name": "Ranolazine MPO",
            "score": 0.9461779612844308,
            "optimized_molecules": [
                [
                    "CC(=CC=C1CC(CCCCN(O)CONc2c(C)cccc2C)C1)OC1=CC=C1C=CC(O)CN(F)CCN(Cl)P1CNC1=O",
                    0.9466033334587749
                ],
                [
                    "CC(=CC=C1CC(CCCCN(O)CONc2c(C)cccc2C)C1)OC1=C(C=CC(O)CN(F)CCN(Cl)P2CNC2=O)C=C1",
                    0.9466033334587749
                ],
                [
                    "CC(=CC=C1CC(CCCCN(O)CONc2c(C)cccc2C)C1)OC1=C(C=CC(O)CN(F)CCN(Br)P2CNC2=O)C=C1",
                    0.9466033334587749
                ],
                [
                    "CC(=CC=C1CC(CCCCN(O)CONc2c(C)cccc2C)C1)OC1=CC=C1C=CC(O)CN(F)CCN1C[SH]1C(=O)Cl",
                    0.9463061374907155
                ],
                [
                    "CC(=CC=C1CC(CCCCN(O)CONc2c(C)cccc2C)C1)OC1=CC=C1C=CC(O)CN(F)CCN1C[SH]1C(=O)Br",
                    0.9463061374907155
                ],
                [
                    "CC(=CC=C1CC(CCCCN(O)CONc2c(C)cccc2C)C1)OC1=CC=C1C=CC(O)CN(F)CCN1CP1C(=O)S",
                    0.9463061374907155
                ],
                [
                    "CC(=CC=C1CC(CCCCN(O)CONc2c(C)cccc2C)C1)OC1=CC=C1C=CC(O)CN(F)CCN1CP1C(=O)P",
                    0.9463061374907155
                ],
                [
                    "CC(=CC=C1CC(CCCCN(O)CONc2c(C)cccc2C)C1)OC1=CC=C1C=CC(O)CN(F)CCN1CP1C(=O)Cl",
                    0.9463061374907155
                ],
                [
                    "CC(=CC=C1CC(CCCCN(O)CONc2c(C)cccc2C)C1)OC1=CC=C1C=CC(O)CN(F)CCN1CP1C(=O)Br",
                    0.9463061374907155
                ],
                [
                    "CC(=CC=C1CC(CCCCN(O)CONc2c(C)cccc2C)C1)OC1=CC=C1C=CC(O)CN(F)CCN(Cl)CC(=O)Br",
                    0.9463061374907155
                ],
                [
                    "CC(=CC=C1CC(CCCCN(O)CONc2c(C)cccc2C)C1)OC1=CC=C1C=CC(O)CN(F)CCN(Br)CC(=O)Cl",
                    0.9463061374907155
                ],
                [
                    "CC(=CC=C1CC(CCCCN(O)CONc2c(C)cccc2C)C1)OC1=CC=C1C=CC(O)CN(F)CCN(Br)CC(=O)Br",
                    0.9463061374907155
                ],
                [
                    "CC(=CC=C1CC(CCCCN(O)CONc2c(C)cccc2C)C1)OC1=CC=C1C=CC(O)CN(Br)CCN(F)CC(=O)Br",
                    0.9463061374907155
                ],
                [
                    "CC(=CC=C1CC(CCCCN(O)CONc2c(C)cccc2C)C1)OC1=C(C=CC(O)CN(F)CCN2C[SH]2C(=O)Cl)C=C1",
                    0.9463061374907155
                ],
                [
                    "CC(=CC=C1CC(CCCCN(O)CONc2c(C)cccc2C)C1)OC1=C(C=CC(O)CN(F)CCN2C[SH]2C(=O)Br)C=C1",
                    0.9463061374907155
                ],
                [
                    "CC(=CC=C1CC(CCCCN(O)CONc2c(C)cccc2C)C1)OC1=C(C=CC(O)CN(F)CCN2CP2C(=O)S)C=C1",
                    0.9463061374907155
                ],
                [
                    "CC(=CC=C1CC(CCCCN(O)CONc2c(C)cccc2C)C1)OC1=C(C=CC(O)CN(F)CCN2CP2C(=O)P)C=C1",
                    0.9463061374907155
                ],
                [
                    "CC(=CC=C1CC(CCCCN(O)CONc2c(C)cccc2C)C1)OC1=C(C=CC(O)CN(F)CCN2CP2C(=O)Cl)C=C1",
                    0.9463061374907155
                ],
                [
                    "CC(=CC=C1CC(CCCCN(O)CONc2c(C)cccc2C)C1)OC1=C(C=CC(O)CN(F)CCN2CP2C(=O)Br)C=C1",
                    0.9463061374907155
                ],
                [
                    "CC(=CC=C1CC(CCCCN(O)CONc2c(C)cccc2C)C1)OC1=C(C=CC(O)CN(F)CCN(Cl)CC(=O)Br)C=C1",
                    0.9463061374907155
                ],
                [
                    "CC(=CC=C1CC(CCCCN(O)CONc2c(C)cccc2C)C1)OC1=C(C=CC(O)CN(F)CCN(Br)CC(=O)Cl)C=C1",
                    0.9463061374907155
                ],
                [
                    "CC(=CC=C1CC(CCCCN(O)CONc2c(C)cccc2C)C1)OC1=C(C=CC(O)CN(F)CCN(Br)CC(=O)Br)C=C1",
                    0.9463061374907155
                ],
                [
                    "CC(=CC=C1CC(CCCCN(O)CONc2c(C)cccc2C)C1)OC1=C(C=CC(O)CN(Br)CCN(F)CC(=O)Br)C=C1",
                    0.9463061374907155
                ],
                [
                    "CC(=CC=C1CC(CCCCN(O)CONc2c(C)c#ccc2C)C1)OC1=CC=C1C=CC(O)CN(F)CCN1CP1C(=O)Cl",
                    0.9463061374907155
                ],
                [
                    "CC(=CC=C1CC(CCCCN(O)CONc2c(C)c#ccc2C)C1)OC1=CC=C1C=CC(O)CN(F)CCN1CP1C(=O)Br",
                    0.9463061374907155
                ],
                [
                    "CC(=CC=C1CC(CCCCN(O)CONc2c(C)c#ccc2C)C1)OC1=C(C=CC(O)CN(F)CCN2CP2C(=O)Cl)C=C1",
                    0.9463061374907155
                ],
                [
                    "CC(=CC=C1CC(CCCCN(O)CONc2c(C)c#ccc2C)C1)OC1=C(C=CC(O)CN(F)CCN2CP2C(=O)Br)C=C1",
                    0.9463061374907155
                ],
                [
                    "CC(=CC=C1CC(CCCCN(O)CONc2c(C)cccc2C)C1)OC1=CC=C1C=CC(O)CN(F)CCN1CP1C(=O)O",
                    0.94630577108105
                ],
                [
                    "CC(=CC=C1CC(CCCCN(O)CONc2c(C)cccc2C)C1)OC1=C(C=CC(O)CN(F)CCN2CP2C(=O)O)C=C1",
                    0.94630577108105
                ],
                [
                    "CC(=CC=C1CC(CCCCN(O)CONc2c(C)c#ccc2C)C1)OC1=CC=C1C=CC(O)CN(F)CCN1CP1C(=O)S",
                    0.9462026437082974
                ],
                [
                    "CC(=CC=C1CC(CCCCN(O)CONc2c(C)c#ccc2C)C1)OC1=C(C=CC(O)CN(F)CCN2CP2C(=O)S)C=C1",
                    0.9462026437082974
                ],
                [
                    "CC(=CC=C1CC(CCCCN(O)CONc2c(C)c#ccc2C)C1)OC1=CC=C1C=CC(O)CN(F)CCN1C[SH]1C(=O)Br",
                    0.9460647144485382
                ],
                [
                    "CC(=CC=C1CC(CCCCN(O)CONc2c(C)c#ccc2C)C1)OC1=C(C=CC(O)CN(F)CCN2C[SH]2C(=O)Br)C=C1",
                    0.9460647144485382
                ],
                [
                    "CC(=CC=C1CC(CCCCN(O)CONc2c(C)cccc2C)C1)OC1=CC=C1C=CC(O)CN(F)CCN1CSC(=O)S1",
                    0.9458669142870121
                ],
                [
                    "CC(=CC=C1CC(CCCCN(O)CONc2c(C)cccc2C)C1)OC1=CC=C1C=CC(O)CN(F)CCN1CSC(=O)P1",
                    0.9458669142870121
                ],
                [
                    "CC(=CC=C1CC(CCCCN(O)CONc2c(C)cccc2C)C1)OC1=CC=C1C=CC(O)CN(F)CCN1CPC(=O)S1",
                    0.9458669142870121
                ],
                [
                    "CC(=CC=C1CC(CCCCN(O)CONc2c(C)cccc2C)C1)OC1=CC=C1C=CC(O)CN(F)CCN1CPC(=O)P1",
                    0.9458669142870121
                ],
                [
                    "CC(=CC=C1CC(CCCCN(O)CONc2c(C)cccc2C)C1)OC1=CC=C1C=CC(O)CN(F)CCN(Cl)P1CC1=O",
                    0.9458669142870121
                ],
                [
                    "CC(=CC=C1CC(CCCCN(O)CONc2c(C)cccc2C)C1)OC1=C(C=CC(O)CN(F)CCN2CPC(=O)S2)C=C1",
                    0.9458669142870121
                ],
                [
                    "CC(=CC=C1CC(CCCCN(O)CONc2c(C)cccc2C)C1)OC1=C(C=CC(O)CN(F)CCN2CPC(=O)P2)C=C1",
                    0.9458669142870121
                ],
                [
                    "CC(=CC=C1CC(CCCCN(O)CONc2c(C)cccc2C)C1)OC1=C(C=CC(O)CN(F)CCN2CP3C(=O)[SH]23)C=C1",
                    0.9458669142870121
                ],
                [
                    "CC(=CC=C1CC(CCCCN(O)CONc2c(C)cccc2C)C1)OC1=C(C=CC(O)CN(F)CCN(Cl)P2CC2=O)C=C1",
                    0.9458669142870121
                ],
                [
                    "CC(=CC=C1CC(CCCCN(O)CONc2c(C)cccc2C)C1)OC1=C(C=CC(O)CN(F)CCN(Br)P2CC2=O)C=C1",
                    0.9458669142870121
                ],
                [
                    "CC(=CC=C1CC(CCCCN(O)CONc2c(C)cccc2C)C1)OC1=C(C=CC(O)CN(Cl)CCN(F)P2CC2=O)C=C1",
                    0.9458669142870121
                ],
                [
                    "CC(=CC=C1CC(CCCCN(O)CONc2c(C)cccc2C)C1)OC1=C(C=CC(O)CN(Br)CCN(F)P2CC2=O)C=C1",
                    0.9458669142870121
                ],
                [
                    "CC(=CC=C1CC(CCCCN(O)CONc2c(C)c#ccc2C)C1)OC1=CC=C1C=CC(O)CN(F)CCN1CSC(=O)S1",
                    0.9458669142870121
                ],
                [
                    "CC(=CC=C1CC(CCCCN(O)CONc2c(C)c#ccc2C)C1)OC1=C(C=CC(O)CN(F)CCN2CSC(=O)S2)C=C1",
                    0.9458669142870121
                ],
                [
                    "CC(=CC=C1CC(CCCCN(O)CONc2c(C)c#ccc2C)C1)OC1=CC=C1C=CC(O)CN(F)CCN1CPC(=O)S1",
                    0.9457634685407093
                ],
                [
                    "CC(=CC=C1CC(CCCCN(O)CONc2c(C)c#ccc2C)C1)OC1=C(C=CC(O)CN(F)CCN2CPC(=O)S2)C=C1",
                    0.9457634685407093
                ],
                [
                    "CC(=CC=C1CC(CCCCN(O)CONc2c(C)c#ccc2C)C1)OC1=CC=C1C=CC(O)CN(F)CCN1CP1C(=O)P",
                    0.9454662948226037
                ],
                [
                    "CC(=CC=C1CC(CCCCN(O)CONc2c(C)c#ccc2C)C1)OC1=C(C=CC(O)CN(F)CCN2CP2C(=O)P)C=C1",
                    0.9454662948226037
                ],
                [
                    "CC(=O)P1CN1CCN(F)CC(O)C=CC1=CC=C1OC(C)=CC=C1CC(CCCCN(O)CONc2c(C)cccc2C)C1",
                    0.9454281694709095
                ],
                [
                    "CC(=O)P1CN1CCN(F)CC(O)C=CC1=C(OC(C)=CC=C2CC(CCCCN(O)CONc3c(C)cccc3C)C2)C=C1",
                    0.9454281694709095
                ],
                [
                    "CCN(CCN(F)CC(O)C=CC1=CC=C1OC(C)=CC=C1CC(CCCCN(O)CONc2c(C)cccc2C)C1)NC(=O)Br",
                    0.9453947879552483
                ],
                [
                    "CCN(CCN(F)CC(O)C=CC1=C(OC(C)=CC=C2CC(CCCCN(O)CONc3c(C)cccc3C)C2)C=C1)NC(=O)Br",
                    0.9453947879552483
                ],
                [
                    "CC(=CC=C1CC(CCCCN(O)CONc2c(C)cccc2C)C1)OC1=CC=C1C=CC(O)CN(F)CCN(S)CP=O",
                    0.9451036716358404
                ],
                [
                    "CC(=CC=C1CC(CCCCN(O)CONc2c(C)cccc2C)C1)OC1=CC=C1C=CC(O)CN(F)CCN(Cl)CP=O",
                    0.9451036716358404
                ],
                [
                    "CC(=CC=C1CC(CCCCN(O)CONc2c(C)cccc2C)C1)OC1=CC=C1C=CC(O)CN(F)CCN(Br)CP=O",
                    0.9451036716358404
                ],
                [
                    "CC(=CC=C1CC(CCCCN(O)CONc2c(C)cccc2C)C1)OC1=C(C=CC(O)CN(F)CCN(S)CP=O)C=C1",
                    0.9451036716358404
                ],
                [
                    "CC(=CC=C1CC(CCCCN(O)CONc2c(C)cccc2C)C1)OC1=C(C=CC(O)CN(F)CCN(Cl)CP=O)C=C1",
                    0.9451036716358404
                ],
                [
                    "CC(=CC=C1CC(CCCCN(O)CONc2c(C)cccc2C)C1)OC1=C(C=CC(O)CN(F)CCN(Br)CP=O)C=C1",
                    0.9451036716358404
                ],
                [
                    "CC(=CC=C1CC(CCCCN(O)CONc2c(C)c#ccc2C)C1)OC1=C(C=CC(O)CN(F)CCN(Br)CP=O)C=C1",
                    0.9451036716358404
                ],
                [
                    "CC(=CC=C1CC(CCCCN(O)CONc2c(C)cccc2C)C1)OC1=CC=C1C=CC(O)CN(F)CCN(P)CP=O",
                    0.9450952163509198
                ],
                [
                    "CC(=CC=C1CC(CCCCN(O)CONc2c(C)cccc2C)C1)OC1=C(C=CC(O)CN(F)CCN(P)CP=O)C=C1",
                    0.9450952163509198
                ],
                [
                    "CC(=CC=C1CC(CCCCN(O)CONc2c(C)cccc2C)C1)OC1=CC=C1C=CC(O)CN(F)CCN(Cl)NC(=O)Br",
                    0.945082937721022
                ],
                [
                    "CC(=CC=C1CC(CCCCN(O)CONc2c(C)cccc2C)C1)OC1=CC=C1C=CC(O)CN(F)CCN(Br)NC(=O)Cl",
                    0.945082937721022
                ],
                [
                    "CC(=CC=C1CC(CCCCN(O)CONc2c(C)cccc2C)C1)OC1=CC=C1C=CC(O)CN(F)CCN(Br)NC(=O)Br",
                    0.945082937721022
                ],
                [
                    "CC(=CC=C1CC(CCCCN(O)CONc2c(C)cccc2C)C1)OC1=CC=C1C=CC(O)CN(Cl)CCN(F)NC(=O)Br",
                    0.945082937721022
                ],
                [
                    "CC(=CC=C1CC(CCCCN(O)CONc2c(C)cccc2C)C1)OC1=CC=C1C=CC(O)CN(Br)CCN(F)NC(=O)Br",
                    0.945082937721022
                ],
                [
                    "CC(=CC=C1CC(CCCCN(O)CONc2c(C)cccc2C)C1)OC1=C(C=CC(O)CN(F)CCN(Cl)NC(=O)Br)C=C1",
                    0.945082937721022
                ],
                [
                    "CC(=CC=C1CC(CCCCN(O)CONc2c(C)cccc2C)C1)OC1=C(C=CC(O)CN(F)CCN(Br)NC(=O)Cl)C=C1",
                    0.945082937721022
                ],
                [
                    "CC(=CC=C1CC(CCCCN(O)CONc2c(C)cccc2C)C1)OC1=C(C=CC(O)CN(F)CCN(Br)NC(=O)Br)C=C1",
                    0.945082937721022
                ],
                [
                    "CC(=CC=C1CC(CCCCN(O)CONc2c(C)cccc2C)C1)OC1=CC=C1C=CC(O)CN(F)CCN(Br)CN=O",
                    0.9450806490017978
                ],
                [
                    "CC(=CC=C1CC(CCCCN(O)CONc2c(C)c#ccc2C)C1)OC1=C(C=CC(O)CN(F)CCN2CPC(=O)P2)C=C1",
                    0.9450274614276236
                ],
                [
                    "CCN(CCN(F)CC(O)C=CC1=CC=C1OC(C)=CC=C1CC(CCCCN(O)CONc2c(C)cccc2C)C1)P1NC1=O",
                    0.9449730251835213
                ],
                [
                    "CCN(CCN(F)CC(O)C=CC1=C(OC(C)=CC=C2CC(CCCCN(O)CONc3c(C)cccc3C)C2)C=C1)P1NC1=O",
                    0.9449730251835213
                ],
                [
                    "CC(=CC=C1CC(CCCCN(O)CONc2c(C)cccc2C)C1)OC1=CC=C1C=CC(O)CN(F)CCN(Cl)NC(=O)Cl",
                    0.9449726159345028
                ],
                [
                    "CC(=CC=C1CC(CCCCN(O)CONc2c(C)cccc2C)C1)OC1=C(C=CC(O)CN(F)CCN(Cl)NC(=O)Cl)C=C1",
                    0.9449726159345028
                ],
                [
                    "CC(=O)CN(F)CCN(Br)CC(O)C=CC1=CC=C1OC(C)=CC=C1CC(CCCCN(O)CONc2c(C)cccc2C)C1",
                    0.9449082003297915
                ],
                [
                    "CC(=O)CN(F)CCN(Br)CC(O)C=CC1=C(OC(C)=CC=C2CC(CCCCN(O)CONc3c(C)cccc3C)C2)C=C1",
                    0.9449082003297915
                ],
                [
                    "CC(=O)CN(Br)CCN(F)CC(O)C=CC1=CC=C1OC(C)=CC=C1CC(CCCCN(O)CONc2c(C)cccc2C)C1",
                    0.9449082003297915
                ],
                [
                    "CC(=O)CN(Br)CCN(F)CC(O)C=CC1=C(OC(C)=CC=C2CC(CCCCN(O)CONc3c(C)cccc3C)C2)C=C1",
                    0.9449082003297915
                ],
                [
                    "CC(=CC=C1CC(CCCCN(O)CONc2c(C)c#ccc2C)C1)OC1=CC=C1C=CC(O)CN(F)CCN(Cl)CP=O",
                    0.9448710175954966
                ],
                [
                    "CC(=CC=C1CC(CCCCN(O)CONc2c(C)c#ccc2C)C1)OC1=C(C=CC(O)CN(F)CCN(Cl)CP=O)C=C1",
                    0.9448710175954966
                ],
                [
                    "CC(=CC=C1CC(CCCCN(O)CONc2c(C)cccc2C)C1)OC1=CC=C1C=CC(O)CN(F)CCN1C[SH]1C(=O)S",
                    0.9448587305337444
                ],
                [
                    "CC(=CC=C1CC(CCCCN(O)CONc2c(C)cccc2C)C1)OC1=C(C=CC(O)CN(F)CCN2C[SH]2C(=O)S)C=C1",
                    0.9448587305337444
                ],
                [
                    "CC(=CC=C1CC(CCCCN(O)CONc2c(C)cccc2C)C1)OC1=CC=C1C=CCCN(F)CC1CN1OC(=O)O",
                    0.9448517995981093
                ],
                [
                    "CC(=CC=C1CC(CCCCN(O)CONc2c(C)cccc2C)C1)OC1=C(C=CCCN(F)CC2CN2OC(=O)O)C=C1",
                    0.9448517995981093
                ],
                [
                    "CC(=CC=C1CC(CCCCN(O)CONc2c(C)cccc2C)C1)OC1=CC=C1C=CC(O)CN(F)CCN1C2=S1C(=O)S2",
                    0.9446450951491727
                ],
                [
                    "CC(=CC=C1CC(CCCCN(O)CONc2c(C)cccc2C)C1)OC1=CC=C1C=CC(O)CN(F)CCN1C2=S1C(=O)P2",
                    0.9446450951491727
                ],
                [
                    "CC(=CC=C1CC(CCCCN(O)CONc2c(C)cccc2C)C1)OC1=CC=C1C=CC(O)CN(F)CCN(Cl)P1NC1=O",
                    0.9446450951491727
                ],
                [
                    "CC(=CC=C1CC(CCCCN(O)CONc2c(C)cccc2C)C1)OC1=CC=C1C=CC(O)CN(F)CCN(Br)P1NC1=O",
                    0.9446450951491727
                ],
                [
                    "CC(=CC=C1CC(CCCCN(O)CONc2c(C)cccc2C)C1)OC1=C(C=CC(O)CN(F)CCN(Cl)P2NC2=O)C=C1",
                    0.9446450951491727
                ],
                [
                    "CC(=CC=C1CC(CCCCN(O)CONc2c(C)cccc2C)C1)OC1=C(C=CC(O)CN(F)CCN(Br)P2NC2=O)C=C1",
                    0.9446450951491727
                ],
                [
                    "CC(=CC=C1CC(CCCCN(O)CONc2c(C)cccc2C)C1)OC1=CC=C1C=CC(O)CN(F)CCN1C[SH]2#[SH]1C2=O",
                    0.9444201791366535
                ],
                [
                    "CC(=CC=C1CC(CCCCN(O)CONc2c(C)cccc2C)C1)OC1=CC=C1C=CC(O)CN(F)CCN(Cl)CC(=O)Cl",
                    0.9443531257359032
                ],
                [
                    "CC(=CC=C1CC(CCCCN(O)CONc2c(C)cccc2C)C1)OC1=C(C=CC(O)CN(F)CCN(Cl)CC(=O)Cl)C=C1",
                    0.9443531257359032
                ],
                [
                    "CC(=CC=C1CC(CCCCN(O)CONc2c(C)cccc2C)C1)OC1=CC=C1C=CC(O)CN(Br)CCN(CF)NC(=O)Br",
                    0.9442025614161097
                ],
                [
                    "CC(=CC=C1CC(CCCCN(O)CONc2c(C)cccc2C)C1)OC1=C(C=CC(O)CN(F)CCN(CCl)NC(=O)Cl)C=C1",
                    0.9442025614161097
                ],
                [
                    "CC(=CC=C1CC(CCCCN(O)CONc2c(C)cccc2C)C1)OC1=C(C=CC(O)CN(F)CCN(CBr)NC(=O)Cl)C=C1",
                    0.9442025614161097
                ]
            ],
            "execution_time": 363288.13944888115,
            "number_scoring_function_calls": 9393665,
            "metadata": {
                "top_1": 0.9466033334587749,
                "top_10": 0.9463952962811334,
                "top_100": 0.9455352541133841,
                "internal_similarity_max": 0.9239130434782609,
                "internal_similarity_mean": 0.6440798641006544,
                "internal_similarity_histogram_density": [
                    [
                        0.1,
                        0.0,
                        0.0,
                        0.016000000000000004,
                        0.7640000000000002,
                        2.325999999999998,
                        3.3040000000000007,
                        2.7640000000000007,
                        0.6320000000000002,
                        0.09400000000000003
                    ]
                ],
                "internal_similarity_histogram_bins": [
                    [
                        0.0,
                        0.1,
                        0.2,
                        0.30000000000000004,
                        0.4,
                        0.5,
                        0.6000000000000001,
                        0.7000000000000001,
                        0.8,
                        0.9,
                        1.0
                    ]
                ]
            }
        },
        {
            "benchmark_name": "Perindopril MPO",
            "score": 0.7617177181138918,
            "optimized_molecules": [
                [
                    "CCCC(Nc1pc1=O)C(=C(O)OCC)C1CC2CCCCC2N1C(=O)C(C)NC(S)c1pc1=O",
                    0.7622023228463561
                ],
                [
                    "CCCC(Nc1pc1=O)C(=C(O)OCC)C1CC2CCCCC2N1C(=O)C(C)NC(S)c1nc1=O",
                    0.7622023228463561
                ],
                [
                    "CCCC(Nc1pc1=O)C(=C(O)OCC)C1CC2CCCCC2N1C(=O)C(C)NC(S)c1cc1=O",
                    0.7622023228463561
                ],
                [
                    "CCCC(Nc1pc1=O)C(=C(O)OCC)C1CC2CCCCC2N1C(=O)C(C)NC(P)c1pc1=O",
                    0.7622023228463561
                ],
                [
                    "CCCC(Nc1pc1=O)C(=C(O)OCC)C1CC2CCCCC2N1C(=O)C(C)NC(P)c1nc1=O",
                    0.7622023228463561
                ],
                [
                    "CCCC(Nc1pc1=O)C(=C(O)OCC)C1CC2CCCCC2N1C(=O)C(C)NC(P)c1cc1=O",
                    0.7622023228463561
                ],
                [
                    "CCCC(Nc1pc1=O)C(=C(O)OCC)C1CC2CCCCC2N1C(=O)C(C)NC(O)c1pc1=O",
                    0.7622023228463561
                ],
                [
                    "CCCC(Nc1pc1=O)C(=C(O)OCC)C1CC2CCCCC2N1C(=O)C(C)NC(O)c1nc1=O",
                    0.7622023228463561
                ],
                [
                    "CCCC(Nc1pc1=O)C(=C(O)OCC)C1CC2CCCCC2N1C(=O)C(C)NC(O)c1cc1=O",
                    0.7622023228463561
                ],
                [
                    "CCCC(Nc1pc1=O)C(=C(O)OCC)C1CC2CCCCC2N1C(=O)C(C)NC(N)c1pc1=O",
                    0.7622023228463561
                ],
                [
                    "CCCC(Nc1pc1=O)C(=C(O)OCC)C1CC2CCCCC2N1C(=O)C(C)NC(N)c1nc1=O",
                    0.7622023228463561
                ],
                [
                    "CCCC(Nc1pc1=O)C(=C(O)OCC)C1CC2CCCCC2N1C(=O)C(C)NC(N)c1cc1=O",
                    0.7622023228463561
                ],
                [
                    "CCCC(Nc1pc1=O)C(=C(O)OCC)C1CC2CCCCC2N1C(=O)C(C)NC(F)c1pc1=O",
                    0.7622023228463561
                ],
                [
                    "CCCC(Nc1pc1=O)C(=C(O)OCC)C1CC2CCCCC2N1C(=O)C(C)NC(F)c1nc1=O",
                    0.7622023228463561
                ],
                [
                    "CCCC(Nc1pc1=O)C(=C(O)OCC)C1CC2CCCCC2N1C(=O)C(C)NC(F)c1cc1=O",
                    0.7622023228463561
                ],
                [
                    "CCCC(Nc1pc1=O)C(=C(O)OCC)C1CC2CCCCC2N1C(=O)C(C)NC(Cl)c1pc1=O",
                    0.7622023228463561
                ],
                [
                    "CCCC(Nc1pc1=O)C(=C(O)OCC)C1CC2CCCCC2N1C(=O)C(C)NC(Cl)c1nc1=O",
                    0.7622023228463561
                ],
                [
                    "CCCC(Nc1pc1=O)C(=C(O)OCC)C1CC2CCCCC2N1C(=O)C(C)NC(Cl)c1cc1=O",
                    0.7622023228463561
                ],
                [
                    "CCCC(Nc1pc1=O)C(=C(O)OCC)C1CC2CCCCC2N1C(=O)C(C)NC(C)c1pc1=O",
                    0.7622023228463561
                ],
                [
                    "CCCC(Nc1pc1=O)C(=C(O)OCC)C1CC2CCCCC2N1C(=O)C(C)NC(C)c1nc1=O",
                    0.7622023228463561
                ],
                [
                    "CCCC(Nc1pc1=O)C(=C(O)OCC)C1CC2CCCCC2N1C(=O)C(C)NC(C)c1cc1=O",
                    0.7622023228463561
                ],
                [
                    "CCCC(Nc1pc1=O)C(=C(O)OCC)C1CC2CCCCC2N1C(=O)C(C)NC(Br)c1pc1=O",
                    0.7622023228463561
                ],
                [
                    "CCCC(Nc1pc1=O)C(=C(O)OCC)C1CC2CCCCC2N1C(=O)C(C)NC(Br)c1nc1=O",
                    0.7622023228463561
                ],
                [
                    "CCCC(Nc1pc1=O)C(=C(O)OCC)C1CC2CCCCC2N1C(=O)C(C)NC(Br)c1cc1=O",
                    0.7622023228463561
                ],
                [
                    "CCCC(Nc1nc1=O)C(=C(O)OCC)C1CC2CCCCC2N1C(=O)C(C)NC(S)c1pc1=O",
                    0.7622023228463561
                ],
                [
                    "CCCC(Nc1nc1=O)C(=C(O)OCC)C1CC2CCCCC2N1C(=O)C(C)NC(S)c1nc1=O",
                    0.7622023228463561
                ],
                [
                    "CCCC(Nc1nc1=O)C(=C(O)OCC)C1CC2CCCCC2N1C(=O)C(C)NC(S)c1cc1=O",
                    0.7622023228463561
                ],
                [
                    "CCCC(Nc1nc1=O)C(=C(O)OCC)C1CC2CCCCC2N1C(=O)C(C)NC(P)c1pc1=O",
                    0.7622023228463561
                ],
                [
                    "CCCC(Nc1nc1=O)C(=C(O)OCC)C1CC2CCCCC2N1C(=O)C(C)NC(P)c1nc1=O",
                    0.7622023228463561
                ],
                [
                    "CCCC(Nc1nc1=O)C(=C(O)OCC)C1CC2CCCCC2N1C(=O)C(C)NC(P)c1cc1=O",
                    0.7622023228463561
                ],
                [
                    "CCCC(Nc1nc1=O)C(=C(O)OCC)C1CC2CCCCC2N1C(=O)C(C)NC(O)c1pc1=O",
                    0.7622023228463561
                ],
                [
                    "CCCC(Nc1nc1=O)C(=C(O)OCC)C1CC2CCCCC2N1C(=O)C(C)NC(O)c1nc1=O",
                    0.7622023228463561
                ],
                [
                    "CCCC(Nc1nc1=O)C(=C(O)OCC)C1CC2CCCCC2N1C(=O)C(C)NC(O)c1cc1=O",
                    0.7622023228463561
                ],
                [
                    "CCCC(Nc1nc1=O)C(=C(O)OCC)C1CC2CCCCC2N1C(=O)C(C)NC(N)c1pc1=O",
                    0.7622023228463561
                ],
                [
                    "CCCC(Nc1nc1=O)C(=C(O)OCC)C1CC2CCCCC2N1C(=O)C(C)NC(N)c1nc1=O",
                    0.7622023228463561
                ],
                [
                    "CCCC(Nc1nc1=O)C(=C(O)OCC)C1CC2CCCCC2N1C(=O)C(C)NC(N)c1cc1=O",
                    0.7622023228463561
                ],
                [
                    "CCCC(Nc1nc1=O)C(=C(O)OCC)C1CC2CCCCC2N1C(=O)C(C)NC(F)c1pc1=O",
                    0.7622023228463561
                ],
                [
                    "CCCC(Nc1nc1=O)C(=C(O)OCC)C1CC2CCCCC2N1C(=O)C(C)NC(F)c1nc1=O",
                    0.7622023228463561
                ],
                [
                    "CCCC(Nc1nc1=O)C(=C(O)OCC)C1CC2CCCCC2N1C(=O)C(C)NC(F)c1cc1=O",
                    0.7622023228463561
                ],
                [
                    "CCCC(Nc1nc1=O)C(=C(O)OCC)C1CC2CCCCC2N1C(=O)C(C)NC(Cl)c1pc1=O",
                    0.7622023228463561
                ],
                [
                    "CCCC(Nc1nc1=O)C(=C(O)OCC)C1CC2CCCCC2N1C(=O)C(C)NC(Cl)c1nc1=O",
                    0.7622023228463561
                ],
                [
                    "CCCC(Nc1nc1=O)C(=C(O)OCC)C1CC2CCCCC2N1C(=O)C(C)NC(Cl)c1cc1=O",
                    0.7622023228463561
                ],
                [
                    "CCCC(Nc1nc1=O)C(=C(O)OCC)C1CC2CCCCC2N1C(=O)C(C)NC(C)c1pc1=O",
                    0.7622023228463561
                ],
                [
                    "CCCC(Nc1nc1=O)C(=C(O)OCC)C1CC2CCCCC2N1C(=O)C(C)NC(C)c1nc1=O",
                    0.7622023228463561
                ],
                [
                    "CCCC(Nc1nc1=O)C(=C(O)OCC)C1CC2CCCCC2N1C(=O)C(C)NC(C)c1cc1=O",
                    0.7622023228463561
                ],
                [
                    "CCCC(Nc1nc1=O)C(=C(O)OCC)C1CC2CCCCC2N1C(=O)C(C)NC(Br)c1pc1=O",
                    0.7622023228463561
                ],
                [
                    "CCCC(Nc1nc1=O)C(=C(O)OCC)C1CC2CCCCC2N1C(=O)C(C)NC(Br)c1nc1=O",
                    0.7622023228463561
                ],
                [
                    "CCCC(Nc1nc1=O)C(=C(O)OCC)C1CC2CCCCC2N1C(=O)C(C)NC(Br)c1cc1=O",
                    0.7622023228463561
                ],
                [
                    "CCCC(Nc1cc1=O)C(=C(O)OCC)C1CC2CCCCC2N1C(=O)C(C)NC(S)c1pc1=O",
                    0.7622023228463561
                ],
                [
                    "CCCC(Nc1cc1=O)C(=C(O)OCC)C1CC2CCCCC2N1C(=O)C(C)NC(S)c1nc1=O",
                    0.7622023228463561
                ],
                [
                    "CCCC(Nc1cc1=O)C(=C(O)OCC)C1CC2CCCCC2N1C(=O)C(C)NC(S)c1cc1=O",
                    0.7622023228463561
                ],
                [
                    "CCCC(Nc1cc1=O)C(=C(O)OCC)C1CC2CCCCC2N1C(=O)C(C)NC(P)c1pc1=O",
                    0.7622023228463561
                ],
                [
                    "CCCC(Nc1cc1=O)C(=C(O)OCC)C1CC2CCCCC2N1C(=O)C(C)NC(P)c1nc1=O",
                    0.7622023228463561
                ],
                [
                    "CCCC(Nc1cc1=O)C(=C(O)OCC)C1CC2CCCCC2N1C(=O)C(C)NC(P)c1cc1=O",
                    0.7622023228463561
                ],
                [
                    "CCCC(Nc1cc1=O)C(=C(O)OCC)C1CC2CCCCC2N1C(=O)C(C)NC(O)c1pc1=O",
                    0.7622023228463561
                ],
                [
                    "CCCC(Nc1cc1=O)C(=C(O)OCC)C1CC2CCCCC2N1C(=O)C(C)NC(O)c1nc1=O",
                    0.7622023228463561
                ],
                [
                    "CCCC(Nc1cc1=O)C(=C(O)OCC)C1CC2CCCCC2N1C(=O)C(C)NC(O)c1cc1=O",
                    0.7622023228463561
                ],
                [
                    "CCCC(Nc1cc1=O)C(=C(O)OCC)C1CC2CCCCC2N1C(=O)C(C)NC(N)c1pc1=O",
                    0.7622023228463561
                ],
                [
                    "CCCC(Nc1cc1=O)C(=C(O)OCC)C1CC2CCCCC2N1C(=O)C(C)NC(N)c1nc1=O",
                    0.7622023228463561
                ],
                [
                    "CCCC(Nc1cc1=O)C(=C(O)OCC)C1CC2CCCCC2N1C(=O)C(C)NC(N)c1cc1=O",
                    0.7622023228463561
                ],
                [
                    "CCCC(Nc1cc1=O)C(=C(O)OCC)C1CC2CCCCC2N1C(=O)C(C)NC(F)c1pc1=O",
                    0.7622023228463561
                ],
                [
                    "CCCC(Nc1cc1=O)C(=C(O)OCC)C1CC2CCCCC2N1C(=O)C(C)NC(F)c1nc1=O",
                    0.7622023228463561
                ],
                [
                    "CCCC(Nc1cc1=O)C(=C(O)OCC)C1CC2CCCCC2N1C(=O)C(C)NC(F)c1cc1=O",
                    0.7622023228463561
                ],
                [
                    "CCCC(Nc1cc1=O)C(=C(O)OCC)C1CC2CCCCC2N1C(=O)C(C)NC(Cl)c1pc1=O",
                    0.7622023228463561
                ],
                [
                    "CCCC(Nc1cc1=O)C(=C(O)OCC)C1CC2CCCCC2N1C(=O)C(C)NC(Cl)c1nc1=O",
                    0.7622023228463561
                ],
                [
                    "CCCC(Nc1cc1=O)C(=C(O)OCC)C1CC2CCCCC2N1C(=O)C(C)NC(Cl)c1cc1=O",
                    0.7622023228463561
                ],
                [
                    "CCCC(Nc1cc1=O)C(=C(O)OCC)C1CC2CCCCC2N1C(=O)C(C)NC(C)c1pc1=O",
                    0.7622023228463561
                ],
                [
                    "CCCC(Nc1cc1=O)C(=C(O)OCC)C1CC2CCCCC2N1C(=O)C(C)NC(C)c1nc1=O",
                    0.7622023228463561
                ],
                [
                    "CCCC(Nc1cc1=O)C(=C(O)OCC)C1CC2CCCCC2N1C(=O)C(C)NC(C)c1cc1=O",
                    0.7622023228463561
                ],
                [
                    "CCCC(Nc1cc1=O)C(=C(O)OCC)C1CC2CCCCC2N1C(=O)C(C)NC(Br)c1pc1=O",
                    0.7622023228463561
                ],
                [
                    "CCCC(Nc1cc1=O)C(=C(O)OCC)C1CC2CCCCC2N1C(=O)C(C)NC(Br)c1nc1=O",
                    0.7622023228463561
                ],
                [
                    "CCCC(Nc1cc1=O)C(=C(O)OCC)C1CC2CCCCC2N1C(=O)C(C)NC(Br)c1cc1=O",
                    0.7622023228463561
                ],
                [
                    "CCCC(Nc1pc1=O)C(=C(O)OCC)C1CC2CCCCC2N1C(=O)C(C)Nc1pc1=O",
                    0.7605467589497832
                ],
                [
                    "CCCC(Nc1pc1=O)C(=C(O)OCC)C1CC2CCCCC2N1C(=O)C(C)Nc1nc1=O",
                    0.7605467589497832
                ],
                [
                    "CCCC(Nc1pc1=O)C(=C(O)OCC)C1CC2CCCCC2N1C(=O)C(C)Nc1cc1=O",
                    0.7605467589497832
                ],
                [
                    "CCCC(Nc1nc1=O)C(=C(O)OCC)C1CC2CCCCC2N1C(=O)C(C)Nc1pc1=O",
                    0.7605467589497832
                ],
                [
                    "CCCC(Nc1nc1=O)C(=C(O)OCC)C1CC2CCCCC2N1C(=O)C(C)Nc1nc1=O",
                    0.7605467589497832
                ],
                [
                    "CCCC(Nc1nc1=O)C(=C(O)OCC)C1CC2CCCCC2N1C(=O)C(C)Nc1cc1=O",
                    0.7605467589497832
                ],
                [
                    "CCCC(Nc1cc1=O)C(=C(O)OCC)C1CC2CCCCC2N1C(=O)C(C)Nc1pc1=O",
                    0.7605467589497832
                ],
                [
                    "CCCC(Nc1cc1=O)C(=C(O)OCC)C1CC2CCCCC2N1C(=O)C(C)Nc1nc1=O",
                    0.7605467589497832
                ],
                [
                    "CCCC(Nc1cc1=O)C(=C(O)OCC)C1CC2CCCCC2N1C(=O)C(C)Nc1cc1=O",
                    0.7605467589497832
                ],
                [
                    "CCCC(NC(C)C(=O)N1C(C(Cc2pc2=O)=C(O)OCC)CC2CCCCC21)c1cc1=O",
                    0.7605467589497832
                ],
                [
                    "CCCC(Nc1pc1=O)C(=C(O)OCC)C1CC2CCCCC2N1C(=O)C(C)NC(S)c1c(C)c1=O",
                    0.7550453350256031
                ],
                [
                    "CCCC(Nc1pc1=O)C(=C(O)OCC)C1CC2CCCCC2N1C(=O)C(C)NC(P)c1c(N)c1=O",
                    0.7550453350256031
                ],
                [
                    "CCCC(Nc1pc1=O)C(=C(O)OCC)C1CC2CCCCC2N1C(=O)C(C)NC(N)c1c(Cl)c1=O",
                    0.7550453350256031
                ],
                [
                    "CCCC(Nc1pc1=O)C(=C(O)OCC)C1CC2CCCCC2N1C(=O)C(C)NC(Cl)c1c(O)c1=O",
                    0.7550453350256031
                ],
                [
                    "CCCC(Nc1pc1=O)C(=C(O)OCC)C1CC2CCCCC2N1C(=O)C(C)NC(Br)c1c(S)c1=O",
                    0.7550453350256031
                ],
                [
                    "CCCC(Nc1nc1=O)C(=C(O)OCC)C1CC2CCCCC2N1C(=O)C(C)NC(S)c1c(S)c1=O",
                    0.7550453350256031
                ],
                [
                    "CCCC(Nc1nc1=O)C(=C(O)OCC)C1CC2CCCCC2N1C(=O)C(C)NC(Cl)c1c(F)c1=O",
                    0.7550453350256031
                ],
                [
                    "CCCC(Nc1cc1=O)C(=C(O)OCC)C1CC2CCCCC2N1C(=O)C(C)NC(F)c1c(S)c1=O",
                    0.7550453350256031
                ],
                [
                    "CCCC(Nc1cc1=O)C(=C(O)OCC)C1CC2CCCCC2N1C(=O)C(C)NC(F)c1c(N)c1=O",
                    0.7550453350256031
                ],
                [
                    "CCCC(Nc1cc1=O)C(=C(O)OCC)C1CC2CCCCC2N1C(=O)C(C)NC(F)c1c(F)c1=O",
                    0.7550453350256031
                ],
                [
                    "CCCC(Nc1cc1=O)C(=C(O)OCC)C1CC2CCCCC2N1C(=O)C(C)NC(C)c1c(Cl)c1=O",
                    0.7550453350256031
                ],
                [
                    "CCCC(Nc1cc1=O)C(=C(O)OCC)C1CC2CCCCC2N1C(=O)C(C)NC(Br)c1c(Br)c1=O",
                    0.7550453350256031
                ],
                [
                    "CCCC(Nc1c(S)c1=O)C(=C(O)OCC)C1CC2CCCCC2N1C(=O)C(C)NC(P)c1cc1=O",
                    0.7550453350256031
                ],
                [
                    "CCCC(Nc1c(O)c1=O)C(=C(O)OCC)C1CC2CCCCC2N1C(=O)C(C)NC(Br)c1nc1=O",
                    0.7550453350256031
                ],
                [
                    "CCCC(Nc1c(N)c1=O)C(=C(O)OCC)C1CC2CCCCC2N1C(=O)C(C)NC(O)c1cc1=O",
                    0.7550453350256031
                ],
                [
                    "CCCC(Nc1c(N)c1=O)C(=C(O)OCC)C1CC2CCCCC2N1C(=O)C(C)NC(Cl)c1nc1=O",
                    0.7550453350256031
                ],
                [
                    "CCCC(Nc1c(C)c1=O)C(=C(O)OCC)C1CC2CCCCC2N1C(=O)C(C)NC(S)c1pc1=O",
                    0.7550453350256031
                ],
                [
                    "CCCC(Nc1c(C)c1=O)C(=C(O)OCC)C1CC2CCCCC2N1C(=O)C(C)NC(S)c1nc1=O",
                    0.7550453350256031
                ]
            ],
            "execution_time": 9.384981870651245,
            "number_scoring_function_calls": 1000,
            "metadata": {
                "top_1": 0.7622023228463561,
                "top_10": 0.7622023228463561,
                "top_100": 0.760748508648963,
                "internal_similarity_max": 0.9393939393939394,
                "internal_similarity_mean": 0.6867542876114227,
                "internal_similarity_histogram_density": [
                    [
                        0.1,
                        0.0,
                        0.0,
                        0.0,
                        0.024000000000000004,
                        0.8299999999999993,
                        4.288000000000001,
                        3.7080000000000006,
                        1.0440000000000003,
                        0.006000000000000001
                    ]
                ],
                "internal_similarity_histogram_bins": [
                    [
                        0.0,
                        0.1,
                        0.2,
                        0.30000000000000004,
                        0.4,
                        0.5,
                        0.6000000000000001,
                        0.7000000000000001,
                        0.8,
                        0.9,
                        1.0
                    ]
                ]
            }
        },
        {
            "benchmark_name": "Amlodipine MPO",
            "score": 0.7801082029068845,
            "optimized_molecules": [
                [
                    "CCOC(=O)c1ccc2c3c1NC(COCCN)=C(C(=O)OC)C23",
                    0.7861154674027777
                ],
                [
                    "CCOC(=O)c1c2ccc3c1C3C(C(=O)OC)=C(COCCN)N2",
                    0.7861154674027777
                ],
                [
                    "CCOC(=O)c1c2ccc3c1C2C(C(=O)OC)=C(COCCN)N3",
                    0.7861154674027777
                ],
                [
                    "CCOC(=O)C1=C(COCCN)Nc2ccc3c(c2C(=O)OC)C13",
                    0.7861154674027777
                ],
                [
                    "CCOC(=O)C1=C(COCCN)Nc2c(C(=O)OC)ccc3c2C13",
                    0.7861154674027777
                ],
                [
                    "CCOC(=O)c1c2ccc(c1Cl)NC(COCCN)=C(C(=O)OC)C2C",
                    0.7801894976054939
                ],
                [
                    "CCOC(=O)c1c2ccc(c1Cl)C(C)C(C(=O)OC)=C(COCCN)N2",
                    0.7801894976054939
                ],
                [
                    "CCOC(=O)c1c2ccc(c1C)NC(COCCN)=C(C(=O)OC)C2Cl",
                    0.7801894976054939
                ],
                [
                    "CCOC(=O)c1c2ccc(c1C)C(Cl)C(C(=O)OC)=C(COCCN)N2",
                    0.7801894976054939
                ],
                [
                    "CCOC(=O)C1=C(COCCN)Nc2ccc(c(Cl)c2C(=O)OC)C1C",
                    0.7801894976054939
                ],
                [
                    "CCOC(=O)C1=C(COCCN)Nc2ccc(c(C)c2C(=O)OC)C1Cl",
                    0.7801894976054939
                ],
                [
                    "CCOC(=O)C1=C(COCCN)Nc2ccc(c(C(=O)OC)c2Cl)C1C",
                    0.7801894976054939
                ],
                [
                    "CCOC(=O)C1=C(COCCN)Nc2ccc(c(C(=O)OC)c2C)C1Cl",
                    0.7801894976054939
                ],
                [
                    "CCOC(=O)c1c2cc(Cl)c3c1C2C(C(=O)OC)=C(COCCN)N3",
                    0.7774288420142415
                ],
                [
                    "CCOC(=O)c1c2c(Cl)cc3c1C3C(C(=O)OC)=C(COCCN)N2",
                    0.7774288420142415
                ],
                [
                    "CCOC(=O)C1=C(COCCN)Nc2c(Cl)cc3c(c2C(=O)OC)C13",
                    0.7774288420142415
                ],
                [
                    "CCOC(=O)C1=C(COCCN)Nc2c(C(=O)OC)c(Cl)cc3c2C13",
                    0.7774288420142415
                ],
                [
                    "CCOC(=O)c1ccc2c3c1C3C(C(=O)OC)=C(COCCN)N2",
                    0.7745966692414834
                ],
                [
                    "CCOC(=O)C1=C(COCCN)Nc2ccc(C(=O)OC)c3c2C13",
                    0.7745966692414834
                ],
                [
                    "CCOC(=O)c1cc2c(Cl)cc1NC(COCCN)=C(C(=O)OC)C2C",
                    0.7690239589651063
                ],
                [
                    "CCOC(=O)c1cc2c(Cl)cc1C(C)C(C(=O)OC)=C(COCCN)N2",
                    0.7690239589651063
                ],
                [
                    "CCOC(=O)c1c2ccc(c1Cl)NC(COCCN)=C(C(=O)OC)C2S",
                    0.7690239589651063
                ],
                [
                    "CCOC(=O)c1c2ccc(c1Cl)NC(COCCN)=C(C(=O)OC)C2P",
                    0.7690239589651063
                ],
                [
                    "CCOC(=O)c1c2ccc(c1Cl)NC(COCCN)=C(C(=O)OC)C2O",
                    0.7690239589651063
                ],
                [
                    "CCOC(=O)c1c2ccc(c1Cl)NC(COCCN)=C(C(=O)OC)C2N",
                    0.7690239589651063
                ],
                [
                    "CCOC(=O)c1c2ccc(c1Cl)NC(COCCN)=C(C(=O)OC)C2F",
                    0.7690239589651063
                ],
                [
                    "CCOC(=O)c1c2ccc(c1Cl)NC(COCCN)=C(C(=O)OC)C2Cl",
                    0.7690239589651063
                ],
                [
                    "CCOC(=O)c1c2ccc(c1Cl)NC(COCCN)=C(C(=O)OC)C2Br",
                    0.7690239589651063
                ],
                [
                    "CCOC(=O)c1c2ccc(c1Cl)C(S)C(C(=O)OC)=C(COCCN)N2",
                    0.7690239589651063
                ],
                [
                    "CCOC(=O)c1c2ccc(c1Cl)C(P)C(C(=O)OC)=C(COCCN)N2",
                    0.7690239589651063
                ],
                [
                    "CCOC(=O)c1c2ccc(c1Cl)C(O)C(C(=O)OC)=C(COCCN)N2",
                    0.7690239589651063
                ],
                [
                    "CCOC(=O)c1c2ccc(c1Cl)C(N)C(C(=O)OC)=C(COCCN)N2",
                    0.7690239589651063
                ],
                [
                    "CCOC(=O)c1c2ccc(c1Cl)C(F)C(C(=O)OC)=C(COCCN)N2",
                    0.7690239589651063
                ],
                [
                    "CCOC(=O)c1c2ccc(c1Cl)C(Cl)C(C(=O)OC)=C(COCCN)N2",
                    0.7690239589651063
                ],
                [
                    "CCOC(=O)c1c2ccc(c1Cl)C(Br)C(C(=O)OC)=C(COCCN)N2",
                    0.7690239589651063
                ],
                [
                    "CCOC(=O)c1c2ccc(c1COCCN)NC(C)=C(C(=O)OC)C2Cl",
                    0.7690239589651063
                ],
                [
                    "CCOC(=O)c1c2ccc(c1COCCN)C(Cl)C(C(=O)OC)=C(C)N2",
                    0.7690239589651063
                ],
                [
                    "CCOC(=O)c1c2ccc(c1C)NC(COCCN)=C(C(=O)OC)C2S",
                    0.7690239589651063
                ],
                [
                    "CCOC(=O)c1c2ccc(c1C)NC(COCCN)=C(C(=O)OC)C2P",
                    0.7690239589651063
                ],
                [
                    "CCOC(=O)c1c2ccc(c1C)NC(COCCN)=C(C(=O)OC)C2O",
                    0.7690239589651063
                ],
                [
                    "CCOC(=O)c1c2ccc(c1C)NC(COCCN)=C(C(=O)OC)C2N",
                    0.7690239589651063
                ],
                [
                    "CCOC(=O)c1c2ccc(c1C)NC(COCCN)=C(C(=O)OC)C2F",
                    0.7690239589651063
                ],
                [
                    "CCOC(=O)c1c2ccc(c1C)NC(COCCN)=C(C(=O)OC)C2C",
                    0.7690239589651063
                ],
                [
                    "CCOC(=O)c1c2ccc(c1C)NC(COCCN)=C(C(=O)OC)C2Br",
                    0.7690239589651063
                ],
                [
                    "CCOC(=O)c1c2ccc(c1C)C(S)C(C(=O)OC)=C(COCCN)N2",
                    0.7690239589651063
                ],
                [
                    "CCOC(=O)c1c2ccc(c1C)C(P)C(C(=O)OC)=C(COCCN)N2",
                    0.7690239589651063
                ],
                [
                    "CCOC(=O)c1c2ccc(c1C)C(O)C(C(=O)OC)=C(COCCN)N2",
                    0.7690239589651063
                ],
                [
                    "CCOC(=O)c1c2ccc(c1C)C(N)C(C(=O)OC)=C(COCCN)N2",
                    0.7690239589651063
                ],
                [
                    "CCOC(=O)c1c2ccc(c1C)C(F)C(C(=O)OC)=C(COCCN)N2",
                    0.7690239589651063
                ],
                [
                    "CCOC(=O)c1c2ccc(c1C)C(C)C(C(=O)OC)=C(COCCN)N2",
                    0.7690239589651063
                ],
                [
                    "CCOC(=O)c1c2ccc(c1C)C(Br)C(C(=O)OC)=C(COCCN)N2",
                    0.7690239589651063
                ],
                [
                    "CCOC(=O)C1C(C(=O)OC)=C(COCCN)Nc2ccc1c(Cl)c2C",
                    0.7690239589651063
                ],
                [
                    "CCOC(=O)C1C(C(=O)OC)=C(COCCN)Nc2ccc1c(C)c2Cl",
                    0.7690239589651063
                ],
                [
                    "CCOC(=O)C1=C(COCCN)Nc2ccc(c(Cl)c2C)C1C(=O)OC",
                    0.7690239589651063
                ],
                [
                    "CCOC(=O)C1=C(COCCN)Nc2ccc(c(Cl)c2C(=O)OC)C1S",
                    0.7690239589651063
                ],
                [
                    "CCOC(=O)C1=C(COCCN)Nc2ccc(c(Cl)c2C(=O)OC)C1P",
                    0.7690239589651063
                ],
                [
                    "CCOC(=O)C1=C(COCCN)Nc2ccc(c(Cl)c2C(=O)OC)C1O",
                    0.7690239589651063
                ],
                [
                    "CCOC(=O)C1=C(COCCN)Nc2ccc(c(Cl)c2C(=O)OC)C1N",
                    0.7690239589651063
                ],
                [
                    "CCOC(=O)C1=C(COCCN)Nc2ccc(c(Cl)c2C(=O)OC)C1F",
                    0.7690239589651063
                ],
                [
                    "CCOC(=O)C1=C(COCCN)Nc2ccc(c(Cl)c2C(=O)OC)C1Cl",
                    0.7690239589651063
                ],
                [
                    "CCOC(=O)C1=C(COCCN)Nc2ccc(c(Cl)c2C(=O)OC)C1Br",
                    0.7690239589651063
                ],
                [
                    "CCOC(=O)C1=C(COCCN)Nc2ccc(c(C)c2Cl)C1C(=O)OC",
                    0.7690239589651063
                ],
                [
                    "CCOC(=O)C1=C(COCCN)Nc2ccc(c(C)c2C(=O)OC)C1S",
                    0.7690239589651063
                ],
                [
                    "CCOC(=O)C1=C(COCCN)Nc2ccc(c(C)c2C(=O)OC)C1P",
                    0.7690239589651063
                ],
                [
                    "CCOC(=O)C1=C(COCCN)Nc2ccc(c(C)c2C(=O)OC)C1O",
                    0.7690239589651063
                ],
                [
                    "CCOC(=O)C1=C(COCCN)Nc2ccc(c(C)c2C(=O)OC)C1N",
                    0.7690239589651063
                ],
                [
                    "CCOC(=O)C1=C(COCCN)Nc2ccc(c(C)c2C(=O)OC)C1F",
                    0.7690239589651063
                ],
                [
                    "CCOC(=O)C1=C(COCCN)Nc2ccc(c(C)c2C(=O)OC)C1C",
                    0.7690239589651063
                ],
                [
                    "CCOC(=O)C1=C(COCCN)Nc2ccc(c(C)c2C(=O)OC)C1Br",
                    0.7690239589651063
                ],
                [
                    "CCOC(=O)C1=C(COCCN)Nc2ccc(c(C(=O)OC)c2Cl)C1S",
                    0.7690239589651063
                ],
                [
                    "CCOC(=O)C1=C(COCCN)Nc2ccc(c(C(=O)OC)c2Cl)C1P",
                    0.7690239589651063
                ],
                [
                    "CCOC(=O)C1=C(COCCN)Nc2ccc(c(C(=O)OC)c2Cl)C1O",
                    0.7690239589651063
                ],
                [
                    "CCOC(=O)C1=C(COCCN)Nc2ccc(c(C(=O)OC)c2Cl)C1N",
                    0.7690239589651063
                ],
                [
                    "CCOC(=O)C1=C(COCCN)Nc2ccc(c(C(=O)OC)c2Cl)C1F",
                    0.7690239589651063
                ],
                [
                    "CCOC(=O)C1=C(COCCN)Nc2ccc(c(C(=O)OC)c2Cl)C1Cl",
                    0.7690239589651063
                ],
                [
                    "CCOC(=O)C1=C(COCCN)Nc2ccc(c(C(=O)OC)c2Cl)C1Br",
                    0.7690239589651063
                ],
                [
                    "CCOC(=O)C1=C(COCCN)Nc2ccc(c(C(=O)OC)c2C)C1S",
                    0.7690239589651063
                ],
                [
                    "CCOC(=O)C1=C(COCCN)Nc2ccc(c(C(=O)OC)c2C)C1P",
                    0.7690239589651063
                ],
                [
                    "CCOC(=O)C1=C(COCCN)Nc2ccc(c(C(=O)OC)c2C)C1O",
                    0.7690239589651063
                ],
                [
                    "CCOC(=O)C1=C(COCCN)Nc2ccc(c(C(=O)OC)c2C)C1N",
                    0.7690239589651063
                ],
                [
                    "CCOC(=O)C1=C(COCCN)Nc2ccc(c(C(=O)OC)c2C)C1F",
                    0.7690239589651063
                ],
                [
                    "CCOC(=O)C1=C(COCCN)Nc2ccc(c(C(=O)OC)c2C)C1C",
                    0.7690239589651063
                ],
                [
                    "CCOC(=O)C1=C(COCCN)Nc2ccc(c(C(=O)OC)c2C)C1Br",
                    0.7690239589651063
                ],
                [
                    "CCOC(=O)C1=C(COCCN)Nc2cc(Cl)c(cc2C(=O)OC)C1C",
                    0.7690239589651063
                ],
                [
                    "CCOC(=O)C1=C(COCCN)Nc2cc(C(=O)OC)c(cc2Cl)C1C",
                    0.7690239589651063
                ],
                [
                    "CCOC(=O)C1=C(C)Nc2ccc(c(COCCN)c2C(=O)OC)C1Cl",
                    0.7690239589651063
                ],
                [
                    "CCOC(=O)C1=C(C)Nc2ccc(c(C(=O)OC)c2COCCN)C1Cl",
                    0.7690239589651063
                ],
                [
                    "CCOC(=O)c1c2ccc(c1Cl)NC(COCCN)=C(C(=O)OC)C2CC",
                    0.7677718959499145
                ],
                [
                    "CCOC(=O)c1c2ccc(c1Cl)C(SC)C(C(=O)OC)=C(COCCN)N2",
                    0.7677718959499145
                ],
                [
                    "CCOC(=O)c1c2ccc(c1Cl)C(PC)C(C(=O)OC)=C(COCCN)N2",
                    0.7677718959499145
                ],
                [
                    "CCOC(=O)c1c2ccc(c1Cl)C(NC)C(C(=O)OC)=C(COCCN)N2",
                    0.7677718959499145
                ],
                [
                    "CCOC(=O)c1c2ccc(c1Cl)C(CC)C(C(=O)OC)=C(COCCN)N2",
                    0.7677718959499145
                ],
                [
                    "CCOC(=O)c1c2ccc(c1C)NC(COCCN)=C(C(=O)OC)C2SCl",
                    0.7677718959499145
                ],
                [
                    "CCOC(=O)c1c2ccc(c1C)C(SCl)C(C(=O)OC)=C(COCCN)N2",
                    0.7677718959499145
                ],
                [
                    "CCOC(=O)C1=C(COCCN)Nc2ccc(c(Cl)c2C(=O)OC)C1OC",
                    0.7677718959499145
                ],
                [
                    "CCOC(=O)C1=C(COCCN)Nc2ccc(c(C)c2C(=O)OC)C1CCl",
                    0.7677718959499145
                ],
                [
                    "CCOC(=O)C1=C(COCCN)Nc2ccc(c(C(=O)OC)c2Cl)C1OC",
                    0.7677718959499145
                ],
                [
                    "CCOC(=O)C1=C(COCCN)Nc2ccc(c(C(=O)OC)c2Cl)C1CC",
                    0.7677718959499145
                ],
                [
                    "CCOC(=O)C1=C(COCCN)Nc2ccc(c(C(=O)OC)c2C)C1PCl",
                    0.7677718959499145
                ],
                [
                    "CCOC(=O)C1=C(COCCN)Nc2ccc(c(C(=O)OC)c2C)C1OCl",
                    0.7677718959499145
                ]
            ],
            "execution_time": 11.50652527809143,
            "number_scoring_function_calls": 1000,
            "metadata": {
                "top_1": 0.7861154674027777,
                "top_10": 0.7831524825041357,
                "top_100": 0.7710566588137401,
                "internal_similarity_max": 0.9285714285714286,
                "internal_similarity_mean": 0.6500835562172671,
                "internal_similarity_histogram_density": [
                    [
                        0.1,
                        0.0,
                        0.0,
                        0.0,
                        0.06400000000000002,
                        2.595999999999998,
                        4.556000000000001,
                        1.9440000000000004,
                        0.6580000000000001,
                        0.08200000000000002
                    ]
                ],
                "internal_similarity_histogram_bins": [
                    [
                        0.0,
                        0.1,
                        0.2,
                        0.30000000000000004,
                        0.4,
                        0.5,
                        0.6000000000000001,
                        0.7000000000000001,
                        0.8,
                        0.9,
                        1.0
                    ]
                ]
            }
        },
        {
            "benchmark_name": "Sitagliptin MPO",
            "score": 0.9492017618778154,
            "optimized_molecules": [
                [
                    "CC1C2C3C4C5C(F)(Cl)C4(C4(F)OC(F)(F)C4(N)N(N)NF)C54C2(C=CF)C134",
                    0.949201761877815
                ],
                [
                    "CC1C2C3C4C13C13C(C5(F)OC(F)(NF)C5(N)N(N)F)C(F)(Cl)C1(C=CF)C243",
                    0.949201761877815
                ],
                [
                    "CC1C2C3C4C13C13C(C(F)(Cl)C21C=CF)C43C1(F)OC(F)(N(N)F)C1(F)NN",
                    0.949201761877815
                ],
                [
                    "CC1C2C3C4C13C13C(C(F)(Cl)C1(C=CF)C1(F)OC(F)(NF)C1(N)N(N)F)C243",
                    0.949201761877815
                ],
                [
                    "CC1C2C3C24C2C5C(F)(Cl)C2(C2(F)OC(F)(N(N)F)C2(N)NF)C5(C=CF)C134",
                    0.949201761877815
                ],
                [
                    "CC1C2C3C24C2C5C(F)(Cl)C2(C2(F)OC(F)(N(F)NN)C2(N)F)C5(C=CF)C134",
                    0.949201761877815
                ],
                [
                    "CC1C2C3C24C2C5C(F)(Cl)C(C=CN)(C6(F)OC(F)(NF)C6(F)N(N)F)C52C134",
                    0.949201761877815
                ],
                [
                    "CC1C2C3C24C2C5C(F)(Cl)C(C=CF)(C6(F)OC(F)(NN)C6(F)N(N)F)C52C134",
                    0.949201761877815
                ],
                [
                    "CC1C2C3C24C2C5(C=CF)C(F)(Cl)C(C6(F)OC(N)(F)C6(F)N(N)NF)C25C134",
                    0.949201761877815
                ],
                [
                    "CC1C2C3C24C2C(F)(Cl)C5C2(C=CF)C5(C2(F)OC(F)(NF)C2(N)N(N)F)C134",
                    0.949201761877815
                ],
                [
                    "CC1C2C3C24C2(C=CF)C5C(C2(F)Cl)C5(C2(F)OC(F)(NF)C2(N)N(N)F)C134",
                    0.949201761877815
                ],
                [
                    "CC1C2C3C24C1C12C(C=CF)C(F)(Cl)C41C32C1(F)OC(F)(N(F)F)C1(N)NN",
                    0.949201761877815
                ],
                [
                    "CC1C2C3C24C1C1(C2(F)OC(F)(N(F)F)C2(N)NN)C2C(F)(Cl)C4(C=CF)C321",
                    0.949201761877815
                ],
                [
                    "CC1C2C3C14C23C41C2C(C=CF)C(F)(Cl)C21C1(F)OC(F)(NF)C1(N)N(N)F",
                    0.949201761877815
                ],
                [
                    "CC1C2C3C14C1(C=CF)C5C(F)(Cl)C(C6(F)OC(F)(N(N)F)C6(N)NF)C51C234",
                    0.949201761877815
                ],
                [
                    "CC1C2C3C(C1(F)Cl)C1(C4(F)OC(F)(N(F)F)C4(N)NN)C4C5(C=CF)C34C251",
                    0.949201761877815
                ],
                [
                    "CC1C2C34C5C6C(F)(Cl)C(C=CF)C65C13C24C1(F)OC(F)(NN)C1(F)N(N)F",
                    0.949201761877815
                ],
                [
                    "CC1C2C34C5C6C(F)(Cl)C(C=CF)C65C13C24C1(F)OC(F)(NF)C1(F)N(N)N",
                    0.949201761877815
                ],
                [
                    "CC1C2C34C5C6C(F)(Cl)C(C=CF)C65C13C24C1(F)OC(F)(N(N)N)C1(F)NF",
                    0.949201761877815
                ],
                [
                    "CC1C2C34C5C6C(F)(Cl)C(C=CF)C65C13C24C1(F)OC(F)(N(N)F)C1(F)NN",
                    0.949201761877815
                ],
                [
                    "CC1C2C34C5C6C(F)(Cl)C(C65C5(F)OC(F)(N(N)F)C5(N)NF)C23C14C=CF",
                    0.949201761877815
                ],
                [
                    "CC1C2C(C2C23C4C5(C=CF)C42C53C2(F)OC(F)(NF)C2(N)N(N)F)C1(F)Cl",
                    0.949201761877815
                ],
                [
                    "CC1C2C(C2C23C4C5(C=CF)C42C53C2(F)OC(F)(F)C2(N)N(F)NN)C1(F)Cl",
                    0.949201761877815
                ],
                [
                    "CC1C2C(C2C23C4(C=CF)C5C2(C2(F)OC(F)(F)C2(N)N(F)NN)C543)C1(F)Cl",
                    0.949201761877815
                ],
                [
                    "CC1C2C(C1(F)Cl)C21C23C(C=CF)C4(C5(F)OC(F)(N(N)F)C5(N)NF)C2C413",
                    0.949201761877815
                ],
                [
                    "CC1C23C4C5C(F)(Cl)C(C=CF)C54C24C3C14C1(F)OC(F)(NF)C1(N)N(N)F",
                    0.949201761877815
                ],
                [
                    "CC1C23C4C2C32C3C(C5(F)OC(N)(F)C5(NN)N(F)F)C(F)(Cl)C13C42C=CF",
                    0.949201761877815
                ],
                [
                    "CC1C23C4C2C25C(C6(F)OC(F)(NF)C6(N)N(N)F)C32C(C=CF)C(F)(Cl)C145",
                    0.949201761877815
                ],
                [
                    "CC1C23C4C2C(F)(Cl)C25C4C(C=CF)(C4(F)OC(F)(NF)C4(N)N(N)F)C12C35",
                    0.949201761877815
                ],
                [
                    "CC1C23C4C1(C1(F)OC(N)(F)C1(F)N(F)NN)C42C1C2C(F)(Cl)C(C=CF)C213",
                    0.949201761877815
                ],
                [
                    "CC1C23C4C1(C1(F)OC(F)(NN)C1(F)N(N)F)C42C1C2C(F)(Cl)C(C=CF)C213",
                    0.949201761877815
                ],
                [
                    "CC1C2(C=CF)C3C4C13C13C2C(F)(Cl)C1C43C1(F)OC(F)(N(N)F)C1(F)NN",
                    0.949201761877815
                ],
                [
                    "CC1C2(C=CF)C3C24C2C5C(F)(Cl)C(C6(F)OC(N)(F)C6(NF)N(N)F)C52C134",
                    0.949201761877815
                ],
                [
                    "CC1C(N)(F)C2C3C12C12C4C(C341)C2(C=CF)C1(F)OC(F)(NF)C1(N)N(F)Cl",
                    0.949201761877815
                ],
                [
                    "CC1C(N)(F)C2C3C12C12C4C(C341)C2(C=CF)C1(F)OC(F)(N(F)F)C1(N)NCl",
                    0.949201761877815
                ],
                [
                    "CC1C(N)(F)C2C3C12C12C(C=CF)C4(C5(F)OC(F)(N(F)F)C5(N)NCl)C1C324",
                    0.949201761877815
                ],
                [
                    "CC1C(N)(F)C2(C=CF)C3C45C6C(C7(F)OC(N)(F)C7(NF)N(F)Cl)C4(C65)C132",
                    0.949201761877815
                ],
                [
                    "CC1C(N)(F)C2(C=CF)C3C45C6C(C7(F)OC(F)(NF)C7(N)N(F)Cl)C4(C65)C132",
                    0.949201761877815
                ],
                [
                    "CC1C(F)(NCl)C2C3C12C12C(C=CF)C4(C5(F)OC(F)(N(F)F)C5(N)N)C1C324",
                    0.949201761877815
                ],
                [
                    "CC1C(F)(F)C2C13C14C(C=CF)C5C1C54C23C1(F)OC(N)(F)C1(N)N(Cl)NF",
                    0.949201761877815
                ],
                [
                    "CC1C(F)(F)C2C13C14C(C=CF)C5C1C54C23C1(F)OC(F)(NN)C1(N)N(F)Cl",
                    0.949201761877815
                ],
                [
                    "CC1C(F)(F)C2(C3(F)OC(F)(NF)C3(N)N(N)Cl)C3C45C6C(C=CF)C4(C65)C132",
                    0.949201761877815
                ],
                [
                    "CC1C(F)(Cl)C2C3C12C12C4C(C341)C2(C=CN)C1(F)OC(F)(N(F)F)C1(N)NF",
                    0.949201761877815
                ],
                [
                    "CC1C(F)(Cl)C2C3C12C12C(C=CF)C4C31C42C1(F)OC(N)(F)C1(F)N(N)NF",
                    0.949201761877815
                ],
                [
                    "CC1C(F)(Cl)C2C34C5C(C6(F)OC(F)(NF)C6(N)N(N)F)C6(C=CF)C3C56C124",
                    0.949201761877815
                ],
                [
                    "CC1C(F)(Cl)C2C3(C=CF)C12C12C(C4(F)OC(F)(N(F)F)C4(N)NN)C4C1C432",
                    0.949201761877815
                ],
                [
                    "CC1C(F)(Cl)C2C13C21C2C(C=CF)C34C2C14C1(F)OC(F)(N(N)F)C1(N)NF",
                    0.949201761877815
                ],
                [
                    "CC1C(F)(Cl)C2C13C14C5C(C=CF)C1(C54)C23C1(F)OC(N)(F)C1(NF)N(N)F",
                    0.949201761877815
                ],
                [
                    "CC1C(F)(Cl)C23C4C5C6C(C7(F)OC(F)(N(N)F)C7(F)NN)C(C=CF)(C652)C143",
                    0.949201761877815
                ],
                [
                    "CC1C(F)(Cl)C23C4C5(C=CF)C6C(C7(F)OC(F)(N(F)F)C7(N)NN)C(C142)C653",
                    0.949201761877815
                ],
                [
                    "CC12C3C4C5C6C(C=CF)C54C31C6(C1(F)OC(F)(N(N)F)C1(F)NN)C2(F)Cl",
                    0.949201761877815
                ],
                [
                    "CC12C3C4C5C6C(C1(F)Cl)C32C54C6(C=CF)C1(F)OC(F)(N(N)F)C1(F)NN",
                    0.949201761877815
                ],
                [
                    "CC12C3C4C1C42C12C(C=CF)C(F)(Cl)C1(C1(F)OC(F)(NF)C1(N)N(N)F)C32",
                    0.949201761877815
                ],
                [
                    "CC12C3C4C(C=CF)C35C4C3(C4(F)OC(F)(N(N)NF)C4(N)F)C(F)(Cl)C1C253",
                    0.949201761877815
                ],
                [
                    "CC12C3C4C(C5(F)OC(F)(NF)C5(N)N(N)F)C31C13C(C=CF)C(F)(Cl)C1C423",
                    0.949201761877815
                ],
                [
                    "CC12C3C4C(C5(F)OC(F)(N(N)F)C5(N)NF)C31C13C(C=CF)C(F)(Cl)C1C423",
                    0.949201761877815
                ],
                [
                    "CC12C3C4C(C5(F)OC(F)(N(F)F)C5(N)NN)C31C13C(C=CF)C(F)(Cl)C1C423",
                    0.949201761877815
                ],
                [
                    "CC12C3C45C6C(C7(F)OC(F)(NN)C7(N)N(F)F)C4(C65)C31C(C=CF)C2(F)Cl",
                    0.949201761877815
                ],
                [
                    "CC12C3C4(C=CF)C5C6C(C7(F)OC(F)(N(N)F)C7(F)NN)C54C31C6C2(F)Cl",
                    0.949201761877815
                ],
                [
                    "CC12C3C4(C5(F)OC(F)(NF)C5(N)N(N)F)C5C6C(C(C=CF)C5(F)Cl)C14C632",
                    0.949201761877815
                ],
                [
                    "CC12C3C1C(F)(Cl)C3C13C4C(C5(F)OC(F)(NF)C5(N)N(N)F)C21C43C=CF",
                    0.949201761877815
                ],
                [
                    "CC12C3C(F)(Cl)C4C5C43C13C(C=CF)C2C53C1(F)OC(F)(N(N)F)C1(N)NF",
                    0.949201761877815
                ],
                [
                    "CC12C3C(F)(Cl)C4C5C43C13C(C=CF)C2C53C1(F)OC(F)(N(F)NF)C1(N)N",
                    0.949201761877815
                ],
                [
                    "CC12C3C(F)(Cl)C4C31C13C(C=CF)C(C21)C43C1(F)OC(F)(N(N)NF)C1(N)F",
                    0.949201761877815
                ],
                [
                    "CC12C3C(F)(Cl)C4(C=CF)C5C1C41C2C1C35C1(F)OC(F)(N(F)F)C1(N)NN",
                    0.949201761877815
                ],
                [
                    "CC12C3C(F)(Cl)C(C=CF)C31C13C(C4(F)OC(N)(F)C4(NF)N(N)F)C4C1C423",
                    0.949201761877815
                ],
                [
                    "CC12C3C(F)(Cl)C(C=CF)C31C13C(C4(F)OC(F)(NF)C4(N)N(N)F)C4C1C423",
                    0.949201761877815
                ],
                [
                    "CC12C3C(F)(Cl)C(C4(F)OC(N)(F)C4(F)N(N)NF)C31C13C(C=CF)C4C1C423",
                    0.949201761877815
                ],
                [
                    "CC12C3C(F)(Cl)C(C4(F)OC(F)(NN)C4(F)N(N)F)C31C13C(C=CF)C4C1C423",
                    0.949201761877815
                ],
                [
                    "CC12C3C(C=CF)C14C1C5C(C1(C1(F)OC(F)(N(N)F)C1(N)NF)C5(F)Cl)C324",
                    0.949201761877815
                ],
                [
                    "CC12C3C(C=CF)C14C15C(C1C324)C(F)(Cl)C5C1(F)OC(F)(N(N)F)C1(N)NF",
                    0.949201761877815
                ],
                [
                    "CC12C3C(C4(F)OC(F)(N(N)F)C4(N)NF)C14C1C5C(F)(Cl)C(C=CF)C51C324",
                    0.949201761877815
                ],
                [
                    "CC12C3C(C3C34C5C(C6(F)OC(F)(N(N)F)C6(N)NF)C3(C=CF)C514)C2(F)Cl",
                    0.949201761877815
                ],
                [
                    "CC12C3C(C1C14C5C(C351)C4(C=CF)C1(F)OC(F)(NF)C1(N)N(N)F)C2(F)Cl",
                    0.949201761877815
                ],
                [
                    "CC12C3C(C1C14C5C(C351)C4(C=CF)C1(F)OC(F)(N(N)F)C1(N)NF)C2(F)Cl",
                    0.949201761877815
                ],
                [
                    "CC12C(F)(Cl)C3C4C5C6C5(C4C4(F)OC(F)(N(N)F)C4(F)NN)C31C62C=CF",
                    0.949201761877815
                ],
                [
                    "CC12C(F)(Cl)C3C4C(C=CF)C56C4C5C1(C1(F)OC(F)(N(F)NN)C1(N)F)C362",
                    0.949201761877815
                ],
                [
                    "CC12C(F)(Cl)C3C4C(C5(F)OC(F)(N(N)F)C5(F)NN)C56C(C=CF)C1(C45)C362",
                    0.949201761877815
                ],
                [
                    "CC12C(F)(Cl)C3C14C(C=CF)C1C5C(C154)C32C1(F)OC(F)(NF)C1(N)N(N)F",
                    0.949201761877815
                ],
                [
                    "CC12C(C=CF)C3C4C5C34C3(C4(F)OC(F)(N(N)F)C4(N)NF)C(C1(F)Cl)C523",
                    0.949201761877815
                ],
                [
                    "CC12C(C=CF)C3C45C(C6(F)OC(F)(N(F)F)C6(N)NN)C(F)(Cl)C46C5C1C326",
                    0.949201761877815
                ],
                [
                    "CC12C(C=CF)C3C14C1C5C1C(C1(F)OC(F)(N(N)F)C1(N)NF)(C5(F)Cl)C324",
                    0.949201761877815
                ],
                [
                    "CC12C(C=CF)C(F)(Cl)C3C1C14C5C1C24C35C1(F)OC(N)(N(F)F)C1(N)NF",
                    0.949201761877815
                ],
                [
                    "CC12C(C3(F)OC(F)(NF)C3(N)N(N)F)C3C4C5C16C(C=CF)C(F)(Cl)C56C342",
                    0.949201761877815
                ],
                [
                    "CC12C(C3(F)OC(F)(N(F)F)C3(N)NN)C3C45C(C=CF)C(F)(Cl)C46C5C1C326",
                    0.949201761877815
                ],
                [
                    "CC1(C=CF)C2C3C4C5C(F)(Cl)C6(C7(F)OC(F)(NF)C7(N)N(N)F)C4C16C352",
                    0.949201761877815
                ],
                [
                    "CC1(C=CF)C2C3C4C(F)(Cl)C5C6C54C31C26C1(F)OC(F)(N(N)F)C1(N)NF",
                    0.949201761877815
                ],
                [
                    "CC1(C=CF)C2C3C4C(F)(Cl)C5C6(C7(F)OC(F)(N(N)F)C7(N)NF)C2C31C456",
                    0.949201761877815
                ],
                [
                    "CC1(C=CF)C2C3C24C2C5C(C314)C2(C1(F)OC(F)(N(F)NN)C1(N)F)C5(F)Cl",
                    0.949201761877815
                ],
                [
                    "CC1(C=CF)C2C34C5C6C(F)(Cl)C(C7(F)OC(F)(NF)C7(N)N(N)F)C65C3C214",
                    0.949201761877815
                ],
                [
                    "CC1(C=CF)C(F)(Cl)C2C3C45C6C(C7(N)OC(F)(N(F)F)C7(N)NF)C4(C65)C231",
                    0.949201761877815
                ],
                [
                    "CC1(C=CF)C(F)(Cl)C23C4C5C6C(F)(C7C(F)(ONF)C7(N)N(N)F)C(C562)C413",
                    0.949201761877815
                ],
                [
                    "CC1(C=CF)C(F)(Cl)C23C45C6C(C7C(N)(NF)C7(F)ON(N)F)C4C12C3(F)C65",
                    0.949201761877815
                ],
                [
                    "CC1(C=CF)C(F)(Cl)C23C45C6C(C7C(F)(ONF)C7(N)N(N)F)C4C12C3(F)C65",
                    0.949201761877815
                ],
                [
                    "CC1(C2C3C4C35C2C23C(C=CF)C(F)(Cl)C52C43F)C(F)(ONF)C1(N)N(N)F",
                    0.949201761877815
                ],
                [
                    "CC1(C2C3C45C(C=CF)C(F)(Cl)C46C5C4C2(F)C436)C(F)(ONF)C1(N)N(N)F",
                    0.949201761877815
                ],
                [
                    "CC1(C2C(F)(ONF)C2(N)N(N)F)C2C3C24C1C12C(C=CF)C(F)(Cl)C41C32F",
                    0.949201761877815
                ],
                [
                    "CC1(C2(F)OC(F)(NF)C2(N)N(N)F)C2C3C24C2C5C(C2(F)Cl)C5(C=CF)C341",
                    0.949201761877815
                ],
                [
                    "CC1(C2(F)OC(F)(N(N)F)C2(N)NF)C2C3C24C25C(C=CF)C(F)(Cl)C2C5C314",
                    0.949201761877815
                ],
                [
                    "CC1(C2(F)OC(F)(N(F)F)C2(N)NF)C2C3C24C2C5C(F)(Cl)C(C=CN)C52C341",
                    0.949201761877815
                ]
            ],
            "execution_time": 150240.06497478485,
            "number_scoring_function_calls": 6126461,
            "metadata": {
                "top_1": 0.949201761877815,
                "top_10": 0.9492017618778148,
                "top_100": 0.949201761877816,
                "internal_similarity_max": 0.7894736842105263,
                "internal_similarity_mean": 0.3390068337649612,
                "internal_similarity_histogram_density": [
                    [
                        0.1,
                        0.024,
                        3.3359999999999985,
                        4.658,
                        1.3740000000000003,
                        0.41999999999999965,
                        0.06200000000000001,
                        0.026000000000000006,
                        0.0,
                        0.0
                    ]
                ],
                "internal_similarity_histogram_bins": [
                    [
                        0.0,
                        0.1,
                        0.2,
                        0.30000000000000004,
                        0.4,
                        0.5,
                        0.6000000000000001,
                        0.7000000000000001,
                        0.8,
                        0.9,
                        1.0
                    ]
                ]
            }
        },
        {
            "benchmark_name": "Zaleplon MPO",
            "score": 0.7688936980045478,
            "optimized_molecules": [
                [
                    "CCN(C(C)=O)c1cccc(-c2nccc(C#N)c2C2C=C2O)c1",
                    0.7730206825239258
                ],
                [
                    "CCN(C(C)=O)c1cccc(-c2nccc(C#N)c2C2=CC2O)c1",
                    0.7730206825239258
                ],
                [
                    "CCN(C(C)=O)c1cccc(-c2nccc(C#N)c2C2(O)C=C2)c1",
                    0.7730206825239258
                ],
                [
                    "CCN(C(C)=O)c1cccc(-c2c(C#N)ccnc2C2C=C2O)c1",
                    0.7730206825239258
                ],
                [
                    "CCN(C(C)=O)c1cccc(-c2c(C#N)ccnc2C2=CC2O)c1",
                    0.7730206825239258
                ],
                [
                    "CCN(C(C)=O)c1cccc(-c2c(C#N)ccnc2C2(O)C=C2)c1",
                    0.7730206825239258
                ],
                [
                    "CCN(C(C)=O)c1cccc(C2=c3nccc(C#N)c3=CC2O)c1",
                    0.7683498199278325
                ],
                [
                    "CCN(C(C)=O)c1cccc(C2=c3c(C#N)ccnc3=CC2O)c1",
                    0.7683498199278325
                ],
                [
                    "CCN(C(C)=O)c1cccc(C2=Cc3nccc(C#N)c3C2O)c1",
                    0.7683498199278325
                ],
                [
                    "CCN(C(C)=O)c1cccc(C2=Cc3c(C#N)ccnc3C2O)c1",
                    0.7683498199278325
                ],
                [
                    "CCN(C(C)=O)c1cccc(C2=CC2c2nccc(C#N)c2O)c1",
                    0.7683498199278325
                ],
                [
                    "CCN(C(C)=O)c1cccc(C2=CC2c2c(C#N)ccnc2O)c1",
                    0.7683498199278325
                ],
                [
                    "CCN(C(C)=O)c1cccc(C2=CC(O)c3nccc(C#N)c32)c1",
                    0.7683498199278325
                ],
                [
                    "CCN(C(C)=O)c1cccc(C2=CC(O)c3c(C#N)ccnc32)c1",
                    0.7683498199278325
                ],
                [
                    "CCN(C(C)=O)c1cccc(-c2nccc(C#N)c2OC2C=C2)c1",
                    0.7683498199278325
                ],
                [
                    "CCN(C(C)=O)c1cccc(-c2nccc(C#N)c2OC2=CC2)c1",
                    0.7683498199278325
                ],
                [
                    "CCN(C(C)=O)c1cccc(-c2nccc(C#N)c2CC2=CO2)c1",
                    0.7683498199278325
                ],
                [
                    "CCN(C(C)=O)c1cccc(-c2nccc(C#N)c2C2C=CO2)c1",
                    0.7683498199278325
                ],
                [
                    "CCN(C(C)=O)c1cccc(-c2nccc(C#N)c2C2=COC2)c1",
                    0.7683498199278325
                ],
                [
                    "CCN(C(C)=O)c1cccc(-c2nccc(C#N)c2C2=CCO2)c1",
                    0.7683498199278325
                ],
                [
                    "CCN(C(C)=O)c1cccc(-c2c(C#N)ccnc2OC2C=C2)c1",
                    0.7683498199278325
                ],
                [
                    "CCN(C(C)=O)c1cccc(-c2c(C#N)ccnc2OC2=CC2)c1",
                    0.7683498199278325
                ],
                [
                    "CCN(C(C)=O)c1cccc(-c2c(C#N)ccnc2CC2=CO2)c1",
                    0.7683498199278325
                ],
                [
                    "CCN(C(C)=O)c1cccc(-c2c(C#N)ccnc2C2C=CO2)c1",
                    0.7683498199278325
                ],
                [
                    "CCN(C(C)=O)c1cccc(-c2c(C#N)ccnc2C2=COC2)c1",
                    0.7683498199278325
                ],
                [
                    "CCN(C(C)=O)c1cccc(-c2c(C#N)ccnc2C2=CCO2)c1",
                    0.7683498199278325
                ],
                [
                    "CCN(C(C)=O)c1cccc(C2=c3nccc(C#N)c3=COC2)c1",
                    0.7637626158259734
                ],
                [
                    "CCN(C(C)=O)c1cccc(C2=c3nccc(C#N)c3=CCO2)c1",
                    0.7637626158259734
                ],
                [
                    "CCN(C(C)=O)c1cccc(C2=c3c(C#N)ccnc3=COC2)c1",
                    0.7637626158259734
                ],
                [
                    "CCN(C(C)=O)c1cccc(C2=c3c(C#N)ccnc3=CCO2)c1",
                    0.7637626158259734
                ],
                [
                    "CCN(C(C)=O)c1cccc(C2=Cc3nccc(C#N)c3OC2)c1",
                    0.7637626158259734
                ],
                [
                    "CCN(C(C)=O)c1cccc(C2=Cc3nccc(C#N)c3CO2)c1",
                    0.7637626158259734
                ],
                [
                    "CCN(C(C)=O)c1cccc(C2=Cc3c(C#N)ccnc3OC2)c1",
                    0.7637626158259734
                ],
                [
                    "CCN(C(C)=O)c1cccc(C2=Cc3c(C#N)ccnc3CO2)c1",
                    0.7637626158259734
                ],
                [
                    "CCN(C(C)=O)c1cccc(C2=COc3nccc(C#N)c3C2)c1",
                    0.7637626158259734
                ],
                [
                    "CCN(C(C)=O)c1cccc(C2=COc3c(C#N)ccnc3C2)c1",
                    0.7637626158259734
                ],
                [
                    "CCN(C(C)=O)c1cccc(C2=COCc3nccc(C#N)c32)c1",
                    0.7637626158259734
                ],
                [
                    "CCN(C(C)=O)c1cccc(C2=COCc3c(C#N)ccnc32)c1",
                    0.7637626158259734
                ],
                [
                    "CCN(C(C)=O)c1cccc(C2=CCc3nccc(C#N)c3O2)c1",
                    0.7637626158259734
                ],
                [
                    "CCN(C(C)=O)c1cccc(C2=CCc3c(C#N)ccnc3O2)c1",
                    0.7637626158259734
                ],
                [
                    "CCN(C(C)=O)c1cccc(C2=CCOc3nccc(C#N)c32)c1",
                    0.7637626158259734
                ],
                [
                    "CCN(C(C)=O)c1cccc(C2=CCOc3c(C#N)ccnc32)c1",
                    0.7637626158259734
                ],
                [
                    "[CH]OC(=C)c1nccc(C#N)c1-c1cccc(N(CC)C(C)=O)c1",
                    0.7604691006293735
                ],
                [
                    "[CH]OC(=C)c1c(C#N)ccnc1-c1cccc(N(CC)C(C)=O)c1",
                    0.7604691006293735
                ],
                [
                    "[CH]CC(=O)c1nccc(C#N)c1-c1cccc(N(CC)C(C)=O)c1",
                    0.7604691006293735
                ],
                [
                    "[CH]CC(=O)c1c(C#N)ccnc1-c1cccc(N(CC)C(C)=O)c1",
                    0.7604691006293735
                ],
                [
                    "[CH]C=C(O)c1nccc(C#N)c1-c1cccc(N(CC)C(C)=O)c1",
                    0.7604691006293735
                ],
                [
                    "[CH]C=C(O)c1c(C#N)ccnc1-c1cccc(N(CC)C(C)=O)c1",
                    0.7604691006293735
                ],
                [
                    "[CH]C1OC1c1nccc(C#N)c1-c1cccc(N(CC)C(C)=O)c1",
                    0.7604691006293735
                ],
                [
                    "[CH]C1OC1c1c(C#N)ccnc1-c1cccc(N(CC)C(C)=O)c1",
                    0.7604691006293735
                ],
                [
                    "[CH]C1(c2nccc(C#N)c2-c2cccc(N(CC)C(C)=O)c2)CO1",
                    0.7604691006293735
                ],
                [
                    "[CH]C1(c2c(C#N)ccnc2-c2cccc(N(CC)C(C)=O)c2)CO1",
                    0.7604691006293735
                ],
                [
                    "[CH]C(O)=Cc1nccc(C#N)c1-c1cccc(N(CC)C(C)=O)c1",
                    0.7604691006293735
                ],
                [
                    "[CH]C(O)=Cc1c(C#N)ccnc1-c1cccc(N(CC)C(C)=O)c1",
                    0.7604691006293735
                ],
                [
                    "[CH]C(C=O)c1nccc(C#N)c1-c1cccc(N(CC)C(C)=O)c1",
                    0.7604691006293735
                ],
                [
                    "[CH]C(C=O)c1c(C#N)ccnc1-c1cccc(N(CC)C(C)=O)c1",
                    0.7604691006293735
                ],
                [
                    "[CH]C(=O)Cc1nccc(C#N)c1-c1cccc(N(CC)C(C)=O)c1",
                    0.7604691006293735
                ],
                [
                    "[CH]C(=O)Cc1c(C#N)ccnc1-c1cccc(N(CC)C(C)=O)c1",
                    0.7604691006293735
                ],
                [
                    "[CH]C(=CO)c1nccc(C#N)c1-c1cccc(N(CC)C(C)=O)c1",
                    0.7604691006293735
                ],
                [
                    "[CH]C(=CO)c1c(C#N)ccnc1-c1cccc(N(CC)C(C)=O)c1",
                    0.7604691006293735
                ],
                [
                    "[CH]C(=C)Oc1nccc(C#N)c1-c1cccc(N(CC)C(C)=O)c1",
                    0.7604691006293735
                ],
                [
                    "[CH]C(=C)Oc1c(C#N)ccnc1-c1cccc(N(CC)C(C)=O)c1",
                    0.7604691006293735
                ],
                [
                    "CCN(C(C)=O)c1cccc(-c2nccc(C#N)c2C2CC2=O)c1",
                    0.7604691006293735
                ],
                [
                    "CCN(C(C)=O)c1cccc(-c2nccc(C#N)c2C2=C(O)C2)c1",
                    0.7604691006293735
                ],
                [
                    "CCN(C(C)=O)c1cccc(-c2nccc(C#N)c2C2=C(C)O2)c1",
                    0.7604691006293735
                ],
                [
                    "CCN(C(C)=O)c1cccc(-c2nccc(C#N)c2C23CC2O3)c1",
                    0.7604691006293735
                ],
                [
                    "CCN(C(C)=O)c1cccc(-c2nccc(C#N)c2C(C)=C=O)c1",
                    0.7604691006293735
                ],
                [
                    "CCN(C(C)=O)c1cccc(-c2c(C#N)ccnc2C2CC2=O)c1",
                    0.7604691006293735
                ],
                [
                    "CCN(C(C)=O)c1cccc(-c2c(C#N)ccnc2C2=C(O)C2)c1",
                    0.7604691006293735
                ],
                [
                    "CCN(C(C)=O)c1cccc(-c2c(C#N)ccnc2C2=C(C)O2)c1",
                    0.7604691006293735
                ],
                [
                    "CCN(C(C)=O)c1cccc(-c2c(C#N)ccnc2C23CC2O3)c1",
                    0.7604691006293735
                ],
                [
                    "CCN(C(C)=O)c1cccc(-c2c(C#N)ccnc2C(C)=C=O)c1",
                    0.7604691006293735
                ],
                [
                    "C=CC(=O)c1nccc(C#N)c1-c1cccc(N(CC)C(C)=O)c1",
                    0.7604691006293735
                ],
                [
                    "C=CC(=O)c1c(C#N)ccnc1-c1cccc(N(CC)C(C)=O)c1",
                    0.7604691006293735
                ],
                [
                    "C=C=C(O)c1nccc(C#N)c1-c1cccc(N(CC)C(C)=O)c1",
                    0.7604691006293735
                ],
                [
                    "C=C=C(O)c1c(C#N)ccnc1-c1cccc(N(CC)C(C)=O)c1",
                    0.7604691006293735
                ],
                [
                    "C=C1OC1c1nccc(C#N)c1-c1cccc(N(CC)C(C)=O)c1",
                    0.7604691006293735
                ],
                [
                    "C=C1OC1c1c(C#N)ccnc1-c1cccc(N(CC)C(C)=O)c1",
                    0.7604691006293735
                ],
                [
                    "C=C(C=O)c1nccc(C#N)c1-c1cccc(N(CC)C(C)=O)c1",
                    0.7604691006293735
                ],
                [
                    "C=C(C=O)c1c(C#N)ccnc1-c1cccc(N(CC)C(C)=O)c1",
                    0.7604691006293735
                ],
                [
                    "C#CC(O)c1nccc(C#N)c1-c1cccc(N(CC)C(C)=O)c1",
                    0.7604691006293735
                ],
                [
                    "C#CC(O)c1c(C#N)ccnc1-c1cccc(N(CC)C(C)=O)c1",
                    0.7604691006293735
                ],
                [
                    "CCN(C(C)=O)c1cccc(C2=c3nccc(C#N)c3=C2CO)c1",
                    0.7559289460184544
                ],
                [
                    "CCN(C(C)=O)c1cccc(C2=C(c3ncccc3C#N)C2O)c1",
                    0.7559289460184544
                ],
                [
                    "CCN(C(C)=O)c1cccc(C2=C(c3nccc(C#N)c3C)O2)c1",
                    0.7559289460184544
                ],
                [
                    "CCN(C(C)=O)c1cccc(C2=C(c3ccncc3C#N)C2O)c1",
                    0.7559289460184544
                ],
                [
                    "CCN(C(C)=O)c1cccc(C2=C(c3c(C#N)ccnc3O)C2)c1",
                    0.7559289460184544
                ],
                [
                    "CCN(C(C)=O)c1cccc(C2=C(O)Cc3nccc(C#N)c32)c1",
                    0.7559289460184544
                ],
                [
                    "CCN(C(C)=O)c1cccc(C2=C(O)Cc3c(C#N)ccnc32)c1",
                    0.7559289460184544
                ],
                [
                    "CCN(C(C)=O)c1cccc(C2=C(O)C2c2ccncc2C#N)c1",
                    0.7559289460184544
                ],
                [
                    "CCN(C(C)=O)c1cccc(C2=C(CO)c3c(C#N)ccnc32)c1",
                    0.7559289460184544
                ],
                [
                    "CCN(C(C)=O)c1cccc(-c2oc(C)c3nccc(C#N)c23)c1",
                    0.7559289460184544
                ],
                [
                    "CCN(C(C)=O)c1cccc(-c2nccc(C#N)c2CC#CO)c1",
                    0.7559289460184544
                ],
                [
                    "CCN(C(C)=O)c1cccc(-c2c(C#N)ccnc2C=CC=O)c1",
                    0.7559289460184544
                ],
                [
                    "CCN(C(C)=O)c1cccc(-c2c(C#N)ccnc2C=C2CO2)c1",
                    0.7559289460184544
                ],
                [
                    "CC#COc1nccc(C#N)c1-c1cccc(N(CC)C(C)=O)c1",
                    0.7559289460184544
                ],
                [
                    "CC#COc1c(C#N)ccnc1-c1cccc(N(CC)C(C)=O)c1",
                    0.7559289460184544
                ],
                [
                    "C#Cc1ccnc2cc(-c3cccc(N(CC)C(C)=O)c3)n(O)c12",
                    0.7559289460184544
                ],
                [
                    "C#COCc1nccc(C#N)c1-c1cccc(N(CC)C(C)=O)c1",
                    0.7559289460184544
                ],
                [
                    "C#CCOc1nccc(C#N)c1-c1cccc(N(CC)C(C)=O)c1",
                    0.7559289460184544
                ]
            ],
            "execution_time": 424450.25103497505,
            "number_scoring_function_calls": 30018364,
            "metadata": {
                "top_1": 0.7730206825239258,
                "top_10": 0.7711523374854886,
                "top_100": 0.7625080740042292,
                "internal_similarity_max": 0.875,
                "internal_similarity_mean": 0.5794318070025326,
                "internal_similarity_histogram_density": [
                    [
                        0.1,
                        0.0,
                        0.0,
                        0.0,
                        0.32800000000000007,
                        6.135999999999995,
                        3.0340000000000007,
                        0.39200000000000007,
                        0.010000000000000004,
                        0.0
                    ]
                ],
                "internal_similarity_histogram_bins": [
                    [
                        0.0,
                        0.1,
                        0.2,
                        0.30000000000000004,
                        0.4,
                        0.5,
                        0.6000000000000001,
                        0.7000000000000001,
                        0.8,
                        0.9,
                        1.0
                    ]
                ]
            }
        },
        {
            "benchmark_name": "Valsartan SMARTS",
            "score": 0.0,
            "optimized_molecules": [
                [
                    "SSCBr",
                    0.0
                ],
                [
                    "SCCC#[SH]",
                    0.0
                ],
                [
                    "SCCBr",
                    0.0
                ],
                [
                    "S=CC(Cl)CCl",
                    0.0
                ],
                [
                    "S=CC#[SH]",
                    0.0
                ],
                [
                    "P[SH](#[SH])Cl",
                    0.0
                ],
                [
                    "PPCBr",
                    0.0
                ],
                [
                    "PCCS",
                    0.0
                ],
                [
                    "PCC(Cl)=CS",
                    0.0
                ],
                [
                    "P=CCl",
                    0.0
                ],
                [
                    "P=CCBr",
                    0.0
                ],
                [
                    "P=C(Cl)Cl",
                    0.0
                ],
                [
                    "OSSF",
                    0.0
                ],
                [
                    "OSBr",
                    0.0
                ],
                [
                    "OS",
                    0.0
                ],
                [
                    "OPCCl",
                    0.0
                ],
                [
                    "OPBr",
                    0.0
                ],
                [
                    "OOC1=PC(C(S)Cl)N1",
                    0.0
                ],
                [
                    "OCCC(O)C(S)Cl",
                    0.0
                ],
                [
                    "OCC1CCC(S)=CO1",
                    0.0
                ],
                [
                    "OCC1=[SH]C1O",
                    0.0
                ],
                [
                    "OCBr",
                    0.0
                ],
                [
                    "OC1=[SH]C(CS)OC1",
                    0.0
                ],
                [
                    "OC1=PC(CS)N1",
                    0.0
                ],
                [
                    "OC1(Cl)CCC1",
                    0.0
                ],
                [
                    "OC(F)C(S)CCl",
                    0.0
                ],
                [
                    "OC(Cl)CF",
                    0.0
                ],
                [
                    "OC(CF)C1C#S1",
                    0.0
                ],
                [
                    "O=P",
                    0.0
                ],
                [
                    "NN(P)C(Cl)Br",
                    0.0
                ],
                [
                    "NCP",
                    0.0
                ],
                [
                    "NC(S)CC#[SH]",
                    0.0
                ],
                [
                    "N=CS",
                    0.0
                ],
                [
                    "N=CBr",
                    0.0
                ],
                [
                    "N#[SH](S)Cl",
                    0.0
                ],
                [
                    "N#[SH](O)Cl",
                    0.0
                ],
                [
                    "N#[SH](N)Cl",
                    0.0
                ],
                [
                    "N#SCCl",
                    0.0
                ],
                [
                    "N#S(P)(P)Cl",
                    0.0
                ],
                [
                    "F[SH]1OO1",
                    0.0
                ],
                [
                    "F[SH]1#SC1",
                    0.0
                ],
                [
                    "FSPS",
                    0.0
                ],
                [
                    "FSC1=COC(P)C1",
                    0.0
                ],
                [
                    "FP(Br)Br",
                    0.0
                ],
                [
                    "FCNNBr",
                    0.0
                ],
                [
                    "FCCP",
                    0.0
                ],
                [
                    "FCCC1C#S1",
                    0.0
                ],
                [
                    "FCC(Cl)CP",
                    0.0
                ],
                [
                    "FC1=PC1Cl",
                    0.0
                ],
                [
                    "FC(Cl)CCP",
                    0.0
                ],
                [
                    "FC(Cl)=C(Cl)Br",
                    0.0
                ],
                [
                    "FC(Cl)(Cl)C(Cl)Br",
                    0.0
                ],
                [
                    "FC(Br)C(P)(Cl)CCl",
                    0.0
                ],
                [
                    "ClPCBr",
                    0.0
                ],
                [
                    "ClC=[SH]Br",
                    0.0
                ],
                [
                    "ClC=S(Cl)Br",
                    0.0
                ],
                [
                    "ClC=PCBr",
                    0.0
                ],
                [
                    "ClC=CCBr",
                    0.0
                ],
                [
                    "ClC1=CN1",
                    0.0
                ],
                [
                    "CSSCl",
                    0.0
                ],
                [
                    "CSCF",
                    0.0
                ],
                [
                    "CSC",
                    0.0
                ],
                [
                    "CS#N",
                    0.0
                ],
                [
                    "CP(F)Br",
                    0.0
                ],
                [
                    "COCl",
                    0.0
                ],
                [
                    "CNCP",
                    0.0
                ],
                [
                    "CN(F)Br",
                    0.0
                ],
                [
                    "CCSBr",
                    0.0
                ],
                [
                    "CCPCl",
                    0.0
                ],
                [
                    "CCNO",
                    0.0
                ],
                [
                    "CCCP",
                    0.0
                ],
                [
                    "CCCO",
                    0.0
                ],
                [
                    "CCC(C)F",
                    0.0
                ],
                [
                    "CC=P",
                    0.0
                ],
                [
                    "CC(S)CCCO",
                    0.0
                ],
                [
                    "CC(S)C(O)NCO",
                    0.0
                ],
                [
                    "CC(P)(Br)PF",
                    0.0
                ],
                [
                    "CC(O)(Br)PF",
                    0.0
                ],
                [
                    "CC(CS)COCSF",
                    0.0
                ],
                [
                    "CC(CS)CCF",
                    0.0
                ],
                [
                    "CC(CCF)SO",
                    0.0
                ],
                [
                    "CC(C)C",
                    0.0
                ],
                [
                    "CC(Br)PF",
                    0.0
                ],
                [
                    "C=PCl",
                    0.0
                ],
                [
                    "C=NC",
                    0.0
                ],
                [
                    "C=CPBr",
                    0.0
                ],
                [
                    "C=CCCl",
                    0.0
                ],
                [
                    "C=CC",
                    0.0
                ],
                [
                    "C1[SH]=[SH]1",
                    0.0
                ],
                [
                    "C1CNSC1",
                    0.0
                ],
                [
                    "C1CNC1",
                    0.0
                ],
                [
                    "C1=[SH]#S1",
                    0.0
                ],
                [
                    "C#CSC",
                    0.0
                ],
                [
                    "C#CN",
                    0.0
                ],
                [
                    "C#CCCl",
                    0.0
                ],
                [
                    "C#CCBr",
                    0.0
                ],
                [
                    "C#CC=P",
                    0.0
                ],
                [
                    "C#CBr",
                    0.0
                ],
                [
                    "BrC1C=C1",
                    0.0
                ],
                [
                    "BrC1C#CC1",
                    0.0
                ]
            ],
            "execution_time": 1.871903419494629,
            "number_scoring_function_calls": 999,
            "metadata": {
                "top_1": 0.0,
                "top_10": 0.0,
                "top_100": 0.0,
                "internal_similarity_max": 0.5555555555555556,
                "internal_similarity_mean": 0.04785037577932351,
                "internal_similarity_histogram_density": [
                    [
                        8.658,
                        0.976,
                        0.2919999999999999,
                        0.06000000000000001,
                        0.010000000000000004,
                        0.003999999999999997,
                        0.0,
                        0.0,
                        0.0,
                        0.0
                    ]
                ],
                "internal_similarity_histogram_bins": [
                    [
                        0.0,
                        0.1,
                        0.2,
                        0.30000000000000004,
                        0.4,
                        0.5,
                        0.6000000000000001,
                        0.7000000000000001,
                        0.8,
                        0.9,
                        1.0
                    ]
                ]
            }
        },
        {
            "benchmark_name": "Scaffold Hop",
            "score": 0.6452985982205721,
            "optimized_molecules": [
                [
                    "CN=S1CC(F)(Br)CCC2(CCl)CCC=CCC(C)(c3on4c3C=S(F)(Cl)=N4)NC(Cl)(N(C)C(Cl)(CCl)C(C)Cl)S1(Cl)c1soc1C2(F)F",
                    0.6452985982205722
                ],
                [
                    "CN=S1CC(F)(Br)CCC2(CCl)CCC=C=CC(CCBr)(c3on4c3C=S(C)(F)=N4)NC(Cl)(N(C)CC(Cl)Cl)C1(CCl)c1soc1C2(F)F",
                    0.6452985982205722
                ],
                [
                    "CN=S1CC(F)(Br)CCC2(CCl)CCC=C=CC(CBr)(c3on4c3C=S(F)(Cl)=N4)NC(Cl)(N(C)CC(Cl)Cl)C1(CCl)c1soc1C2(F)F",
                    0.6452985982205722
                ],
                [
                    "CN=S1CC(F)(Br)CCC2(CCl)CCC=C=CC(CBr)(c3on4c3C=S(F)(Cl)=N4)NC(CCl)(N(C)C(C)CCl)C1(CCl)c1soc1C2(F)F",
                    0.6452985982205722
                ],
                [
                    "CN=S1CC(F)(Br)CCC2(CCl)CCC=C=CC(CBr)(c3on4c3C=S(F)(Cl)=N4)NC(CCl)(N(C)C(C)(C)Cl)C1(Cl)c1soc1C2(F)F",
                    0.6452985982205722
                ],
                [
                    "CN=S1CC(F)(Br)CCC2(CCl)CCC=C=CC(CBr)(c3on4c3C=S(F)(Cl)=N4)NC(CCl)(N(C)C(C)(C)Cl)C1(CCl)c1soc1C2(F)F",
                    0.6452985982205722
                ],
                [
                    "CN=S1CC(F)(Br)CCC2(CCl)CCC=C=CC(CBr)(c3on4c3C=S(F)(CCl)=N4)NC(Cl)(N(C)C(C)C(Cl)Cl)C1(CBr)c1soc1C2(F)F",
                    0.6452985982205722
                ],
                [
                    "CN=S1CC(F)(Br)CCC2(CCl)CCC=C=CC(C)(c3on4c3C=S(F)(Cl)=N4)NC(CCl)(N(CBr)C(C)CCl)C1(CCl)c1soc1C2(F)F",
                    0.6452985982205722
                ],
                [
                    "CN=S1CC(F)(Br)CCC2(CCl)CCC=C=CC(Br)(c3on4c3C=S(F)(Cl)=N4)NC(Cl)(N(CBr)CC(Cl)Cl)C1(CCl)c1soc1C2(F)F",
                    0.6452985982205722
                ],
                [
                    "CN=S1CC(F)(Br)CCC2(CCl)CCC=C=CC(Br)(c3on4c3C=S(F)(Cl)=N4)NC(Cl)(N(CBr)C(C)C(Cl)Cl)C1(CCl)c1soc1C2(F)F",
                    0.6452985982205722
                ],
                [
                    "CN=S1CC(F)(Br)CCC2(CCl)CCC=C=CC(Br)(c3on4c3C=S(F)(CCl)=N4)NC(Cl)(N(C)C(C)C(Cl)Cl)C1(CCl)c1soc1C2(F)F",
                    0.6452985982205722
                ],
                [
                    "CN=S1CC(F)(Br)CCC2(CCCl)CCC=C=CC(Br)(c3on4c3C=S(F)(Cl)=N4)NC(Cl)(N(CBr)C(C)CCl)C1(CCl)c1soc1C2(F)F",
                    0.6452985982205722
                ],
                [
                    "CN=S1CC(F)(Br)CCC2(C)CCC=C=CC(CBr)(c3on4c3C=S(F)(Cl)=N4)NC(Cl)(N(CBr)C(C)CCl)C1(Cl)c1soc1C2(F)F",
                    0.6452985982205722
                ],
                [
                    "CN=S1CC(F)(Br)CCC2(C)CCC=C=CC(CBr)(c3on4c3C=S(F)(Cl)=N4)NC(Cl)(N(C)CCCl)C1(Cl)c1soc1C2(F)F",
                    0.6452985982205722
                ],
                [
                    "CN=S1CC(F)(Br)CCC2(C)CCC=C=CC(CBr)(c3on4c3C=S(F)(Cl)=N4)NC(Cl)(N(C)CCC(Cl)Cl)C1(CCl)c1soc1C2(F)F",
                    0.6452985982205722
                ],
                [
                    "CN=S1CC(F)(Br)CCC2(C)CCC=C=CC(C)(c3on4c3C=S(F)(Cl)=N4)NC(Cl)(N(C)CCC(Cl)Cl)C1(CCl)c1soc1C2(F)F",
                    0.6452985982205722
                ],
                [
                    "CN(CCCl)C1(Cl)NC(CC(Cl)Br)(c2on3c2C=S(F)(CCl)=N3)C=C=CCCC2(CCl)CCC(F)(Br)CC(=NCl)S1(Cl)c1soc1C2(F)F",
                    0.6452985982205722
                ],
                [
                    "CN(CC(Cl)Cl)C1(Cl)NC(CBr)(c2on3c2C=S(F)(Cl)=N3)C=C=CCCC2(C)CCC(F)(Br)CS(=NCCl)C1(CCl)c1soc1C2(F)F",
                    0.6452985982205722
                ],
                [
                    "CN(CC(C)(Cl)C(Cl)Cl)C1(Cl)NC(C)(c2on3c2C=S(F)(CCl)=N3)CC=CCCC2(CCl)CCC(F)(Br)CS(=NCl)C1(Cl)c1soc1C2(F)F",
                    0.6452985982205722
                ],
                [
                    "CN(C(Cl)C(Cl)Cl)C1(CCl)NC(CBr)(c2on3c2C=S(F)(Cl)=N3)C=C=CCCC2(CCl)CCC(F)(Br)CS(=NCCl)C1(Cl)c1soc1C2(F)F",
                    0.6452985982205722
                ],
                [
                    "CN(C(Cl)C(Cl)Cl)C1(C)NC(Br)(c2on3c2C=S(F)(Cl)=N3)C=CCCCC2(CCl)CCC(F)(Br)CS(=NCl)C1(Cl)c1soc1C2(F)F",
                    0.6452985982205722
                ],
                [
                    "CN(C(Cl)C(Cl)CCl)C1(CCl)NC(Br)(c2on3c2C=S(F)(Cl)=N3)CC=CCCC2(CCCl)CCC(F)(Br)CS(=NCl)C1(Cl)c1soc1C2(F)F",
                    0.6452985982205722
                ],
                [
                    "CN(C(Cl)C(C)(Cl)Cl)C1(Cl)NC(CBr)(c2on3c2C=S(F)(CCl)=N3)CC=CCCC2(CCl)CCC(F)(Br)CS(=NCl)C1(Cl)c1soc1C2(F)F",
                    0.6452985982205722
                ],
                [
                    "CN(C(Cl)(Cl)C(Cl)Br)C1(CCl)NC(Br)(c2on3c2C=S(F)(Cl)=N3)C=C=CCCC2(CCl)CCC(F)(Br)CS(=NCCl)C1(Cl)c1soc1C2(F)F",
                    0.6452985982205722
                ],
                [
                    "CN(C(Cl)(CCCl)C(Cl)Cl)C1(Cl)NC(Cl)(c2on3c2C=S(C)(F)=N3)CC=CCCC2(C)CCC(F)(Br)CS(=NCl)C1(Cl)c1soc1C2(F)F",
                    0.6452985982205722
                ],
                [
                    "CN(C(Cl)(CCCl)C(Cl)Cl)C1(Cl)NC(C)(c2on3c2C=S(C)(F)=N3)CC=CCCC2(C)CCC(F)(Br)CS(=NCl)C1(Cl)c1soc1C2(F)F",
                    0.6452985982205722
                ],
                [
                    "CN(C(Cl)(CBr)C(Cl)Cl)C1(Cl)NC(Br)(c2on3c2C=S(F)(CCl)=N3)CC=CCCC2(CCl)CCC(F)(Br)CS(=NCl)S1(Cl)c1soc1C2(F)F",
                    0.6452985982205722
                ],
                [
                    "CN(C(Cl)(CBr)C(Cl)Cl)C1(Cl)NC(Br)(c2on3c2C=S(F)(CCl)=N3)CC=CCCC2(CCl)CCC(F)(Br)CS(=NCl)C1(Cl)c1soc1C2(F)F",
                    0.6452985982205722
                ],
                [
                    "CN(C(Cl)(Br)C(Cl)Cl)C1(Cl)NC(CBr)(c2on3c2C=S(F)(CCl)=N3)CC=CCCC2(CCl)CCC(F)(Br)CS(=NCl)C1(Cl)c1soc1C2(F)F",
                    0.6452985982205722
                ],
                [
                    "CN(C(CCl)CCl)C1(Cl)NC(Cl)(c2on3c2C=S(F)(Cl)=N3)C=C=CCCC2(CCCl)CCS(F)(Br)CS(=NCl)C1(CCl)c1soc1C2(F)F",
                    0.6452985982205722
                ],
                [
                    "CN(C(CCl)C(Cl)Cl)C1(Cl)NC(CCBr)(c2on3c2C=S(F)(Cl)=N3)CC=CCCC2(C)CCC(F)(Br)CS(=NBr)C1(Cl)c1soc1C2(F)F",
                    0.6452985982205722
                ],
                [
                    "CN(C(C)(Cl)CCl)C1(Cl)NC(CBr)(c2on3c2C=S(F)(Cl)=N3)CC=CCCC2(CCCl)CCC(F)(Br)CS(=NBr)C1(Cl)c1soc1C2(F)F",
                    0.6452985982205722
                ],
                [
                    "CN(C(C)(Cl)CCl)C1(Cl)NC(C)(c2on3c2C=S(F)(CCCl)=N3)CC=CCCC2(C)CCC(F)(Br)CS(=NCl)C1(Cl)c1soc1C2(F)F",
                    0.6452985982205722
                ],
                [
                    "CN(C(C)(Cl)C(Cl)CCl)C1(Cl)NC(C)(c2on3c2C=S(F)(Cl)=N3)CC=CCCC2(CCl)CCC(F)(Br)CS(=NCl)C1(C)c1soc1C2(F)F",
                    0.6452985982205722
                ],
                [
                    "CN(C(C)(Cl)C(Cl)(Cl)CCl)C1(Cl)NC(CCl)(c2on3c2C=S(C)(F)=N3)CC=CCCC2(C)CCC(F)(Br)CS(=NCl)C1(Cl)c1soc1C2(F)F",
                    0.6452985982205722
                ],
                [
                    "CN(C(C)(CCl)C(Cl)(Cl)Br)C1(Cl)NC(C)(c2sn3c2C=S(F)(Cl)=N3)CC=CCCC2(CCl)CCC(F)(Br)CS(=NCl)C1(Cl)c1soc1C2(F)F",
                    0.6452985982205722
                ],
                [
                    "CN(C(C)(CCCl)C(Cl)Cl)C1(Cl)NC(C)(c2on3c2C=S(F)(Cl)=N3)CC=CCCC2(C)CCC(F)(Br)CS(=NBr)C1(Cl)c1soc1C2(F)F",
                    0.6452985982205722
                ],
                [
                    "CN(C(C)(CCCl)C(Cl)Cl)C1(Cl)NC(C)(c2on3c2C=S(F)(Cl)=N3)CC=CCCC2(C)CCC(F)(Br)CS(=NBr)C1(CCl)c1soc1C2(F)F",
                    0.6452985982205722
                ],
                [
                    "CN(C(C)(CBr)C(Cl)Cl)C1(Cl)NC(c2on3c2C=S(F)(Cl)=N3)(C(Cl)Br)CC=CCCC2(C)CCC(F)(Br)CS(=NBr)C1(Cl)c1soc1C2(F)F",
                    0.6452985982205722
                ],
                [
                    "CN(C(C)(C)Cl)C1(Cl)NC(CBr)(c2on3c2C=S(F)(Cl)=N3)CC=CCCC2(CCl)CCC(F)(Br)CS(=NBr)C1(C)c1soc1C2(F)F",
                    0.6452985982205722
                ],
                [
                    "CN(C(Br)CCl)C1(Cl)NC(CC(Cl)Br)(c2on3c2C=S(F)(Cl)=N3)C=C=CCCC2(CCl)CCC(F)(Br)CC(=NCl)S1(Cl)c1soc1C2(F)F",
                    0.6452985982205722
                ],
                [
                    "CN(C(Br)CCl)C1(Cl)NC(CC(Cl)Br)(c2on3c2C=S(F)(Cl)=N3)C=C=CCCC2(C)CCC(F)(Br)CC(=NCl)S1(Cl)c1soc1C2(F)F",
                    0.6452985982205722
                ],
                [
                    "CN(C(Br)CCl)C1(Cl)NC(CC(Cl)Br)(c2on3c2C=S(F)(CCl)=N3)C=C=CCCC2(CCl)CCC(F)(Br)CC(=NCl)S1(Cl)c1soc1C2(F)F",
                    0.6452985982205722
                ],
                [
                    "CN(C(Br)C(Cl)CCl)C1(Cl)NC(c2on3c2C=S(F)(Cl)=N3)(C(Cl)Br)C=C=CCCC2(C)CCC(F)(Br)CC(=NCl)C1(Cl)c1soc1C2(F)F",
                    0.6452985982205722
                ],
                [
                    "CN(C(Br)(Br)CCl)C1(Cl)NC(c2on3c2C=S(F)(Cl)=N3)(C(Cl)Br)C=C=CCCC2(C)CCC(F)(Br)CC(=NCl)C1(Cl)c1soc1C2(F)F",
                    0.6452985982205722
                ],
                [
                    "CCN(CC(C)C(Cl)Cl)C1(Cl)NC(CBr)(c2on3c2C=S(F)(Cl)=N3)C=CCCCC2(CBr)CCC(F)(Br)CS(=NBr)C1(Cl)c1soc1C2(F)F",
                    0.6452985982205722
                ],
                [
                    "CCN(CBr)C1(Cl)NC(CBr)(c2on3c2C=S(F)(Cl)=N3)C=C=CCCC2(CCl)CCC(F)(Br)CS(=NCC(Cl)Cl)C1(CCl)c1soc1C2(F)F",
                    0.6452985982205722
                ],
                [
                    "CCN(C)C1(C(Cl)C(Cl)Cl)NC(CC)(c2on3c2C=S(F)(Cl)=N3)C=C=CCCC2(CCl)CCC(F)(Br)CS(=NC)C1(CCl)c1soc1C2(F)F",
                    0.6452985982205722
                ],
                [
                    "CCN(C)C1(C(Cl)C(Cl)Cl)NC(CBr)(c2on3c2C=S(F)(Cl)=N3)C=C=CCCC2(CCl)CCC(F)(Br)CS(=NC)C1(CCl)c1soc1C2(F)F",
                    0.6452985982205722
                ],
                [
                    "CCN(C(Cl)(CC)C(Cl)Br)C1(Cl)NC(Br)(c2on3c2C=S(F)(Cl)=N3)CC=C=CCC2(CCl)CCC(F)(Br)CC(=NCl)C1(Br)c1soc1C2(F)F",
                    0.6452985982205722
                ],
                [
                    "CCN(C(C)Cl)C1(Cl)NC(Br)(c2on3c2C=S(F)(Cl)=N3)CCC=CCC2(C)CCC(F)(Br)CC(=NCl)C1(C(Cl)Cl)c1soc1C2(F)F",
                    0.6452985982205722
                ],
                [
                    "CCN(C(C)(Cl)Cl)C1(Cl)NC(Br)(c2on3c2C=S(F)(Cl)=N3)CCC=CCC2(CCl)CCC(F)(Br)CS(=NCl)C1(C(Cl)Cl)c1soc1C2(F)F",
                    0.6452985982205722
                ],
                [
                    "CCN(C(C)(Cl)C(Cl)Cl)C1(Cl)NC(Br)(c2on3c2C=S(F)(Cl)=N3)CC=C=CCC2(CCl)CCC(F)(Br)CC(=NCl)C1(Cl)c1soc1C2(F)F",
                    0.6452985982205722
                ],
                [
                    "CCN(C(C)(Cl)C(Cl)Cl)C1(Cl)NC(Br)(c2on3c2C=S(F)(Cl)=N3)CC=C=CCC2(C)CCC(F)(Br)CC(=NCl)C1(Cl)c1soc1C2(F)F",
                    0.6452985982205722
                ],
                [
                    "CCN(C(C)(Cl)C(Cl)Cl)C1(Cl)NC(Br)(c2on3c2C=S(F)(Br)=N3)CC=C=CCC2(CCl)CCC(F)(Br)CC(=NCl)C1(Cl)c1soc1C2(F)F",
                    0.6452985982205722
                ],
                [
                    "CCN(C(C)(Cl)C(Cl)(Cl)Br)C1(Cl)NC(Br)(c2on3c2C=S(F)(Cl)=N3)CC=C=CCC2(CCl)CCC(F)(Br)CC(=NCl)C1(Cl)c1soc1C2(F)F",
                    0.6452985982205722
                ],
                [
                    "CCCN(CC)C1(Br)NC(Br)(c2on3c2C=S(F)(Cl)=N3)CCC=CCC2(CCl)CCC(F)(Br)CC(=NCl)C1(Cl)c1soc1C2(F)F",
                    0.6452985982205722
                ],
                [
                    "CCCN(C(C)C)C1(Cl)NC(Br)(c2on3c2C=S(F)(Cl)=N3)CCC=CCC2(CBr)CCC(F)(Br)CC(=NCl)C1(Cl)c1soc1C2(F)F",
                    0.6452985982205722
                ],
                [
                    "CCCC12CC=CCCC(Br)(c3on4c3C=S(F)(Cl)=N4)NC(Cl)(N(CC)C(C)Cl)C(C(Cl)Cl)(C(=NCl)CC(F)(Br)CC1)c1soc1C2(F)F",
                    0.6452985982205722
                ],
                [
                    "CCCC1(c2on3c2C=S(F)(Cl)=N3)C=C=C=CCC2(CCl)CCC(F)(Br)CS(=NCl)C(Cl)(c3soc3C2(F)F)C(Cl)(N(C)C(C)=C(Cl)Cl)N1",
                    0.6452985982205722
                ],
                [
                    "CCCC1(c2on3c2C=S(F)(Cl)=N3)C=C=C=CCC2(CCl)CCC(F)(Br)CS(=NCl)C(C)(c3soc3C2(F)F)C(Cl)(N(C)C(C)=CCl)N1",
                    0.6452985982205722
                ],
                [
                    "CCC12CCC=CCC(C)(c3sn4c3C=S(F)(Cl)=N4)NC(Cl)(N(C)C(C)(CCl)C(Cl)Cl)C(Cl)(c3soc3C1(F)F)S(=NCl)CC(F)(Br)CC2",
                    0.6452985982205722
                ],
                [
                    "CCC12CCC=C=CC(CBr)(c3on4c3C=S(F)(Cl)=N4)NC(Cl)(N(C)CCCl)C(Cl)(c3soc3C1(F)F)S(=NBr)CC(F)(Br)CC2",
                    0.6452985982205722
                ],
                [
                    "CCC12CCC=C=CC(Br)(c3on4c3C=S(F)(Cl)=N4)NC(Cl)(N(CBr)C(C)C(Cl)Cl)C(CCl)(c3soc3C1(F)F)S(=NCCl)CC(F)(Br)CC2",
                    0.6452985982205722
                ],
                [
                    "CCC1(c2sn3c2C=S(F)(Cl)=N3)CC=CCCC2(CCl)CCC(F)(Br)CC(=NCl)C(Cl)(c3soc3C2(F)F)C(Cl)(N(CCl)CCl)N1",
                    0.6452985982205722
                ],
                [
                    "CCC1(c2sn3c2C=S(F)(Cl)=N3)C=C=CCCC2(CCl)CCC(F)(Br)CC(=NCl)C(Cl)(c3soc3C2(F)F)C(Cl)(N(CCl)CCCl)N1",
                    0.6452985982205722
                ],
                [
                    "CCC1(c2on3c2C=S(F)(Cl)=N3)C=C=CCCC2(CCl)CCC(F)(Br)CC(=NCl)C(Cl)(c3soc3C2(F)F)C(C)(N(CCl)CC(Br)CCl)N1",
                    0.6452985982205722
                ],
                [
                    "CCC1(c2on3c2C=S(F)(Cl)=N3)C=C=CCCC2(CCl)CCC(F)(Br)CC(=NCl)C(C)(c3soc3C2(F)F)C(C)(N(CCl)CC(Br)CCl)N1",
                    0.6452985982205722
                ],
                [
                    "CCC1(c2on3c2C=S(F)(Cl)=N3)C=C=C=CCC2(CCl)CCC(F)(Br)CS(=NCl)C(C)(c3soc3C2(F)F)C(CCl)(N(C)C(C)=C(Cl)Cl)N1",
                    0.6452985982205722
                ],
                [
                    "CCC1(c2on3c2C=S(F)(CCCl)=N3)CC=CCCC2(CCl)CCC(F)(Br)CS(=NCl)C(Cl)(c3soc3C2(F)F)C(Cl)(N(C)C(C)(Cl)CCl)N1",
                    0.6452985982205722
                ],
                [
                    "CCC(Cl)N(C(C)(Cl)CC)C1(Cl)NC(Br)(c2on3c2C=S(F)(Cl)=N3)CCC=CCC2(CCl)CCC(F)(Br)CC(=NCl)C1(Cl)c1soc1C2(F)F",
                    0.6452985982205722
                ],
                [
                    "CCC(Cl)(Cl)N(C)C1(Cl)NC(Br)(c2on3c2C=S(F)(Cl)=N3)C=C=CCCC2(C)CCC(F)(Br)CS(=NC)C1(C(Cl)Cl)c1soc1C2(F)F",
                    0.6452985982205722
                ],
                [
                    "CCC(C)(C(Cl)Cl)N(C)C1(Cl)NC(CBr)(c2on3c2C=S(F)(Cl)=N3)C=C=CCCC2(CBr)CCC(F)(Br)CS(=NCl)C1(Cl)c1soc1S2(F)F",
                    0.6452985982205722
                ],
                [
                    "CCC(C)(C(Cl)Cl)N(C)C1(C)NC(CBr)(c2on3c2C=S(F)(Cl)=N3)C=C=CCCC2(CBr)CCC(F)(Br)CS(=NCl)C1(Cl)c1soc1C2(F)F",
                    0.6452985982205722
                ],
                [
                    "CCC(Br)N(C)C1(Cl)NC(c2on3c2C=S(F)(CCl)=N3)(C(Cl)Br)C=C=CCCC2(CBr)CCC(F)(Br)CC(=NCCl)C1(Cl)c1soc1C2(F)F",
                    0.6452985982205722
                ],
                [
                    "CC12CCC=CCC(CCBr)(c3on4c3C=S(F)(Cl)=N4)NC(Cl)(N(CBr)C(CCl)C(Cl)Cl)C(Cl)(c3soc3C1(F)F)S(=NBr)CC(F)(Br)CC2",
                    0.6452985982205722
                ],
                [
                    "CC12CCC=CCC(CBr)(c3on4c3C=S(F)(Cl)=N4)NC(Cl)(N(CBr)CC(CCl)C(Cl)Cl)C(Cl)(c3soc3C1(F)F)S(=NBr)CC(F)(Br)CC2",
                    0.6452985982205722
                ],
                [
                    "CC12CCC=CCC(CBr)(c3on4c3C=S(F)(Cl)=N4)NC(Cl)(N(CBr)C(CCl)CCl)C(Cl)(c3soc3C1(F)F)S(=NBr)CC(F)(Br)CC2",
                    0.6452985982205722
                ],
                [
                    "CC1(c2sn3c2C=S(F)(Cl)=N3)CC=CCCC2(CCl)CCC(F)(Br)CS(=NCl)C(Cl)(c3soc3C2(F)F)C(Cl)(N(CCl)C(C)(CCl)C(Cl)Br)N1",
                    0.6452985982205722
                ],
                [
                    "CC1(c2sn3c2C=S(F)(Cl)=N3)CC=CCCC2(CCl)CCC(F)(Br)CS(=NCl)C(Cl)(c3soc3C2(F)F)C(Cl)(N(CCl)C(C)(C)C(Cl)Cl)N1",
                    0.6452985982205722
                ],
                [
                    "CC1(c2on3c2C=S(F)(CCl)=N3)CC=CCCC2(C)CCC(F)(Br)CS(=NBr)C(Cl)(c3soc3C2(F)F)C(Cl)(N(C(Br)Br)C(CCl)C(Cl)Cl)N1",
                    0.6452985982205722
                ],
                [
                    "CC(Cl)N(C)C1(Cl)NC(CC(Cl)Cl)(c2on3c2C=S(F)(C(Cl)Br)=N3)CC=CCCC2(CCl)CCC(F)(Br)CS(=NCl)C1(Cl)c1soc1C2(F)F",
                    0.6452985982205722
                ],
                [
                    "CC(Cl)N(C)C1(C(Cl)Cl)NC(c2on3c2C=S(F)(Cl)=N3)(C(C)Br)C=C=CCCC2(CBr)CCC(F)(Br)CS(=NCl)C1(Cl)c1soc1C2(F)F",
                    0.6452985982205722
                ],
                [
                    "CC(Cl)C1(c2on3c2C=S(F)(CCl)=N3)C=C=CCCC2(CCl)CCC(F)(Br)CC(=NCl)C(Cl)(c3soc3C2(F)F)C(Cl)(N(C)C(CCl)CBr)N1",
                    0.6452985982205722
                ],
                [
                    "CC(Cl)C(Cl)N(C)C1(Cl)NC(C)(c2on3c2C=S(F)(Cl)=N3)CC=CCCC2(CCl)CCC(F)(Br)CS(=NC(Cl)CCl)S1(Cl)c1soc1C2(F)F",
                    0.6452985982205722
                ],
                [
                    "CC(Cl)C(Cl)(CCl)N(C)C1(Cl)NC(C)(c2on3c2C=S(F)(Cl)=N3)CC=CCCC2(CCl)CCC(F)(Br)CS(=NCl)S1(Cl)c1soc1C2(F)F",
                    0.6452985982205722
                ],
                [
                    "CC(Cl)C(C)N(C)C1(Cl)NC(Br)(c2on3c2C=S(F)(Cl)=N3)C=C=CCCC2(CCl)CCC(F)(Br)CS(=NBr)C1(Cl)c1soc1C2(F)F",
                    0.6452985982205722
                ],
                [
                    "CC(Cl)(CCl)N(CCCl)C1(Cl)NC(Br)(c2on3c2C=S(F)(Cl)=N3)CC=C=CCC2(CCl)CCC(F)(Br)CC(=NCl)C1(Cl)c1soc1C2(F)F",
                    0.6452985982205722
                ],
                [
                    "CC(CN(C)C1(Cl)NC(Br)(c2on3c2C=S(F)(Cl)=N3)C=CCCCC2(C)CCC(F)(Br)CS(=NBr)C1(Cl)c1soc1C2(F)F)C(Cl)Cl",
                    0.6452985982205722
                ],
                [
                    "CC(CCl)N(C)C1(Cl)NC(C)(c2on3c2C=S(F)(Cl)=N3)C=C=C=CCC2(CCl)CCC(F)(Br)CS(=NCl)C1(CBr)c1soc1C2(F)F",
                    0.6452985982205722
                ],
                [
                    "CC(CCl)N(C)C1(CCl)NC(C)(c2on3c2C=S(F)(Cl)=N3)C=C=C=CCC2(CCl)CCC(F)(Br)CS(=NCl)C1(C)c1soc1C2(F)F",
                    0.6452985982205722
                ],
                [
                    "CC(CCl)N(C)C1(C(Cl)Cl)NC(CBr)(c2on3c2C=S(F)(Cl)=N3)C=C=CCCC2(CBr)CCC(F)(Br)CS(=NCl)C1(Cl)c1soc1C2(F)F",
                    0.6452985982205722
                ],
                [
                    "CC(CCl)N(C(Br)C(Cl)Cl)C1(Cl)NC(C)(c2on3c2C=S(F)(Cl)=N3)CC=CCCC2(CBr)CCC(F)(Br)CS(=NBr)C1(Cl)c1ssc1C2(F)F",
                    0.6452985982205722
                ],
                [
                    "CC(CCl)(C(Cl)Cl)N(CBr)C1(Cl)NC(Br)(c2on3c2C=S(C)(F)=N3)CC=CCCC2(CBr)CCC(F)(Br)CS(=NCl)C1(Cl)c1soc1C2(F)F",
                    0.6452985982205722
                ],
                [
                    "CC(C)C(Cl)(Cl)N(CBr)C1(Cl)NC(CBr)(c2on3c2C=S(F)(Cl)=N3)CC=CCCC2(C)CCC(F)(Br)CS(=NBr)C1(Cl)c1soc1C2(F)F",
                    0.6452985982205722
                ],
                [
                    "CC(C)C(C)N(C)C1(CCl)NC(Br)(c2on3c2C=S(F)(Cl)=N3)C=C=CCCC2(CCl)CCC(F)(Br)CS(=NBr)C1(Cl)c1soc1C2(F)F",
                    0.6452985982205722
                ],
                [
                    "CC(C)(C(Cl)Cl)N(CCl)C1(Cl)NC(CBr)(c2on3c2C=S(F)(Cl)=N3)C=C=CCCC2(CBr)CCC(F)(Br)CS(=NCl)C1(Cl)c1soc1C2(F)F",
                    0.6452985982205722
                ],
                [
                    "CC(C(Cl)Cl)C(Br)N(C)C1(Cl)NC(CBr)(c2on3c2C=S(F)(Cl)=N3)CC=CCCC2(CBr)CCC(F)(Br)CS(=NBr)C1(Cl)c1soc1C2(F)F",
                    0.6452985982205722
                ],
                [
                    "CC(C(Cl)Br)N(C)C1(Cl)NC(C)(c2on3c2C=S(F)(Cl)=N3)C=C=C=CCC2(CCCl)CCC(F)(Br)CS(=NCl)C1(Br)c1soc1C2(F)F",
                    0.6452985982205722
                ],
                [
                    "CC(Br)(CCl)N(C(Br)C(Cl)Cl)C1(Cl)NC(Br)(c2on3c2C=S(F)(Cl)=N3)CC=CCCC2(C)CCC(F)(Br)CS(=NBr)C1(Cl)c1soc1C2(F)F",
                    0.6452985982205722
                ]
            ],
            "execution_time": 106.47077918052673,
            "number_scoring_function_calls": 1000,
            "metadata": {
                "top_1": 0.6452985982205722,
                "top_10": 0.6452985982205722,
                "top_100": 0.6452985982205718,
                "internal_similarity_max": 0.9292929292929293,
                "internal_similarity_mean": 0.4700157821673914,
                "internal_similarity_histogram_density": [
                    [
                        0.1,
                        0.0,
                        0.019999999999999993,
                        1.7640000000000005,
                        4.976000000000002,
                        2.203999999999998,
                        0.6880000000000002,
                        0.18000000000000005,
                        0.05800000000000001,
                        0.010000000000000004
                    ]
                ],
                "internal_similarity_histogram_bins": [
                    [
                        0.0,
                        0.1,
                        0.2,
                        0.30000000000000004,
                        0.4,
                        0.5,
                        0.6000000000000001,
                        0.7000000000000001,
                        0.8,
                        0.9,
                        1.0
                    ]
                ]
            }
        },
        {
            "benchmark_name": "Deco Hop",
            "score": 0.9991158267020338,
            "optimized_molecules": [
                [
                    "FC1(F)C23CCCC(CCl)(C2)S24(Cl)(Br)SCS(Cl)(CCl)C=c5c(Nc6ccc7ncsc7c6)nc6c(c53)C35OCC2(Br)C(Br)(C3(Br)CN=6)S154",
                    0.9991158267020336
                ],
                [
                    "CS12(Br)=CC34COC56c7c8c(c(Nc9ccc%10ncsc%10c9)nc7=NCC5(Br)C3(Br)C63C(F)(F)C85CCC(CCl)(C5)S43(Cl)(CC(Cl)Br)SC1)=C2",
                    0.9991158267020336
                ],
                [
                    "CS1(Cl)C=c2c(Nc3ccc4ncsc4c3)nc3c4c2C25CCCC(CCl)(C2)S2(Cl)(CBr)(SC1)C1(Br)COC46C(Cl)(CN=3)C1(Cl)S62C5(F)F",
                    0.9991158267020336
                ],
                [
                    "CS1(Cl)C=c2c(Nc3ccc4ncsc4c3)nc3c4c2C25CCCC(CCl)(C2)S2(Cl)(CBr)(SC1)C1(Br)COC46C(Br)(CN=3)C1(Cl)C62C5(F)F",
                    0.9991158267020336
                ],
                [
                    "CS1(Cl)C=c2c(Nc3ccc4ncsc4c3)nc3c4c2C25CCCC(CBr)(C2)S2(Cl)(CCCl)(SC1)C1(Br)COC46C(Br)(CN=3)C1(Cl)C62C5(F)F",
                    0.9991158267020336
                ],
                [
                    "CS1(Cl)C=c2c(Nc3ccc4ncsc4c3)nc3c4c2C25CCC(CCl)(C2)S26(Cl)(CCCC27COC42C(CCl)(CN=3)C7(Cl)C26C5(F)F)SC1",
                    0.9991158267020336
                ],
                [
                    "CS1(Cl)C=c2c(Nc3ccc4ncsc4c3)nc3c4c2C25CCC(CCl)(C2)S26(Cl)(CC#CCC27COC42C(CCl)(CN=3)C7(Cl)S26C5(F)F)SC1",
                    0.9991158267020336
                ],
                [
                    "CS1(Cl)C=c2c(Nc3ccc4ncsc4c3)nc3c4c2C25CCC(CCl)(C2)S26(Cl)(CC#CC7(COC48C(CCl)(CN=3)C7(Cl)C82C5(F)F)C6)SC1",
                    0.9991158267020336
                ],
                [
                    "CS1(Cl)C=c2c(Nc3ccc4ncsc4c3)nc3c4c2C25CC(CCl)(C2)S26(Br)(CCC#CCC27COC42C(Br)(CCN=3)C7(Cl)S26C5(F)F)SC1",
                    0.9991158267020336
                ],
                [
                    "CS1(Cl)C=c2c(Nc3ccc4ncsc4c3)nc3c4c2C25CC(CCl)(C2)S26(Br)(CCC#CCC27COC42C(Br)(CCN=3)C7(Cl)C26C5(F)F)SC1",
                    0.9991158267020336
                ],
                [
                    "CS1(Cl)C=c2c(Nc3ccc4ncsc4c3)nc3c4c2C25CC(CCl)(C2)S26(Br)(CCC#CCC27COC42C(Br)(C=CN=3)C7(Cl)C26C5(F)F)SC1",
                    0.9991158267020336
                ],
                [
                    "CS1(C)C=c2c(Nc3ccc4ncsc4c3)nc3c4c2C25CCC(CCl)(C2)S26(Cl)(CC#CCC27COC42C(Cl)(CN=3)C7(Cl)C26C5(F)F)SC1",
                    0.9991158267020336
                ],
                [
                    "CS1(C)C=c2c(Nc3ccc4ncsc4c3)nc3c4c2C25CCC(CCl)(C2)S26(Cl)(CC#CCC27COC42C(CCl)(CN=3)C7(Cl)C26C5(F)F)SC1",
                    0.9991158267020336
                ],
                [
                    "CS1(C)C=c2c(Nc3ccc4ncsc4c3)nc3c4c2C25CCC(CCl)(C2)S26(Cl)(CC#CCC27COC42C(CCl)(CN=3)C7(Cl)C26C5(F)F)OC1",
                    0.9991158267020336
                ],
                [
                    "CS1(C)C=c2c(Nc3ccc4ncsc4c3)nc3c4c2C25CC(CCl)(C2)S26(Cl)(C#CCC27COC42C(CCl)(CN=3)C7(Cl)C26C5(F)F)SC1",
                    0.9991158267020336
                ],
                [
                    "CCS123(Cl)SCS(C)(Cl)C=c4c(Nc5ccc6ncsc6c5)nc5c6c4C(C)(CC1(C)CCCl)C(F)(F)C21C62OCC3(CBr)C1(Cl)C2(Br)CN=5",
                    0.9991158267020336
                ],
                [
                    "CCS1(Cl)C=c2c(Nc3ccc4ncsc4c3)nc3c4c2S25CCCC(C)(C2)S2(Cl)(CCl)(SC1)C1(C)COC46C(CBr)(CN=3)C1(Cl)C62S5(F)F",
                    0.9991158267020336
                ],
                [
                    "CCS1(Cl)C=c2c(Nc3ccc4ncsc4c3)nc3c4c2C25CCCC(CCl)(C2)S2(Cl)(CBr)(SC1)C1(C)COC46C(Br)(CN=3)C1(Cl)C62C5(F)F",
                    0.9991158267020336
                ],
                [
                    "CCS1(Cl)C=c2c(Nc3ccc4ncsc4c3)nc3c4c2C25CCCC(CCl)(C2)S2(Cl)(Br)(SC1)C1(C)COC46C(Br)(CN=3)C1(Cl)C62C5(F)F",
                    0.9991158267020336
                ],
                [
                    "CCS1(Cl)C=c2c(Nc3ccc4ncsc4c3)nc3c4c2C25CCCC(C)(C2)S2(Cl)(CCl)(SC1)C1(C)COC46C(CBr)(CN=3)C1(Cl)C62S5(F)F",
                    0.9991158267020336
                ],
                [
                    "CCS1(Cl)C=c2c(Nc3ccc4ncsc4c3)nc3c4c2C25CCCC(C)(C2)S2(Cl)(CBr)(SC1)C1(C)COC46C(Br)(CN=3)C1(Cl)C62C5(F)F",
                    0.9991158267020336
                ],
                [
                    "CCS1(Cl)C=c2c(Nc3ccc4ncsc4c3)nc3c4c2C25CCC(CCl)(C2)S2(Cl)(C(Cl)Br)(SC1)C1(Br)COC46C(Br)(CN=3)C1(Cl)S62C5(F)F",
                    0.9991158267020336
                ],
                [
                    "CCS1(Cl)C=c2c(Nc3ccc4ncsc4c3)nc3c4c2C2(C)CC(C)(CCl)S5(C)(Cl)(SC1)C1(C(Br)Br)COC46C(Br)(CN=3)C1(Cl)C65C2(F)F",
                    0.9991158267020336
                ],
                [
                    "CCS1(Br)C=c2c(Nc3ccc4ncsc4c3)nc3c4c2C25CCCC(C)(C2)S2(Cl)(C(Cl)Br)(SC1)C1(C)COC46C(Br)(CN=3)C1(Br)C62C5(F)F",
                    0.9991158267020336
                ],
                [
                    "CCS1(Br)C=c2c(Nc3ccc4ncsc4c3)nc3c4c2C2(C)CC(C)(CCl)S5(Cl)(CCl)(SC1)C1(C)COC46C(CBr)(CN=3)C1(Br)C65C2(F)F",
                    0.9991158267020336
                ],
                [
                    "CCCS1(Cl)C=c2c(Nc3ccc4ncsc4c3)nc3c4c2C25CCCC(C)(C2)S2(Cl)(CCl)(SC1)C1(C)COC46C(Br)(CN=3)C1(Cl)C62S5(F)F",
                    0.9991158267020336
                ],
                [
                    "CCC12CS3(C1)c1c4c5nc(Nc6ccc7ncsc7c6)c1=CS(C)(C)CSS21(Cl)(C(Cl)Cl)C2(C)COC46C(Br)(CN=5)CC2(C)C61C3(F)F",
                    0.9991158267020336
                ],
                [
                    "CCC12CS3(C1)c1c4c5nc(Nc6ccc7ncsc7c6)c1=CS(C)(C)CSS21(Cl)(C(Cl)(Cl)Br)C2(C)COC46C(Br)(CN=5)CC2(Cl)C61C3(F)F",
                    0.9991158267020336
                ],
                [
                    "CCC12COC34c5c6c7c(Nc8ccc9ncsc9c8)nc5=NCCC3(Br)C1(Cl)C41C(F)(F)C63CC(CCl)(C3)S21(Cl)(C(C)Cl)SCS(C)(Cl)C=7",
                    0.9991158267020336
                ],
                [
                    "CCC12COC34c5c6c7c(Nc8ccc9ncsc9c8)nc5=NCC3(Br)C1(Cl)C41C(F)(F)C63CCC(CCl)(C3)S21(CC)(CCl)SCS(C)(Cl)C=7",
                    0.9991158267020336
                ],
                [
                    "CCC12COC34c5c6c7c(Nc8ccc9ncsc9c8)nc5=NCC3(Br)C1(Cl)C41C(F)(F)C63CCC(CCl)(C3)S21(C)(CC)SCS(C)(Cl)C=7",
                    0.9991158267020336
                ],
                [
                    "CCC12COC34c5c6c7c(Nc8ccc9ncsc9c8)nc5=NCC3(Br)C1(Cl)C41C(F)(F)C63CC(CCl)(C3)S21(Cl)(C(C)C)SCS(C)(Cl)C=7",
                    0.9991158267020336
                ],
                [
                    "CCC12COC34c5c6c7c(Nc8ccc9ncsc9c8)nc5=NCC3(Br)C1(Cl)C41C(F)(F)C63CC(C)(C3)S21(Cl)(C(Cl)Br)SCS(Cl)(CBr)C=7",
                    0.9991158267020336
                ],
                [
                    "CCC12CN=c3nc(Nc4ccc5ncsc5c4)c4c5c3C13OCC16CC#CCS17(Cl)(SCS(C)(C)C=4)C1(CCl)CCC5(C1)C(F)(F)C37C26Cl",
                    0.9991158267020336
                ],
                [
                    "CCC12CCOC34c5c6c7c(Nc8ccc9ncsc9c8)nc5=NCC3(Cl)C1(Cl)C41C(F)(F)C63CCC(C)(C3)S21(C)(Cl)SCS(Cl)(CCl)C=7",
                    0.9991158267020336
                ],
                [
                    "CCC12CCOC34c5c6c7c(Nc8ccc9ncsc9c8)nc5=NCC3(Br)C1(Cl)C41C(F)(F)C63CCC(CCl)(C3)S21(Cl)(CC)SCS(Cl)(Br)C=7",
                    0.9991158267020336
                ],
                [
                    "CCC12CCCC3(C1)c1c4c5nc(Nc6ccc7ncsc7c6)c1=CS(C)(Cl)CSS21(Cl)(Br)C2(CCl)CCOC46C(Br)(CN=5)C2(Cl)C61C3(F)F",
                    0.9991158267020336
                ],
                [
                    "CCC12CCC3(C1)c1c4c5nc(Nc6ccc7ncsc7c6)c1=CS(Cl)(Cl)CSS21(Cl)(C(C)CCl)C2(C)COC46C1(C3(F)F)C2(Cl)S6(Br)CN=5",
                    0.9991158267020336
                ],
                [
                    "CCC12CC3(C1)c1c4c5nc(Nc6ccc7ncsc7c6)c1=CS(Cl)(Br)CSS21(Cl)(Br)C2(CCCl)CCOC46C(Br)(CCN=5)C2(Br)C61C3(F)F",
                    0.9991158267020336
                ],
                [
                    "CCC1(C)CS2(C)c3c4c5nc(Nc6ccc7ncsc7c6)c3=CS(Cl)(CC)CSS13(Cl)(C(Cl)Br)C1(Br)COC46C(Br)(CN=5)C1(Cl)C63C2(F)F",
                    0.9991158267020336
                ],
                [
                    "CCC1(C)CC2(C)c3c4c5nc(Nc6ccc7ncsc7c6)c3=CS(Cl)(CC)CSS13(Cl)(C(Cl)Br)C1(Br)COC46C(Br)(CN=5)C1(Cl)C63C2(F)F",
                    0.9991158267020336
                ],
                [
                    "CCC1(C)CC2(C)c3c4c5nc(Nc6ccc7ncsc7c6)c3=CS(Br)(CCl)CSS13(Cl)(C(Cl)Br)C1(C)COC46C(Br)(CN=5)C1(Br)C63C2(F)F",
                    0.9991158267020336
                ],
                [
                    "CCC1(C)CC2(C)c3c4c5nc(Nc6ccc7ncsc7c6)c3=CS(Br)(#CCl)CSS13(Cl)(C(Cl)Br)C1(C)COC46C(Br)(CN=5)C1(Br)C63C2(F)F",
                    0.9991158267020336
                ],
                [
                    "CCC(C)S123(Cl)SCS(Cl)(Cl)C=c4c(Nc5ccc6ncsc6c5)nc5c6c4C4(CCC1(C)C4)C(F)(F)C21C62OCC3(C)C1(Cl)C2(Br)CN=5",
                    0.9991158267020336
                ],
                [
                    "CCC(Br)C12CN=c3nc(Nc4ccc5ncsc5c4)c4c5c3C13OCC16CC#CS17(Cl)(SCS(C)(Br)C=4)C1(C)CCC5(C1)C(F)(F)C37C26Cl",
                    0.9991158267020336
                ],
                [
                    "CC12OC34c5c6c7c(Nc8ccc9ncsc9c8)nc5=NCC3(Br)C3(Cl)C1(C)S1(Cl)(C(Br)CBr)(SCS2(Cl)C=7)C2(CCl)CCC6(C2)C(F)(F)C431",
                    0.9991158267020336
                ],
                [
                    "CC12COC34c5c6c7c(Nc8ccc9ncsc9c8)nc5=NCC3(CBr)S1(Cl)C41C(F)(F)C63CC(CCl)(C3)S21(Cl)(CBr)SCS(C)(Cl)C=7",
                    0.9991158267020336
                ],
                [
                    "CC12COC34c5c6c7c(Nc8ccc9ncsc9c8)nc5=NCC3(Br)S1(Cl)C41C(F)(F)C63CCC(CCCl)(C3)S21(Cl)(C(Cl)Br)SCS(C)(Br)C=7",
                    0.9991158267020336
                ],
                [
                    "CC12COC34c5c6c7c(Nc8ccc9ncsc9c8)nc5=NCC3(Br)S1(Br)C41C(F)(F)C63CCC(CCl)(C3)S21(Cl)(C(Cl)Br)SCS(C)(Br)C=7",
                    0.9991158267020336
                ],
                [
                    "CC12COC34c5c6c7c(Nc8ccc9ncsc9c8)nc5=NCC3(Br)S1(Br)C41C(F)(F)C63CCC(CCCl)(C3)S21(Cl)(C(Br)Br)SCS(C)(C)C=7",
                    0.9991158267020336
                ],
                [
                    "CC12COC34c5c6c7c(Nc8ccc9ncsc9c8)nc5=NCC3(Br)CC1(Cl)C41C(F)(F)C63CCC(CCl)(C3)S21(Cl)(CBr)SCS(Cl)(CCl)C=7",
                    0.9991158267020336
                ],
                [
                    "CC12COC34c5c6c7c(Nc8ccc9ncsc9c8)nc5=NCC3(Br)C1(Cl)C41C(F)(F)S63CCCC(CCl)(C3)S21(Cl)(Br)SCS(C)(Cl)C=7",
                    0.9991158267020336
                ],
                [
                    "CC12COC34c5c6c7c(Nc8ccc9ncsc9c8)nc5=NCC3(Br)C1(Cl)C41C(F)(F)C63CCCC(CCCl)(C3)S21(Cl)(CCl)SCS(C)(Cl)C=7",
                    0.9991158267020336
                ],
                [
                    "CC12COC34c5c6c7c(Nc8ccc9ncsc9c8)nc5=NCC3(Br)C1(Cl)C41C(F)(F)C63CCC(CCCl)(C3)S21(Cl)(CCl)SCS(C)(Cl)C=7",
                    0.9991158267020336
                ],
                [
                    "CC12COC34c5c6c7c(Nc8ccc9ncsc9c8)nc5=NCC3(Br)C1(Cl)C41C(F)(F)C63CCC(CCCl)(C3)S21(Cl)(CCl)SCS(C)(Br)C=7",
                    0.9991158267020336
                ],
                [
                    "CC12COC34c5c6c7c(Nc8ccc9ncsc9c8)nc5=NCC3(Br)C1(Cl)C41C(F)(F)C63CC(CCl)(C3)S21(Cl)(C(Cl)CBr)SCS(C)(Cl)C=7",
                    0.9991158267020336
                ],
                [
                    "CC12COC34c5c6c7c(Nc8ccc9ncsc9c8)nc5=NCC3(Br)C1(Cl)C41C(F)(F)C63CC(CCCl)(C3)S21(Cl)(C(Cl)CBr)SCS(C)(Cl)C=7",
                    0.9991158267020336
                ],
                [
                    "CC12COC34c5c6c7c(Nc8ccc9ncsc9c8)nc5=NCC3(Br)C1(Br)C41C(F)(F)C63CC(CCl)(C3)S21(Cl)(CC(Cl)Br)SCS(C)(Br)C=7",
                    0.9991158267020336
                ],
                [
                    "CC12COC34c5c6c7c(Nc8ccc9ncsc9c8)nc5=NCC3(Br)C1(Br)C41C(F)(F)C63CC(CCl)(C3)S21(Cl)(C(Cl)Br)SCS(C)(Cl)C=7",
                    0.9991158267020336
                ],
                [
                    "CC12COC34CC5(Br)CN=c6nc(Nc7ccc8ncsc8c7)c7c(c63)C36CCC(CCl)(C3)S1(Cl)(CBr)(SCS(C)(Cl)C=7)C4(C6(F)F)C52Cl",
                    0.9991158267020336
                ],
                [
                    "CC12COC34CC5(Br)CN=c6nc(Nc7ccc8ncsc8c7)c7c(c63)C36CCC(CCl)(C3)S1(Cl)(C(Cl)Br)(SCS(C)(Cl)C=7)C4(C6(F)F)C52Br",
                    0.9991158267020336
                ],
                [
                    "CC12CN=c3nc(Nc4ccc5ncsc5c4)c4c5c3C13OCC16CC#CCS17(Cl)(SCS(C)(Cl)C=4)C1(CCl)CCC5(C1)C(F)(F)C37C26Cl",
                    0.9991158267020336
                ],
                [
                    "CC12CN=c3nc(Nc4ccc5ncsc5c4)c4c5c3C13OCC1(C)S2(Cl)C32C(F)(F)C53CC(CCl)(C3)S12(Cl)(CCBr)SCS(C)(Cl)C=4",
                    0.9991158267020336
                ],
                [
                    "CC12CN=c3nc(Nc4ccc5ncsc5c4)c4c5c3C13OCC1(C)C2(Br)C32C(F)(F)C53CCC(CCl)(C3)S12(Cl)(C(Cl)Cl)SCS(C)(Br)C=4",
                    0.9991158267020336
                ],
                [
                    "CC12CN=c3nc(Nc4ccc5ncsc5c4)c4c5c3C13OCC1(Br)C2(Cl)S32C(F)(F)C53CCCC(CCl)(C3)S12(Cl)(C(Cl)Br)SCS(C)(Cl)C=4",
                    0.9991158267020336
                ],
                [
                    "CC12CCOC34c5c6c7c(Nc8ccc9ncsc9c8)nc5=NCCC3(Br)C1(Br)C41C(F)(F)C63CC(CCl)(C3)S21(Cl)(CBr)SCS(C)(Cl)C=7",
                    0.9991158267020336
                ],
                [
                    "CC12CCOC34c5c6c7c(Nc8ccc9ncsc9c8)nc5=NCC3(Br)C1(Br)C41C(F)(F)C63CCC(CCl)(C3)S21(Cl)(C(Cl)Br)SCS(C)(Br)C=7",
                    0.9991158267020336
                ],
                [
                    "CC12CCOC34c5c6c7c(Nc8ccc9ncsc9c8)nc5=NCC3(Br)C1(Br)C41C(F)(F)C63CC(CCl)(C3)S21(Cl)(C(Cl)Br)SCS(C)(Cl)C=7",
                    0.9991158267020336
                ],
                [
                    "CC12CCCC3(C1)c1c4c5nc(Nc6ccc7ncsc7c6)c1=CS(Cl)(CCl)CSS21(Cl)(CBr)C2(Br)COC46C(Br)(CN=5)C2(CCl)C61S3(F)F",
                    0.9991158267020336
                ],
                [
                    "CC12CCCC3(C1)c1c4c5nc(Nc6ccc7ncsc7c6)c1=CS(Cl)(CCCl)CSS21(Cl)(Br)C2(Br)COC46C(Br)(CN=5)C2(Cl)C61S3(F)F",
                    0.9991158267020336
                ],
                [
                    "CC12CCCC3(C1)c1c4c5nc(Nc6ccc7ncsc7c6)c1=CS(C)(Cl)CSS21(Cl)(CBr)C2(C)COC46C(Br)(CN=5)C2(Cl)C61C3(F)F",
                    0.9991158267020336
                ],
                [
                    "CC12CCCC3(C1)c1c4c5nc(Nc6ccc7ncsc7c6)c1=CS(C)(Cl)CSS21(C)(C(Cl)Br)C2(C)COC46C(Br)(CCN=5)C2(Cl)C61C3(F)F",
                    0.9991158267020336
                ],
                [
                    "CC12CCCC3(C1)c1c4c5nc(Nc6ccc7ncsc7c6)c1=CS(C)(C)CSS21(Cl)(C(Cl)CBr)C2(C)COC46C(Br)(CN=5)C2(Br)C61C3(F)F",
                    0.9991158267020336
                ],
                [
                    "CC12CCCC3(C1)c1c4c5nc(Nc6ccc7ncsc7c6)c1=CS(Br)(CCl)CSS21(Cl)(CBr)C2(C)COC46C(Br)(CN=5)C2(Br)C61C3(F)F",
                    0.9991158267020336
                ],
                [
                    "CC12CCC3(C1)c1c4c5nc(Nc6ccc7ncsc7c6)c1=CS1(Cl)C=CC6(CN=5)C45OCC47C#CCCS24(Cl)(SC1)C5(C3(F)F)C67Br",
                    0.9991158267020336
                ],
                [
                    "CC12CCC3(C1)c1c4c5nc(Nc6ccc7ncsc7c6)c1=CS(C)(Cl)CSS216(Cl)CC#CCC12COC41C(CCl)(CN=5)C2(CCl)C16C3(F)F",
                    0.9991158267020336
                ],
                [
                    "CC12CCC3(C1)c1c4c5nc(Nc6ccc7ncsc7c6)c1=CS(C)(Cl)CSS21(Cl)(Br)C2(CCl)CCOC46C(Br)(CN=5)C2(Cl)C61C3(F)F",
                    0.9991158267020336
                ],
                [
                    "CC12CCC3(C1)c1c4c5nc(Nc6ccc7ncsc7c6)c1=CS(C)(C)CSS216(Cl)CC#CCC12COC41C(CCl)(CN=5)C2(Cl)C16C3(F)F",
                    0.9991158267020336
                ],
                [
                    "CC12CC3(C1)c1c4c5nc(Nc6ccc7ncsc7c6)c1=CS(C)(C)CSS216(Cl)CC#CCC12COC41C(CCl)(CN=5)C2(Cl)C16C3(F)F",
                    0.9991158267020336
                ],
                [
                    "CC12CC(C)(CCl)S34(Cl)(CBr)SCS(C)(Cl)C=c5c(Nc6ccc7ncsc7c6)nc6c(c51)C15OCC3(CBr)C(Cl)(CC1(Cl)CN=6)S54C2(F)F",
                    0.9991158267020336
                ],
                [
                    "CC12CC(C)(CCl)S34(C)(Cl)SCS(C)(Cl)C=c5c(Nc6ccc7ncsc7c6)nc6c(c51)C15OCC3(CBr)C(Cl)(C1(Br)CCN=6)C54C2(F)F",
                    0.9991158267020336
                ],
                [
                    "CC12CC(C)(CBr)S34(Cl)(CBr)SCS(C)(Cl)C=c5c(Nc6ccc7ncsc7c6)nc6c(c51)C15OCC3(Br)C(Cl)(CC1(Cl)CN=6)S54C2(F)F",
                    0.9991158267020336
                ],
                [
                    "CC12CC(C)(C)S34(Cl)(CBr)SCS(Cl)(CCCl)C=c5c(Nc6ccc7ncsc7c6)nc6c(c51)C15OCC3(Br)C(Cl)(C1(Br)CN=6)C54S2(F)F",
                    0.9991158267020336
                ],
                [
                    "CC12CC(C)(C)S34(Cl)(C(Cl)Br)SCS(Br)(CCl)C=c5c(Nc6ccc7ncsc7c6)nc6c(c51)C15OCC3(C)C(CBr)(C1(Br)CN=6)C54C2(F)F",
                    0.9991158267020336
                ],
                [
                    "CC12CC(C)(C)S34(Cl)(C(Cl)Br)SCS(Br)(CCl)C=c5c(Nc6ccc7ncsc7c6)nc6c(c51)C15OCC3(C)C(Br)(C1(Br)CN=6)C54C2(F)F",
                    0.9991158267020336
                ],
                [
                    "CC12CC(C)(C)S34(CCl)(CBr)SCS(Cl)(CCCl)C=c5c(Nc6ccc7ncsc7c6)nc6c(c51)C15OCC3(Br)C(Cl)(C1(Br)CN=6)C54S2(F)F",
                    0.9991158267020336
                ],
                [
                    "CC12C3(Br)CCN=c4nc(Nc5ccc6ncsc6c5)c5c6c4C34OCCC1(CCCl)S1(Cl)(CBr)(SCS(Cl)(Br)C=5)C3(C)CC6(C3)C(F)(F)C421",
                    0.9991158267020336
                ],
                [
                    "CC1(Cl)C=c2c(Nc3ccc4ncsc4c3)nc3c4c2C25CCC(CCl)(C2)S2(Cl)(Br)(SC1)C1(C)COC46C(Br)(CN=3)C1(Cl)C62C5(F)F",
                    0.9991158267020336
                ],
                [
                    "CC1(Cl)C=c2c(Nc3ccc4ncsc4c3)nc3c4c2C25CC(CCl)(C2)S26(Cl)(CCC#CCC27COC42C(Br)(CCN=3)C7(Cl)C26C5(F)F)SC1",
                    0.9991158267020336
                ],
                [
                    "CC1(Cl)C=c2c(Nc3ccc4ncsc4c3)nc3c4c2C25CC(CCl)(C2)S2(Cl)(CBr)(SC1)C1(C)COC46C(CBr)(CN=3)C1(Cl)C62C5(F)F",
                    0.9991158267020336
                ],
                [
                    "CC(Cl)S123(Cl)SCS(C)(Cl)C=c4c(Nc5ccc6ncsc6c5)nc5c6c4C4(CCC1(C)C4)C(F)(F)C21C62OCCC3(C)C1(Cl)C2(Cl)CN=5",
                    0.9991158267020336
                ],
                [
                    "CC(Cl)S1(Br)C=c2c(Nc3ccc4ncsc4c3)nc3c4c2C2(C)CC(C)(CCl)S5(C)(Cl)(SC1)C1(C)COC46C(Br)(CN=3)C1(Br)C65C2(F)F",
                    0.9991158267020336
                ],
                [
                    "CC(Cl)(Br)S123(Cl)SCS(C)(Cl)C=c4c(Nc5ccc6ncsc6c5)nc5c6c4C4(CCCC1(C)C4)C(F)(F)C21C62OCC3(Br)C1(Cl)C2(Br)CN=5",
                    0.9991158267020336
                ],
                [
                    "CC(CCl)S123(Cl)SCS(Cl)(Cl)C=c4c(Nc5ccc6ncsc6c5)nc5c6c4C4(CCC1(CCl)C4)C(F)(F)C21C62OCC3(Cl)C1(Cl)S2(Br)CN=5",
                    0.9991158267020336
                ],
                [
                    "CC(CCl)S123(Cl)SCS(C)(Cl)C=c4c(Nc5ccc6ncsc6c5)nc5c6c4S4(CCC1(CCl)C4)S(F)(F)C21C62OCC3(C)C1(Cl)C2(Br)CN=5",
                    0.9991158267020336
                ],
                [
                    "CC(CCl)S123(Cl)SCS(C)(Cl)C=c4c(Nc5ccc6ncsc6c5)nc5c6c4C4(CCC1(CCl)C4)C(F)(F)C21C62OCC3(C)C1(Br)S2(Br)CN=5",
                    0.9991158267020336
                ],
                [
                    "CC(CCl)S123(Cl)SCS(C)(Cl)C=c4c(Nc5ccc6ncsc6c5)nc5c6c4C4(CCC1(CCl)C4)C(F)(F)C21C62OCC3(C)C1(Br)C2(Br)CN=5",
                    0.9991158267020336
                ],
                [
                    "CC(Br)S123(Cl)SCS(C)(Cl)C=c4c(Nc5ccc6ncsc6c5)nc5c6c4C4(CCCC1(C)C4)S(F)(F)C21C62OCC3(C)C1(Cl)C2(Br)CCN=5",
                    0.9991158267020336
                ],
                [
                    "CC(Br)S123(Cl)SCS(C)(Br)C=c4c(Nc5ccc6ncsc6c5)nc5c6c4C(C)(CC1(C)C)C(F)(F)C21C62OCC3(C)C1(Br)C2(Br)CN=5",
                    0.9991158267020336
                ],
                [
                    "C=CS1(Cl)C=c2c(Nc3ccc4ncsc4c3)nc3c4c2C2(C)CC(C)(C)S5(Cl)(C(Cl)Br)(SC1)C1(C)COC46C(Br)(CN=3)S1(Cl)C65S2(F)F",
                    0.9991158267020336
                ]
            ],
            "execution_time": 93.08378601074219,
            "number_scoring_function_calls": 1000,
            "metadata": {
                "top_1": 0.9991158267020336,
                "top_10": 0.9991158267020335,
                "top_100": 0.9991158267020345,
                "internal_similarity_max": 0.9411764705882353,
                "internal_similarity_mean": 0.5207469848027,
                "internal_similarity_histogram_density": [
                    [
                        0.1,
                        0.0,
                        0.0,
                        0.21000000000000005,
                        3.9340000000000006,
                        4.149999999999997,
                        1.2460000000000004,
                        0.28200000000000003,
                        0.06600000000000002,
                        0.012000000000000002
                    ]
                ],
                "internal_similarity_histogram_bins": [
                    [
                        0.0,
                        0.1,
                        0.2,
                        0.30000000000000004,
                        0.4,
                        0.5,
                        0.6000000000000001,
                        0.7000000000000001,
                        0.8,
                        0.9,
                        1.0
                    ]
                ]
            }
        }
    ]
}
