# Supplementary material for: EvoMol: a flexible and interpretable evolutionary algorithm for unbiased de novo molecular generation
Source: J Cheminform. 2020 Sep 16;12:55. doi: 10.1186/s13321-020-00458-z (PMC7494000; doi:10.1186/s13321-020-00458-z)
Supplement: Supplementary file 2 — Additional file 2. Archive of the GuacaMol benchmarks experiments. [file 13321_2020_458_MOESM2_ESM.xz › GuacaMol_JSON/From Methane/output_v2_8.json]

{
    "guacamol_version": "0.5.0",
    "benchmark_suite_version": "v2",
    "timestamp": "20200414-0920",
    "results": [
        {
            "benchmark_name": "Celecoxib rediscovery",
            "score": 1.0,
            "optimized_molecules": [
                [
                    "Cc1ccc(-c2cc(C(F)(F)F)nn2-c2ccc(S(N)(=O)=O)cc2)cc1",
                    1.0
                ]
            ],
            "execution_time": 8.458551168441772,
            "number_scoring_function_calls": 1000,
            "metadata": {
                "top_1": 1.0,
                "internal_similarity_max": 0.0,
                "internal_similarity_mean": 0.0,
                "internal_similarity_histogram_density": [
                    [
                        10.0,
                        0.0,
                        0.0,
                        0.0,
                        0.0,
                        0.0,
                        0.0,
                        0.0,
                        0.0,
                        0.0
                    ]
                ],
                "internal_similarity_histogram_bins": [
                    [
                        0.0,
                        0.1,
                        0.2,
                        0.30000000000000004,
                        0.4,
                        0.5,
                        0.6000000000000001,
                        0.7000000000000001,
                        0.8,
                        0.9,
                        1.0
                    ]
                ]
            }
        },
        {
            "benchmark_name": "Troglitazone rediscovery",
            "score": 0.6442307692307693,
            "optimized_molecules": [
                [
                    "Cc1c(C)c2c(c(C)c1O)CCC(C)(COC1=CNC(=O)C(CC3=[SH]S3)SC(=O)N1)O2",
                    0.6442307692307693
                ]
            ],
            "execution_time": 5.499217987060547,
            "number_scoring_function_calls": 1000,
            "metadata": {
                "top_1": 0.6442307692307693,
                "internal_similarity_max": 0.0,
                "internal_similarity_mean": 0.0,
                "internal_similarity_histogram_density": [
                    [
                        10.0,
                        0.0,
                        0.0,
                        0.0,
                        0.0,
                        0.0,
                        0.0,
                        0.0,
                        0.0,
                        0.0
                    ]
                ],
                "internal_similarity_histogram_bins": [
                    [
                        0.0,
                        0.1,
                        0.2,
                        0.30000000000000004,
                        0.4,
                        0.5,
                        0.6000000000000001,
                        0.7000000000000001,
                        0.8,
                        0.9,
                        1.0
                    ]
                ]
            }
        },
        {
            "benchmark_name": "Thiothixene rediscovery",
            "score": 0.776595744680851,
            "optimized_molecules": [
                [
                    "CN1CCN(CCC=C2c3cocc3Sc3ccc(S(=O)(=O)N(C)C)cc32)CC1",
                    0.776595744680851
                ]
            ],
            "execution_time": 9.822304010391235,
            "number_scoring_function_calls": 1000,
            "metadata": {
                "top_1": 0.776595744680851,
                "internal_similarity_max": 0.0,
                "internal_similarity_mean": 0.0,
                "internal_similarity_histogram_density": [
                    [
                        10.0,
                        0.0,
                        0.0,
                        0.0,
                        0.0,
                        0.0,
                        0.0,
                        0.0,
                        0.0,
                        0.0
                    ]
                ],
                "internal_similarity_histogram_bins": [
                    [
                        0.0,
                        0.1,
                        0.2,
                        0.30000000000000004,
                        0.4,
                        0.5,
                        0.6000000000000001,
                        0.7000000000000001,
                        0.8,
                        0.9,
                        1.0
                    ]
                ]
            }
        },
        {
            "benchmark_name": "Aripiprazole similarity",
            "score": 1.0,
            "optimized_molecules": [
                [
                    "SP1CCc2ccc(OCCCCN3CCN(c4cccc(Cl)c4Cl)CC3)cc2NC1",
                    1.0
                ],
                [
                    "SP1CCc2ccc(OCCCCN3CCN(c4cccc(Cl)c4Cl)CC3)cc2N1",
                    1.0
                ],
                [
                    "SP1CCCc2ccc(OCCCCN3CCN(c4cccc(Cl)c4Cl)CC3)cc2N1",
                    1.0
                ],
                [
                    "SN1CCc2ccc(OCCCCN3CCN(c4cccc(Cl)c4Cl)CC3)cc2N1",
                    1.0
                ],
                [
                    "SCN1CCc2ccc(OCCCCN3CCN(c4cccc(Cl)c4Cl)CC3)cc2N1",
                    1.0
                ],
                [
                    "SC1CCc2ccc(OCCCCN3CCN(c4cccc(Cl)c4Cl)CC3)cc2N1",
                    1.0
                ],
                [
                    "SC1CCc2ccc(OCCCCCN3CCN(c4cccc(Cl)c4Cl)CC3)cc2N1",
                    1.0
                ],
                [
                    "PN1CCc2ccc(OCCCCCN3CCN(c4cccc(Cl)c4Cl)CC3)cc2N1",
                    1.0
                ],
                [
                    "NC1C2=C1SCCc1ccc(OCCCCN3CCN(c4cccc(Cl)c4Cl)CC3)cc1N2",
                    1.0
                ],
                [
                    "FN1CCc2ccc(OCCCCN3CCN(c4cccc(Cl)c4Cl)CC3)cc2N1",
                    1.0
                ],
                [
                    "FN1CCc2ccc(OCCCCCN3CCN(c4cccc(Cl)c4Cl)CC3)cc2N1",
                    1.0
                ],
                [
                    "FCSC1=C(P)Nc2cc(OCCCCN3CCN(c4cccc(Cl)c4Cl)CC3)ccc2CC1",
                    1.0
                ],
                [
                    "FCSC1=C(CP)Nc2cc(OCCCCN3CCN(c4cccc(Cl)c4Cl)CC3)ccc2CC1",
                    1.0
                ],
                [
                    "FC1SC2=C1Nc1cc(OCCCCCN3CCN(c4cccc(Cl)c4Cl)CC3)ccc1CC2",
                    1.0
                ],
                [
                    "FC1SC2=C1Nc1cc(OCCCCCCN3CCN(c4cccc(Cl)c4Cl)CC3)ccc1CC2",
                    1.0
                ],
                [
                    "FC1PC2=C(CCc3ccc(OCCCCN4CCN(c5cccc(Cl)c5Cl)CC4)cc3N2)[SH]1F",
                    1.0
                ],
                [
                    "FC1PC2=C(CCc3ccc(OCCCCN4CCN(c5cccc(Cl)c5Cl)CC4)cc3N2)S1",
                    1.0
                ],
                [
                    "FC1OC2=C(CCc3ccc(OCCCCCN4CCN(c5cccc(Cl)c5Cl)CC4)cc3N2)S1",
                    1.0
                ],
                [
                    "FC1CSC2=C1Nc1cc(OCCCCCN3CCN(c4cccc(Cl)c4Cl)CC3)ccc1CC2",
                    1.0
                ],
                [
                    "FC1CCc2ccc(OCCCCN3CCN(c4cccc(Cl)c4Cl)CC3)cc2N1",
                    1.0
                ],
                [
                    "FC1CCCc2ccc(OCCCCN3CCN(c4cccc(Cl)c4Cl)CC3)cc2N1",
                    1.0
                ],
                [
                    "FC1CC2=C1Nc1cc(OCCCCN3CCN(c4cccc(Cl)c4Cl)CC3)ccc1CC2",
                    1.0
                ],
                [
                    "FC1CC2=C(CCc3ccc(OCCCCN4CCN(c5cccc(Cl)c5Cl)CC4)cc3N2)[SH]1P",
                    1.0
                ],
                [
                    "FC1CC2=C(CCc3ccc(OCCCCN4CCN(c5cccc(Cl)c5Cl)CC4)cc3N2)S1",
                    1.0
                ],
                [
                    "FC1CC2=C(CCc3ccc(OCCCCCN4CCN(c5cccc(Cl)c5Cl)CC4)cc3N2)S1",
                    1.0
                ],
                [
                    "FC1(S)CCc2ccc(OCCCCN3CCN(c4cccc(Cl)c4Cl)CC3)cc2N1",
                    1.0
                ],
                [
                    "Clc1cccc(N2CCN(CCCOc3ccc4c(c3)NCC4)CC2)c1Cl",
                    1.0
                ],
                [
                    "Clc1cccc(N2CCN(CCCOc3ccc4c(c3)NC3=C(CC4)CS3)CC2)c1Cl",
                    1.0
                ],
                [
                    "Clc1cccc(N2CCN(CCCOc3ccc4c(c3)NC3=C(CC4)C3)CC2)c1Cl",
                    1.0
                ],
                [
                    "Clc1cccc(N2CCN(CCCOc3ccc4c(c3)NC3=C(CC3)CC4)CC2)c1Cl",
                    1.0
                ],
                [
                    "Clc1cccc(N2CCN(CCCOc3ccc4c(c3)CC4)CC2)c1Cl",
                    1.0
                ],
                [
                    "Clc1cccc(N2CCN(CCCCOc3ccc4c(c3)NNCCC4)CC2)c1Cl",
                    1.0
                ],
                [
                    "Clc1cccc(N2CCN(CCCCOc3ccc4c(c3)NNCC4)CC2)c1Cl",
                    1.0
                ],
                [
                    "Clc1cccc(N2CCN(CCCCOc3ccc4c(c3)NNC(Br)CC4)CC2)c1Cl",
                    1.0
                ],
                [
                    "Clc1cccc(N2CCN(CCCCOc3ccc4c(c3)NCCCC4)CC2)c1Cl",
                    1.0
                ],
                [
                    "Clc1cccc(N2CCN(CCCCOc3ccc4c(c3)NCCC4)CC2)c1Cl",
                    1.0
                ],
                [
                    "Clc1cccc(N2CCN(CCCCOc3ccc4c(c3)NCC4)CC2)c1Cl",
                    1.0
                ],
                [
                    "Clc1cccc(N2CCN(CCCCOc3ccc4c(c3)NC=CCC4)CC2)c1Cl",
                    1.0
                ],
                [
                    "Clc1cccc(N2CCN(CCCCOc3ccc4c(c3)NC4)CC2)c1Cl",
                    1.0
                ],
                [
                    "Clc1cccc(N2CCN(CCCCOc3ccc4c(c3)NC3=C5C3N5CCC4)CC2)c1Cl",
                    1.0
                ],
                [
                    "Clc1cccc(N2CCN(CCCCOc3ccc4c(c3)NC3=C5C(=S35)C4)CC2)c1Cl",
                    1.0
                ],
                [
                    "Clc1cccc(N2CCN(CCCCOc3ccc4c(c3)NC3=C(SCCC4)S3)CC2)c1Cl",
                    1.0
                ],
                [
                    "Clc1cccc(N2CCN(CCCCOc3ccc4c(c3)NC3=C(CPCC4)C3)CC2)c1Cl",
                    1.0
                ],
                [
                    "Clc1cccc(N2CCN(CCCCOc3ccc4c(c3)NC3=C(CCC4)C3)CC2)c1Cl",
                    1.0
                ],
                [
                    "Clc1cccc(N2CCN(CCCCOc3ccc4c(c3)NC3=C(CCC3)C4)CC2)c1Cl",
                    1.0
                ],
                [
                    "Clc1cccc(N2CCN(CCCCOc3ccc4c(c3)NC3=C(CC4)[SH](Cl)CP3)CC2)c1Cl",
                    1.0
                ],
                [
                    "Clc1cccc(N2CCN(CCCCOc3ccc4c(c3)NC3=C(CC4)SC3Cl)CC2)c1Cl",
                    1.0
                ],
                [
                    "Clc1cccc(N2CCN(CCCCOc3ccc4c(c3)NC3=C(CC4)SC(Cl)P3)CC2)c1Cl",
                    1.0
                ],
                [
                    "Clc1cccc(N2CCN(CCCCOc3ccc4c(c3)NC3=C(CC4)S3)CC2)c1Cl",
                    1.0
                ],
                [
                    "Clc1cccc(N2CCN(CCCCOc3ccc4c(c3)NC3=C(CC4)C3)CC2)c1Cl",
                    1.0
                ],
                [
                    "Clc1cccc(N2CCN(CCCCOc3ccc4c(c3)NC3=C(CC3)SCC4)CC2)c1Cl",
                    1.0
                ],
                [
                    "Clc1cccc(N2CCN(CCCCOc3ccc4c(c3)NC3=C(CC3)SC4)CC2)c1Cl",
                    1.0
                ],
                [
                    "Clc1cccc(N2CCN(CCCCOc3ccc4c(c3)NC3=C(CC3)PCC4)CC2)c1Cl",
                    1.0
                ],
                [
                    "Clc1cccc(N2CCN(CCCCOc3ccc4c(c3)NC3=C(CC3)CC4)CC2)c1Cl",
                    1.0
                ],
                [
                    "Clc1cccc(N2CCN(CCCCOc3ccc4c(c3)NC3=C(CC3)C4)CC2)c1Cl",
                    1.0
                ],
                [
                    "Clc1cccc(N2CCN(CCCCOc3ccc4c(c3)NC3=C(C4)PCC3)CC2)c1Cl",
                    1.0
                ],
                [
                    "Clc1cccc(N2CCN(CCCCOc3ccc4c(c3)NC3=C(C3)SCCC4)CC2)c1Cl",
                    1.0
                ],
                [
                    "Clc1cccc(N2CCN(CCCCOc3ccc4c(c3)NC3=C(C3)SCC4)CC2)c1Cl",
                    1.0
                ],
                [
                    "Clc1cccc(N2CCN(CCCCOc3ccc4c(c3)NC3=C(C3)SC4)CC2)c1Cl",
                    1.0
                ],
                [
                    "Clc1cccc(N2CCN(CCCCOc3ccc4c(c3)NC3=C(C3)PCCC4)CC2)c1Cl",
                    1.0
                ],
                [
                    "Clc1cccc(N2CCN(CCCCOc3ccc4c(c3)NC3=C(C3)PCC4)CC2)c1Cl",
                    1.0
                ],
                [
                    "Clc1cccc(N2CCN(CCCCOc3ccc4c(c3)NC3=C(C3)PC4)CC2)c1Cl",
                    1.0
                ],
                [
                    "Clc1cccc(N2CCN(CCCCOc3ccc4c(c3)NC3=C(C3)OCC4)CC2)c1Cl",
                    1.0
                ],
                [
                    "Clc1cccc(N2CCN(CCCCOc3ccc4c(c3)NC3=C(C3)NCC4)CC2)c1Cl",
                    1.0
                ],
                [
                    "Clc1cccc(N2CCN(CCCCOc3ccc4c(c3)NC3=C(C3)C4)CC2)c1Cl",
                    1.0
                ],
                [
                    "Clc1cccc(N2CCN(CCCCOc3ccc4c(c3)NC(Br)SCC4)CC2)c1Cl",
                    1.0
                ],
                [
                    "Clc1cccc(N2CCN(CCCCOc3ccc4c(c3)NC(Br)CCC4)CC2)c1Cl",
                    1.0
                ],
                [
                    "Clc1cccc(N2CCN(CCCCOc3ccc4c(c3)CCC4)CC2)c1Cl",
                    1.0
                ],
                [
                    "Clc1cccc(N2CCN(CCCCOc3ccc4c(c3)CC4)CC2)c1Cl",
                    1.0
                ],
                [
                    "Clc1cccc(N2CCN(CCCCOc3ccc4c(c3)C4)CC2)c1Cl",
                    1.0
                ],
                [
                    "Clc1cccc(N2CCN(CCCCCOc3ccc4c(c3)NCCC4)CC2)c1Cl",
                    1.0
                ],
                [
                    "Clc1cccc(N2CCN(CCCCCOc3ccc4c(c3)NCC4)CC2)c1Cl",
                    1.0
                ],
                [
                    "Clc1cccc(N2CCN(CCCCCOc3ccc4c(c3)NC4)CC2)c1Cl",
                    1.0
                ],
                [
                    "Clc1cccc(N2CCN(CCCCCOc3ccc4c(c3)NC3=C(SCC4)S3)CC2)c1Cl",
                    1.0
                ],
                [
                    "Clc1cccc(N2CCN(CCCCCOc3ccc4c(c3)NC3=C(CC4)SP(Cl)P3)CC2)c1Cl",
                    1.0
                ],
                [
                    "Clc1cccc(N2CCN(CCCCCOc3ccc4c(c3)NC3=C(CC4)SCP3)CC2)c1Cl",
                    1.0
                ],
                [
                    "Clc1cccc(N2CCN(CCCCCOc3ccc4c(c3)NC3=C(CC4)SC(Cl)P3)CC2)c1Cl",
                    1.0
                ],
                [
                    "Clc1cccc(N2CCN(CCCCCOc3ccc4c(c3)NC3=C(CC4)C3)CC2)c1Cl",
                    1.0
                ],
                [
                    "Clc1cccc(N2CCN(CCCCCOc3ccc4c(c3)NC3=C(C3)SCC4)CC2)c1Cl",
                    1.0
                ],
                [
                    "Clc1cccc(N2CCN(CCCCCOc3ccc4c(c3)NC3=C(C3)PCC4)CC2)c1Cl",
                    1.0
                ],
                [
                    "Clc1cccc(N2CCN(CCCCCOc3ccc4c(c3)NC3=C(C3)C4)CC2)c1Cl",
                    1.0
                ],
                [
                    "Clc1cccc(N2CCN(CCCCCOc3ccc4c(c3)NC(Br)CC4)CC2)c1Cl",
                    1.0
                ],
                [
                    "Clc1cccc(N2CCN(CCCCCOc3ccc4c(c3)CC4)CC2)c1Cl",
                    1.0
                ],
                [
                    "Clc1cccc(N2CCN(CCCCCCOc3ccc4c(c3)NC3=C(CC4)S3)CC2)c1Cl",
                    1.0
                ],
                [
                    "Clc1cccc(N2CCN(CCCCCCOc3ccc4c(c3)CC4)CC2)c1Cl",
                    1.0
                ],
                [
                    "Clc1cccc(N2CCN(CCCCCCCOc3ccc4c(c3)NC3=C(CC4)C3)CC2)c1Cl",
                    1.0
                ],
                [
                    "Clc1cccc(N2CCCN(CCCCOc3ccc4c(c3)NCC4)CC2)c1Cl",
                    1.0
                ],
                [
                    "C[SH]1CCc2ccc(OCCCCN3CCN(c4cccc(Cl)c4Cl)CC3)cc2NC2=C1C2",
                    1.0
                ],
                [
                    "CN1CCc2ccc(OCCCCN3CCN(c4cccc(Cl)c4Cl)CC3)cc2NC1",
                    1.0
                ],
                [
                    "CN1CCc2ccc(OCCCCN3CCN(c4cccc(Cl)c4Cl)CC3)cc2N1",
                    1.0
                ],
                [
                    "CN1CCc2ccc(OCCCCCN3CCN(c4cccc(Cl)c4Cl)CC3)cc2N1",
                    1.0
                ],
                [
                    "CN1CCCc2ccc(OCCCCN3CCN(c4cccc(Cl)c4Cl)CC3)cc2N1",
                    1.0
                ],
                [
                    "CCC1=CCCc2ccc(OCCCN3CCN(c4cccc(Cl)c4Cl)CC3)cc2N1",
                    1.0
                ],
                [
                    "CC1Nc2cc(OCCCCN3CCN(c4cccc(Cl)c4Cl)CC3)ccc2CCP1",
                    1.0
                ],
                [
                    "CC1CC2=C1CCc1ccc(OCCCCN3CCN(c4cccc(Cl)c4Cl)CC3)cc1N2",
                    1.0
                ],
                [
                    "CC1=CSCc2ccc(OCCCCN3CCN(c4cccc(Cl)c4Cl)CC3)cc2N1",
                    1.0
                ],
                [
                    "CC1=CPCCc2ccc(OCCCCN3CCN(c4cccc(Cl)c4Cl)CC3)cc2N1",
                    1.0
                ],
                [
                    "CC1=CPCCc2ccc(OCCCCCN3CCN(c4cccc(Cl)c4Cl)CC3)cc2N1",
                    1.0
                ],
                [
                    "CC1=CNc2cc(OCCCN3CCN(c4cccc(Cl)c4Cl)CC3)ccc2CC1",
                    1.0
                ],
                [
                    "CC1(F)CCc2ccc(OCCCCN3CCN(c4cccc(Cl)c4Cl)CC3)cc2N1",
                    1.0
                ]
            ],
            "execution_time": 11.76654052734375,
            "number_scoring_function_calls": 1000,
            "metadata": {
                "top_1": 1.0,
                "top_10": 1.0,
                "top_100": 1.0,
                "internal_similarity_max": 1.0,
                "internal_similarity_mean": 0.6589240733041261,
                "internal_similarity_histogram_density": [
                    [
                        0.1,
                        0.0,
                        0.0,
                        0.0,
                        0.0,
                        0.5139999999999996,
                        7.444000000000002,
                        1.6280000000000003,
                        0.22800000000000004,
                        0.08600000000000002
                    ]
                ],
                "internal_similarity_histogram_bins": [
                    [
                        0.0,
                        0.1,
                        0.2,
                        0.30000000000000004,
                        0.4,
                        0.5,
                        0.6000000000000001,
                        0.7000000000000001,
                        0.8,
                        0.9,
                        1.0
                    ]
                ]
            }
        },
        {
            "benchmark_name": "Albuterol similarity",
            "score": 1.0,
            "optimized_molecules": [
                [
                    "PC(P)(P)NCC(S)c1pp(S)p1PS",
                    1.0
                ],
                [
                    "OPp1cc(C(S)CNC(P)(P)P)[pH]1",
                    1.0
                ],
                [
                    "NPp1cc(C(S)CNC(P)(P)P)[pH]1",
                    1.0
                ],
                [
                    "CC(P)(P)NCP(S)p1c(CS)cp1S",
                    1.0
                ],
                [
                    "CC(P)(P)NCP(S)c1cp(CS)p1S",
                    1.0
                ],
                [
                    "CC(P)(P)NCP(S)c1[pH]p(S)c1CS",
                    1.0
                ],
                [
                    "CC(P)(P)NCP(S)c1[pH]p(CS)c1S",
                    1.0
                ],
                [
                    "CC(P)(P)NCP(O)c1cp(CS)[pH]1",
                    1.0
                ],
                [
                    "CC(P)(P)NCP(O)c1cp(CO)[pH]1",
                    1.0
                ],
                [
                    "CC(P)(P)NCP(O)c1[pH]p(S)c1CS",
                    1.0
                ],
                [
                    "CC(P)(P)NCP(O)c1[pH]p(CO)c1S",
                    1.0
                ],
                [
                    "CC(P)(P)NCP(N)c1cp(CO)[pH]1",
                    1.0
                ],
                [
                    "CC(P)(P)NCC(S)p1pc(CS)[pH]1",
                    1.0
                ],
                [
                    "CC(P)(P)NCC(S)p1cc(CS)[pH]1",
                    1.0
                ],
                [
                    "CC(P)(P)NCC(S)c1pp(S)p1PS",
                    1.0
                ],
                [
                    "CC(P)(P)NCC(S)c1pp(O)p1PS",
                    1.0
                ],
                [
                    "CC(P)(P)NCC(S)c1pp(CS)p1S",
                    1.0
                ],
                [
                    "CC(P)(P)NCC(S)c1pp(CS)[pH]1",
                    1.0
                ],
                [
                    "CC(P)(P)NCC(S)c1pp(CO)p1S",
                    1.0
                ],
                [
                    "CC(P)(P)NCC(S)c1cp(S)p1PS",
                    1.0
                ],
                [
                    "CC(P)(P)NCC(S)c1cp(S)p1CS",
                    1.0
                ],
                [
                    "CC(P)(P)NCC(S)c1cp(PS)p1S",
                    1.0
                ],
                [
                    "CC(P)(P)NCC(S)c1cp(PS)[pH]1",
                    1.0
                ],
                [
                    "CC(P)(P)NCC(S)c1cp(PO)[pH]1",
                    1.0
                ],
                [
                    "CC(P)(P)NCC(S)c1cp(CS)p1S",
                    1.0
                ],
                [
                    "CC(P)(P)NCC(S)c1cp(CS)[pH]1",
                    1.0
                ],
                [
                    "CC(P)(P)NCC(S)c1cp(CO)[pH]1",
                    1.0
                ],
                [
                    "CC(P)(P)NCC(S)c1[pH]p(PO)c1S",
                    1.0
                ],
                [
                    "CC(P)(P)NCC(S)c1[pH]p(CS)c1S",
                    1.0
                ],
                [
                    "CC(P)(P)NCC(S)c1[pH]p(CO)c1O",
                    1.0
                ],
                [
                    "CC(P)(P)NCC(O)p1cc(PO)[pH]1",
                    1.0
                ],
                [
                    "CC(P)(P)NCC(O)c1pp(CS)[pH]1",
                    1.0
                ],
                [
                    "CC(P)(P)NCC(O)c1cp(PO)[pH]1",
                    1.0
                ],
                [
                    "CC(P)(P)NCC(O)c1cp(CS)p1S",
                    1.0
                ],
                [
                    "CC(P)(P)NCC(O)c1cp(CS)[pH]1",
                    1.0
                ],
                [
                    "CC(P)(P)NCC(O)c1cp(CO)[pH]1",
                    1.0
                ],
                [
                    "CC(C)(P)NCP(S)p1cc(S)p1CS",
                    1.0
                ],
                [
                    "CC(C)(P)NCP(S)p1cc(CS)p1S",
                    1.0
                ],
                [
                    "CC(C)(P)NCP(S)c1pp(S)p1PS",
                    1.0
                ],
                [
                    "CC(C)(P)NCP(S)c1pp(CO)[pH]1",
                    1.0
                ],
                [
                    "CC(C)(P)NCP(S)c1cp(CS)p1S",
                    1.0
                ],
                [
                    "CC(C)(P)NCP(S)c1cp(CS)p1O",
                    1.0
                ],
                [
                    "CC(C)(P)NCP(S)c1cp(CS)[pH]1",
                    1.0
                ],
                [
                    "CC(C)(P)NCP(S)c1cp(CO)[pH]1",
                    1.0
                ],
                [
                    "CC(C)(P)NCP(S)c1c(CS)[pH]p1S",
                    1.0
                ],
                [
                    "CC(C)(P)NCP(S)c1[pH]p(CS)c1S",
                    1.0
                ],
                [
                    "CC(C)(P)NCP(O)c1cp(S)p1PS",
                    1.0
                ],
                [
                    "CC(C)(P)NCP(O)c1cp(CS)[pH]1",
                    1.0
                ],
                [
                    "CC(C)(P)NCP(N)c1cp(PO)[pH]1",
                    1.0
                ],
                [
                    "CC(C)(P)NCP(N)c1cp(CS)[pH]1",
                    1.0
                ],
                [
                    "CC(C)(P)NCC(S)p1cc(CS)p1S",
                    1.0
                ],
                [
                    "CC(C)(P)NCC(S)p1cc(CS)[pH]1",
                    1.0
                ],
                [
                    "CC(C)(P)NCC(S)c1pp(CS)p1S",
                    1.0
                ],
                [
                    "CC(C)(P)NCC(S)c1pp(CS)[pH]1",
                    1.0
                ],
                [
                    "CC(C)(P)NCC(S)c1pp(CO)[pH]1",
                    1.0
                ],
                [
                    "CC(C)(P)NCC(S)c1cp(S)p1CS",
                    1.0
                ],
                [
                    "CC(C)(P)NCC(S)c1cp(PS)p1S",
                    1.0
                ],
                [
                    "CC(C)(P)NCC(S)c1cp(PS)[pH]1",
                    1.0
                ],
                [
                    "CC(C)(P)NCC(S)c1cp(PO)[pH]1",
                    1.0
                ],
                [
                    "CC(C)(P)NCC(S)c1cp(PN)p1S",
                    1.0
                ],
                [
                    "CC(C)(P)NCC(S)c1cp(CS)p1S",
                    1.0
                ],
                [
                    "CC(C)(P)NCC(S)c1cp(CS)[pH]1",
                    1.0
                ],
                [
                    "CC(C)(P)NCC(S)c1cp(CO)[pH]1",
                    1.0
                ],
                [
                    "CC(C)(P)NCC(S)c1c(CS)[pH]p1S",
                    1.0
                ],
                [
                    "CC(C)(P)NCC(S)c1[pH]p(S)c1CS",
                    1.0
                ],
                [
                    "CC(C)(P)NCC(S)c1[pH]p(PS)c1S",
                    1.0
                ],
                [
                    "CC(C)(P)NCC(S)c1[pH]p(PO)c1S",
                    1.0
                ],
                [
                    "CC(C)(P)NCC(S)c1[pH]p(CS)c1S",
                    1.0
                ],
                [
                    "CC(C)(P)NCC(S)c1[pH]p(CO)c1S",
                    1.0
                ],
                [
                    "CC(C)(P)NCC(S)c1[pH]p(CO)c1O",
                    1.0
                ],
                [
                    "CC(C)(P)NCC(O)p1cc(PS)[pH]1",
                    1.0
                ],
                [
                    "CC(C)(P)NCC(O)c1cp(S)p1CS",
                    1.0
                ],
                [
                    "CC(C)(P)NCC(O)c1cp(PS)[pH]1",
                    1.0
                ],
                [
                    "CC(C)(P)NCC(O)c1cp(PO)[pH]1",
                    1.0
                ],
                [
                    "CC(C)(P)NCC(O)c1cp(CS)p1S",
                    1.0
                ],
                [
                    "CC(C)(P)NCC(O)c1cp(CS)[pH]1",
                    1.0
                ],
                [
                    "CC(C)(P)NCC(O)c1[pH]p(PS)c1S",
                    1.0
                ],
                [
                    "CC(C)(P)NCC(O)c1[pH]p(PO)c1S",
                    1.0
                ],
                [
                    "CC(C)(P)NCC(O)c1[pH]p(CS)c1O",
                    1.0
                ],
                [
                    "CC(C)(P)NCC(O)c1[pH]p(CO)c1S",
                    1.0
                ],
                [
                    "CC(C)(C)NCP(S)c1cp(S)p1PN",
                    1.0
                ],
                [
                    "CC(C)(C)NCP(S)c1cp(PN)p1S",
                    1.0
                ],
                [
                    "CC(C)(C)NCP(S)c1cp(CS)p1S",
                    1.0
                ],
                [
                    "CC(C)(C)NCP(S)c1cp(CS)[pH]1",
                    1.0
                ],
                [
                    "CC(C)(C)NCP(S)c1cp(CO)p1S",
                    1.0
                ],
                [
                    "CC(C)(C)NCC(S)c1pp(CS)[pH]1",
                    1.0
                ],
                [
                    "CC(C)(C)NCC(S)c1cp(S)p1PN",
                    1.0
                ],
                [
                    "CC(C)(C)NCC(S)c1cp(PS)p1S",
                    1.0
                ],
                [
                    "CC(C)(C)NCC(S)c1cp(PS)[pH]1",
                    1.0
                ],
                [
                    "CC(C)(C)NCC(S)c1cp(PO)p1S",
                    1.0
                ],
                [
                    "CC(C)(C)NCC(S)c1cp(PN)p1S",
                    1.0
                ],
                [
                    "CC(C)(C)NCC(S)c1cp(CS)p1S",
                    1.0
                ],
                [
                    "CC(C)(C)NCC(S)c1cp(CS)[pH]1",
                    1.0
                ],
                [
                    "CC(C)(C)NCC(S)c1cp(CO)[pH]1",
                    1.0
                ],
                [
                    "CC(C)(C)NCC(S)c1c(CS)[pH]p1S",
                    1.0
                ],
                [
                    "CC(C)(C)NCC(S)c1[pH]p(CS)c1S",
                    1.0
                ],
                [
                    "CC(C)(C)NCC(S)c1[pH]p(CS)c1O",
                    1.0
                ],
                [
                    "CC(C)(C)NCC(O)c1pp(CS)[pH]1",
                    1.0
                ],
                [
                    "CC(C)(C)NCC(O)c1cp(CS)[pH]1",
                    1.0
                ],
                [
                    "CC(C)(C)NCC(O)c1[pH]p(PO)c1S",
                    1.0
                ]
            ],
            "execution_time": 2.2853686809539795,
            "number_scoring_function_calls": 1000,
            "metadata": {
                "top_1": 1.0,
                "top_10": 1.0,
                "top_100": 1.0,
                "internal_similarity_max": 0.8378378378378378,
                "internal_similarity_mean": 0.33293634538189837,
                "internal_similarity_histogram_density": [
                    [
                        0.1,
                        0.484,
                        4.015999999999998,
                        3.202000000000001,
                        1.3860000000000003,
                        0.5159999999999996,
                        0.12400000000000003,
                        0.13200000000000003,
                        0.040000000000000015,
                        0.0
                    ]
                ],
                "internal_similarity_histogram_bins": [
                    [
                        0.0,
                        0.1,
                        0.2,
                        0.30000000000000004,
                        0.4,
                        0.5,
                        0.6000000000000001,
                        0.7000000000000001,
                        0.8,
                        0.9,
                        1.0
                    ]
                ]
            }
        },
        {
            "benchmark_name": "Mestranol similarity",
            "score": 1.0,
            "optimized_molecules": [
                [
                    "C#CC1(O)PCC2C3CCCC(=C4C=CC(OC)=C4)C3CCC21C",
                    1.0
                ],
                [
                    "C#CC1(O)COC2C3CCC(=C4C=CC(OC)=C4)C3CCCC21C",
                    1.0
                ],
                [
                    "C#CC1(O)COC2C3CCC(=C4C=CC(OC)=C4)C3CCC21C",
                    1.0
                ],
                [
                    "C#CC1(O)CCCCC2C3CC(=C4C=CC(OC)=C4)C3CCC21C",
                    1.0
                ],
                [
                    "C#CC1(O)CCCC2C3CCC(=C4C=PC(OC)=C4)C3CCC21C",
                    1.0
                ],
                [
                    "C#CC1(O)CCCC2C3CCC(=C4C=COC(OC)=C4)C3CCC21C",
                    1.0
                ],
                [
                    "C#CC1(O)CCCC2C3CCC(=C4C=CCC(OC)=C4)C3CCC21C",
                    1.0
                ],
                [
                    "C#CC1(O)CCCC2C3CCC(=C4C=CC(OC)=C4)C3SCC21C",
                    1.0
                ],
                [
                    "C#CC1(O)CCCC2C3CCC(=C4C=CC(OC)=C4)C3OCC21C",
                    1.0
                ],
                [
                    "C#CC1(O)CCCC2C3CCC(=C4C=CC(OC)=C4)C3CCCC21C",
                    1.0
                ],
                [
                    "C#CC1(O)CCCC2C3CC(=C4C=CC(OC)=C4)C3CCCC21C",
                    1.0
                ],
                [
                    "C#CC1(O)CCCC2C3CC(=C4C=CC(OC)=C4)C3CCC21C",
                    1.0
                ],
                [
                    "C#CC1(O)CCCC2C3CC(=C4C=CC(OC)=C4)C(CCC21C)C3",
                    1.0
                ],
                [
                    "C#CC1(O)CCC2CC1(C)CCC1C(=C3C=CC(OC)=C3)CC21",
                    1.0
                ],
                [
                    "C#CC1(O)CCC2C3PCCC(=C4C=CC(OC)=C4)C3CCC21C",
                    1.0
                ],
                [
                    "C#CC1(O)CCC2C3PCC(=C4C=CC(OC)=C4)C3CCC21C",
                    1.0
                ],
                [
                    "C#CC1(O)CCC2C3COCC(=C4C=CC(OC)=C4)C3CCC21C",
                    1.0
                ],
                [
                    "C#CC1(O)CCC2C3CCCC(CCC21C)C(=C1C=CC(OC)=C1)C3",
                    1.0
                ],
                [
                    "C#CC1(O)CCC2C3CCCC(=C4C=COC(OC)=C4)C3CCC21C",
                    1.0
                ],
                [
                    "C#CC1(O)CCC2C3CCCC(=C4C=CCC(OC)=C4)C3CCC21C",
                    1.0
                ],
                [
                    "C#CC1(O)CCC2C3CCCC(=C4C=CC(OC)=C4)C3CSC21C",
                    1.0
                ],
                [
                    "C#CC1(O)CCC2C3CCCC(=C4C=CC(OC)=C4)C3CCCC21C",
                    1.0
                ],
                [
                    "C#CC1(O)CCC2C3CCCC(=C4C=CC(OC)=C4)C3CCC21C",
                    1.0
                ],
                [
                    "C#CC1(O)CCC2C3CCC(CCC21C)C(=C1C=CC(OC)=C1)C3",
                    1.0
                ],
                [
                    "C#CC1(O)CCC2C3CCC(=CC=C(C)OC)C3CCC21C",
                    1.0
                ],
                [
                    "C#CC1(O)CCC2C3CCC(=C4C=[SH]CC(OC)=C4)C3CCC21C",
                    1.0
                ],
                [
                    "C#CC1(O)CCC2C3CCC(=C4C=PC(OC)=C4)C3CCC21C",
                    1.0
                ],
                [
                    "C#CC1(O)CCC2C3CCC(=C4C=NC(OC)=C4)C3CCC21C",
                    1.0
                ],
                [
                    "C#CC1(O)CCC2C3CCC(=C4C=CSC(OC)=C4)C3CCC21C",
                    1.0
                ],
                [
                    "C#CC1(O)CCC2C3CCC(=C4C=CNC(OC)=C4)C3CCC21C",
                    1.0
                ],
                [
                    "C#CC1(O)CCC2C3CCC(=C4C=CCC(OC)=C4)C3CCCC21C",
                    1.0
                ],
                [
                    "C#CC1(O)CCC2C3CCC(=C4C=CCC(OC)=C4)C3CCC21C",
                    1.0
                ],
                [
                    "C#CC1(O)CCC2C3CCC(=C4C=CC(OS)=C4)C3CCC21C",
                    1.0
                ],
                [
                    "C#CC1(O)CCC2C3CCC(=C4C=CC(OP)=C4)C3CCC21C",
                    1.0
                ],
                [
                    "C#CC1(O)CCC2C3CCC(=C4C=CC(OOC)=C4)C3CCC21C",
                    1.0
                ],
                [
                    "C#CC1(O)CCC2C3CCC(=C4C=CC(OO)=C4)C3CCC21C",
                    1.0
                ],
                [
                    "C#CC1(O)CCC2C3CCC(=C4C=CC(ON)=C4)C3CCC21C",
                    1.0
                ],
                [
                    "C#CC1(O)CCC2C3CCC(=C4C=CC(OF)=C4)C3CCC21C",
                    1.0
                ],
                [
                    "C#CC1(O)CCC2C3CCC(=C4C=CC(OCl)=C4)C3CCC21C",
                    1.0
                ],
                [
                    "C#CC1(O)CCC2C3CCC(=C4C=CC(OCC)=C4)C3CCC21C",
                    1.0
                ],
                [
                    "C#CC1(O)CCC2C3CCC(=C4C=CC(OC)=[SH]4)C3CCC21C",
                    1.0
                ],
                [
                    "C#CC1(O)CCC2C3CCC(=C4C=CC(OC)=C4)C3SCC21C",
                    1.0
                ],
                [
                    "C#CC1(O)CCC2C3CCC(=C4C=CC(OC)=C4)C3PCCC21C",
                    1.0
                ],
                [
                    "C#CC1(O)CCC2C3CCC(=C4C=CC(OC)=C4)C3PCC21C",
                    1.0
                ],
                [
                    "C#CC1(O)CCC2C3CCC(=C4C=CC(OC)=C4)C3OCC21C",
                    1.0
                ],
                [
                    "C#CC1(O)CCC2C3CCC(=C4C=CC(OC)=C4)C3NCCC21C",
                    1.0
                ],
                [
                    "C#CC1(O)CCC2C3CCC(=C4C=CC(OC)=C4)C3NCC21C",
                    1.0
                ],
                [
                    "C#CC1(O)CCC2C3CCC(=C4C=CC(OC)=C4)C3COC21C",
                    1.0
                ],
                [
                    "C#CC1(O)CCC2C3CCC(=C4C=CC(OC)=C4)C3CCCCC21C",
                    1.0
                ],
                [
                    "C#CC1(O)CCC2C3CCC(=C4C=CC(OC)=C4)C3CCCC21C",
                    1.0
                ],
                [
                    "C#CC1(O)CCC2C3CCC(=C4C=CC(OC)=C4)C3CCC21C",
                    1.0
                ],
                [
                    "C#CC1(O)CCC2C3CCC(=C4C=CC(OBr)=C4)C3CCC21C",
                    1.0
                ],
                [
                    "C#CC1(O)CCC2C3CCC(=C4C=CC(CC)=C4)C3CCC21C",
                    1.0
                ],
                [
                    "C#CC1(O)CCC2C3CCC(=C4C=CC(C)=C4)C3CCC21C",
                    1.0
                ],
                [
                    "C#CC1(O)CCC2C3CCC(=C4C=C(OC)C4)C3CCC21C",
                    1.0
                ],
                [
                    "C#CC1(O)CCC2C3CCC(=C4C=C(N)C(OC)=C4)C3CCC21C",
                    1.0
                ],
                [
                    "C#CC1(O)CCC2C3CCC(=C4C=C(C)C(OC)=C4)C3CCC21C",
                    1.0
                ],
                [
                    "C#CC1(O)CCC2C3CC(=C4C=CSC(OC)=C4)C3CCC21C",
                    1.0
                ],
                [
                    "C#CC1(O)CCC2C3CC(=C4C=CNC(OC)=C4)C3CCC21C",
                    1.0
                ],
                [
                    "C#CC1(O)CCC2C3CC(=C4C=CCC(OC)=C4)C3CCCC21C",
                    1.0
                ],
                [
                    "C#CC1(O)CCC2C3CC(=C4C=CCC(OC)=C4)C3CCC21C",
                    1.0
                ],
                [
                    "C#CC1(O)CCC2C3CC(=C4C=CCC(OC)=C4)C(CCC21C)C3",
                    1.0
                ],
                [
                    "C#CC1(O)CCC2C3CC(=C4C=CC(OC)=C4)CC3CCC21C",
                    1.0
                ],
                [
                    "C#CC1(O)CCC2C3CC(=C4C=CC(OC)=C4)C3CCCCC21C",
                    1.0
                ],
                [
                    "C#CC1(O)CCC2C3CC(=C4C=CC(OC)=C4)C3CCCC21C",
                    1.0
                ],
                [
                    "C#CC1(O)CCC2C3CC(=C4C=CC(OC)=C4)C3CCC21C",
                    1.0
                ],
                [
                    "C#CC1(O)CCC2C3CC(=C4C=CC(OC)=C4)C(CCO3)CCC21C",
                    1.0
                ],
                [
                    "C#CC1(O)CCC2C3CC(=C4C=CC(OC)=C4)C(CCN3)CCC21C",
                    1.0
                ],
                [
                    "C#CC1(O)CCC2C3CC(=C4C=CC(OC)=C4)C(CCC21C)O3",
                    1.0
                ],
                [
                    "C#CC1(O)CCC2C3CC(=C4C=CC(OC)=C4)C(CCC21C)CS3",
                    1.0
                ],
                [
                    "C#CC1(O)CCC2C3CC(=C4C=CC(OC)=C4)C(CCC21C)CO3",
                    1.0
                ],
                [
                    "C#CC1(O)CCC2C3CC(=C4C=CC(OC)=C4)C(CCC21C)C3",
                    1.0
                ],
                [
                    "C#CC1(O)CCC23C4CCCC(=C5C=CC(OC)=C5)C4CC2C13C",
                    1.0
                ],
                [
                    "C#CC1(O)CCC23C4CCC(=C5C=CC(OC)=C5)C4CC2C13C",
                    1.0
                ],
                [
                    "C#CC1(O)CC2CC1(C)CCC1C(=C3C=CC(OC)=C3)CCCC21",
                    1.0
                ],
                [
                    "C#CC1(O)CC2CC1(C)CCC1C(=C3C=CC(OC)=C3)CCC21",
                    1.0
                ],
                [
                    "C#CC1(O)CC2C3CCCC(=C4C=[SH]C(OC)=C4)C3CCC21C",
                    1.0
                ],
                [
                    "C#CC1(O)CC2C3CCCC(=C4C=PC(OC)=C4)C3CCC21C",
                    1.0
                ],
                [
                    "C#CC1(O)CC2C3CCCC(=C4C=NC(OC)=C4)C3CCC21C",
                    1.0
                ],
                [
                    "C#CC1(O)CC2C3CCCC(=C4C=CSC(OC)=C4)C3CCC21C",
                    1.0
                ],
                [
                    "C#CC1(O)CC2C3CCCC(=C4C=CCC(OC)=C4)C3CCC21C",
                    1.0
                ],
                [
                    "C#CC1(O)CC2C3CCCC(=C4C=CC(OC)=C4)C3CCCC21C",
                    1.0
                ],
                [
                    "C#CC1(O)CC2C3CCCC(=C4C=CC(OC)=C4)C3CCC21C",
                    1.0
                ],
                [
                    "C#CC1(O)CC2C3CCC(CCC21C)C(=C1C=CC(OC)=C1)C3",
                    1.0
                ],
                [
                    "C#CC1(O)CC2C3CCC(=C4C=[SH]C(OC)=C4)C3CCC21C",
                    1.0
                ],
                [
                    "C#CC1(O)CC2C3CCC(=C4C=PC(OC)=C4)C3CCC21C",
                    1.0
                ],
                [
                    "C#CC1(O)CC2C3CCC(=C4C=NC(OC)=C4)C3CCC21C",
                    1.0
                ],
                [
                    "C#CC1(O)CC2C3CCC(=C4C=CSC(OC)=C4)C3CCC21C",
                    1.0
                ],
                [
                    "C#CC1(O)CC2C3CCC(=C4C=COC(OC)=C4)C3CCC21C",
                    1.0
                ],
                [
                    "C#CC1(O)CC2C3CCC(=C4C=CNC(OC)=C4)C3CCC21C",
                    1.0
                ],
                [
                    "C#CC1(O)CC2C3CCC(=C4C=CCC(OC)=C4)C3CCC21C",
                    1.0
                ],
                [
                    "C#CC1(O)CC2C3CCC(=C4C=CC(OC)=C4)C3CCCCC21C",
                    1.0
                ],
                [
                    "C#CC1(O)CC2C3CCC(=C4C=CC(OC)=C4)C3CCCC21C",
                    1.0
                ],
                [
                    "C#CC1(O)CC2C3CCC(=C4C=CC(OC)=C4)C3CCC21C",
                    1.0
                ],
                [
                    "C#CC1(O)CC2C3CCC(=C4C=C(OC)C=CC4)C3CCC21C",
                    1.0
                ],
                [
                    "C#CC1(O)CC2C3CC(=C4C=CC(OC)=C4)C3CCCCC21C",
                    1.0
                ],
                [
                    "C#CC1(O)CC2C3CC(=C4C=CC(OC)=C4)C3CCCC21C",
                    1.0
                ],
                [
                    "C#CC1(O)CC2C3CC(=C4C=CC(OC)=C4)C3CCC21C",
                    1.0
                ],
                [
                    "C#CC1(O)CC2C3CC(=C4C=CC(OC)=C4)C(CCC21C)C3",
                    1.0
                ],
                [
                    "C#CC1(CO)CCC2C3CCC(=C4C=CC(OC)=C4)C3CCC21C",
                    1.0
                ]
            ],
            "execution_time": 9.12112545967102,
            "number_scoring_function_calls": 1000,
            "metadata": {
                "top_1": 1.0,
                "top_10": 1.0,
                "top_100": 1.0,
                "internal_similarity_max": 0.9423076923076923,
                "internal_similarity_mean": 0.5394227928843542,
                "internal_similarity_histogram_density": [
                    [
                        0.1,
                        0.0,
                        0.0059999999999999975,
                        0.5240000000000001,
                        2.876000000000001,
                        3.973999999999996,
                        1.7760000000000005,
                        0.44800000000000006,
                        0.26400000000000007,
                        0.03200000000000001
                    ]
                ],
                "internal_similarity_histogram_bins": [
                    [
                        0.0,
                        0.1,
                        0.2,
                        0.30000000000000004,
                        0.4,
                        0.5,
                        0.6000000000000001,
                        0.7000000000000001,
                        0.8,
                        0.9,
                        1.0
                    ]
                ]
            }
        },
        {
            "benchmark_name": "C11H24",
            "score": 1.0,
            "optimized_molecules": [
                [
                    "CCCCCCCCCCC",
                    1.0
                ],
                [
                    "CCCCCCCCC(C)C",
                    1.0
                ],
                [
                    "CCCCCCCC(C)CC",
                    1.0
                ],
                [
                    "CCCCCCCC(C)(C)C",
                    1.0
                ],
                [
                    "CCCCCCC(CC)CC",
                    1.0
                ],
                [
                    "CCCCCCC(C)CCC",
                    1.0
                ],
                [
                    "CCCCCCC(C)C(C)C",
                    1.0
                ],
                [
                    "CCCCCCC(C)(C)CC",
                    1.0
                ],
                [
                    "CCCCCC(CC)CCC",
                    1.0
                ],
                [
                    "CCCCCC(CC)C(C)C",
                    1.0
                ],
                [
                    "CCCCCC(C)CCCC",
                    1.0
                ],
                [
                    "CCCCCC(C)CC(C)C",
                    1.0
                ],
                [
                    "CCCCCC(C)C(C)CC",
                    1.0
                ],
                [
                    "CCCCCC(C)C(C)(C)C",
                    1.0
                ],
                [
                    "CCCCCC(C)(CC)CC",
                    1.0
                ],
                [
                    "CCCCCC(C)(C)CCC",
                    1.0
                ],
                [
                    "CCCCCC(C)(C)C(C)C",
                    1.0
                ],
                [
                    "CCCCC(CCC)CCC",
                    1.0
                ],
                [
                    "CCCCC(CCC)C(C)C",
                    1.0
                ],
                [
                    "CCCCC(CC)CCCC",
                    1.0
                ],
                [
                    "CCCCC(CC)CC(C)C",
                    1.0
                ],
                [
                    "CCCCC(CC)C(C)CC",
                    1.0
                ],
                [
                    "CCCCC(CC)C(C)(C)C",
                    1.0
                ],
                [
                    "CCCCC(CC)(CC)CC",
                    1.0
                ],
                [
                    "CCCCC(C)CCC(C)C",
                    1.0
                ],
                [
                    "CCCCC(C)CC(C)CC",
                    1.0
                ],
                [
                    "CCCCC(C)CC(C)(C)C",
                    1.0
                ],
                [
                    "CCCCC(C)C(CC)CC",
                    1.0
                ],
                [
                    "CCCCC(C)C(C)CCC",
                    1.0
                ],
                [
                    "CCCCC(C)C(C)C(C)C",
                    1.0
                ],
                [
                    "CCCCC(C)C(C)(C)CC",
                    1.0
                ],
                [
                    "CCCCC(C)(CC)CCC",
                    1.0
                ],
                [
                    "CCCCC(C)(CC)C(C)C",
                    1.0
                ],
                [
                    "CCCCC(C)(C)CCCC",
                    1.0
                ],
                [
                    "CCCCC(C)(C)CC(C)C",
                    1.0
                ],
                [
                    "CCCCC(C)(C)C(C)CC",
                    1.0
                ],
                [
                    "CCCCC(C)(C)C(C)(C)C",
                    1.0
                ],
                [
                    "CCCCC(C(C)C)C(C)C",
                    1.0
                ],
                [
                    "CCCC(CCC)CC(C)C",
                    1.0
                ],
                [
                    "CCCC(CCC)C(C)CC",
                    1.0
                ],
                [
                    "CCCC(CCC)C(C)(C)C",
                    1.0
                ],
                [
                    "CCCC(CC)CCC(C)C",
                    1.0
                ],
                [
                    "CCCC(CC)CC(C)CC",
                    1.0
                ],
                [
                    "CCCC(CC)CC(C)(C)C",
                    1.0
                ],
                [
                    "CCCC(CC)C(CC)CC",
                    1.0
                ],
                [
                    "CCCC(CC)C(C)C(C)C",
                    1.0
                ],
                [
                    "CCCC(CC)C(C)(C)CC",
                    1.0
                ],
                [
                    "CCCC(CC)(CC)CCC",
                    1.0
                ],
                [
                    "CCCC(CC)(CC)C(C)C",
                    1.0
                ],
                [
                    "CCCC(CC(C)C)C(C)C",
                    1.0
                ],
                [
                    "CCCC(C)CCCC(C)C",
                    1.0
                ],
                [
                    "CCCC(C)CCC(C)CC",
                    1.0
                ],
                [
                    "CCCC(C)CCC(C)(C)C",
                    1.0
                ],
                [
                    "CCCC(C)CC(CC)CC",
                    1.0
                ],
                [
                    "CCCC(C)CC(C)CCC",
                    1.0
                ],
                [
                    "CCCC(C)CC(C)C(C)C",
                    1.0
                ],
                [
                    "CCCC(C)CC(C)(C)CC",
                    1.0
                ],
                [
                    "CCCC(C)C(CC)CCC",
                    1.0
                ],
                [
                    "CCCC(C)C(CC)C(C)C",
                    1.0
                ],
                [
                    "CCCC(C)C(C)CC(C)C",
                    1.0
                ],
                [
                    "CCCC(C)C(C)C(C)CC",
                    1.0
                ],
                [
                    "CCCC(C)C(C)C(C)(C)C",
                    1.0
                ],
                [
                    "CCCC(C)C(C)(CC)CC",
                    1.0
                ],
                [
                    "CCCC(C)C(C)(C)CCC",
                    1.0
                ],
                [
                    "CCCC(C)C(C)(C)C(C)C",
                    1.0
                ],
                [
                    "CCCC(C)(CCC)CCC",
                    1.0
                ],
                [
                    "CCCC(C)(CCC)C(C)C",
                    1.0
                ],
                [
                    "CCCC(C)(CC)CC(C)C",
                    1.0
                ],
                [
                    "CCCC(C)(CC)C(C)CC",
                    1.0
                ],
                [
                    "CCCC(C)(CC)C(C)(C)C",
                    1.0
                ],
                [
                    "CCCC(C)(C)CCC(C)C",
                    1.0
                ],
                [
                    "CCCC(C)(C)CC(C)CC",
                    1.0
                ],
                [
                    "CCCC(C)(C)CC(C)(C)C",
                    1.0
                ],
                [
                    "CCCC(C)(C)C(CC)CC",
                    1.0
                ],
                [
                    "CCCC(C)(C)C(C)C(C)C",
                    1.0
                ],
                [
                    "CCCC(C)(C)C(C)(C)CC",
                    1.0
                ],
                [
                    "CCCC(C)(C(C)C)C(C)C",
                    1.0
                ],
                [
                    "CCCC(C(C)C)C(C)CC",
                    1.0
                ],
                [
                    "CCCC(C(C)C)C(C)(C)C",
                    1.0
                ],
                [
                    "CCC(CCC(C)C)C(C)C",
                    1.0
                ],
                [
                    "CCC(CC)CCCC(C)C",
                    1.0
                ],
                [
                    "CCC(CC)CCC(C)(C)C",
                    1.0
                ],
                [
                    "CCC(CC)CC(CC)CC",
                    1.0
                ],
                [
                    "CCC(CC)CC(C)C(C)C",
                    1.0
                ],
                [
                    "CCC(CC)CC(C)(C)CC",
                    1.0
                ],
                [
                    "CCC(CC)C(CC)C(C)C",
                    1.0
                ],
                [
                    "CCC(CC)C(C)CC(C)C",
                    1.0
                ],
                [
                    "CCC(CC)C(C)C(C)(C)C",
                    1.0
                ],
                [
                    "CCC(CC)C(C)(CC)CC",
                    1.0
                ],
                [
                    "CCC(CC)C(C)(C)C(C)C",
                    1.0
                ],
                [
                    "CCC(CC)(CC)CC(C)C",
                    1.0
                ],
                [
                    "CCC(CC)(CC)C(C)(C)C",
                    1.0
                ],
                [
                    "CCC(CC)(C(C)C)C(C)C",
                    1.0
                ],
                [
                    "CCC(CC(C)C)CC(C)C",
                    1.0
                ],
                [
                    "CCC(CC(C)C)C(C)(C)C",
                    1.0
                ],
                [
                    "CCC(CC(C)(C)C)C(C)C",
                    1.0
                ],
                [
                    "CCC(C)CCCCC(C)C",
                    1.0
                ],
                [
                    "CCC(C)CCCC(C)CC",
                    1.0
                ],
                [
                    "CCC(C)CCCC(C)(C)C",
                    1.0
                ],
                [
                    "CCC(C)CCC(CC)CC",
                    1.0
                ],
                [
                    "CCC(C)CCC(C)C(C)C",
                    1.0
                ],
                [
                    "CCC(C)CCC(C)(C)CC",
                    1.0
                ],
                [
                    "CCC(C)CC(CC)C(C)C",
                    1.0
                ],
                [
                    "CCC(C)CC(C)CC(C)C",
                    1.0
                ],
                [
                    "CCC(C)CC(C)C(C)CC",
                    1.0
                ],
                [
                    "CCC(C)CC(C)C(C)(C)C",
                    1.0
                ],
                [
                    "CCC(C)CC(C)(CC)CC",
                    1.0
                ],
                [
                    "CCC(C)CC(C)(C)C(C)C",
                    1.0
                ],
                [
                    "CCC(C)C(CC)CC(C)C",
                    1.0
                ],
                [
                    "CCC(C)C(CC)C(C)CC",
                    1.0
                ],
                [
                    "CCC(C)C(CC)C(C)(C)C",
                    1.0
                ],
                [
                    "CCC(C)C(CC)(CC)CC",
                    1.0
                ],
                [
                    "CCC(C)C(C)CCC(C)C",
                    1.0
                ],
                [
                    "CCC(C)C(C)CC(C)(C)C",
                    1.0
                ],
                [
                    "CCC(C)C(C)C(CC)CC",
                    1.0
                ],
                [
                    "CCC(C)C(C)C(C)C(C)C",
                    1.0
                ],
                [
                    "CCC(C)C(C)C(C)(C)CC",
                    1.0
                ],
                [
                    "CCC(C)C(C)(CC)C(C)C",
                    1.0
                ],
                [
                    "CCC(C)C(C)(C)CC(C)C",
                    1.0
                ],
                [
                    "CCC(C)C(C)(C)C(C)CC",
                    1.0
                ],
                [
                    "CCC(C)C(C)(C)C(C)(C)C",
                    1.0
                ],
                [
                    "CCC(C)C(C(C)C)C(C)C",
                    1.0
                ],
                [
                    "CCC(C)(CC)CCC(C)C",
                    1.0
                ],
                [
                    "CCC(C)(CC)CC(C)(C)C",
                    1.0
                ],
                [
                    "CCC(C)(CC)C(C)C(C)C",
                    1.0
                ],
                [
                    "CCC(C)(CC(C)C)C(C)C",
                    1.0
                ],
                [
                    "CCC(C)(C)CCCC(C)C",
                    1.0
                ],
                [
                    "CCC(C)(C)CCC(C)(C)C",
                    1.0
                ],
                [
                    "CCC(C)(C)CC(C)C(C)C",
                    1.0
                ],
                [
                    "CCC(C)(C)CC(C)(C)CC",
                    1.0
                ],
                [
                    "CCC(C)(C)C(C)CC(C)C",
                    1.0
                ],
                [
                    "CCC(C)(C)C(C)C(C)(C)C",
                    1.0
                ],
                [
                    "CCC(C)(C)C(C)(CC)CC",
                    1.0
                ],
                [
                    "CCC(C)(C)C(C)(C)C(C)C",
                    1.0
                ],
                [
                    "CCC(C)(C(C)C)C(C)(C)C",
                    1.0
                ],
                [
                    "CCC(C(C)C)C(C)C(C)C",
                    1.0
                ],
                [
                    "CCC(C(C)C)C(C)(C)CC",
                    1.0
                ],
                [
                    "CCC(C(C)(C)C)C(C)(C)C",
                    1.0
                ],
                [
                    "CC(CC(C)(C)C)C(C)(C)C",
                    1.0
                ],
                [
                    "CC(C)CCCCCC(C)C",
                    1.0
                ],
                [
                    "CC(C)CCCCC(C)(C)C",
                    1.0
                ],
                [
                    "CC(C)CCCC(C)C(C)C",
                    1.0
                ],
                [
                    "CC(C)CCC(C)CC(C)C",
                    1.0
                ],
                [
                    "CC(C)CCC(C)C(C)(C)C",
                    1.0
                ],
                [
                    "CC(C)CCC(C)(C)C(C)C",
                    1.0
                ],
                [
                    "CC(C)CC(C)CC(C)(C)C",
                    1.0
                ],
                [
                    "CC(C)CC(C)C(C)C(C)C",
                    1.0
                ],
                [
                    "CC(C)CC(C)(C)CC(C)C",
                    1.0
                ],
                [
                    "CC(C)CC(C)(C)C(C)(C)C",
                    1.0
                ],
                [
                    "CC(C)CC(C(C)C)C(C)C",
                    1.0
                ],
                [
                    "CC(C)C(C)CCC(C)(C)C",
                    1.0
                ],
                [
                    "CC(C)C(C)CC(C)C(C)C",
                    1.0
                ],
                [
                    "CC(C)C(C)C(C)C(C)(C)C",
                    1.0
                ],
                [
                    "CC(C)C(C)C(C)(C)C(C)C",
                    1.0
                ],
                [
                    "CC(C)C(C)(C)CC(C)(C)C",
                    1.0
                ],
                [
                    "CC(C)C(C)(C(C)C)C(C)C",
                    1.0
                ],
                [
                    "CC(C)C(C(C)C)C(C)(C)C",
                    1.0
                ],
                [
                    "CC(C)(C)CCCC(C)(C)C",
                    1.0
                ],
                [
                    "CC(C)(C)C(C)(C)C(C)(C)C",
                    1.0
                ]
            ],
            "execution_time": 6.561243057250977,
            "number_scoring_function_calls": 1000,
            "metadata": {
                "top_159": 1.0,
                "internal_similarity_max": 0.7777777777777778,
                "internal_similarity_mean": 0.24693232087435193,
                "internal_similarity_histogram_density": [
                    [
                        0.23772793797713698,
                        2.7910288358846564,
                        4.548870693406114,
                        1.7032554092005856,
                        0.5371622957952614,
                        0.15822158933586475,
                        0.01740437482694514,
                        0.006328863573434596,
                        0.0,
                        0.0
                    ]
                ],
                "internal_similarity_histogram_bins": [
                    [
                        0.0,
                        0.1,
                        0.2,
                        0.30000000000000004,
                        0.4,
                        0.5,
                        0.6000000000000001,
                        0.7000000000000001,
                        0.8,
                        0.9,
                        1.0
                    ]
                ]
            }
        },
        {
            "benchmark_name": "C9H10N2O2PF2Cl",
            "score": 1.0,
            "optimized_molecules": [
                [
                    "ON1CC2OC3C4C(=C1C(Cl)P2F)NC34CF",
                    1.0
                ],
                [
                    "ON1CC2CCOC3P=C(Cl)C(=C21)NC3(F)F",
                    1.0
                ],
                [
                    "ON1C2=C3NC4(CF)C(OC(PC2Cl)C1F)C34",
                    1.0
                ],
                [
                    "OCP1C(Cl)C2=C3NC4C(OC1C(F)(F)N2)C34",
                    1.0
                ],
                [
                    "OCN1C2=CCC3(NF)OC(C1F)C3P=C2Cl",
                    1.0
                ],
                [
                    "OCN1C2=C3NC(OC(CP=C2)C1(F)F)C3Cl",
                    1.0
                ],
                [
                    "OCN1C2=C3NC(OC(C(F)P=C2)C1F)C3Cl",
                    1.0
                ],
                [
                    "OCN1C2=C3NC(F)C(OC1C2)C(F)P=C3Cl",
                    1.0
                ],
                [
                    "OCN1C2=C3NC(COC1C(F)P=C2F)C3Cl",
                    1.0
                ],
                [
                    "OCN1C2=C3CC(OC(CP=C2Cl)C1F)N3F",
                    1.0
                ],
                [
                    "OCN1C2=C3CC(N3)OC(CP=C2Cl)C1(F)F",
                    1.0
                ],
                [
                    "OCN1C2=C3C=PC(Cl)(OC(F)C1C2)C(F)N3",
                    1.0
                ],
                [
                    "OCN1C2=C(CCl)NC3OC(CP=C23)C1(F)F",
                    1.0
                ],
                [
                    "OCC1P=CC2NC3(F)C(Cl)N4C(OC13F)C24",
                    1.0
                ],
                [
                    "OCC1P=CC2=C3NC(OC1C(F)(F)N2)C3Cl",
                    1.0
                ],
                [
                    "OCC1P=CC2=C3CC(N3)OC1C(F)(F)N2Cl",
                    1.0
                ],
                [
                    "OCC1P=C(O)C2=C3CC(C1C(F)(F)N2)N3Cl",
                    1.0
                ],
                [
                    "OCC1P=C(Cl)C2NC3(F)CN4C2C4(F)OC13",
                    1.0
                ],
                [
                    "OCC1P=C(Cl)C2=C3NCC3OC1C(F)N2F",
                    1.0
                ],
                [
                    "OCC1P=C(Cl)C2=C3NCC3OC1C(F)(F)N2",
                    1.0
                ],
                [
                    "OCC1P=C(Cl)C2=C3CC(OC1CN2F)N3F",
                    1.0
                ],
                [
                    "OCC1P=C(Cl)C2=C3CC(OC1C(F)N2)N3F",
                    1.0
                ],
                [
                    "OCC1P=C(Cl)C2=C3CC(N3)OC1C(F)(F)N2",
                    1.0
                ],
                [
                    "OCC1P=C(Cl)C2=C3CC(F)(N3)OC1C(F)N2",
                    1.0
                ],
                [
                    "OCC1NC2=C3NC(C3F)C(F)(Cl)OC1P=C2",
                    1.0
                ],
                [
                    "OCC1N(F)C2=C3CC(N3)C(F)OC1(Cl)P=C2",
                    1.0
                ],
                [
                    "OCC1C2=C3NCC(F)(CP=C3Cl)OC1N2F",
                    1.0
                ],
                [
                    "OCC1C2=C3NC(F)C(OC1N2)C(F)P=C3Cl",
                    1.0
                ],
                [
                    "OCC1C2=C3NC(F)C(OC(F)C1N2)P=C3Cl",
                    1.0
                ],
                [
                    "OCC1C2=C3NC(F)C(F)(CP=C3Cl)OC1N2",
                    1.0
                ],
                [
                    "OCC1C2=C3NC(F)(F)C(OCC1N2)P=C3Cl",
                    1.0
                ],
                [
                    "OCC1C2=C3NC(F)(F)C(CP=C3Cl)OC1N2",
                    1.0
                ],
                [
                    "OCC1C2=C3C=PCC(OC1N2Cl)C(F)(F)N3",
                    1.0
                ],
                [
                    "OCC1C2=C3C=PCC(Cl)(OC1N2)C(F)(F)N3",
                    1.0
                ],
                [
                    "OCC1C2=C3C=PC(OC(F)C1(Cl)N2)C(F)N3",
                    1.0
                ],
                [
                    "OCC1C2=C3C=PC(Cl)(OC(F)C1N2)C(F)N3",
                    1.0
                ],
                [
                    "OCC1C2=C3C(Cl)=PCC(OC1N2)C(F)N3F",
                    1.0
                ],
                [
                    "OCC1C2=C3C(Cl)=PC(CN3F)OC(F)C1N2",
                    1.0
                ],
                [
                    "OCC12OC(F)C3(Cl)CC(=C(C=P1)NC2F)N3",
                    1.0
                ],
                [
                    "OCC12NC3=C4CP(F)C(OC1(Cl)C32)C(F)N4",
                    1.0
                ],
                [
                    "OCC12NC(=C3C(Cl)=PCC(CN3F)O1)C2F",
                    1.0
                ],
                [
                    "OCC12CP=C(Cl)C(=C3CC(F)(N3)O1)NC2F",
                    1.0
                ],
                [
                    "OCC1(F)P=C(Cl)C2NC3(F)CN4C(OC31)C24",
                    1.0
                ],
                [
                    "OCC1(F)P=C(Cl)C2=C3NCC3OC1C(F)N2",
                    1.0
                ],
                [
                    "OCC1(F)P=C(Cl)C2=C3CC(N3)OC1CN2F",
                    1.0
                ],
                [
                    "OCC1(F)OC2(Cl)CN(F)C(=C3CC1N3)C=P2",
                    1.0
                ],
                [
                    "OCC1(F)NC2=C3NCC3OC1C(F)P=C2Cl",
                    1.0
                ],
                [
                    "OCC1(F)NC2=C3CC(N3)C(F)OC1(Cl)P=C2",
                    1.0
                ],
                [
                    "OCC1(F)COC2C3=C(NC(F)CN32)C(Cl)=P1",
                    1.0
                ],
                [
                    "OCC1(F)CC2(F)CN3C4C(N2)(C(Cl)=P1)C43O",
                    1.0
                ],
                [
                    "OCC1(F)C2NC3=C4CC(C(F)OC1(Cl)P3)N42",
                    1.0
                ],
                [
                    "OCC1(F)C2=C3NCC(CP=C3F)OC1N2Cl",
                    1.0
                ],
                [
                    "OCC1(F)C2=C3NCC(CP=C3Cl)OC1N2F",
                    1.0
                ],
                [
                    "OCC1(F)C2=C3C=PC(Cl)C(CN3)OC1N2F",
                    1.0
                ],
                [
                    "OCC1(F)C2=C3C(Cl)=PCC(CN3F)OC1N2",
                    1.0
                ],
                [
                    "OC1P=C(Cl)C2(F)NC3(F)CN4CC2C4OC13",
                    1.0
                ],
                [
                    "OC1OC2CN(F)C(=C3C(F)C1N3CCl)C=P2",
                    1.0
                ],
                [
                    "OC1NC2=C3NC(F)(COC1P=C2Cl)C3CF",
                    1.0
                ],
                [
                    "OC1COC2P=CC(=C3NCC31Cl)NC2(F)F",
                    1.0
                ],
                [
                    "OC1COC2P=C(Cl)C(=C3NCC31)NC2(F)F",
                    1.0
                ],
                [
                    "OC1C2=C3NC(F)C(OC1N2)C(F)P=C3CCl",
                    1.0
                ],
                [
                    "OC1C2=C3NC(F)C(COCC1N2F)P=C3Cl",
                    1.0
                ],
                [
                    "OC1C2=C3NC(F)(F)C(COCC1N2)P=C3Cl",
                    1.0
                ],
                [
                    "OC1C2=C3C=PCCC(OC1N2Cl)C(F)(F)N3",
                    1.0
                ],
                [
                    "OC1C2=C3C=PCC(OC1N2CCl)C(F)(F)N3",
                    1.0
                ],
                [
                    "OC1C2=C3C=PC(OC(F)C1N2CCl)C(F)N3",
                    1.0
                ],
                [
                    "OC1C2=C3C=PC(Cl)(COCC1N2)C(F)(F)N3",
                    1.0
                ],
                [
                    "OC1C2=C3C=PC(COC(Cl)C1N2)C(F)(F)N3",
                    1.0
                ],
                [
                    "OC12NC(=C3NCC(CP=C3Cl)O1)C2(F)CF",
                    1.0
                ],
                [
                    "OC12NC(=C3NC(F)C(CP=C3Cl)O1)C2CF",
                    1.0
                ],
                [
                    "OC12NC(=C3C=PCC(O1)C(F)N3)C2(Cl)CF",
                    1.0
                ],
                [
                    "OC12NC(=C3C=PC(Cl)(CN3F)O1)CC2CF",
                    1.0
                ],
                [
                    "OC12NC(=C3C=PC(Cl)(CN3)O1)CC2(F)CF",
                    1.0
                ],
                [
                    "OC12NC(=C3C(Cl)=PCC(CN3F)O1)C2CF",
                    1.0
                ],
                [
                    "OC12COC3P=CC(=C(N1)C2C(F)Cl)NC3F",
                    1.0
                ],
                [
                    "OC12COC3P=C(Cl)C(=C(N1)C2CF)NC3F",
                    1.0
                ],
                [
                    "OC12CNC1=C1C=PC(OC(Cl)C2)C(F)(F)N1",
                    1.0
                ],
                [
                    "OC12CCOC3P=C(Cl)C(=C1NC2)NC3(F)F",
                    1.0
                ],
                [
                    "OC12CCCC(=C3C=PC(Cl)(O1)C(F)N3F)N2",
                    1.0
                ],
                [
                    "OC12CC(F)CC(=C3C=PC(Cl)(CN3F)O1)N2",
                    1.0
                ],
                [
                    "OC12CC(=C3CC=PC(Cl)C1(O)C(F)(F)N3)N2",
                    1.0
                ],
                [
                    "OC1(F)NC2=C3NC(OC1P=C2CCl)C3CF",
                    1.0
                ],
                [
                    "OC1(F)NC2=C3NC(COC1P=C2Cl)C3CF",
                    1.0
                ],
                [
                    "OC(F)N1C2=C3NC(OC(CP=C2)C1F)C3Cl",
                    1.0
                ],
                [
                    "OC(F)C1P=C(Cl)C23NC(F)(CN4C2C43)C1O",
                    1.0
                ],
                [
                    "OC(F)C1C2=C3C=PCC(Cl)(OC1N2)C(F)N3",
                    1.0
                ],
                [
                    "OC(Cl)P(F)C12CN1C=C1NC3(CF)C(O2)C13",
                    1.0
                ],
                [
                    "OC(Cl)N1C2=C3C=PC(OC(F)C1C2)C(F)N3",
                    1.0
                ],
                [
                    "OC(Cl)C1(F)OC2CN(F)C(=C3CC1N3)C=P2",
                    1.0
                ],
                [
                    "NCC1(F)P=C(Cl)C2=C3CC3OC1(O)C(F)N2",
                    1.0
                ],
                [
                    "NC1C2=C3NC(F)(F)C(OC21)C(CO)P=C3Cl",
                    1.0
                ],
                [
                    "NC1=C2NCC(OC(F)(F)CC1=CO)P=C2Cl",
                    1.0
                ],
                [
                    "NC1=C2NC(OC(F)(CF)CC1=CO)P=C2Cl",
                    1.0
                ],
                [
                    "NC1=C2NC(F)C(OCC(F)C1=CO)P=C2Cl",
                    1.0
                ],
                [
                    "NC1=C2NC(F)C(OC(F)CC1=CO)P=C2Cl",
                    1.0
                ],
                [
                    "NC1(O)C2=C3C=PC(Cl)(CO)C(C21)C(F)(F)N3",
                    1.0
                ],
                [
                    "NC(C(=CO)CC(O)F)=C(C(=P)Cl)N1C=C1F",
                    1.0
                ],
                [
                    "FON(F)CC1P=C(Cl)C=C2CC3(CC1O3)N2",
                    1.0
                ],
                [
                    "FOCN1C2=C3CC(N3)OC(CP=C2Cl)C1F",
                    1.0
                ],
                [
                    "FOCC1P=C(Cl)C2=C3CC(N3)OC1CN2F",
                    1.0
                ],
                [
                    "FOC1P=C(Cl)C2=C3CC(CN3)OC1CN2F",
                    1.0
                ],
                [
                    "FOC1C2=C3C(Cl)=PC(COCC1N2)CN3F",
                    1.0
                ],
                [
                    "FNN1C2=CC(Cl)=PC(COF)C3CC1(C2)O3",
                    1.0
                ],
                [
                    "FNC1C2OC13CC(=CC(Cl)=PC2COF)N3",
                    1.0
                ],
                [
                    "FCOC(Cl)P(F)C12CN1C=C1NC3C(O2)C13",
                    1.0
                ],
                [
                    "FCN1C=C2NC34COC(Cl)P(F)C1OC3C24",
                    1.0
                ],
                [
                    "FCN1C2=C3NCC(OCC1C2OF)P=C3Cl",
                    1.0
                ],
                [
                    "FCCC1=C2NC(F)C3(OCC(N1)O3)P=C2Cl",
                    1.0
                ],
                [
                    "FCC12NC3=CN4CC4(PC(Cl)OF)OC1C32",
                    1.0
                ],
                [
                    "FCC12CP=CC(=C3NC(O1)C3OCl)NC2F",
                    1.0
                ],
                [
                    "FC1NC2=C3NC(OC1C(COCl)P=C2)C3F",
                    1.0
                ],
                [
                    "FC1NC2=C3CC(OC1C(COCl)P=C2)N3F",
                    1.0
                ],
                [
                    "FC1NC2=C3C=PC(COCl)C(OC21)C(F)N3",
                    1.0
                ],
                [
                    "FC1CC2COC3P=C(Cl)C(=CN2O1)NC3F",
                    1.0
                ],
                [
                    "FC1(F)NC2=C3NCC3OC1C(COCl)P=C2",
                    1.0
                ],
                [
                    "FC1(F)NC2=C3NC(OC1CP=C2)C3COCl",
                    1.0
                ],
                [
                    "FC1(F)NC2=C3CC(N3)OC1C(COCl)P=C2",
                    1.0
                ],
                [
                    "FC1(F)CNC=C2C(OC=P)C3(CN23)OC1Cl",
                    1.0
                ],
                [
                    "CP=C(Cl)C1=C2NC3(OC3CN1)C2(F)COF",
                    1.0
                ],
                [
                    "CP=C(Cl)C1=C2C3C(O)C3(OCC(F)N1)N2F",
                    1.0
                ],
                [
                    "CP1C(Cl)C2=C3NC4C(OC1C(F)(F)N2)C34O",
                    1.0
                ],
                [
                    "CP1C(Cl)C2=C3NC4C(C1C(F)(F)N2O)C34O",
                    1.0
                ],
                [
                    "CON1C2=C3CC(OC(CP=C2Cl)C1F)N3F",
                    1.0
                ],
                [
                    "COC1C2=C3C(Cl)=PC(OCC1N2)C(F)N3F",
                    1.0
                ],
                [
                    "COC12CC(=C3NC(F)(F)C(CP=C3Cl)O1)N2",
                    1.0
                ],
                [
                    "COC12CC(=C3C=PCC(Cl)(O1)C(F)(F)N3)N2",
                    1.0
                ],
                [
                    "COC12C3=C4NC(F)C(OC1C2N3)P(F)C4Cl",
                    1.0
                ],
                [
                    "COC12C3=C4NC(F)(F)C(OC1C2N3)PC4Cl",
                    1.0
                ],
                [
                    "CN1CC2OC3(O)CC(=C1C(Cl)=PC2F)N3F",
                    1.0
                ],
                [
                    "CN1C2=PCC(OC3(O)NC(=C2)C3Cl)C1(F)F",
                    1.0
                ],
                [
                    "CN1C2=C3NC4C(OC(PC2Cl)C1(F)F)C34O",
                    1.0
                ],
                [
                    "CN1C2=C3NC(F)C(OCC1C2OF)P=C3Cl",
                    1.0
                ],
                [
                    "CN1C2=C3NC(F)C(OC21)C(F)(CO)P=C3Cl",
                    1.0
                ],
                [
                    "CN1C2=C3NC(F)C(Cl)C(F)(CO)P=C3C21O",
                    1.0
                ],
                [
                    "CN1C2=C3NC(F)(F)C(O)(CP=C3Cl)OC1C2",
                    1.0
                ],
                [
                    "CN1C2=C3NC(F)(F)C(CP=C3Cl)OC1C2O",
                    1.0
                ],
                [
                    "CN1C2=C3NC(F)(F)C(CP=C3Cl)OC1(O)C2",
                    1.0
                ],
                [
                    "CN1C2=C3NC(COC(P=C2Cl)C1F)C3OF",
                    1.0
                ],
                [
                    "CN1C2=C3CC(N3)OC(CP=C2Cl)C1(F)OF",
                    1.0
                ],
                [
                    "CN1C2=C3C=PCC(Cl)(OC1C2O)C(F)(F)N3",
                    1.0
                ],
                [
                    "CN1C2=C3C=PC(OC(Cl)C1C2O)C(F)N3F",
                    1.0
                ],
                [
                    "CN1C2=C3C=PC(F)(COCl)C(OC21)C(F)N3",
                    1.0
                ],
                [
                    "CN1C2=C3C=PC(Cl)(OCC1C2O)C(F)N3F",
                    1.0
                ],
                [
                    "CN1C2=C3C=PC(Cl)(CN3F)OC(O)C1C2F",
                    1.0
                ],
                [
                    "CN1C2=C3C(O)C(OC(CP=C2Cl)C1F)N3F",
                    1.0
                ],
                [
                    "CN1C2=C3C(Cl)=PC(OCC1C2O)C(F)N3F",
                    1.0
                ],
                [
                    "CCN1C2=C3N(OCl)C(F)C(OC4C2C41)P3F",
                    1.0
                ],
                [
                    "CCC1(F)P=C(Cl)C2=C3NC3OC1C(F)N2O",
                    1.0
                ],
                [
                    "CC1P=CC2=C3NCC3(OCl)OC1C(F)(F)N2",
                    1.0
                ],
                [
                    "CC1P=CC2=C3C(OC1C(F)(F)N2Cl)C3(N)O",
                    1.0
                ],
                [
                    "CC1P=CC2=C3C(N)C3OC1(O)C(F)(F)N2Cl",
                    1.0
                ],
                [
                    "CC1P=CC2=C3C(N)C3(F)OC1(O)C(F)N2Cl",
                    1.0
                ],
                [
                    "CC1P=CC(=C2C(N)C2O)N(Cl)C(F)(F)C1=O",
                    1.0
                ],
                [
                    "CC1P=C(Cl)C2NC3(F)C1OC1(F)C2N1C3O",
                    1.0
                ],
                [
                    "CC1P=C(Cl)C2=C3OC(OC1CCN2F)N3F",
                    1.0
                ],
                [
                    "CC1P=C(Cl)C2=C3NCC3OC1(F)C(F)N2O",
                    1.0
                ],
                [
                    "CC1P=C(Cl)C2=C3CC(O)(N3)OC1C(F)N2F",
                    1.0
                ],
                [
                    "CC1P=C(Cl)C2=C3CC(O)(N3)OC1C(F)(F)N2",
                    1.0
                ],
                [
                    "CC1P=C(Cl)C2=C3CC(N3)OC1(O)C(F)(F)N2",
                    1.0
                ],
                [
                    "CC1P=C(Cl)C2=C3C(N)C3OC1(O)C(F)(F)N2",
                    1.0
                ],
                [
                    "CC1P=C(Cl)C2=C3C(N)C3(O)OC1C(F)(F)N2",
                    1.0
                ],
                [
                    "CC1P=C(Cl)C2=C3C(CN3O)OC1C(F)(F)N2",
                    1.0
                ],
                [
                    "CC1OC2N(F)C(=C3NC1(F)C3=P)CC2(O)Cl",
                    1.0
                ],
                [
                    "CC1OC23C(O)C2C(=C(C(=P)Cl)NC1F)N3F",
                    1.0
                ],
                [
                    "CC1OC23C(C(=C(C=P)NC1F)N2F)C3(O)Cl",
                    1.0
                ],
                [
                    "CC1N2C=C3NC(C)(F)C(Cl)(OC12F)P=C3O",
                    1.0
                ],
                [
                    "CC1N(F)C2=C3CC(O)(N3)C(F)OC1(Cl)P=C2",
                    1.0
                ],
                [
                    "CC1CP=C(Cl)C2=C3OC(OC1CN2F)N3F",
                    1.0
                ],
                [
                    "CC1C2OC3C4NC(=C(C(Cl)P2F)N1O)C43F",
                    1.0
                ],
                [
                    "CC1C2OC(O)C3NC(=C(C(Cl)=P2)N1F)C3F",
                    1.0
                ],
                [
                    "CC1C2OC(F)C3(O)CC(=C(C=P2)N1F)N3Cl",
                    1.0
                ],
                [
                    "CC1C2=C3NC(O)(F)C(F)(CP=C3Cl)OC1N2",
                    1.0
                ],
                [
                    "CC1C2=C3NC(F)C(CP=C3Cl)OC1(OF)N2",
                    1.0
                ],
                [
                    "CC1C2=C3NC(F)(F)C(OC1N2)P=C3OCCl",
                    1.0
                ],
                [
                    "CC1C2=C3NC(F)(F)C(CP=C3Cl)OC1(O)N2",
                    1.0
                ],
                [
                    "CC1C2=C3NC(F)(Cl)C(CP=C3F)OC1(O)N2",
                    1.0
                ],
                [
                    "CC1C2=C3C=PCC(OF)(OC1N2)C(F)N3Cl",
                    1.0
                ],
                [
                    "CC1C2=C3C=PCC(OF)(OC1N2)C(F)(Cl)N3",
                    1.0
                ],
                [
                    "CC1C2=C3C=PCC(OC1(OF)N2Cl)C(F)N3",
                    1.0
                ],
                [
                    "CC1C2=C3C=PCC(OC1(OF)N2)C(F)N3Cl",
                    1.0
                ],
                [
                    "CC1C2=C3C=PCC(OC1(OF)N2)C(F)(Cl)N3",
                    1.0
                ],
                [
                    "CC1C2=C3C=PCC(OC1(OCl)N2)C(F)(F)N3",
                    1.0
                ],
                [
                    "CC1C2=C3C=PCC(F)(OC1(O)N2)C(F)N3Cl",
                    1.0
                ],
                [
                    "CC1C2=C3C=PCC(F)(OC1(O)N2)C(F)(Cl)N3",
                    1.0
                ],
                [
                    "CC1C2=C3C=PCC(Cl)(OC1(O)N2)C(F)(F)N3",
                    1.0
                ],
                [
                    "CC1C2=C3C(F)=PCC(OF)(CN3Cl)OC1N2",
                    1.0
                ],
                [
                    "CC1C2=C3C(Cl)=PC(OCC1(F)N2)C(O)N3F",
                    1.0
                ],
                [
                    "CC1=PCC2(OF)OC3CC(=C1N(Cl)C2F)N3",
                    1.0
                ],
                [
                    "CC1=PC(F)C2OC3NC(=C1NC2(F)Cl)C3O",
                    1.0
                ],
                [
                    "CC1=PC(C)(F)C2(O)NC1=C1C(O2)C1(F)NCl",
                    1.0
                ],
                [
                    "CC1=C2NC(C)(F)C(Cl)(OC3(F)CN13)P=C2O",
                    1.0
                ],
                [
                    "CC1=C2C(Cl)=PCC3OC(N1)C3N2C(F)OF",
                    1.0
                ],
                [
                    "CC12OC3CN(O)C3=C(NC1F)C(Cl)=PC2F",
                    1.0
                ],
                [
                    "CC12OC3CN(O)C(=C4NC1C42F)C(Cl)P3F",
                    1.0
                ],
                [
                    "CC12OC3C4NC(=C(C(Cl)P1F)N2O)CC43F",
                    1.0
                ],
                [
                    "CC12OC3C(CO)C(=C(NC1(F)F)C2=P)N3Cl",
                    1.0
                ],
                [
                    "CC12OC3(F)C4CC(=C(C(Cl)P1F)N2O)NC43",
                    1.0
                ],
                [
                    "CC12NC3=CN4C(O)(F)C4(P(F)CCl)OC1C32",
                    1.0
                ],
                [
                    "CC12NC3=CN4C(F)C4(P(F)C(O)Cl)OC1C32",
                    1.0
                ],
                [
                    "CC12NC3=C4NC(F)C(OC1C32)P(F)C4(O)Cl",
                    1.0
                ],
                [
                    "CC12NC3=C4NC(F)(F)C(OC1C32O)PC4Cl",
                    1.0
                ],
                [
                    "CC12NC3=C4N(O)C(F)C(C1C32)P(F)C4(O)Cl",
                    1.0
                ],
                [
                    "CC12NC3=C4CPC(Cl)(OC1C32)C(F)(F)N4O",
                    1.0
                ],
                [
                    "CC12NC3=C4CP(F)C(OC1C32)C(F)N4OCl",
                    1.0
                ],
                [
                    "CC12NC3=C4C(Cl)PC(OC1C32)C(F)(F)N4O",
                    1.0
                ],
                [
                    "CC12NC3=C4C(Cl)PC(OC1(F)C32)C(F)N4O",
                    1.0
                ],
                [
                    "CC12NC3=C4C(Cl)P(O)C(C1C32)C(F)(F)N4O",
                    1.0
                ],
                [
                    "CC12NC3=C4C(Cl)P(F)C(OC1C32)C(F)N4O",
                    1.0
                ],
                [
                    "CC12NC3=C4C(Cl)P(F)C(CN4OF)OC1C32",
                    1.0
                ],
                [
                    "CC12NC3=C4C(Cl)P(F)C(CN4O)OC1C32F",
                    1.0
                ],
                [
                    "CC12NC(=C3NCC(OC1(O)F)P=C3Cl)C2F",
                    1.0
                ],
                [
                    "CC12NC(=C3C(Cl)=PC(CN3F)OC1O)C2F",
                    1.0
                ],
                [
                    "CC12CP=C(Cl)C(=C3CC(O)(N3)O1)NC2(F)F",
                    1.0
                ],
                [
                    "CC12COC3P=C(Cl)C(=C(N1)C2O)NC3(F)F",
                    1.0
                ],
                [
                    "CC12COC3P=C(Cl)C(=C(C1)N2)N(O)C3(F)F",
                    1.0
                ],
                [
                    "CC12CNC1=C1C=PC(F)C(Cl)(O2)C(O)(F)N1",
                    1.0
                ],
                [
                    "CC12CNC1=C1C=PC(F)C(Cl)(O2)C(F)N1O",
                    1.0
                ],
                [
                    "CC12CNC1=C1C(F)=PC(F)C(Cl)(CN1O)O2",
                    1.0
                ],
                [
                    "CC12CNC1=C1C(F)=PC(F)(Cl)C(CN1O)O2",
                    1.0
                ],
                [
                    "CC12CC3=CNC(F)C(F)(P=CCl)OC1ON32",
                    1.0
                ],
                [
                    "CC12CC(=C3NC(F)(F)C(OC1O)P=C3Cl)N2",
                    1.0
                ],
                [
                    "CC12CC(=C3C(Cl)=PC(CN3F)OC1OF)N2",
                    1.0
                ],
                [
                    "CC12C=C3C(Cl)P(F)C4OC1(C2N)N3C4(O)F",
                    1.0
                ],
                [
                    "CC12C3OC4PCC(=C(C31)N2Cl)N(O)C4(F)F",
                    1.0
                ],
                [
                    "CC12C3OC4PC(Cl)C(=C(C31)N2F)N(O)C4F",
                    1.0
                ],
                [
                    "CC12C3OC(F)P(F)CC(Cl)C4=C(C31)N2ON4",
                    1.0
                ],
                [
                    "CC12C3OC(CF)P(F)C(Cl)C4=C(C31)N2ON4",
                    1.0
                ],
                [
                    "CC12C3C(=C4C(Cl)PC(CN4O)OC31F)N2F",
                    1.0
                ],
                [
                    "CC12C3=C4NC(O)(F)C(OC1C2N3)P(F)C4Cl",
                    1.0
                ],
                [
                    "CC1(O)C2=C3NC(F)(F)C(OCC1N2)P=C3Cl",
                    1.0
                ],
                [
                    "CC1(F)P=C(Cl)C2=C3NCC3OC1C(F)N2O",
                    1.0
                ],
                [
                    "CC1(F)P=C(Cl)C2=C3NCC3OC1(F)CN2O",
                    1.0
                ],
                [
                    "CC1(F)P=C(Cl)C2=C3C(N)C3OC1(O)C(F)N2",
                    1.0
                ],
                [
                    "CC1(F)P=C(Cl)C2=C3C(CN3O)OC1C(F)N2",
                    1.0
                ],
                [
                    "CC1(F)P=C(CCl)C2=C3C(OC1(O)N2)C3(N)F",
                    1.0
                ],
                [
                    "CC1(F)C2OC3C4NC(=C(C(Cl)P2F)N1O)C43",
                    1.0
                ],
                [
                    "CC1(F)C2NC3=C4CC(O)(C(F)OC1(Cl)P3)N42",
                    1.0
                ],
                [
                    "CC1(F)C2=C3NCC(OC1(O)N2)C(F)P=C3Cl",
                    1.0
                ],
                [
                    "CC1(F)C2=C3NCC(CP=C3Cl)OC1(O)N2F",
                    1.0
                ],
                [
                    "CC1(F)C2=C3NC(O)C(OCC1(F)N2)P=C3Cl",
                    1.0
                ],
                [
                    "CC1(Cl)PC2OC3C4NC(=C1N(O)C2(F)F)C43",
                    1.0
                ],
                [
                    "CC1(Cl)OC23CN2C(=C(C=P)NC1(F)F)C3O",
                    1.0
                ],
                [
                    "CC1(Cl)C2=C3NC4C(OC(CN2F)P1F)C34O",
                    1.0
                ],
                [
                    "CC1(Cl)C2=C3NC4C(O)(OC(CN2)P1F)C34F",
                    1.0
                ],
                [
                    "CC1(Cl)C2=C3C=PCC(OF)(OC1N2)C(F)N3",
                    1.0
                ],
                [
                    "CC1(Cl)C2=C3C=PCC(OC1(O)N2)C(F)(F)N3",
                    1.0
                ],
                [
                    "CC1(Cl)C2=C3C=PCC(O)(C(F)(F)N3)C1(O)N2",
                    1.0
                ],
                [
                    "CC1(Cl)C2=C3C=PCC(F)(OC1(O)N2)C(F)N3",
                    1.0
                ],
                [
                    "CC(O)C1(F)P=C(Cl)C2=C3NCOC1C3N2F",
                    1.0
                ],
                [
                    "CC(O)C1(F)P=C(Cl)C2=C3NC3OC1C(F)N2",
                    1.0
                ]
            ],
            "execution_time": 8.161312580108643,
            "number_scoring_function_calls": 1000,
            "metadata": {
                "top_250": 1.0,
                "internal_similarity_max": 0.7111111111111111,
                "internal_similarity_mean": 0.18331483757032332,
                "internal_similarity_histogram_density": [
                    [
                        0.29312,
                        6.65984,
                        2.611199999999999,
                        0.3251200000000001,
                        0.08480000000000001,
                        0.02175999999999998,
                        0.003840000000000001,
                        0.0003200000000000001,
                        0.0,
                        0.0
                    ]
                ],
                "internal_similarity_histogram_bins": [
                    [
                        0.0,
                        0.1,
                        0.2,
                        0.30000000000000004,
                        0.4,
                        0.5,
                        0.6000000000000001,
                        0.7000000000000001,
                        0.8,
                        0.9,
                        1.0
                    ]
                ]
            }
        },
        {
            "benchmark_name": "Median molecules 1",
            "score": 0.4549228052927327,
            "optimized_molecules": [
                [
                    "CC1CCC2CC(=O)C(C)(CCC(C(C)C)C(O)C1)C2(C)C",
                    0.4745762711864407
                ],
                [
                    "CC1CCC2(C)C(=O)CC(CCC(C(C)C)C(O)C1)C2(C)C",
                    0.4745762711864407
                ],
                [
                    "CC(C)C1CCC2(C)C(=O)CC(CC1O)C2(C)C",
                    0.4738035414793428
                ],
                [
                    "CC(C)C1CCC2CC(=O)C(C)(CCC1O)C2(C)C",
                    0.46032847487588874
                ],
                [
                    "CC(C)C1CC(=O)C2(C)CCC(CC1O)C2(C)C",
                    0.458682472293863
                ],
                [
                    "CC1CCC2CCC(C)(C(=O)CC(C(C)C)C(O)C1)C2(C)C",
                    0.45
                ],
                [
                    "CC1CCC(C(C)C)C(O)CCC2(C)C(=O)CC(C1)C2(C)C",
                    0.45
                ],
                [
                    "CC1CCC(C(C)C)C(O)CC2CCC(C)(C(=O)C1)C2(C)C",
                    0.45
                ],
                [
                    "CC1CCC(C(C)C)C(O)CC2CC(=O)C(C)(CC1)C2(C)C",
                    0.45
                ],
                [
                    "CC1CCC(C(C)C)C(O)CC(=O)C2(C)CCC(C1)C2(C)C",
                    0.45
                ],
                [
                    "CC1CC(=O)C2(C)CCC(CCC(C(C)C)C(O)C1)C2(C)C",
                    0.45
                ],
                [
                    "CC1CCC2CC(=O)C(C)(CC(C(C)C)C(O)C1)C2(C)C",
                    0.44801076831712416
                ],
                [
                    "CC1CCC2(C)C(=O)CC(CC(C(C)C)C(O)C1)C2(C)C",
                    0.44801076831712416
                ],
                [
                    "CC1CC(O)C(C(C)C)CCC2CC(=O)C(C)(C1)C2(C)C",
                    0.44801076831712416
                ],
                [
                    "CC1CC(O)C(C(C)C)CCC2(C)C(=O)CC(C1)C2(C)C",
                    0.44801076831712416
                ],
                [
                    "CC(C)C1CCC2CCC(C)(C(=O)CC1O)C2(C)C",
                    0.4476660119995655
                ],
                [
                    "CC(C)C1CCC2CC(=O)C(C)(CC1O)C2(C)C",
                    0.4468887036332465
                ],
                [
                    "CC(C)C1CCC2(C)C(=O)CC(CCC1O)C2(C)C",
                    0.44585082870893744
                ],
                [
                    "CC(C)C1CC2CCC(C)(C(=O)CC1O)C2(C)C",
                    0.443613573862942
                ],
                [
                    "CC(C)C1CC2CC(=O)C(C)(CCC1O)C2(C)C",
                    0.443613573862942
                ],
                [
                    "CC1CCCC2CC(=O)C(C)(CCC(C(C)C)C(O)C1)C2(C)C",
                    0.43994134506405985
                ],
                [
                    "CC1CCCC2(C)C(=O)CC(CCC(C(C)C)C(O)C1)C2(C)C",
                    0.43994134506405985
                ],
                [
                    "CC1CCC2CC(=O)C(C)(CCCC(C(C)C)C(O)C1)C2(C)C",
                    0.43994134506405985
                ],
                [
                    "CC1CCC2(C)C(=O)CC(CCCC(C(C)C)C(O)C1)C2(C)C",
                    0.43994134506405985
                ],
                [
                    "CC1CCC(O)C(C(C)C)CCC2(C)C(=O)CC(C1)C2(C)C",
                    0.4379535120175709
                ],
                [
                    "CC1CCC2CC(=O)C(C)(CCC(O)C(C(C)C)C1)C2(C)C",
                    0.4374487394792124
                ],
                [
                    "CC(C)C1CCC(=O)C2(C)CCC(CC1O)C2(C)C",
                    0.43605676539356963
                ],
                [
                    "CC1CCC2(C)C(=O)CC(CC(O)C(C(C)C)C1)C2(C)C",
                    0.435285750066007
                ],
                [
                    "CC1CCC(C(C)C)C(O)CC2CC(=O)C(C)(C1)C2(C)C",
                    0.435285750066007
                ],
                [
                    "CC1CCC(C(C)C)C(O)CC2(C)C(=O)CC(C1)C2(C)C",
                    0.435285750066007
                ],
                [
                    "CC1CC(O)C(C(C)C)CC(=O)C2(C)CCC(C1)C2(C)C",
                    0.435285750066007
                ],
                [
                    "CC1CC(=O)C2(C)CCC(CC(C(C)C)C(O)C1)C2(C)C",
                    0.435285750066007
                ],
                [
                    "CC(C)C1CCCC2(C)C(=O)CC(CC1O)C2(C)C",
                    0.43513363202883826
                ],
                [
                    "CC1CCC2CC(O)C(C(C)C)CCC(C)(C(=O)C1)C2(C)C",
                    0.4262295081967213
                ],
                [
                    "CC1CCC2(C)C(=O)CC(O)C(C(C)C)CCC(C1)C2(C)C",
                    0.4262295081967213
                ],
                [
                    "CC1CCC2CCC(C)(C(=O)CC(O)C(C(C)C)C1)C2(C)C",
                    0.42597137568529864
                ],
                [
                    "CC1CCC(O)C(C(C)C)CC(=O)C2(C)CCC(C1)C2(C)C",
                    0.42597137568529864
                ],
                [
                    "[CH]C1CCC2(C)C(=O)CC(CCC(C(C)C)C(O)C1)C2(C)C",
                    0.4251952027621871
                ],
                [
                    "[CH]C(C)C1CCC2CC(=O)C(C)(CCC(C)CC1O)C2(C)C",
                    0.4251952027621871
                ],
                [
                    "[CH]C(C)C1CCC2(C)C(=O)CC(CCC(C)CC1O)C2(C)C",
                    0.4251952027621871
                ],
                [
                    "CC1CCC2CC(=O)C(C)(CCC(C(C)[PH])C(O)C1)C2(C)C",
                    0.4251952027621871
                ],
                [
                    "CC1CCC2CC(=O)C(C)(CCC(C(C)[NH])C(O)C1)C2(C)C",
                    0.4251952027621871
                ],
                [
                    "CC1CCC2CC(=O)C(C)(CCC(C(C)S)C(O)C1)C2(C)C",
                    0.4251952027621871
                ],
                [
                    "CC1CCC2CC(=O)C(C)(CCC(C(C)P)C(O)C1)C2(C)C",
                    0.4251952027621871
                ],
                [
                    "CC1CCC2CC(=O)C(C)(CCC(C(C)O)C(O)C1)C2(C)C",
                    0.4251952027621871
                ],
                [
                    "CC1CCC2CC(=O)C(C)(CCC(C(C)N)C(O)C1)C2(C)C",
                    0.4251952027621871
                ],
                [
                    "CC1CCC2CC(=O)C(C)(CCC(C(C)F)C(O)C1)C2(C)C",
                    0.4251952027621871
                ],
                [
                    "CC1CCC2CC(=O)C(C)(CCC(C(C)Cl)C(O)C1)C2(C)C",
                    0.4251952027621871
                ],
                [
                    "CC1CCC2CC(=O)C(C)(CCC(C(C)Br)C(O)C1)C2(C)C",
                    0.4251952027621871
                ],
                [
                    "CC1CCC2(C)C(=O)CC(CCC(O)C(C(C)C)C1)C2(C)C",
                    0.4251952027621871
                ],
                [
                    "CC1CCC2(C)C(=O)CC(CCC(C(C)[PH])C(O)C1)C2(C)C",
                    0.4251952027621871
                ],
                [
                    "CC1CCC2(C)C(=O)CC(CCC(C(C)[NH])C(O)C1)C2(C)C",
                    0.4251952027621871
                ],
                [
                    "CC1CCC2(C)C(=O)CC(CCC(C(C)S)C(O)C1)C2(C)C",
                    0.4251952027621871
                ],
                [
                    "CC1CCC2(C)C(=O)CC(CCC(C(C)P)C(O)C1)C2(C)C",
                    0.4251952027621871
                ],
                [
                    "CC1CCC2(C)C(=O)CC(CCC(C(C)O)C(O)C1)C2(C)C",
                    0.4251952027621871
                ],
                [
                    "CC1CCC2(C)C(=O)CC(CCC(C(C)N)C(O)C1)C2(C)C",
                    0.4251952027621871
                ],
                [
                    "CC1CCC2(C)C(=O)CC(CCC(C(C)F)C(O)C1)C2(C)C",
                    0.4251952027621871
                ],
                [
                    "CC1CCC2(C)C(=O)CC(CCC(C(C)Cl)C(O)C1)C2(C)C",
                    0.4251952027621871
                ],
                [
                    "CC1CCC2(C)C(=O)CC(CCC(C(C)Br)C(O)C1)C2(C)C",
                    0.4251952027621871
                ],
                [
                    "CC(C)C1CCC2CC(=O)C(C)(CCC([PH])CC1O)C2(C)C",
                    0.4251952027621871
                ],
                [
                    "CC(C)C1CCC2CC(=O)C(C)(CCC([NH])CC1O)C2(C)C",
                    0.4251952027621871
                ],
                [
                    "CC(C)C1CCC2CC(=O)C(C)(CCC(S)CC1O)C2(C)C",
                    0.4251952027621871
                ],
                [
                    "CC(C)C1CCC2CC(=O)C(C)(CCC(P)CC1O)C2(C)C",
                    0.4251952027621871
                ],
                [
                    "CC(C)C1CCC2CC(=O)C(C)(CCC(O)CC1O)C2(C)C",
                    0.4251952027621871
                ],
                [
                    "CC(C)C1CCC2CC(=O)C(C)(CCC(N)CC1O)C2(C)C",
                    0.4251952027621871
                ],
                [
                    "CC(C)C1CCC2CC(=O)C(C)(CCC(F)CC1O)C2(C)C",
                    0.4251952027621871
                ],
                [
                    "CC(C)C1CCC2CC(=O)C(C)(CCC(Cl)CC1O)C2(C)C",
                    0.4251952027621871
                ],
                [
                    "CC(C)C1CCC2CC(=O)C(C)(CCC(Br)CC1O)C2(C)C",
                    0.4251952027621871
                ],
                [
                    "CC(C)C1CCC2CC(=O)C(C)(CCCC1O)C2(C)C",
                    0.4242640687119285
                ],
                [
                    "CC1CCC2CC(=O)C(C)(CC(O)C(C(C)C)C1)C2(C)C",
                    0.423728813559322
                ],
                [
                    "CC1CCC2(C)C(=O)CC(C(C)C)C(O)CC(C1)C2(C)C",
                    0.4234505222898966
                ],
                [
                    "CC1CC(=O)C2(C)CCC(C(C)C)C(O)CC(C1)C2(C)C",
                    0.4234505222898966
                ],
                [
                    "CC(C)C1CCC2(C)C(=O)CCC(CC1O)C2(C)C",
                    0.42334475220649564
                ],
                [
                    "CC1CCC2CC(C)(C(=O)CC(C(C)C)C(O)C1)C2(C)C",
                    0.4226135862856293
                ],
                [
                    "CC1CCC(C(C)C)C(O)CC2CC(C)(C(=O)C1)C2(C)C",
                    0.4226135862856293
                ],
                [
                    "CC1CCC(C(C)C)C(O)CC(=O)C2(C)CC(C1)C2(C)C",
                    0.4226135862856293
                ],
                [
                    "CC1CC(=O)C2(C)CCC(CC(O)C(C(C)C)C1)C2(C)C",
                    0.4226135862856293
                ],
                [
                    "CC1CC(=O)C2(C)CC(CCC(C(C)C)C(O)C1)C2(C)C",
                    0.4226135862856293
                ],
                [
                    "CC(C)C1CCCC2CC(=O)C(C)(CCC1O)C2(C)C",
                    0.4225001481984198
                ],
                [
                    "CC(C)C1CCC2(C)C(=O)CC(CCCC1O)C2(C)C",
                    0.4225001481984198
                ],
                [
                    "CC(C)C1CCC2CC(=O)C(C)(CCC(O)C1C)C2(C)C",
                    0.421211769587116
                ],
                [
                    "CC(C)C1CCC2CC(C)(C(=O)CC1O)C2(C)C",
                    0.42047525605008473
                ],
                [
                    "CC(C)C1CCC2(C)C(=O)CC(CC1O)C2(C)S",
                    0.42047525605008473
                ],
                [
                    "CC(C)C1CCC2(C)C(=O)CC(CC1O)C2(C)P",
                    0.42047525605008473
                ],
                [
                    "CC(C)C1CCC2(C)C(=O)CC(CC1O)C2(C)O",
                    0.42047525605008473
                ],
                [
                    "CC(C)C1CCC2(C)C(=O)CC(CC1O)C2(C)N",
                    0.42047525605008473
                ],
                [
                    "CC(C)C1CCC2(C)C(=O)CC(CC1O)C2(C)F",
                    0.42047525605008473
                ],
                [
                    "CC(C)C1CCC2(C)C(=O)CC(CC1O)C2(C)Cl",
                    0.42047525605008473
                ],
                [
                    "CC(C)C1CCC2(C)C(=O)CC(CC1O)C2(C)Br",
                    0.42047525605008473
                ],
                [
                    "CC1CCCCC2CC(=O)C(C)(CCC(C(C)C)C(O)C1)C2(C)C",
                    0.41979015736886477
                ],
                [
                    "CC1CCCCC2(C)C(=O)CC(CCC(C(C)C)C(O)C1)C2(C)C",
                    0.41979015736886477
                ],
                [
                    "CC1CCC2CC(=O)C(C)(CCCCC(C(C)C)C(O)C1)C2(C)C",
                    0.41979015736886477
                ],
                [
                    "CC1CCC2(C)C(=O)CC(CCCCC(C(C)C)C(O)C1)C2(C)C",
                    0.41979015736886477
                ],
                [
                    "CC(C)C1CC(=O)C2(C)CCC(CCC1O)C2(C)C",
                    0.41953597014763633
                ],
                [
                    "CC(C)C1CC2(C)C(=O)CC(CCC1O)C2(C)C",
                    0.4184137043778615
                ],
                [
                    "CC(C)C1CCC2(C)C(=O)CC(CC(O)C1C)C2(C)C",
                    0.4183300132670378
                ],
                [
                    "CC(C)C1CC2CCC(C)(C(=O)CC(O)C1C)C2(C)C",
                    0.4183300132670378
                ],
                [
                    "CC(C)C1CC2CC(=O)C(C)(CCC(O)C1C)C2(C)C",
                    0.4183300132670378
                ],
                [
                    "CC(C)C1CC(=O)C2(C)CCC(CC(O)C1C)C2(C)C",
                    0.4183300132670378
                ],
                [
                    "CC1CCC2(C)C(=O)CC(CCC(C(C)C)C(O)CC(C)C1)C2(C)C",
                    0.417910447761194
                ]
            ],
            "execution_time": 424550.7067923546,
            "number_scoring_function_calls": 30724941,
            "metadata": {
                "top_1": 0.4745762711864407,
                "top_10": 0.4591967031021976,
                "top_100": 0.4309954415895599,
                "internal_similarity_max": 0.9523809523809523,
                "internal_similarity_mean": 0.6263502385008421,
                "internal_similarity_histogram_density": [
                    [
                        0.1,
                        0.0,
                        0.0,
                        0.0,
                        0.29000000000000004,
                        3.611999999999997,
                        3.8600000000000008,
                        1.7760000000000005,
                        0.3100000000000001,
                        0.05200000000000001
                    ]
                ],
                "internal_similarity_histogram_bins": [
                    [
                        0.0,
                        0.1,
                        0.2,
                        0.30000000000000004,
                        0.4,
                        0.5,
                        0.6000000000000001,
                        0.7000000000000001,
                        0.8,
                        0.9,
                        1.0
                    ]
                ]
            }
        },
        {
            "benchmark_name": "Median molecules 2",
            "score": 0.2727633224416452,
            "optimized_molecules": [
                [
                    "CCCC1=NC(C)N2C(=O)COc3ccc(OCC)c4c[nH]c-4nc(c4cc3OCO4)CN(C)C(=O)C2C1",
                    0.27483735663086506
                ],
                [
                    "CCCC1=CC(C)N2C(=O)COc3ccc(OCC)c4c[nH]c-4nc(c4cc3OCO4)CN(C)C(=O)C2C1",
                    0.274584823682638
                ],
                [
                    "CCCC1=NN(C)C(S)N2C(=O)COc3ccc(OCC)c4c[nH]c-4nc(c4cc3OCO4)CN(C)C(=O)C2C1",
                    0.2731215029680613
                ],
                [
                    "CCCC1=NN(C)C(N)N2C(=O)COc3ccc(OCC)c4c[nH]c-4nc(c4cc3OCO4)CN(C)C(=O)C2C1",
                    0.2731215029680613
                ],
                [
                    "CCCC1=NN(C)C(C)N2C(=O)COc3ccc(OCC)c4c[nH]c-4nc(c4cc3OCO4)CN(C)C(=O)C2C1",
                    0.2731215029680613
                ],
                [
                    "CCCC1=NN(C)C(Br)N2C(=O)COc3ccc(OCC)c4c[nH]c-4nc(c4cc3OCO4)CN(C)C(=O)C2C1",
                    0.2731215029680613
                ],
                [
                    "CCCC1=CN(C)C(O)N2C(=O)COc3ccc(OCC)c4c[nH]c-4nc(c4cc3OCO4)CN(C)C(=O)C2C1",
                    0.27296484008305655
                ],
                [
                    "CCCC1=CN(C)C(C)N2C(=O)COc3ccc(OCC)c4c[nH]c-4nc(c4cc3OCO4)CN(C)C(=O)C2C1",
                    0.27296484008305655
                ],
                [
                    "CCCC1=NC(C)N2C(=O)OCOc3ccc(OCC)c4c[nH]c-4nc(c4cc3OCO4)CN(C)C(=O)C2C1",
                    0.272392937035477
                ],
                [
                    "CCCC1=CC(C)N2C(=O)OCOc3ccc(OCC)c4c[nH]c-4nc(c4cc3OCO4)CN(C)C(=O)C2C1",
                    0.27210298175458963
                ],
                [
                    "CCCC1=[SH]C(C)N2C(=O)COc3ccc(OCC)c4c[nH]c-4nc(c4cc3OCO4)CN(C)C(=O)C2C1",
                    0.27144835701531844
                ],
                [
                    "CCCC1=PC(C)N2C(=O)COc3ccc(OCC)c4c[nH]c-4nc(c4cc3OCO4)CN(C)C(=O)C2C1",
                    0.27144835701531844
                ],
                [
                    "CCCC1=NC(S)N2C(=O)COc3ccc(OCC)c4c[nH]c-4nc(c4cc3OCO4)CN(C)C(=O)C2C1",
                    0.27144835701531844
                ],
                [
                    "CCCC1=NC(P)N2C(=O)COc3ccc(OCC)c4c[nH]c-4nc(c4cc3OCO4)CN(C)C(=O)C2C1",
                    0.27144835701531844
                ],
                [
                    "CCCC1=NC(O)N2C(=O)COc3ccc(OCC)c4c[nH]c-4nc(c4cc3OCO4)CN(C)C(=O)C2C1",
                    0.27144835701531844
                ],
                [
                    "CCCC1=NC(N)N2C(=O)COc3ccc(OCC)c4c[nH]c-4nc(c4cc3OCO4)CN(C)C(=O)C2C1",
                    0.27144835701531844
                ],
                [
                    "CCCC1=NC(F)N2C(=O)COc3ccc(OCC)c4c[nH]c-4nc(c4cc3OCO4)CN(C)C(=O)C2C1",
                    0.27144835701531844
                ],
                [
                    "CCCC1=NC(Cl)N2C(=O)COc3ccc(OCC)c4c[nH]c-4nc(c4cc3OCO4)CN(C)C(=O)C2C1",
                    0.27144835701531844
                ],
                [
                    "CCCC1=NC(Br)N2C(=O)COc3ccc(OCC)c4c[nH]c-4nc(c4cc3OCO4)CN(C)C(=O)C2C1",
                    0.27144835701531844
                ],
                [
                    "CCCC1=NNC2COc3cc4c5c4c4c(nn4C)c(OCC)ccc3OCOC(=O)N2C(C1)C(=O)N(C)C5",
                    0.27134108617657654
                ],
                [
                    "CCCC1=NC2NCOc3cc4c5c4c4c(nn4C)c(OCC)ccc3OCOC(=O)N2C(C1)C(=O)N(C)C5",
                    0.27134108617657654
                ],
                [
                    "CCCC1=CNC2COc3cc4c5c4c4c(nn4C)c(OCC)ccc3OCOC(=O)N2C(C1)C(=O)N(C)C5",
                    0.27122540144832413
                ],
                [
                    "CCCC1=CC2NCOc3cc4c5c4c4c(nn4C)c(OCC)ccc3OCOC(=O)N2C(C1)C(=O)N(C)C5",
                    0.27122540144832413
                ],
                [
                    "CCCC1=CC(S)N2C(=O)COc3ccc(OCC)c4c[nH]c-4nc(c4cc3OCO4)CN(C)C(=O)C2C1",
                    0.2711480821921969
                ],
                [
                    "CCCC1=CC(P)N2C(=O)COc3ccc(OCC)c4c[nH]c-4nc(c4cc3OCO4)CN(C)C(=O)C2C1",
                    0.2711480821921969
                ],
                [
                    "CCCC1=CC(O)N2C(=O)COc3ccc(OCC)c4c[nH]c-4nc(c4cc3OCO4)CN(C)C(=O)C2C1",
                    0.2711480821921969
                ],
                [
                    "CCCC1=CC(N)N2C(=O)COc3ccc(OCC)c4c[nH]c-4nc(c4cc3OCO4)CN(C)C(=O)C2C1",
                    0.2711480821921969
                ],
                [
                    "CCCC1=CC(F)N2C(=O)COc3ccc(OCC)c4c[nH]c-4nc(c4cc3OCO4)CN(C)C(=O)C2C1",
                    0.2711480821921969
                ],
                [
                    "CCCC1=CC(Cl)N2C(=O)COc3ccc(OCC)c4c[nH]c-4nc(c4cc3OCO4)CN(C)C(=O)C2C1",
                    0.2711480821921969
                ],
                [
                    "CCCC1=CC(Br)N2C(=O)COc3ccc(OCC)c4c[nH]c-4nc(c4cc3OCO4)CN(C)C(=O)C2C1",
                    0.2711480821921969
                ],
                [
                    "CCCC1=NC(C)N2C(=O)Oc3ccc(OCC)c4c[nH]c-4nc(c4cc3OCO4)CN(C)C(=O)C2C1",
                    0.2706916889142383
                ],
                [
                    "CCCC1=NC(SC)N2C(=O)COc3ccc(OCC)c4c[nH]c-4nc(c4cc3OCO4)CN(C)C(=O)C2C1",
                    0.27066042680692426
                ],
                [
                    "CCCC1=NC(PC)N2C(=O)COc3ccc(OCC)c4c[nH]c-4nc(c4cc3OCO4)CN(C)C(=O)C2C1",
                    0.27066042680692426
                ],
                [
                    "CCCC1=NC(OC)N2C(=O)COc3ccc(OCC)c4c[nH]c-4nc(c4cc3OCO4)CN(C)C(=O)C2C1",
                    0.27066042680692426
                ],
                [
                    "CCCC1=NC(NC)N2C(=O)COc3ccc(OCC)c4c[nH]c-4nc(c4cc3OCO4)CN(C)C(=O)C2C1",
                    0.27066042680692426
                ],
                [
                    "CCCC1=NC(CC)N2C(=O)COc3ccc(OCC)c4c[nH]c-4nc(c4cc3OCO4)CN(C)C(=O)C2C1",
                    0.27066042680692426
                ],
                [
                    "CCCC1=CC(C)N2C(=O)Oc3ccc(OCC)c4c[nH]c-4nc(c4cc3OCO4)CN(C)C(=O)C2C1",
                    0.2704739655118536
                ],
                [
                    "CCCC1=CC(SC)N2C(=O)COc3ccc(OCC)c4c[nH]c-4nc(c4cc3OCO4)CN(C)C(=O)C2C1",
                    0.270410652863873
                ],
                [
                    "CCCC1=CC(PC)N2C(=O)COc3ccc(OCC)c4c[nH]c-4nc(c4cc3OCO4)CN(C)C(=O)C2C1",
                    0.270410652863873
                ],
                [
                    "CCCC1=CC(OC)N2C(=O)COc3ccc(OCC)c4c[nH]c-4nc(c4cc3OCO4)CN(C)C(=O)C2C1",
                    0.270410652863873
                ],
                [
                    "CCCC1=CC(NC)N2C(=O)COc3ccc(OCC)c4c[nH]c-4nc(c4cc3OCO4)CN(C)C(=O)C2C1",
                    0.270410652863873
                ],
                [
                    "CCCC1=CC(CC)N2C(=O)COc3ccc(OCC)c4c[nH]c-4nc(c4cc3OCO4)CN(C)C(=O)C2C1",
                    0.270410652863873
                ],
                [
                    "CCCC1=NC2COc3cc4c5c4c4c(nn4C)c(OCC)ccc3OCOC(=O)N2C(C1)C(=O)N(C)C5",
                    0.27039170170586646
                ],
                [
                    "CCCC1=CC2COc3cc4c5c4c4c(nn4C)c(OCC)ccc3OCOC(=O)N2C(C1)C(=O)N(C)C5",
                    0.2702718538804957
                ],
                [
                    "CCCC1=NN(S)C(C)N2C(=O)COc3ccc(OCC)c4c[nH]c-4nc(c4cc3OCO4)CN(C)C(=O)C2C1",
                    0.269868730409177
                ],
                [
                    "CCCC1=NN(P)C(C)N2C(=O)COc3ccc(OCC)c4c[nH]c-4nc(c4cc3OCO4)CN(C)C(=O)C2C1",
                    0.269868730409177
                ],
                [
                    "CCCC1=NN(O)C(C)N2C(=O)COc3ccc(OCC)c4c[nH]c-4nc(c4cc3OCO4)CN(C)C(=O)C2C1",
                    0.269868730409177
                ],
                [
                    "CCCC1=NN(N)C(C)N2C(=O)COc3ccc(OCC)c4c[nH]c-4nc(c4cc3OCO4)CN(C)C(=O)C2C1",
                    0.269868730409177
                ],
                [
                    "CCCC1=NN(F)C(C)N2C(=O)COc3ccc(OCC)c4c[nH]c-4nc(c4cc3OCO4)CN(C)C(=O)C2C1",
                    0.269868730409177
                ],
                [
                    "CCCC1=NN(Cl)C(C)N2C(=O)COc3ccc(OCC)c4c[nH]c-4nc(c4cc3OCO4)CN(C)C(=O)C2C1",
                    0.269868730409177
                ],
                [
                    "CCCC1=CN(O)C(C)N2C(=O)COc3ccc(OCC)c4c[nH]c-4nc(c4cc3OCO4)CN(C)C(=O)C2C1",
                    0.26966729553549107
                ],
                [
                    "CCCC1=CN(N)C(C)N2C(=O)COc3ccc(OCC)c4c[nH]c-4nc(c4cc3OCO4)CN(C)C(=O)C2C1",
                    0.26966729553549107
                ],
                [
                    "CCCC1=CN(F)C(C)N2C(=O)COc3ccc(OCC)c4c[nH]c-4nc(c4cc3OCO4)CN(C)C(=O)C2C1",
                    0.26966729553549107
                ],
                [
                    "CCCC1=CN(Cl)C(C)N2C(=O)COc3ccc(OCC)c4c[nH]c-4nc(c4cc3OCO4)CN(C)C(=O)C2C1",
                    0.26966729553549107
                ],
                [
                    "CCCC1=CN(Br)C(C)N2C(=O)COc3ccc(OCC)c4c[nH]c-4nc(c4cc3OCO4)CN(C)C(=O)C2C1",
                    0.26966729553549107
                ],
                [
                    "CCCC1=NSC(C)N2C(=O)COc3ccc(OCC)c4c[nH]c-4nc(c4cc3OCO4)CN(C)C(=O)C2C1",
                    0.2692961953138636
                ],
                [
                    "CCCC1=NPC(C)N2C(=O)COc3ccc(OCC)c4c[nH]c-4nc(c4cc3OCO4)CN(C)C(=O)C2C1",
                    0.2692961953138636
                ],
                [
                    "CCCC1=NOC(C)N2C(=O)COc3ccc(OCC)c4c[nH]c-4nc(c4cc3OCO4)CN(C)C(=O)C2C1",
                    0.2692961953138636
                ],
                [
                    "CCCC1=NNC(C)N2C(=O)COc3ccc(OCC)c4c[nH]c-4nc(c4cc3OCO4)CN(C)C(=O)C2C1",
                    0.2692961953138636
                ],
                [
                    "CCCC1=NCC(C)N2C(=O)COc3ccc(OCC)c4c[nH]c-4nc(c4cc3OCO4)CN(C)C(=O)C2C1",
                    0.2692961953138636
                ],
                [
                    "CCCC1=NC(C)N2C(=O)CCOc3ccc(OCC)c4c[nH]c-4nc(c4cc3OCO4)CN(C)C(=O)C2C1",
                    0.2692961953138636
                ],
                [
                    "CCCC1=N[CH]NC2COc3cc4c5c4c4c(nn4C)c(OCC)ccc3OCOC(=O)N2C(C1)C(=O)N(C)C5",
                    0.2690740402699455
                ],
                [
                    "CCCC1=N[CH]C2NCOc3cc4c5c4c4c(nn4C)c(OCC)ccc3OCOC(=O)N2C(C1)C(=O)N(C)C5",
                    0.2690740402699455
                ],
                [
                    "CCCC1=NN[CH]C2COc3cc4c5c4c4c(nn4C)c(OCC)ccc3OCOC(=O)N2C(C1)C(=O)N(C)C5",
                    0.2690740402699455
                ],
                [
                    "CCCC1=NNC2[CH]COc3cc4c5c4c4c(nn4C)c(OCC)ccc3OCOC(=O)N2C(C1)C(=O)N(C)C5",
                    0.2690740402699455
                ],
                [
                    "CCCC1=NNC2OCOc3cc4c5c4c4c(nn4C)c(OCC)ccc3OCOC(=O)N2C(C1)C(=O)N(C)C5",
                    0.2690740402699455
                ],
                [
                    "CCCC1=NN(C)C(SP)N2C(=O)COc3ccc(OCC)c4c[nH]c-4nc(c4cc3OCO4)CN(C)C(=O)C2C1",
                    0.2690740402699455
                ],
                [
                    "CCCC1=NN(C)C(SN)N2C(=O)COc3ccc(OCC)c4c[nH]c-4nc(c4cc3OCO4)CN(C)C(=O)C2C1",
                    0.2690740402699455
                ],
                [
                    "CCCC1=NN(C)C(SC)N2C(=O)COc3ccc(OCC)c4c[nH]c-4nc(c4cc3OCO4)CN(C)C(=O)C2C1",
                    0.2690740402699455
                ],
                [
                    "CCCC1=NN(C)C(SBr)N2C(=O)COc3ccc(OCC)c4c[nH]c-4nc(c4cc3OCO4)CN(C)C(=O)C2C1",
                    0.2690740402699455
                ],
                [
                    "CCCC1=NN(C)C(OBr)N2C(=O)COc3ccc(OCC)c4c[nH]c-4nc(c4cc3OCO4)CN(C)C(=O)C2C1",
                    0.2690740402699455
                ],
                [
                    "CCCC1=NN(C)C(NBr)N2C(=O)COc3ccc(OCC)c4c[nH]c-4nc(c4cc3OCO4)CN(C)C(=O)C2C1",
                    0.2690740402699455
                ],
                [
                    "CCCC1=NN(C)C(CC)N2C(=O)COc3ccc(OCC)c4c[nH]c-4nc(c4cc3OCO4)CN(C)C(=O)C2C1",
                    0.2690740402699455
                ],
                [
                    "CCCC1=NN(C)C(CBr)N2C(=O)COc3ccc(OCC)c4c[nH]c-4nc(c4cc3OCO4)CN(C)C(=O)C2C1",
                    0.2690740402699455
                ],
                [
                    "CCCC1=NC2[CH]NCOc3cc4c5c4c4c(nn4C)c(OCC)ccc3OCOC(=O)N2C(C1)C(=O)N(C)C5",
                    0.2690740402699455
                ],
                [
                    "CCCC1=NC2N[CH]COc3cc4c5c4c4c(nn4C)c(OCC)ccc3OCOC(=O)N2C(C1)C(=O)N(C)C5",
                    0.2690740402699455
                ],
                [
                    "CCCC1=NC2NOCOc3cc4c5c4c4c(nn4C)c(OCC)ccc3OCOC(=O)N2C(C1)C(=O)N(C)C5",
                    0.2690740402699455
                ],
                [
                    "CCCC1=[SH]C(C)N2C(=O)OCOc3ccc(OCC)c4c[nH]c-4nc(c4cc3OCO4)CN(C)C(=O)C2C1",
                    0.26904733327127406
                ],
                [
                    "CCCC1=PC(C)N2C(=O)OCOc3ccc(OCC)c4c[nH]c-4nc(c4cc3OCO4)CN(C)C(=O)C2C1",
                    0.26904733327127406
                ],
                [
                    "CCCC1=NC(S)N2C(=O)OCOc3ccc(OCC)c4c[nH]c-4nc(c4cc3OCO4)CN(C)C(=O)C2C1",
                    0.26904733327127406
                ],
                [
                    "CCCC1=NC(P)N2C(=O)OCOc3ccc(OCC)c4c[nH]c-4nc(c4cc3OCO4)CN(C)C(=O)C2C1",
                    0.26904733327127406
                ],
                [
                    "CCCC1=NC(O)N2C(=O)OCOc3ccc(OCC)c4c[nH]c-4nc(c4cc3OCO4)CN(C)C(=O)C2C1",
                    0.26904733327127406
                ],
                [
                    "CCCC1=NC(N)N2C(=O)OCOc3ccc(OCC)c4c[nH]c-4nc(c4cc3OCO4)CN(C)C(=O)C2C1",
                    0.26904733327127406
                ],
                [
                    "CCCC1=NC(F)N2C(=O)OCOc3ccc(OCC)c4c[nH]c-4nc(c4cc3OCO4)CN(C)C(=O)C2C1",
                    0.26904733327127406
                ],
                [
                    "CCCC1=NC(Cl)N2C(=O)OCOc3ccc(OCC)c4c[nH]c-4nc(c4cc3OCO4)CN(C)C(=O)C2C1",
                    0.26904733327127406
                ],
                [
                    "CCCC1=NC(Br)N2C(=O)OCOc3ccc(OCC)c4c[nH]c-4nc(c4cc3OCO4)CN(C)C(=O)C2C1",
                    0.26904733327127406
                ],
                [
                    "CCCC1=CSC(C)N2C(=O)COc3ccc(OCC)c4c[nH]c-4nc(c4cc3OCO4)CN(C)C(=O)C2C1",
                    0.26904733327127406
                ],
                [
                    "CCCC1=CPC(C)N2C(=O)COc3ccc(OCC)c4c[nH]c-4nc(c4cc3OCO4)CN(C)C(=O)C2C1",
                    0.26904733327127406
                ],
                [
                    "CCCC1=COC(C)N2C(=O)COc3ccc(OCC)c4c[nH]c-4nc(c4cc3OCO4)CN(C)C(=O)C2C1",
                    0.26904733327127406
                ],
                [
                    "CCCC1=CNC(C)N2C(=O)COc3ccc(OCC)c4c[nH]c-4nc(c4cc3OCO4)CN(C)C(=O)C2C1",
                    0.26904733327127406
                ],
                [
                    "CCCC1=CCC(C)N2C(=O)COc3ccc(OCC)c4c[nH]c-4nc(c4cc3OCO4)CN(C)C(=O)C2C1",
                    0.26904733327127406
                ],
                [
                    "CCCC1=CC(C)N2C(=O)CCOc3ccc(OCC)c4c[nH]c-4nc(c4cc3OCO4)CN(C)C(=O)C2C1",
                    0.26904733327127406
                ],
                [
                    "CCCC1=C=CC(C)N2C(=O)COc3ccc(OCC)c4c[nH]c-4nc(c4cc3OCO4)CN(C)C(=O)C2C1",
                    0.26904733327127406
                ],
                [
                    "CCCC1=NN(C)C(S)N2C(=O)Oc3ccc(OCC)c4c[nH]c-4nc(c4cc3OCO4)CN(C)C(=O)C2C1",
                    0.26901883581009445
                ],
                [
                    "CCCC1=NN(C)C(N)N2C(=O)Oc3ccc(OCC)c4c[nH]c-4nc(c4cc3OCO4)CN(C)C(=O)C2C1",
                    0.26901883581009445
                ],
                [
                    "CCCC1=NN(C)C(F)N2C(=O)Oc3ccc(OCC)c4c[nH]c-4nc(c4cc3OCO4)CN(C)C(=O)C2C1",
                    0.26901883581009445
                ],
                [
                    "CCCC1=NN(C)C(Cl)N2C(=O)Oc3ccc(OCC)c4c[nH]c-4nc(c4cc3OCO4)CN(C)C(=O)C2C1",
                    0.26901883581009445
                ],
                [
                    "CCCC1=NN(C)C(C)N2C(=O)Oc3ccc(OCC)c4c[nH]c-4nc(c4cc3OCO4)CN(C)C(=O)C2C1",
                    0.26901883581009445
                ],
                [
                    "CCCC1=CN[CH]C2COc3cc4c5c4c4c(nn4C)c(OCC)ccc3OCOC(=O)N2C(C1)C(=O)N(C)C5",
                    0.26891890351033854
                ],
                [
                    "CCCC1=CC2N[CH]COc3cc4c5c4c4c(nn4C)c(OCC)ccc3OCOC(=O)N2C(C1)C(=O)N(C)C5",
                    0.26891890351033854
                ]
            ],
            "execution_time": 249755.7801141739,
            "number_scoring_function_calls": 9785796,
            "metadata": {
                "top_1": 0.27483735663086506,
                "top_10": 0.2732333791141928,
                "top_100": 0.27021923157987776,
                "internal_similarity_max": 0.92,
                "internal_similarity_mean": 0.6431866387016811,
                "internal_similarity_histogram_density": [
                    [
                        0.1,
                        0.0,
                        0.0,
                        1.0420000000000003,
                        1.5580000000000003,
                        0.08799999999999993,
                        1.9220000000000004,
                        4.2860000000000005,
                        0.9960000000000002,
                        0.008000000000000002
                    ]
                ],
                "internal_similarity_histogram_bins": [
                    [
                        0.0,
                        0.1,
                        0.2,
                        0.30000000000000004,
                        0.4,
                        0.5,
                        0.6000000000000001,
                        0.7000000000000001,
                        0.8,
                        0.9,
                        1.0
                    ]
                ]
            }
        },
        {
            "benchmark_name": "Osimertinib MPO",
            "score": 0.9344169151607961,
            "optimized_molecules": [
                [
                    "C=NS(=O)Nc1[pH]onc(-c2cc(=NC(N)N)n(C)c3o[pH]c23)oc1N(C)CCN(C)C",
                    0.9357750850195703
                ],
                [
                    "C=NS(=O)Nc1[pH]onc(-c2cc(=NC(N)O)n(C)c3o[pH]c23)oc1N(C)CCN(C)C",
                    0.9356655636343345
                ],
                [
                    "C=NS(=O)Nc1[pH]onc(-c2[pH]c(=NNC(N)(N)N)n(C)c3o[pH]c3[pH]c2OC)oc1N(C)CCN(C)C",
                    0.9353773482024926
                ],
                [
                    "C=NS(=O)Nc1[pH]onc(-c2[pH]c(=NC(N)(N)NN)n(C)c3o[pH]c3[pH]c2OC)oc1N(C)CCN(C)C",
                    0.9353773482024926
                ],
                [
                    "C=NS(=O)Nc1[pH]onc(-c2[pH]c(=NNC(N)(N)O)n(C)c3o[pH]c3[pH]c2OC)oc1N(C)CCN(C)C",
                    0.9353427585877221
                ],
                [
                    "C=NS(=O)Nc1[pH]onc(-c2[pH]c(=NC(N)(O)NN)n(C)c3o[pH]c3[pH]c2OC)oc1N(C)CCN(C)C",
                    0.9353427585877221
                ],
                [
                    "C=NS(=O)Nc1[pH]onc(-c2[pH]c(=NNC(N)(O)O)n(C)c3o[pH]c3[pH]c2OC)oc1N(C)CCN(C)C",
                    0.9350756628389578
                ],
                [
                    "C=NS(=O)Nc1[pH]onc(-c2cc(=NC(N)N)n(P)c3o[pH]c23)oc1N(C)CCN(C)C",
                    0.9346477766213006
                ],
                [
                    "C=NS(=O)Nc1[pH]onc(-c2[pH]c(=NNC(N)(N)N)n(P)c3o[pH]c3[pH]c2OC)oc1N(C)CCN(C)C",
                    0.9345369339840935
                ],
                [
                    "C=NS(=O)Nc1[pH]onc(-c2[pH]c(=NC(N)(N)NN)n(P)c3o[pH]c3[pH]c2OC)oc1N(C)CCN(C)C",
                    0.9345369339840935
                ],
                [
                    "C=NS(=O)Nc1[pH]onc(-c2cc(=NC(N)O)n(P)c3o[pH]c23)oc1N(C)CCN(C)C",
                    0.9337453428147889
                ],
                [
                    "C=NS(=O)Nc1[pH]onc(-c2[pH]c(=NNC(N)(N)O)n(P)c3o[pH]c3[pH]c2OC)oc1N(C)CCN(C)C",
                    0.9337397030259379
                ],
                [
                    "C=NS(=O)Nc1[pH]onc(-c2[pH]c(=NC(N)(O)NN)n(P)c3o[pH]c3[pH]c2OC)oc1N(C)CCN(C)C",
                    0.9337397030259379
                ],
                [
                    "C=NS(=O)Nc1[pH]onc(-c2[pH]c(=NNC(N)(N)N)n(C)c3o[pH]c3[pH]c2OP)oc1N(C)CCN(C)C",
                    0.9329593470338219
                ],
                [
                    "C=NS(=O)Nc1[pH]onc(-c2[pH]c(=NNC(N)(N)N)n(C)c3o[pH]c3[pH]c2OC)oc1N(P)CCN(C)C",
                    0.9329593470338219
                ],
                [
                    "C=NS(=O)Nc1[pH]onc(-c2[pH]c(=NC(N)(N)NN)n(C)c3o[pH]c3[pH]c2OP)oc1N(C)CCN(C)C",
                    0.9329593470338219
                ],
                [
                    "C=NS(=O)Nc1[pH]onc(-c2[pH]c(=NC(N)(N)NN)n(C)c3o[pH]c3[pH]c2OC)oc1N(P)CCN(C)C",
                    0.9329593470338219
                ],
                [
                    "C=NS(=O)Nc1[pH]onc(-c2cc(=NC(N)N)n(C)c3o[pH]c23)oc1N(P)CCN(C)C",
                    0.9328852869797517
                ],
                [
                    "C=NS(=O)Nc1[pH]onc(-c2[pH]c(=NNC(N)(O)O)n(P)c3o[pH]c3[pH]c2OC)oc1N(C)CCN(C)C",
                    0.9326798754464093
                ],
                [
                    "CN(C)CCN(C)c1oc(-c2cc(=NC(N)(O)O)n(C)c3o[pH]c23)no[pH]c1NS(=O)C=P",
                    0.931884044058126
                ],
                [
                    "CN(C)CCN(C)c1oc(-c2cc(=NC(N)(N)O)n(C)c3o[pH]c23)no[pH]c1NS(=O)C=P",
                    0.931884044058126
                ],
                [
                    "CN(C)CCN(C)c1oc(-c2cc(=NC(N)(N)N)n(C)c3o[pH]c23)no[pH]c1NS(=O)N=P",
                    0.931884044058126
                ],
                [
                    "C=PS(=O)Nc1[pH]onc(-c2cc(=NC(N)(N)O)n(C)c3o[pH]c23)oc1N(C)CCN(C)C",
                    0.931884044058126
                ],
                [
                    "C=PS(=O)Nc1[pH]onc(-c2cc(=NC(N)(N)N)n(C)c3o[pH]c23)oc1N(C)CCN(C)C",
                    0.931884044058126
                ],
                [
                    "C=NS(=S)Nc1[pH]onc(-c2cc(=NC(N)(O)O)n(C)c3o[pH]c23)oc1N(C)CCN(C)C",
                    0.931884044058126
                ],
                [
                    "C=NS(=S)Nc1[pH]onc(-c2cc(=NC(N)(N)O)n(P)c3o[pH]c23)oc1N(C)CCN(C)C",
                    0.931884044058126
                ],
                [
                    "C=NS(=S)Nc1[pH]onc(-c2cc(=NC(N)(N)O)n(C)c3o[pH]c23)oc1N(C)CCN(C)C",
                    0.931884044058126
                ],
                [
                    "C=NS(=S)Nc1[pH]onc(-c2cc(=NC(N)(N)N)n(C)c3o[pH]c23)oc1N(C)CCN(C)C",
                    0.931884044058126
                ],
                [
                    "C=NS(=S)Nc1[pH]onc(-c2c(N)c(=NC(O)O)n(C)c3o[pH]c23)oc1N(C)CCN(C)C",
                    0.931884044058126
                ],
                [
                    "C=NS(=S)Nc1[pH]onc(-c2c(N)c(=NC(N)O)n(C)c3o[pH]c23)oc1N(C)CCN(C)C",
                    0.931884044058126
                ],
                [
                    "C=NS(=S)Nc1[pH]onc(-c2c(N)c(=NC(N)N)n(C)c3o[pH]c23)oc1N(C)CCN(C)C",
                    0.931884044058126
                ],
                [
                    "C=NS(=O)Nc1[pH]onc(-c2pc(=NC(N)(O)O)n(C)c3o[pH]c23)oc1N(C)CCN(C)C",
                    0.931884044058126
                ],
                [
                    "C=NS(=O)Nc1[pH]onc(-c2pc(=NC(N)(N)O)n(C)c3o[pH]c23)oc1N(C)CCN(C)C",
                    0.931884044058126
                ],
                [
                    "C=NS(=O)Nc1[pH]onc(-c2pc(=NC(N)(N)N)n(P)c3o[pH]c23)oc1N(C)CCN(C)C",
                    0.931884044058126
                ],
                [
                    "C=NS(=O)Nc1[pH]onc(-c2cc(=NC(N)(O)O)n(P)c3o[pH]c23)oc1N(P)CCN(C)C",
                    0.931884044058126
                ],
                [
                    "C=NS(=O)Nc1[pH]onc(-c2cc(=NC(N)(O)O)n(C)c3s[pH]c23)oc1N(P)CCN(C)C",
                    0.931884044058126
                ],
                [
                    "C=NS(=O)Nc1[pH]onc(-c2cc(=NC(N)(O)O)n(C)c3s[pH]c23)oc1N(C)CCN(C)C",
                    0.931884044058126
                ],
                [
                    "C=NS(=O)Nc1[pH]onc(-c2cc(=NC(N)(O)O)n(C)c3o[pH]c23)oc1N(P)CCN(C)C",
                    0.931884044058126
                ],
                [
                    "C=NS(=O)Nc1[pH]onc(-c2cc(=NC(N)(O)O)n(C)c3o[pH]c23)oc1N(C)PCN(C)C",
                    0.931884044058126
                ],
                [
                    "C=NS(=O)Nc1[pH]onc(-c2cc(=NC(N)(O)O)n(C)c3o[pH]c23)oc1N(C)CCN(C)C",
                    0.931884044058126
                ],
                [
                    "C=NS(=O)Nc1[pH]onc(-c2cc(=NC(N)(O)O)n(C)c3o[pH]c23)[pH]c1N(C)CCN(C)C",
                    0.931884044058126
                ],
                [
                    "C=NS(=O)Nc1[pH]onc(-c2cc(=NC(N)(N)O)n(P)c3s[pH]c23)oc1N(C)CCN(C)C",
                    0.931884044058126
                ],
                [
                    "C=NS(=O)Nc1[pH]onc(-c2cc(=NC(N)(N)O)n(P)c3o[pH]c23)sc1N(C)CCN(C)C",
                    0.931884044058126
                ],
                [
                    "C=NS(=O)Nc1[pH]onc(-c2cc(=NC(N)(N)O)n(P)c3o[pH]c23)oc1N(P)CCN(C)C",
                    0.931884044058126
                ],
                [
                    "C=NS(=O)Nc1[pH]onc(-c2cc(=NC(N)(N)O)n(P)c3o[pH]c23)oc1N(C)CCN(C)C",
                    0.931884044058126
                ],
                [
                    "C=NS(=O)Nc1[pH]onc(-c2cc(=NC(N)(N)O)n(P)c3o[pH]c23)[pH]c1N(C)CCN(C)C",
                    0.931884044058126
                ],
                [
                    "C=NS(=O)Nc1[pH]onc(-c2cc(=NC(N)(N)O)n(C)c3s[pH]c23)oc1N(P)CCN(C)C",
                    0.931884044058126
                ],
                [
                    "C=NS(=O)Nc1[pH]onc(-c2cc(=NC(N)(N)O)n(C)c3s[pH]c23)oc1N(C)CCN(C)C",
                    0.931884044058126
                ],
                [
                    "C=NS(=O)Nc1[pH]onc(-c2cc(=NC(N)(N)O)n(C)c3o[pH]c23)oc1N(P)CCN(C)C",
                    0.931884044058126
                ],
                [
                    "C=NS(=O)Nc1[pH]onc(-c2cc(=NC(N)(N)O)n(C)c3o[pH]c23)oc1N(C)CCN(C)C",
                    0.931884044058126
                ],
                [
                    "C=NS(=O)Nc1[pH]onc(-c2cc(=NC(N)(N)N)n(P)c3s[pH]c23)oc1N(C)CCN(C)C",
                    0.931884044058126
                ],
                [
                    "C=NS(=O)Nc1[pH]onc(-c2cc(=NC(N)(N)N)n(P)c3o[pH]c23)oc1N(C)CCN(C)C",
                    0.931884044058126
                ],
                [
                    "C=NS(=O)Nc1[pH]onc(-c2cc(=NC(N)(N)N)n(P)c3o[pH]c23)[pH]c1N(C)CCN(C)C",
                    0.931884044058126
                ],
                [
                    "C=NS(=O)Nc1[pH]onc(-c2cc(=NC(N)(N)N)n(P)c3[pH][pH]c23)oc1N(C)CCN(C)C",
                    0.931884044058126
                ],
                [
                    "C=NS(=O)Nc1[pH]onc(-c2cc(=NC(N)(N)N)n(C)c3o[pH]c23)sc1N(P)CCN(C)C",
                    0.931884044058126
                ],
                [
                    "C=NS(=O)Nc1[pH]onc(-c2cc(=NC(N)(N)N)n(C)c3o[pH]c23)oc1N(P)CCN(C)C",
                    0.931884044058126
                ],
                [
                    "C=NS(=O)Nc1[pH]onc(-c2cc(=NC(N)(N)N)n(C)c3o[pH]c23)oc1N(C)CCN(C)C",
                    0.931884044058126
                ],
                [
                    "C=NS(=O)Nc1[pH]onc(-c2c(N)c(=NC(O)O)n(P)c3o[pH]c23)oc1N(C)CCN(C)C",
                    0.931884044058126
                ],
                [
                    "C=NS(=O)Nc1[pH]onc(-c2c(N)c(=NC(O)O)n(C)c3o[pH]c23)oc1N(C)CCN(C)C",
                    0.931884044058126
                ],
                [
                    "C=NS(=O)Nc1[pH]onc(-c2c(N)c(=NC(N)O)n(P)c3o[pH]c23)oc1N(P)CCN(C)C",
                    0.931884044058126
                ],
                [
                    "C=NS(=O)Nc1[pH]onc(-c2c(N)c(=NC(N)O)n(P)c3o[pH]c23)oc1N(C)CCN(C)C",
                    0.931884044058126
                ],
                [
                    "C=NS(=O)Nc1[pH]onc(-c2c(N)c(=NC(N)O)n(C)c3o[pH]c23)oc1N(P)CCN(C)C",
                    0.931884044058126
                ],
                [
                    "C=NS(=O)Nc1[pH]onc(-c2c(N)c(=NC(N)O)n(C)c3o[pH]c23)oc1N(C)CCN(C)C",
                    0.931884044058126
                ],
                [
                    "C=NS(=O)Nc1[pH]onc(-c2c(N)c(=NC(N)N)n(P)c3o[pH]c23)oc1N(P)CCN(C)C",
                    0.931884044058126
                ],
                [
                    "C=NS(=O)Nc1[pH]onc(-c2c(N)c(=NC(N)N)n(P)c3o[pH]c23)oc1N(C)CCN(C)C",
                    0.931884044058126
                ],
                [
                    "C=NS(=O)Nc1[pH]onc(-c2c(N)c(=NC(N)N)n(C)c3o[pH]c23)oc1N(P)CCN(C)C",
                    0.931884044058126
                ],
                [
                    "C=NS(=O)Nc1[pH]onc(-c2c(N)c(=NC(N)N)n(C)c3o[pH]c23)oc1N(C)CCN(C)C",
                    0.931884044058126
                ],
                [
                    "C=NS(=O)Nc1[pH][pH]nc(-c2cc(=NC(N)(O)O)n(C)c3o[pH]c23)oc1N(P)CCN(C)C",
                    0.931884044058126
                ],
                [
                    "C=NS(=O)Nc1[pH][pH]nc(-c2cc(=NC(N)(O)O)n(C)c3o[pH]c23)oc1N(C)CCN(C)C",
                    0.931884044058126
                ],
                [
                    "C=NS(=O)Nc1[pH][pH]nc(-c2cc(=NC(N)(N)O)n(P)c3o[pH]c23)oc1N(C)CCN(C)C",
                    0.931884044058126
                ],
                [
                    "C=NS(=O)Nc1[pH][pH]nc(-c2cc(=NC(N)(N)O)n(C)c3o[pH]c23)oc1N(C)CCN(C)C",
                    0.931884044058126
                ],
                [
                    "C=NS(=O)Nc1[pH][pH]nc(-c2cc(=NC(N)(N)N)n(P)c3o[pH]c23)oc1N(C)CCN(C)C",
                    0.931884044058126
                ],
                [
                    "C=CS(=O)Nc1[pH]onc(-c2cc(=NC(N)(O)O)n(C)c3o[pH]c23)oc1N(C)CCN(C)C",
                    0.931884044058126
                ],
                [
                    "C=CS(=O)Nc1[pH]onc(-c2cc(=NC(N)(N)O)n(C)c3o[pH]c23)oc1N(C)CCN(C)C",
                    0.931884044058126
                ],
                [
                    "C=CS(=O)Nc1[pH]onc(-c2cc(=NC(N)(N)N)n(P)c3o[pH]c23)oc1N(C)CCN(C)C",
                    0.931884044058126
                ],
                [
                    "C=CS(=O)Nc1[pH]onc(-c2cc(=NC(N)(N)O)n(C)c3o[pH]c23)oc1N(P)CCN(C)C",
                    0.9318808942953801
                ],
                [
                    "C=NS(=S)Nc1[pH]onc(-c2c(N)c(=NC(N)N)n(P)c3o[pH]c23)oc1N(C)CCN(C)C",
                    0.9318675486916858
                ],
                [
                    "C=NS(=O)Nc1[pH]onc(-c2c(N)c(=NC(N)N)n(C)c3o[pH]c23)[pH]c1N(C)CCN(C)C",
                    0.9318483710548723
                ],
                [
                    "C=NS(=O)Nc1[pH][pH]nc(-c2c(N)c(=NC(N)N)n(C)c3o[pH]c23)oc1N(C)CCN(C)C",
                    0.9318483710548723
                ],
                [
                    "C=PS(=O)Nc1[pH]onc(-c2cc(=NC(N)(O)O)n(C)c3o[pH]c23)oc1N(C)CCN(C)C",
                    0.931791414728712
                ],
                [
                    "C=NS(=O)Nc1[pH]onc(-c2cc(=NC(N)(N)O)n(C)c3o[pH]c23)oc1N(P)PCN(C)C",
                    0.9317907566512577
                ],
                [
                    "C=NS(=S)Nc1[pH]onc(-c2[pH]c(=NC(N)(N)N(N)N)n(C)c3o[pH]c3[pH]c2OC)oc1N(C)CCN(C)C",
                    0.9317865819385004
                ],
                [
                    "C=NS(=O)Nc1[pH]onc(-c2[pH]c(=NN(N)C(N)(O)O)n(C)c3o[pH]c3[pH]c2OC)oc1N(P)CCN(C)C",
                    0.9317865819385004
                ],
                [
                    "C=NS(=O)Nc1[pH]onc(-c2[pH]c(=NN(N)C(N)(N)O)n(P)c3o[pH]c3[pH]c2OP)oc1N(C)CCN(C)C",
                    0.9317865819385004
                ],
                [
                    "C=NS(=O)Nc1[pH]onc(-c2[pH]c(=NN(N)C(N)(N)O)n(P)c3o[pH]c3[pH]c2OC)oc1N(C)CCN(C)C",
                    0.9317865819385004
                ],
                [
                    "C=NS(=O)Nc1[pH]onc(-c2[pH]c(=NN(N)C(N)(N)O)n(C)c3o[pH]c3[pH]c2OP)oc1N(C)CCN(C)C",
                    0.9317865819385004
                ],
                [
                    "C=NS(=O)Nc1[pH]onc(-c2[pH]c(=NN(N)C(N)(N)O)n(C)c3o[pH]c3[pH]c2OC)oc1N(P)CCN(C)C",
                    0.9317865819385004
                ],
                [
                    "C=NS(=O)Nc1[pH]onc(-c2[pH]c(=NN(N)C(N)(N)N)n(P)c3o[pH]c3[pH]c2OC)oc1N(C)CCN(C)C",
                    0.9317865819385004
                ],
                [
                    "C=NS(=O)Nc1[pH]onc(-c2[pH]c(=NC3(O)NC3(N)N)n(C)c3o[pH]c3[pH]c2OP)oc1N(C)CCN(C)C",
                    0.9317865819385004
                ],
                [
                    "C=NS(=O)Nc1[pH]onc(-c2[pH]c(=NC3(O)NC3(N)N)n(C)c3o[pH]c3[pH]c2OC)oc1N(C)CCN(C)C",
                    0.9317865819385004
                ],
                [
                    "C=NS(=O)Nc1[pH]onc(-c2[pH]c(=NC3(N)NC3(N)O)n(C)c3o[pH]c3[pH]c2OC)oc1N(C)CCN(C)C",
                    0.9317865819385004
                ],
                [
                    "C=NS(=O)Nc1[pH]onc(-c2[pH]c(=NC3(N)NC3(N)N)n(P)c3o[pH]c3[pH]c2OC)oc1N(C)CCN(C)C",
                    0.9317865819385004
                ],
                [
                    "C=NS(=O)Nc1[pH]onc(-c2[pH]c(=NC(O)C(N)(N)N)n(C)c3o[pH]c3[pH]c2OC)oc1N(C)CCN(C)C",
                    0.9317865819385004
                ],
                [
                    "C=NS(=O)Nc1[pH]onc(-c2[pH]c(=NC(N)C(N)(N)N)n(C)c3o[pH]c3[pH]c2OC)oc1N(P)CCN(C)C",
                    0.9317865819385004
                ],
                [
                    "C=NS(=O)Nc1[pH]onc(-c2[pH]c(=NC(N)C(N)(N)N)n(C)c3o[pH]c3[pH]c2OC)oc1N(C)CCN(C)C",
                    0.9317865819385004
                ],
                [
                    "C=NS(=O)Nc1[pH]onc(-c2[pH]c(=NC(N)(O)N(N)N)n(C)c3o[pH]c3[pH]c2OC)oc1N(C)CCN(C)C",
                    0.9317865819385004
                ],
                [
                    "C=NS(=O)Nc1[pH]onc(-c2[pH]c(=NC(N)(O)C(N)N)n(P)c3o[pH]c3[pH]c2OC)oc1N(C)CCN(C)C",
                    0.9317865819385004
                ],
                [
                    "C=NS(=O)Nc1[pH]onc(-c2[pH]c(=NC(N)(N)N(N)N)n(C)c3o[pH]c3[pH]c2OP)oc1N(P)CCN(C)C",
                    0.9317865819385004
                ],
                [
                    "C=NS(=O)Nc1[pH]onc(-c2[pH]c(=NC(N)(N)N(N)N)n(C)c3o[pH]c3[pH]c2OP)oc1N(C)CCN(C)C",
                    0.9317865819385004
                ],
                [
                    "C=NS(=O)Nc1[pH]onc(-c2[pH]c(=NC(N)(N)C(N)N)n(C)c3o[pH]c3[pH]c2OC)oc1N(P)CCN(C)C",
                    0.9317865819385004
                ]
            ],
            "execution_time": 191072.957239151,
            "number_scoring_function_calls": 8485718,
            "metadata": {
                "top_1": 0.9357750850195703,
                "top_10": 0.9351678169662779,
                "top_100": 0.9323078434965401,
                "internal_similarity_max": 0.926829268292683,
                "internal_similarity_mean": 0.5308665264533394,
                "internal_similarity_histogram_density": [
                    [
                        0.1,
                        0.0,
                        0.0,
                        0.8880000000000002,
                        3.876000000000001,
                        2.3359999999999976,
                        1.5440000000000003,
                        0.8860000000000002,
                        0.32400000000000007,
                        0.04600000000000001
                    ]
                ],
                "internal_similarity_histogram_bins": [
                    [
                        0.0,
                        0.1,
                        0.2,
                        0.30000000000000004,
                        0.4,
                        0.5,
                        0.6000000000000001,
                        0.7000000000000001,
                        0.8,
                        0.9,
                        1.0
                    ]
                ]
            }
        },
        {
            "benchmark_name": "Fexofenadine MPO",
            "score": 0.9667629704270954,
            "optimized_molecules": [
                [
                    "CC(C)(C(=O)O)C(C=CC(=O)C(O)CCCN1CCC(C2(O)C3=CC=CC=CC32c2cc#ccc2)CC1)=CO",
                    0.9708723560740188
                ],
                [
                    "CC(C)(C(=O)O)C(C=CC(=O)C(O)CCCN1CCC(C2(O)C3=CC=CC=CC32c2c#cccc2)CC1)=CO",
                    0.9708723560740188
                ],
                [
                    "CC(C)(C(=O)O)C(C=CC(=O)C(O)CCCN1CCC(C2(O)C3=CC=CC=CC32c2c#cc#cc2)CC1)=CO",
                    0.9708723560740188
                ],
                [
                    "CC(C)(C(=O)O)C(=O)C=CC(=CCl)C(O)CCCN1CCC(C2(O)C3=CC=CC=CC32c2c#cc#cc2)CC1",
                    0.9678063593513075
                ],
                [
                    "CC(C)(C(=O)O)C(C=CC(=O)C(O)CCCN1CCC(C2(O)C3=CC=CC=CC32c2cc#ccc2)CC1)=CN",
                    0.9666625198842704
                ],
                [
                    "CC(C)(C(=O)O)C(C=CC(=O)C(O)CCCN1CCC(C2(O)C3=CC=CC=CC32c2c#cccc2)CC1)=CN",
                    0.9666625198842704
                ],
                [
                    "CC(C)(C(=O)O)C(C=CC(=O)C(O)CCCN1CCC(C2(O)C3=CC=CC=CC32c2c#cc#cc2)CC1)=CS",
                    0.9666625198842704
                ],
                [
                    "CC(C)(C(=O)O)C(C=CC(=O)C(O)CCCN1CCC(C2(O)C3=CC=CC=CC32c2c#cc#cc2)CC1)=CP",
                    0.9666625198842704
                ],
                [
                    "CC(C)(C(=O)O)C(C=CC(=O)C(O)CCCN1CCC(C2(O)C3=CC=CC=CC32c2c#cc#cc2)CC1)=CF",
                    0.9666625198842704
                ],
                [
                    "CC(C)(C(=O)O)C1=CC(C(=O)C(O)CCCN2CCC(C3(O)C4=CC=CC=CC43c3c#cccc3)CC2)=C1",
                    0.9656549065332007
                ],
                [
                    "CC(C)(C(=O)O)C(C=CC(=P)C(O)CCCN1CCC(C2(O)C3=CC=CC=CC32c2cc#ccc2)CC1)=CN",
                    0.9652613598428649
                ],
                [
                    "CC(C)(C(=O)O)C(C=CC(=S)C(O)CCCN1CCC(C2(O)C3=CC=CC=CC32c2cc#ccc2)CC1)=CN",
                    0.9647839839812945
                ],
                [
                    "CC=C(C=CC(=CC(=O)O)C(C)(C)O)C(O)CCCN1CCC(C2(O)C3=CC=CC=CC32c2c#cc#cc2)CC1",
                    0.9646291556437302
                ],
                [
                    "CC(C)(C(=O)O)C(=S)C=CC(=O)C(O)CCCN1CCC(C2(O)C3=CC=CC=CC32c2cc#ccc2)CC1",
                    0.964592922266004
                ],
                [
                    "CC(C)(C(=O)O)C(=S)C=CC(=O)C(O)CCCN1CCC(C2(O)C3=CC=CC=CC32c2c#cccc2)CC1",
                    0.964592922266004
                ],
                [
                    "CC(C)(C(=O)O)C(=P)C=CC(=O)C(O)CCCN1CCC(C2(O)C3=CC=CC=CC32c2cc#ccc2)CC1",
                    0.964592922266004
                ],
                [
                    "CC(C)(C(=O)O)C(=P)C=CC(=O)C(O)CCCN1CCC(C2(O)C3=CC=CC=CC32c2c#cccc2)CC1",
                    0.964592922266004
                ],
                [
                    "CC(C)(C(=O)O)C(=O)C=CC(=S)C(O)CCCN1CCC(C2(O)C3=CC=CC=CC32c2cc#ccc2)CC1",
                    0.964592922266004
                ],
                [
                    "CC(C)(C(=O)O)C(=O)C=CC(=P)C(O)CCCN1CCC(C2(O)C3=CC=CC=CC32c2cc#ccc2)CC1",
                    0.964592922266004
                ],
                [
                    "CC(C)(C(=O)O)C(=O)C=CC(=O)C(O)CCCN1CCC(C2(O)C3=CC=CC=CC32c2cc#ccc2)CC1",
                    0.964592922266004
                ],
                [
                    "CC(C)(C(=O)O)C(=O)C=CC(=O)C(O)CCCN1CCC(C2(O)C3=CC=CC=CC32c2c#cccc2)CC1",
                    0.964592922266004
                ],
                [
                    "CC(C)(C(=O)O)C(=O)C=CC(=O)C(O)CCCN1CCC(C2(O)C3=CC=CC=CC32c2c#cc#cc2)CC1",
                    0.964592922266004
                ],
                [
                    "CC(C)(C(=O)O)C(=O)C=CC(=N)C(O)CCCN1CCC(C2(O)C3=CC=CC=CC32c2cc#ccc2)CC1",
                    0.964592922266004
                ],
                [
                    "CC(C)(C(=N)C=CC(=S)C(O)CCCN1CCC(C2(O)C3=CC=CC=CC32c2c#cc#cc2)CC1)C(=O)O",
                    0.964592922266004
                ],
                [
                    "CC(C)(C(=N)C=CC(=O)C(O)CCCN1CCC(C2(O)C3=CC=CC=CC32c2ccccc2)CC1)C(=O)O",
                    0.964592922266004
                ],
                [
                    "CC(C)(C(=N)C=CC(=O)C(O)CCCN1CCC(C2(O)C3=CC=CC=CC32c2cc#ccc2)CC1)C(=O)O",
                    0.964592922266004
                ],
                [
                    "CC(C)(C(=N)C=CC(=O)C(O)CCCN1CCC(C2(O)C3=CC=CC=CC32c2c#cccc2)CC1)C(=O)O",
                    0.964592922266004
                ],
                [
                    "CC(C)(C(=N)C=CC(=O)C(O)CCCN1CCC(C2(O)C3=CC=CC=CC32c2c#cc#cc2)CC1)C(=O)O",
                    0.964592922266004
                ],
                [
                    "CC(C)(C(=N)C=CC(=N)C(O)CCCN1CCC(C2(O)C3=CC=CC=CC32c2cc#ccc2)CC1)C(=O)O",
                    0.964592922266004
                ],
                [
                    "C=C(C=CC(=O)C(O)CCCN1CCC(C2(O)C3=CC=CC=CC32c2cc#ccc2)CC1)C(C)(C)C(=O)O",
                    0.964592922266004
                ],
                [
                    "C=C(C=CC(=O)C(O)CCCN1CCC(C2(O)C3=CC=CC=CC32c2c#cccc2)CC1)C(C)(C)C(=O)O",
                    0.964592922266004
                ],
                [
                    "C=C(C=CC(=O)C(O)CCCN1CCC(C2(O)C3=CC=CC=CC32c2c#cc#cc2)CC1)C(C)(C)C(=O)O",
                    0.964592922266004
                ],
                [
                    "C=C(C=CC(=O)C(C)(C)C(=O)O)C(O)CCCN1CCC(C2(O)C3=CC=CC=CC32c2cc#ccc2)CC1",
                    0.964592922266004
                ],
                [
                    "C=C(C=CC(=O)C(C)(C)C(=O)O)C(O)CCCN1CCC(C2(O)C3=CC=CC=CC32c2c#cc#cc2)CC1",
                    0.964592922266004
                ],
                [
                    "CC(C)(O)C(C=CC(=CO)C(O)CCCN1CCC(C2(O)C3=CC=CC=CC32c2cc#ccc2)CC1)=CC(=O)O",
                    0.9638381036561285
                ],
                [
                    "CC(C)(O)C(C=CC(=CO)C(O)CCCN1CCC(C2(O)C3=CC=CC=CC32c2c#cc#cc2)CC1)=CC(=O)O",
                    0.9638381036561285
                ],
                [
                    "CC(C)(O)C(C=CC(=CS)C(O)CCCN1CCC(C2(O)C3=CC=CC=CC32c2c#cc#cc2)CC1)=CC(=O)O",
                    0.9624736986271905
                ],
                [
                    "CC(C)(O)C(C=CC(=CN)C(O)CCCN1CCC(C2(O)C3=CC=CC=CC32c2cc#ccc2)CC1)=CC(=O)O",
                    0.9624736986271905
                ],
                [
                    "CC(C)(O)C(C=CC(=CF)C(O)CCCN1CCC(C2(O)C3=CC=CC=CC32c2c#cc#cc2)CC1)=CC(=O)O",
                    0.9624736986271905
                ],
                [
                    "CC(C)(C(=O)O)C(C=CC(=O)C(O)CCCN1CCC(C2(O)C3=CC=CC=CC32c2cc#ccc2)CC1)=CP",
                    0.9620132620213825
                ],
                [
                    "CC(C)(C(=O)O)C(C=CC(=O)C(O)CCCN1CCC(C2(O)C3=CC=CC=CC32c2c#cccc2)CC1)=CP",
                    0.9620132620213825
                ],
                [
                    "CC(C)(C(=O)O)C(C=CC(=O)C(O)CCCN1CCCC(C2(O)C3=CC=CC=CC32c2c#cc#cc2)CC1)=CO",
                    0.9617988569687508
                ],
                [
                    "CC(C)(O)C(C=CC(=CO)C(O)CCCN1CCC(C2(O)C3=CC=CC=CC32c2c#cc#cc2)CC1)=CC=O",
                    0.9617703298524597
                ],
                [
                    "CC(C)(O)C(C=CC(=O)C(O)CCCN1CCC(C2(O)C3=CC=CC=CC32c2ccccc2)CC1)=CC(=O)O",
                    0.9610640543424557
                ],
                [
                    "CC(C)(O)C(C=CC(=O)C(O)CCCN1CCC(C2(O)C3=CC=CC=CC32c2cc#ccc2)CC1)=CC(=O)O",
                    0.9610640543424557
                ],
                [
                    "CC(C)(O)C(C=CC(=O)C(O)CCCN1CCC(C2(O)C3=CC=CC=CC32c2c#cccc2)CC1)=CC(=O)O",
                    0.9610640543424557
                ],
                [
                    "CC(C)(O)C(C=CC(=O)C(O)CCCN1CCC(C2(O)C3=CC=CC=CC32c2c#cc#cc2)CC1)=CC(=O)O",
                    0.9610640543424557
                ],
                [
                    "CC(C)(C(=N)O)C(=O)C=CC(=CN)C(O)CCCN1CCC(C2(O)C3=CC=CC=CC32c2c#cc#cc2)CC1",
                    0.960958023444161
                ],
                [
                    "CC(C)(C(=O)O)C(C=CC(=O)C(O)CCCN1CCC(C2(O)C3=CC=CC=CS32c2cc#ccc2)CC1)=CN",
                    0.9606330281993469
                ],
                [
                    "CC(C)(O)C(C=CC(=CN)C(O)CCCN1CCC(C2(O)C3=CC=CC=CC32c2cc#ccc2)CC1)=CC=O",
                    0.9603815637836626
                ],
                [
                    "CC(C)(C(=O)O)C(C=CC(=O)C(O)CCCN1CCC(C2(O)C3=CC=CCC=CC32c2c#cc#cc2)CC1)=CO",
                    0.9603126537747235
                ],
                [
                    "CC(C)(O)C(C=CC(=S)C(O)CCCN1CCC(C2(O)C3=CC=CC=CC32c2cc#ccc2)CC1)=CC(=O)O",
                    0.9596669676474354
                ],
                [
                    "CC(C)(O)C(C=CC(=S)C(O)CCCN1CCC(C2(O)C3=CC=CC=CC32c2c#cc#cc2)CC1)=CC(=O)O",
                    0.9596669676474354
                ],
                [
                    "CC(C)(O)C(C=CC(=P)C(O)CCCN1CCC(C2(O)C3=CC=CC=CC32c2cc#ccc2)CC1)=CC(=O)O",
                    0.9596669676474354
                ],
                [
                    "CC(C)(O)C(C=CC(=P)C(O)CCCN1CCC(C2(O)C3=CC=CC=CC32c2c#cccc2)CC1)=CC(=O)O",
                    0.9596669676474354
                ],
                [
                    "CC(C)(O)C(C=CC(=P)C(O)CCCN1CCC(C2(O)C3=CC=CC=CC32c2c#cc#cc2)CC1)=CC(=O)O",
                    0.9596669676474354
                ],
                [
                    "CC(C)(O)C(C=CC(=N)C(O)CCCN1CCC(C2(O)C3=CC=CC=CC32c2ccccc2)CC1)=CC(=O)O",
                    0.9596669676474354
                ],
                [
                    "CC(C)(O)C(C=CC(=N)C(O)CCCN1CCC(C2(O)C3=CC=CC=CC32c2cc#ccc2)CC1)=CC(=O)O",
                    0.9596669676474354
                ],
                [
                    "CC(C)(O)C(C=CC(=N)C(O)CCCN1CCC(C2(O)C3=CC=CC=CC32c2c#cccc2)CC1)=CC(=O)O",
                    0.9596669676474354
                ],
                [
                    "CC(C)(O)C(=CC(=O)O)C1=CC(C(O)CCCN2CCC(C3(O)C4=CC=CC=CC43c3cc#ccc3)CC2)=C1",
                    0.9596669676474354
                ],
                [
                    "CC(C)(O)C(=CC(=O)O)C1=CC(C(O)CCCN2CCC(C3(O)C4=CC=CC=CC43c3c#cccc3)CC2)=C1",
                    0.9596669676474354
                ],
                [
                    "C=C(C=CC(=CC(=O)O)C(C)(C)O)C(O)CCCN1CCC(C2(O)C3=CC=CC=CC32c2c#cc#cc2)CC1",
                    0.9596669676474354
                ],
                [
                    "CC(C)(C(=N)C=CC(=P)C(O)CCCN1CCC(C2(O)C3=CC=CC=CC32c2cc#ccc2)CC1)C(=O)O",
                    0.9595722571606758
                ],
                [
                    "CC(C)(C(=O)O)C(=P)C=CC(=N)C(O)CCCN1CCC(C2(O)C3=CC=CC=CC32c2cc#ccc2)CC1",
                    0.9595722571606757
                ],
                [
                    "CC(C)(C(=O)O)C(=S)C=CC(=O)C(O)CCCN1CCC(C2(O)C3=CC=CC=CC32c2ccccc2)CC1",
                    0.9593635636960796
                ],
                [
                    "CC(C)(C(=O)O)C(=O)C=CC(=S)C(O)CCCN1CCC(C2(O)C3=CC=CC=CC32c2ccccc2)CC1",
                    0.9593635636960796
                ],
                [
                    "CC(=CC=CC(=O)C(O)CCCN1CCC(C2(O)C3=CC=CC2(c2cc#ccc2)C=C3)CC1)C(=O)O",
                    0.9592389757857318
                ],
                [
                    "CC(=CC=CC(=O)C(O)CCCN1CCC(C2(O)C3=CC=CC2(c2c#cccc2)C=C3)CC1)C(=O)O",
                    0.9592389757857318
                ],
                [
                    "CC(=CC=CC(=O)C(O)CCCN1CCC(C2(O)C3=CC=CC2(c2c#cc#cc2)C=C3)CC1)C(=O)O",
                    0.9592389757857318
                ],
                [
                    "CC(C)(C(=O)O)C(C=CC(=O)C(O)CCCN1CCC(C2(O)C3=CC=CC=CC2(c2cc#ccc2)C3)CC1)=CN",
                    0.9591842007332237
                ],
                [
                    "CC(C)(C(=O)O)C(C=CC(=O)C(O)CCCN1CCC(C2(O)C3=CC=CC=CC2(c2c#cccc2)C3)CC1)=CN",
                    0.9591842007332237
                ],
                [
                    "CC(C)(C(=O)O)C(C=CC(=O)C(O)CCCN1CCC(C2(O)C3=CC=CC=CC2(c2c#cc#cc2)C3)CC1)=CN",
                    0.9591842007332237
                ],
                [
                    "CC(C)(C(=O)O)C(C=CC(=S)C(O)CCCN1CCC(C2(O)C3=CC=CC=CC32c2c#cc#cc2)CC1)=CO",
                    0.9590864866314602
                ],
                [
                    "C=C(C=CC(=CC(=O)O)C(C)(C)O)C(O)CCCN1CCC(C2(O)C3=CC=CC=CC32c2cc#ccc2)CC1",
                    0.9588995860892247
                ],
                [
                    "C=C(C=CC(=CC(=O)O)C(C)(C)O)C(O)CCCN1CCC(C2(O)C3=CC=CC=CC32c2c#cccc2)CC1",
                    0.9588995860892247
                ],
                [
                    "CC(C)(O)C(C=CC(=CN)C(O)CCCN1CCC(C2(O)C3=CC=CC=CC32C2=CC=C2)CC1)=CC(=O)O",
                    0.9588919053290852
                ],
                [
                    "CC(C)(C(=O)O)C(C=CC(=O)C(O)CCCN1CCC(C2(O)C3=CC=CC=CC32c2cc#ccc2)CC1)=CS",
                    0.9585564256515283
                ],
                [
                    "CC(C)(C(=O)O)C(C=CC(=O)C(O)CCCN1CCC(C2(O)C3=CC=CC=CC32c2c#cccc2)CC1)=CS",
                    0.9585564256515283
                ],
                [
                    "CC(C)(C)C(C=CC(=O)C(O)CCCN1CCC(C2(O)C3=CC=CC=CC32c2c#cc#cc2)CC1)=CC(=O)O",
                    0.958270867032895
                ],
                [
                    "CC(C)(C(=O)O)C(C=CC(=O)C(O)CCCN1CCC(C2(O)C3=CC=CC=CC32c2cc#ccc2)CC1)=[SH]O",
                    0.958270867032895
                ],
                [
                    "CC(C)(C(=O)O)C(C=CC(=O)C(O)CCCN1CCC(C2(O)C3=CC=CC=CC32c2cc#ccc2)CC1)=PO",
                    0.958270867032895
                ],
                [
                    "CC(C)(C(=O)O)C(C=CC(=O)C(O)CCCN1CCC(C2(O)C3=CC=CC=CC32c2cc#ccc2)CC1)=NO",
                    0.958270867032895
                ],
                [
                    "CC(C)(C(=O)O)C(C=CC(=N)C(O)CCCN1CCC(C2(O)C3=CC=CC=CC32c2cc#ccc2)CC1)=[SH]O",
                    0.958270867032895
                ],
                [
                    "CC(C)(C(=O)O)C(C=CC(=O)C(O)CCCN1CCCC(C2(O)C3=CC=CC=CC32c2cc#ccc2)CC1)=CN",
                    0.9577379115976424
                ],
                [
                    "CC(C)(C(=O)O)C(C=CC(=O)C(O)CCCN1CCCC(C2(O)C3=CC=CC=CC32c2c#cccc2)CC1)=CN",
                    0.9577379115976424
                ],
                [
                    "CC(C)(C(=O)O)C1=CC1=CC(=O)C(O)CCCN1CCC(C2(O)C3=CC=CC=CC32c2cc#ccc2)CC1",
                    0.9577175111284699
                ],
                [
                    "CC(C)(C(=O)O)C(C=CC(=O)C(O)CCCN1CCC(C2(O)C3=CC=CC=CC32c2c#cccc2)CC1)=COO",
                    0.9576732512438896
                ],
                [
                    "CC(C)(C(=O)O)C(C=CC(=O)C(O)CCCN1CCC(C2(O)C3=CC=CC=CC32c2c#cc#cc2)CC1)=CPO",
                    0.9576732512438896
                ],
                [
                    "CC(C)(C(=O)O)C1=CN=S=C(C(O)CCCN2CCC(C3(O)C4=CC=CC=CC43c3cc#ccc3)CC2)C=C1",
                    0.957507047035793
                ],
                [
                    "CC1(C(=O)O)CC=C1C=CC(=O)C(O)CCCN1CCC(C2(O)C3=CC=CC=CC32c2cc#ccc2)CC1",
                    0.9574692286297498
                ],
                [
                    "CC1(C(=O)O)CC=C1C=CC(=O)C(O)CCCN1CCC(C2(O)C3=CC=CC=CC32c2c#cccc2)CC1",
                    0.9574692286297498
                ],
                [
                    "CC(C)(C(=O)O)C(=O)C=CC(=O)C(O)CCCN1CCC(C2(O)C3=CC=CC=CS32c2cc#ccc2)CC1",
                    0.9574692286297498
                ],
                [
                    "CC(C)(C(=O)O)C(=O)C=CC(=O)C(O)CCCN1CCC(C2(O)C3=CC=CC=CC2(c2cc#ccc2)C3)CC1",
                    0.9570355948532865
                ],
                [
                    "CC(C)(C(=O)O)C(=O)C=CC(=O)C(O)CCCN1CCC(C2(O)C3=CC=CC=CC2(c2c#cc#cc2)C3)CC1",
                    0.9570355948532865
                ],
                [
                    "CC(C)(C(=N)C=CC(=O)C(O)CCCN1CCC(C2(O)C3=CC=CC=CC2(c2cc#ccc2)C3)CC1)C(=O)O",
                    0.9570355948532865
                ],
                [
                    "C=C(C=CC(=O)C(O)CCCN1CCC(C2(O)C3=CC=CC=CC2(c2c#cc#cc2)C3)CC1)C(C)(C)C(=O)O",
                    0.9570355948532865
                ],
                [
                    "CC(C)(N)C(C=CC(=CS)C(O)CCCN1CCC(C2(O)C3=CC=CC=CC32c2c#cc#cc2)CC1)=CC(=O)O",
                    0.9570255830781725
                ],
                [
                    "CC(C)(O)C(C=CC(=O)C(O)CCCN1CCC(C2(O)C3=CC=CC=CC32c2cc#ccc2)CC1)=CC=O",
                    0.9568832620032043
                ],
                [
                    "CC(C)(O)C(C=CC(=O)C(O)CCCN1CCC(C2(O)C3=CC=CC=CC32c2c#cccc2)CC1)=CC=O",
                    0.9568832620032043
                ],
                [
                    "CC(C)(C=O)C(C=CC(=O)C(O)CCCN1CCC(C2(O)C3=CC=CC=CC32c2c#cccc2)CC1)=CO",
                    0.9568832620032043
                ]
            ],
            "execution_time": 10.636519193649292,
            "number_scoring_function_calls": 1000,
            "metadata": {
                "top_1": 0.9708723560740188,
                "top_10": 0.9679390933527916,
                "top_100": 0.9614774618544759,
                "internal_similarity_max": 0.9506172839506173,
                "internal_similarity_mean": 0.5885755431953005,
                "internal_similarity_histogram_density": [
                    [
                        0.1,
                        0.0,
                        0.0,
                        0.29400000000000004,
                        1.5380000000000003,
                        3.7619999999999965,
                        2.714000000000001,
                        0.9840000000000002,
                        0.5900000000000001,
                        0.018000000000000002
                    ]
                ],
                "internal_similarity_histogram_bins": [
                    [
                        0.0,
                        0.1,
                        0.2,
                        0.30000000000000004,
                        0.4,
                        0.5,
                        0.6000000000000001,
                        0.7000000000000001,
                        0.8,
                        0.9,
                        1.0
                    ]
                ]
            }
        },
        {
            "benchmark_name": "Ranolazine MPO",
            "score": 0.9380549358240735,
            "optimized_molecules": [
                [
                    "CCC(CCCCC(C)F)CC(=O)NC1=C(C=COOCN(O)CCCCN(O)COC(C)=C2C=CC=C2C)C=C1C",
                    0.940587132623743
                ],
                [
                    "CCC(CCCCC(F)Br)CC(=O)NC1=C(C=COOCN(O)CCCCN(O)COC(C)=C2C=CC=C2C)C=C1C",
                    0.9393150542979708
                ],
                [
                    "CCC(CCCCC(F)Br)CC(=O)NC1=C(C)C=C1C=COOCN(O)CCCCN(O)COC(C)=C1C=CC=C1C",
                    0.9393150542979708
                ],
                [
                    "CC1=CC=CC1=C(C)OCN(O)CCCCN(O)CCC=COC1=CC(C)=C1NC(=O)CCCCCCC(F)Br",
                    0.937649515513737
                ],
                [
                    "CC1=CC=CC1=C(C)OCN(O)CCCCN(O)CCC=COC1=C(NC(=O)CCCCCCC(F)Br)C(C)=C1",
                    0.937649515513737
                ],
                [
                    "CC1=CC=CC1=C(C)OCN(O)CCCCN(O)CCC=COC1=CC(C)=C1NC(=O)CCCCCCC(F)Cl",
                    0.9376479109623764
                ],
                [
                    "CC1=CC=CC1=C(C)OCN(O)CCCCN(O)CCC=COC1=C(NC(=O)CCCCCCC(F)Cl)C(C)=C1",
                    0.9376479109623764
                ],
                [
                    "CC1=CC=CC1=C(C)OCN(O)CCCCN(O)CC=CC=CC1=C(NC(=O)CCCCCCC(F)OOCl)C(C)=C1",
                    0.9376223305516493
                ],
                [
                    "CC1=CC=CC1=C(C)OCN(O)CCCCN(O)CC=CC=CC1=CC(C)=C1NC(=O)CCCCCCC(F)COCl",
                    0.9375490816683968
                ],
                [
                    "CC1=CC=CC1=C(C)OCN(O)CCCCN(O)CC=CC=CC1=C(NC(=O)CCCCCCC(F)COCl)C(C)=C1",
                    0.9375490816683968
                ],
                [
                    "CC1=CC=CC1=C(C)OCN(O)CCCCN(O)COOC=CC1=CC(C)=C1NC(=O)CC(C)CCCCC(F)Br",
                    0.9368098554798175
                ],
                [
                    "CC1=CC=CC1=C(C)OCN(O)CCCCN(O)COOC=CC1=C(NC(=O)CC(C)CCCCC(F)Br)C(C)=C1",
                    0.9368098554798175
                ],
                [
                    "CC1=CC=CC1=C(C)OCN(O)CCCCN(O)COOC=CC1=C(NC(=O)CC(CBr)CCCCC(F)Br)C(C)=C1",
                    0.9367684879328283
                ],
                [
                    "CCC(CCCCC(C)F)CC(=O)NC1=C(C=CCOCN(O)CCCCN(O)COC(C)=C2C=CC=C2C)C=C1C",
                    0.9366953057534246
                ],
                [
                    "CC1=CC=CC1=C(C)OCN(O)CCCCN(O)CC=CC=CC1=CC(C)=C1NC(=O)CCCCCCC(F)SOO",
                    0.9363181008750348
                ],
                [
                    "CC1=CC=CC1=C(C)OCN(O)CCCCN(O)COOC=CC1=CC(C)=C1NC(=O)CC(Br)CCCCC(F)Cl",
                    0.9363095651963451
                ],
                [
                    "CC1=CC=CC1=C(C)OCN(O)CCCCN(O)CC=CC=CC1=CC(C)=C1NC(=O)CCCCCCC(F)SOS",
                    0.9362449538807455
                ],
                [
                    "CC1=CC=CC1=C(C)OCN(O)CCCCN(O)CC=CC=CC1=CC(C)=C1NC(=O)CCCCCCC(F)SOP",
                    0.9362449538807455
                ],
                [
                    "CC1=CC=CC1=C(C)OCN(O)CCCCN(O)CC=CC=CC1=CC(C)=C1NC(=O)CCCCCCC(F)SOCl",
                    0.9362449538807455
                ],
                [
                    "CCC(F)CCCCCCC(=O)NC1=C(OC=CC=CN(O)CCCCN(O)COC(C)=C2C=CC=C2C)C=C1C",
                    0.9360437709493308
                ],
                [
                    "CC1=CC=CC1=C(C)OCN(O)CCCCN(O)COCC=CC1=CC(C)=C1NC(=O)CCCCCCC(F)Br",
                    0.9358669084538561
                ],
                [
                    "CC1=CC=CC1=C(C)OCN(O)CCCCN(O)COCC=CC1=C(NC(=O)CCCCCCC(F)Br)C(C)=C1",
                    0.9358669084538561
                ],
                [
                    "CC1=CC=CC1=C(C)OCN(O)CCCCN(O)COCC=CC1=CC(C)=C1NC(=O)CC(C)CCCCC(F)Br",
                    0.9358521532985079
                ],
                [
                    "CC1=CC=CC1=C(C)OCN(O)CCCCN(O)COCC=CC1=CC(C)=C1NC(=O)CC(Br)CCCCC(F)Cl",
                    0.9358521532985079
                ],
                [
                    "CC1=CC=CC1=C(C)OCN(O)CCCCN(O)COCC=CC1=CC(C)=C1NC(=O)CC(Br)CCCCC(F)Br",
                    0.9358521532985079
                ],
                [
                    "CC1=CC=CC1=C(C)OCN(O)CCCCN(O)COCC=CC1=C(NC(=O)CC(C)CCCCC(F)Br)C(C)=C1",
                    0.9358521532985079
                ],
                [
                    "CC1=CC=CC1=C(C)OCN(O)CCCCN(O)COCC=CC1=C(NC(=O)CC(Br)CCCCC(F)Cl)C(C)=C1",
                    0.9358521532985079
                ],
                [
                    "CC1=CC=CC1=C(C)OCN(O)CCCCN(O)COCC=CC1=C(NC(=O)CC(Br)CCCCC(F)Br)C(C)=C1",
                    0.9358521532985079
                ],
                [
                    "CC1=CC=CC1=C(C)OCN(O)CCCCN(O)C=CC=COC1=CC(C)=C1NC(=O)CCCCCCC1CC1F",
                    0.935670334744667
                ],
                [
                    "CC1=CC=CC1=C(C)OCN(O)CCCCN(O)C=CC=COC1=C(NC(=O)CCCCCCC2CC2F)C(C)=C1",
                    0.935670334744667
                ],
                [
                    "CCC(CCCCC(C)F)CC(=O)NC1=C(OC=COCN(O)CCCCN(O)COC(C)=C2C=CC=C2C)C=C1C",
                    0.9354939684325668
                ],
                [
                    "CCC(CCCCC(C)F)CC(=O)NC1=C(C)C=C1OC=COCN(O)CCCCN(O)COC(C)=C1C=CC=C1C",
                    0.9354939684325668
                ],
                [
                    "CCC(CCCCC(F)Cl)CC(=O)NC1=C(C=CCOCN(O)CCCCN(O)COC(C)=C2C=CC=C2C)C=C1C",
                    0.9354216166189622
                ],
                [
                    "CCC(CCCCC(F)Cl)CC(=O)NC1=C(C)C=C1C=CCOCN(O)CCCCN(O)COC(C)=C1C=CC=C1C",
                    0.9354216166189622
                ],
                [
                    "CCC(CCCCC(F)Br)CC(=O)NC1=C(C=CCOCN(O)CCCCN(O)COC(C)=C2C=CC=C2C)C=C1C",
                    0.9354216166189622
                ],
                [
                    "CCC(CCCCC(F)Br)CC(=O)NC1=C(C)C=C1C=CCOCN(O)CCCCN(O)COC(C)=C1C=CC=C1C",
                    0.9354216166189622
                ],
                [
                    "CC1=CC=CC1=C(C)OCN(O)CCCCN(O)CC=CC=CC1=CC(C)=C1NC(=O)CCCCCCC(F)S1=PO1",
                    0.9354077273136853
                ],
                [
                    "CCC(CCCCC(F)S)CC(=O)NC1=C(C=CCOCN(O)CCCCN(O)COC(C)=C2C=CC=C2C)C=C1C",
                    0.9353531415859057
                ],
                [
                    "CCC(CCCCC(F)S)CC(=O)NC1=C(C)C=C1C=CCOCN(O)CCCCN(O)COC(C)=C1C=CC=C1C",
                    0.9353531415859057
                ],
                [
                    "CC1=CC=CC1=C(C)OCN(O)CCCCN(O)CC=CC=CC1=CC(C)=C1NC(=O)CCCCCCC(F)S1=CO1",
                    0.9352709760240182
                ],
                [
                    "CC1=CC=CC1=C(C)OCN(O)CCCCN(O)CC=CC=CC1=CC(C)=C1NC(=O)CCCCCCC(F)SOOS",
                    0.9352271584395752
                ],
                [
                    "CC1=CC=CC1=C(C)OCN(O)CCCCN(O)CC=CC=CC1=C(NC(=O)CCCCCCC(F)SOOS)C(C)=C1",
                    0.9352271584395752
                ],
                [
                    "CC1=CC=CC1=C(C)OCN(O)CCCCN(O)CCC=COC1=CC(C)=C1NC(=O)CCCCCCC(C)F",
                    0.9351929735202693
                ],
                [
                    "CC1=CC=CC1=C(C)OCN(O)CCCCN(O)CCC=COC1=C(NC(=O)CCCCCCC(C)F)C(C)=C1",
                    0.9351929735202693
                ],
                [
                    "CC1=CC=CC1=C(C)OCN(O)CCCCN(O)C=CC=COC1=CC(C)=C1NC(=O)CCCCCCC(F)COCl",
                    0.9350135049860017
                ],
                [
                    "CC1=CC=CC1=C(C)OCN(O)CCCCN(O)C=CC=COC1=CC(C)=C1NC(=O)CCCCCCC(F)COBr",
                    0.9350135049860017
                ],
                [
                    "CC1=CC=CC1=C(C)OCN(O)CCCCN(O)C=CC=COC1=C(NC(=O)CCCCCCC(F)COCl)C(C)=C1",
                    0.9350135049860017
                ],
                [
                    "CC1=CC=CC1=C(C)OCN(O)CCCCN(O)CSC=COC1=CC(C)=C1NC(=O)CCCCCCC(C)F",
                    0.9349626020011352
                ],
                [
                    "CC1=CC=CC1=C(C)OCN(O)CCCCN(O)CSC=COC1=C(NC(=O)CCCCCCC(C)F)C(C)=C1",
                    0.9349626020011352
                ],
                [
                    "CC1=CC=CC1=C(C)OCN(O)CCCCN(O)CPC=COC1=CC(C)=C1NC(=O)CCCCCCC(C)F",
                    0.9349626020011352
                ],
                [
                    "CC1=CC=CC1=C(C)OCN(O)CCCCN(O)CPC=COC1=C(NC(=O)CCCCCCC(C)F)C(C)=C1",
                    0.9349626020011352
                ],
                [
                    "CC1=CC=COC1=C(C)OCN(O)CCCCN(O)CCC=CC1=CC(C)=C1NC(=O)CCCCCCC(F)COCl",
                    0.9347929500305435
                ],
                [
                    "CC1=CC=COC1=C(C)OCN(O)CCCCN(O)CCCC=CC1=CC(C)=C1NC(=O)CCCCCCC(F)COCl",
                    0.9347213791612119
                ],
                [
                    "CCC(F)CCCCCCC(=O)NC1=C(OC=CCCN(O)CCCCN(O)COC(C)=C2C=CC=C2C)C=C1C",
                    0.9347207712280442
                ],
                [
                    "CCC(F)CCCCCCC(=O)NC1=C(C)C=C1OC=CCCN(O)CCCCN(O)COC(C)=C1C=CC=C1C",
                    0.9347207712280442
                ],
                [
                    "CC1=CC=CC1=C(C)OCN(O)CCCCN(O)CCC=COC1=CC(C)=C1NC(=O)CCCCCCC(C)CF",
                    0.9347207712280442
                ],
                [
                    "CC1=CC=CC1=C(C)OCN(O)CCCCN(O)CCC=COC1=C(NC(=O)CCCCCCC(C)CF)C(C)=C1",
                    0.9347207712280442
                ],
                [
                    "CC1=CC=CC1=C(C)OCN(O)CCCCN(O)CC=CC=CC1=CC(C)=C1NC(=O)CCCCCCC(F)OCl",
                    0.9347207712280442
                ],
                [
                    "CC1=CC=CC1=C(C)OCN(O)CCCCN(O)CC=CC=CC1=C(NC(=O)CCCCCCC(F)OCl)C(C)=C1",
                    0.9347207712280442
                ],
                [
                    "CC1=CC=CC1=C(C)OCN(O)CCCCN(O)C=CC=COC1=CC(C)=C1NC(=O)CCCCCCC(C)CF",
                    0.9347207712280442
                ],
                [
                    "CC1=CC=CC1=C(C)OCN(O)CCCCN(O)C=CC=COC1=C(NC(=O)CCCCCCC(C)CF)C(C)=C1",
                    0.9347207712280442
                ],
                [
                    "CCC(CCCCC(F)P)CC(=O)NC1=C(C=CCOCN(O)CCCCN(O)COC(C)=C2C=CC=C2C)C=C1C",
                    0.934694000253221
                ],
                [
                    "CC1=CC=CC1=C(C)OCN(O)CCCCN(O)COCC=CC1=CC(C)=C1NC(=O)CC(C)CCCCC(F)Cl",
                    0.9345559501692627
                ],
                [
                    "CC1=CC=CC1=C(C)OCN(O)CCCCN(O)COCC=CC1=C(NC(=O)CC(C)CCCCC(F)Cl)C(C)=C1",
                    0.9345559501692627
                ],
                [
                    "CC1=CC=CC1=C(C)OCN(O)CCCCN(O)CCOC=CC1=CC(C)=C1NC(=O)CC(C)CCCCC(F)Br",
                    0.9345442294135756
                ],
                [
                    "CC1=CC=CC1=C(C)OCN(O)CCCCN(O)CCOC=CC1=C(NC(=O)CC(Cl)CCCCC(F)Br)C(C)=C1",
                    0.9345442294135756
                ],
                [
                    "CC1=CC=CC1=C(C)OCN(O)CCCCN(O)CCOC=CC1=C(NC(=O)CC(C)CCCCC(F)Br)C(C)=C1",
                    0.9345442294135756
                ],
                [
                    "CC1=CC=CC1=C(C)OCN(O)CCCCN(O)CCOC=CC1=C(NC(=O)CC(Br)CCCCC(F)Br)C(C)=C1",
                    0.9345442294135756
                ],
                [
                    "CC1=CC=CC1=C(C)OCN(O)CCCCN(O)CCC=COC1=CC(C)=C1NC(=O)CC(F)CCCCC(C)Cl",
                    0.9345442294135756
                ],
                [
                    "CC1=CC=CC1=C(C)OCN(O)CCCCN(O)CCC=COC1=CC(C)=C1NC(=O)CC(F)CCCCC(C)C",
                    0.9345442294135756
                ],
                [
                    "CC1=CC=CC1=C(C)OCN(O)CCCCN(O)CCC=COC1=CC(C)=C1NC(=O)CC(F)CCCCC(C)Br",
                    0.9345442294135756
                ],
                [
                    "CC1=CC=CC1=C(C)OCN(O)CCCCN(O)CCC=COC1=CC(C)=C1NC(=O)CC(C)CCCCC(C)F",
                    0.9345442294135756
                ],
                [
                    "CC1=CC=CC1=C(C)OCN(O)CCCCN(O)CCC=COC1=CC(C)=C1NC(=O)CC(Br)CCCCC(C)F",
                    0.9345442294135756
                ],
                [
                    "CC1=CC=CC1=C(C)OCN(O)CCCCN(O)CCC=COC1=C(NC(=O)CC(F)CCCCC(C)Cl)C(C)=C1",
                    0.9345442294135756
                ],
                [
                    "CC1=CC=CC1=C(C)OCN(O)CCCCN(O)CCC=COC1=C(NC(=O)CC(F)CCCCC(C)C)C(C)=C1",
                    0.9345442294135756
                ],
                [
                    "CC1=CC=CC1=C(C)OCN(O)CCCCN(O)CCC=COC1=C(NC(=O)CC(F)CCCCC(C)Br)C(C)=C1",
                    0.9345442294135756
                ],
                [
                    "CC1=CC=CC1=C(C)OCN(O)CCCCN(O)CCC=COC1=C(NC(=O)CC(Cl)CCCCC(C)F)C(C)=C1",
                    0.9345442294135756
                ],
                [
                    "CC1=CC=CC1=C(C)OCN(O)CCCCN(O)CCC=COC1=C(NC(=O)CC(C)CCCCC(C)F)C(C)=C1",
                    0.9345442294135756
                ],
                [
                    "CC1=CC=CC1=C(C)OCN(O)CCCCN(O)CCC=COC1=C(NC(=O)CC(Br)CCCCC(C)F)C(C)=C1",
                    0.9345442294135756
                ],
                [
                    "CCC(CCCCC(C)CF)CC(=O)NC1=C(C)C=C1C=COOCN(O)CCCCN(O)COC(C)=C1C=CC=C1C",
                    0.9343848771668437
                ],
                [
                    "CCC(CCCCC(F)Cl)CC(=O)NC1=C(C=COCN(O)CCCCN(O)COC(C)=C2C=CC=C2C)C=C1C",
                    0.9343150163324985
                ],
                [
                    "CCC(CCCCC(F)Cl)CC(=O)NC1=C(C)C=C1C=COCN(O)CCCCN(O)COC(C)=C1C=CC=C1C",
                    0.9343150163324985
                ],
                [
                    "CCC(CCCCC(F)Br)CC(=O)NC1=C(C=COCN(O)CCCCN(O)COC(C)=C2C=CC=C2C)C=C1C",
                    0.9343150163324985
                ],
                [
                    "CCC(CCCCC(F)Br)CC(=O)NC1=C(C)C=C1C=COCN(O)CCCCN(O)COC(C)=C1C=CC=C1C",
                    0.9343150163324985
                ],
                [
                    "CCC(CCCCC(C)F)CC(=O)NC1=C(C=COCN(O)CCCCN(O)COC(C)=C2C=CC=C2C)C=C1C",
                    0.9343150163324985
                ],
                [
                    "CCC(CCCCC(C)F)CC(=O)NC1=C(C)C=C1C=COCN(O)CCCCN(O)COC(C)=C1C=CC=C1C",
                    0.9343150163324985
                ],
                [
                    "CCC(CCCCC(F)Cl)CC(=O)NC1=C(OC=COCN(O)CCCCN(O)COC(C)=C2C=CC=C2C)C=C1C",
                    0.9342205499139502
                ],
                [
                    "CCC(CCCCC(F)Cl)CC(=O)NC1=C(C)C=C1OC=COCN(O)CCCCN(O)COC(C)=C1C=CC=C1C",
                    0.9342205499139502
                ],
                [
                    "CCC(CCCCC(F)Br)CC(=O)NC1=C(OC=COCN(O)CCCCN(O)COC(C)=C2C=CC=C2C)C=C1C",
                    0.9342205499139502
                ],
                [
                    "CCC(CCCSC(C)F)CC(=O)NC1=C(C=CCOCN(O)CCCCN(O)COC(C)=C2C=CC=C2C)C=C1C",
                    0.9341475667844288
                ],
                [
                    "CCC(CCCCC(F)S)CC(=O)NC1=C(C=CPOCN(O)CCCCN(O)COC(C)=C2C=CC=C2C)C=C1C",
                    0.9341475667844288
                ],
                [
                    "CCC(CCCCC(F)Cl)CC(=O)NC1=C(C=COCCN(O)CCCCN(O)COC(C)=C2C=CC=C2C)C=C1C",
                    0.9341475667844288
                ],
                [
                    "CCC(CCCCC(F)Cl)CC(=O)NC1=C(C)C=C1C=COCCN(O)CCCCN(O)COC(C)=C1C=CC=C1C",
                    0.9341475667844288
                ],
                [
                    "CCC(CCCCC(F)Br)CC(=O)NC1=C(C=COCCN(O)CCCCN(O)COC(C)=C2C=CC=C2C)C=C1C",
                    0.9341475667844288
                ],
                [
                    "CCC(CCCCC(F)Br)CC(=O)NC1=C(C)C=C1C=COCCN(O)CCCCN(O)COC(C)=C1C=CC=C1C",
                    0.9341475667844288
                ],
                [
                    "CCC(CCCCC(C)F)CC(=O)NC1=C(C=COCCN(O)CCCCN(O)COC(C)=C2C=CC=C2C)C=C1C",
                    0.9341475667844288
                ],
                [
                    "CC1=CC=CC1=C(C)OCN(O)CCCCN(O)COCC=CC1=C(NC(=O)CC(CBr)CCCCC(C)F)C(C)=C1",
                    0.9341475667844288
                ],
                [
                    "CCC(CCCCC(F)S)CC(=O)NC1=C(C=COCCN(O)CCCCN(O)COC(C)=C2C=CC=C2C)C=C1C",
                    0.9340791850147766
                ],
                [
                    "CC1=CC=CC1=C(C)OCN(O)CCCCN(O)CC(C)C=COC1=C(NC(=O)CCCCCCC(C)F)C(C)=C1",
                    0.9340331900781681
                ],
                [
                    "CC1=CC=CC1=C(C)OCC(O)CCCCN(O)COCC=CC1=CC(C)=C1NC(=O)CCCCCCC(F)Br",
                    0.9339618548705776
                ]
            ],
            "execution_time": 12.167976140975952,
            "number_scoring_function_calls": 1000,
            "metadata": {
                "top_1": 0.940587132623743,
                "top_10": 0.9382532588060355,
                "top_100": 0.935324416042442,
                "internal_similarity_max": 0.95,
                "internal_similarity_mean": 0.566630818722727,
                "internal_similarity_histogram_density": [
                    [
                        0.1,
                        0.0,
                        0.0,
                        0.138,
                        2.4820000000000007,
                        4.2579999999999965,
                        1.6400000000000003,
                        0.8940000000000001,
                        0.4620000000000001,
                        0.026000000000000006
                    ]
                ],
                "internal_similarity_histogram_bins": [
                    [
                        0.0,
                        0.1,
                        0.2,
                        0.30000000000000004,
                        0.4,
                        0.5,
                        0.6000000000000001,
                        0.7000000000000001,
                        0.8,
                        0.9,
                        1.0
                    ]
                ]
            }
        },
        {
            "benchmark_name": "Perindopril MPO",
            "score": 0.7749827228604097,
            "optimized_molecules": [
                [
                    "CCCC(NC(C)C(O)=C(N)N1C2CCCCC2CC1n1n2[pH]n12)C(=O)OCC",
                    0.7897188828807974
                ],
                [
                    "CCCC(NC(C)C(O)=C(F)N1C2CCCCC2CC1n1n2[pH]n12)C(=O)OCC",
                    0.7897188828807974
                ],
                [
                    "CCCC(NC(C)C(O)=C(N)N1C(Cn2n3[pH]n23)CC2CCCCC21)C(=O)OCC",
                    0.7772815877574012
                ],
                [
                    "CCCC(NC(C)C(=O)OCC)C(S)=C(O)N1C2CCCCC2CC1n1n2[nH]p12",
                    0.7677718959499145
                ],
                [
                    "CCCC(NC(C)C(=O)OCC)C(P)=C(O)N1C2CCCCC2CC1n1n2[pH]p12",
                    0.7677718959499145
                ],
                [
                    "CCCC(NC(C)C(=O)OCC)C(P)=C(O)N1C2CCCCC2CC1n1n2[pH]n12",
                    0.7677718959499145
                ],
                [
                    "CCCC(NC(C)C(=O)OCC)C(O)=C(S)N1C2CCCCC2CC1n1n2[pH]p12",
                    0.7677718959499145
                ],
                [
                    "CCCC(NC(C)C(=O)OCC)C(O)=C(S)N1C2CCCCC2CC1n1n2[nH]p12",
                    0.7677718959499145
                ],
                [
                    "CCCC(NC(C)C(=O)OCC)C(O)=C(P)N1C2CCCCC2CC1p1p2[pH]p12",
                    0.7677718959499145
                ],
                [
                    "CCCC(NC(C)C(=O)OCC)C(O)=C(P)N1C2CCCCC2CC1p1n2[pH]n21",
                    0.7677718959499145
                ],
                [
                    "CCCC(NC(C)C(=O)OCC)C(O)=C(P)N1C2CCCCC2CC1n1n2[pH]p12",
                    0.7677718959499145
                ],
                [
                    "CCCC(NC(C)C(=O)OCC)C(O)=C(P)N1C2CCCCC2CC1n1n2[pH]n12",
                    0.7677718959499145
                ],
                [
                    "CCCC(NC(C)C(=O)OCC)C(O)=C(P)N1C2CCCCC2CC1n1n2[nH]p12",
                    0.7677718959499145
                ],
                [
                    "CCCC(NC(C)C(=O)OCC)C(O)=C(P)N1C2CCCCC2CC1n1n2[nH]n12",
                    0.7677718959499145
                ],
                [
                    "CCCC(NC(C)C(=O)OCC)C(O)=C(O)N1C2CCCCC2CC1p1n2[pH]n21",
                    0.7677718959499145
                ],
                [
                    "CCCC(NC(C)C(=O)OCC)C(O)=C(O)N1C2CCCCC2CC1n1p2[pH]p12",
                    0.7677718959499145
                ],
                [
                    "CCCC(NC(C)C(=O)OCC)C(O)=C(O)N1C2CCCCC2CC1n1p2[nH]p12",
                    0.7677718959499145
                ],
                [
                    "CCCC(NC(C)C(=O)OCC)C(O)=C(O)N1C2CCCCC2CC1n1n2[pH]p12",
                    0.7677718959499145
                ],
                [
                    "CCCC(NC(C)C(=O)OCC)C(O)=C(O)N1C2CCCCC2CC1n1n2[pH]n12",
                    0.7677718959499145
                ],
                [
                    "CCCC(NC(C)C(=O)OCC)C(O)=C(O)N1C2CCCCC2CC1n1n2[nH]p12",
                    0.7677718959499145
                ],
                [
                    "CCCC(NC(C)C(=O)OCC)C(O)=C(N)N1C2CCCCC2CC1p1n2[pH]n21",
                    0.7677718959499145
                ],
                [
                    "CCCC(NC(C)C(=O)OCC)C(O)=C(N)N1C2CCCCC2CC1n1n2[pH]n12",
                    0.7677718959499145
                ],
                [
                    "CCCC(NC(C)C(=O)OCC)C(O)=C(N)N1C2CCCCC2CC1n1n2[nH]p12",
                    0.7677718959499145
                ],
                [
                    "CCCC(NC(C)C(=O)OCC)C(O)=C(F)N1C2CCCCC2CC1n1n2[pH]p12",
                    0.7677718959499145
                ],
                [
                    "CCCC(NC(C)C(=O)OCC)C(O)=C(F)N1C2CCCCC2CC1n1n2[pH]n12",
                    0.7677718959499145
                ],
                [
                    "CCCC(NC(C)C(=O)OCC)C(O)=C(F)N1C2CCCCC2CC1n1n2[nH]p12",
                    0.7677718959499145
                ],
                [
                    "CCCC(NC(C)C(=O)OCC)C(O)=C(Cl)N1C2CCCCC2CC1p1n2[pH]n21",
                    0.7677718959499145
                ],
                [
                    "CCCC(NC(C)C(=O)OCC)C(O)=C(Cl)N1C2CCCCC2CC1n1n2[pH]p12",
                    0.7677718959499145
                ],
                [
                    "CCCC(NC(C)C(=O)OCC)C(O)=C(Cl)N1C2CCCCC2CC1n1n2[pH]n12",
                    0.7677718959499145
                ],
                [
                    "CCCC(NC(C)C(=O)OCC)C(O)=C(Cl)N1C2CCCCC2CC1n1n2[nH]p12",
                    0.7677718959499145
                ],
                [
                    "CCCC(NC(C)C(=O)OCC)C(O)=C(C)N1C2CCCCC2CC1p1n2[pH]n21",
                    0.7677718959499145
                ],
                [
                    "CCCC(NC(C)C(=O)OCC)C(O)=C(C)N1C2CCCCC2CC1n1p2[pH]p12",
                    0.7677718959499145
                ],
                [
                    "CCCC(NC(C)C(=O)OCC)C(O)=C(C)N1C2CCCCC2CC1n1n2[pH]p12",
                    0.7677718959499145
                ],
                [
                    "CCCC(NC(C)C(=O)OCC)C(O)=C(C)N1C2CCCCC2CC1n1n2[pH]n12",
                    0.7677718959499145
                ],
                [
                    "CCCC(NC(C)C(=O)OCC)C(O)=C(C)N1C2CCCCC2CC1n1n2[nH]p12",
                    0.7677718959499145
                ],
                [
                    "CCCC(NC(C)C(=O)OCC)C(O)=C(Br)N1C2CCCCC2CC1n1n2[pH]n12",
                    0.7677718959499145
                ],
                [
                    "CCCC(NC(C)C(=O)OCC)C(N)=C(O)N1C2CCCCC2CC1n1p2[pH]p12",
                    0.7677718959499145
                ],
                [
                    "CCCC(NC(C)C(=O)OCC)C(N)=C(O)N1C2CCCCC2CC1n1n2[pH]p12",
                    0.7677718959499145
                ],
                [
                    "CCCC(NC(C)C(=O)OCC)C(N)=C(O)N1C2CCCCC2CC1n1n2[pH]n12",
                    0.7677718959499145
                ],
                [
                    "CCCC(NC(C)C(=O)OCC)C(N)=C(O)N1C2CCCCC2CC1n1n2[nH]p12",
                    0.7677718959499145
                ],
                [
                    "CCCC(NC(C)C(=O)OCC)C(F)=C(O)N1C2CCCCC2CC1n1n2[pH]p12",
                    0.7677718959499145
                ],
                [
                    "CCCC(NC(C)C(=O)OCC)C(F)=C(O)N1C2CCCCC2CC1n1n2[pH]n12",
                    0.7677718959499145
                ],
                [
                    "CCCC(NC(C)C(=O)OCC)C(Cl)=C(O)N1C2CCCCC2CC1n1n2[pH]n12",
                    0.7677718959499145
                ],
                [
                    "CCCC(NC(C)C(=O)OCC)C(C)=C(O)N1C2CCCCC2CC1n1n2[pH]p12",
                    0.7677718959499145
                ],
                [
                    "CCCC(NC(C)C(=O)OCC)C(Br)=C(O)N1C2CCCCC2CC1n1n2[pH]p12",
                    0.7677718959499145
                ],
                [
                    "CCCC(NC(C)C(O)=C(N)N1C(CCn2n3[pH]n23)CC2CCCCC21)C(=O)OCC",
                    0.7654139963827327
                ],
                [
                    "CCCC(NC(C)C=C(O)N1C2CCCCC2CC1p1n2[pH]n21)C(=O)OCC",
                    0.7649224686062787
                ],
                [
                    "CCCC(NC(C)C(O)=CN1C2CCCCC2CC1n1n2[pH]n12)C(=O)OCC",
                    0.7649224686062787
                ],
                [
                    "CCCC(NC(C)C(O)=C(N)N1C2CCCC2CC1p1n2[pH]n21)C(=O)OCC",
                    0.7579367289598671
                ],
                [
                    "CCCC(NC(C)C(O)=C(N)N1C2CCCC2CC1n1n2[pH]n12)C(=O)OCC",
                    0.7579367289598671
                ],
                [
                    "CCCC(NC(S)C(O)=C(C)N1C2CCCCC2CC1n1n2[pH]n12)C(=O)OCC",
                    0.7569125885243729
                ],
                [
                    "CCCC(NC(C)C(=O)OCC)C(S)=C(O)N1C(Cn2n3[nH]p23)CC2CCCCC21",
                    0.7559289460184544
                ],
                [
                    "CCCC(NC(C)C(=O)OCC)C(PO)=C(O)N1C2CCCCC2CC1n1n2[pH]n12",
                    0.7559289460184544
                ],
                [
                    "CCCC(NC(C)C(=O)OCC)C(P)=C(O)N1C2CCCCCC2CC1n1n2[pH]p12",
                    0.7559289460184544
                ],
                [
                    "CCCC(NC(C)C(=O)OCC)C(OS)=C(O)N1C2CCCCC2CC1n1n2[pH]n12",
                    0.7559289460184544
                ],
                [
                    "CCCC(NC(C)C(=O)OCC)C(OO)=C(O)N1C2CCCCC2CC1n1n2[pH]n12",
                    0.7559289460184544
                ],
                [
                    "CCCC(NC(C)C(=O)OCC)C(ON)=C(O)N1C2CCCCC2CC1n1n2[pH]n12",
                    0.7559289460184544
                ],
                [
                    "CCCC(NC(C)C(=O)OCC)C(O)=C(SCl)N1C2CCCCC2CC1n1n2[pH]p12",
                    0.7559289460184544
                ],
                [
                    "CCCC(NC(C)C(=O)OCC)C(O)=C(S)N1C2CCCCCC2CC1n1n2[pH]p12",
                    0.7559289460184544
                ],
                [
                    "CCCC(NC(C)C(=O)OCC)C(O)=C(S)N1C(Cn2n3[pH]p23)CC2CCCCC21",
                    0.7559289460184544
                ],
                [
                    "CCCC(NC(C)C(=O)OCC)C(O)=C(S)N1C(Cn2n3[nH]p23)CC2CCCCC21",
                    0.7559289460184544
                ],
                [
                    "CCCC(NC(C)C(=O)OCC)C(O)=C(PP)N1C2CCCCC2CC1p1n2[pH]n21",
                    0.7559289460184544
                ],
                [
                    "CCCC(NC(C)C(=O)OCC)C(O)=C(PF)N1C2CCCCC2CC1n1n2[pH]n12",
                    0.7559289460184544
                ],
                [
                    "CCCC(NC(C)C(=O)OCC)C(O)=C(P)N1C2CCCCCC2CC1n1n2[pH]p12",
                    0.7559289460184544
                ],
                [
                    "CCCC(NC(C)C(=O)OCC)C(O)=C(P)N1C2CCCCCC2CC1n1n2[pH]n12",
                    0.7559289460184544
                ],
                [
                    "CCCC(NC(C)C(=O)OCC)C(O)=C(P)N1C(Cp2n3[pH]n32)CC2CCCCC21",
                    0.7559289460184544
                ],
                [
                    "CCCC(NC(C)C(=O)OCC)C(O)=C(OO)N1C2CCCCC2CC1n1n2[pH]p12",
                    0.7559289460184544
                ],
                [
                    "CCCC(NC(C)C(=O)OCC)C(O)=C(ON)N1C2CCCCC2CC1n1n2[pH]p12",
                    0.7559289460184544
                ],
                [
                    "CCCC(NC(C)C(=O)OCC)C(O)=C(OCl)N1C2CCCCC2CC1n1n2[pH]n12",
                    0.7559289460184544
                ],
                [
                    "CCCC(NC(C)C(=O)OCC)C(O)=C(OCl)N1C2CCCCC2CC1n1n2[nH]p12",
                    0.7559289460184544
                ],
                [
                    "CCCC(NC(C)C(=O)OCC)C(O)=C(O)N1C2CCCCCC2CC1n1n2[pH]p12",
                    0.7559289460184544
                ],
                [
                    "CCCC(NC(C)C(=O)OCC)C(O)=C(O)N1C2CCCCCC2CC1n1n2[pH]n12",
                    0.7559289460184544
                ],
                [
                    "CCCC(NC(C)C(=O)OCC)C(O)=C(O)N1C(Cn2n3[pH]n23)CC2CCCCC21",
                    0.7559289460184544
                ],
                [
                    "CCCC(NC(C)C(=O)OCC)C(O)=C(NO)N1C2CCCCC2CC1n1n2[pH]n12",
                    0.7559289460184544
                ],
                [
                    "CCCC(NC(C)C(=O)OCC)C(O)=C(NBr)N1C2CCCCC2CC1n1n2[pH]n12",
                    0.7559289460184544
                ],
                [
                    "CCCC(NC(C)C(=O)OCC)C(O)=C(N)N1C2CCCCCC2CC1p1n2[pH]n21",
                    0.7559289460184544
                ],
                [
                    "CCCC(NC(C)C(=O)OCC)C(O)=C(N)N1C2CCCCCC2CC1n1n2[pH]n12",
                    0.7559289460184544
                ],
                [
                    "CCCC(NC(C)C(=O)OCC)C(O)=C(N)N1C(Cn2n3[pH]n23)CC2CCCCC21",
                    0.7559289460184544
                ],
                [
                    "CCCC(NC(C)C(=O)OCC)C(O)=C(F)N1C2CCCCCC2CC1n1n2[pH]p12",
                    0.7559289460184544
                ],
                [
                    "CCCC(NC(C)C(=O)OCC)C(O)=C(F)N1C2CCCCCC2CC1n1n2[pH]n12",
                    0.7559289460184544
                ],
                [
                    "CCCC(NC(C)C(=O)OCC)C(O)=C(F)N1C(Cn2n3[pH]n23)CC2CCCCC21",
                    0.7559289460184544
                ],
                [
                    "CCCC(NC(C)C(=O)OCC)C(O)=C(Cl)N1C2CCCCCC2CC1n1n2[pH]p12",
                    0.7559289460184544
                ],
                [
                    "CCCC(NC(C)C(=O)OCC)C(O)=C(Cl)N1C2CCCCCC2CC1n1n2[pH]n12",
                    0.7559289460184544
                ],
                [
                    "CCCC(NC(C)C(=O)OCC)C(O)=C(CS)N1C2CCCCC2CC1n1n2[pH]p12",
                    0.7559289460184544
                ],
                [
                    "CCCC(NC(C)C(=O)OCC)C(O)=C(CO)N1C2CCCCC2CC1n1n2[pH]p12",
                    0.7559289460184544
                ],
                [
                    "CCCC(NC(C)C(=O)OCC)C(O)=C(CF)N1C2CCCCC2CC1n1n2[pH]p12",
                    0.7559289460184544
                ],
                [
                    "CCCC(NC(C)C(=O)OCC)C(O)=C(CCl)N1C2CCCCC2CC1n1n2[pH]p12",
                    0.7559289460184544
                ],
                [
                    "CCCC(NC(C)C(=O)OCC)C(O)=C(CC)N1C2CCCCC2CC1p1n2[pH]n21",
                    0.7559289460184544
                ],
                [
                    "CCCC(NC(C)C(=O)OCC)C(O)=C(CC)N1C2CCCCC2CC1n1n2[pH]p12",
                    0.7559289460184544
                ],
                [
                    "CCCC(NC(C)C(=O)OCC)C(O)=C(CBr)N1C2CCCCC2CC1n1n2[pH]n12",
                    0.7559289460184544
                ],
                [
                    "CCCC(NC(C)C(=O)OCC)C(O)=C(C)N1C2CCCCCC2CC1n1n2[pH]p12",
                    0.7559289460184544
                ],
                [
                    "CCCC(NC(C)C(=O)OCC)C(O)=C(C)N1C2CCCCCC2CC1n1n2[pH]n12",
                    0.7559289460184544
                ],
                [
                    "CCCC(NC(C)C(=O)OCC)C(N)=C(O)N1C2CCCCCC2CC1n1n2[pH]p12",
                    0.7559289460184544
                ],
                [
                    "CCCC(NC(C)C(=O)OCC)C(F)=C(O)N1C(Cn2n3[pH]n23)CC2CCCCC21",
                    0.7559289460184544
                ],
                [
                    "CCCC(NC(C)C(=O)OCC)C(Cl)=C(O)N1C(Cn2n3[pH]n23)CC2CCCCC21",
                    0.7559289460184544
                ],
                [
                    "CCCC(NC(C)C(=O)OCC)C(CO)=C(O)N1C2CCCCC2CC1p1n2[pH]n21",
                    0.7559289460184544
                ],
                [
                    "CCCC(NC(C)C(=O)OCC)C(CO)=C(O)N1C2CCCCC2CC1p1n2[nH]n21",
                    0.7559289460184544
                ],
                [
                    "CCCC(NC(C)C(=O)OCC)C(CO)=C(O)N1C2CCCCC2CC1n1n2[pH]p12",
                    0.7559289460184544
                ],
                [
                    "CCCC(NC(C)C(=O)OCC)C(CN)=C(O)N1C2CCCCC2CC1n1n2[pH]p12",
                    0.7559289460184544
                ],
                [
                    "CCCC(NC(C)C(=O)OCC)C(CCl)=C(O)N1C2CCCCC2CC1n1n2[pH]n12",
                    0.7559289460184544
                ]
            ],
            "execution_time": 6.83005166053772,
            "number_scoring_function_calls": 1000,
            "metadata": {
                "top_1": 0.7897188828807974,
                "top_10": 0.7731122625168398,
                "top_100": 0.7621170231835919,
                "internal_similarity_max": 0.9838709677419355,
                "internal_similarity_mean": 0.6250963376142725,
                "internal_similarity_histogram_density": [
                    [
                        0.1,
                        0.0,
                        0.0,
                        0.0,
                        0.28600000000000003,
                        4.107999999999996,
                        3.3660000000000005,
                        1.2360000000000004,
                        0.8700000000000002,
                        0.034
                    ]
                ],
                "internal_similarity_histogram_bins": [
                    [
                        0.0,
                        0.1,
                        0.2,
                        0.30000000000000004,
                        0.4,
                        0.5,
                        0.6000000000000001,
                        0.7000000000000001,
                        0.8,
                        0.9,
                        1.0
                    ]
                ]
            }
        },
        {
            "benchmark_name": "Amlodipine MPO",
            "score": 0.7910496627792999,
            "optimized_molecules": [
                [
                    "CCOC(=O)C1=C(Cl)C2=C(COCCN)NC(C)=C(C(=O)OC)C1C(=S)P2",
                    0.7939992333804207
                ],
                [
                    "CCOC(=O)C1=C(Cl)C2=C(COCCN)NC(C)=C(C(=O)OC)C1C(=S)C2",
                    0.7939992333804207
                ],
                [
                    "CCOC(=O)C1=C(Cl)C2=C(COCCN)NC(C)=C(C(=O)OC)C1C(=P)N2",
                    0.7939992333804207
                ],
                [
                    "CCOC(=O)C1=C(Cl)C2=C(COCCN)NC(C)=C(C(=O)OC)C1C(=O)O2",
                    0.7939992333804207
                ],
                [
                    "CCOC(=O)C1=C(Cl)C2=C(COCCN)NC(C)=C(C(=O)OC)C1C(=O)C2",
                    0.7939992333804207
                ],
                [
                    "CCOC(=O)C1=C(COCCN)NC(C)=C2SC(=O)C1C(C(=O)OC)=C2Cl",
                    0.7939992333804207
                ],
                [
                    "CCOC(=O)C1=C(COCCN)NC(C)=C2PC(=S)C1C(C(=O)OC)=C2Cl",
                    0.7939992333804207
                ],
                [
                    "CCOC(=O)C1=C(COCCN)NC(C)=C2OC(=O)C1C(C(=O)OC)=C2Cl",
                    0.7939992333804207
                ],
                [
                    "CCOC(=O)C1=C(COCCN)NC(C)=C2CC(=S)C1C(C(=O)OC)=C2Cl",
                    0.7939992333804207
                ],
                [
                    "CCOC(=O)C1=C(COCCN)NC(C)=C2CC(=O)C1C(C(=O)OC)=C2Cl",
                    0.7939992333804207
                ],
                [
                    "CCOC(=O)C1=C(C)NC(COCCN)=C2SC(=S)C1C(C(=O)OC)=C2Cl",
                    0.7939992333804207
                ],
                [
                    "CCOC(=O)C1=C(C)NC(COCCN)=C2SC(=N)C1C(C(=O)OC)=C2Cl",
                    0.7939992333804207
                ],
                [
                    "CCOC(=O)C1=C(C)NC(COCCN)=C2PC(=S)C1C(C(=O)OC)=C2Cl",
                    0.7939992333804207
                ],
                [
                    "CCOC(=O)C1=C(C)NC(COCCN)=C2PC(=P)C1C(C(=O)OC)=C2Cl",
                    0.7939992333804207
                ],
                [
                    "CCOC(=O)C1=C(C)NC(COCCN)=C2PC(=O)C1C(C(=O)OC)=C2Cl",
                    0.7939992333804207
                ],
                [
                    "CCOC(=O)C1=C(C)NC(COCCN)=C2OC(=S)C1C(C(=O)OC)=C2Cl",
                    0.7939992333804207
                ],
                [
                    "CCOC(=O)C1=C(C)NC(COCCN)=C2OC(=O)C1C(C(=O)OC)=C2Cl",
                    0.7939992333804207
                ],
                [
                    "CCOC(=O)C1=C(C)NC(COCCN)=C2OC(=N)C1C(C(=O)OC)=C2Cl",
                    0.7939992333804207
                ],
                [
                    "CCOC(=O)C1=C(C)NC(COCCN)=C2NC(=S)C1C(C(=O)OC)=C2Cl",
                    0.7939992333804207
                ],
                [
                    "CCOC(=O)C1=C(C)NC(COCCN)=C2NC(=P)C1C(C(=O)OC)=C2Cl",
                    0.7939992333804207
                ],
                [
                    "CCOC(=O)C1=C(C)NC(COCCN)=C2NC(=O)C1C(C(=O)OC)=C2Cl",
                    0.7939992333804207
                ],
                [
                    "CCOC(=O)C1=C(C)NC(COCCN)=C2NC(=N)C1C(C(=O)OC)=C2Cl",
                    0.7939992333804207
                ],
                [
                    "CCOC(=O)C1=C(C)NC(COCCN)=C2CC(=S)C1C(C(=O)OC)=C2Cl",
                    0.7939992333804207
                ],
                [
                    "CCOC(=O)C1=C(C)NC(COCCN)=C2CC(=O)C1C(C(=O)OC)=C2Cl",
                    0.7939992333804207
                ],
                [
                    "C=C1CC2=C(COCCN)NC(C)=C(C(=O)OCC)C1C(C(=O)OC)=C2Cl",
                    0.7939992333804207
                ],
                [
                    "CCOC(=O)C1=C(Cl)C2=C(COCCN)NC(C)=C(C(=O)OC)C1C(=S)P2P",
                    0.7855070188074355
                ],
                [
                    "CCOC(=O)C1=C(Cl)C2=C(COCCN)NC(C)=C(C(=O)OC)C1C(=S)P2Br",
                    0.7855070188074355
                ],
                [
                    "CCOC(=O)C1=C(Cl)C2=C(COCCN)NC(C)=C(C(=O)OC)C1C(=S)C2O",
                    0.7855070188074355
                ],
                [
                    "CCOC(=O)C1=C(Cl)C2=C(COCCN)NC(C)=C(C(=O)OC)C1C(=P)N2C",
                    0.7855070188074355
                ],
                [
                    "CCOC(=O)C1=C(Cl)C2=C(COCCN)NC(C)=C(C(=O)OC)C1C(=O)C2N",
                    0.7855070188074355
                ],
                [
                    "CCOC(=O)C1=C(COCCN)NC(C)=C2C(Cl)=C(C(=O)OC)C1C(=O)C2N",
                    0.7855070188074355
                ],
                [
                    "CCOC(=O)C1=C(COCCN)NC(C)=C2C(Cl)=C(C(=O)OC)C1C(=O)C2Cl",
                    0.7855070188074355
                ],
                [
                    "CCOC(=O)C1=C(COCCN)NC(C)=C2C(Cl)=C(C(=O)OC)C1C(=O)C2C",
                    0.7855070188074355
                ],
                [
                    "CCOC(=O)C1=C(C)NC(COCCN)=C2C(Cl)=C(C(=O)OC)C1C(=S)[SH]2S",
                    0.7855070188074355
                ],
                [
                    "CCOC(=O)C1=C(C)NC(COCCN)=C2C(Cl)=C(C(=O)OC)C1C(=S)P2P",
                    0.7855070188074355
                ],
                [
                    "CCOC(=O)C1=C(C)NC(COCCN)=C2C(Cl)=C(C(=O)OC)C1C(=S)P2O",
                    0.7855070188074355
                ],
                [
                    "CCOC(=O)C1=C(C)NC(COCCN)=C2C(Cl)=C(C(=O)OC)C1C(=S)P2F",
                    0.7855070188074355
                ],
                [
                    "CCOC(=O)C1=C(C)NC(COCCN)=C2C(Cl)=C(C(=O)OC)C1C(=S)P2C",
                    0.7855070188074355
                ],
                [
                    "CCOC(=O)C1=C(C)NC(COCCN)=C2C(Cl)=C(C(=O)OC)C1C(=S)P2Br",
                    0.7855070188074355
                ],
                [
                    "CCOC(=O)C1=C(C)NC(COCCN)=C2C(Cl)=C(C(=O)OC)C1C(=S)C2S",
                    0.7855070188074355
                ],
                [
                    "CCOC(=O)C1=C(C)NC(COCCN)=C2C(Cl)=C(C(=O)OC)C1C(=S)C2O",
                    0.7855070188074355
                ],
                [
                    "CCOC(=O)C1=C(C)NC(COCCN)=C2C(Cl)=C(C(=O)OC)C1C(=S)C2N",
                    0.7855070188074355
                ],
                [
                    "CCOC(=O)C1=C(C)NC(COCCN)=C2C(Cl)=C(C(=O)OC)C1C(=S)C2F",
                    0.7855070188074355
                ],
                [
                    "CCOC(=O)C1=C(C)NC(COCCN)=C2C(Cl)=C(C(=O)OC)C1C(=S)C2C",
                    0.7855070188074355
                ],
                [
                    "CCOC(=O)C1=C(C)NC(COCCN)=C2C(Cl)=C(C(=O)OC)C1C(=P)P2P",
                    0.7855070188074355
                ],
                [
                    "CCOC(=O)C1=C(C)NC(COCCN)=C2C(Cl)=C(C(=O)OC)C1C(=P)P2O",
                    0.7855070188074355
                ],
                [
                    "CCOC(=O)C1=C(C)NC(COCCN)=C2C(Cl)=C(C(=O)OC)C1C(=P)P2C",
                    0.7855070188074355
                ],
                [
                    "CCOC(=O)C1=C(C)NC(COCCN)=C2C(Cl)=C(C(=O)OC)C1C(=P)C2F",
                    0.7855070188074355
                ],
                [
                    "CCOC(=O)C1=C(C)NC(COCCN)=C2C(Cl)=C(C(=O)OC)C1C(=P)C2C",
                    0.7855070188074355
                ],
                [
                    "CCOC(=O)C1=C(C)NC(COCCN)=C2C(Cl)=C(C(=O)OC)C1C(=O)P2Cl",
                    0.7855070188074355
                ],
                [
                    "CCOC(=O)C1=C(C)NC(COCCN)=C2C(Cl)=C(C(=O)OC)C1C(=O)C2S",
                    0.7855070188074355
                ],
                [
                    "CCOC(=O)C1=C(C)NC(COCCN)=C2C(Cl)=C(C(=O)OC)C1C(=O)C2O",
                    0.7855070188074355
                ],
                [
                    "CCOC(=O)C1=C(C)NC(COCCN)=C2C(Cl)=C(C(=O)OC)C1C(=O)C2F",
                    0.7855070188074355
                ],
                [
                    "CCOC(=O)C1=C(C)NC(COCCN)=C2C(Cl)=C(C(=O)OC)C1C(=O)C2Cl",
                    0.7855070188074355
                ],
                [
                    "CCOC(=O)C1=C(C)NC(COCCN)=C2C(Cl)=C(C(=O)OC)C1C(=O)C2C",
                    0.7855070188074355
                ],
                [
                    "CCOC(=O)C1=C(C)NC(COCCN)=C2C(Cl)=C(C(=O)OC)C1C(=N)N2C",
                    0.7855070188074355
                ],
                [
                    "C=C1C(O)C2=C(COCCN)NC(C)=C(C(=O)OCC)C1C(C(=O)OC)=C2Cl",
                    0.7855070188074355
                ],
                [
                    "C=C1C(F)C2=C(COCCN)NC(C)=C(C(=O)OCC)C1C(C(=O)OC)=C2Cl",
                    0.7855070188074355
                ],
                [
                    "C=C1C(C)C2=C(COCCN)NC(C)=C(C(=O)OCC)C1C(C(=O)OC)=C2Cl",
                    0.7855070188074355
                ],
                [
                    "CCOC(=O)C1=C(Cl)C2=C(COCCN)NC(C)=C(C(=O)OC)C1C(=[SH]N)P2",
                    0.7813618341008689
                ],
                [
                    "CCOC(=O)C1=C(C)NC(COCCN)=C2PC(=[SH]S)C1C(C(=O)OC)=C2Cl",
                    0.7813618341008689
                ],
                [
                    "CCOC(=O)C1=C(C)NC(COCCN)=C2PC(=[SH]O)C1C(C(=O)OC)=C2Cl",
                    0.7813618341008689
                ],
                [
                    "CCOC(=O)C1=C(C)NC(COCCN)=C2PC(=[SH]N)C1C(C(=O)OC)=C2Cl",
                    0.7813618341008689
                ],
                [
                    "CCOC(=O)C1=C(C)NC(COCCN)=C2PC(=PF)C1C(C(=O)OC)=C2Cl",
                    0.7813618341008689
                ],
                [
                    "CCOC(=O)C1=C(C)NC(COCCN)=C2OC(=NC)C1C(C(=O)OC)=C2Cl",
                    0.7813618341008689
                ],
                [
                    "CCOC(=O)C1=C(C)NC(COCCN)=C2NC(=[SH]S)C1C(C(=O)OC)=C2Cl",
                    0.7813618341008689
                ],
                [
                    "CCOC(=O)C1=C(C)NC(COCCN)=C2CC(=[SH]F)C1C(C(=O)OC)=C2Cl",
                    0.7813618341008689
                ],
                [
                    "CCOC(=O)C1=C(C)NC(COCCN)=C2CC(=CN)C1C(C(=O)OC)=C2Cl",
                    0.7813618341008689
                ],
                [
                    "CCOC(=O)C1=C(Cl)C2=C(COCCN)NC(C)=C(C(=O)OC)C1SC2",
                    0.7801894976054939
                ],
                [
                    "CCOC(=O)C1=C(Cl)C2=C(COCCN)NC(C)=C(C(=O)OC)C1S#C2",
                    0.7801894976054939
                ],
                [
                    "CCOC(=O)C1=C(Cl)C2=C(COCCN)NC(C)=C(C(=O)OC)C1CO2",
                    0.7801894976054939
                ],
                [
                    "CCOC(=O)C1=C(Cl)C2=C(COCCN)NC(C)=C(C(=O)OC)C1CN2",
                    0.7801894976054939
                ],
                [
                    "CCOC(=O)C1=C(Cl)C2=C(COCCN)NC(C)=C(C(=O)OC)C1CC2",
                    0.7801894976054939
                ],
                [
                    "CCOC(=O)C1=C(Cl)C2=C(C)NC(COCCN)=C(C(=O)OC)C1PC2",
                    0.7801894976054939
                ],
                [
                    "CCOC(=O)C1=C(COCCN)NC(C)=C2CCC1C(C(=O)OC)=C2Cl",
                    0.7801894976054939
                ],
                [
                    "CCOC(=O)C1=C(C)NC(COCCN)=C2SCC1C(C(=O)OC)=C2Cl",
                    0.7801894976054939
                ],
                [
                    "CCOC(=O)C1=C(C)NC(COCCN)=C2PNC1C(C(=O)OC)=C2Cl",
                    0.7801894976054939
                ],
                [
                    "CCOC(=O)C1=C(C)NC(COCCN)=C2PCC1C(C(=O)OC)=C2Cl",
                    0.7801894976054939
                ],
                [
                    "CCOC(=O)C1=C(C)NC(COCCN)=C2OPC1C(C(=O)OC)=C2Cl",
                    0.7801894976054939
                ],
                [
                    "CCOC(=O)C1=C(C)NC(COCCN)=C2ONC1C(C(=O)OC)=C2Cl",
                    0.7801894976054939
                ],
                [
                    "CCOC(=O)C1=C(C)NC(COCCN)=C2OCC1C(C(=O)OC)=C2Cl",
                    0.7801894976054939
                ],
                [
                    "CCOC(=O)C1=C(C)NC(COCCN)=C2NPC1C(C(=O)OC)=C2Cl",
                    0.7801894976054939
                ],
                [
                    "CCOC(=O)C1=C(C)NC(COCCN)=C2NNC1C(C(=O)OC)=C2Cl",
                    0.7801894976054939
                ],
                [
                    "CCOC(=O)C1=C(C)NC(COCCN)=C2NCC1C(C(=O)OC)=C2Cl",
                    0.7801894976054939
                ],
                [
                    "CCOC(=O)C1=C(C)NC(COCCN)=C2CSC1C(C(=O)OC)=C2Cl",
                    0.7801894976054939
                ],
                [
                    "CCOC(=O)C1=C(C)NC(COCCN)=C2CPC1C(C(=O)OC)=C2Cl",
                    0.7801894976054939
                ],
                [
                    "CCOC(=O)C1=C(C)NC(COCCN)=C2CCC1C(C(=O)OC)=C2Cl",
                    0.7801894976054939
                ],
                [
                    "CCOC(=O)C1=C(Cl)C2=C(COCCN)NC(C)=C(C(=O)OC)C1C(=O)C2(O)F",
                    0.7772815877574012
                ],
                [
                    "CCOC(=O)C1=C(COCCN)NC(C)=C2C(Cl)=C(C(=O)OC)C1C(=O)C2(P)Cl",
                    0.7772815877574012
                ],
                [
                    "CCOC(=O)C1=C(C)NC(COCCN)=C2C(Cl)=C(C(=O)OC)C1C(=S)C2(F)F",
                    0.7772815877574012
                ],
                [
                    "CCOC(=O)C1=C(C)NC(COCCN)=C2C(Cl)=C(C(=O)OC)C1C(=P)C2(F)P",
                    0.7772815877574012
                ],
                [
                    "CCOC(=O)C1=C(C)NC(COCCN)=C2C(Cl)=C(C(=O)OC)C1C(=P)C2(C)S",
                    0.7772815877574012
                ],
                [
                    "CCOC(=O)C1=C(C)NC(COCCN)=C2C(Cl)=C(C(=O)OC)C1C(=P)C2(C)P",
                    0.7772815877574012
                ],
                [
                    "CCOC(=O)C1=C(C)NC(COCCN)=C2C(Cl)=C(C(=O)OC)C1C(=O)C2(O)F",
                    0.7772815877574012
                ],
                [
                    "CCOC(=O)C1=C(C)NC(COCCN)=C2C(Cl)=C(C(=O)OC)C1C(=O)C2(F)P",
                    0.7772815877574012
                ],
                [
                    "CCOC(=O)C1=C(C)NC(COCCN)=C2C(Cl)=C(C(=O)OC)C1C(=O)C2(Cl)Br",
                    0.7772815877574012
                ],
                [
                    "CCOC(=O)C1=C(C)NC(COCCN)=C2C(Cl)=C(C(=O)OC)C1C(=O)C2(C)O",
                    0.7772815877574012
                ],
                [
                    "CCOC(=O)C1=C(C)NC(COCCN)=C2C(Cl)=C(C(=O)OC)C1C(=O)C2(C)C",
                    0.7772815877574012
                ],
                [
                    "C=C1C2C(C(=O)OCC)=C(C)NC(COCCN)=C(C(Cl)=C2C(=O)OC)C1(N)F",
                    0.7772815877574012
                ],
                [
                    "CCOC(=O)C1=C(Br)C2=C(COCCN)NC(C)=C(C(=O)OC)C1C(=S)P2Cl",
                    0.7745966692414834
                ]
            ],
            "execution_time": 7.189960718154907,
            "number_scoring_function_calls": 1000,
            "metadata": {
                "top_1": 0.7939992333804207,
                "top_10": 0.7939992333804206,
                "top_100": 0.7851505215770582,
                "internal_similarity_max": 1.0,
                "internal_similarity_mean": 0.6174211886722624,
                "internal_similarity_histogram_density": [
                    [
                        0.1,
                        0.0,
                        0.0,
                        0.0,
                        0.0020000000000000005,
                        3.937999999999996,
                        5.190000000000001,
                        0.4800000000000001,
                        0.26200000000000007,
                        0.028000000000000004
                    ]
                ],
                "internal_similarity_histogram_bins": [
                    [
                        0.0,
                        0.1,
                        0.2,
                        0.30000000000000004,
                        0.4,
                        0.5,
                        0.6000000000000001,
                        0.7000000000000001,
                        0.8,
                        0.9,
                        1.0
                    ]
                ]
            }
        },
        {
            "benchmark_name": "Sitagliptin MPO",
            "score": 0.9453939081580939,
            "optimized_molecules": [
                [
                    "CC1C2C3C(F)(NF)S45NC6(NO)C7C68NC8(F)C(C)(C12C34Br)C71C(F)(F)C15F",
                    0.9453939081580937
                ],
                [
                    "CC1C2C3C(F)(NF)S45NC6(NO)C78NC7(F)C(C12C)C1(C(F)(F)C14F)C68C35Br",
                    0.9453939081580937
                ],
                [
                    "CC1C2C3C(F)(NF)S45NC6(NO)C7(C)C68NC8(F)C(C12C34Br)C71C(F)(F)C15F",
                    0.9453939081580937
                ],
                [
                    "CC1C2C3C(F)(NF)S45NC2(NO)C26NC2(C)C27C6C2(C(F)(F)C17C34Br)C5(F)F",
                    0.9453939081580937
                ],
                [
                    "CC1C2C13C21C(F)(NNF)S2(C(NO)C45NC4(F)C4(C)C6(C2Br)C(F)(F)C546)C31F",
                    0.9453939081580937
                ],
                [
                    "CC1C2C13C21C(F)(NNF)S2(C(NO)C45NC4(F)C4(C)C56C(Br)C46C2(F)F)C31F",
                    0.9453939081580937
                ],
                [
                    "CC1C2C(NF)(NF)S34C(NO)C56NC5(F)C57C(C65C(F)(Br)C5(C)C17C253)C4(F)F",
                    0.9453939081580937
                ],
                [
                    "CC1C2C(NF)(NF)S34C(NO)C56NC5(F)C5(C7C1(C)C723)C61C(F)(F)C51C4(F)Br",
                    0.9453939081580937
                ],
                [
                    "CC1C2C(NF)(NF)S34C(NO)C56NC5(F)C5(C7C1(C)C723)C61C(F)(Br)C51C4(F)F",
                    0.9453939081580937
                ],
                [
                    "CC1C2C(NF)(NF)S34C(NO)C56NC5(F)C5(C17C(C)C273)C61C(F)(F)C15C4(F)Br",
                    0.9453939081580937
                ],
                [
                    "CC1C2C(NF)(NF)S34C(NO)C56NC5(F)C5(C17C(C)C273)C61C(F)(Br)C15C4(F)F",
                    0.9453939081580937
                ],
                [
                    "CC1C23C4C56C2C5(Br)S25(NF)(C(NF)C2(NO)C42C4(F)NC4(C132)C5(F)F)C6(C)F",
                    0.9453939081580937
                ],
                [
                    "CC1C23C4C56C(Br)S78(NF)(C(NF)C7(NO)C7(C9(F)NC9(C127)C8(F)F)C435)C6(C)F",
                    0.9453939081580937
                ],
                [
                    "CC1C23C4C56C(Br)S78(F)(C(NF)C7(NNO)C7(C9(F)NC9(C127)C8(F)F)C435)C6(C)F",
                    0.9453939081580937
                ],
                [
                    "CC1C23C4C(F)(NF)S56NC2(NO)C27NC2C2C7(C)C2(C(F)(F)C13C45Br)C6(F)F",
                    0.9453939081580937
                ],
                [
                    "CC1C23C4C(F)(NF)S56NC2(NO)C27NC2C2(C)C7C2(C(F)(F)C13C45Br)C6(F)F",
                    0.9453939081580937
                ],
                [
                    "CC1C23C4C(F)(NF)S56NC2(NO)C27NC2(F)C2C7C2(C(C)(F)C13C45Br)C6(F)F",
                    0.9453939081580937
                ],
                [
                    "CC1C23C4C(F)(NF)S56NC2(NO)C27NC2(F)C2C7(F)C2(C(C)C13C45Br)C6(F)F",
                    0.9453939081580937
                ],
                [
                    "CC1C23C4C(F)(NF)S56NC2(NO)C27NC2(F)C2C7(C)C2(C(F)C13C45Br)C6(F)F",
                    0.9453939081580937
                ],
                [
                    "CC1C23C4C(F)(NF)S56NC2(NO)C27NC2(F)C2(C)C7C2(C(F)C13C45Br)C6(F)F",
                    0.9453939081580937
                ],
                [
                    "CC1C23C4C(F)(NF)S56NC2(NO)C27NC2(C)C2C7C2(C(F)(F)C13C45Br)C6(F)F",
                    0.9453939081580937
                ],
                [
                    "CC12C3C4C(NF)(NF)S56C(NO)C7NC7(F)C7(C8(C)C(F)(F)C87C5(F)Br)C31C426",
                    0.9453939081580937
                ],
                [
                    "CC12C3C4C(NF)(NF)S56C(NO)C78NC7(F)C(C)(C87C(C7(F)F)C5(F)Br)C31C426",
                    0.9453939081580937
                ],
                [
                    "CC12C3C4C(NF)(NF)S56C(NO)C78NC7(F)C(C)(C7(C8C7(F)F)C5(F)Br)C31C426",
                    0.9453939081580937
                ],
                [
                    "CC12C3C4C(NF)(NF)S5(C(NO)C67NC6C16C71C(F)(F)C61C5(F)F)C4(Br)C32C",
                    0.9453939081580937
                ],
                [
                    "CC12C3C4C(NF)(NF)S5(C(NO)C67NC6(F)C6C17C61C(F)(F)C15F)C4(Br)C32C",
                    0.9453939081580937
                ],
                [
                    "CC12C3C4C(NF)(NF)S5(C(NO)C67NC6(F)C16C7C61C(F)(F)C15F)C4(Br)C32C",
                    0.9453939081580937
                ],
                [
                    "CC12C3C4C(NF)(NF)S5(C(NO)C67NC6(F)C16C71C(F)C16C5(F)F)C4(Br)C32C",
                    0.9453939081580937
                ],
                [
                    "CC12C3C4C(NF)(NF)S5(C(NO)C67NC6(F)C16C1C(F)(F)C5(F)C176)C4(Br)C32C",
                    0.9453939081580937
                ],
                [
                    "CC12C3C4C(NF)(NF)S5(C(NO)C67NC6(F)C16C1(C5F)C(F)(F)C716)C4(Br)C32C",
                    0.9453939081580937
                ],
                [
                    "CC12C3C4C(NF)(NF)S5(C(F)(NO)C67NC6C6C17C61C(F)(F)C15F)C4(Br)C32C",
                    0.9453939081580937
                ],
                [
                    "CC12C3C4C(NF)(NF)S5(C(F)(NO)C67NC6C16C7C61C(F)(F)C15F)C4(Br)C32C",
                    0.9453939081580937
                ],
                [
                    "CC12C3C4C(NF)(NF)S5(C(F)(NO)C67NC6C16C1C(F)(F)C5(F)C176)C4(Br)C32C",
                    0.9453939081580937
                ],
                [
                    "CC12C3C4C(F)(NNF)S5(C(NO)C67NC6(F)C16C7C61C(F)(F)C15F)C4(Br)C32C",
                    0.9453939081580937
                ],
                [
                    "CC12C3C4C(F)(NNF)S5(C(F)(NO)C67NC6C16C7C61C(F)(F)C15F)C4(Br)C32C",
                    0.9453939081580937
                ],
                [
                    "CC12C3C4C(F)(NF)S56NC(NO)C78NC7C17C8(C)C7(C(F)(F)C32C45Br)C6(F)F",
                    0.9453939081580937
                ],
                [
                    "CC12C3C4C(F)(NF)S56NC(NO)C78NC7(F)C17C8C7(C(F)(F)C32C45Br)C6(C)F",
                    0.9453939081580937
                ],
                [
                    "CC12C3C4C(F)(NF)S56NC(NO)C78NC7(F)C17C8(C)C7(C(F)C32C45Br)C6(F)F",
                    0.9453939081580937
                ],
                [
                    "CC12C3C4C(F)(NF)S56NC(NO)C78NC7(F)C17C(C(F)(F)C32C45Br)C6(F)C87C",
                    0.9453939081580937
                ],
                [
                    "CC12C3C4C(F)(NF)S56NC(F)(NO)C78NC7C17C8C7(C(F)(F)C32C45Br)C6(C)F",
                    0.9453939081580937
                ],
                [
                    "CC12C3C4C(F)(NF)S56NC(F)(NO)C78NC7C17C(C(F)(F)C32C45Br)C6(F)C87C",
                    0.9453939081580937
                ],
                [
                    "CC12C3C4C(F)(NF)S5(NC6(NO)C7C68NC8(F)C1C71C(F)(F)C15F)C4(Br)C32C",
                    0.9453939081580937
                ],
                [
                    "CC12C3C4C(F)(NF)S5(NC(NO)C67NC6(F)C6C17C61C(F)(F)C15F)C4(Br)C32C",
                    0.9453939081580937
                ],
                [
                    "CC12C3C4C(F)(NF)S5(NC(NO)C67NC6(F)C16C7C61C(F)(F)C15F)C4(Br)C32C",
                    0.9453939081580937
                ],
                [
                    "CC12C3C4C(F)(NF)S5(NC(F)(NO)C67NC6C6C17C61C(F)(F)C15F)C4(Br)C32C",
                    0.9453939081580937
                ],
                [
                    "CC12C3C4C(F)(NF)S5(NC(F)(NO)C67NC6C16C7C61C(F)(F)C15F)C4(Br)C32C",
                    0.9453939081580937
                ],
                [
                    "CC12C3C4C(F)(NF)S5(NC(F)(NO)C67NC6(F)C6C8(C5C8(F)F)C617)C4(Br)C32C",
                    0.9453939081580937
                ],
                [
                    "CC12C3C4C(F)(NF)S5(NC(F)(NO)C67NC6(F)C16C7C61C5C1(F)F)C4(Br)C32C",
                    0.9453939081580937
                ],
                [
                    "CC12C3C4C(F)(NF)S5(C(NNO)C67NC6(F)C5(F)C56C1C75C6(F)F)C4(Br)C32C",
                    0.9453939081580937
                ],
                [
                    "CC12C3C4C(F)(NF)S5(C(F)(NNO)C67NC6C5(F)C56C1C75C6(F)F)C4(Br)C32C",
                    0.9453939081580937
                ],
                [
                    "CC12C3C4C(F)(NF)S5(C(F)(NNO)C67NC68C1C71C(C1(F)F)C85F)C4(Br)C32C",
                    0.9453939081580937
                ],
                [
                    "CC12C3C45C6C7C68C7(Br)S6(NF)(C(NF)C36NO)(C(F)(F)C13NC3(F)C24C)C58F",
                    0.9453939081580937
                ],
                [
                    "CC12C3C45C6C78C(Br)S9(NF)(C(NF)C39NO)(C(F)(F)C13NC3(F)C24C)C7(F)C658",
                    0.9453939081580937
                ],
                [
                    "CC12C3C45C6C78C(Br)S9(F)(C(NNF)C39NO)(C(F)(F)C13NC3(F)C24C)C7(F)C658",
                    0.9453939081580937
                ],
                [
                    "CC12C3C45C6C4C4(Br)C6C(F)(F)S46(NF)(C(F)(NF)C36NO)C3(F)C14NC43C52C",
                    0.9453939081580937
                ],
                [
                    "CC12C3C45C6C47C4C6(Br)S6(NF)(C(NF)C36NO)(C(F)(F)C13NC3(F)C25C)C47F",
                    0.9453939081580937
                ],
                [
                    "CC12C3C45C6C(Br)S78(NF)(C(NF)C7(NO)C47C4(F)NC4(C17C325)C8(F)F)C6(C)F",
                    0.9453939081580937
                ],
                [
                    "CC12C3C1C1C(F)(NF)S4(NC5(NO)C6(C)C57NC7(F)C3C63C(F)(F)C34F)C12Br",
                    0.9453939081580937
                ],
                [
                    "CC12C3C1C1C(F)(NF)S4(C(F)(NNO)C56NC57C3C63C(F)(F)C3(C)C74F)C12Br",
                    0.9453939081580937
                ],
                [
                    "CC12C3C14C21C2C(Br)S56(NF)(C(NF)C5(NO)C15C1(F)NC1(C345)C6(F)F)C2(C)F",
                    0.9453939081580937
                ],
                [
                    "CC12C3C14C1C(NF)(NF)S5(C(NO)C6NC6(F)C6(C)C34C63C(F)(F)C35F)C12Br",
                    0.9453939081580937
                ],
                [
                    "CC12C3C14C1C(NF)(NF)S5(C(NO)C6NC6(F)C6(C)C24C62C(F)(F)C25F)C31Br",
                    0.9453939081580937
                ],
                [
                    "CC12C3C(NF)(NF)S45C(NO)C6(Br)NC6C6(C7C(F)(F)C76C4(F)F)C14C2(C)C345",
                    0.9453939081580937
                ],
                [
                    "CC12C3C(F)(NF)S45NC(NO)C67NC6(F)C68C(C(F)(F)C1(C26C)C34Br)C5(F)C78",
                    0.9453939081580937
                ],
                [
                    "CC12C3C(F)(NF)S45NC(F)(NO)C67NC6C68C(C(F)(F)C1(C62C)C34Br)C5(F)C78",
                    0.9453939081580937
                ],
                [
                    "CC12C34C5C6C(Br)S78(NF)(C(NF)C7(NO)C7(C9(F)NC9(C137)C8(F)F)C524)C6(C)F",
                    0.9453939081580937
                ],
                [
                    "CC12C34C5C36C(Br)S37(NF)(C(NF)C3(NO)C3C8(F)NC8(C31C524)C7(F)F)C6(C)F",
                    0.9453939081580937
                ],
                [
                    "CC12C(Br)S34(NF)(C(NF)C3(NO)C35C6(F)NC6(C36C3C7C36C715)C4(F)F)C2(C)F",
                    0.9453939081580937
                ],
                [
                    "CC1C2C13C21C(F)(NNF)S2(C(NO)C45NC4(C)C4C56C(F)(F)C46C2(F)F)C31Br",
                    0.9453939081580935
                ],
                [
                    "CC1C2C13C21C(F)(NF)S2(C(NNO)C45NC4(F)C4(F)C56C(C)C46C2(F)F)C31Br",
                    0.9453939081580935
                ],
                [
                    "CC1C23C4C5C6C(NF)(NF)S7(C(C)(NO)C28NC8(F)C54C67Br)C2(F)C(F)(F)C132",
                    0.9453939081580935
                ],
                [
                    "CC1C23C4C(F)(NBr)S56NC2(NO)C27NC2(C)C2C7C2(C(F)(F)C13C45F)C6(F)F",
                    0.9453939081580935
                ],
                [
                    "CC1C23C(NF)(NF)C4(C)C5C(C5(NO)C56C(C57C(F)(F)C27F)C12NS26F)C43Br",
                    0.9453939081580935
                ],
                [
                    "CC12C3C4C56C7C5(C)C16C1(F)C7(F)S15(NF)(C(NF)C45NO)C(F)(F)C31NC21Br",
                    0.9453939081580935
                ],
                [
                    "CC12C3C4C3C1(NF)S1(C2NF)C(Br)(NO)C23NC2(F)C42C3(C)C23C(F)(F)C31F",
                    0.9453939081580935
                ],
                [
                    "CC12C3C4C35C43C(F)(F)S46(NF)(C(NF)C4(NO)C4C1(C)C1(NC421)C6(F)F)C53Br",
                    0.9453939081580935
                ],
                [
                    "CC12C3C4C15C1C6(C)C15C1(F)C6(F)S15(NF)(C(NF)C45NO)C(F)(F)C31NC21Br",
                    0.9453939081580935
                ],
                [
                    "CC12C3C4C15C1C56C15C(F)(NF)S1(F)(C(NF)C41NO)(C(F)(Br)C31NC21F)C65C",
                    0.9453939081580935
                ],
                [
                    "CC12C3C4C15C1C56C15C(F)(F)S1(NF)(C(NF)C41NO)(C(F)(F)C31NC21Br)C65C",
                    0.9453939081580935
                ],
                [
                    "CC12C3C4C15C1(C)C56C5C16C(F)(F)S51(NF)(C(NF)C41NO)C(F)(F)C31NC21Br",
                    0.9453939081580935
                ],
                [
                    "CC12C3C4C(NF)S5(C4(NF)C31)C(Br)(NO)C13NC1(F)C21C3(C)C12C(F)(F)C25F",
                    0.9453939081580935
                ],
                [
                    "CC12C3C4C(NF)(NF)S5(C(NO)C67NC6(F)C16C71C(F)C16C5(F)Br)C4(F)C32C",
                    0.9453939081580935
                ],
                [
                    "CC12C3C4C(NF)(NF)S5(C(NO)C67NC6(F)C16C1(C5F)C(F)(Br)C716)C4(F)C32C",
                    0.9453939081580935
                ],
                [
                    "CC12C3C4C(NF)(NF)S5(C(F)(NO)C67NC6C16C7C61C(F)(Br)C15F)C4(F)C32C",
                    0.9453939081580935
                ],
                [
                    "CC12C3C45C1C16C4C14C(F)(F)S1(NF)(C(NF)C51NO)(C(F)(Br)C31NC21F)C64C",
                    0.9453939081580935
                ],
                [
                    "CC12C3C4(C)C15C1C56C5C16C(F)(F)S51(NF)(C(NF)C41NO)C(F)(Br)C31NC21F",
                    0.9453939081580935
                ],
                [
                    "CC12C3C4(C)C15C1C56C(NF)C16C(Br)(NF)S1(C(F)C41NO)C(F)(F)C31NC21F",
                    0.9453939081580935
                ],
                [
                    "CC12C3C1C1(NNF)C3C(F)(F)S13C(Br)(NO)C14NC1C21C4(C)C12C(F)(F)C23F",
                    0.9453939081580935
                ],
                [
                    "CC12C3C1C1(NNF)C2C(F)(Br)S12C(F)(NO)C14NC1(C)C31C4C13C(F)(F)C32F",
                    0.9453939081580935
                ],
                [
                    "CC12C3C1C1(NF)C3C(C)(NF)S13C(NO)C14NC1(F)C21C42C(F)(F)C12C3(F)Br",
                    0.9453939081580935
                ],
                [
                    "CC12C3C1C1(F)C3C(F)(NBr)S13NC(NO)C14NC1(F)C21C4(C)C12C(F)(F)C23F",
                    0.9453939081580935
                ],
                [
                    "CC12C3C1C1(F)C2C(C)(NF)S12C(NNO)C14NC1(F)C31C43C(F)(Br)C13C2(F)F",
                    0.9453939081580935
                ],
                [
                    "CC12C3C1C1(C)C2C(NF)(NF)S12C(NO)C14NC1(F)C31C43C(F)(Br)C13C2(F)F",
                    0.9453939081580935
                ],
                [
                    "CC12C3C1C1(Br)C2C(NF)(NF)S12C(NO)C14NC1(F)C31C4(C)C13C(F)(F)C32F",
                    0.9453939081580935
                ],
                [
                    "CC12C3C1(C)C1(NF)C2C(F)(NF)S12C(NO)C14NC15C(F)(F)C1(C4C351)C2(F)Br",
                    0.9453939081580935
                ],
                [
                    "CC12C3C(NF)(NF)S45C6(NO)C7NC7(F)C(C7(C6C7(F)Br)C4(F)F)C14C2(C)C345",
                    0.9453939081580935
                ],
                [
                    "CC12C3C(NF)(NF)S45C(NO)C6NC6(F)C67C(C)(C(F)(Br)C8C16C834)C27C5(F)F",
                    0.9453939081580935
                ],
                [
                    "CC12C3C(NF)(NF)S45C(NO)C6(Br)NC6(F)C6(C7C(F)C76C4(F)F)C14C2(C)C345",
                    0.9453939081580935
                ],
                [
                    "CC12C3C(NF)(NF)S45C(NO)C6(Br)NC6(F)C6(C7C(F)(F)C76C4F)C14C2(C)C345",
                    0.9453939081580935
                ],
                [
                    "CC1(C)C23C4C5C(C4(Br)C2(NF)NF)C5(NO)C24C(C25C(F)(F)C35F)C12NS24F",
                    0.9453939081580935
                ]
            ],
            "execution_time": 102218.91252875328,
            "number_scoring_function_calls": 3461219,
            "metadata": {
                "top_1": 0.9453939081580937,
                "top_10": 0.9453939081580935,
                "top_100": 0.9453939081580945,
                "internal_similarity_max": 0.7857142857142857,
                "internal_similarity_mean": 0.2741451254238249,
                "internal_similarity_histogram_density": [
                    [
                        0.1,
                        0.896,
                        6.257999999999998,
                        1.9620000000000004,
                        0.5340000000000001,
                        0.15799999999999986,
                        0.06400000000000002,
                        0.028000000000000004,
                        0.0,
                        0.0
                    ]
                ],
                "internal_similarity_histogram_bins": [
                    [
                        0.0,
                        0.1,
                        0.2,
                        0.30000000000000004,
                        0.4,
                        0.5,
                        0.6000000000000001,
                        0.7000000000000001,
                        0.8,
                        0.9,
                        1.0
                    ]
                ]
            }
        },
        {
            "benchmark_name": "Zaleplon MPO",
            "score": 0.7718440636283179,
            "optimized_molecules": [
                [
                    "C#Cc1ccnc2c1cc(-c1cccc(N(CC)C(C)=O)c1)n2O",
                    0.7808688094430303
                ],
                [
                    "CCN(C(C)=O)c1cccc(-c2nccc(C#N)c2C2C=C2O)c1",
                    0.7730206825239258
                ],
                [
                    "CCN(C(C)=O)c1cccc(-c2nccc(C#N)c2C2=CC2O)c1",
                    0.7730206825239258
                ],
                [
                    "CCN(C(C)=O)c1cccc(-c2nccc(C#N)c2C2(O)C=C2)c1",
                    0.7730206825239258
                ],
                [
                    "CCN(C(C)=O)c1cccc(-c2c(C#N)ccnc2C2C=C2O)c1",
                    0.7730206825239258
                ],
                [
                    "CCN(C(C)=O)c1cccc(-c2c(C#N)ccnc2C2=CC2O)c1",
                    0.7730206825239258
                ],
                [
                    "CCN(C(C)=O)c1cccc(-c2c(C#N)ccnc2C2(O)C=C2)c1",
                    0.7730206825239258
                ],
                [
                    "CCN(C(C)=O)c1cccc(C2=Cc3nccc(C#N)c3C2O)c1",
                    0.7683498199278325
                ],
                [
                    "CCN(C(C)=O)c1cccc(C2=Cc3c(C#N)ccnc3C2O)c1",
                    0.7683498199278325
                ],
                [
                    "CCN(C(C)=O)c1cccc(C2=CC2c2nccc(C#N)c2O)c1",
                    0.7683498199278325
                ],
                [
                    "CCN(C(C)=O)c1cccc(C2=CC2c2c(C#N)ccnc2O)c1",
                    0.7683498199278325
                ],
                [
                    "CCN(C(C)=O)c1cccc(C2=CC(O)c3nccc(C#N)c32)c1",
                    0.7683498199278325
                ],
                [
                    "CCN(C(C)=O)c1cccc(C2=CC(O)c3c(C#N)ccnc32)c1",
                    0.7683498199278325
                ],
                [
                    "CCN(C(C)=O)c1cccc(-c2nccc(C#N)c2OC2C=C2)c1",
                    0.7683498199278325
                ],
                [
                    "CCN(C(C)=O)c1cccc(-c2nccc(C#N)c2OC2=CC2)c1",
                    0.7683498199278325
                ],
                [
                    "CCN(C(C)=O)c1cccc(-c2nccc(C#N)c2CC2=CO2)c1",
                    0.7683498199278325
                ],
                [
                    "CCN(C(C)=O)c1cccc(-c2nccc(C#N)c2C2C=CO2)c1",
                    0.7683498199278325
                ],
                [
                    "CCN(C(C)=O)c1cccc(-c2nccc(C#N)c2C2=COC2)c1",
                    0.7683498199278325
                ],
                [
                    "CCN(C(C)=O)c1cccc(-c2nccc(C#N)c2C2=CCO2)c1",
                    0.7683498199278325
                ],
                [
                    "CCN(C(C)=O)c1cccc(-c2c(C#N)ccnc2OC2C=C2)c1",
                    0.7683498199278325
                ],
                [
                    "CCN(C(C)=O)c1cccc(-c2c(C#N)ccnc2OC2=CC2)c1",
                    0.7683498199278325
                ],
                [
                    "CCN(C(C)=O)c1cccc(-c2c(C#N)ccnc2CC2=CO2)c1",
                    0.7683498199278325
                ],
                [
                    "CCN(C(C)=O)c1cccc(-c2c(C#N)ccnc2C2C=CO2)c1",
                    0.7683498199278325
                ],
                [
                    "CCN(C(C)=O)c1cccc(-c2c(C#N)ccnc2C2=COC2)c1",
                    0.7683498199278325
                ],
                [
                    "CCN(C(C)=O)c1cccc(-c2c(C#N)ccnc2C2=CCO2)c1",
                    0.7683498199278325
                ],
                [
                    "C#Cn1c(-c2cccc(N(CC)C(C)=O)c2)cc2c(O)ccnc21",
                    0.7683498199278325
                ],
                [
                    "CCN(C(C)=O)c1cccc(C2=Cc3nccc(C#N)c3OC2)c1",
                    0.7637626158259734
                ],
                [
                    "CCN(C(C)=O)c1cccc(C2=Cc3nccc(C#N)c3CO2)c1",
                    0.7637626158259734
                ],
                [
                    "CCN(C(C)=O)c1cccc(C2=Cc3c(C#N)ccnc3OC2)c1",
                    0.7637626158259734
                ],
                [
                    "CCN(C(C)=O)c1cccc(C2=Cc3c(C#N)ccnc3CO2)c1",
                    0.7637626158259734
                ],
                [
                    "CCN(C(C)=O)c1cccc(C2=COc3nccc(C#N)c3C2)c1",
                    0.7637626158259734
                ],
                [
                    "CCN(C(C)=O)c1cccc(C2=COc3c(C#N)ccnc3C2)c1",
                    0.7637626158259734
                ],
                [
                    "CCN(C(C)=O)c1cccc(C2=COCc3nccc(C#N)c32)c1",
                    0.7637626158259734
                ],
                [
                    "CCN(C(C)=O)c1cccc(C2=COCc3c(C#N)ccnc32)c1",
                    0.7637626158259734
                ],
                [
                    "CCN(C(C)=O)c1cccc(C2=CCc3nccc(C#N)c3O2)c1",
                    0.7637626158259734
                ],
                [
                    "CCN(C(C)=O)c1cccc(C2=CCc3c(C#N)ccnc3O2)c1",
                    0.7637626158259734
                ],
                [
                    "CCN(C(C)=O)c1cccc(C2=CCOc3nccc(C#N)c32)c1",
                    0.7637626158259734
                ],
                [
                    "CCN(C(C)=O)c1cccc(C2=CCOc3c(C#N)ccnc32)c1",
                    0.7637626158259734
                ],
                [
                    "[CH]OC(=C)c1nccc(C#N)c1-c1cccc(N(CC)C(C)=O)c1",
                    0.7604691006293735
                ],
                [
                    "[CH]OC(=C)c1c(C#N)ccnc1-c1cccc(N(CC)C(C)=O)c1",
                    0.7604691006293735
                ],
                [
                    "[CH]CC(=O)c1c(C#N)ccnc1-c1cccc(N(CC)C(C)=O)c1",
                    0.7604691006293735
                ],
                [
                    "[CH]C=C(O)c1nccc(C#N)c1-c1cccc(N(CC)C(C)=O)c1",
                    0.7604691006293735
                ],
                [
                    "[CH]C=C(O)c1c(C#N)ccnc1-c1cccc(N(CC)C(C)=O)c1",
                    0.7604691006293735
                ],
                [
                    "[CH]C1OC1c1nccc(C#N)c1-c1cccc(N(CC)C(C)=O)c1",
                    0.7604691006293735
                ],
                [
                    "[CH]C1OC1c1c(C#N)ccnc1-c1cccc(N(CC)C(C)=O)c1",
                    0.7604691006293735
                ],
                [
                    "[CH]C1(c2nccc(C#N)c2-c2cccc(N(CC)C(C)=O)c2)CO1",
                    0.7604691006293735
                ],
                [
                    "[CH]C1(c2c(C#N)ccnc2-c2cccc(N(CC)C(C)=O)c2)CO1",
                    0.7604691006293735
                ],
                [
                    "[CH]C(O)=Cc1nccc(C#N)c1-c1cccc(N(CC)C(C)=O)c1",
                    0.7604691006293735
                ],
                [
                    "[CH]C(O)=Cc1c(C#N)ccnc1-c1cccc(N(CC)C(C)=O)c1",
                    0.7604691006293735
                ],
                [
                    "[CH]C(C=O)c1c(C#N)ccnc1-c1cccc(N(CC)C(C)=O)c1",
                    0.7604691006293735
                ],
                [
                    "[CH]C(=O)Cc1c(C#N)ccnc1-c1cccc(N(CC)C(C)=O)c1",
                    0.7604691006293735
                ],
                [
                    "[CH]C(=CO)c1nccc(C#N)c1-c1cccc(N(CC)C(C)=O)c1",
                    0.7604691006293735
                ],
                [
                    "[CH]C(=CO)c1c(C#N)ccnc1-c1cccc(N(CC)C(C)=O)c1",
                    0.7604691006293735
                ],
                [
                    "[CH]C(=C)Oc1nccc(C#N)c1-c1cccc(N(CC)C(C)=O)c1",
                    0.7604691006293735
                ],
                [
                    "[CH]C(=C)Oc1c(C#N)ccnc1-c1cccc(N(CC)C(C)=O)c1",
                    0.7604691006293735
                ],
                [
                    "CCN(C(C)=O)c1cccc(-c2nccc(C#N)c2C2CC2=O)c1",
                    0.7604691006293735
                ],
                [
                    "CCN(C(C)=O)c1cccc(-c2nccc(C#N)c2C2=C(O)C2)c1",
                    0.7604691006293735
                ],
                [
                    "CCN(C(C)=O)c1cccc(-c2nccc(C#N)c2C2=C(C)O2)c1",
                    0.7604691006293735
                ],
                [
                    "CCN(C(C)=O)c1cccc(-c2nccc(C#N)c2C23CC2O3)c1",
                    0.7604691006293735
                ],
                [
                    "CCN(C(C)=O)c1cccc(-c2nccc(C#N)c2C(C)=C=O)c1",
                    0.7604691006293735
                ],
                [
                    "CCN(C(C)=O)c1cccc(-c2c(C#N)ccnc2C2CC2=O)c1",
                    0.7604691006293735
                ],
                [
                    "CCN(C(C)=O)c1cccc(-c2c(C#N)ccnc2C2=C(O)C2)c1",
                    0.7604691006293735
                ],
                [
                    "CCN(C(C)=O)c1cccc(-c2c(C#N)ccnc2C2=C(C)O2)c1",
                    0.7604691006293735
                ],
                [
                    "CCN(C(C)=O)c1cccc(-c2c(C#N)ccnc2C23CC2O3)c1",
                    0.7604691006293735
                ],
                [
                    "CCN(C(C)=O)c1cccc(-c2c(C#N)ccnc2C(C)=C=O)c1",
                    0.7604691006293735
                ],
                [
                    "C=CC(=O)c1nccc(C#N)c1-c1cccc(N(CC)C(C)=O)c1",
                    0.7604691006293735
                ],
                [
                    "C=CC(=O)c1c(C#N)ccnc1-c1cccc(N(CC)C(C)=O)c1",
                    0.7604691006293735
                ],
                [
                    "C=C=C(O)c1nccc(C#N)c1-c1cccc(N(CC)C(C)=O)c1",
                    0.7604691006293735
                ],
                [
                    "C=C=C(O)c1c(C#N)ccnc1-c1cccc(N(CC)C(C)=O)c1",
                    0.7604691006293735
                ],
                [
                    "C=C1OC1c1nccc(C#N)c1-c1cccc(N(CC)C(C)=O)c1",
                    0.7604691006293735
                ],
                [
                    "C=C1OC1c1c(C#N)ccnc1-c1cccc(N(CC)C(C)=O)c1",
                    0.7604691006293735
                ],
                [
                    "C=C(C=O)c1nccc(C#N)c1-c1cccc(N(CC)C(C)=O)c1",
                    0.7604691006293735
                ],
                [
                    "C=C(C=O)c1c(C#N)ccnc1-c1cccc(N(CC)C(C)=O)c1",
                    0.7604691006293735
                ],
                [
                    "C#CC(O)c1nccc(C#N)c1-c1cccc(N(CC)C(C)=O)c1",
                    0.7604691006293735
                ],
                [
                    "C#CC(O)c1c(C#N)ccnc1-c1cccc(N(CC)C(C)=O)c1",
                    0.7604691006293735
                ],
                [
                    "CCN(C(C)=O)c1cccc(-c2cc3c(C#CS)ccnc3n2O)c1",
                    0.7574375967417004
                ],
                [
                    "CCN(C(C)=O)c1cccc(-c2cc3c(C#CO)ccnc3n2S)c1",
                    0.7574375967417004
                ],
                [
                    "C#Cc1ccnc2c1cc(-c1cccc(N(CC)C(C)=O)c1)n2[SH]=O",
                    0.7574375967417004
                ],
                [
                    "C#Cc1ccnc2c1cc(-c1cccc(N(CC)C(C)=O)c1)n2SO",
                    0.7574375967417004
                ],
                [
                    "C#Cc1ccnc2c1cc(-c1cccc(N(CC)C(C)=O)c1)n2OS",
                    0.7574375967417004
                ],
                [
                    "[CH]OC=Cc1nccc(C#N)c1-c1cccc(N(CC)C(C)=O)c1",
                    0.7559289460184544
                ],
                [
                    "[CH]OC=Cc1c(C#N)ccnc1-c1cccc(N(CC)C(C)=O)c1",
                    0.7559289460184544
                ],
                [
                    "[CH]C=COc1c(C#N)ccnc1-c1cccc(N(CC)C(C)=O)c1",
                    0.7559289460184544
                ],
                [
                    "CCN(C(C)=O)c1cccc(C2=CC2(O)c2cnccc2C#N)c1",
                    0.7559289460184544
                ],
                [
                    "CCN(C(C)=O)c1cccc(C2=CC2(O)c2ccncc2C#N)c1",
                    0.7559289460184544
                ],
                [
                    "CCN(C(C)=O)c1cccc(C2=CC(c3ncccc3C#N)O2)c1",
                    0.7559289460184544
                ],
                [
                    "CCN(C(C)=O)c1cccc(C2=CC(c3ccncc3C#N)O2)c1",
                    0.7559289460184544
                ],
                [
                    "CCN(C(C)=O)c1cccc(C2=C(c3ncccc3C#N)C2O)c1",
                    0.7559289460184544
                ],
                [
                    "CCN(C(C)=O)c1cccc(C2=C(c3c(C#N)ccnc3O)C2)c1",
                    0.7559289460184544
                ],
                [
                    "CCN(C(C)=O)c1cccc(C2=C(OC)c3nccc(C#N)c32)c1",
                    0.7559289460184544
                ],
                [
                    "CCN(C(C)=O)c1cccc(C2=C(O)Cc3c(C#N)ccnc32)c1",
                    0.7559289460184544
                ],
                [
                    "CCN(C(C)=O)c1cccc(C2=C(O)C2c2ccncc2C#N)c1",
                    0.7559289460184544
                ],
                [
                    "CCN(C(C)=O)c1cccc(C2=C(CO)c3nccc(C#N)c32)c1",
                    0.7559289460184544
                ],
                [
                    "CCN(C(C)=O)c1cccc(-c2nccc(C#N)c2CC=C=O)c1",
                    0.7559289460184544
                ],
                [
                    "CCN(C(C)=O)c1cccc(-c2nccc(C#N)c2C=CC=O)c1",
                    0.7559289460184544
                ],
                [
                    "CCN(C(C)=O)c1cccc(-c2c(C)oc3nccc(C#N)c23)c1",
                    0.7559289460184544
                ],
                [
                    "CCN(C(C)=O)c1cccc(-c2c(C#N)ccnc2C=C=CO)c1",
                    0.7559289460184544
                ],
                [
                    "CCN(C(C)=O)c1cccc(-c2c(C#N)ccnc2C=C2CO2)c1",
                    0.7559289460184544
                ],
                [
                    "CCN(C(C)=O)c1cccc(-c2c(C#N)ccnc2C#COC)c1",
                    0.7559289460184544
                ],
                [
                    "C#CCOc1nccc(C#N)c1-c1cccc(N(CC)C(C)=O)c1",
                    0.7559289460184544
                ]
            ],
            "execution_time": 424484.9451365471,
            "number_scoring_function_calls": 30246702,
            "metadata": {
                "top_1": 0.7808688094430303,
                "top_10": 0.7724042364370083,
                "top_100": 0.7622591450049153,
                "internal_similarity_max": 0.875,
                "internal_similarity_mean": 0.5632813603579725,
                "internal_similarity_histogram_density": [
                    [
                        0.1,
                        0.0,
                        0.0,
                        0.004000000000000001,
                        1.6020000000000003,
                        5.087999999999996,
                        2.8300000000000005,
                        0.3640000000000001,
                        0.012000000000000002,
                        0.0
                    ]
                ],
                "internal_similarity_histogram_bins": [
                    [
                        0.0,
                        0.1,
                        0.2,
                        0.30000000000000004,
                        0.4,
                        0.5,
                        0.6000000000000001,
                        0.7000000000000001,
                        0.8,
                        0.9,
                        1.0
                    ]
                ]
            }
        },
        {
            "benchmark_name": "Valsartan SMARTS",
            "score": 0.0,
            "optimized_molecules": [
                [
                    "[nH]1os1",
                    0.0
                ],
                [
                    "[nH]1[pH]s1",
                    0.0
                ],
                [
                    "SSBr",
                    0.0
                ],
                [
                    "SPSCl",
                    0.0
                ],
                [
                    "P[SH]1NP1",
                    0.0
                ],
                [
                    "PSCCl",
                    0.0
                ],
                [
                    "PNS",
                    0.0
                ],
                [
                    "PCNBr",
                    0.0
                ],
                [
                    "PCCCl",
                    0.0
                ],
                [
                    "PCCCP",
                    0.0
                ],
                [
                    "PCCBr",
                    0.0
                ],
                [
                    "PC(P)P",
                    0.0
                ],
                [
                    "P=PBr",
                    0.0
                ],
                [
                    "P#CP",
                    0.0
                ],
                [
                    "O[SH](P)Cl",
                    0.0
                ],
                [
                    "OPCP",
                    0.0
                ],
                [
                    "OOF",
                    0.0
                ],
                [
                    "ONO",
                    0.0
                ],
                [
                    "OCNS",
                    0.0
                ],
                [
                    "OCF",
                    0.0
                ],
                [
                    "OCCl",
                    0.0
                ],
                [
                    "O=PCl",
                    0.0
                ],
                [
                    "N[SH](F)Br",
                    0.0
                ],
                [
                    "N[SH](CBr)PP(O)CF",
                    0.0
                ],
                [
                    "NSCl",
                    0.0
                ],
                [
                    "NS(N)(F)Br",
                    0.0
                ],
                [
                    "NPBr",
                    0.0
                ],
                [
                    "NOCNBr",
                    0.0
                ],
                [
                    "NN(P)CF",
                    0.0
                ],
                [
                    "NN(F)Br",
                    0.0
                ],
                [
                    "NCl",
                    0.0
                ],
                [
                    "NCPF",
                    0.0
                ],
                [
                    "NCCS",
                    0.0
                ],
                [
                    "NCCP",
                    0.0
                ],
                [
                    "NCCC(N)S",
                    0.0
                ],
                [
                    "NCBr",
                    0.0
                ],
                [
                    "NBr",
                    0.0
                ],
                [
                    "N#CN",
                    0.0
                ],
                [
                    "F[SH]=S",
                    0.0
                ],
                [
                    "F[SH]=CBr",
                    0.0
                ],
                [
                    "FPPSCBr",
                    0.0
                ],
                [
                    "FP=S1P=P1",
                    0.0
                ],
                [
                    "FOSP",
                    0.0
                ],
                [
                    "FNF",
                    0.0
                ],
                [
                    "FC[SH](Cl)Br",
                    0.0
                ],
                [
                    "FCSCl",
                    0.0
                ],
                [
                    "FCNCl",
                    0.0
                ],
                [
                    "FCNBr",
                    0.0
                ],
                [
                    "FCCP",
                    0.0
                ],
                [
                    "FCCCl",
                    0.0
                ],
                [
                    "FC=S",
                    0.0
                ],
                [
                    "FC(S)OCl",
                    0.0
                ],
                [
                    "FC(S)(Cl)CCBr",
                    0.0
                ],
                [
                    "FC(S)(Cl)CBr",
                    0.0
                ],
                [
                    "FC(F)Cl",
                    0.0
                ],
                [
                    "FC(Br)SSCl",
                    0.0
                ],
                [
                    "FC(=S)Br",
                    0.0
                ],
                [
                    "FC(=P)P",
                    0.0
                ],
                [
                    "ClPBr",
                    0.0
                ],
                [
                    "ClCl",
                    0.0
                ],
                [
                    "ClCCCl",
                    0.0
                ],
                [
                    "ClC(Br)Br",
                    0.0
                ],
                [
                    "C[SH]=[SH]Br",
                    0.0
                ],
                [
                    "CSS",
                    0.0
                ],
                [
                    "CSN(N)Br",
                    0.0
                ],
                [
                    "CSN",
                    0.0
                ],
                [
                    "CSC(F)Cl",
                    0.0
                ],
                [
                    "CPN",
                    0.0
                ],
                [
                    "CPCl",
                    0.0
                ],
                [
                    "COS",
                    0.0
                ],
                [
                    "COF",
                    0.0
                ],
                [
                    "COCC(O)F",
                    0.0
                ],
                [
                    "COC(F)Cl",
                    0.0
                ],
                [
                    "CNS",
                    0.0
                ],
                [
                    "CNCBr",
                    0.0
                ],
                [
                    "CNC=O",
                    0.0
                ],
                [
                    "CNC(=O)CBr",
                    0.0
                ],
                [
                    "CC[SH](C)S",
                    0.0
                ],
                [
                    "CCNF",
                    0.0
                ],
                [
                    "CCCSF",
                    0.0
                ],
                [
                    "CCCO",
                    0.0
                ],
                [
                    "CCCC(N)F",
                    0.0
                ],
                [
                    "CC=N",
                    0.0
                ],
                [
                    "CC(P)Cl",
                    0.0
                ],
                [
                    "CC(N)Br",
                    0.0
                ],
                [
                    "CC(F)Cl",
                    0.0
                ],
                [
                    "CC(Cl)SBr",
                    0.0
                ],
                [
                    "CC(=O)Cl",
                    0.0
                ],
                [
                    "C=[SH]O",
                    0.0
                ],
                [
                    "C=S(P)Br",
                    0.0
                ],
                [
                    "C=S(F)S",
                    0.0
                ],
                [
                    "C=O",
                    0.0
                ],
                [
                    "C=N",
                    0.0
                ],
                [
                    "C=CCBr",
                    0.0
                ],
                [
                    "C=CBr",
                    0.0
                ],
                [
                    "C1C[SH]=N1",
                    0.0
                ],
                [
                    "C1CSN1",
                    0.0
                ],
                [
                    "C#[SH](C)P",
                    0.0
                ],
                [
                    "C#CPCl",
                    0.0
                ],
                [
                    "C#CBr",
                    0.0
                ]
            ],
            "execution_time": 2.0916926860809326,
            "number_scoring_function_calls": 999,
            "metadata": {
                "top_1": 0.0,
                "top_10": 0.0,
                "top_100": 0.0,
                "internal_similarity_max": 0.6111111111111112,
                "internal_similarity_mean": 0.049938252694898586,
                "internal_similarity_histogram_density": [
                    [
                        8.502,
                        1.094,
                        0.29799999999999993,
                        0.08800000000000002,
                        0.014000000000000002,
                        0.0019999999999999983,
                        0.0020000000000000005,
                        0.0,
                        0.0,
                        0.0
                    ]
                ],
                "internal_similarity_histogram_bins": [
                    [
                        0.0,
                        0.1,
                        0.2,
                        0.30000000000000004,
                        0.4,
                        0.5,
                        0.6000000000000001,
                        0.7000000000000001,
                        0.8,
                        0.9,
                        1.0
                    ]
                ]
            }
        },
        {
            "benchmark_name": "Scaffold Hop",
            "score": 0.6399570428878268,
            "optimized_molecules": [
                [
                    "Cc1nn2oc-2c(C2(CF)CC(C)(CCl)C2(F)F)n1C(F)(NC(C)(Br)CS1(Cl)(C(Br)CCl)=C=NOS1)N(C(F)F)C(C)C(Br)(CCl)CCBr",
                    0.6399570428878265
                ],
                [
                    "Cc1nn2oc-2c(C2(CF)CC(C)(C)C2(F)F)n1C(NCC(Br)S1(Cl)(C(Br)C(C)Cl)=C=NOS1)N(CC(Cl)(Br)CCBr)C(C)(F)F",
                    0.6399570428878265
                ],
                [
                    "Cc1nn2oc-2c(C2(CF)CC(C)(C)C2(F)F)n1C(F)(NC(C)CS1(Cl)(C(Br)CCl)=C=NOS1)N(C(C)C(Cl)Br)C(F)(F)CCBr",
                    0.6399570428878265
                ],
                [
                    "Cc1nn2oc-2c(C2(CF)CC(C)(C)C2(F)F)n1C(F)(NC(C)(Br)CS1(Cl)(CCl)=C=NOS1)N(C(C)C(Cl)(Br)C(Br)CBr)C(C)(F)F",
                    0.6399570428878265
                ],
                [
                    "Cc1nn2oc-2c(C2(CF)CC(C)(C)C2(F)F)n1C(F)(NC(C)(Br)CS1(Cl)(C(Br)CCl)=C=NOS1)N(CC(C)C(Cl)(Br)CCBr)C(C)(F)F",
                    0.6399570428878265
                ],
                [
                    "Cc1nn2oc-2c(C2(CF)CC(C)(C)C2(F)F)n1C(F)(NC(C)(Br)CS1(Cl)(C(Br)CCl)=C=NOS1)N(C(C)C(Cl)(Br)CCCBr)C(C)(F)F",
                    0.6399570428878265
                ],
                [
                    "Cc1nn2oc-2c(C2(CF)CC(C)(C)C2(F)F)n1C(F)(NC(C)(Br)CS1(Cl)(C(Br)CCl)=C=NOS1)N(C(C)C(Cl)(Br)CCBr)C(C)(F)F",
                    0.6399570428878265
                ],
                [
                    "Cc1nn2oc-2c(C2(CF)CC(C)(C)C2(F)F)n1C(F)(NC(C)(Br)CS1(Cl)(C(Br)CCl)=C=NOS1)N(C(C)(F)F)C(C)(Cl)C(Br)CCBr",
                    0.6399570428878265
                ],
                [
                    "Cc1nn2oc-2c(C2(CF)CC(C)(C)C2(F)F)n1C(F)(NC(C)(Br)CS1(Cl)(C(Br)CCl)=C=NOS1)N(C(C)(F)F)C(C)(Br)C(Cl)(Br)CCBr",
                    0.6399570428878265
                ],
                [
                    "Cc1nn2oc-2c(C2(CF)CC(C)(C)C2(F)F)n1C(F)(NC(C)(Br)CS1(C)(C(Br)CCl)=C=NOS1)N(C(C)C(Cl)(Br)CCBr)C(C)(F)F",
                    0.6399570428878265
                ],
                [
                    "Cc1nn2oc-2c(C2(CF)CC(C)(C)C2(F)F)n1C(F)(NC(C)(Br)CS1(Br)(C(Br)CCl)=C=NOS1)N(C(C)C(Cl)(Br)CCBr)C(C)(F)F",
                    0.6399570428878265
                ],
                [
                    "Cc1nn2oc-2c(C2(CF)CC(C)(C)C2(F)F)n1C(F)(NC(Br)(Br)CS1(Cl)(C(Br)CCl)=C=NOS1)N(C(C)C(Cl)(Br)CCBr)C(C)(F)F",
                    0.6399570428878265
                ],
                [
                    "Cc1nn2oc-2c(C(CF)S(F)(F)C2(CCl)CC2)n1C(NC(C)CS12(=C=NOS1)C#CS(CBr)(CCBr)CC2(C)Br)N(C(F)F)C(C)(C)Br",
                    0.6399570428878265
                ],
                [
                    "Cc1nn2oc-2c(C(CF)S(F)(F)C2(CCl)CC2)n1C(NC(C)CS1(CBr)(C(Br)CS(C)(CBr)CCBr)=S=NSS1)N(C(F)F)C(C)(C)Br",
                    0.6399570428878265
                ],
                [
                    "Cc1nn2oc-2c(C(CF)S(F)(F)C2(CCl)CC2)n1C(NC(C)CS1(C)(C(C)(Br)CS(C)(C)CC(Br)CBr)=C=NOS1)N(C(F)F)C(C)(C)Br",
                    0.6399570428878265
                ],
                [
                    "Cc1nn2oc-2c(C(CF)S(F)(F)C2(CCl)CC2)n1C(Cl)(NC(C)(Cl)CS1(C)(C(C)CS(C)(CBr)CCBr)=C=NOS1)N(C(F)F)C(C)(C)Br",
                    0.6399570428878265
                ],
                [
                    "Cc1nn2oc-2c(C(CF)S(F)(F)C2(CCl)CC2)n1C(Cl)(NC(C)(Cl)CS1(C)(C(Br)CS(C)(CBr)CCBr)=C=NOS1)N(C(F)F)C(C)(C)Br",
                    0.6399570428878265
                ],
                [
                    "Cc1nn2oc-2c(C(CF)S(F)(F)C2(CCCl)CC2)n1C(NC(C)CS1(C)(C(Br)CS(C)(CBr)CCCBr)=C=NOS1)N(C(F)F)C(C)(C)Br",
                    0.6399570428878265
                ],
                [
                    "Cc1nn2oc-2c(C(CF)C(F)(F)C2(CCl)CC2)n1C(NC(C)CS1(C)(C(C)Br)=C=NOS1)N(C(F)F)C(C)(Br)CS(C)(CBr)CCBr",
                    0.6399570428878265
                ],
                [
                    "Cc1nn2oc-2c(C(CF)C(F)(F)C2(CCl)CC2)n1C(NC(C)CS1(C)(C(C)Br)=C=NOS1)N(C(F)F)C(C)(Br)CS(C)(CBr)CC(Br)Br",
                    0.6399570428878265
                ],
                [
                    "Cc1nn2oc-2c(C(CF)C(F)(F)C2(CCl)CC2)n1C(NC(C)CS1(C)(C(C)(Br)CS(C)(CBr)CCBr)=C=NOS1)N(C(F)F)C(C)Br",
                    0.6399570428878265
                ],
                [
                    "Cc1nn2oc-2c(C(CF)C(F)(F)C2(CCl)CC2)n1C(C)(NC(Br)CS1(C)(C)=C=NSS1)N(C(C)(C)Br)C(F)(F)S(Br)(CBr)C(C)Br",
                    0.6399570428878265
                ],
                [
                    "Cc1nn2oc-2c(C(CF)C(F)(F)C2(C)CCC2)n1C(F)(NC(Cl)CS1(Cl)(CCCl)=C=NOS1)N(C(F)F)C(C)(Br)CS(Cl)(CBr)CCBr",
                    0.6399570428878265
                ],
                [
                    "Cc1nn2oc-2c(C(CF)C(F)(F)C2(C)CCC2)n1C(F)(NC(Cl)(Br)CS1(Cl)(CCCCl)=C=NOS1)N(C(F)F)C(C)CS(C)(Cl)CCBr",
                    0.6399570428878265
                ],
                [
                    "Cc1nn2oc-2c(C(CF)C(F)(F)C2(C)CCC2)n1C(F)(NC(C)CS1(Cl)(C(Br)CCl)=C=NOS1)N(C(F)F)C(C)(Br)CS(C)(Cl)CCCBr",
                    0.6399570428878265
                ],
                [
                    "Cc1nn2oc-2c(C(CF)C(F)(F)C2(C)CCC2)n1C(F)(NC(C)CS1(Cl)(C(Br)CCl)=C=NOS1)N(C(F)F)C(C)(Br)CS(C)(Br)CBr",
                    0.6399570428878265
                ],
                [
                    "Cc1nn2oc-2c(C(CF)C(F)(F)C2(C)CC2)n1C(F)(NCCS1(Cl)(CCC(Cl)Br)=C=NOS1)N(C(F)F)C(CBr)CS(Cl)(CBr)CC(Cl)Br",
                    0.6399570428878265
                ],
                [
                    "Cc1nn2oc-2c(C(CF)C(F)(F)C2(C)CC2)n1C(F)(NC(Cl)CS1(Cl)(CCC(Cl)Br)=C=NOS1)N(C(F)F)C(C)CS(Cl)(CCBr)C(C)Br",
                    0.6399570428878265
                ],
                [
                    "Cc1nn2oc-2c(C(CF)C(F)(F)C2(C)CC2)n1C(F)(NC(Cl)CS1(Cl)(C(C)Br)=C=NOS1)N(C(C)CS(Cl)(CBr)CCBr)C(F)(F)Cl",
                    0.6399570428878265
                ],
                [
                    "Cc1nn2oc-2c(C(CF)C(F)(F)C2(C)CC2)n1C(F)(NC(C)CS1(Cl)(C(Cl)Br)=C=NCS1)N(C(F)F)C(C)(Br)CS(CCl)(CBr)CCBr",
                    0.6399570428878265
                ],
                [
                    "Cc1nn2oc-2c(C(CF)C(F)(F)C2(C)CC2)n1C(F)(NC(C)CS1(Cl)(C(Cl)Br)=C=NCS1)N(C(F)F)C(C)(Br)CCS(CCl)(CBr)CCBr",
                    0.6399570428878265
                ],
                [
                    "Cc1nn2oc-2c(C(CF)C(F)(F)C2(C)CC2)n1C(F)(NC(C)CS1(Cl)(C(C)C)=C=NOS1)N(C(F)F)C(C)(Br)CS(CCl)(CBr)CCBr",
                    0.6399570428878265
                ],
                [
                    "Cc1nn2oc-2c(C(CF)C(F)(F)C2(C)CC2)n1C(F)(NC(C)CS1(Cl)(C(C)Br)=C=NOS1)N(CCCS(CBr)(CCBr)C(C)(Cl)Cl)C(F)F",
                    0.6399570428878265
                ],
                [
                    "Cc1nn2oc-2c(C(CF)C(F)(F)C2(C)CC2)n1C(F)(NC(C)CS1(Cl)(C(C)(Cl)Br)=C=NOS1)N(C(F)F)C(C)(Br)CS(CCl)(CBr)CBr",
                    0.6399570428878265
                ],
                [
                    "Cc1nn2oc-2c(C(CF)C(F)(F)C2(C)CC2)n1C(F)(NC(C)CS1(Cl)(C(C)(Cl)Br)=C=NOS1)N(C(F)F)C(C)(Br)CS(C)(CBr)CCBr",
                    0.6399570428878265
                ],
                [
                    "Cc1nn2oc-2c(C(CF)C(F)(F)C2(C)CC2)n1C(F)(NC(C)CS1(Cl)(C(C)(Cl)Br)=C=NCS1)N(C(F)F)C(C)(Br)CS(Br)(CCl)CCBr",
                    0.6399570428878265
                ],
                [
                    "Cc1nn2oc-2c(C(CF)C(F)(F)C2(C)CC2)n1C(F)(NC(C)CS1(Cl)(C(Br)CCl)=C=NOS1)N(C(F)F)C(C)(Cl)CS(CCl)(CBr)CCBr",
                    0.6399570428878265
                ],
                [
                    "Cc1nn2oc-2c(C(CF)C(F)(F)C2(C)CC2)n1C(F)(NC(C)CS1(Cl)(C(Br)CCl)=C=NOS1)N(C(F)F)C(C)(Br)CS(Cl)(CBr)CCBr",
                    0.6399570428878265
                ],
                [
                    "Cc1nn2oc-2c(C(CF)C(F)(F)C2(C)CC2)n1C(F)(NC(C)CS1(Cl)(C(Br)CCl)=C=NOS1)N(C(F)F)C(C)(Br)CS(Cl)(CBr)CBr",
                    0.6399570428878265
                ],
                [
                    "Cc1nn2oc-2c(C(CF)C(F)(F)C2(C)CC2)n1C(F)(NC(C)CS1(Cl)(C(Br)CCl)=C=NOS1)N(C(F)F)C(C)(Br)CS(C)(CBr)CBr",
                    0.6399570428878265
                ],
                [
                    "Cc1nn2oc-2c(C(CF)C(F)(F)C2(C)CC2)n1C(F)(NC(C)C(Br)S1(Cl)(C(C)CBr)=C=NOO1)N(C(F)F)C(Br)CS(C)(Cl)Br",
                    0.6399570428878265
                ],
                [
                    "Cc1nn2oc-2c(C(CF)C(F)(F)C2(C)CC2)n1C(F)(NC(C)(Br)CS1(Cl)(C(Br)CCCl)=C=NOS1)N(C(F)F)C(C)S(Cl)(CBr)C(C)Br",
                    0.6399570428878265
                ],
                [
                    "Cc1nn2oc-2c(C(CF)C(F)(F)C2(C)CC2)n1C(F)(NC(C)(Br)CS1(Cl)(C(Br)CC(Cl)Br)=C=NOS1)N(C(F)F)C(C)S(Cl)(CBr)CCBr",
                    0.6399570428878265
                ],
                [
                    "Cc1nn2oc-2c(C(CF)C(F)(F)C(C)(C)C)n1C(F)(NC(C)CS1(Cl)(C(Br)CCl)=C=NOS1)N(C(F)F)C1(Br)CC=S1(C)(Cl)C(C)CBr",
                    0.6399570428878265
                ],
                [
                    "Cc1nn2oc-2c(C(C(F)Cl)C(F)(F)C2(CCl)CC2)n1C(NC(C)CS1(C)(C(C)Br)=C=NOS1)N(C(F)F)C(C)(Br)CS(C)(CBr)CC(Br)Br",
                    0.6399570428878265
                ],
                [
                    "Cc1nn2oc-2c(C(C(F)(Cl)Cl)C(F)(F)C2(CCS(Br)(C(C)C)C(C)Br)CC2)n1C(F)(NC(C)CS1(Cl)(CBr)=C=NOS1)N(C(F)F)C(C)Br",
                    0.6399570428878265
                ],
                [
                    "Cc1nn2oc-2c(C(C(C)F)C(F)(F)C2(C)CCC2)n1C(F)(NC(C)CS1(Cl)(C(C)Br)=C=NOS1)N(CCCS(CBr)(CBr)C(C)Cl)C(F)F",
                    0.6399570428878265
                ],
                [
                    "Cc1nn2oc-2c(C(C(C)F)C(F)(F)C2(C)CCC2)n1C(F)(NC(C)CS1(Cl)(C(Br)CCl)=C=NOS1)N(C(F)F)C(C)(Br)CS(C)(CBr)CBr",
                    0.6399570428878265
                ],
                [
                    "Cc1nn2oc-2c(C(C(C)F)C(F)(F)C2(C)CC2)n1C(F)(NC(Cl)CS1(Cl)(CCBr)=C=NOS1)N(CCCS(CBr)(CBr)C(C)Cl)C(F)F",
                    0.6399570428878265
                ],
                [
                    "Cc1nn2oc-2c(C(C(C)F)C(F)(F)C2(C)CC2)n1C(F)(NC(C)CS1(Cl)(C(C)Br)=C=NOS1)N(C(F)F)C(Cl)CS(CBr)(CBr)C(C)Cl",
                    0.6399570428878265
                ],
                [
                    "Cc1nn2oc-2c(C(C(C)F)C(F)(F)C(C)(C)C)n1C(F)(NC(C)CS1(Cl)(C(Br)CCl)=C=NOS1)N(C(F)F)C1(Br)CC=S(C)(Cl)(CCBr)C1",
                    0.6399570428878265
                ],
                [
                    "Cc1nn2oc-2c(C(Br)(CF)C(F)(F)C2(C)CC2)n1C(F)(NC(C)CS1(Cl)(C(Br)CCl)=C=NOS1)N(C(F)F)C(C)CS(Cl)(CBr)CCCBr",
                    0.6399570428878265
                ],
                [
                    "CCc1nn2oc-2c(C2(CF)CC(C)(CC)C2(F)F)n1C(F)(NC(C)(Br)CS1(Cl)(C(Br)CCl)=C=NOS1)N(C(F)F)C(C)C(Cl)(Br)CCBr",
                    0.6399570428878265
                ],
                [
                    "CCc1nn2oc-2c(C(CF)S(F)(F)C2(CCl)CC2)n1C(NC(C)CS1(C)(C(Br)CS(C)(CBr)CCBr)=C=NOS1)N(C(F)F)C(C)(C)Br",
                    0.6399570428878265
                ],
                [
                    "CCc1nn2oc-2c(C(CF)S(F)(F)C2(C)CC2)n1C(NC(C)(Cl)CS1(C)(C(Br)CS(C)(CBr)CCBr)=C=NOS1)N(C(C)(C)Br)C(F)(F)Br",
                    0.6399570428878265
                ],
                [
                    "CCS1(Cl)(CC(C)NC(F)(N(CCCS(CBr)(CCBr)C(C)Cl)C(F)F)n2c(C)nn3oc-3c2C(CF)C(F)(F)C2(C)CC2)=C=NOS1",
                    0.6399570428878265
                ],
                [
                    "CCS(Cl)(CBr)CC(C)N(C(F)F)C(F)(NC(Cl)CS1(Cl)(C(Br)CCl)=C=NOS1)n1c(C)nn2oc-2c1C(CF)C(F)(F)C1(C)CCC1",
                    0.6399570428878265
                ],
                [
                    "CCS(Cl)(CBr)CC(C)N(C(F)F)C(F)(NC(Cl)C(Cl)S1(Cl)(C(Cl)Br)=C=NOS1)n1c(C)nn2oc-2c1C(CF)C(F)(F)C1(C)CCC1",
                    0.6399570428878265
                ],
                [
                    "CCS(Cl)(Br)CC(C)(Br)N(C(F)F)C(F)(NC(C)CS1(Cl)(C(Br)CCl)=C=NOS1)n1c(C)nn2oc-2c1C(CF)C(F)(F)C1(C)CC1",
                    0.6399570428878265
                ],
                [
                    "CCS(Cl)(Br)C(C)N(C(F)F)C(F)(NC(Br)CS1(Cl)(CBr)=C=NOS1)n1c(C)nn2oc-2c1C(C(F)CBr)C(F)(F)C1(C)CC1",
                    0.6399570428878265
                ],
                [
                    "CCS(Cl)(Br)C(C)N(C(C)(F)F)C(F)(NC(Br)CS1(Cl)(CBr)=C=NOS1)n1c(C)nn2oc-2c1C(C(F)CBr)C(F)(F)C1(C)CC1",
                    0.6399570428878265
                ],
                [
                    "CCS(CCl)(CBr)CC(C)(Br)N(C(F)F)C(F)(NC(CBr)CS1(Cl)(C(Br)CCl)=C=NOS1)n1c(C)nn2oc-2c1C(CF)C(F)(F)C1(C)CC1",
                    0.6399570428878265
                ],
                [
                    "CCS(CBr)(CCCBr)CC(Br)S1(C)(CC(C)NC(N(C(C)C)C(F)F)n2c(C)nn3oc-3c2C(CF)S(F)(F)C2(CCl)CC2)=C=NSS1",
                    0.6399570428878265
                ],
                [
                    "CCS(CBr)(CCBr)CC(C)(Br)N(C(F)F)C(NC(C)CS1(C)(C(C)Br)=C=NOO1)n1c(Br)nn2oc-2c1C(CF)C(F)(F)C1(CCl)CC1",
                    0.6399570428878265
                ],
                [
                    "CCS(CBr)(CBr)CC1(C(F)(F)C(c2c3on-3nc(C)n2C(F)(NC(C)CS2(Cl)(C(C)Br)=C=NOS2)N(CBr)C(F)F)C(F)Cl)CC1",
                    0.6399570428878265
                ],
                [
                    "CCS(CBr)(CBr)CC1(C(F)(F)C(c2c3on-3nc(C)n2C(F)(NC(C)CS2(Cl)(C(C)Br)=C=NOS2)N(C(F)F)C(C)Br)C(F)(Cl)Cl)CC1",
                    0.6399570428878265
                ],
                [
                    "CCS(CBr)(CBr)CC(C)(Br)N(C(F)F)C(NCCS1(C)(CC)=C=NOS1)n1c(C)nn2oc-2c1C(CF)C(F)(F)C1(CCl)CC1",
                    0.6399570428878265
                ],
                [
                    "CCS(CBr)(CBr)CC(C)(Br)N(C(F)F)C(NC(Br)CS1(C)(CC)=C=NOS1)n1c(C)nn2oc-2c1C(CF)C(F)(F)C1(CCl)CC1",
                    0.6399570428878265
                ],
                [
                    "CCS(C)(CCC(Cl)N(C(F)F)C(F)(NC(C)CS1(Cl)(C(Br)CCl)=C=NOS1)n1c(CBr)nn2oc-2c1C(CF)C(F)(F)C1(C)CC1)C(C)Cl",
                    0.6399570428878265
                ],
                [
                    "CCS(C)(CC(Br)CBr)CC(C)(Br)N(C(F)F)C(NC(C)CS1(C)(C(C)Br)=C=NOO1)n1c(C)nn2oc-2c1C(CF)C(F)(F)C1(CCl)CC1",
                    0.6399570428878265
                ],
                [
                    "CCS(C)(CBr)CC(C)(Br)N(C(F)F)C(NC(Br)CS1(C)(CC)=C=NOS1)n1c(C)nn2oc-2c1C(CF)C(F)(F)C1(CCl)CC1",
                    0.6399570428878265
                ],
                [
                    "CCS(C)(CBr)CC(Br)S1(C)(CC(C)(Cl)NC(N(C(C)(C)Br)C(F)(F)Br)n2c(C(C)Br)nn3oc-3c2C(CF)S(F)(F)C2(C)CC2)=C=NOS1",
                    0.6399570428878265
                ],
                [
                    "CCS(C)(CBr)C(Cl)N(C(NC(C)=CS1(Cl)(C(Cl)(Br)Br)=C=NOS1)n1c(CCl)nn2oc-2c1C(=CF)C(F)(F)C1(C)CC1)C(F)(F)F",
                    0.6399570428878265
                ],
                [
                    "CCS(C)(Br)CN(C(NC(C)=CS1(Cl)(C(Br)(Br)CCl)=C=NOS1)n1c(CCl)nn2oc-2c1C(CF)C(F)(F)C1(CCl)CC1)C(F)(F)F",
                    0.6399570428878265
                ],
                [
                    "CCS(Br)(CCCl)CC(C)N(C(NC(C)CS1(Cl)(C(Br)(Br)CCl)=C=NOS1)n1c(CCl)nn2oc-2c1C(CF)C(F)(F)C1(C)CC1)C(F)(F)F",
                    0.6399570428878265
                ],
                [
                    "CCS(Br)(CBr)CCC1(C(F)(F)C(c2c3on-3nc(C)n2C(F)(NCCS2(Cl)(C(C)Br)=C=NOS2)N(C(C)Br)C(C)(F)F)C(F)(Cl)Cl)CC1",
                    0.6399570428878265
                ],
                [
                    "CCS(Br)(CBr)C(C)C(C)(Br)N(C(F)F)C(F)(NCCS1(Cl)(CC(Cl)CCl)=C=NOS1)n1c(C)nn2oc-2c1C(CF)C(F)(F)C1(C)CC1",
                    0.6399570428878265
                ],
                [
                    "CCN(C(F)F)C(F)(NC(C)(Br)CS1(Cl)(C(Br)CCCl)=C=NOS1)n1c(C)nn2oc-2c1C(C(F)S(Cl)(CBr)C(C)CBr)C(F)(F)C1(C)CC1",
                    0.6399570428878265
                ],
                [
                    "CCCC(Br)(CS(C)(C)Cl)N(C(F)F)C(F)(NCCS1(Cl)(C(Br)C(Cl)CBr)=C=NOS1)n1c(C)nn2oc-2c1C(CF)C(F)(F)C1(C)CCC1",
                    0.6399570428878265
                ],
                [
                    "CCC1(C)CC(CF)(c2c3on-3nc(C)n2C(F)(NC(C)(Br)CS2(Cl)(C(Br)CCl)=C=NOS2)N(CC(Cl)(Br)CBr)C(F)F)C1(F)F",
                    0.6399570428878265
                ],
                [
                    "CCC1(C)CC(CF)(c2c3on-3nc(C)n2C(F)(NC(C)(Br)CS2(Cl)(C(Br)CCl)=C=NOS2)N(C(F)F)C(C)C(Cl)(Br)CCBr)C1(F)F",
                    0.6399570428878265
                ],
                [
                    "CCC1(C(F)(F)C(c2c3on-3nc(C)n2C(F)(NC(C)CS2(Cl)(C(C)Br)=C=NOS2)N(C(C)Br)C(F)(F)S(CC)(CBr)C(C)Br)C(F)Cl)CC1",
                    0.6399570428878265
                ],
                [
                    "CCC1(C(F)(F)C(CF)c2c3on-3nc(C)n2C(F)(NC(C)CS2(Cl)(C(Cl)Br)=C=NOS2)N(C(F)F)C(C)(Br)CS(Cl)(CBr)CCBr)CC1",
                    0.6399570428878265
                ],
                [
                    "CCC1(C(F)(F)C(CF)c2c3on-3nc(C)n2C(F)(NC(C)CS2(Cl)(C(Cl)Br)=C=NOS2)N(C(F)F)C(C)(Br)CS(Cl)(Br)CCBr)CC1",
                    0.6399570428878265
                ],
                [
                    "CCC1(C(F)(F)C(CF)c2c3on-3nc(C)n2C(F)(NC(C)CS2(Cl)(C(Cl)Br)=C=NOS2)N(C(F)F)C(C)(Br)CS(Cl)(Br)C(Br)CCBr)CC1",
                    0.6399570428878265
                ],
                [
                    "CCC1(C(F)(F)C(CF)c2c3on-3nc(C)n2C(F)(NC(C)CS2(Cl)(C(Br)CCl)=C=NOS2)N(C(F)F)C(C)(Br)CS(Cl)(CBr)CCBr)CC1",
                    0.6399570428878265
                ],
                [
                    "CCC(N(C(C)(F)F)C(F)(NC(C)(Br)CS1(Cl)(C(Cl)Br)=C=NOS1)n1c(C)nn2oc-2c1C1(CF)CC(C)(C)C1(F)F)C(Cl)(Br)CCCBr",
                    0.6399570428878265
                ],
                [
                    "CCC(C)S(CC)(CBr)CC(Br)S1(C)(CCNC(N(C(F)F)C(C)Br)n2c(C)nn3oc-3c2C(CF)S(F)(F)C2(CCl)CC2)=C=NSS1",
                    0.6399570428878265
                ],
                [
                    "CCC(Br)S1(Cl)(CC(C)NC(F)(N(CCS(CBr)(CCBr)C(C)Cl)C(F)F)n2c(C)nn3oc-3c2C(CF)C(F)(F)C2(C)CC2)=C=NOS1",
                    0.6399570428878265
                ],
                [
                    "CCC(Br)S1(Cl)(CC(C)NC(F)(N(CCCS(C)(CCBr)C(C)(Cl)Br)C(F)F)n2c(C)nn3oc-3c2C(CF)C(F)(F)C2(C)CC2)=C=NOS1",
                    0.6399570428878265
                ],
                [
                    "CCC(Br)S1(Cl)(CC(Br)NC(N(C(CCl)C(Cl)(Br)CBr)C(C)(F)F)n2c(C)nn3oc-3c2C2(CF)CC(C)(C)C2(F)F)=C=NOS1",
                    0.6399570428878265
                ],
                [
                    "CCC(Br)(CS(C)(Cl)Br)N(C(F)F)C(F)(NC(C)CS1(Cl)(C(Br)C(Cl)CBr)=C=NOS1)n1c(C)nn2oc-2c1C(CF)C(F)(F)C1(CC)CC1",
                    0.6399570428878265
                ],
                [
                    "CCC(Br)(CS(C)(Cl)Br)N(C(F)(F)Cl)C(F)(NC(C)CS1(Cl)(C(Br)C(Cl)CBr)=C=NOS1)n1c(C)nn2oc-2c1C(CF)C(F)(F)C1(C)CC1",
                    0.6399570428878265
                ],
                [
                    "CCC(Br)(CS(C)(C)Cl)N(C(F)F)C(F)(NCCS1(Cl)(C(Br)CBr)=C=NOS1)n1c(C)nn2oc-2c1C(CF)C(F)(F)C1(C)CC1",
                    0.6399570428878265
                ],
                [
                    "CCC(Br)(CS(C)(C)Cl)N(C(F)F)C(F)(NCCS1(Cl)(C(Br)C(C)(Cl)Cl)=C=NOS1)n1c(C)nn2oc-2c1C(CF)C(F)(F)C1(C)CC1",
                    0.6399570428878265
                ],
                [
                    "CC(CS12(=C=NOO1)CC2(C)Br)NC(N(C(F)F)C(C)Br)n1c(C(C)S(C)(CBr)CCBr)nn2oc-2c1C(C(C)F)C(F)(F)C1(C)CC1",
                    0.6399570428878265
                ],
                [
                    "CC(CS12(=C=NOO1)CC2(C)Br)NC(N(C(F)F)C(C)(C)Br)n1c(C(C)S(C)(CBr)CCBr)nn2oc-2c1C(CF)C(F)(F)C1(C)CC1",
                    0.6399570428878265
                ],
                [
                    "CC(CS1(Cl)(C(C)CBr)=C=NOO1)NC(F)(N(C(F)F)C(Br)S(Cl)(Br)CBr)n1c(Br)nn2oc-2c1C(CF)C(F)(F)C1(C)CC1",
                    0.6399570428878265
                ],
                [
                    "CC(CS1(Cl)(C(Br)CCl)=C=NOS1)NC(N(CCS(C)(CCBr)C(C)Cl)C(F)F)n1c(CBr)nn2oc-2c1C(CF)C(F)(F)C1(C)CC1",
                    0.6399570428878265
                ],
                [
                    "CC(CS1(Cl)(C(Br)CCl)=C=NOS1)NC(N(C(C)S(Br)(CCl)CCBr)C(F)(F)F)n1c(Cl)nn2oc-2c1C(CF)C(F)(F)C1(C)CC1",
                    0.6399570428878265
                ]
            ],
            "execution_time": 140.56117463111877,
            "number_scoring_function_calls": 1000,
            "metadata": {
                "top_1": 0.6399570428878265,
                "top_10": 0.6399570428878265,
                "top_100": 0.6399570428878275,
                "internal_similarity_max": 0.9361702127659575,
                "internal_similarity_mean": 0.4112084081130487,
                "internal_similarity_histogram_density": [
                    [
                        0.1,
                        0.0,
                        1.3199999999999996,
                        4.032000000000001,
                        2.4480000000000004,
                        1.289999999999999,
                        0.5240000000000001,
                        0.19400000000000003,
                        0.08400000000000002,
                        0.008000000000000002
                    ]
                ],
                "internal_similarity_histogram_bins": [
                    [
                        0.0,
                        0.1,
                        0.2,
                        0.30000000000000004,
                        0.4,
                        0.5,
                        0.6000000000000001,
                        0.7000000000000001,
                        0.8,
                        0.9,
                        1.0
                    ]
                ]
            }
        },
        {
            "benchmark_name": "Deco Hop",
            "score": 0.5507970497263854,
            "optimized_molecules": [
                [
                    "CCN(CCBr)C(NCc1coc(N=S)c1CC(CF)C(F)F)n1on1-n1sn1C(Br)C(Br)C(C)Br",
                    0.5507970497263859
                ],
                [
                    "CCN(CC)C(NCc1coc(N=S)c1CC(CF)C(F)(F)Br)n1on1-n1sn1C(Br)CC(C)Br",
                    0.5507970497263859
                ],
                [
                    "CCN(CC(C)Br)C(NCc1coc(N=S)c1CC(CF)C(F)(F)Br)n1on1-n1sn1C(Br)C(Br)C(C)Br",
                    0.5507970497263859
                ],
                [
                    "CCN(CC(C)Br)C(CBr)(NCc1coc(N=S)c1CC(CF)C(F)F)n1on1-n1sn1CC(Br)C(C)Br",
                    0.5507970497263859
                ],
                [
                    "CCN(CBr)C(NCc1coc(N=S)c1CC(C(F)Cl)C(F)(F)Br)n1on1-n1sn1CCC(C)Br",
                    0.5507970497263859
                ],
                [
                    "CCN(C)C(NCc1coc(N=S)c1CC(CF)C(F)(F)Br)n1on1-n1sn1C(Br)CC(C)Br",
                    0.5507970497263859
                ],
                [
                    "CCN(C(NCc1coc(N=S)c1CC(CF)C(F)(F)Br)n1on1-n1sn1C(Br)C(Br)C(C)Br)C(C)(C)Br",
                    0.5507970497263859
                ],
                [
                    "CCN(C(C)Br)C(NCc1coc(N=S)c1CC(CF)C(F)(F)Br)n1on1-n1sn1C(Cl)C(Br)C(C)Br",
                    0.5507970497263859
                ],
                [
                    "CCN(C(C)Br)C(NCc1coc(N=S)c1CC(CF)C(F)(F)Br)n1on1-n1sn1C(Br)C(Br)C(C)C",
                    0.5507970497263859
                ],
                [
                    "CCN(C(C)Br)C(NCc1coc(N=S)c1CC(CF)C(F)(F)Br)n1on1-n1sn1C(Br)C(Br)C(C)Br",
                    0.5507970497263859
                ],
                [
                    "CCN(C(C)Br)C(NCc1coc(N=S)c1CC(C(F)Cl)C(F)(F)Br)n1on1-n1sn1C(Br)C(Br)C(C)Br",
                    0.5507970497263859
                ],
                [
                    "CCN(C(C)Br)C(NC(C)c1coc(N=S)c1CC(CF)C(F)(F)Br)n1on1-n1sn1C(Br)C(Br)C(C)Br",
                    0.5507970497263859
                ],
                [
                    "CCCN(CCC)C(C)(NCc1coc(N=S)c1C(Cl)C(Br)(CF)C(F)(F)F)n1on1-n1sn1CC(Br)C(C)Br",
                    0.5507970497263859
                ],
                [
                    "CCCN(C)C(NCc1coc(N=S)c1C=C(CF)C(F)F)(OBr)n1on1-n1sn1CC(Br)CC",
                    0.5507970497263859
                ],
                [
                    "CCCCn1sn1-n1on1C(NCc1coc(N=S)c1CC(CF)C(F)F)N(CCBr)C(C)Br",
                    0.5507970497263859
                ],
                [
                    "CCCCn1sn1-n1on1C(NCc1coc(N=S)c1CC(CF)C(F)F)N(CBr)C(Cl)(Br)C(C)CBr",
                    0.5507970497263859
                ],
                [
                    "CCCCn1sn1-n1on1C(NCc1coc(N=S)c1CC(CF)C(F)F)N(C(Cl)Br)C(C)(Br)CCBr",
                    0.5507970497263859
                ],
                [
                    "CCCCn1sn1-n1on1C(NCc1coc(N=S)c1CC(CF)C(F)F)N(C(Cl)(Br)Br)C(C)(Cl)CBr",
                    0.5507970497263859
                ],
                [
                    "CCCCn1sn1-n1on1C(NCc1coc(N=S)c1C(Br)C(CF)C(F)(F)Br)N(CBr)CCBr",
                    0.5507970497263859
                ],
                [
                    "CCCCn1sn1-n1on1C(NCc1coc(N=S)c1C(Br)(Br)C(CF)C(F)(F)Br)N(C)C(Br)CCBr",
                    0.5507970497263859
                ],
                [
                    "CCCCn1sn1-n1on1C(CC(Cl)Br)(NCc1coc(N=S)c1CC(CF)C(F)F)N(C)CC",
                    0.5507970497263859
                ],
                [
                    "CCCCn1sn1-n1on1C(CBr)(NCc1coc(N=S)c1C=C(CF)C(F)F)N(C)CC(C)Cl",
                    0.5507970497263859
                ],
                [
                    "CCCCn1sn1-n1on1C(C)(NCc1coc(N=S)c1CC(CF)C(F)F)N(CCBr)C(C)Br",
                    0.5507970497263859
                ],
                [
                    "CCCC(Cl)n1sn1-n1on1C(CC(Cl)Br)(NCc1coc(N=S)c1CC(CF)C(F)(F)Cl)N(C)CC",
                    0.5507970497263859
                ],
                [
                    "CCCC(C)(Br)N(CC)C(NCc1coc(N=S)c1CC(CF)C(F)(F)CBr)n1on1-n1sn1C(Br)C(Br)CC",
                    0.5507970497263859
                ],
                [
                    "CCCC(C)(Br)N(C)C(NCc1coc(N=S)c1CC(CF)C(F)(F)CBr)n1on1-n1sn1C(Br)CC(C)Br",
                    0.5507970497263859
                ],
                [
                    "CCCC(Br)n1sn1-n1sn1C(NC(Br)c1coc(N=S)c1CC(CF)C(F)F)N(C)CCBr",
                    0.5507970497263859
                ],
                [
                    "CCCC(Br)n1sn1-n1sn1C(NC(Br)c1coc(N=S)c1CC(CF)C(F)F)N(C)C(C)Br",
                    0.5507970497263859
                ],
                [
                    "CCCC(Br)n1sn1-n1on1C(NCc1coc(N=S)c1CC(CF)C(F)F)N(CC(Cl)Br)CC(Cl)(Br)CC",
                    0.5507970497263859
                ],
                [
                    "CCCC(Br)n1sn1-n1on1C(NCc1coc(N=S)c1CC(CF)C(F)F)N(C(Cl)CBr)C(Cl)(Br)Br",
                    0.5507970497263859
                ],
                [
                    "CCCC(Br)n1sn1-n1on1C(NCc1coc(N=S)c1CC(CF)C(C)(F)F)N(C)C(Cl)(Br)CC",
                    0.5507970497263859
                ],
                [
                    "CCCC(Br)n1sn1-n1on1C(NCc1coc(N=S)c1C(C)C(=C(F)F)C(F)Cl)N(CCBr)C(Br)(CC)CBr",
                    0.5507970497263859
                ],
                [
                    "CCCC(Br)n1sn1-n1on1C(NCc1coc(N=O)c1CC(CF)C(F)F)N(CC)C(C)Br",
                    0.5507970497263859
                ],
                [
                    "CCCC(Br)n1sn1-n1on1C(NC(C)c1coc(N=S)c1CC(CF)C(F)F)N(C(Cl)CBr)C(Cl)(Br)Br",
                    0.5507970497263859
                ],
                [
                    "CCCC(Br)n1sn1-n1on1C(F)(NCc1coc(N=S)c1CC(C(F)F)C(F)Cl)N(C)C(Br)(Br)C(Cl)Br",
                    0.5507970497263859
                ],
                [
                    "CCCC(Br)n1sn1-n1on1C(Br)(NC(CC)c1coc(N=S)c1CC(CF)C(F)(F)Br)N(C)C(C)Br",
                    0.5507970497263859
                ],
                [
                    "CCCC(Br)n1sn1-n1on1C(Br)(NC(C)c1coc(N=S)c1CC(CF)C(F)(F)Br)N(C)CC",
                    0.5507970497263859
                ],
                [
                    "CCC(NC(CBr)(N(C)C)n1on1-n1sn1C(Br)CC(C)Br)c1coc(N=S)c1CC(CF)C(F)(F)Br",
                    0.5507970497263859
                ],
                [
                    "CCC(Cl)Cn1sn1-n1on1C(CCCl)(NCc1coc(N=S)c1CC(CF)C(F)(F)Cl)N(C)CC",
                    0.5507970497263859
                ],
                [
                    "CCC(Cl)Cn1sn1-n1on1C(CC(Cl)Br)(NCc1coc(N=S)c1C(Br)C(CF)C(F)(F)F)N(C)CC",
                    0.5507970497263859
                ],
                [
                    "CCC(Cl)Cn1sn1-n1on1C(Br)(NCc1coc(N=S)c1C=C(CF)C(F)(F)Br)N(CC)CC",
                    0.5507970497263859
                ],
                [
                    "CCC(Cl)(Br)N(C)C(NCc1coc(N=S)c1C(Br)C(CF)C(F)F)n1on1-n1sn1CC(Br)C(C)Br",
                    0.5507970497263859
                ],
                [
                    "CCC(C)N(CC)C(NCc1coc(N=S)c1CC(CF)C(F)F)n1on1-n1sn1CC(Br)C(C)Br",
                    0.5507970497263859
                ],
                [
                    "CCC(C)C(Br)n1sn1-n1on1C(NCc1coc(N=S)c1CC(Cl)(CF)C(F)(F)Br)N(C)C(C)Br",
                    0.5507970497263859
                ],
                [
                    "CCC(C)C(Br)n1sn1-n1on1C(NCc1coc(N=S)c1CC(CF)C(F)F)N(CC(C)(Cl)Br)C(Cl)Br",
                    0.5507970497263859
                ],
                [
                    "CCC(C)(Br)N(C)C(NCc1coc(N=S)c1CC(CF)C(F)(F)OBr)n1on1-n1sn1CC(Br)C(C)Br",
                    0.5507970497263859
                ],
                [
                    "CCC(C)(Br)N(C)C(NCc1coc(N=S)c1CC(CF)C(F)(F)Br)n1on1-n1sn1C(Br)CC(C)Br",
                    0.5507970497263859
                ],
                [
                    "CCC(C)(Br)N(C)C(NCc1coc(N=S)c1CC(CF)C(F)(F)Br)n1on1-n1sn1C(Br)C(Br)C(C)Br",
                    0.5507970497263859
                ],
                [
                    "CCC(Br)Cn1sn1-n1on1C(NCc1coc(N=S)c1CC(CF)S(F)(F)Br)N(C)C(Br)(CC)C(Cl)Br",
                    0.5507970497263859
                ],
                [
                    "CCC(Br)Cn1sn1-n1on1C(NCc1coc(N=S)c1CC(CF)C(F)(F)F)N(C(C)CBr)C(C)CC(Cl)(Br)Br",
                    0.5507970497263859
                ],
                [
                    "CCC(Br)Cn1sn1-n1on1C(NCc1coc(N=S)c1CC(CF)C(F)(F)F)(C(C)C(Cl)Br)N(C)CC(C)Br",
                    0.5507970497263859
                ],
                [
                    "CCC(Br)Cn1sn1-n1on1C(NCc1coc(N=S)c1CC(Br)(CF)C(F)F)N(CC)C(C)(Cl)Br",
                    0.5507970497263859
                ],
                [
                    "CCC(Br)Cn1sn1-n1on1C(NCc1coc(N=S)c1C(Br)C(CF)C(F)(F)Cl)N(C)C(Br)CCl",
                    0.5507970497263859
                ],
                [
                    "CCC(Br)Cn1sn1-n1on1C(NCc1coc(N=S)c1C(Br)C(CF)C(F)(F)Br)N(C)CC(Br)CCl",
                    0.5507970497263859
                ],
                [
                    "CCC(Br)Cn1sn1-n1on1C(NCc1coc(N=O)c1CC(CF)C(F)F)N(CC)CBr",
                    0.5507970497263859
                ],
                [
                    "CCC(Br)Cn1sn1-n1on1C(NC(C)c1coc(N=S)c1CC(CF)C(F)(F)Br)N(C)C",
                    0.5507970497263859
                ],
                [
                    "CCC(Br)Cn1sn1-n1on1C(NC(Br)c1coc(N=S)c1CC(Br)(CF)C(F)F)N(C)CC",
                    0.5507970497263859
                ],
                [
                    "CCC(Br)Cn1sn1-n1on1C(F)(NCc1coc(N=S)c1CC(C(F)F)C(F)Cl)N(C)C(Br)(CBr)C(Cl)Br",
                    0.5507970497263859
                ],
                [
                    "CCC(Br)Cn1sn1-n1on1C(CC(Cl)Br)(NCc1coc(N=S)c1CC(CF)C(F)F)N(CC)C(C)Br",
                    0.5507970497263859
                ],
                [
                    "CCC(Br)Cn1sn1-n1on1C(CC(Cl)Br)(NCc1coc(N=S)c1CC(C(F)F)C(F)Br)N(CC)C(C)Br",
                    0.5507970497263859
                ],
                [
                    "CCC(Br)Cn1sn1-n1on1C(CC(Br)CCl)(NCc1coc(N=S)c1CC(CF)C(F)F)N(CC)C(C)Br",
                    0.5507970497263859
                ],
                [
                    "CCC(Br)Cn1sn1-n1on1C(CBr)(NCc1coc(N=S)c1C=C(CF)C(F)F)N(C)CCl",
                    0.5507970497263859
                ],
                [
                    "CCC(Br)Cn1sn1-n1on1C(CBr)(NC(C)c1coc(N=S)c1CC(Br)(CF)C(F)(F)F)N(C)C(C)Br",
                    0.5507970497263859
                ],
                [
                    "CCC(Br)C(Br)n1sn1-n1sn1C(NCc1coc(N=S)c1CC(Br)(C(F)(F)Br)C(F)(Cl)Br)N(C)CBr",
                    0.5507970497263859
                ],
                [
                    "CCC(Br)C(Br)n1sn1-n1sn1C(C)(NC(C)c1coc(N=S)c1CC(CF)C(F)F)N(C)C",
                    0.5507970497263859
                ],
                [
                    "CCC(Br)C(Br)n1sn1-n1on1C(NCc1coc(N=S)c1CC(CF)C(F)(F)Cl)N(CBr)C(C)CBr",
                    0.5507970497263859
                ],
                [
                    "CCC(Br)C(Br)n1sn1-n1on1C(NCc1coc(N=S)c1CC(CF)C(F)(F)Br)N(C)C",
                    0.5507970497263859
                ],
                [
                    "CCC(Br)C(Br)n1sn1-n1on1C(NCc1coc(N=S)c1CC(=C(F)F)C(F)Cl)N(CC)C(C)(Br)CC(Cl)Br",
                    0.5507970497263859
                ],
                [
                    "CCC(Br)C(Br)n1sn1-n1on1C(NCc1coc(N=O)c1CC(CF)C(F)F)N(CC)CC",
                    0.5507970497263859
                ],
                [
                    "CCC(Br)C(Br)n1sn1-n1on1C(NC(Cl)c1coc(N=S)c1CC(C(F)F)C(F)Cl)N(C)C(Br)(CC)CCBr",
                    0.5507970497263859
                ],
                [
                    "CCC(Br)C(Br)n1sn1-n1on1C(NC(C)c1coc(N=S)c1CC(CF)C(F)(F)C(Cl)Br)N(C)C(C)Br",
                    0.5507970497263859
                ],
                [
                    "CC(NC(N(C)C)n1on1-n1sn1CC(Cl)C(C)Br)c1coc(N=S)c1CC(CF)C(F)(F)Cl",
                    0.5507970497263859
                ],
                [
                    "CC(NC(CBr)(N(C)C(C)(Br)Br)n1on1-n1sn1CC(Br)C(C)Br)c1coc(N=S)c1CC(Br)(CF)C(F)F",
                    0.5507970497263859
                ],
                [
                    "CC(Cl)CCn1sn1-n1on1C(NCc1coc(N=S)c1CC(CF)C(F)F)N(CCBr)C(C)Br",
                    0.5507970497263859
                ],
                [
                    "CC(C)C(Br)Cn1sn1-n1on1C(NCc1coc(N=S)c1CC(C(F)F)C(C)(F)F)N(C)C",
                    0.5507970497263859
                ],
                [
                    "CC(C)C(Br)Cn1sn1-n1on1C(NC(Cl)c1coc(N=S)c1CC(CF)C(C)(F)F)N(C)C(C)Br",
                    0.5507970497263859
                ],
                [
                    "CC(C)C(Br)Cn1sn1-n1on1C(CBr)(NCc1coc(N=S)c1CC(CF)C(F)(F)F)N(C)C(C)Br",
                    0.5507970497263859
                ],
                [
                    "CC(Br)CN(CBr)C(C)(NCc1coc(N=S)c1C(CCl)C(Br)(CF)C(F)(F)F)n1on1-n1sn1CC(Br)C(C)Br",
                    0.5507970497263859
                ],
                [
                    "CC(Br)CCn1sn1-n1on1C(NCc1coc(N=S)c1CC(CF)C(F)F)N(C=CCl)C(C)Br",
                    0.5507970497263859
                ],
                [
                    "CC(Br)CCn1sn1-n1on1C(NCc1coc(N=S)c1CC(CF)C(F)F)N(C)C(C)C",
                    0.5507970497263859
                ],
                [
                    "CC(Br)CCn1sn1-n1on1C(NCc1coc(N=S)c1CC(CF)C(F)F)N(C)C(C)Br",
                    0.5507970497263859
                ],
                [
                    "CC(Br)CCn1sn1-n1on1C(NCc1coc(N=S)c1CC(C(F)F)C(F)Cl)N(CCBr)C(C)Br",
                    0.5507970497263859
                ],
                [
                    "CC(Br)CCn1sn1-n1on1C(NCc1coc(N=S)c1CC(C(F)Cl)C(C)(F)F)N(C)C",
                    0.5507970497263859
                ],
                [
                    "CC(Br)CCn1sn1-n1on1C(NCc1coc(N=S)c1C(Cl)C(CF)C(F)F)N(CCCl)C(C)Br",
                    0.5507970497263859
                ],
                [
                    "CC(Br)CCn1sn1-n1on1C(CBr)(NC(C)c1coc(N=S)c1CC(Br)(CF)C(F)(F)F)N(C)C(C)Br",
                    0.5507970497263859
                ],
                [
                    "CC(Br)CC(Br)n1sn1-n1on1C(NC(CBr)c1coc(N=S)c1CC(Br)(CF)C(F)F)N(C)CBr",
                    0.5507970497263859
                ],
                [
                    "CC(Br)C(C)C(Br)n1sn1-n1on1C(NCc1coc(N=S)c1CC(CF)C(C)(F)F)N(C)C(C)(Cl)Br",
                    0.5507970497263859
                ],
                [
                    "CC(Br)C(Br)Cn1sn1-n1on1C(NCc1coc(N=S)c1C(Cl)C(Br)(CF)C(F)(F)F)N(CBr)CBr",
                    0.5507970497263859
                ],
                [
                    "CC(Br)C(Br)Cn1sn1-n1on1C(F)(NCc1coc(N=S)c1CC(C(F)Cl)C(C)(F)F)N(C)C",
                    0.5507970497263859
                ],
                [
                    "CC(Br)C(Br)Cn1sn1-n1on1C(Cl)(NCc1coc(N=S)c1CC(C(F)F)C(C)(F)Cl)N(C)C",
                    0.5507970497263859
                ],
                [
                    "CC(Br)C(Br)Cn1sn1-n1on1C(C)(NCc1coc(N=S)c1C(Cl)C(Br)(CF)C(F)(F)F)N(CBr)CCCBr",
                    0.5507970497263859
                ],
                [
                    "CC(Br)C(Br)Cn1sn1-n1on1C(C)(NC(Br)c1coc(N=S)c1CC(Br)(CF)C(F)(F)F)N(C)C(C)Br",
                    0.5507970497263859
                ],
                [
                    "CC(Br)C(Br)Cn1on1-n1on1C(NCc1coc(N=S)c1CC(Cl)(CF)C(F)F)N(C)C(C)C",
                    0.5507970497263859
                ],
                [
                    "CC(Br)C(Br)C(Br)n1sn1-n1on1C(NCc1coc(N=S)c1CC(CF)C(F)(F)Cl)N(C(C)Br)C(C)(Cl)Cl",
                    0.5507970497263859
                ],
                [
                    "CC(Br)C(Br)C(Br)n1sn1-n1on1C(NCc1coc(N=S)c1CC(C(F)Br)C(F)(F)Br)N(C)C(C)(C)Br",
                    0.5507970497263859
                ],
                [
                    "C#SC(Br)(CBr)N(C)C(NC(Br)c1coc(N=S)c1CC(CF)C(F)F)n1on1-n1sn1C(Br)C(Br)CC",
                    0.5507970497263859
                ],
                [
                    "C#CN(CC)C(NCc1coc(N=S)c1CC(CF)C(F)(F)Br)n1on1-n1sn1C(Br)C(Br)CC",
                    0.5507970497263859
                ],
                [
                    "C#CC(Br)(CBr)N(C)C(NCc1coc(N=S)c1CC(CF)C(F)F)n1on1-n1sn1C(Br)CCC",
                    0.5507970497263859
                ],
                [
                    "C#CC(Br)(CBr)N(C)C(NC(Cl)c1coc(N=S)c1CC(C(F)F)C(F)Cl)n1on1-n1sn1C(Br)C(Br)CC",
                    0.5507970497263859
                ],
                [
                    "C#CC(Br)(C(Cl)Br)N(C)C(NCc1coc(N=S)c1CC(CF)C(F)F)n1on1-n1sn1C(Br)C(Br)CC",
                    0.5507970497263859
                ]
            ],
            "execution_time": 50216.805784225464,
            "number_scoring_function_calls": 187823,
            "metadata": {
                "top_1": 0.5507970497263859,
                "top_10": 0.5507970497263859,
                "top_100": 0.5507970497263847,
                "internal_similarity_max": 0.9305555555555556,
                "internal_similarity_mean": 0.4154616691145534,
                "internal_similarity_histogram_density": [
                    [
                        0.1,
                        0.0,
                        0.7799999999999997,
                        3.9140000000000006,
                        3.3600000000000008,
                        1.3319999999999987,
                        0.3460000000000001,
                        0.12800000000000003,
                        0.034,
                        0.006000000000000001
                    ]
                ],
                "internal_similarity_histogram_bins": [
                    [
                        0.0,
                        0.1,
                        0.2,
                        0.30000000000000004,
                        0.4,
                        0.5,
                        0.6000000000000001,
                        0.7000000000000001,
                        0.8,
                        0.9,
                        1.0
                    ]
                ]
            }
        }
    ]
}
