# Supplementary material for: EvoMol: a flexible and interpretable evolutionary algorithm for unbiased de novo molecular generation
Source: J Cheminform. 2020 Sep 16;12:55. doi: 10.1186/s13321-020-00458-z (PMC7494000; doi:10.1186/s13321-020-00458-z)
Supplement: Supplementary file 2 — Additional file 2. Archive of the GuacaMol benchmarks experiments. [file 13321_2020_458_MOESM2_ESM.xz › GuacaMol_JSON/From Methane/output_v2_9.json]

{
    "guacamol_version": "0.5.0",
    "benchmark_suite_version": "v2",
    "timestamp": "20200414-0950",
    "results": [
        {
            "benchmark_name": "Celecoxib rediscovery",
            "score": 1.0,
            "optimized_molecules": [
                [
                    "Cc1ccc(-c2cc(C(F)(F)F)nn2-c2ccc(S(N)(=O)=O)cc2)cc1",
                    1.0
                ]
            ],
            "execution_time": 3.8032429218292236,
            "number_scoring_function_calls": 1000,
            "metadata": {
                "top_1": 1.0,
                "internal_similarity_max": 0.0,
                "internal_similarity_mean": 0.0,
                "internal_similarity_histogram_density": [
                    [
                        10.0,
                        0.0,
                        0.0,
                        0.0,
                        0.0,
                        0.0,
                        0.0,
                        0.0,
                        0.0,
                        0.0
                    ]
                ],
                "internal_similarity_histogram_bins": [
                    [
                        0.0,
                        0.1,
                        0.2,
                        0.30000000000000004,
                        0.4,
                        0.5,
                        0.6000000000000001,
                        0.7000000000000001,
                        0.8,
                        0.9,
                        1.0
                    ]
                ]
            }
        },
        {
            "benchmark_name": "Troglitazone rediscovery",
            "score": 0.6666666666666666,
            "optimized_molecules": [
                [
                    "CC1=C(OCC2(C)CCc3c(C)c(O)c(=O)ccc(CC4SC4=O)ccc(C)c3O2)N1",
                    0.6666666666666666
                ]
            ],
            "execution_time": 5.04298210144043,
            "number_scoring_function_calls": 1000,
            "metadata": {
                "top_1": 0.6666666666666666,
                "internal_similarity_max": 0.0,
                "internal_similarity_mean": 0.0,
                "internal_similarity_histogram_density": [
                    [
                        10.0,
                        0.0,
                        0.0,
                        0.0,
                        0.0,
                        0.0,
                        0.0,
                        0.0,
                        0.0,
                        0.0
                    ]
                ],
                "internal_similarity_histogram_bins": [
                    [
                        0.0,
                        0.1,
                        0.2,
                        0.30000000000000004,
                        0.4,
                        0.5,
                        0.6000000000000001,
                        0.7000000000000001,
                        0.8,
                        0.9,
                        1.0
                    ]
                ]
            }
        },
        {
            "benchmark_name": "Thiothixene rediscovery",
            "score": 0.48,
            "optimized_molecules": [
                [
                    "CN1CCN(CCC=C2C(=O)SC(N(C)C)=C2c2cc2=O)CC1",
                    0.48
                ]
            ],
            "execution_time": 4.064571857452393,
            "number_scoring_function_calls": 1000,
            "metadata": {
                "top_1": 0.48,
                "internal_similarity_max": 0.0,
                "internal_similarity_mean": 0.0,
                "internal_similarity_histogram_density": [
                    [
                        10.0,
                        0.0,
                        0.0,
                        0.0,
                        0.0,
                        0.0,
                        0.0,
                        0.0,
                        0.0,
                        0.0
                    ]
                ],
                "internal_similarity_histogram_bins": [
                    [
                        0.0,
                        0.1,
                        0.2,
                        0.30000000000000004,
                        0.4,
                        0.5,
                        0.6000000000000001,
                        0.7000000000000001,
                        0.8,
                        0.9,
                        1.0
                    ]
                ]
            }
        },
        {
            "benchmark_name": "Aripiprazole similarity",
            "score": 0.855039762425057,
            "optimized_molecules": [
                [
                    "O=C1CCc2ccc(OCCCCN3CC3)cc2Nc2c(Cl)ccn2CCC=C(Cl)N1",
                    0.880503144654088
                ],
                [
                    "O=C1CCc2ccc(OCCCCN3CC3)cc2Nc2cccn2C(Cl)=C(Cl)N1",
                    0.8673139158576052
                ],
                [
                    "O=C1CCc2ccc(OCCCCN3CC3)cc2Nc2c(Cl)ccn2CC=C(Cl)N1",
                    0.8634920634920635
                ],
                [
                    "O=C1CCc2ccc(OCCCCN3CC3)cc2Nc2ccn(c2)C(Cl)=C(Cl)N1",
                    0.846153846153846
                ],
                [
                    "O=C1CCc2ccc(OCCCCN3CC3)cc2NC2=CN2CCC(Cl)=C(Cl)N1",
                    0.846153846153846
                ],
                [
                    "O=C1CCc2ccc(OCCCCN3CC3)cc2NC2=CN(CC2)C(Cl)=C(Cl)N1",
                    0.846153846153846
                ],
                [
                    "O=C1CCc2ccc(OCCCCN3CC3)cc2NC2=CCN2CC(Cl)=C(Cl)N1",
                    0.846153846153846
                ],
                [
                    "O=C1CCc2ccc(OCCCCN3CC3)cc2NC2=CCN(C2)C(Cl)=C(Cl)N1",
                    0.846153846153846
                ],
                [
                    "O=C1CCc2ccc(OCCCCN3CC3)cc2NC2=CCCN2C(Cl)=C(Cl)N1",
                    0.846153846153846
                ],
                [
                    "O=C1CCc2ccc(OCCCCN3CC3)cc2NC2=C(Cl)N2CCC=C(Cl)N1",
                    0.846153846153846
                ],
                [
                    "O=C1CCc2ccc(OCCCCN3CC3)cc2NC2=C(Cl)N(CC=C(Cl)N1)C2",
                    0.846153846153846
                ],
                [
                    "O=C1CCc2ccc(OCCCCN3CC3)cc2NC2=C(Cl)N(C=C(Cl)N1)CC2",
                    0.846153846153846
                ],
                [
                    "O=C1CCc2ccc(OCCCCN3CC3)cc2NC2=C(Cl)CN2CC=C(Cl)N1",
                    0.846153846153846
                ],
                [
                    "O=C1CCc2ccc(OCCCCN3CC3)cc2NC2=C(Cl)CCN2C=C(Cl)N1",
                    0.846153846153846
                ],
                [
                    "NC1=C(Cl)NC(=O)CCc2ccc(OCCCCN3CC3)cc2Nc2c(Cl)ccn2CC1",
                    0.8440366972477064
                ],
                [
                    "O=C1CCc2ccc(OCCCCN3CC3)cc2NC2=CCN2CCC(Cl)=C(Cl)N1",
                    0.8427672955974842
                ],
                [
                    "O=C1CCc2ccc(OCCCCN3CC3)cc2NC2=CCN(CC2)C(Cl)=C(Cl)N1",
                    0.8427672955974842
                ],
                [
                    "O=C1CCc2ccc(OCCCCN3CC3)cc2NC2=CCCN2CC(Cl)=C(Cl)N1",
                    0.8427672955974842
                ],
                [
                    "O=C1CCc2ccc(OCCCCN3CC3)cc2NC2=CCCN(C2)C(Cl)=C(Cl)N1",
                    0.8427672955974842
                ],
                [
                    "O=C1CCc2ccc(OCCCCN3CC3)cc2NC2=C(Cl)N(CCC=C(Cl)N1)C2",
                    0.8427672955974842
                ],
                [
                    "O=C1CCc2ccc(OCCCCN3CC3)cc2NC2=C(Cl)N(CC=C(Cl)N1)CC2",
                    0.8427672955974842
                ],
                [
                    "O=C1CCc2ccc(OCCCCN3CC3)cc2NC2=C(Cl)CN2CCC=C(Cl)N1",
                    0.8427672955974842
                ],
                [
                    "O=C1CCc2ccc(OCCCCN3CC3)cc2NC2=C(Cl)CCN2CC=C(Cl)N1",
                    0.8427672955974842
                ],
                [
                    "O=C1CCc2ccc(OCCCCN3CC3)cc2NC(Cl)=C(Cl)N1",
                    0.8421052631578947
                ],
                [
                    "O=C1CCc2ccc(OCCCCN3CC3)cc2Nc2c(Cl)ccn2CCC=C(P)N1",
                    0.8395061728395061
                ],
                [
                    "O=C1CCc2ccc(OCCCCN3CC3)cc2NC2=CCCN2CCC(Cl)=C(Cl)N1",
                    0.8395061728395061
                ],
                [
                    "O=C1CCc2ccc(OCCCCN3CC3)cc2NC2=CCCN(CC2)C(Cl)=C(Cl)N1",
                    0.8395061728395061
                ],
                [
                    "O=C1CCc2ccc(OCCCCN3CC3)cc2NC2=C(Cl)N(CCC=C(Cl)N1)CC2",
                    0.8395061728395061
                ],
                [
                    "O=C1CCc2ccc(OCCCCN3CC3)cc2NC2=C(Cl)CCN2CCC=C(Cl)N1",
                    0.8395061728395061
                ],
                [
                    "O=C1CCc2ccc(OCCCCN3CC3)cc2NC2=CN(C2)C(Cl)=C(Cl)N1",
                    0.8366013071895424
                ],
                [
                    "O=C1CCc2ccc(OCCCCN3CCC3)cc2Nc2c(Cl)ccn2CCC=C(Cl)N1",
                    0.8363636363636364
                ],
                [
                    "O=C1CCc2ccc(OCCCCN3CC3)cc2NC2=CN(C2)CC(Cl)=C(Cl)N1",
                    0.8333333333333333
                ],
                [
                    "O=C1CCc2ccc(OCCCCN3CC3)cc2NC2=CN2C(Cl)=C(Cl)N1",
                    0.8316831683168316
                ],
                [
                    "O=C1CCc2ccc(OCCCCN3CC3)cc2NC2=C(Cl)N2C=C(Cl)N1",
                    0.8316831683168316
                ],
                [
                    "O=C1CCc2ccc(OCCCCN3CC3)cc2Nc2cn([pH]2)CCC(Cl)=C(Cl)N1",
                    0.830188679245283
                ],
                [
                    "O=C1CCc2ccc(OCCCCN3CC3)cc2NC2=CN(CCC(Cl)=C(Cl)N1)C2",
                    0.830188679245283
                ],
                [
                    "O=C1CCc2ccc(OCCCCN3CC3)cc2NC2=CN2CC(Cl)=C(Cl)N1",
                    0.8284789644012944
                ],
                [
                    "O=C1CCc2ccc(OCCCCN3CC3)cc2NC2=CCN2C(Cl)=C(Cl)N1",
                    0.8284789644012944
                ],
                [
                    "O=C1CCc2ccc(OCCCCN3CC3)cc2NC2=C(Cl)N2CC=C(Cl)N1",
                    0.8284789644012944
                ],
                [
                    "O=C1CCc2ccc(OCCCCN3CC3)cc2NC2=C(Cl)N(C=C(Cl)N1)C2",
                    0.8284789644012944
                ],
                [
                    "O=C1CCc2ccc(OCCCCN3CC3)cc2NC2=C(Cl)CN2C=C(Cl)N1",
                    0.8284789644012944
                ],
                [
                    "O=C1CCc2ccc(OCCCCN3CC3)cc2NC2=[SH]N2CCC(Cl)=C(Cl)N1",
                    0.8253968253968254
                ],
                [
                    "O=C1CCc2ccc(OCCCCN3CC3)cc2NC2=[SH]N(CC2)C(Cl)=C(Cl)N1",
                    0.8253968253968254
                ],
                [
                    "O=C1CCc2ccc(OCCCCN3CC3)cc2NC2=[SH]CN2CC(Cl)=C(Cl)N1",
                    0.8253968253968254
                ],
                [
                    "O=C1CCc2ccc(OCCCCN3CC3)cc2NC2=[SH]CN(C2)C(Cl)=C(Cl)N1",
                    0.8253968253968254
                ],
                [
                    "O=C1CCc2ccc(OCCCCN3CC3)cc2NC2=[SH]CCN2C(Cl)=C(Cl)N1",
                    0.8253968253968254
                ],
                [
                    "O=C1CCc2ccc(OCCCCN3CC3)cc2NC2=PN(CC2)C(Cl)=C(Cl)N1",
                    0.8253968253968254
                ],
                [
                    "O=C1CCc2ccc(OCCCCN3CC3)cc2NC2=PCN(C2)C(Cl)=C(Cl)N1",
                    0.8253968253968254
                ],
                [
                    "O=C1CCc2ccc(OCCCCN3CC3)cc2NC2=NCN(C2)C(Cl)=C(Cl)N1",
                    0.8253968253968254
                ],
                [
                    "O=C1CCc2ccc(OCCCCN3CC3)cc2NC2=NCCN2C(Cl)=C(Cl)N1",
                    0.8253968253968254
                ],
                [
                    "O=C1CCc2ccc(OCCCCN3CC3)cc2NC2=C(Cl)N2CC[SH]=C(Cl)N1",
                    0.8253968253968254
                ],
                [
                    "O=C1CCc2ccc(OCCCCN3CC3)cc2NC2=C(Cl)N2CCN=C(Cl)N1",
                    0.8253968253968254
                ],
                [
                    "O=C1CCc2ccc(OCCCCN3CC3)cc2NC2=C(Cl)N2CCC(Cl)=CN1",
                    0.8253968253968254
                ],
                [
                    "O=C1CCc2ccc(OCCCCN3CC3)cc2NC2=C(Cl)N2C=CC=C(Cl)N1",
                    0.8253968253968254
                ],
                [
                    "O=C1CCc2ccc(OCCCCN3CC3)cc2NC2=C(Cl)N(C[SH]=C(Cl)N1)C2",
                    0.8253968253968254
                ],
                [
                    "O=C1CCc2ccc(OCCCCN3CC3)cc2NC2=C(Cl)N(CP=C(Cl)N1)C2",
                    0.8253968253968254
                ],
                [
                    "O=C1CCc2ccc(OCCCCN3CC3)cc2NC2=C(Cl)N(CN=C(Cl)N1)C2",
                    0.8253968253968254
                ],
                [
                    "O=C1CCc2ccc(OCCCCN3CC3)cc2NC2=C(Cl)N(CC2)P=C(Cl)N1",
                    0.8253968253968254
                ],
                [
                    "O=C1CCc2ccc(OCCCCN3CC3)cc2NC2=C(Cl)N(CC2)N=C(Cl)N1",
                    0.8253968253968254
                ],
                [
                    "O=C1CCc2ccc(OCCCCN3CC3)cc2NC2=C(Cl)N(CC2)C(Cl)=CN1",
                    0.8253968253968254
                ],
                [
                    "O=C1CCc2ccc(OCCCCN3CC3)cc2NC2=C(Cl)N(CC(Cl)=CN1)C2",
                    0.8253968253968254
                ],
                [
                    "O=C1CCc2ccc(OCCCCN3CC3)cc2NC2=C(Cl)CN2CP=C(Cl)N1",
                    0.8253968253968254
                ],
                [
                    "O=C1CCc2ccc(OCCCCN3CC3)cc2NC2=C(Cl)CN2CN=C(Cl)N1",
                    0.8253968253968254
                ],
                [
                    "O=C1CCc2ccc(OCCCCN3CC3)cc2NC2=C(Cl)CN2CC(Cl)=CN1",
                    0.8253968253968254
                ],
                [
                    "O=C1CCc2ccc(OCCCCN3CC3)cc2NC2=C(Cl)CN(C=C(Cl)N1)C2",
                    0.8253968253968254
                ],
                [
                    "O=C1CCc2ccc(OCCCCN3CC3)cc2NC2=C(Cl)CCN2P=C(Cl)N1",
                    0.8253968253968254
                ],
                [
                    "O=C1CCc2ccc(OCCCCN3CC3)cc2NC2=C(Cl)CCN2C(Cl)=CN1",
                    0.8253968253968254
                ],
                [
                    "O=C1CCc2ccc(OCCCCN3CC3)cc2Nc2c(Cl)on2CCC=C(Cl)N1",
                    0.8224299065420559
                ],
                [
                    "O=C1CCc2ccc(OCCCCN3CC3)cc2Nc2[nH]n(c2Cl)CCC=C(Cl)N1",
                    0.8224299065420559
                ],
                [
                    "O=C1CCc2ccc(OCCCCN3CC3)cc2NCc2ccn(c2)C(Cl)=C(Cl)N1",
                    0.8224299065420559
                ],
                [
                    "O=C1CCc2ccc(OCCCCN3CC3)cc2NC2=PCN2CCC(Cl)=C(Cl)N1",
                    0.8224299065420559
                ],
                [
                    "O=C1CCc2ccc(OCCCCN3CC3)cc2NC2=PCCN(C2)C(Cl)=C(Cl)N1",
                    0.8224299065420559
                ],
                [
                    "O=C1CCc2ccc(OCCCCN3CC3)cc2NC2=NCCN(C2)C(Cl)=C(Cl)N1",
                    0.8224299065420559
                ],
                [
                    "O=C1CCc2ccc(OCCCCN3CC3)cc2NC2=CSN(CC2)C(Cl)=C(Cl)N1",
                    0.8224299065420559
                ],
                [
                    "O=C1CCc2ccc(OCCCCN3CC3)cc2NC2=CSCN(C2)C(Cl)=C(Cl)N1",
                    0.8224299065420559
                ],
                [
                    "O=C1CCc2ccc(OCCCCN3CC3)cc2NC2=CPN(CC2)C(Cl)=C(Cl)N1",
                    0.8224299065420559
                ],
                [
                    "O=C1CCc2ccc(OCCCCN3CC3)cc2NC2=CN2CCCC(Cl)=C(Cl)N1",
                    0.8224299065420559
                ],
                [
                    "O=C1CCc2ccc(OCCCCN3CC3)cc2NC2=CN(CCP2)C(Cl)=C(Cl)N1",
                    0.8224299065420559
                ],
                [
                    "O=C1CCc2ccc(OCCCCN3CC3)cc2NC2=CN(CC2)SC(Cl)=C(Cl)N1",
                    0.8224299065420559
                ],
                [
                    "O=C1CCc2ccc(OCCCCN3CC3)cc2NC2=CCN(CP2)C(Cl)=C(Cl)N1",
                    0.8224299065420559
                ],
                [
                    "O=C1CCc2ccc(OCCCCN3CC3)cc2NC2=CCN(C=C2)C(Cl)=C(Cl)N1",
                    0.8224299065420559
                ],
                [
                    "O=C1CCc2ccc(OCCCCN3CC3)cc2NC2=CCCN2OC(Cl)=C(Cl)N1",
                    0.8224299065420559
                ],
                [
                    "O=C1CCc2ccc(OCCCCN3CC3)cc2NC2=CCCN(N2)C(Cl)=C(Cl)N1",
                    0.8224299065420559
                ],
                [
                    "O=C1CCc2ccc(OCCCCN3CC3)cc2NC2=CC=CN(C2)C(Cl)=C(Cl)N1",
                    0.8224299065420559
                ],
                [
                    "O=C1CCc2ccc(OCCCCN3CC3)cc2NC2=CC=CCN2C(Cl)=C(Cl)N1",
                    0.8224299065420559
                ],
                [
                    "O=C1CCc2ccc(OCCCCN3CC3)cc2NC2=C(Cl)OCN2CC=C(Cl)N1",
                    0.8224299065420559
                ],
                [
                    "O=C1CCc2ccc(OCCCCN3CC3)cc2NC2=C(Cl)N(CSC=C(Cl)N1)C2",
                    0.8224299065420559
                ],
                [
                    "O=C1CCc2ccc(OCCCCN3CC3)cc2NC2=C(Cl)N(CPC=C(Cl)N1)C2",
                    0.8224299065420559
                ],
                [
                    "O=C1CCc2ccc(OCCCCN3CC3)cc2NC2=C(Cl)N(CC2)CN=C(Cl)N1",
                    0.8224299065420559
                ],
                [
                    "O=C1CCc2ccc(OCCCCN3CC3)cc2NC2=C(Cl)N(C=C(Cl)N1)CCC2",
                    0.8224299065420559
                ],
                [
                    "O=C1CCc2ccc(OCCCCN3CC3)cc2NC2=C(Cl)CN2COC=C(Cl)N1",
                    0.8224299065420559
                ],
                [
                    "O=C1CCc2ccc(OCCCCN3CC3)cc2NC2=C(Cl)CN2CCP=C(Cl)N1",
                    0.8224299065420559
                ],
                [
                    "O=C1CCc2ccc(OCCCCN3CC3)cc2NC2=C(Cl)CN(CC2)C(Cl)=CN1",
                    0.8224299065420559
                ],
                [
                    "O=C1CCc2ccc(OCCCCN3CC3)cc2NC2=C(Cl)CCN2CN=C(Cl)N1",
                    0.8224299065420559
                ],
                [
                    "O=C1CCc2ccc(OCCCCN3CC3)cc2NC2=C(Cl)CCN(C2)C(Cl)=CN1",
                    0.8224299065420559
                ],
                [
                    "O=C1CCc2ccc(OCCCCN3CC3)cc2-c2cccn2CCC(Cl)=C(Cl)N1",
                    0.8224299065420559
                ],
                [
                    "O=C1CCc2ccc(OCCCCCN3CC3)cc2NC2=CCN2CC(Cl)=C(Cl)N1",
                    0.8224299065420559
                ],
                [
                    "O=C1CCc2ccc(OCCCCCN3CC3)cc2NC2=C(Cl)N(CC=C(Cl)N1)C2",
                    0.8224299065420559
                ],
                [
                    "O=C1CCc2ccc(OCCCCCN3CC3)cc2NC2=C(Cl)CN2CC=C(Cl)N1",
                    0.8224299065420559
                ],
                [
                    "O=C1CCc2ccc(OCCCCCN3CC3)cc2NC2=C(Cl)CCN2C=C(Cl)N1",
                    0.8224299065420559
                ]
            ],
            "execution_time": 4.978159427642822,
            "number_scoring_function_calls": 1000,
            "metadata": {
                "top_1": 0.880503144654088,
                "top_10": 0.8534386047080679,
                "top_100": 0.8311775379130149,
                "internal_similarity_max": 0.9824561403508771,
                "internal_similarity_mean": 0.606321888876762,
                "internal_similarity_histogram_density": [
                    [
                        0.1,
                        0.0,
                        0.0,
                        0.0,
                        0.08200000000000002,
                        5.021999999999996,
                        3.762000000000001,
                        0.9340000000000002,
                        0.09000000000000002,
                        0.010000000000000004
                    ]
                ],
                "internal_similarity_histogram_bins": [
                    [
                        0.0,
                        0.1,
                        0.2,
                        0.30000000000000004,
                        0.4,
                        0.5,
                        0.6000000000000001,
                        0.7000000000000001,
                        0.8,
                        0.9,
                        1.0
                    ]
                ]
            }
        },
        {
            "benchmark_name": "Albuterol similarity",
            "score": 1.0,
            "optimized_molecules": [
                [
                    "Cc1c[pH]c(S)c1P(O)CNC(C)(C)P",
                    1.0
                ],
                [
                    "Cc1c[pH]c(S)c1C(O)CNC(C)(C)P",
                    1.0
                ],
                [
                    "Cc1c[pH]c(S)c1C(O)CNC(C)(C)C",
                    1.0
                ],
                [
                    "Cc1c[pH]c(O)c1P(O)CNC(C)(C)P",
                    1.0
                ],
                [
                    "Cc1c[pH]c(O)c1C(S)CNC(C)(C)C",
                    1.0
                ],
                [
                    "Cc1c[pH]c(O)c1C(O)CNC(C)(C)P",
                    1.0
                ],
                [
                    "Cc1c[pH]c(O)c1C(O)CNC(C)(C)C",
                    1.0
                ],
                [
                    "Cc1c(P(S)CNC(C)(C)C)c[pH]c1S",
                    1.0
                ],
                [
                    "Cc1c(P(O)CNC(C)(C)C)c[pH]c1S",
                    1.0
                ],
                [
                    "Cc1c(P(N)CNC(C)(C)P)c[pH]c1S",
                    1.0
                ],
                [
                    "Cc1c(P(N)CNC(C)(C)P)c[pH]c1O",
                    1.0
                ],
                [
                    "Cc1c(P(N)CNC(C)(C)C)c[pH]c1S",
                    1.0
                ],
                [
                    "Cc1c(P(N)CNC(C)(C)C)c[pH]c1O",
                    1.0
                ],
                [
                    "CPC(C)(P)NCP(O)c1c(PS)c[pH]c1S",
                    1.0
                ],
                [
                    "CPC(C)(P)NCP(N)c1c[pH]c(S)c1CO",
                    1.0
                ],
                [
                    "CPC(C)(C)NCP(N)c1c[pH]c(S)c1CO",
                    1.0
                ],
                [
                    "CPC(C)(C)NCC(O)c1c(PS)c[pH]c1S",
                    1.0
                ],
                [
                    "CCC(C)(P)NCP(S)c1c[pH]c(O)c1PO",
                    1.0
                ],
                [
                    "CCC(C)(P)NCP(S)c1c[pH]c(O)c1CO",
                    1.0
                ],
                [
                    "CCC(C)(P)NCP(O)c1c[pH]c(O)c1CO",
                    1.0
                ],
                [
                    "CCC(C)(P)NCP(N)c1c[pH]c(S)c1CS",
                    1.0
                ],
                [
                    "CCC(C)(P)NCP(N)c1c[pH]c(S)c1CO",
                    1.0
                ],
                [
                    "CCC(C)(P)NCP(N)c1c[pH]c(O)c1CO",
                    1.0
                ],
                [
                    "CCC(C)(P)NCC(O)c1c[pH]c(S)c1CO",
                    1.0
                ],
                [
                    "CCC(C)(P)NCC(O)c1c(PS)c[pH]c1S",
                    1.0
                ],
                [
                    "CCC(C)(P)NCC(O)c1c(PN)c[pH]c1O",
                    1.0
                ],
                [
                    "CCC(C)(C)NCP(S)c1c[pH]c(S)c1PO",
                    1.0
                ],
                [
                    "CCC(C)(C)NCP(S)c1c[pH]c(S)c1CO",
                    1.0
                ],
                [
                    "CCC(C)(C)NCP(S)c1c(PS)c[pH]c1O",
                    1.0
                ],
                [
                    "CCC(C)(C)NCP(O)c1c[pH]c(S)c1CO",
                    1.0
                ],
                [
                    "CCC(C)(C)NCP(O)c1c[pH]c(O)c1PS",
                    1.0
                ],
                [
                    "CCC(C)(C)NCP(O)c1c(PO)c[pH]c1O",
                    1.0
                ],
                [
                    "CCC(C)(C)NCP(O)c1c(PN)c[pH]c1O",
                    1.0
                ],
                [
                    "CCC(C)(C)NCP(N)c1c[pH]c(S)c1CO",
                    1.0
                ],
                [
                    "CCC(C)(C)NCC(S)c1c(PS)c[pH]c1S",
                    1.0
                ],
                [
                    "CCC(C)(C)NCC(O)c1c[pH]c(S)c1CO",
                    1.0
                ],
                [
                    "CCC(C)(C)NCC(O)c1c(PS)c[pH]c1S",
                    1.0
                ],
                [
                    "CCC(C)(C)NCC(O)c1c(PN)c[pH]c1S",
                    1.0
                ],
                [
                    "CCC(C)(C)NCC(O)c1c(PN)c[pH]c1O",
                    1.0
                ],
                [
                    "CC(P)(P)NCP(S)c1c(PS)c[pH]c1S",
                    1.0
                ],
                [
                    "CC(P)(P)NCP(O)c1c(PS)c[pH]c1S",
                    1.0
                ],
                [
                    "CC(P)(P)NCC(S)c1c(PS)c[pH]c1O",
                    1.0
                ],
                [
                    "CC(P)(P)NCC(S)c1c(PO)c[pH]c1S",
                    1.0
                ],
                [
                    "CC(P)(P)NCC(S)c1c(P)c[pH]c1S",
                    1.0
                ],
                [
                    "CC(P)(P)NCC(S)c1c(P)c[pH]c1O",
                    1.0
                ],
                [
                    "CC(P)(P)NCC(O)c1c(PN)c[pH]c1S",
                    1.0
                ],
                [
                    "CC(P)(P)NCC(O)c1c(P)c[pH]c1O",
                    1.0
                ],
                [
                    "CC(P)(CP)NCC(S)c1c(PN)c[pH]c1S",
                    1.0
                ],
                [
                    "CC(P)(CP)NCC(O)c1c(CS)c[pH]c1S",
                    1.0
                ],
                [
                    "CC(P)(CP)NCC(O)c1c(CO)c[pH]c1O",
                    1.0
                ],
                [
                    "CC(C)(P)NCP(S)c1c[pH]c(O)c1CO",
                    1.0
                ],
                [
                    "CC(C)(P)NCP(S)c1c(PS)c[pH]c1O",
                    1.0
                ],
                [
                    "CC(C)(P)NCP(O)c1c(P)c[pH]c1O",
                    1.0
                ],
                [
                    "CC(C)(P)NCP(N)c1c[pH]c(O)c1CO",
                    1.0
                ],
                [
                    "CC(C)(P)NCP(N)c1c(PN)c[pH]c1O",
                    1.0
                ],
                [
                    "CC(C)(P)NCP(N)c1c(P)c[pH]c1O",
                    1.0
                ],
                [
                    "CC(C)(P)NCC(S)c1c(PN)c[pH]c1S",
                    1.0
                ],
                [
                    "CC(C)(P)NCC(S)c1c(PN)c[pH]c1O",
                    1.0
                ],
                [
                    "CC(C)(P)NCC(S)c1c(P)c[pH]c1S",
                    1.0
                ],
                [
                    "CC(C)(P)NCC(O)c1c(PN)c[pH]c1S",
                    1.0
                ],
                [
                    "CC(C)(P)NCC(O)c1c(PN)c[pH]c1O",
                    1.0
                ],
                [
                    "CC(C)(P)NCC(O)c1c(P)c[pH]c1S",
                    1.0
                ],
                [
                    "CC(C)(P)NCC(O)c1c(P)c[pH]c1O",
                    1.0
                ],
                [
                    "CC(C)(P)NCC(O)c1c(CS)c[pH]c1S",
                    1.0
                ],
                [
                    "CC(C)(P)NCC(O)c1c(CS)c[pH]c1O",
                    1.0
                ],
                [
                    "CC(C)(P)NCC(O)c1c(CO)c[pH]c1O",
                    1.0
                ],
                [
                    "CC(C)(CP)NCP(S)c1c(PS)c[pH]c1O",
                    1.0
                ],
                [
                    "CC(C)(CP)NCP(O)c1c[pH]c(S)c1CS",
                    1.0
                ],
                [
                    "CC(C)(CP)NCP(O)c1c[pH]c(O)c1PS",
                    1.0
                ],
                [
                    "CC(C)(CP)NCP(N)c1c(PO)c[pH]c1O",
                    1.0
                ],
                [
                    "CC(C)(CP)NCC(S)c1c(PN)c[pH]c1S",
                    1.0
                ],
                [
                    "CC(C)(CP)NCC(O)c1c(PN)c[pH]c1S",
                    1.0
                ],
                [
                    "CC(C)(CP)NCC(O)c1c(PN)c[pH]c1O",
                    1.0
                ],
                [
                    "CC(C)(CP)NCC(O)c1c(CS)c[pH]c1O",
                    1.0
                ],
                [
                    "CC(C)(CP)NCC(O)c1c(CO)c[pH]c1O",
                    1.0
                ],
                [
                    "CC(C)(C)NCP(S)c1c[pH]c(S)c1CO",
                    1.0
                ],
                [
                    "CC(C)(C)NCP(O)c1c[pH]c(S)c1CS",
                    1.0
                ],
                [
                    "CC(C)(C)NCP(O)c1c[pH]c(S)c1CO",
                    1.0
                ],
                [
                    "CC(C)(C)NCP(O)c1c[pH]c(O)c1PS",
                    1.0
                ],
                [
                    "CC(C)(C)NCP(O)c1c[pH]c(O)c1PO",
                    1.0
                ],
                [
                    "CC(C)(C)NCP(O)c1c[pH]c(O)c1P",
                    1.0
                ],
                [
                    "CC(C)(C)NCP(O)c1c(PO)c[pH]c1O",
                    1.0
                ],
                [
                    "CC(C)(C)NCP(O)c1c(PN)c[pH]c1O",
                    1.0
                ],
                [
                    "CC(C)(C)NCP(O)c1c(P)c[pH]c1O",
                    1.0
                ],
                [
                    "CC(C)(C)NCP(N)c1c[pH]c(S)c1CO",
                    1.0
                ],
                [
                    "CC(C)(C)NCP(N)c1c(PO)c[pH]c1O",
                    1.0
                ],
                [
                    "CC(C)(C)NCP(N)c1c(PN)c[pH]c1O",
                    1.0
                ],
                [
                    "CC(C)(C)NCC(S)c1c(PS)c[pH]c1S",
                    1.0
                ],
                [
                    "CC(C)(C)NCC(S)c1c(PS)c[pH]c1O",
                    1.0
                ],
                [
                    "CC(C)(C)NCC(S)c1c(PN)c[pH]c1O",
                    1.0
                ],
                [
                    "CC(C)(C)NCC(S)c1c(P)c[pH]c1S",
                    1.0
                ],
                [
                    "CC(C)(C)NCC(S)c1c(P)c[pH]c1O",
                    1.0
                ],
                [
                    "CC(C)(C)NCC(O)c1c(PS)c[pH]c1S",
                    1.0
                ],
                [
                    "CC(C)(C)NCC(O)c1c(PO)c[pH]c1S",
                    1.0
                ],
                [
                    "CC(C)(C)NCC(O)c1c(PN)c[pH]c1S",
                    1.0
                ],
                [
                    "CC(C)(C)NCC(O)c1c(PN)c[pH]c1O",
                    1.0
                ],
                [
                    "CC(C)(C)NCC(O)c1c(P)c[pH]c1S",
                    1.0
                ],
                [
                    "CC(C)(C)NCC(O)c1c(P)c[pH]c1O",
                    1.0
                ],
                [
                    "CC(C)(C)NCC(O)c1c(CS)c[pH]c1S",
                    1.0
                ],
                [
                    "CC(C)(C)NCC(O)c1c(CO)c[pH]c1S",
                    1.0
                ]
            ],
            "execution_time": 2.427373170852661,
            "number_scoring_function_calls": 1000,
            "metadata": {
                "top_1": 1.0,
                "top_10": 1.0,
                "top_100": 1.0,
                "internal_similarity_max": 0.8536585365853658,
                "internal_similarity_mean": 0.3539239942986656,
                "internal_similarity_histogram_density": [
                    [
                        0.1,
                        0.174,
                        3.8419999999999987,
                        3.0340000000000007,
                        1.4200000000000004,
                        0.9499999999999991,
                        0.19800000000000004,
                        0.25000000000000006,
                        0.03200000000000001,
                        0.0
                    ]
                ],
                "internal_similarity_histogram_bins": [
                    [
                        0.0,
                        0.1,
                        0.2,
                        0.30000000000000004,
                        0.4,
                        0.5,
                        0.6000000000000001,
                        0.7000000000000001,
                        0.8,
                        0.9,
                        1.0
                    ]
                ]
            }
        },
        {
            "benchmark_name": "Mestranol similarity",
            "score": 1.0,
            "optimized_molecules": [
                [
                    "COc1c#cc2c(c1)CC2C1CCCC2(C)C1CCC2(O)C#[SH]",
                    1.0
                ],
                [
                    "C#CCC12CCCC(C3CCc4cc(OC)c#cc43)C1CC2(C)O",
                    1.0
                ],
                [
                    "C#CC12CCCC(C3CCc4cc(OC)c#cc43)C1CC2(C)O",
                    1.0
                ],
                [
                    "C#CC1(O)SC2C(C3Cc4cc(OC)c#cc43)CCCC21C",
                    1.0
                ],
                [
                    "C#CC1(O)SC2C(C3CCc4cc(OC)c#cc43)CCCC21C",
                    1.0
                ],
                [
                    "C#CC1(O)CSCC2C(C3CCc4cc(OC)ccc43)CCCC21C",
                    1.0
                ],
                [
                    "C#CC1(O)CSC2C(C3CCc4cc(OC)ccc43)CCC21C",
                    1.0
                ],
                [
                    "C#CC1(O)CCSC2C(C3CCc4cc(OC)ccc43)CCC21C",
                    1.0
                ],
                [
                    "C#CC1(O)CCCCC2C(C3Cc4cc(OC)ccc43)CCC21C",
                    1.0
                ],
                [
                    "C#CC1(O)CCCCC2C(C3Cc4cc(OC)c#cc43)CCCC21C",
                    1.0
                ],
                [
                    "C#CC1(O)CCCCC2C(C3Cc4cc(OC)c#cc43)CCC21C",
                    1.0
                ],
                [
                    "C#CC1(O)CCCCC2C(C3CCc4cc(OC)c#cc43)CCC21C",
                    1.0
                ],
                [
                    "C#CC1(O)CCCCC2C(C3CCc4cc(OC)c#cc43)CC21C",
                    1.0
                ],
                [
                    "C#CC1(O)CCCC2C(C3Cc4cc(OCC)c#cc43)CCC21C",
                    1.0
                ],
                [
                    "C#CC1(O)CCCC2C(C3Cc4cc(OCC)c#cc43)CC21C",
                    1.0
                ],
                [
                    "C#CC1(O)CCCC2C(C3Cc4cc(OC)c#cc43)CCNC21C",
                    1.0
                ],
                [
                    "C#CC1(O)CCCC2C(C3Cc4cc(OC)c#cc43)CCCC21C",
                    1.0
                ],
                [
                    "C#CC1(O)CCCC2C(C3Cc4cc(OC)c#cc43)CCC21C",
                    1.0
                ],
                [
                    "C#CC1(O)CCCC2C(C3Cc4cc(OC)c#cc43)CC21C",
                    1.0
                ],
                [
                    "C#CC1(O)CCCC2C(C3CCc4cc(OC)ccc43)CCCC21C",
                    1.0
                ],
                [
                    "C#CC1(O)CCCC2C(C3CCc4cc(OC)c#cc43)COC21C",
                    1.0
                ],
                [
                    "C#CC1(O)CCCC2C(C3CCc4cc(OC)c#cc43)CNC21C",
                    1.0
                ],
                [
                    "C#CC1(O)CCCC2C(C3CCc4cc(OC)c#cc43)CCC21C",
                    1.0
                ],
                [
                    "C#CC1(O)CCCC2C(C3CCc4cc(OC)c#cc43)CC21C",
                    1.0
                ],
                [
                    "C#CC1(O)CCC2C(C3PCc4cc(OC)c#cc43)CCCC21C",
                    1.0
                ],
                [
                    "C#CC1(O)CCC2C(C3PCc4cc(OC)c#cc43)CCC21C",
                    1.0
                ],
                [
                    "C#CC1(O)CCC2C(C3Cc4cc(OS)c#cc43)CCC21C",
                    1.0
                ],
                [
                    "C#CC1(O)CCC2C(C3Cc4cc(OF)c#cc43)CCCC21C",
                    1.0
                ],
                [
                    "C#CC1(O)CCC2C(C3Cc4cc(OF)c#cc43)CCC21C",
                    1.0
                ],
                [
                    "C#CC1(O)CCC2C(C3Cc4cc(OCF)c#cc43)CCC21C",
                    1.0
                ],
                [
                    "C#CC1(O)CCC2C(C3Cc4cc(OCC)c#cc43)CC21C",
                    1.0
                ],
                [
                    "C#CC1(O)CCC2C(C3Cc4cc(OC)c#cc43)COCC21C",
                    1.0
                ],
                [
                    "C#CC1(O)CCC2C(C3Cc4cc(OC)c#cc43)COC21C",
                    1.0
                ],
                [
                    "C#CC1(O)CCC2C(C3Cc4cc(OC)c#cc43)CNC21C",
                    1.0
                ],
                [
                    "C#CC1(O)CCC2C(C3Cc4cc(OC)c#cc43)CCCC21CC",
                    1.0
                ],
                [
                    "C#CC1(O)CCC2C(C3Cc4cc(OC)c#cc43)CCC21C",
                    1.0
                ],
                [
                    "C#CC1(O)CCC2C(C3Cc4cc(OC)c#cc43)CC21C",
                    1.0
                ],
                [
                    "C#CC1(O)CCC2C(C3Cc4cc(C)c#cc43)CCCC21C",
                    1.0
                ],
                [
                    "C#CC1(O)CCC2C(C3CPCc4cc(OC)c#cc43)CCCC21C",
                    1.0
                ],
                [
                    "C#CC1(O)CCC2C(C3CPCc4cc(OC)c#cc43)CCC21C",
                    1.0
                ],
                [
                    "C#CC1(O)CCC2C(C3COCCc4cc(OC)c#cc43)CCCC21C",
                    1.0
                ],
                [
                    "C#CC1(O)CCC2C(C3CNc4cc(OC)c#cc43)CCC21C",
                    1.0
                ],
                [
                    "C#CC1(O)CCC2C(C3CCc4cc(ON)c#cc43)CCC21C",
                    1.0
                ],
                [
                    "C#CC1(O)CCC2C(C3CCc4cc(OF)c#cc43)CCC21C",
                    1.0
                ],
                [
                    "C#CC1(O)CCC2C(C3CCc4cc(OCC)c#cc43)CCC21C",
                    1.0
                ],
                [
                    "C#CC1(O)CCC2C(C3CCc4cc(OC)ccc43)CCC21C",
                    1.0
                ],
                [
                    "C#CC1(O)CCC2C(C3CCc4cc(OC)c#cc43)CSC21C",
                    1.0
                ],
                [
                    "C#CC1(O)CCC2C(C3CCc4cc(OC)c#cc43)CNC21C",
                    1.0
                ],
                [
                    "C#CC1(O)CCC2C(C3CCc4cc(OC)c#cc43)CCCC21C",
                    1.0
                ],
                [
                    "C#CC1(O)CCC2C(C3CCc4cc(OC)c#cc43)CCC21C",
                    1.0
                ],
                [
                    "C#CC1(O)CCC2C(C3CCc4cc(OC)c#cc43)CC21C",
                    1.0
                ],
                [
                    "C#CC1(O)CCC2C(C3CCc4cc(C)c#cc43)CCCC21C",
                    1.0
                ],
                [
                    "C#CC1(O)CCC2C(C3CCCc4cc(ON)c#cc43)CCC21C",
                    1.0
                ],
                [
                    "C#CC1(O)CCC2C(C3CCCc4cc(OCl)c#cc43)CCC21C",
                    1.0
                ],
                [
                    "C#CC1(O)CCC2C(C3CCCc4cc(OCC)c#cc43)CCC21C",
                    1.0
                ],
                [
                    "C#CC1(O)CCC2C(C3CCCc4cc(OC)c#cc43)CNC21C",
                    1.0
                ],
                [
                    "C#CC1(O)CCC2C(C3CCCc4cc(OC)c#cc43)CCC21C",
                    1.0
                ],
                [
                    "C#CC1(O)CCC2C(C3CCCc4cc(OC)c#cc43)CC21C",
                    1.0
                ],
                [
                    "C#CC1(O)CCC2C(C3CCCCc4cc(OC)c#cc43)CCCC21C",
                    1.0
                ],
                [
                    "C#CC1(O)CCC2C(C3CCCCc4cc(OC)c#cc43)CCC21C",
                    1.0
                ],
                [
                    "C#CC1(O)CCC2C(C3CCC4=C3C=CCC(OC)=C4)CCCC21C",
                    1.0
                ],
                [
                    "C#CC1(O)CC2C(C3PCc4cc(OC)c#cc43)CCCC21C",
                    1.0
                ],
                [
                    "C#CC1(O)CC2C(C3Cc4cc(OF)c#cc43)CCCC21C",
                    1.0
                ],
                [
                    "C#CC1(O)CC2C(C3Cc4cc(OCC)ccc43)CCCCC21C",
                    1.0
                ],
                [
                    "C#CC1(O)CC2C(C3Cc4cc(OCC)ccc43)CCCC21C",
                    1.0
                ],
                [
                    "C#CC1(O)CC2C(C3Cc4cc(OCC)c#cc43)CCCCC21C",
                    1.0
                ],
                [
                    "C#CC1(O)CC2C(C3Cc4cc(OCC)c#cc43)CCCC21C",
                    1.0
                ],
                [
                    "C#CC1(O)CC2C(C3Cc4cc(OC)c#cc43)COCCC21C",
                    1.0
                ],
                [
                    "C#CC1(O)CC2C(C3Cc4cc(OC)c#cc43)COCC21C",
                    1.0
                ],
                [
                    "C#CC1(O)CC2C(C3Cc4cc(OC)c#cc43)CCOCCC21C",
                    1.0
                ],
                [
                    "C#CC1(O)CC2C(C3Cc4cc(OC)c#cc43)CCOCC21C",
                    1.0
                ],
                [
                    "C#CC1(O)CC2C(C3Cc4cc(OC)c#cc43)CCCCCC21C",
                    1.0
                ],
                [
                    "C#CC1(O)CC2C(C3Cc4cc(OC)c#cc43)CCCCC21C",
                    1.0
                ],
                [
                    "C#CC1(O)CC2C(C3Cc4cc(OC)c#cc43)CCCC21CC",
                    1.0
                ],
                [
                    "C#CC1(O)CC2C(C3Cc4cc(OC)c#cc43)CCCC21C",
                    1.0
                ],
                [
                    "C#CC1(O)CC2C(C3Cc4cc(OC)c#cc43)CCC21CC",
                    1.0
                ],
                [
                    "C#CC1(O)CC2C(C3Cc4cc(OC)c#cc43)CCC21C",
                    1.0
                ],
                [
                    "C#CC1(O)CC2C(C3Cc4cc(CC)c#cc43)CCCC21C",
                    1.0
                ],
                [
                    "C#CC1(O)CC2C(C3Cc4c#cc(OC)cc4C3)CCCC21C",
                    1.0
                ],
                [
                    "C#CC1(O)CC2C(C3COc4cc(OC)c#cc43)CCCC21C",
                    1.0
                ],
                [
                    "C#CC1(O)CC2C(C3COCc4cc(OC)c#cc43)CCCCC21C",
                    1.0
                ],
                [
                    "C#CC1(O)CC2C(C3COCc4cc(OC)c#cc43)CCCC21C",
                    1.0
                ],
                [
                    "C#CC1(O)CC2C(C3CCc4cc(OO)c#cc43)CCCC21C",
                    1.0
                ],
                [
                    "C#CC1(O)CC2C(C3CCc4cc(OCC)c#cc43)CCCC21C",
                    1.0
                ],
                [
                    "C#CC1(O)CC2C(C3CCc4cc(OC)c#cc43)CCOC21C",
                    1.0
                ],
                [
                    "C#CC1(O)CC2C(C3CCc4cc(OC)c#cc43)CCNC21C",
                    1.0
                ],
                [
                    "C#CC1(O)CC2C(C3CCc4cc(OC)c#cc43)CCCCC21C",
                    1.0
                ],
                [
                    "C#CC1(O)CC2C(C3CCc4cc(OC)c#cc43)CCCC21CC",
                    1.0
                ],
                [
                    "C#CC1(O)CC2C(C3CCc4cc(OC)c#cc43)CCCC21C",
                    1.0
                ],
                [
                    "C#CC1(O)CC2C(C3CCc4cc(OC)c#cc43)CCCC2(C)C1",
                    1.0
                ],
                [
                    "C#CC1(O)CC2C(C3CCc4cc(OC)c#cc43)CCC21CC",
                    1.0
                ],
                [
                    "C#CC1(O)CC2C(C3CCc4cc(OC)c#cc43)CCC21C",
                    1.0
                ],
                [
                    "C#CC1(O)CC2C(C3CCc4cc(OC)c#cc43)CC21C",
                    1.0
                ],
                [
                    "C#CC1(O)CC2C(C3CCc4cc(CC)c#cc43)CCCC21C",
                    1.0
                ],
                [
                    "C#CC1(O)CC2C(C3CCc4cc(C)c#cc43)CCCC21C",
                    1.0
                ],
                [
                    "C#CC1(O)CC2C(C3CCOCc4cc(OC)c#cc43)CCCC21C",
                    1.0
                ],
                [
                    "C#CC1(O)CC2C(C3CCCc4cc(OC)c#cc43)CCC21C",
                    1.0
                ],
                [
                    "C#CC1(O)CC2C(C3CCCCc4cc(OC)c#cc43)CCC21C",
                    1.0
                ],
                [
                    "C#CC1(CO)CCC2C(C3CCc4cc(OC)c#cc43)CCC21C",
                    1.0
                ],
                [
                    "C#CC1(CO)CC2C(C3CCc4cc(OC)c#cc43)CCCC21C",
                    1.0
                ]
            ],
            "execution_time": 3.3717825412750244,
            "number_scoring_function_calls": 1000,
            "metadata": {
                "top_1": 1.0,
                "top_10": 1.0,
                "top_100": 1.0,
                "internal_similarity_max": 0.9807692307692307,
                "internal_similarity_mean": 0.5439666709618401,
                "internal_similarity_histogram_density": [
                    [
                        0.1,
                        0.0,
                        0.09199999999999997,
                        0.9600000000000002,
                        2.232,
                        3.517999999999997,
                        2.0520000000000005,
                        0.7260000000000002,
                        0.28800000000000003,
                        0.03200000000000001
                    ]
                ],
                "internal_similarity_histogram_bins": [
                    [
                        0.0,
                        0.1,
                        0.2,
                        0.30000000000000004,
                        0.4,
                        0.5,
                        0.6000000000000001,
                        0.7000000000000001,
                        0.8,
                        0.9,
                        1.0
                    ]
                ]
            }
        },
        {
            "benchmark_name": "C11H24",
            "score": 1.0,
            "optimized_molecules": [
                [
                    "CCCCCCCCCCC",
                    1.0
                ],
                [
                    "CCCCCCCCC(C)C",
                    1.0
                ],
                [
                    "CCCCCCCC(C)CC",
                    1.0
                ],
                [
                    "CCCCCCCC(C)(C)C",
                    1.0
                ],
                [
                    "CCCCCCC(CC)CC",
                    1.0
                ],
                [
                    "CCCCCCC(C)CCC",
                    1.0
                ],
                [
                    "CCCCCCC(C)C(C)C",
                    1.0
                ],
                [
                    "CCCCCCC(C)(C)CC",
                    1.0
                ],
                [
                    "CCCCCC(CC)CCC",
                    1.0
                ],
                [
                    "CCCCCC(CC)C(C)C",
                    1.0
                ],
                [
                    "CCCCCC(C)CCCC",
                    1.0
                ],
                [
                    "CCCCCC(C)CC(C)C",
                    1.0
                ],
                [
                    "CCCCCC(C)C(C)CC",
                    1.0
                ],
                [
                    "CCCCCC(C)C(C)(C)C",
                    1.0
                ],
                [
                    "CCCCCC(C)(CC)CC",
                    1.0
                ],
                [
                    "CCCCCC(C)(C)CCC",
                    1.0
                ],
                [
                    "CCCCCC(C)(C)C(C)C",
                    1.0
                ],
                [
                    "CCCCC(CCC)CCC",
                    1.0
                ],
                [
                    "CCCCC(CCC)C(C)C",
                    1.0
                ],
                [
                    "CCCCC(CC)CCCC",
                    1.0
                ],
                [
                    "CCCCC(CC)CC(C)C",
                    1.0
                ],
                [
                    "CCCCC(CC)C(C)CC",
                    1.0
                ],
                [
                    "CCCCC(CC)C(C)(C)C",
                    1.0
                ],
                [
                    "CCCCC(CC)(CC)CC",
                    1.0
                ],
                [
                    "CCCCC(C)CCC(C)C",
                    1.0
                ],
                [
                    "CCCCC(C)CC(C)CC",
                    1.0
                ],
                [
                    "CCCCC(C)CC(C)(C)C",
                    1.0
                ],
                [
                    "CCCCC(C)C(CC)CC",
                    1.0
                ],
                [
                    "CCCCC(C)C(C)CCC",
                    1.0
                ],
                [
                    "CCCCC(C)C(C)C(C)C",
                    1.0
                ],
                [
                    "CCCCC(C)C(C)(C)CC",
                    1.0
                ],
                [
                    "CCCCC(C)(CC)CCC",
                    1.0
                ],
                [
                    "CCCCC(C)(CC)C(C)C",
                    1.0
                ],
                [
                    "CCCCC(C)(C)CCCC",
                    1.0
                ],
                [
                    "CCCCC(C)(C)CC(C)C",
                    1.0
                ],
                [
                    "CCCCC(C)(C)C(C)CC",
                    1.0
                ],
                [
                    "CCCCC(C)(C)C(C)(C)C",
                    1.0
                ],
                [
                    "CCCCC(C(C)C)C(C)C",
                    1.0
                ],
                [
                    "CCCC(CCC)CC(C)C",
                    1.0
                ],
                [
                    "CCCC(CCC)C(C)CC",
                    1.0
                ],
                [
                    "CCCC(CCC)C(C)(C)C",
                    1.0
                ],
                [
                    "CCCC(CC)CCC(C)C",
                    1.0
                ],
                [
                    "CCCC(CC)CC(C)CC",
                    1.0
                ],
                [
                    "CCCC(CC)CC(C)(C)C",
                    1.0
                ],
                [
                    "CCCC(CC)C(CC)CC",
                    1.0
                ],
                [
                    "CCCC(CC)C(C)C(C)C",
                    1.0
                ],
                [
                    "CCCC(CC)C(C)(C)CC",
                    1.0
                ],
                [
                    "CCCC(CC)(CC)CCC",
                    1.0
                ],
                [
                    "CCCC(CC)(CC)C(C)C",
                    1.0
                ],
                [
                    "CCCC(CC(C)C)C(C)C",
                    1.0
                ],
                [
                    "CCCC(C)CCCC(C)C",
                    1.0
                ],
                [
                    "CCCC(C)CCC(C)CC",
                    1.0
                ],
                [
                    "CCCC(C)CCC(C)(C)C",
                    1.0
                ],
                [
                    "CCCC(C)CC(CC)CC",
                    1.0
                ],
                [
                    "CCCC(C)CC(C)CCC",
                    1.0
                ],
                [
                    "CCCC(C)CC(C)C(C)C",
                    1.0
                ],
                [
                    "CCCC(C)CC(C)(C)CC",
                    1.0
                ],
                [
                    "CCCC(C)C(CC)CCC",
                    1.0
                ],
                [
                    "CCCC(C)C(CC)C(C)C",
                    1.0
                ],
                [
                    "CCCC(C)C(C)CC(C)C",
                    1.0
                ],
                [
                    "CCCC(C)C(C)C(C)CC",
                    1.0
                ],
                [
                    "CCCC(C)C(C)C(C)(C)C",
                    1.0
                ],
                [
                    "CCCC(C)C(C)(CC)CC",
                    1.0
                ],
                [
                    "CCCC(C)C(C)(C)CCC",
                    1.0
                ],
                [
                    "CCCC(C)C(C)(C)C(C)C",
                    1.0
                ],
                [
                    "CCCC(C)(CCC)CCC",
                    1.0
                ],
                [
                    "CCCC(C)(CCC)C(C)C",
                    1.0
                ],
                [
                    "CCCC(C)(CC)CC(C)C",
                    1.0
                ],
                [
                    "CCCC(C)(CC)C(C)CC",
                    1.0
                ],
                [
                    "CCCC(C)(CC)C(C)(C)C",
                    1.0
                ],
                [
                    "CCCC(C)(C)CCC(C)C",
                    1.0
                ],
                [
                    "CCCC(C)(C)CC(C)CC",
                    1.0
                ],
                [
                    "CCCC(C)(C)CC(C)(C)C",
                    1.0
                ],
                [
                    "CCCC(C)(C)C(CC)CC",
                    1.0
                ],
                [
                    "CCCC(C)(C)C(C)C(C)C",
                    1.0
                ],
                [
                    "CCCC(C)(C)C(C)(C)CC",
                    1.0
                ],
                [
                    "CCCC(C)(C(C)C)C(C)C",
                    1.0
                ],
                [
                    "CCCC(C(C)C)C(C)CC",
                    1.0
                ],
                [
                    "CCCC(C(C)C)C(C)(C)C",
                    1.0
                ],
                [
                    "CCC(CCC(C)C)C(C)C",
                    1.0
                ],
                [
                    "CCC(CC)CCCC(C)C",
                    1.0
                ],
                [
                    "CCC(CC)CCC(C)(C)C",
                    1.0
                ],
                [
                    "CCC(CC)CC(CC)CC",
                    1.0
                ],
                [
                    "CCC(CC)CC(C)C(C)C",
                    1.0
                ],
                [
                    "CCC(CC)CC(C)(C)CC",
                    1.0
                ],
                [
                    "CCC(CC)C(CC)C(C)C",
                    1.0
                ],
                [
                    "CCC(CC)C(C)CC(C)C",
                    1.0
                ],
                [
                    "CCC(CC)C(C)C(C)(C)C",
                    1.0
                ],
                [
                    "CCC(CC)C(C)(CC)CC",
                    1.0
                ],
                [
                    "CCC(CC)C(C)(C)C(C)C",
                    1.0
                ],
                [
                    "CCC(CC)(CC)CC(C)C",
                    1.0
                ],
                [
                    "CCC(CC)(CC)C(C)(C)C",
                    1.0
                ],
                [
                    "CCC(CC)(C(C)C)C(C)C",
                    1.0
                ],
                [
                    "CCC(CC(C)C)CC(C)C",
                    1.0
                ],
                [
                    "CCC(CC(C)C)C(C)(C)C",
                    1.0
                ],
                [
                    "CCC(CC(C)(C)C)C(C)C",
                    1.0
                ],
                [
                    "CCC(C)CCCCC(C)C",
                    1.0
                ],
                [
                    "CCC(C)CCCC(C)CC",
                    1.0
                ],
                [
                    "CCC(C)CCCC(C)(C)C",
                    1.0
                ],
                [
                    "CCC(C)CCC(CC)CC",
                    1.0
                ],
                [
                    "CCC(C)CCC(C)C(C)C",
                    1.0
                ],
                [
                    "CCC(C)CCC(C)(C)CC",
                    1.0
                ],
                [
                    "CCC(C)CC(CC)C(C)C",
                    1.0
                ],
                [
                    "CCC(C)CC(C)CC(C)C",
                    1.0
                ],
                [
                    "CCC(C)CC(C)C(C)CC",
                    1.0
                ],
                [
                    "CCC(C)CC(C)C(C)(C)C",
                    1.0
                ],
                [
                    "CCC(C)CC(C)(CC)CC",
                    1.0
                ],
                [
                    "CCC(C)CC(C)(C)C(C)C",
                    1.0
                ],
                [
                    "CCC(C)C(CC)CC(C)C",
                    1.0
                ],
                [
                    "CCC(C)C(CC)C(C)CC",
                    1.0
                ],
                [
                    "CCC(C)C(CC)C(C)(C)C",
                    1.0
                ],
                [
                    "CCC(C)C(CC)(CC)CC",
                    1.0
                ],
                [
                    "CCC(C)C(C)CCC(C)C",
                    1.0
                ],
                [
                    "CCC(C)C(C)CC(C)(C)C",
                    1.0
                ],
                [
                    "CCC(C)C(C)C(CC)CC",
                    1.0
                ],
                [
                    "CCC(C)C(C)C(C)C(C)C",
                    1.0
                ],
                [
                    "CCC(C)C(C)C(C)(C)CC",
                    1.0
                ],
                [
                    "CCC(C)C(C)(CC)C(C)C",
                    1.0
                ],
                [
                    "CCC(C)C(C)(C)CC(C)C",
                    1.0
                ],
                [
                    "CCC(C)C(C)(C)C(C)CC",
                    1.0
                ],
                [
                    "CCC(C)C(C)(C)C(C)(C)C",
                    1.0
                ],
                [
                    "CCC(C)C(C(C)C)C(C)C",
                    1.0
                ],
                [
                    "CCC(C)(CC)CCC(C)C",
                    1.0
                ],
                [
                    "CCC(C)(CC)CC(C)(C)C",
                    1.0
                ],
                [
                    "CCC(C)(CC)C(C)C(C)C",
                    1.0
                ],
                [
                    "CCC(C)(CC(C)C)C(C)C",
                    1.0
                ],
                [
                    "CCC(C)(C)CCCC(C)C",
                    1.0
                ],
                [
                    "CCC(C)(C)CCC(C)(C)C",
                    1.0
                ],
                [
                    "CCC(C)(C)CC(C)C(C)C",
                    1.0
                ],
                [
                    "CCC(C)(C)CC(C)(C)CC",
                    1.0
                ],
                [
                    "CCC(C)(C)C(C)CC(C)C",
                    1.0
                ],
                [
                    "CCC(C)(C)C(C)C(C)(C)C",
                    1.0
                ],
                [
                    "CCC(C)(C)C(C)(CC)CC",
                    1.0
                ],
                [
                    "CCC(C)(C)C(C)(C)C(C)C",
                    1.0
                ],
                [
                    "CCC(C)(C(C)C)C(C)(C)C",
                    1.0
                ],
                [
                    "CCC(C(C)C)C(C)C(C)C",
                    1.0
                ],
                [
                    "CCC(C(C)C)C(C)(C)CC",
                    1.0
                ],
                [
                    "CCC(C(C)(C)C)C(C)(C)C",
                    1.0
                ],
                [
                    "CC(CC(C)(C)C)C(C)(C)C",
                    1.0
                ],
                [
                    "CC(C)CCCCCC(C)C",
                    1.0
                ],
                [
                    "CC(C)CCCCC(C)(C)C",
                    1.0
                ],
                [
                    "CC(C)CCCC(C)C(C)C",
                    1.0
                ],
                [
                    "CC(C)CCC(C)CC(C)C",
                    1.0
                ],
                [
                    "CC(C)CCC(C)C(C)(C)C",
                    1.0
                ],
                [
                    "CC(C)CCC(C)(C)C(C)C",
                    1.0
                ],
                [
                    "CC(C)CC(C)CC(C)(C)C",
                    1.0
                ],
                [
                    "CC(C)CC(C)C(C)C(C)C",
                    1.0
                ],
                [
                    "CC(C)CC(C)(C)CC(C)C",
                    1.0
                ],
                [
                    "CC(C)CC(C)(C)C(C)(C)C",
                    1.0
                ],
                [
                    "CC(C)CC(C(C)C)C(C)C",
                    1.0
                ],
                [
                    "CC(C)C(C)CCC(C)(C)C",
                    1.0
                ],
                [
                    "CC(C)C(C)CC(C)C(C)C",
                    1.0
                ],
                [
                    "CC(C)C(C)C(C)C(C)(C)C",
                    1.0
                ],
                [
                    "CC(C)C(C)C(C)(C)C(C)C",
                    1.0
                ],
                [
                    "CC(C)C(C)(C)CC(C)(C)C",
                    1.0
                ],
                [
                    "CC(C)C(C)(C(C)C)C(C)C",
                    1.0
                ],
                [
                    "CC(C)C(C(C)C)C(C)(C)C",
                    1.0
                ],
                [
                    "CC(C)(C)CCCC(C)(C)C",
                    1.0
                ],
                [
                    "CC(C)(C)C(C)(C)C(C)(C)C",
                    1.0
                ]
            ],
            "execution_time": 2.376098871231079,
            "number_scoring_function_calls": 1000,
            "metadata": {
                "top_159": 1.0,
                "internal_similarity_max": 0.7777777777777778,
                "internal_similarity_mean": 0.24693232087435196,
                "internal_similarity_histogram_density": [
                    [
                        0.23772793797713698,
                        2.7910288358846564,
                        4.548870693406114,
                        1.7032554092005856,
                        0.5371622957952614,
                        0.15822158933586475,
                        0.01740437482694514,
                        0.006328863573434596,
                        0.0,
                        0.0
                    ]
                ],
                "internal_similarity_histogram_bins": [
                    [
                        0.0,
                        0.1,
                        0.2,
                        0.30000000000000004,
                        0.4,
                        0.5,
                        0.6000000000000001,
                        0.7000000000000001,
                        0.8,
                        0.9,
                        1.0
                    ]
                ]
            }
        },
        {
            "benchmark_name": "C9H10N2O2PF2Cl",
            "score": 1.0,
            "optimized_molecules": [
                [
                    "OP1C(CF)C2CC3C(OF)=CC4(Cl)NN1C324",
                    1.0
                ],
                [
                    "OP1C(CC(F)OF)C2C3C=CC4(Cl)NN1C324",
                    1.0
                ],
                [
                    "OP1C(CC(F)OF)C2C3C(Cl)=CC4NN1C432",
                    1.0
                ],
                [
                    "ONC1(Cl)C=CC2(OF)C34CP(NC123)C4CF",
                    1.0
                ],
                [
                    "ONC(F)=CC1=CCC2C1(O)C21C(Cl)P1NF",
                    1.0
                ],
                [
                    "ON1P2CC23CC2(O)C=C(C(F)F)C(NCl)C123",
                    1.0
                ],
                [
                    "ON1P2CC23CC2(O)C(CF)=CC(N(F)Cl)C123",
                    1.0
                ],
                [
                    "ON1P2CC23CC2(O)C(C(F)F)=CC(NCl)C123",
                    1.0
                ],
                [
                    "ON1N2PC(CC(F)OF)C3C4C=CC1(Cl)C432",
                    1.0
                ],
                [
                    "OCCP1CC2(F)C3C(O)=CC4(Cl)N(F)N1C324",
                    1.0
                ],
                [
                    "OCCC1PN2NC3(Cl)C=C(OF)C4C1(F)C423",
                    1.0
                ],
                [
                    "OCCC1P2NC34C(Cl)(NF)C=C(F)C3(O)C124",
                    1.0
                ],
                [
                    "OCCC1=C(F)C2(O)C34CP3NC24C1(Cl)NF",
                    1.0
                ],
                [
                    "OCC1P2NCC34C(Cl)(NF)C=C(F)C3(O)C124",
                    1.0
                ],
                [
                    "OCC1P2N(CF)C34C(NO)C(Cl)=CC3(F)C124",
                    1.0
                ],
                [
                    "OCC1CC23P1NC21C(Cl)(NF)C=C(F)C31O",
                    1.0
                ],
                [
                    "OCC1C=CC2C13N(F)P1C(NF)C(O)(Cl)C213",
                    1.0
                ],
                [
                    "OCC1C(Cl)=CC2C13N(F)P1C(NF)C(O)C213",
                    1.0
                ],
                [
                    "OCC1=CC2(OF)C34CP3NCC24C1(Cl)NF",
                    1.0
                ],
                [
                    "OCC1=C(NF)C(CF)C23NP4C(Cl)C42C13O",
                    1.0
                ],
                [
                    "OCC1=C(F)C2(O)C34CP3NCC24C1(Cl)NF",
                    1.0
                ],
                [
                    "OCC1(Cl)P2N(CF)C34C(NOF)C=CC3C241",
                    1.0
                ],
                [
                    "OC1P2N(O)C34C(NCl)C=C(C(F)F)C3CC124",
                    1.0
                ],
                [
                    "OC1C(Cl)=CC2C13N(F)P1C(NCF)C(O)C213",
                    1.0
                ],
                [
                    "OC1=CC2NC13C2NP1C3C1(CCl)C(F)OF",
                    1.0
                ],
                [
                    "OC1=CC2C3C(C(F)CF)P(OCl)N4NC1C234",
                    1.0
                ],
                [
                    "OC1=CC23NCC4PC42C3(NC(F)OF)C1Cl",
                    1.0
                ],
                [
                    "OC1=CC23NC1C2NP1C3C1(CCl)C(F)OF",
                    1.0
                ],
                [
                    "OC1=CC23NC1(Cl)C2(NCOF)C31PC1CF",
                    1.0
                ],
                [
                    "OC12C=CC3(Cl)NN4PC(CC(F)OF)C1C432",
                    1.0
                ],
                [
                    "OC12C=CC3(Cl)NN4P(OF)C(CCF)C1C432",
                    1.0
                ],
                [
                    "OC12C=CC3(Cl)NCN4PC(C(F)OF)C1C432",
                    1.0
                ],
                [
                    "OC12C(F)=CC(NCl)C13NP1C(CCOF)C123",
                    1.0
                ],
                [
                    "OC1(O)C(F)C2=CC3C4C1PNC34C2(Cl)NF",
                    1.0
                ],
                [
                    "OC1(CC(F)F)C2C3C=CC4NN(P1OCl)C432",
                    1.0
                ],
                [
                    "OC(O)CC1=C(F)C2C34CP3NC24C1(Cl)NF",
                    1.0
                ],
                [
                    "OC(O)(F)CC1PN2N(F)C3(Cl)C=CC4C1C423",
                    1.0
                ],
                [
                    "OC(O)(F)C1PN2N(F)C3(Cl)C=CC4C1C42C3",
                    1.0
                ],
                [
                    "OC(F)(CNC1(Cl)CC23CC4P5NC12C453)OF",
                    1.0
                ],
                [
                    "OC(F)(CCP1C2C3C=CC4(Cl)NN1C324)OF",
                    1.0
                ],
                [
                    "OC(F)(CC1PN2NC3(Cl)C=CC4C1C423)OF",
                    1.0
                ],
                [
                    "OC(F)(CC1=CC2C3CPN4NC1(Cl)C234)OF",
                    1.0
                ],
                [
                    "OC(Cl)C(OF)C1PN2NC3C=CC4(F)C1C324",
                    1.0
                ],
                [
                    "OC(CC1PN2N(F)C3(Cl)C=CC4C1C423)OF",
                    1.0
                ],
                [
                    "OC(CC1(F)PN2NC3(Cl)C=CC4C1C423)OF",
                    1.0
                ],
                [
                    "NOCC1(Cl)P2N(F)C34C(CF)C=CC3(O)C214",
                    1.0
                ],
                [
                    "NOC12C(CCF)=C(O)CC13NP1C(F)(Cl)C132",
                    1.0
                ],
                [
                    "NOC12C(CC(O)F)=CCC13NP1C(F)(Cl)C132",
                    1.0
                ],
                [
                    "NOC12C(CC(F)F)=C(O)CC13NP1C(Cl)C132",
                    1.0
                ],
                [
                    "NOC(F)CC1=CCC23NP4C(Cl)C42C13OF",
                    1.0
                ],
                [
                    "NOC(F)CC1=CCC23N(F)P4C(Cl)C42C13O",
                    1.0
                ],
                [
                    "NNC12C=CC(Cl)C13P1C(CC(O)(F)OF)C123",
                    1.0
                ],
                [
                    "NCC1(Cl)P2N(C(O)(F)OF)C34CC=CC3C241",
                    1.0
                ],
                [
                    "NCC(F)OC1=CCC23NP4C(Cl)C42C13OF",
                    1.0
                ],
                [
                    "NC1P2NC34C(Cl)C=C(OCCF)C3(OF)C124",
                    1.0
                ],
                [
                    "NC1P2NC34C(Cl)C=C(OCC(F)F)C3(O)C124",
                    1.0
                ],
                [
                    "NC1P2NC34C(Cl)C(OF)=C(OCCF)C3C124",
                    1.0
                ],
                [
                    "NC1P2NC34C(C=CC3(F)COF)C24C1(O)Cl",
                    1.0
                ],
                [
                    "NC1P2N(F)C34C(F)C=CC3(CO)C24C1(O)Cl",
                    1.0
                ],
                [
                    "NC1P2N(F)C34C(C=CC3(F)CO)C24C1(O)Cl",
                    1.0
                ],
                [
                    "NC1P2N(F)C34C(C(O)F)C=CC3C24C1(O)Cl",
                    1.0
                ],
                [
                    "NC1OC2(CO)C=C1CC21N(F)P2C(Cl)C21F",
                    1.0
                ],
                [
                    "NC1OC2(CF)C=C1C(O)C21C2C(Cl)P2N1F",
                    1.0
                ],
                [
                    "NC1C=CC2C13N(C(O)F)P1C(Cl)(COF)C213",
                    1.0
                ],
                [
                    "NC1C=CC2(OF)C34CP(NC123)C4C(O)(F)Cl",
                    1.0
                ],
                [
                    "NC1C=CC2(OF)C34CP(NC123)C4C(F)OCl",
                    1.0
                ],
                [
                    "NC1C=CC2(O)C34CP(NC123)C4C(F)(Cl)OF",
                    1.0
                ],
                [
                    "NC1C=CC2(O)C34CP(C3C(Cl)OF)N(F)C124",
                    1.0
                ],
                [
                    "NC1C=C2CC(F)OP3NC14C2C34C(Cl)OF",
                    1.0
                ],
                [
                    "NC1C=C2CC(F)OP3NC14C2(OF)C34CCl",
                    1.0
                ],
                [
                    "NC1C=C2CC(F)OP3NC14C2(O)C34C(F)Cl",
                    1.0
                ],
                [
                    "NC1C=C2CC(F)OP3C4C2(OF)C14N3CCl",
                    1.0
                ],
                [
                    "NC1C=C2C(F)C(F)OP3NC14C2(O)C34CCl",
                    1.0
                ],
                [
                    "NC1C=C(F)C2C34CP(NC123)C4C(O)(Cl)OF",
                    1.0
                ],
                [
                    "NC1C=C(F)C2(OCl)C13NP1C(CCOF)C123",
                    1.0
                ],
                [
                    "NC1C=C(F)C2(O)C13NP1C(C(Cl)COF)C123",
                    1.0
                ],
                [
                    "NC1C=C(Cl)C2(O)C34CP(C3COF)N(F)C124",
                    1.0
                ],
                [
                    "NC1C=C(CCF)C23OON4P(F)C(Cl)C2C143",
                    1.0
                ],
                [
                    "NC1C=C(CCF)C2(O)C13N(O)P1C(F)(Cl)C123",
                    1.0
                ],
                [
                    "NC1C=C(CC(O)F)C2(OF)C13NP1C(Cl)C123",
                    1.0
                ],
                [
                    "NC1C=C(CC(O)F)C2(O)C13NP1C(F)(Cl)C123",
                    1.0
                ],
                [
                    "NC1C=C(C(F)F)C2(O)CC34C(Cl)P3N(O)C124",
                    1.0
                ],
                [
                    "NC1C=C(C(F)CO)C2(O)C13NP1C(F)(Cl)C123",
                    1.0
                ],
                [
                    "NC1C=C(C(Cl)C(O)F)C2(O)C13NP1C(F)C123",
                    1.0
                ],
                [
                    "NC1C(O)C23P1N(F)C21C(F)(CO)C=CC31Cl",
                    1.0
                ],
                [
                    "NC1C(O)C23C4C(Cl)=CC(F)(COF)C42NP13",
                    1.0
                ],
                [
                    "NC1C(C(Cl)OF)=CC2(O)CC34CP3N(F)C124",
                    1.0
                ],
                [
                    "NC1=CC2C3(C1)N(C(F)OCl)P1C(COF)C213",
                    1.0
                ],
                [
                    "NC1=CC2C3(C1)N(C(F)(F)OCl)P1C(CO)C213",
                    1.0
                ],
                [
                    "NC1=CC2(OF)C3(C1Cl)P1C(C(N)C(O)F)C123",
                    1.0
                ],
                [
                    "NC1=CC2(O)C3(C1CF)N(F)P1C(Cl)(CO)C123",
                    1.0
                ],
                [
                    "NC1=C(F)C2(O)C3(C1Cl)P1C(C(N)C(O)F)C123",
                    1.0
                ],
                [
                    "NC1=C(F)C2(O)C3(C1Cl)P1C(C(CO)NF)C123",
                    1.0
                ],
                [
                    "NC1=C(Cl)C2C3(C1)N(C(O)(F)F)P1C(CO)C213",
                    1.0
                ],
                [
                    "NC1=C(Cl)C2C13N(C(O)(F)CF)P1C(CO)C213",
                    1.0
                ],
                [
                    "NC1=C(CO)C2C3(C1CF)N(F)P1C(O)(Cl)C213",
                    1.0
                ],
                [
                    "NC1=C(CO)C2C3(C1C(O)F)N(F)P1C(Cl)C213",
                    1.0
                ],
                [
                    "NC1=C(CO)C2(O)C3(C1F)N(CF)P1C(Cl)C123",
                    1.0
                ],
                [
                    "NC1=C(CO)C2(O)C3(C1CF)N(F)P1C(Cl)C123",
                    1.0
                ],
                [
                    "NC1=C(CC(O)F)C2(OF)C3(C1)NP1C(Cl)C132",
                    1.0
                ],
                [
                    "NC1=C(C(O)CF)C2(O)C3(C1)N(F)P1C(Cl)C123",
                    1.0
                ],
                [
                    "NC12C(F)=CCC13NP1CC32C1C(O)(Cl)OF",
                    1.0
                ],
                [
                    "NC1(O)P2NC34C(C(F)F)C=CC3C24C1(O)Cl",
                    1.0
                ],
                [
                    "NC1(F)OC2C(Cl)=C1C(O)C21CN(F)P2CC21",
                    1.0
                ],
                [
                    "NC1(Cl)P2NC34CC=C(CC(O)F)C3(OF)C214",
                    1.0
                ],
                [
                    "NC1(Cl)P2NC34CC=C(C(OF)C(O)F)C3C241",
                    1.0
                ],
                [
                    "NC1(Cl)CC2(OF)C13NCP1C4C1(C(O)F)C423",
                    1.0
                ],
                [
                    "NC1(Cl)C=CC2C34C(COF)P3N(C(O)F)C214",
                    1.0
                ],
                [
                    "NC1(Cl)C=CC2(OF)CC34C(C(O)F)P3NC124",
                    1.0
                ],
                [
                    "NC1(Cl)C=CC2(OF)C34CP(NC123)C4C(O)F",
                    1.0
                ],
                [
                    "NC1(Cl)C=CC2(OF)C34C(CC(O)F)P3NC124",
                    1.0
                ],
                [
                    "NC1(Cl)C=CC2(O)C3(C1)NP1C(O)(C(F)F)C123",
                    1.0
                ],
                [
                    "NC1(Cl)C=CC2(O)C13NP1C(O)(CC(F)F)C123",
                    1.0
                ],
                [
                    "NC1(Cl)C=C(F)C2(O)C34C(CCOF)P3NC124",
                    1.0
                ],
                [
                    "NC1(Cl)C=C(F)C2(O)C34C(CCO)P3N(F)C124",
                    1.0
                ],
                [
                    "NC1(Cl)C=C(F)C2(O)C34C(CC(O)F)P3NC124",
                    1.0
                ],
                [
                    "NC1(Cl)C=C(CC(O)F)C2(O)C34C(F)P3NC124",
                    1.0
                ],
                [
                    "NC1(Cl)C=C(CC(F)OF)C2(O)C34CP3NC124",
                    1.0
                ],
                [
                    "NC1(Cl)C2OCC3P4N(C(CF)OF)C15C2C345",
                    1.0
                ],
                [
                    "NC1(Cl)C(O)C23C4C=CC(F)(COF)C42NP13",
                    1.0
                ],
                [
                    "NC1(Cl)C(O)C23C4C=CC(F)(CO)C42N(F)P13",
                    1.0
                ],
                [
                    "NC1(Cl)C(F)C23OCC(C(O)F)C4P5NC12C453",
                    1.0
                ],
                [
                    "NC1(Cl)C(CCO)=C(F)C2(O)C34CP3N(F)C124",
                    1.0
                ],
                [
                    "NC1(CF)C=C(CO)C2(O)C34C(Cl)P3N(F)C124",
                    1.0
                ],
                [
                    "NC1(CCOF)P2NC34CC=C(F)C3(OCl)C214",
                    1.0
                ],
                [
                    "NC1(CC(O)F)P2NC34CC=C(F)C3(OCl)C214",
                    1.0
                ],
                [
                    "NC(O)C1=CC(F)C23C1C21P(CC1(O)Cl)N3F",
                    1.0
                ],
                [
                    "NC(O)C1=CC(CF)C23N(F)P4C(Cl)C42C13O",
                    1.0
                ],
                [
                    "NC(O)C1=CC(CF)C23C1C21P(N3F)C1(O)Cl",
                    1.0
                ],
                [
                    "NC(F)CC1=CCC23N(O)P4C(F)(Cl)C42C13O",
                    1.0
                ],
                [
                    "NC(Cl)C12NP3C4CC(OF)C(=CF)C1(O)C432",
                    1.0
                ],
                [
                    "NC(C1=CCC23N(F)P4C(Cl)C42C13O)C(O)F",
                    1.0
                ],
                [
                    "NC(C(O)F)C1P2NC34C(Cl)C=C(F)C3(O)C124",
                    1.0
                ],
                [
                    "NC(C(O)F)C1P2C34CC(NCl)=C(F)C3(O)C124",
                    1.0
                ],
                [
                    "NC(C(F)OF)C12C3=CC4C1C4(C3)NP2OCl",
                    1.0
                ],
                [
                    "FOCCC1C2C3C=CC4(F)NN(P1OCl)C324",
                    1.0
                ],
                [
                    "FOCC1(F)C2C34CCNN5C3C4C21P5OCl",
                    1.0
                ],
                [
                    "FOCC(F)C1C2C3C14CC1NN(P2OCl)C134",
                    1.0
                ],
                [
                    "FOCC(F)C12CC34CC5C3C41N(N2)P5OCl",
                    1.0
                ],
                [
                    "FOC1(CC(F)OCl)PN2NC3C=CC4C1C342",
                    1.0
                ],
                [
                    "FOC(F)CCP(OCl)N1NC2=C=CC3CC231",
                    1.0
                ],
                [
                    "FOC(F)CC1C2C3C=CC4NN(P1OCl)C432",
                    1.0
                ],
                [
                    "FOC(F)CC1(OCl)PN2NC3C=CC4C1C342",
                    1.0
                ],
                [
                    "FOC(F)(CC1PN2NC3C=CC4C1C342)OCl",
                    1.0
                ],
                [
                    "FNOCC1=CC2(OF)C3(CNP4CC423)C1Cl",
                    1.0
                ],
                [
                    "FCCC1C2C3C=C(OF)C4NN(P1OCl)C432",
                    1.0
                ],
                [
                    "FCCC1C2C3C(OF)=CC4NN(P1OCl)C432",
                    1.0
                ],
                [
                    "COC12C=CC(N)C13N(F)P1C(C(Cl)OF)C123",
                    1.0
                ],
                [
                    "COC1(F)C=CC2C13N(F)P1C(N)C(O)(Cl)C213",
                    1.0
                ],
                [
                    "COC(N)C1P2C34C(Cl)C(NF)=CC3(OF)C124",
                    1.0
                ],
                [
                    "CNP1CC12C1C3(Cl)C(CO)=C(F)C12ON3F",
                    1.0
                ],
                [
                    "CNC1(Cl)C=C(F)C2(OF)C34C(CO)P3NC124",
                    1.0
                ],
                [
                    "CN1P2C(O)(Cl)C23C2C=CC(CF)(NOF)C213",
                    1.0
                ],
                [
                    "CN1P2C(F)C23C2(O)C(C(O)(F)Cl)=CC(N)C123",
                    1.0
                ],
                [
                    "CN1P2C(F)(Cl)C23C2(O)C(C(O)F)=CC(N)C123",
                    1.0
                ],
                [
                    "CCOC1P2N(F)C34C(N)(Cl)C=C(F)C3(O)C124",
                    1.0
                ],
                [
                    "CCC1P2N(OO)C34C(C(F)=CC3(Cl)NF)C124",
                    1.0
                ],
                [
                    "CCC1=C(O)C(N)C23N(F)P4C(F)(Cl)C42C13O",
                    1.0
                ],
                [
                    "CC1PN2NC3(Cl)C=C(C(F)OF)C4(O)C1C234",
                    1.0
                ],
                [
                    "CC1PN2N(C(O)(O)F)C3(F)C=C(Cl)C4C1C423",
                    1.0
                ],
                [
                    "CC1PC12C13NC(Cl)(C=C1ON)C32C(F)OF",
                    1.0
                ],
                [
                    "CC1PC12C13NC(Cl)(C=C1O)C32NC(F)OF",
                    1.0
                ],
                [
                    "CC1PC12C13NC(Cl)(C=C1O)C32C(N)(F)OF",
                    1.0
                ],
                [
                    "CC1PC12C13C=C(OOF)C(Cl)(N1)C32NCF",
                    1.0
                ],
                [
                    "CC1PC12C13C=C(O)C(Cl)(N1F)C23NCOF",
                    1.0
                ],
                [
                    "CC1PC12C13C=C(O)C(Cl)(N1)C32NC(F)OF",
                    1.0
                ],
                [
                    "CC1PC12C13C=C(O)C(Cl)(N1)C32C(N)(F)OF",
                    1.0
                ],
                [
                    "CC1P2NC34C(NCl)C=C(C(O)(F)OF)C3C124",
                    1.0
                ],
                [
                    "CC1P2NC34C(N)(Cl)C=C(OCF)C3(OF)C124",
                    1.0
                ],
                [
                    "CC1P2NC34C(C=CC3(Cl)NC(O)(F)OF)C124",
                    1.0
                ],
                [
                    "CC1P2NC34C(C(C(O)(F)OF)=CC3(N)Cl)C124",
                    1.0
                ],
                [
                    "CC1P2N(N)C34C(Cl)C=C(C(F)OF)C3(O)C124",
                    1.0
                ],
                [
                    "CC1P2N(C(O)F)C34C(C(OF)=CC3(N)Cl)C124",
                    1.0
                ],
                [
                    "CC1P2N(C(O)(F)OF)C34C(N)C(Cl)=CC3C124",
                    1.0
                ],
                [
                    "CC1P2N(C(O)(F)OF)C34C(C=CC3(N)Cl)C124",
                    1.0
                ],
                [
                    "CC1P2N(C(O)(F)F)C34C(Cl)C(N)=C(O)C3C124",
                    1.0
                ],
                [
                    "CC1P2N(C(O)(F)Cl)C3(F)C4C=C(O)C43C12N",
                    1.0
                ],
                [
                    "CC1P2N(C(F)OF)C34C(C(O)=CC3(N)Cl)C124",
                    1.0
                ],
                [
                    "CC1P2C34CC(O)=C(C(F)OF)C3(N(N)Cl)C124",
                    1.0
                ],
                [
                    "CC1P2C34C(Cl)C=C(C(O)F)C3(N(N)OF)C124",
                    1.0
                ],
                [
                    "CC1P2C34C(Cl)C=C(C(O)(F)OF)C3(NN)C124",
                    1.0
                ],
                [
                    "CC1P2C34C(Cl)C(ONN)=C(C(F)OF)C3C124",
                    1.0
                ],
                [
                    "CC1P2C34C(Cl)C(O)=C(C(F)OF)C3(NN)C124",
                    1.0
                ],
                [
                    "CC1P2C13C1(NN)C(C(O)F)=C(O)C(F)(Cl)C213",
                    1.0
                ],
                [
                    "CC1P(Cl)C12C13NC(C(O)=C1OF)C32NCF",
                    1.0
                ],
                [
                    "CC1C2P1N(CF)C1(OF)C3(Cl)C=C(O)C21N3",
                    1.0
                ],
                [
                    "CC1C2P1N(C(O)(F)Cl)C1(F)C3C=C(O)C21N3",
                    1.0
                ],
                [
                    "CC1C2P1N(C(F)OF)C1C3NC12C(O)=C3Cl",
                    1.0
                ],
                [
                    "CC1C2P1N(C(F)OF)C1C3(Cl)C=C(O)C21N3",
                    1.0
                ],
                [
                    "CC1C2P1N(C(F)Cl)C1(F)C3(O)C=C(O)C21N3",
                    1.0
                ],
                [
                    "CC1C2C3(COF)C=CC4(F)NN(P1OCl)C243",
                    1.0
                ],
                [
                    "CC1C(N)=C(C(O)F)C2(O)C13N(F)P1C(Cl)C123",
                    1.0
                ],
                [
                    "CC1C(Cl)=C(O)C2C13N(F)P1C(NF)C(O)C213",
                    1.0
                ],
                [
                    "CC1=CC2(OF)C34CP3N(O)C24C1(Cl)N(C)F",
                    1.0
                ],
                [
                    "CC1=CC(NOF)(C(O)F)C23NP4C(Cl)C42C13",
                    1.0
                ],
                [
                    "CC1=CC(N)(C(O)F)C23NP4C(Cl)C42C13OF",
                    1.0
                ],
                [
                    "CC1=C(N)C(CF)C23N(F)P4C(O)(Cl)C42C13O",
                    1.0
                ],
                [
                    "CC12OC3(F)C(=C31)C(O)C2(NF)C1(N)PC1Cl",
                    1.0
                ],
                [
                    "CC12OC(F)C(=C1N)C(O)C21C2C(Cl)P2N1F",
                    1.0
                ],
                [
                    "CC12OC(F)(C(CO)=C1N)C13C(Cl)P1N(F)C23",
                    1.0
                ],
                [
                    "CC12CP1N(F)C21C(O)C2=C(Cl)C1OC2(N)F",
                    1.0
                ],
                [
                    "CC12C=CC(N)C13N(C(O)(F)OF)P1C(Cl)C123",
                    1.0
                ],
                [
                    "CC12C=C(CO1)CC21N(F)P2C(Cl)C21NOF",
                    1.0
                ],
                [
                    "CC12C=C(C(ON)C13C1CP1N3F)C(F)(Cl)O2",
                    1.0
                ],
                [
                    "CC12C=C(C(OF)C13NP1C(Cl)C13)C(N)(F)O2",
                    1.0
                ],
                [
                    "CC12C=C(C(O)C13C1C(Cl)P1N3F)C(N)(F)O2",
                    1.0
                ],
                [
                    "CC12C=C(C(N)O1)C(OF)C21C2C(Cl)P2N1F",
                    1.0
                ],
                [
                    "CC12C=C(C(N)O1)C(O)C21N(F)P2C(Cl)C21F",
                    1.0
                ],
                [
                    "CC12C=C(C(F)O1)C(ON)C21C2C(Cl)P2N1F",
                    1.0
                ],
                [
                    "CC12C=C(C(F)O1)C(O)C21N(F)P2C(Cl)C21N",
                    1.0
                ],
                [
                    "CC12C(OCl)=C(N)CC13N(C(O)(F)F)P1CC123",
                    1.0
                ],
                [
                    "CC12C(OCl)=C(N)C(F)C13N(C(O)F)P1CC123",
                    1.0
                ],
                [
                    "CC12C(O)=C(N)CC13N(C(O)(F)F)P1C(Cl)C123",
                    1.0
                ],
                [
                    "CC1(OF)P(C(F)Cl)N2NC3C=CC4C32C41O",
                    1.0
                ],
                [
                    "CC1(F)P(C(F)Cl)N2NC3C=C(O)C4C32C41O",
                    1.0
                ],
                [
                    "CC1(F)OC2C=C1C(O)C21N(F)P2C(Cl)C21N",
                    1.0
                ],
                [
                    "CC1(Cl)P2NC34C(N(CF)OF)C(O)=CC3C241",
                    1.0
                ],
                [
                    "CC1(Cl)P2NC34C(C=CC3(C(O)F)N(O)F)C214",
                    1.0
                ],
                [
                    "CC1(Cl)P2N(CF)C34C(NOF)C(O)=CC3C241",
                    1.0
                ],
                [
                    "CC1(Cl)P2N(C(O)F)C34C(NOF)C=CC3C241",
                    1.0
                ],
                [
                    "CC1(Cl)P2N(C(O)(F)OF)C34C(N)C=CC3C241",
                    1.0
                ],
                [
                    "CC1(Cl)C=C(C(O)(F)OF)C2(NN)C34CP3C124",
                    1.0
                ],
                [
                    "CC1(Cl)C2P1N(F)C21C(O)C2=C(N)C1OC2F",
                    1.0
                ],
                [
                    "CC1(CO)P2NC34C(N)(Cl)C=C(F)C3(OF)C214",
                    1.0
                ],
                [
                    "CC1(C(F)OF)C2P1NC1C3(Cl)C=C(O)C12N3",
                    1.0
                ],
                [
                    "CC(P1C2C3C=CC4(Cl)NN1C324)C(O)(F)OF",
                    1.0
                ],
                [
                    "CC(OF)C1P2NC34C(N)C=C(F)C3(OCl)C124",
                    1.0
                ],
                [
                    "CC(O)C1P2NC34C(NF)C=C(F)C3(OCl)C124",
                    1.0
                ],
                [
                    "CC(O)C1P2NC34C(Cl)(NF)C=C(F)C3(O)C124",
                    1.0
                ],
                [
                    "CC(O)C1P2C3=C(F)C4(O)C12C4(N)C3(Cl)NF",
                    1.0
                ],
                [
                    "CC(O)(F)C1=CC(N)C23NP4C(F)(Cl)C42C13O",
                    1.0
                ],
                [
                    "CC(O)(F)C(=C=CCl)C1(OF)C2NP3C(N)C231",
                    1.0
                ],
                [
                    "CC(F)ONC1P2NC34C(Cl)C=CC3(OF)C124",
                    1.0
                ],
                [
                    "CC(F)ONC1(Cl)P2NC34CC=CC3(OF)C214",
                    1.0
                ],
                [
                    "CC(F)OC=C=C(Cl)C12NP3C(N)C31C2OF",
                    1.0
                ],
                [
                    "CC(F)OC1=CCC23NP4C(N)(Cl)C42C13OF",
                    1.0
                ],
                [
                    "CC(F)OC1=CC2(Cl)NP3C(N)C34C2C14OF",
                    1.0
                ],
                [
                    "CC(F)OC1=CC(Cl)C23NP4C(N)C42C13OF",
                    1.0
                ],
                [
                    "CC(F)OC1=CC(Cl)C23C1C21C(N)P1N3OF",
                    1.0
                ],
                [
                    "CC(F)OC1=C(NCl)CC23NP4CC42C13OF",
                    1.0
                ],
                [
                    "CC(F)OC12NC3P4NC5(C1Cl)C34CC25OF",
                    1.0
                ],
                [
                    "CC(F)OC12CC(Cl)C34N1P1C(N)C13C24OF",
                    1.0
                ],
                [
                    "CC(F)OC1(N)P2NC34C(Cl)C=CC3(OF)C214",
                    1.0
                ],
                [
                    "CC(F)OC(=C=CCl)C1(OF)C2NP3C(N)C231",
                    1.0
                ],
                [
                    "CC(F)C1(N)P2NC34C(Cl)C=C(O)C3(OF)C214",
                    1.0
                ],
                [
                    "CC(F)C1(N)P2NC3(Cl)C=C(O)C4(OF)C3C241",
                    1.0
                ],
                [
                    "CC(F)C1(Cl)C=C(O)C2(OF)C34C(N)P3NC124",
                    1.0
                ],
                [
                    "CC(F)(OF)OC1=CC(Cl)C23NP4C(N)C42C13",
                    1.0
                ],
                [
                    "CC(F)(F)OC1=CC(Cl)C23NP4C(N)C42C13O",
                    1.0
                ],
                [
                    "C=C1CC(N)(F)ON2P3C(F)(Cl)C34C1(O)C24C",
                    1.0
                ]
            ],
            "execution_time": 6.472777843475342,
            "number_scoring_function_calls": 1000,
            "metadata": {
                "top_250": 1.0,
                "internal_similarity_max": 0.7446808510638298,
                "internal_similarity_mean": 0.16228070324124014,
                "internal_similarity_histogram_density": [
                    [
                        0.70336,
                        7.43712,
                        1.6303999999999996,
                        0.15712000000000004,
                        0.05408000000000002,
                        0.012159999999999989,
                        0.005440000000000001,
                        0.0003200000000000001,
                        0.0,
                        0.0
                    ]
                ],
                "internal_similarity_histogram_bins": [
                    [
                        0.0,
                        0.1,
                        0.2,
                        0.30000000000000004,
                        0.4,
                        0.5,
                        0.6000000000000001,
                        0.7000000000000001,
                        0.8,
                        0.9,
                        1.0
                    ]
                ]
            }
        },
        {
            "benchmark_name": "Median molecules 1",
            "score": 0.4546897198052908,
            "optimized_molecules": [
                [
                    "CC1CCC2CC(=O)C(C)(CCC(C(C)C)C(O)C1)C2(C)C",
                    0.4745762711864407
                ],
                [
                    "CC1CCC2(C)C(=O)CC(CCC(C(C)C)C(O)C1)C2(C)C",
                    0.4745762711864407
                ],
                [
                    "CC(C)C1CCC2(C)C(=O)CC(CC1O)C2(C)C",
                    0.4738035414793428
                ],
                [
                    "CC(C)C1CCC2CC(=O)C(C)(CCC1O)C2(C)C",
                    0.46032847487588874
                ],
                [
                    "CC(C)C1CC(=O)C2(C)CCC(CC1O)C2(C)C",
                    0.458682472293863
                ],
                [
                    "CC1CCC2CCC(C)(C(=O)CC(C(C)C)C(O)C1)C2(C)C",
                    0.45
                ],
                [
                    "CC1CCC(C(C)C)C(O)CCC2(C)C(=O)CC(C1)C2(C)C",
                    0.45
                ],
                [
                    "CC1CCC(C(C)C)C(O)CC2CCC(C)(C(=O)C1)C2(C)C",
                    0.45
                ],
                [
                    "CC1CCC(C(C)C)C(O)CC2CC(=O)C(C)(CC1)C2(C)C",
                    0.45
                ],
                [
                    "CC1CCC(C(C)C)C(O)CC(=O)C2(C)CCC(C1)C2(C)C",
                    0.45
                ],
                [
                    "CC1CC(=O)C2(C)CCC(CCC(C(C)C)C(O)C1)C2(C)C",
                    0.45
                ],
                [
                    "CC1CCC2CC(=O)C(C)(CC(C(C)C)C(O)C1)C2(C)C",
                    0.44801076831712416
                ],
                [
                    "CC1CCC2(C)C(=O)CC(CC(C(C)C)C(O)C1)C2(C)C",
                    0.44801076831712416
                ],
                [
                    "CC1CC(O)C(C(C)C)CCC2CC(=O)C(C)(C1)C2(C)C",
                    0.44801076831712416
                ],
                [
                    "CC1CC(O)C(C(C)C)CCC2(C)C(=O)CC(C1)C2(C)C",
                    0.44801076831712416
                ],
                [
                    "CC(C)C1CCC2CCC(C)(C(=O)CC1O)C2(C)C",
                    0.4476660119995655
                ],
                [
                    "CC(C)C1CCC2CC(=O)C(C)(CC1O)C2(C)C",
                    0.4468887036332465
                ],
                [
                    "CC(C)C1CCC2(C)C(=O)CC(CCC1O)C2(C)C",
                    0.44585082870893744
                ],
                [
                    "CC(C)C1CC2CCC(C)(C(=O)CC1O)C2(C)C",
                    0.443613573862942
                ],
                [
                    "CC(C)C1CC2CC(=O)C(C)(CCC1O)C2(C)C",
                    0.443613573862942
                ],
                [
                    "CC1CCCC2CC(=O)C(C)(CCC(C(C)C)C(O)C1)C2(C)C",
                    0.43994134506405985
                ],
                [
                    "CC1CCCC2(C)C(=O)CC(CCC(C(C)C)C(O)C1)C2(C)C",
                    0.43994134506405985
                ],
                [
                    "CC1CCC2CC(=O)C(C)(CCCC(C(C)C)C(O)C1)C2(C)C",
                    0.43994134506405985
                ],
                [
                    "CC1CCC2(C)C(=O)CC(CCCC(C(C)C)C(O)C1)C2(C)C",
                    0.43994134506405985
                ],
                [
                    "CC1CCC(O)C(C(C)C)CCC2(C)C(=O)CC(C1)C2(C)C",
                    0.4379535120175709
                ],
                [
                    "CC1CCC2CC(=O)C(C)(CCC(O)C(C(C)C)C1)C2(C)C",
                    0.4374487394792124
                ],
                [
                    "CC(C)C1CCC(=O)C2(C)CCC(CC1O)C2(C)C",
                    0.43605676539356963
                ],
                [
                    "CC1CCC2(C)C(=O)CC(CC(O)C(C(C)C)C1)C2(C)C",
                    0.435285750066007
                ],
                [
                    "CC1CCC(C(C)C)C(O)CC2CC(=O)C(C)(C1)C2(C)C",
                    0.435285750066007
                ],
                [
                    "CC1CCC(C(C)C)C(O)CC2(C)C(=O)CC(C1)C2(C)C",
                    0.435285750066007
                ],
                [
                    "CC1CC(O)C(C(C)C)CC(=O)C2(C)CCC(C1)C2(C)C",
                    0.435285750066007
                ],
                [
                    "CC1CC(=O)C2(C)CCC(CC(C(C)C)C(O)C1)C2(C)C",
                    0.435285750066007
                ],
                [
                    "CC(C)C1CCCC2(C)C(=O)CC(CC1O)C2(C)C",
                    0.43513363202883826
                ],
                [
                    "CC1CCC2CC(O)C(C(C)C)CCC(C)(C(=O)C1)C2(C)C",
                    0.4262295081967213
                ],
                [
                    "CC1CCC2(C)C(=O)CC(O)C(C(C)C)CCC(C1)C2(C)C",
                    0.4262295081967213
                ],
                [
                    "CC1CCC2CCC(C)(C(=O)CC(O)C(C(C)C)C1)C2(C)C",
                    0.42597137568529864
                ],
                [
                    "CC1CCC(O)C(C(C)C)CC(=O)C2(C)CCC(C1)C2(C)C",
                    0.42597137568529864
                ],
                [
                    "CC1CCC2CC(=O)C(C)(CCC(C(C)S)C(O)C1)C2(C)C",
                    0.4251952027621871
                ],
                [
                    "CC1CCC2CC(=O)C(C)(CCC(C(C)P)C(O)C1)C2(C)C",
                    0.4251952027621871
                ],
                [
                    "CC1CCC2CC(=O)C(C)(CCC(C(C)O)C(O)C1)C2(C)C",
                    0.4251952027621871
                ],
                [
                    "CC1CCC2CC(=O)C(C)(CCC(C(C)N)C(O)C1)C2(C)C",
                    0.4251952027621871
                ],
                [
                    "CC1CCC2CC(=O)C(C)(CCC(C(C)F)C(O)C1)C2(C)C",
                    0.4251952027621871
                ],
                [
                    "CC1CCC2CC(=O)C(C)(CCC(C(C)Cl)C(O)C1)C2(C)C",
                    0.4251952027621871
                ],
                [
                    "CC1CCC2CC(=O)C(C)(CCC(C(C)Br)C(O)C1)C2(C)C",
                    0.4251952027621871
                ],
                [
                    "CC1CCC2(C)C(=O)CC(CCC(O)C(C(C)C)C1)C2(C)C",
                    0.4251952027621871
                ],
                [
                    "CC1CCC2(C)C(=O)CC(CCC(C(C)S)C(O)C1)C2(C)C",
                    0.4251952027621871
                ],
                [
                    "CC1CCC2(C)C(=O)CC(CCC(C(C)P)C(O)C1)C2(C)C",
                    0.4251952027621871
                ],
                [
                    "CC1CCC2(C)C(=O)CC(CCC(C(C)O)C(O)C1)C2(C)C",
                    0.4251952027621871
                ],
                [
                    "CC1CCC2(C)C(=O)CC(CCC(C(C)N)C(O)C1)C2(C)C",
                    0.4251952027621871
                ],
                [
                    "CC1CCC2(C)C(=O)CC(CCC(C(C)F)C(O)C1)C2(C)C",
                    0.4251952027621871
                ],
                [
                    "CC1CCC2(C)C(=O)CC(CCC(C(C)Cl)C(O)C1)C2(C)C",
                    0.4251952027621871
                ],
                [
                    "CC1CCC2(C)C(=O)CC(CCC(C(C)Br)C(O)C1)C2(C)C",
                    0.4251952027621871
                ],
                [
                    "CC(C)C1CCC2CC(=O)C(C)(CCC(S)CC1O)C2(C)C",
                    0.4251952027621871
                ],
                [
                    "CC(C)C1CCC2CC(=O)C(C)(CCC(P)CC1O)C2(C)C",
                    0.4251952027621871
                ],
                [
                    "CC(C)C1CCC2CC(=O)C(C)(CCC(O)CC1O)C2(C)C",
                    0.4251952027621871
                ],
                [
                    "CC(C)C1CCC2CC(=O)C(C)(CCC(N)CC1O)C2(C)C",
                    0.4251952027621871
                ],
                [
                    "CC(C)C1CCC2CC(=O)C(C)(CCC(F)CC1O)C2(C)C",
                    0.4251952027621871
                ],
                [
                    "CC(C)C1CCC2CC(=O)C(C)(CCC(Cl)CC1O)C2(C)C",
                    0.4251952027621871
                ],
                [
                    "CC(C)C1CCC2CC(=O)C(C)(CCC(Br)CC1O)C2(C)C",
                    0.4251952027621871
                ],
                [
                    "CC(C)C1CCC2CC(=O)C(C)(CCCC1O)C2(C)C",
                    0.4242640687119285
                ],
                [
                    "CC1CCC2CC(=O)C(C)(CC(O)C(C(C)C)C1)C2(C)C",
                    0.423728813559322
                ],
                [
                    "CC1CCC2(C)C(=O)CC(C(C)C)C(O)CC(C1)C2(C)C",
                    0.4234505222898966
                ],
                [
                    "CC1CC(=O)C2(C)CCC(C(C)C)C(O)CC(C1)C2(C)C",
                    0.4234505222898966
                ],
                [
                    "CC(C)C1CCC2(C)C(=O)CCC(CC1O)C2(C)C",
                    0.42334475220649564
                ],
                [
                    "CC1CCC2CC(C)(C(=O)CC(C(C)C)C(O)C1)C2(C)C",
                    0.4226135862856293
                ],
                [
                    "CC1CCC(C(C)C)C(O)CC2CC(C)(C(=O)C1)C2(C)C",
                    0.4226135862856293
                ],
                [
                    "CC1CCC(C(C)C)C(O)CC(=O)C2(C)CC(C1)C2(C)C",
                    0.4226135862856293
                ],
                [
                    "CC1CC(=O)C2(C)CCC(CC(O)C(C(C)C)C1)C2(C)C",
                    0.4226135862856293
                ],
                [
                    "CC1CC(=O)C2(C)CC(CCC(C(C)C)C(O)C1)C2(C)C",
                    0.4226135862856293
                ],
                [
                    "CC(C)C1CCCC2CC(=O)C(C)(CCC1O)C2(C)C",
                    0.4225001481984198
                ],
                [
                    "CC(C)C1CCC2(C)C(=O)CC(CCCC1O)C2(C)C",
                    0.4225001481984198
                ],
                [
                    "CC(C)C1CCC2CC(=O)C(C)(CCC(O)C1C)C2(C)C",
                    0.421211769587116
                ],
                [
                    "CC(C)C1CCC2CC(C)(C(=O)CC1O)C2(C)C",
                    0.42047525605008473
                ],
                [
                    "CC(C)C1CCC2(C)C(=O)CC(CC1O)C2(C)S",
                    0.42047525605008473
                ],
                [
                    "CC(C)C1CCC2(C)C(=O)CC(CC1O)C2(C)P",
                    0.42047525605008473
                ],
                [
                    "CC(C)C1CCC2(C)C(=O)CC(CC1O)C2(C)O",
                    0.42047525605008473
                ],
                [
                    "CC(C)C1CCC2(C)C(=O)CC(CC1O)C2(C)N",
                    0.42047525605008473
                ],
                [
                    "CC(C)C1CCC2(C)C(=O)CC(CC1O)C2(C)F",
                    0.42047525605008473
                ],
                [
                    "CC(C)C1CCC2(C)C(=O)CC(CC1O)C2(C)Cl",
                    0.42047525605008473
                ],
                [
                    "CC(C)C1CCC2(C)C(=O)CC(CC1O)C2(C)Br",
                    0.42047525605008473
                ],
                [
                    "CC1CCCCC2CC(=O)C(C)(CCC(C(C)C)C(O)C1)C2(C)C",
                    0.41979015736886477
                ],
                [
                    "CC1CCCCC2(C)C(=O)CC(CCC(C(C)C)C(O)C1)C2(C)C",
                    0.41979015736886477
                ],
                [
                    "CC1CCC2CC(=O)C(C)(CCCCC(C(C)C)C(O)C1)C2(C)C",
                    0.41979015736886477
                ],
                [
                    "CC1CCC2(C)C(=O)CC(CCCCC(C(C)C)C(O)C1)C2(C)C",
                    0.41979015736886477
                ],
                [
                    "CC(C)C1CC(=O)C2(C)CCC(CCC1O)C2(C)C",
                    0.41953597014763633
                ],
                [
                    "CC(C)C1CC2(C)C(=O)CC(CCC1O)C2(C)C",
                    0.4184137043778615
                ],
                [
                    "CC(C)C1CCC2(C)C(=O)CC(CC(O)C1C)C2(C)C",
                    0.4183300132670378
                ],
                [
                    "CC(C)C1CC2CCC(C)(C(=O)CC(O)C1C)C2(C)C",
                    0.4183300132670378
                ],
                [
                    "CC(C)C1CC2CC(=O)C(C)(CCC(O)C1C)C2(C)C",
                    0.4183300132670378
                ],
                [
                    "CC(C)C1CC(=O)C2(C)CCC(CC(O)C1C)C2(C)C",
                    0.4183300132670378
                ],
                [
                    "CC1CCC2CC(=O)C(C)(CCC(C(C)C)C(O)CC(C)C1)C2(C)C",
                    0.417910447761194
                ],
                [
                    "CC1CCC2(C)C(=O)CC(CCC(C(C)C)C(O)CC(C)C1)C2(C)C",
                    0.417910447761194
                ],
                [
                    "CC1CCC2(C)C(=O)CC(CC(C)CCC(C(C)C)C(O)C1)C2(C)C",
                    0.417690364554548
                ],
                [
                    "CC1CC(=O)C2(C)CCC(CC(C)CCC(C(C)C)C(O)C1)C2(C)C",
                    0.417690364554548
                ],
                [
                    "CC1CCC2CC(=O)C(C)(CCC(O)C1)C2(C)C",
                    0.41753340038353265
                ],
                [
                    "CC1CCCC2CCC(C)(C(=O)CC(C(C)C)C(O)C1)C2(C)C",
                    0.4172614801981401
                ],
                [
                    "CC1CCCC2(C)C(=O)CC(CC(O)C(C(C)C)CC1)C2(C)C",
                    0.4172614801981401
                ],
                [
                    "CC1CCC(C(C)C)C(O)CCCC2(C)C(=O)CC(C1)C2(C)C",
                    0.4172614801981401
                ],
                [
                    "CC1CC(=O)C2(C)CCC(CCCC(C(C)C)C(O)C1)C2(C)C",
                    0.4172614801981401
                ],
                [
                    "CC(C)C1CCC2CC(=O)C(C)(CCC1C)C2(C)C",
                    0.4169606805807075
                ]
            ],
            "execution_time": 599.0586292743683,
            "number_scoring_function_calls": 50872,
            "metadata": {
                "top_1": 0.4745762711864407,
                "top_10": 0.4591967031021976,
                "top_100": 0.43029618512723417,
                "internal_similarity_max": 0.9523809523809523,
                "internal_similarity_mean": 0.6270140431307777,
                "internal_similarity_histogram_density": [
                    [
                        0.1,
                        0.0,
                        0.0,
                        0.0,
                        0.30000000000000004,
                        3.585999999999997,
                        3.8560000000000008,
                        1.7500000000000004,
                        0.3580000000000001,
                        0.05000000000000001
                    ]
                ],
                "internal_similarity_histogram_bins": [
                    [
                        0.0,
                        0.1,
                        0.2,
                        0.30000000000000004,
                        0.4,
                        0.5,
                        0.6000000000000001,
                        0.7000000000000001,
                        0.8,
                        0.9,
                        1.0
                    ]
                ]
            }
        },
        {
            "benchmark_name": "Median molecules 2",
            "score": 0.3169614578764303,
            "optimized_molecules": [
                [
                    "CCCc1nc(S(C)(=O)=O)[nH]c1C1CC2=C(OCC)C(c3ccc4c(c3)OCO4)N1C(=O)CN2C",
                    0.32094665047721205
                ],
                [
                    "CCCc1nc(S(N)(=O)=O)[nH]c1C1CC2=C(OCC)C(c3ccc4c(c3)OCO4)N1C(=O)CN2C",
                    0.3168133317855082
                ],
                [
                    "CCCc1nc(S(=O)(=O)S)[nH]c1C1CC2=C(OCC)C(c3ccc4c(c3)OCO4)N1C(=O)CN2C",
                    0.3168133317855082
                ],
                [
                    "CCCc1nc(S(=O)(=O)P)[nH]c1C1CC2=C(OCC)C(c3ccc4c(c3)OCO4)N1C(=O)CN2C",
                    0.3168133317855082
                ],
                [
                    "CCCc1nc(S(=O)(=O)O)[nH]c1C1CC2=C(OCC)C(c3ccc4c(c3)OCO4)N1C(=O)CN2C",
                    0.3168133317855082
                ],
                [
                    "CCCc1nc(S(=O)(=O)F)[nH]c1C1CC2=C(OCC)C(c3ccc4c(c3)OCO4)N1C(=O)CN2C",
                    0.3168133317855082
                ],
                [
                    "CCCc1nc(S(=O)(=O)Cl)[nH]c1C1CC2=C(OCC)C(c3ccc4c(c3)OCO4)N1C(=O)CN2C",
                    0.3168133317855082
                ],
                [
                    "CCCc1nc(S(=O)(=O)Br)[nH]c1C1CC2=C(OCC)C(c3ccc4c(c3)OCO4)N1C(=O)CN2C",
                    0.3168133317855082
                ],
                [
                    "CCCc1nc(S(N)(=O)=O)[nH]c1C1CCN(C)C2=C(OCC)C(c3ccc4c(c3)OCO4)N1C(=O)CN2C",
                    0.3158520842010917
                ],
                [
                    "CCCc1nc(S(C)(=O)=O)[nH]c1C1CCN(C)C2=C(OCC)C(c3ccc4c(c3)OCO4)N1C(=O)CN2C",
                    0.3158520842010917
                ],
                [
                    "CCCc1nc(S(=O)(=O)S)[nH]c1C1CN(C)CC2=C(OCC)C(c3ccc4c(c3)OCO4)N1C(=O)CN2C",
                    0.3158520842010917
                ],
                [
                    "CCCc1nc(S(=O)(=O)P)[nH]c1C1CCN(C)C2=C(OCC)C(c3ccc4c(c3)OCO4)N1C(=O)CN2C",
                    0.3158520842010917
                ],
                [
                    "CCCc1nc(S(=O)(=O)O)[nH]c1C1CN(C)CC2=C(OCC)C(c3ccc4c(c3)OCO4)N1C(=O)CN2C",
                    0.3158520842010917
                ],
                [
                    "CCCc1nc(S(=O)(=O)O)[nH]c1C1CCN(C)C2=C(OCC)C(c3ccc4c(c3)OCO4)N1C(=O)CN2C",
                    0.3158520842010917
                ],
                [
                    "CCCc1nc(S(=O)(=O)F)[nH]c1C1CN(C)CC2=C(OCC)C(c3ccc4c(c3)OCO4)N1C(=O)CN2C",
                    0.3158520842010917
                ],
                [
                    "CCCc1nc(S(=O)(=O)F)[nH]c1C1CCN(C)C2=C(OCC)C(c3ccc4c(c3)OCO4)N1C(=O)CN2C",
                    0.3158520842010917
                ],
                [
                    "CCCc1nc(S(=O)(=O)Cl)[nH]c1C1CN(C)CC2=C(OCC)C(c3ccc4c(c3)OCO4)N1C(=O)CN2C",
                    0.3158520842010917
                ],
                [
                    "CCCc1nc(S(=O)(=O)Cl)[nH]c1C1CCN(C)C2=C(OCC)C(c3ccc4c(c3)OCO4)N1C(=O)CN2C",
                    0.3158520842010917
                ],
                [
                    "CCCc1nc(S(=O)(=O)Br)[nH]c1C1CN(C)CC2=C(OCC)C(c3ccc4c(c3)OCO4)N1C(=O)CN2C",
                    0.3158520842010917
                ],
                [
                    "CCCc1nc(S(=O)(=O)Br)[nH]c1C1CCN(C)C2=C(OCC)C(c3ccc4c(c3)OCO4)N1C(=O)CN2C",
                    0.3158520842010917
                ],
                [
                    "CCCc1nc(S(N)(=O)=O)[nH]c1C1CN(C)C2=C(OCC)C(c3ccc4c(c3)OCO4)N1C(=O)CN2C",
                    0.3150043331210818
                ],
                [
                    "CCCc1nc(S(C)(=O)=O)[nH]c1C1CN(C)C2=C(OCC)C(c3ccc4c(c3)OCO4)N1C(=O)CN2C",
                    0.3150043331210818
                ],
                [
                    "CCCc1nc(S(=O)(=O)S)[nH]c1C1CN(C)C2=C(OCC)C(c3ccc4c(c3)OCO4)N1C(=O)CN2C",
                    0.3150043331210818
                ],
                [
                    "CCCc1nc(S(=O)(=O)P)[nH]c1C1CN(C)C2=C(OCC)C(c3ccc4c(c3)OCO4)N1C(=O)CN2C",
                    0.3150043331210818
                ],
                [
                    "CCCc1nc(S(=O)(=O)O)[nH]c1C1CN(C)C2=C(OCC)C(c3ccc4c(c3)OCO4)N1C(=O)CN2C",
                    0.3150043331210818
                ],
                [
                    "CCCc1nc(S(=O)(=O)F)[nH]c1C1CN(C)C2=C(OCC)C(c3ccc4c(c3)OCO4)N1C(=O)CN2C",
                    0.3150043331210818
                ],
                [
                    "CCCc1nc(S(=O)(=O)Cl)[nH]c1C1CN(C)C2=C(OCC)C(c3ccc4c(c3)OCO4)N1C(=O)CN2C",
                    0.3150043331210818
                ],
                [
                    "CCCc1nc(S(=O)(=O)Br)[nH]c1C1CN(C)C2=C(OCC)C(c3ccc4c(c3)OCO4)N1C(=O)CN2C",
                    0.3150043331210818
                ],
                [
                    "CCCc1nc(S(C)(=O)=O)[nH]c1C1CCC2=C(OCC)C(c3ccc4c(c3)OCO4)N1C(=O)CN2C",
                    0.31452905739137077
                ],
                [
                    "CCCc1nc(SS(C)(=O)=O)[nH]c1C1CC2=C(OCC)C(c3ccc4c(c3)OCO4)N1C(=O)CN2C",
                    0.31384942566189933
                ],
                [
                    "CCCc1nc(S(=O)(=O)SC)[nH]c1C1CC2=C(OCC)C(c3ccc4c(c3)OCO4)N1C(=O)CN2C",
                    0.31384942566189933
                ],
                [
                    "CCCc1nc(S(=O)(=O)PC)[nH]c1C1CC2=C(OCC)C(c3ccc4c(c3)OCO4)N1C(=O)CN2C",
                    0.31384942566189933
                ],
                [
                    "CCCc1nc(S(=O)(=O)OC)[nH]c1C1CC2=C(OCC)C(c3ccc4c(c3)OCO4)N1C(=O)CN2C",
                    0.31384942566189933
                ],
                [
                    "CCCc1nc(S(=O)(=O)NC)[nH]c1C1CC2=C(OCC)C(c3ccc4c(c3)OCO4)N1C(=O)CN2C",
                    0.31384942566189933
                ],
                [
                    "CCCc1nc(S(=O)(=O)CC)[nH]c1C1CC2=C(OCC)C(c3ccc4c(c3)OCO4)N1C(=O)CN2C",
                    0.31384942566189933
                ],
                [
                    "CCCc1nc(PS(C)(=O)=O)[nH]c1C1CC2=C(OCC)C(c3ccc4c(c3)OCO4)N1C(=O)CN2C",
                    0.31384942566189933
                ],
                [
                    "CCCc1nc(OS(C)(=O)=O)[nH]c1C1CC2=C(OCC)C(c3ccc4c(c3)OCO4)N1C(=O)CN2C",
                    0.31384942566189933
                ],
                [
                    "CCCc1nc(NS(C)(=O)=O)[nH]c1C1CC2=C(OCC)C(c3ccc4c(c3)OCO4)N1C(=O)CN2C",
                    0.31384942566189933
                ],
                [
                    "CCCc1nc(CS(C)(=O)=O)[nH]c1C1CC2=C(OCC)C(c3ccc4c(c3)OCO4)N1C(=O)CN2C",
                    0.31384942566189933
                ],
                [
                    "CCCc1nc(S(N)(=O)=O)[nH]c1C1CCN(C)CCC2=C(OCC)C(c3ccc4c(c3)OCO4)N1C(=O)CN2C",
                    0.31359395435279763
                ],
                [
                    "CCCc1nc(S(C)(=O)=O)[nH]c1C1CCN(C)CCC2=C(OCC)C(c3ccc4c(c3)OCO4)N1C(=O)CN2C",
                    0.31359395435279763
                ],
                [
                    "CCCc1nc(S(N)(=O)=O)[nH]c1C1CN(C)CCC2=C(OCC)C(c3ccc4c(c3)OCO4)N1C(=O)CN2C",
                    0.3128850057625597
                ],
                [
                    "CCCc1nc(S(N)(=O)=O)[nH]c1C1CCN(C)CC2=C(OCC)C(c3ccc4c(c3)OCO4)N1C(=O)CN2C",
                    0.3128850057625597
                ],
                [
                    "CCCc1nc(S(C)(=O)=O)[nH]c1C1CCN(C)CC2=C(OCC)C(c3ccc4c(c3)OCO4)N1C(=O)CN2C",
                    0.3128850057625597
                ],
                [
                    "CCCc1nc(S(=O)(=O)O)[nH]c1C1CN(C)CCC2=C(OCC)C(c3ccc4c(c3)OCO4)N1C(=O)CN2C",
                    0.3128850057625597
                ],
                [
                    "CCCc1nc(S(=O)(=O)Cl)[nH]c1C1CN(C)CCC2=C(OCC)C(c3ccc4c(c3)OCO4)N1C(=O)CN2C",
                    0.3128850057625597
                ],
                [
                    "CCCc1nc(S(=O)(=O)Cl)[nH]c1C1CCN(C)CC2=C(OCC)C(c3ccc4c(c3)OCO4)N1C(=O)CN2C",
                    0.3128850057625597
                ],
                [
                    "CCCc1nc(S(=O)(=O)Br)[nH]c1C1CN(C)CCC2=C(OCC)C(c3ccc4c(c3)OCO4)N1C(=O)CN2C",
                    0.3128850057625597
                ],
                [
                    "CCCc1nc(S(C)(=O)=S)[nH]c1C1CC2=C(OCC)C(c3ccc4c(c3)OCO4)N1C(=O)CN2C",
                    0.3126697458930883
                ],
                [
                    "CCCc1nc(S(C)(=O)=P)[nH]c1C1CC2=C(OCC)C(c3ccc4c(c3)OCO4)N1C(=O)CN2C",
                    0.3126697458930883
                ],
                [
                    "CCCc1nc(S(C)(=N)=O)[nH]c1C1CC2=C(OCC)C(c3ccc4c(c3)OCO4)N1C(=O)CN2C",
                    0.3126697458930883
                ],
                [
                    "C=S(C)(=O)c1nc(CCC)c(C2CC3=C(OCC)C(c4ccc5c(c4)OCO5)N2C(=O)CN3C)[nH]1",
                    0.3126697458930883
                ],
                [
                    "CCCc1nc(S(C)(=O)=O)[nH]c1C1CCN(S)C2=C(OCC)C(c3ccc4c(c3)OCO4)N1C(=O)CN2C",
                    0.3120549265010217
                ],
                [
                    "CCCc1nc(S(C)(=O)=O)[nH]c1C1CCN(P)C2=C(OCC)C(c3ccc4c(c3)OCO4)N1C(=O)CN2C",
                    0.3120549265010217
                ],
                [
                    "CCCc1nc(S(C)(=O)=O)[nH]c1C1CCN(O)C2=C(OCC)C(c3ccc4c(c3)OCO4)N1C(=O)CN2C",
                    0.3120549265010217
                ],
                [
                    "CCCc1nc(S(C)(=O)=O)[nH]c1C1CCN(N)C2=C(OCC)C(c3ccc4c(c3)OCO4)N1C(=O)CN2C",
                    0.3120549265010217
                ],
                [
                    "CCCc1nc(S(C)(=O)=O)[nH]c1C1CCN(F)C2=C(OCC)C(c3ccc4c(c3)OCO4)N1C(=O)CN2C",
                    0.3120549265010217
                ],
                [
                    "CCCc1nc(S(C)(=O)=O)[nH]c1C1CCN(Cl)C2=C(OCC)C(c3ccc4c(c3)OCO4)N1C(=O)CN2C",
                    0.3120549265010217
                ],
                [
                    "CCCc1nc(S(C)(=O)=O)[nH]c1C1CCN(Br)C2=C(OCC)C(c3ccc4c(c3)OCO4)N1C(=O)CN2C",
                    0.3120549265010217
                ],
                [
                    "CCCc1nc(S(C)(=O)=O)[nH]c1C1CC2=C(OCC)C(c3ccc4c(c3)OCO4)N1C(=O)CN(C)C2",
                    0.31174818820542455
                ],
                [
                    "CCCc1nc(S(C)(=O)=O)[nH]c1C1CC2=C(CC)C(c3ccc4c(c3)OCO4)N1C(=O)CN2C",
                    0.311318907570998
                ],
                [
                    "CCCc1nc(S(C)(=O)=O)[nH]c1C1CN(S)C2=C(OCC)C(c3ccc4c(c3)OCO4)N1C(=O)CN2C",
                    0.3110916839977244
                ],
                [
                    "CCCc1nc(S(C)(=O)=O)[nH]c1C1CN(P)C2=C(OCC)C(c3ccc4c(c3)OCO4)N1C(=O)CN2C",
                    0.3110916839977244
                ],
                [
                    "CCCc1nc(S(C)(=O)=O)[nH]c1C1CN(O)C2=C(OCC)C(c3ccc4c(c3)OCO4)N1C(=O)CN2C",
                    0.3110916839977244
                ],
                [
                    "CCCc1nc(S(C)(=O)=O)[nH]c1C1CN(N)C2=C(OCC)C(c3ccc4c(c3)OCO4)N1C(=O)CN2C",
                    0.3110916839977244
                ],
                [
                    "CCCc1nc(S(C)(=O)=O)[nH]c1C1CN(F)C2=C(OCC)C(c3ccc4c(c3)OCO4)N1C(=O)CN2C",
                    0.3110916839977244
                ],
                [
                    "CCCc1nc(S(C)(=O)=O)[nH]c1C1CN(Cl)C2=C(OCC)C(c3ccc4c(c3)OCO4)N1C(=O)CN2C",
                    0.3110916839977244
                ],
                [
                    "CCCc1nc(S(C)(=O)=O)[nH]c1C1CN(Br)C2=C(OCC)C(c3ccc4c(c3)OCO4)N1C(=O)CN2C",
                    0.3110916839977244
                ],
                [
                    "CCCc1nc(S(C)(=O)=O)[nH]c1C1C2=C(OCC)CC(c3ccc4c(c3)OCO4)N1C(=O)CN2C",
                    0.3107884921591744
                ],
                [
                    "CCCc1nc(S(N)(=O)=O)[nH]c1C1CCC2=C(OCC)C(c3ccc4c(c3)OCO4)N1C(=O)CN2C",
                    0.31055596869151053
                ],
                [
                    "CCCc1nc(S(C)(=O)=O)[nH]c1C1CSC2=C(OCC)C(c3ccc4c(c3)OCO4)N1C(=O)CN2C",
                    0.31055596869151053
                ],
                [
                    "CCCc1nc(S(C)(=O)=O)[nH]c1C1CPC2=C(OCC)C(c3ccc4c(c3)OCO4)N1C(=O)CN2C",
                    0.31055596869151053
                ],
                [
                    "CCCc1nc(S(C)(=O)=O)[nH]c1C1COC2=C(OCC)C(c3ccc4c(c3)OCO4)N1C(=O)CN2C",
                    0.31055596869151053
                ],
                [
                    "CCCc1nc(S(C)(=O)=O)[nH]c1C1CNC2=C(OCC)C(c3ccc4c(c3)OCO4)N1C(=O)CN2C",
                    0.31055596869151053
                ],
                [
                    "CCCc1nc(S(=O)(=O)S)[nH]c1C1CCC2=C(OCC)C(c3ccc4c(c3)OCO4)N1C(=O)CN2C",
                    0.31055596869151053
                ],
                [
                    "CCCc1nc(S(=O)(=O)P)[nH]c1C1CCC2=C(OCC)C(c3ccc4c(c3)OCO4)N1C(=O)CN2C",
                    0.31055596869151053
                ],
                [
                    "CCCc1nc(S(=O)(=O)O)[nH]c1C1CCC2=C(OCC)C(c3ccc4c(c3)OCO4)N1C(=O)CN2C",
                    0.31055596869151053
                ],
                [
                    "CCCc1nc(S(=O)(=O)F)[nH]c1C1CCC2=C(OCC)C(c3ccc4c(c3)OCO4)N1C(=O)CN2C",
                    0.31055596869151053
                ],
                [
                    "CCCc1nc(S(=O)(=O)Cl)[nH]c1C1CCC2=C(OCC)C(c3ccc4c(c3)OCO4)N1C(=O)CN2C",
                    0.31055596869151053
                ],
                [
                    "CCCc1nc(S(=O)(=O)Br)[nH]c1C1CCC2=C(OCC)C(c3ccc4c(c3)OCO4)N1C(=O)CN2C",
                    0.31055596869151053
                ],
                [
                    "CCCc1nc([SH](N)S(C)(=O)=O)[nH]c1C1CC2=C(OCC)C(c3ccc4c(c3)OCO4)N1C(=O)CN2C",
                    0.3104174244705563
                ],
                [
                    "CCCc1nc([SH](F)S(C)(=O)=O)[nH]c1C1CC2=C(OCC)C(c3ccc4c(c3)OCO4)N1C(=O)CN2C",
                    0.3104174244705563
                ],
                [
                    "CCCc1nc([SH](Cl)S(C)(=O)=O)[nH]c1C1CC2=C(OCC)C(c3ccc4c(c3)OCO4)N1C(=O)CN2C",
                    0.3104174244705563
                ],
                [
                    "CCCc1nc(S(=O)(=O)[SH](C)Cl)[nH]c1C1CC2=C(OCC)C(c3ccc4c(c3)OCO4)N1C(=O)CN2C",
                    0.3104174244705563
                ],
                [
                    "CCCc1nc(S(=O)(=O)[SH](C)Br)[nH]c1C1CC2=C(OCC)C(c3ccc4c(c3)OCO4)N1C(=O)CN2C",
                    0.3104174244705563
                ],
                [
                    "CCCc1nc(S(=O)(=O)P(C)P)[nH]c1C1CC2=C(OCC)C(c3ccc4c(c3)OCO4)N1C(=O)CN2C",
                    0.3104174244705563
                ],
                [
                    "CCCc1nc(S(=O)(=O)P(C)N)[nH]c1C1CC2=C(OCC)C(c3ccc4c(c3)OCO4)N1C(=O)CN2C",
                    0.3104174244705563
                ],
                [
                    "CCCc1nc(S(=O)(=O)P(C)Cl)[nH]c1C1CC2=C(OCC)C(c3ccc4c(c3)OCO4)N1C(=O)CN2C",
                    0.3104174244705563
                ],
                [
                    "CCCc1nc(S(=O)(=O)P(C)C)[nH]c1C1CC2=C(OCC)C(c3ccc4c(c3)OCO4)N1C(=O)CN2C",
                    0.3104174244705563
                ],
                [
                    "CCCc1nc(S(=O)(=O)N(C)S)[nH]c1C1CC2=C(OCC)C(c3ccc4c(c3)OCO4)N1C(=O)CN2C",
                    0.3104174244705563
                ],
                [
                    "CCCc1nc(S(=O)(=O)N(C)N)[nH]c1C1CC2=C(OCC)C(c3ccc4c(c3)OCO4)N1C(=O)CN2C",
                    0.3104174244705563
                ],
                [
                    "CCCc1nc(S(=O)(=O)N(C)C)[nH]c1C1CC2=C(OCC)C(c3ccc4c(c3)OCO4)N1C(=O)CN2C",
                    0.3104174244705563
                ],
                [
                    "CCCc1nc(S(=O)(=O)N(C)Br)[nH]c1C1CC2=C(OCC)C(c3ccc4c(c3)OCO4)N1C(=O)CN2C",
                    0.3104174244705563
                ],
                [
                    "CCCc1nc(S(=O)(=O)C(C)Br)[nH]c1C1CC2=C(OCC)C(c3ccc4c(c3)OCO4)N1C(=O)CN2C",
                    0.3104174244705563
                ],
                [
                    "CCCc1nc(P(S)S(C)(=O)=O)[nH]c1C1CC2=C(OCC)C(c3ccc4c(c3)OCO4)N1C(=O)CN2C",
                    0.3104174244705563
                ],
                [
                    "CCCc1nc(P(Br)S(C)(=O)=O)[nH]c1C1CC2=C(OCC)C(c3ccc4c(c3)OCO4)N1C(=O)CN2C",
                    0.3104174244705563
                ],
                [
                    "CCCc1nc(N(S)S(C)(=O)=O)[nH]c1C1CC2=C(OCC)C(c3ccc4c(c3)OCO4)N1C(=O)CN2C",
                    0.3104174244705563
                ],
                [
                    "CCCc1nc(N(P)S(C)(=O)=O)[nH]c1C1CC2=C(OCC)C(c3ccc4c(c3)OCO4)N1C(=O)CN2C",
                    0.3104174244705563
                ],
                [
                    "CCCc1nc(N(F)S(C)(=O)=O)[nH]c1C1CC2=C(OCC)C(c3ccc4c(c3)OCO4)N1C(=O)CN2C",
                    0.3104174244705563
                ],
                [
                    "CCCc1nc(C(Cl)S(C)(=O)=O)[nH]c1C1CC2=C(OCC)C(c3ccc4c(c3)OCO4)N1C(=O)CN2C",
                    0.3104174244705563
                ]
            ],
            "execution_time": 6.632206678390503,
            "number_scoring_function_calls": 1000,
            "metadata": {
                "top_1": 0.32094665047721205,
                "top_10": 0.3170344141377953,
                "top_100": 0.31290330901428354,
                "internal_similarity_max": 0.9012345679012346,
                "internal_similarity_mean": 0.7102572278101937,
                "internal_similarity_histogram_density": [
                    [
                        0.1,
                        0.0,
                        0.0,
                        0.0,
                        0.0,
                        0.09599999999999992,
                        4.470000000000001,
                        4.0360000000000005,
                        1.2940000000000003,
                        0.004000000000000001
                    ]
                ],
                "internal_similarity_histogram_bins": [
                    [
                        0.0,
                        0.1,
                        0.2,
                        0.30000000000000004,
                        0.4,
                        0.5,
                        0.6000000000000001,
                        0.7000000000000001,
                        0.8,
                        0.9,
                        1.0
                    ]
                ]
            }
        },
        {
            "benchmark_name": "Osimertinib MPO",
            "score": 0.9054446004535839,
            "optimized_molecules": [
                [
                    "C=NS(=O)Nc1ocncc(N)c(OC)cc1N(C)CCN(C)C",
                    0.9100632993426502
                ],
                [
                    "C=NS(=O)Nc1ocnc(P)c(N)c(OP)cc1N(C)CCN(C)C",
                    0.9066393640951106
                ],
                [
                    "C=NS(=O)Nc1ocncc(NCO)c(OC)cc1N(C)CCN(C)C",
                    0.9043441824725046
                ],
                [
                    "C=NS(=O)Nc1ocncc(NCN)c(OP)cc1N(C)CCN(C)C",
                    0.9043441824725046
                ],
                [
                    "C=NS(=O)Nc1ocncc(NCN)c(OC)cc1N(P)CCN(C)C",
                    0.9043441824725046
                ],
                [
                    "C=NS(=O)Nc1ocncc(NCN)c(OC)cc1N(C)CCN(C)C",
                    0.9043441824725046
                ],
                [
                    "COc1cc(N(C)CCN(C)C)c(NC(=O)C=P)ocncc1NCN",
                    0.9043115136289973
                ],
                [
                    "C=NS(=O)Nc1ocncc(NCO)c(OP)cc1N(C)CCN(C)C",
                    0.904305074953942
                ],
                [
                    "C=NS(=O)Nc1ocncc(NCO)c(OC)cc1N(P)CCN(C)C",
                    0.904305074953942
                ],
                [
                    "C=NS(=O)Nc1ocncc(N)c(OP)cc1N(C)CCN(C)C",
                    0.9042846919696076
                ],
                [
                    "C=NS(=O)Nc1ocncc(N)c(OC)cc1N(P)CCN(C)C",
                    0.9042846919696076
                ],
                [
                    "COc1cc(N(C)CCN(C)C)c(NC(=O)C=P)ocncc1NCO",
                    0.9040547979491301
                ],
                [
                    "COc1cc(N(C)CCN(C)C)c(NS(=O)C=P)ocncc1NCN",
                    0.9029373767181532
                ],
                [
                    "COc1cc(N(C)CCN(C)C)c(NS(=O)C=P)ocncc1NCO",
                    0.9019640295821209
                ],
                [
                    "C=NS(=O)Nc1ocncc(NCN)c(OP)cc1N(P)CCN(C)C",
                    0.901960754331185
                ],
                [
                    "C=NS(=O)Nc1on(C)cc(N)c(OC)cc1N(C)CCN(C)C",
                    0.9009679332065538
                ],
                [
                    "COc1cc(N(C)CCN(C)C)c(NS(=O)C=P)ocnc(N)c1N",
                    0.900815811500956
                ],
                [
                    "COc1cc(N(C)CCN(C)C)c(NC(=O)C=P)ocnc(O)c1N",
                    0.900815811500956
                ],
                [
                    "COc1cc(N(C)CCN(C)C)c(NC(=O)C=P)ocnc(N)c1N",
                    0.900815811500956
                ],
                [
                    "C=NS(=O)Nc1ocnc(O)c(N)c(OP)cc1N(C)CCN(C)C",
                    0.900815811500956
                ],
                [
                    "C=NS(=O)Nc1ocnc(O)c(N)c(OC)cc1N(P)CCN(C)C",
                    0.900815811500956
                ],
                [
                    "C=NS(=O)Nc1ocnc(O)c(N)c(OC)cc1N(C)CCN(C)C",
                    0.900815811500956
                ],
                [
                    "C=NS(=O)Nc1ocnc(N)c(N)c(OP)cc1N(P)CCN(C)C",
                    0.900815811500956
                ],
                [
                    "C=NS(=O)Nc1ocnc(N)c(N)c(OP)cc1N(C)CCN(C)C",
                    0.900815811500956
                ],
                [
                    "C=NS(=O)Nc1ocnc(N)c(N)c(OC)cc1N(P)CCN(C)C",
                    0.900815811500956
                ],
                [
                    "C=NS(=O)Nc1ocnc(N)c(N)c(OC)cc1N(C)CCN(C)C",
                    0.900815811500956
                ],
                [
                    "C=NS(=O)Nc1oc(P)ncc(N)c(OP)cc1N(P)CCN(C)C",
                    0.900815811500956
                ],
                [
                    "C=NS(=O)Nc1oc(P)ncc(N)c(OP)cc1N(C)CCN(C)C",
                    0.900815811500956
                ],
                [
                    "C=NS(=O)Nc1oc(P)ncc(N)c(OC)cc1N(P)CCN(C)C",
                    0.900815811500956
                ],
                [
                    "C=NS(=O)Nc1oc(P)ncc(N)c(OC)cc1N(C)CCN(C)C",
                    0.900815811500956
                ],
                [
                    "COc1cc(N(P)CCN(C)C)c(NC(=O)C=P)ocncc1NCN",
                    0.9007976147928246
                ],
                [
                    "CN(C)CCN(C)c1cc(OP)c(NCN)cncoc1NC(=O)C=P",
                    0.9007976147928246
                ],
                [
                    "CN(C)CCN(C)c1cc(OP)c(N)c(N)ncoc1NC(=O)C=P",
                    0.9007949848801509
                ],
                [
                    "C=NS(=O)Nc1ocncc(NCO)c(OP)cc1N(P)CCN(C)C",
                    0.9007334442565283
                ],
                [
                    "COc1cc(N(P)CCN(C)C)c(NS(=O)C=P)ocnc(CN)c1N",
                    0.9006148486749553
                ],
                [
                    "COc1cc(N(P)CCN(C)C)c(NC(=O)C=P)ocnc(PN)c1N",
                    0.9006148486749553
                ],
                [
                    "COc1cc(N(P)CCN(C)C)c(NC(=O)C=P)ocnc(CN)c1N",
                    0.9006148486749553
                ],
                [
                    "COc1cc(N(C)PCN(C)C)c(NC(=O)C=P)ocnc(PN)c1N",
                    0.9006148486749553
                ],
                [
                    "COc1cc(N(C)CCN(C)C)c(NC(=O)C=P)scnc(PN)c1N",
                    0.9006148486749553
                ],
                [
                    "COc1cc(N(C)CCN(C)C)c(NC(=O)C=P)ocnc(PO)c1N",
                    0.9006148486749553
                ],
                [
                    "COc1cc(N(C)CCN(C)C)c(NC(=O)C=P)ocnc(PN)c1N",
                    0.9006148486749553
                ],
                [
                    "COc1cc(N(C)CCN(C)C)c(NC(=O)C=P)ocnc(CO)c1N",
                    0.9006148486749553
                ],
                [
                    "COc1cc(N(C)CCN(C)C)c(NC(=O)C=P)ocnc(CN)c1N",
                    0.9006148486749553
                ],
                [
                    "CN(C)CCN(C)c1cc(OP)c(N)c(PN)ncoc1NS(=O)C=P",
                    0.9006148486749553
                ],
                [
                    "CN(C)CCN(C)c1cc(OP)c(N)c(PN)ncoc1NC(=O)C=P",
                    0.9006148486749553
                ],
                [
                    "CN(C)CCN(C)c1cc(OP)c(N)c(CN)ncoc1NS(=O)C=P",
                    0.9006148486749553
                ],
                [
                    "CN(C)CCN(C)c1cc(OP)c(N)c(CN)ncoc1NC(=O)C=P",
                    0.9006148486749553
                ],
                [
                    "C=NS(=O)Nc1ocnc(PN)c(N)c(OP)cc1N(C)CCN(C)C",
                    0.9006148486749553
                ],
                [
                    "C=NS(=O)Nc1ocnc(PN)c(N)c(OC)cc1N(C)CCN(C)C",
                    0.9006148486749553
                ],
                [
                    "C=NS(=O)Nc1ocnc(CO)c(N)c(OP)cc1N(P)CCN(C)C",
                    0.9006148486749553
                ],
                [
                    "C=NS(=O)Nc1ocnc(CO)c(N)c(OP)cc1N(C)CCN(C)C",
                    0.9006148486749553
                ],
                [
                    "C=NS(=O)Nc1ocnc(CO)c(N)c(OC)cc1N(P)CCN(C)C",
                    0.9006148486749553
                ],
                [
                    "C=NS(=O)Nc1ocnc(CO)c(N)c(OC)cc1N(C)CCN(C)C",
                    0.9006148486749553
                ],
                [
                    "C=NS(=O)Nc1ocnc(CN)c(N)c(OP)cc1N(C)CCN(C)C",
                    0.9006148486749553
                ],
                [
                    "C=NS(=O)Nc1ocnc(CN)c(N)c(OC)cc1N(C)CCN(C)C",
                    0.9006148486749553
                ],
                [
                    "C=NS(=O)Nc1ocnc(C=O)c(N)c(OC)cc1N(C)CCN(C)C",
                    0.9006148486749553
                ],
                [
                    "C=NS(=O)Nc1[pH]cnc(CN)c(N)c(OC)cc1N(C)CCN(C)C",
                    0.9006148486749553
                ],
                [
                    "C=CS(=O)Nc1ocnc(PN)c(N)c(OP)cc1N(C)CCN(C)C",
                    0.9006148486749553
                ],
                [
                    "C=CC(=O)Nc1ocnc(PN)c(N)c(OP)cc1N(C)CCN(C)C",
                    0.9006148486749553
                ],
                [
                    "COc1cc(N(P)CCN(C)C)c(NC(=O)C=P)scncc1NC(N)O",
                    0.9004206878684438
                ],
                [
                    "COc1cc(N(P)CCN(C)C)c(NC(=O)C=P)scncc1NC(N)N",
                    0.9004206878684438
                ],
                [
                    "COc1cc(N(P)CCN(C)C)c(NC(=O)C=P)ocncc1NC(O)O",
                    0.9004206878684438
                ],
                [
                    "COc1cc(N(P)CCN(C)C)c(NC(=O)C=P)ocncc1NC(N)O",
                    0.9004206878684438
                ],
                [
                    "COc1cc(N(P)CCN(C)C)c(NC(=O)C=P)ocncc1NC(N)N",
                    0.9004206878684438
                ],
                [
                    "COc1cc(N(C)CCN(C)C)c(NS(=O)N=P)ocncc1NC(N)N",
                    0.9004206878684438
                ],
                [
                    "COc1cc(N(C)CCN(C)C)c(NS(=O)C=P)scncc1NC(N)N",
                    0.9004206878684438
                ],
                [
                    "COc1cc(N(C)CCN(C)C)c(NS(=O)C=P)ocncc1NC(O)O",
                    0.9004206878684438
                ],
                [
                    "COc1cc(N(C)CCN(C)C)c(NS(=O)C=P)ocncc1NC(N)O",
                    0.9004206878684438
                ],
                [
                    "COc1cc(N(C)CCN(C)C)c(NS(=O)C=P)ocncc1NC(N)N",
                    0.9004206878684438
                ],
                [
                    "COc1cc(N(C)CCN(C)C)c(NC(=O)C=P)scncc1NC(N)N",
                    0.9004206878684438
                ],
                [
                    "CN(C)CCN(P)c1cc(OP)c(NC(O)O)cncoc1NC(=O)C=P",
                    0.9004206878684438
                ],
                [
                    "CN(C)CCN(P)c1cc(OP)c(NC(N)O)cncoc1NC(=O)C=P",
                    0.9004206878684438
                ],
                [
                    "CN(C)CCN(P)c1cc(OP)c(NC(N)N)cncoc1NS(=O)C=P",
                    0.9004206878684438
                ],
                [
                    "CN(C)CCN(P)c1cc(OP)c(NC(N)N)cncoc1NC(=O)C=P",
                    0.9004206878684438
                ],
                [
                    "CN(C)CCN(C)c1cc(OP)c(NC(N)O)cncoc1NC(=O)C=P",
                    0.9004206878684438
                ],
                [
                    "CN(C)CCN(C)c1cc(OP)c(NC(N)O)cnc[pH]c1NC(=O)C=P",
                    0.9004206878684438
                ],
                [
                    "CN(C)CCN(C)c1cc(OP)c(NC(N)N)cncoc1NC(=O)C=P",
                    0.9004206878684438
                ],
                [
                    "C=NS(=S)Nc1ocncc(NC(O)O)c(OP)cc1N(C)CCN(C)C",
                    0.9004206878684438
                ],
                [
                    "C=NS(=S)Nc1ocncc(NC(N)O)c(OP)cc1N(C)CCN(C)C",
                    0.9004206878684438
                ],
                [
                    "C=NS(=S)Nc1ocncc(NC(N)N)c(OC)cc1N(C)CCN(C)C",
                    0.9004206878684438
                ],
                [
                    "C=NS(=O)Nc1scncc(NC(O)O)c(OC)cc1N(C)CCN(C)C",
                    0.9004206878684438
                ],
                [
                    "C=NS(=O)Nc1scncc(NC(N)O)c(OP)cc1N(P)CCN(C)C",
                    0.9004206878684438
                ],
                [
                    "C=NS(=O)Nc1scncc(NC(N)O)c(OP)cc1N(C)CCN(C)C",
                    0.9004206878684438
                ],
                [
                    "C=NS(=O)Nc1ocnpc(NC(N)O)c(OP)cc1N(C)CCN(C)C",
                    0.9004206878684438
                ],
                [
                    "C=NS(=O)Nc1ocncc(NC(O)O)c(OP)cc1N(C)CCN(C)C",
                    0.9004206878684438
                ],
                [
                    "C=NS(=O)Nc1ocncc(NC(N)O)c(OP)cc1N(P)CCN(C)C",
                    0.9004206878684438
                ],
                [
                    "C=NS(=O)Nc1ocncc(NC(N)O)c(OP)cc1N(C)CCN(C)C",
                    0.9004206878684438
                ],
                [
                    "C=NS(=O)Nc1ocncc(NC(N)O)c(OC)cc1N(P)CCN(C)C",
                    0.9004206878684438
                ],
                [
                    "C=NS(=O)Nc1ocncc(NC(N)O)c(OC)cc1N(C)CCN(C)C",
                    0.9004206878684438
                ],
                [
                    "C=NS(=O)Nc1ocncc(NC(N)N)c(OP)cc1N(P)CCN(C)C",
                    0.9004206878684438
                ],
                [
                    "C=NS(=O)Nc1ocncc(NC(N)N)c(OP)cc1N(C)CCN(C)C",
                    0.9004206878684438
                ],
                [
                    "C=NS(=O)Nc1[pH]cncc(NC(O)O)c(OP)cc1N(C)CCN(C)C",
                    0.9004206878684438
                ],
                [
                    "C=NS(=O)Nc1[pH]cncc(NC(N)N)c(OP)cc1N(P)CCN(C)C",
                    0.9004206878684438
                ],
                [
                    "C=CC(=O)Nc1ocncc(NC(O)O)c(OP)cc1N(P)CCN(C)C",
                    0.9004206878684438
                ],
                [
                    "C=CC(=O)Nc1ocncc(NC(N)O)c(OP)cc1N(P)CCN(C)C",
                    0.9004206878684438
                ],
                [
                    "C=CC(=O)Nc1ocncc(NC(N)N)c(OP)cc1N(P)CCN(C)C",
                    0.9004206878684438
                ],
                [
                    "C=CC(=O)Nc1scncc(NC(N)N)c(OC)cc1N(C)CCN(C)C",
                    0.9004063161434352
                ],
                [
                    "C=NS(=O)Nc1ocncc(NC(N)P)c(OC)cc1N(C)CCN(C)C",
                    0.9003451896335951
                ],
                [
                    "CN(C)CCN(P)c1cc(OP)c(N)c(CN)ncoc1NC(=O)C=P",
                    0.9003289308429212
                ],
                [
                    "CN(C)CPN(C)c1cc(OP)c(NC(N)O)cncoc1NC(=O)C=P",
                    0.9001752565143922
                ]
            ],
            "execution_time": 6.58416485786438,
            "number_scoring_function_calls": 1000,
            "metadata": {
                "top_1": 0.9100632993426502,
                "top_10": 0.9051285748834268,
                "top_100": 0.9011419271346748,
                "internal_similarity_max": 0.8888888888888888,
                "internal_similarity_mean": 0.4538930113958234,
                "internal_similarity_histogram_density": [
                    [
                        0.1,
                        0.028,
                        1.1799999999999997,
                        2.638000000000001,
                        2.540000000000001,
                        1.9079999999999981,
                        0.9820000000000002,
                        0.4040000000000001,
                        0.22000000000000006,
                        0.0
                    ]
                ],
                "internal_similarity_histogram_bins": [
                    [
                        0.0,
                        0.1,
                        0.2,
                        0.30000000000000004,
                        0.4,
                        0.5,
                        0.6000000000000001,
                        0.7000000000000001,
                        0.8,
                        0.9,
                        1.0
                    ]
                ]
            }
        },
        {
            "benchmark_name": "Fexofenadine MPO",
            "score": 0.9755077922583227,
            "optimized_molecules": [
                [
                    "CC1=C2C=CC(C(O)CCCN3CCC(C(O)(c4c#cccc4)C(O)C=CC=O)CC3)=CC=CC2(C)C1=O",
                    0.9846424806271706
                ],
                [
                    "CC12C=CC=C(C(O)CCCN3CCC(C(O)(C(O)=C=CC=O)c4c#cccc4)CC3)C=CC1=CC2=O",
                    0.9814228619262146
                ],
                [
                    "CC12C(=O)C=C1C=CC(C(O)CCCN1CCC(C(O)(CC=CC=O)c3c#cccc3)CC1)=CC=C2O",
                    0.9803870789078365
                ],
                [
                    "CC12C=CC=C(C(O)CCCN3CCC(C(O)(c4cc#ccc4)C(O)C=CC=O)CC3)C=CC1=CC2=O",
                    0.9785089381418213
                ],
                [
                    "CC12C=CC=C(C(O)CCCN3CCC(C(O)(c4c#cccc4)C(O)C=CC=O)CC3)C=CC1=CC2=O",
                    0.9785089381418213
                ],
                [
                    "CC12C=CC=C(C(O)CCCN3CCC(C(O)(C(=C=CO)C=O)c4c#cccc4)CC3)C=CC1=CC2=O",
                    0.9758139193538358
                ],
                [
                    "CC12C=CC=C(C(O)CCCN3CCC(C(O)(c4cc#ccc4)N(O)C=CC=O)CC3)C=CC1=CC2=O",
                    0.9755999563475574
                ],
                [
                    "CC12C=CC=C(C(O)CCCN3CCC(C(O)(C(O)=CCO)c4c#cccc4)CC3)C=CC1=CCC2=O",
                    0.9753850822587457
                ],
                [
                    "CC12C=CC=C(C(O)CCCN3CCC(C(O)(C=CC=O)c4c#cccc4)CC3)C(O)=CC1=CC2=O",
                    0.9727800065271565
                ],
                [
                    "CC12C=CC=C(C(O)CCCN3CCC(C(O)(CC=CC=O)c4cc#ccc4)CC3)C(O)=CC1=CC2=O",
                    0.9712454974697984
                ],
                [
                    "CC12C=CC=C(C(O)CCCN3CCC(C(O)(CC=CC=O)c4c#cccc4)CC3)C(O)=CC1=CC2=O",
                    0.9712454974697984
                ],
                [
                    "CC12C=CC=CC=C(C(O)CCCN3CCC(C(O)(c4c#cccc4)C(O)C=CO)CC3)C=CC1=CC2=O",
                    0.9711942768443754
                ],
                [
                    "CC1=C2C=CC(C(O)CCCN3CCCC(C(O)(c4c#cccc4)C(O)C=CC=O)CC3)=CC=CC2(C)C1=O",
                    0.9708300492799671
                ],
                [
                    "CC12C=CC=C(C(O)CCCN3CCC(C(O)(C(O)=C=CCO)c4c#cccc4)CC3)C=CC1=CC2=O",
                    0.969796357390649
                ],
                [
                    "CC12C=CC=C(C(O)CCCN3CCCC(C(O)(C(=O)C=CC=O)c4c#cccc4)CC3)C=CC1=CCC2=O",
                    0.9694534275947806
                ],
                [
                    "CC12CC=CC=C(C(O)CCCN3CCC(C(O)(c4c#cccc4)C(O)C=CC=O)CC3)C=CC1=CC2=O",
                    0.9691767562410267
                ],
                [
                    "CC12C=CC=CC=C(C(O)CCCN3CCC(C(O)(c4c#cccc4)C(O)C=CC=O)CC3)C=CC1=CC2=O",
                    0.9691678436971729
                ],
                [
                    "CC12C=CC=C(C(O)CCCN3CCC(C(O)(C(=O)C=CC=O)c4c#ccnc4)CC3)C=CC1=CC2=O",
                    0.9683483665501912
                ],
                [
                    "CC12C=CC=C(C(O)CCCN3CCCC(C(O)(C(O)=C=CC=O)c4c#cc#cc4)CC3)C=CC1=CC2=O",
                    0.9674755249099567
                ],
                [
                    "CC12C=CC=C(C(O)CCCN3CCC(C(O)(c4c#cccc4)C(C=CC=O)CO)CC3)C=CC1=CC2=O",
                    0.9673918962969721
                ],
                [
                    "CC1(C(=O)O)C=CC=CC(CCCN2CCC(C(O)(O)c3c#cc#cc3)CC2)C(=CO)C2=CC1=C2",
                    0.9671561801192975
                ],
                [
                    "CC12C=CC=C(C(O)CCCN3CCC(C(O)(C(=O)C=CCCO)c4c#cccc4)CC3)C=CC1=CCC2=O",
                    0.966974357913095
                ],
                [
                    "CC1(C(=O)O)C=CC=CC(CCCN2CCC(C(O)(O)c3cc#ccc3)CC2)C(=CO)C2=CC1=C2",
                    0.9666144535636897
                ],
                [
                    "CC1(C(=O)O)C=CC=CC(CCCN2CCC(C(O)(O)c3c#cccc3)CC2)C(=CO)C2=CC1=C2",
                    0.9666144535636897
                ],
                [
                    "CC12C=CC=C(C(O)CCCN3CCCC(C(O)(C(O)=C=CC=O)c4c#cccc4)CC3)C=CC1=CC2=O",
                    0.9664056068300881
                ],
                [
                    "CC12C=CC=C(C(O)CCCN3CCC(C(O)(c4c#cccc4)C(N)C=CC=O)CC3)C=CC1=CC2=O",
                    0.9654557754788367
                ],
                [
                    "CC12C=CC=C(C(O)CCCN3CCC(C(O)(C(O)=C=CC=O)c4c#cccc4)CC3)C=CC1=[SH]C2=O",
                    0.9654557754788367
                ],
                [
                    "CC12C=CC=C3C(O)=C(C=CC1=CC2=O)C3CCCN1CCC(C(O)(c2c#cc#cc2)C(O)C=CC=O)CC1",
                    0.9653297204081418
                ],
                [
                    "CC12C=CC=C(C(O)CCCN3CCCC(C(O)(C=CC=O)c4c#cccc4)CC3)C(O)=CC1=CC2=O",
                    0.9651901935779182
                ],
                [
                    "CC12C=CC=CC=C(C(O)CCCN3CCC(C(O)(c4c#cccc4)C(C)(O)C=CC=O)CC3)C=CC1=CC2=O",
                    0.9649549053685162
                ],
                [
                    "CC12C=CC=C3C(O)=C(C=CC1=CC2=O)C3CCCN1CCC(C(O)(NC=CC=O)c2c#cc#cc2)CC1",
                    0.9647753078001668
                ],
                [
                    "CC=C1C=CC(C(O)CCCN2CCC(C(O)(c3c#cccc3)C(O)C=CC=O)CC2)=CC=CC1(C)C=O",
                    0.9646984857183044
                ],
                [
                    "CC12C=CC=C(C(O)CCCN3CCC(C(O)(c4c#cccc4)C(O)C=CC=O)CC3)C=CC1=CC(=O)C2",
                    0.9646984857183044
                ],
                [
                    "O=C1C=C2C=CN3C(=CC=CC12O)C3CCCN1CCC(C(O)(C(O)=CC=CO)c2cc#ccc2)CC1",
                    0.9640111467545797
                ],
                [
                    "CC12C=CC=C(C(O)CCCN3CCC(C(O)(c4cc#ccc4)N(O)C=CCO)CC3)C=CC1=CC2=O",
                    0.9640111467545797
                ],
                [
                    "CC12C=CC=C(C(O)CCCN3CCC(C(O)(c4c#cccc4)C(O)C=CC=O)CC3)C=CC1=[SH]C2=O",
                    0.9640111467545797
                ],
                [
                    "CC12C=CC=C3C(O)=C(C=CC1=CC2=O)C3CCCN1CCC(C(O)(c2cc#ccc2)C(O)C=CC=O)CC1",
                    0.9639546954574084
                ],
                [
                    "CC12C=CC=C3C(O)=C(C=CC1=CC2=O)C3CCCN1CCC(C(O)(c2c#cccc2)C(O)C=CC=O)CC1",
                    0.9639546954574084
                ],
                [
                    "O=C1C=C2C=CC3C(=CC=CC12O)C3CCCN1CCC(C(O)(C(O)=CC=CO)c2cc#ccc2)CC1",
                    0.9639532691985646
                ],
                [
                    "CC(O)C=CC(=O)C(O)(c1c#cccc1)C1CCN(CCCC(O)C2=CC=CC3(C)C(=O)CC=C3C=C2)CC1",
                    0.9636206492288771
                ],
                [
                    "CC12C=CC=C(C(O)CCCN3CCCC(C(O)(c4cc#ccc4)C(O)C=CC=O)CC3)C=CC1=CC2=O",
                    0.9632777862739249
                ],
                [
                    "CC12C=CC=C(C(O)CCCN3CCCC(C(O)(c4c#cccc4)C(O)C=CC=O)CC3)C=CC1=CC2=O",
                    0.9632777862739249
                ],
                [
                    "CC12C=CC=C(C(O)CCCN3CCCC(C(O)(NC=CC=O)c4c#cccc4)CC3)C=CC1=CC2=O",
                    0.963259759640866
                ],
                [
                    "CC=CNC(O)(c1cc#ccc1)C1CCN(CCCC(O)C2=CC=CC3(CO)C(=O)C=C3C=C2)CC1",
                    0.9631757096989126
                ],
                [
                    "CC12C=CC=C(O)C(CCCN3CCC(C(O)(O)c4c#cc#cc4)CC3)C(=CO)C=CC1=CC2=O",
                    0.9631757096989126
                ],
                [
                    "CC12C=CC=C(C(O)CCCN3CCC(C(O)(C(O)=CCO)c4c#cccc4)CC3)C=CC1=CC(Br)C2=O",
                    0.9630710202879681
                ],
                [
                    "CC12C=CC=C3C(O)=C(C=CC1=CC2=O)C3CCCN1CCC(C(O)(c2c#cc#cc2)C(O)C=CO)CC1",
                    0.9630307332579868
                ],
                [
                    "CC12CC=CC=C(C(O)CCCN3CCC(C(O)(C=CC=O)c4c#cccc4)CC3)C(O)=CC1=CC2=O",
                    0.9628083867448426
                ],
                [
                    "CC12C=CC=C(C(O)CCCN3CCC(C(O)(c4cc#ccc4)C(C=CO)CO)CC3)C=CC1=CC2=O",
                    0.9628083867448426
                ],
                [
                    "CC12C=CC=C(C(O)CCCN3CCC(C(O)(c4c#cccc4)C(C=CO)CO)CC3)C=CC1=CC2=O",
                    0.9628083867448426
                ],
                [
                    "CC12C=CC=C(O)C(CCCN3CCC(C(O)(O)c4cc#ccc4)CC3)C(=CO)C=CC1=CC2=O",
                    0.9626362126968918
                ],
                [
                    "CC12C=CC=C(O)C(CCCN3CCC(C(O)(O)c4c#cccc4)CC3)C(=CO)C=CC1=CC2=O",
                    0.9626362126968918
                ],
                [
                    "CC12C=CC=C3C(O)=C(C=CC1=CC2=O)C3CCCN1CCC(C(O)(c2c#cc#cc2)N(O)C=CC=O)CC1",
                    0.9625855916114968
                ],
                [
                    "CC1(C(=O)O)C=CC=C(C(CCCN2CCC(C(O)(O)c3c#cc#cc3)CC2)C2=CC2)C=CC1=CO",
                    0.9624300312690314
                ],
                [
                    "CC12P=CC=C(C(O)CCCN3CCC(C(O)(C(=O)C=CO)c4c#cccc4)CC3)C=CC1=CCC2=O",
                    0.9623258091448951
                ],
                [
                    "CC12CC=CC=C(C(O)CCCN3CCC(C(O)(C(O)=CCO)c4c#cccc4)CC3)C=CC1=CCC2=O",
                    0.9621689168018008
                ],
                [
                    "COC=CC=C(O)C(O)(c1cc#ccc1)C1CCN(CCCC2C3=CC=CC4(O)C(=O)C=C4C=CN32)CC1",
                    0.9621046726207712
                ],
                [
                    "CNC=CC=C(O)C(O)(c1c#cccc1)C1CCN(CCCC2C3=CC=CC4(O)C(=O)C=C4C=CC32)CC1",
                    0.9621046726207712
                ],
                [
                    "CC12C=CC=C3C(O)=C(C=CC1=CC2=O)C3CCCN1CCC(C(O)(c2c#cc#cc2)C(O)C=CC=N)CC1",
                    0.962020966707751
                ],
                [
                    "CC12C=CC=C(C(O)CCCN3CCC(C(O)(C(O)=C=CCO)c4c#cccc4)CC3)C=CC1=CCC2=O",
                    0.961867118890628
                ],
                [
                    "CC12C=CC=C(C(O)CCCN3CCC(C(O)(C4=CC=C4)C(O)C=CC=O)CC3)C=CC1=CC2=O",
                    0.9617942004521035
                ],
                [
                    "O=C1C=C2C=C[SH]3C(=CC=CC12O)C3CCCN1CCC(C(O)(C(O)=CC=CO)c2cc#ccc2)CC1",
                    0.9617505601650111
                ],
                [
                    "CC1(C(=O)O)C=CC=CCC(CCCN2CCC(C(O)(O)c3c#cc#cc3)CC2)C(=CO)C2=CC1=C2",
                    0.9614627207241557
                ],
                [
                    "CC1(C(=O)O)C=CC=C(C(O)CCCN2CCC(C(O)(O)c3c#cc#cc3)CC2)C=CC1=CO",
                    0.9613790282459869
                ],
                [
                    "CC1(C(=O)O)C=CC=C(C(O)CCCN2CCC(C(O)(O)c3c#cc#cc3)CC2)C=CC1=CF",
                    0.9613790282459869
                ],
                [
                    "CC12C=CC=C3C=C(C=CC1=CC2=O)C3CCCN1CCC(C(O)(c2c#cc#cc2)C(O)C=CC=NO)CC1",
                    0.9613784140055947
                ],
                [
                    "CC12SC=CC=C(C(O)CCCN3CCC(C(O)(C=CC=O)c4c#cccc4)CC3)C(O)=CC1=CC2=O",
                    0.9613688947064614
                ],
                [
                    "CC12PC=CC=C(C(O)CCCN3CCC(C(O)(C=CC=O)c4c#cccc4)CC3)C(O)=CC1=CC2=O",
                    0.9613688947064614
                ],
                [
                    "CC12C=CC=C(C(O)CCCN3CCC(C(O)(C(=C=CO)C=O)c4c#cccc4)CC3)C=CC1=PC2=O",
                    0.9613688947064614
                ],
                [
                    "CC12C(=O)C=C1C=CC(=CO)C(CCCN1CCC(C(O)(O)c3c#cc#cc3)CC1)C=CC=C2O",
                    0.9611902511050731
                ],
                [
                    "CC12C=CC=CC(CCCN3CCC(C(O)(C(O)=CN)c4c#cc#cc4)CC3)C(=CO)C=CC1=CC2=O",
                    0.9611292415701412
                ],
                [
                    "NC=CC=C(O)C(O)(c1cc#ccc1)C1CCN(CCCC2C3=CC=CC4(O)C(=O)C=C4C=CN32)CC1",
                    0.9611251518667361
                ],
                [
                    "NC=CC=C(O)C(O)(c1cc#ccc1)C1CCN(CCCC2C3=CC=CC4(O)C(=O)C=C4C=CC32)CC1",
                    0.9611251518667361
                ],
                [
                    "NC=CC=C(O)C(O)(c1c#cccc1)C1CCN(CCCC2C3=CC=CC4(O)C(=O)C=C4C=CC32)CC1",
                    0.9611251518667361
                ],
                [
                    "CC12C=CC=C(C(O)CCCN3CCC(C(O)(C(O)=C=CCC=O)c4c#cccc4)CC3)C=CC1=CC2=O",
                    0.9610406940937084
                ],
                [
                    "CC12C=CC=C(O)C(CCCN3CCC(C(O)(O)c4c#cc#cc4)CC3)C(=CC=CCO)C=CC1=CC2=O",
                    0.960982615137393
                ],
                [
                    "CC12C=CC=CC=C(C(O)CCCN3CCC(C4(O)c5c#cccc5C4(O)C=CC=O)CC3)C=CC1=CC2=O",
                    0.9608531096354291
                ],
                [
                    "CC12C=CC=C(C(O)CCCN3CCC(C(O)(C=CO)c4c#cccc4)CC3)C(O)=CC1=CC2=O",
                    0.9607963484638866
                ],
                [
                    "CC12C=CC=C(C(O)CCCN3CCC(C(O)(C(O)=C=CCCO)c4c#cccc4)CC3)C=CC1=CC2=O",
                    0.960693393357614
                ],
                [
                    "CC12C(=O)C=C1C=CC(=CO)C(CCCN1CCC(C(O)(O)c3cc#ccc3)CC1)C=CC=C2O",
                    0.9606518662043523
                ],
                [
                    "CC12C(=O)C=C1C=CC(=CO)C(CCCN1CCC(C(O)(O)c3c#cccc3)CC1)C=CC=C2O",
                    0.9606518662043523
                ],
                [
                    "CC1=C(C(O)CCCN2CCC(C(O)(c3c#cccc3)C(O)C=CC=O)CC2)C=CC2=CC(=O)C2(C)C=CC=C1",
                    0.9603446947515583
                ],
                [
                    "COC=CC=C(O)C(O)(c1cc#ccc1)C1CCN(CCCC2C3=CC=CC4(O)C(=O)C=C4C=CC32)CC1",
                    0.9602575291116631
                ],
                [
                    "COC=CC=C(O)C(O)(c1c#cccc1)C1CCN(CCCC2C3=CC=CC4(O)C(=O)C=C4C=CC32)CC1",
                    0.9602575291116631
                ],
                [
                    "CC12C=CC=C3C=C(C=CC1=C(O)C2=O)C3CCCN1CCC(C(O)(c2c#cc#cc2)C(O)C=CC=O)CC1",
                    0.9599439728476113
                ],
                [
                    "CC1(C(=O)O)C=CC=CC(CCCN2CCCC(C(O)(O)c3c#cc#cc3)CC2)C(=CO)C2=CC1=C2",
                    0.959905542970894
                ],
                [
                    "O=C1C=C2C=CC3C(=CC=CC12O)C3CCCN1CCC(C(O)(C(C=CO)=CO)c2cc#ccc2)CC1",
                    0.9598728317472313
                ],
                [
                    "CC1(C(=O)O)C=CC=C(C(O)CCCN2CCC(C(O)(Br)c3c#cc#cc3)CC2)C=CC1=CO",
                    0.959830893634162
                ],
                [
                    "CC1(C(=O)O)C=CC=C(C(O)CCCN2CCC(C(N)(O)c3c#cc#cc3)CC2)C=CC1=CO",
                    0.959830893634162
                ],
                [
                    "CC(C=CC=O)C(O)(c1c#cccc1)C1CCN(CCCC(O)C2=CC=CC3(C)C(=O)C=C3C=C2O)CC1",
                    0.9598064088727389
                ],
                [
                    "O=CC=C(C=CO)C(O)(c1cc#ccc1)C1CCN(CCCC2C3=CC=CC4(O)C(=O)C=C4C=CC32)CC1",
                    0.9597666204577219
                ],
                [
                    "O=CC=C(C=CO)C(O)(c1c#cccc1)C1CCN(CCCC2C3=CC=CC4(O)C(=O)C=C4C=CC32)CC1",
                    0.9597666204577219
                ],
                [
                    "CC12C(=O)C=C1C=CC(=CO)C(CCCN1CCC(C(O)(O)c3c#cc#cc3)CC1)CC=CC=C2O",
                    0.9597640197995577
                ],
                [
                    "CC12C=CC=CC=C(C(O)CCCN3CCC(C4(O)c5c#cc(cc5)C4(O)C=CC=O)CC3)C=CC1=CC2=O",
                    0.9597078724242485
                ],
                [
                    "NC=CC=C(O)C(O)(c1c#cccc1)C1CCN(CCCC2C3=CC=CC4(O)C(=O)C=C4C=CP32)CC1",
                    0.9596837573433924
                ],
                [
                    "CC12C=CC=C(C(O)CCCN3CCC(C(O)(C(O)=CCCO)c4c#cccc4)CC3)C=CC1=[SH]C2=O",
                    0.9596837573433924
                ],
                [
                    "CC12C=CC=C(O)C(CCCN3CCC(C(O)(O)c4cc#ccc4)CC3)C(=CC=CCO)C=CC1=CC2=O",
                    0.9596577959407329
                ],
                [
                    "CC12C=CC=C(O)C(CCCN3CCC(C(O)(O)c4c#cccc4)CC3)C(=CC=CCO)C=CC1=CC2=O",
                    0.9596577959407329
                ],
                [
                    "CC12C=CC=C3C(O)=C(C=CC1=CC2=O)C3CCCN1CCC(C(O)(NC=CO)c2c#cc#cc2)CC1",
                    0.9595281160635227
                ],
                [
                    "CC12CCC=CC=C(C(O)CCCN3CCC(C(O)(c4c#cccc4)C(O)C=CC=O)CC3)C=CC1=CC2=O",
                    0.9594708104273441
                ]
            ],
            "execution_time": 9.663422346115112,
            "number_scoring_function_calls": 1000,
            "metadata": {
                "top_1": 0.9846424806271706,
                "top_10": 0.9774294759701958,
                "top_100": 0.9644514201776014,
                "internal_similarity_max": 0.9512195121951219,
                "internal_similarity_mean": 0.43315809104135294,
                "internal_similarity_histogram_density": [
                    [
                        0.1,
                        0.0,
                        1.1479999999999997,
                        3.310000000000001,
                        2.766000000000001,
                        1.4999999999999987,
                        0.6820000000000002,
                        0.3380000000000001,
                        0.138,
                        0.018000000000000002
                    ]
                ],
                "internal_similarity_histogram_bins": [
                    [
                        0.0,
                        0.1,
                        0.2,
                        0.30000000000000004,
                        0.4,
                        0.5,
                        0.6000000000000001,
                        0.7000000000000001,
                        0.8,
                        0.9,
                        1.0
                    ]
                ]
            }
        },
        {
            "benchmark_name": "Ranolazine MPO",
            "score": 0.9646680707773266,
            "optimized_molecules": [
                [
                    "CC(=CC=CC=COCSOCP(F)CBr)ONC(=O)SN1CCN(CC(O)CC2=C(C)C3=C(C)C=CC2=CO3)CC1",
                    0.9653680674092513
                ],
                [
                    "CC(=CC=CC=COCCCCCNP(F)Br)ONC(=O)PN1CCN(CC(O)CC2=C(C)C3=C(C)C=CC2=CO3)CC1",
                    0.9651572937412635
                ],
                [
                    "CC(=CC=CC=COCNCCCSP(F)Br)ONC(=O)SN1CCN(CC(O)CC2=C(C)C3=C(C)C=CC2=CO3)CC1",
                    0.9650544327584557
                ],
                [
                    "CC(=CC=CC=COCOCCSCP(F)Br)ONC(=O)SN1CCN(CC(O)CC2=C(C)C3=C(C)C=CC2=CO3)CC1",
                    0.9648495024037301
                ],
                [
                    "CC(=CC=CC=COCOCCCCP(F)Br)ONC(=O)SN1CCN(CC(O)CC2=C(C)C3=C(C)C=CC2=CO3)CC1",
                    0.9648495024037301
                ],
                [
                    "CC(=CC=CC=COCOCCCCP(F)Br)ONC(=O)PN1CCN(CC(O)CC2=C(C)C3=C(C)C=CC2=CO3)CC1",
                    0.9648495024037301
                ],
                [
                    "CC(=CC=CC=COCOCCSCP(F)Br)ONC(=O)PN1CCN(CC(O)CC2=C(C)C3=C(C)C=CC2=CO3)CC1",
                    0.9648470601315182
                ],
                [
                    "CC(=CC=CC=COCOCCPCP(F)Br)ONC(=O)SN1CCN(CC(O)CC2=C(C)C3=C(C)C=CC2=CO3)CC1",
                    0.9648470601315182
                ],
                [
                    "CC(=CC=CC=COSOCCP(F)Br)ONC(=O)PN1CCN(CC(O)CC2=C(C)C3=C(C)C=CC2=CO3)CC1",
                    0.9646259188874953
                ],
                [
                    "CC(=CC=CC=COOCCCCP(F)Br)ONC(=O)SN1CCN(CC(O)CC2=C(C)C3=C(C)C=CC2=CO3)CC1",
                    0.964586075623475
                ],
                [
                    "CC(=CC=CC=COOCCCCP(F)Br)ONC(=O)PN1CCN(CC(O)CC2=C(C)C3=C(C)C=CC2=CO3)CC1",
                    0.964586075623475
                ],
                [
                    "CC(=CC=CC=COCOCCSP(F)Br)ONC(=O)SN1CCN(CC(O)CC2=C(C)C3=C(C)C=CC2=CO3)CC1",
                    0.964586075623475
                ],
                [
                    "CC(=CC=CC=COCCCCOP(F)Br)ONC(=O)SN1CCN(CC(O)CC2=C(C)C3=C(C)C=CC2=CO3)CC1",
                    0.964586075623475
                ],
                [
                    "CC(=CC=CC=COCNCCCP(F)SBr)ONC(=O)SN1CCN(CC(O)CC2=C(C)C3=C(C)C=CC2=CO3)CC1",
                    0.9645837891497084
                ],
                [
                    "CC(=CC=CC=COCOCCPCP(F)Br)ONC(=O)PN1CCN(CC(O)CC2=C(C)C3=C(C)C=CC2=CO3)CC1",
                    0.9644269137043043
                ],
                [
                    "CC(=CC=CC=COCOCCSP(F)Br)ONC(=O)PN1CCN(CC(O)CC2=C(C)C3=C(C)C=CC2=CO3)CC1",
                    0.9643197660623994
                ],
                [
                    "CC(=CC=CC=COCOCCPP(F)Br)ONC(=O)SN1CCN(CC(O)CC2=C(C)C3=C(C)C=CC2=CO3)CC1",
                    0.9643197660623994
                ],
                [
                    "CC(=CC=CC=COCNCCCSP(F)Br)ONC(=O)PN1CCN(CC(O)CC2=C(C)C3=C(C)C=CC2=CO3)CC1",
                    0.9643084241475305
                ],
                [
                    "CC(=CC=CC=COCNCCCPP(F)Br)ONC(=O)SN1CCN(CC(O)CC2=C(C)C3=C(C)C=CC2=CO3)CC1",
                    0.9643084241475305
                ],
                [
                    "CC(=CC=CC=COCSOCP(F)Br)ONC(=O)SN1CCN(CC(O)CC2=C(C)C3=C(C)C=CC2=CO3)CC1",
                    0.9641701229507829
                ],
                [
                    "CC(=CC=CC=COCOSCP(F)Br)ONC(=O)SN1CCN(CC(O)CC2=C(C)C3=C(C)C=CC2=CO3)CC1",
                    0.9641701229507829
                ],
                [
                    "CC(=CC=CC=COCOCSP(F)Br)ONC(=O)SN1CCN(CC(O)CC2=C(C)C3=C(C)C=CC2=CO3)CC1",
                    0.9641701229507829
                ],
                [
                    "CC(=CC=CC=COOCCCCP(F)Cl)ONC(=O)SN1CCN(CC(O)CC2=C(C)C3=C(C)C=CC2=CO3)CC1",
                    0.9641678723497883
                ],
                [
                    "CC(=CC=CC=COSOCCP(F)CBr)ONC(=O)SN1CCN(CC(O)CC2=C(C)C3=C(C)C=CC2=CO3)CC1",
                    0.9641091478754107
                ],
                [
                    "CC(=CC=CC=COCOSCP(F)CBr)ONC(=O)SN1CCN(CC(O)CC2=C(C)C3=C(C)C=CC2=CO3)CC1",
                    0.9641091478754107
                ],
                [
                    "CC(=CC=CC=COCOSCP(Br)CF)ONC(=O)SN1CCN(CC(O)CC2=C(C)C3=C(C)C=CC2=CO3)CC1",
                    0.9641091478754107
                ],
                [
                    "CC(=CC=CC=COCOCSP(F)CBr)ONC(=O)SN1CCN(CC(O)CC2=C(C)C3=C(C)C=CC2=CO3)CC1",
                    0.9641091478754107
                ],
                [
                    "CC(=CC=CC=COCOCSP(Br)CF)ONC(=O)SN1CCN(CC(O)CC2=C(C)C3=C(C)C=CC2=CO3)CC1",
                    0.9641091478754107
                ],
                [
                    "CC(=CC=CC=COCOCCP(Br)SF)ONC(=O)SN1CCN(CC(O)CC2=C(C)C3=C(C)C=CC2=CO3)CC1",
                    0.9641091478754107
                ],
                [
                    "CC(=CC=CC=CONCCCCCP(F)Br)ONC(=O)SN1CCN(CC(O)CC2=C(C)C3=C(C)C=CC2=CO3)CC1",
                    0.963910191613413
                ],
                [
                    "CC(=CC=CC=CONCCCCCP(F)Br)ONC(=O)PN1CCN(CC(O)CC2=C(C)C3=C(C)C=CC2=CO3)CC1",
                    0.963910191613413
                ],
                [
                    "CC(=CC=CC=COCOCCP(Br)CSF)ONC(=O)SN1CCN(CC(O)CC2=C(C)C3=C(C)C=CC2=CO3)CC1",
                    0.9639077252909579
                ],
                [
                    "CC(=CC=CC=COCOCCP(Br)CPF)ONC(=O)SN1CCN(CC(O)CC2=C(C)C3=C(C)C=CC2=CO3)CC1",
                    0.9639052854026163
                ],
                [
                    "CC(=CC=CC=COSOCCP(F)CBr)ONC(=O)PN1CCN(CC(O)CC2=C(C)C3=C(C)C=CC2=CO3)CC1",
                    0.9638429699878295
                ],
                [
                    "CC(=CC=CC=COSOCCP(Br)CF)ONC(=O)PN1CCN(CC(O)CC2=C(C)C3=C(C)C=CC2=CO3)CC1",
                    0.9638429699878295
                ],
                [
                    "CC(=CC=CC=COPOCCP(F)CBr)ONC(=O)SN1CCN(CC(O)CC2=C(C)C3=C(C)C=CC2=CO3)CC1",
                    0.9638429699878295
                ],
                [
                    "CC(=CC=CC=COCOSCP(F)CBr)ONC(=O)PN1CCN(CC(O)CC2=C(C)C3=C(C)C=CC2=CO3)CC1",
                    0.9638429699878295
                ],
                [
                    "CC(=CC=CC=COCOSCP(Br)CF)ONC(=O)PN1CCN(CC(O)CC2=C(C)C3=C(C)C=CC2=CO3)CC1",
                    0.9638429699878295
                ],
                [
                    "CC(=CC=CC=COCOPCP(F)CBr)ONC(=O)SN1CCN(CC(O)CC2=C(C)C3=C(C)C=CC2=CO3)CC1",
                    0.9638429699878295
                ],
                [
                    "CC(=CC=CC=COCOPCP(Br)CF)ONC(=O)SN1CCN(CC(O)CC2=C(C)C3=C(C)C=CC2=CO3)CC1",
                    0.9638429699878295
                ],
                [
                    "CC(=CC=CC=COCOCSP(F)CBr)ONC(=O)PN1CCN(CC(O)CC2=C(C)C3=C(C)C=CC2=CO3)CC1",
                    0.9638429699878295
                ],
                [
                    "CC(=CC=CC=COCOCSP(Br)CF)ONC(=O)PN1CCN(CC(O)CC2=C(C)C3=C(C)C=CC2=CO3)CC1",
                    0.9638429699878295
                ],
                [
                    "CC(=CC=CC=COCOCPP(F)CBr)ONC(=O)SN1CCN(CC(O)CC2=C(C)C3=C(C)C=CC2=CO3)CC1",
                    0.9638429699878295
                ],
                [
                    "CC(=CC=CC=COCOCPP(Br)CF)ONC(=O)SN1CCN(CC(O)CC2=C(C)C3=C(C)C=CC2=CO3)CC1",
                    0.9638429699878295
                ],
                [
                    "CC(=CC=CC=COCOCCP(Br)PF)ONC(=O)SN1CCN(CC(O)CC2=C(C)C3=C(C)C=CC2=CO3)CC1",
                    0.9638429699878295
                ],
                [
                    "CC(=CC=CC=COCNCCCP(F)PBr)ONC(=O)SN1CCN(CC(O)CC2=C(C)C3=C(C)C=CC2=CO3)CC1",
                    0.9638381443567948
                ],
                [
                    "CC(=CC=CC=COCNCCCSP(F)CBr)ONC(=O)SN1CCN(CC(O)CC2=C(C)C3=C(C)C=CC2=CO3)CC1",
                    0.9637337452139284
                ],
                [
                    "CC(=CC=CC=COCNCCCSP(Br)CF)ONC(=O)SN1CCN(CC(O)CC2=C(C)C3=C(C)C=CC2=CO3)CC1",
                    0.9637337452139284
                ],
                [
                    "CC(=CC=CC=COSOCP(F)CBr)ONC(=O)SN1CCN(CC(O)CC2=C(C)C3=C(C)C=CC2=CO3)CC1",
                    0.963687675903106
                ],
                [
                    "CC(=CC=CC=COCOCP(Br)SF)ONC(=O)SN1CCN(CC(O)CC2=C(C)C3=C(C)C=CC2=CO3)CC1",
                    0.963687675903106
                ],
                [
                    "CC(=CC=CC=COCOCP(Br)SCF)ONC(=O)SN1CCN(CC(O)CC2=C(C)C3=C(C)C=CC2=CO3)CC1",
                    0.9636333968557195
                ],
                [
                    "CC(=CC=CC=COCSCCOCP(F)Br)ONC(=O)SN1CCN(CC(O)CC2=C(C)C3=C(C)C=CC2=CO3)CC1",
                    0.9636043697056416
                ],
                [
                    "CC(=CC=CC=COCCCCOCP(F)Br)ONC(=O)SN1CCN(CC(O)CC2=C(C)C3=C(C)C=CC2=CO3)CC1",
                    0.9636043697056416
                ],
                [
                    "CC(=CC=CC=COCSCCOCP(F)Br)ONC(=O)PN1CCN(CC(O)CC2=C(C)C3=C(C)C=CC2=CO3)CC1",
                    0.9636019305851677
                ],
                [
                    "CC(=CC=CC=COCPCCOCP(F)Br)ONC(=O)SN1CCN(CC(O)CC2=C(C)C3=C(C)C=CC2=CO3)CC1",
                    0.9636019305851677
                ],
                [
                    "CC(=CC=CC=COCNCCCSP(F)CBr)ONC(=O)PN1CCN(CC(O)CC2=C(C)C3=C(C)C=CC2=CO3)CC1",
                    0.9635272921942384
                ],
                [
                    "CC(=CC=CC=COCNCCCSP(Br)CF)ONC(=O)PN1CCN(CC(O)CC2=C(C)C3=C(C)C=CC2=CO3)CC1",
                    0.9635272921942384
                ],
                [
                    "CC(=CC=CC=COCNCCCPP(F)CBr)ONC(=O)SN1CCN(CC(O)CC2=C(C)C3=C(C)C=CC2=CO3)CC1",
                    0.9635272921942384
                ],
                [
                    "CC(=CC=CC=COCNCCCPP(Br)CF)ONC(=O)SN1CCN(CC(O)CC2=C(C)C3=C(C)C=CC2=CO3)CC1",
                    0.9635272921942384
                ],
                [
                    "CC(=CC=CC=COCOOCSCP(F)Br)ONC(=O)SN1CCN(CC(O)CC2=C(C)C3=C(C)C=CC2=CO3)CC1",
                    0.9634663541456907
                ],
                [
                    "CC(=CC=CC=COCOCCP(CBr)SF)ONC(=O)SN1CCN(CC(O)CC2=C(C)C3=C(C)C=CC2=CO3)CC1",
                    0.9634385561447848
                ],
                [
                    "CC(=CC=CC=COCOCCP(CF)PBr)ONC(=O)SN1CCN(CC(O)CC2=C(C)C3=C(C)C=CC2=CO3)CC1",
                    0.963436117444026
                ],
                [
                    "CC(=CC=CC=COCOCCP(CBr)PF)ONC(=O)SN1CCN(CC(O)CC2=C(C)C3=C(C)C=CC2=CO3)CC1",
                    0.963436117444026
                ],
                [
                    "CC(=CC=CC=COCOCP(Br)PCF)ONC(=O)SN1CCN(CC(O)CC2=C(C)C3=C(C)C=CC2=CO3)CC1",
                    0.9633673503167535
                ],
                [
                    "CC(=CC=CC=COCPOCP(F)Br)ONC(=O)SN1CCN(CC(O)CC2=C(C)C3=C(C)C=CC2=CO3)CC1",
                    0.9633510216849746
                ],
                [
                    "CC(=CC=CC=COCOSCP(F)Br)ONC(=O)PN1CCN(CC(O)CC2=C(C)C3=C(C)C=CC2=CO3)CC1",
                    0.9633510216849746
                ],
                [
                    "CC(=CC=CC=COCOPCP(F)Br)ONC(=O)SN1CCN(CC(O)CC2=C(C)C3=C(C)C=CC2=CO3)CC1",
                    0.9633510216849746
                ],
                [
                    "CC(=CC=CC=COCOCSP(F)Br)ONC(=O)PN1CCN(CC(O)CC2=C(C)C3=C(C)C=CC2=CO3)CC1",
                    0.9633510216849746
                ],
                [
                    "CC(=CC=CC=COCOCPP(F)Br)ONC(=O)SN1CCN(CC(O)CC2=C(C)C3=C(C)C=CC2=CO3)CC1",
                    0.9633510216849746
                ],
                [
                    "CC(=CC=CC=COCOCCPP(F)Br)ONC(=O)PN1CCN(CC(O)CC2=C(C)C3=C(C)C=CC2=CO3)CC1",
                    0.9633398054648037
                ],
                [
                    "CC(=CC=CC=COSOCCCP(F)Br)ONC(=O)SN1CCN(CC(O)CC2=C(C)C3=C(C)C=CC2=CO3)CC1",
                    0.9633256371528371
                ],
                [
                    "CC(=CC=CC=COSOCCCP(F)Br)ONC(=O)PN1CCN(CC(O)CC2=C(C)C3=C(C)C=CC2=CO3)CC1",
                    0.9633256371528371
                ],
                [
                    "CC(=CC=CC=COCSCCOP(F)Br)ONC(=O)SN1CCN(CC(O)CC2=C(C)C3=C(C)C=CC2=CO3)CC1",
                    0.9633256371528371
                ],
                [
                    "CC(=CC=CC=COCOSCCP(F)Br)ONC(=O)SN1CCN(CC(O)CC2=C(C)C3=C(C)C=CC2=CO3)CC1",
                    0.9633256371528371
                ],
                [
                    "CC(=CC=CC=COCOCSCP(F)Br)ONC(=O)SN1CCN(CC(O)CC2=C(C)C3=C(C)C=CC2=CO3)CC1",
                    0.9633256371528371
                ],
                [
                    "CCC(COCOC=CC=CC=C(C)ONC(=O)SN1CCN(CC(O)CC2=C(C)C3=C(C)C=CC2=CO3)CC1)P(F)Br",
                    0.9632739432973089
                ],
                [
                    "CCC(COCOC=CC=CC=C(C)ONC(=O)PN1CCN(CC(O)CC2=C(C)C3=C(C)C=CC2=CO3)CC1)P(F)Br",
                    0.9632739432973089
                ],
                [
                    "CC(=CC=CC=COCNCCCP(F)SCBr)ONC(=O)SN1CCN(CC(O)CC2=C(C)C3=C(C)C=CC2=CO3)CC1",
                    0.9632709677718836
                ],
                [
                    "CC(=CC=CC=COCPCCOCP(F)Br)ONC(=O)PN1CCN(CC(O)CC2=C(C)C3=C(C)C=CC2=CO3)CC1",
                    0.9631823263544863
                ],
                [
                    "CC(=CC=CC=COCOCC1P(F)P1Br)ONC(=O)SN1CCN(CC(O)CC2=C(C)C3=C(C)C=CC2=CO3)CC1",
                    0.9631588173486599
                ],
                [
                    "CC(=CC=CC=COCOCC(Br)P(F)Br)ONC(=O)SN1CCN(CC(O)CC2=C(C)C3=C(C)C=CC2=CO3)CC1",
                    0.9631588173486599
                ],
                [
                    "CC(=CC=CC=COCNCCCP(F)PCBr)ONC(=O)SN1CCN(CC(O)CC2=C(C)C3=C(C)C=CC2=CO3)CC1",
                    0.9630646138893265
                ],
                [
                    "CC(=CC=CC=COCSCCOP(F)Br)ONC(=O)PN1CCN(CC(O)CC2=C(C)C3=C(C)C=CC2=CO3)CC1",
                    0.9630596755822876
                ],
                [
                    "CC(=CC=CC=COCPCCOP(F)Br)ONC(=O)SN1CCN(CC(O)CC2=C(C)C3=C(C)C=CC2=CO3)CC1",
                    0.9630596755822876
                ],
                [
                    "CC(=CC=CC=COCOSCCP(F)Br)ONC(=O)PN1CCN(CC(O)CC2=C(C)C3=C(C)C=CC2=CO3)CC1",
                    0.9630596755822876
                ],
                [
                    "CC(=CC=CC=COCOPCCP(F)Br)ONC(=O)SN1CCN(CC(O)CC2=C(C)C3=C(C)C=CC2=CO3)CC1",
                    0.9630596755822876
                ],
                [
                    "CC(=CC=CC=COCOCSCP(F)Br)ONC(=O)PN1CCN(CC(O)CC2=C(C)C3=C(C)C=CC2=CO3)CC1",
                    0.9630596755822876
                ],
                [
                    "CC(=CC=CC=COCOCPCP(F)Br)ONC(=O)SN1CCN(CC(O)CC2=C(C)C3=C(C)C=CC2=CO3)CC1",
                    0.9630596755822876
                ],
                [
                    "CC(=CC=CC=COOCCCCP(F)Cl)ONC(=O)PN1CCN(CC(O)CC2=C(C)C3=C(C)C=CC2=CO3)CC1",
                    0.9630313368604017
                ],
                [
                    "CC(=CC=CC=CONCCCSP(F)Br)ONC(=O)SN1CCN(CC(O)CC2=C(C)C3=C(C)C=CC2=CO3)CC1",
                    0.9629966454040042
                ],
                [
                    "CC(=CC=CC=COCNCCSCSP(F)Cl)ONC(=O)PN1CCN(CC(O)CC2=C(C)C3=C(C)C=CC2=CO3)CC1",
                    0.962965523204374
                ],
                [
                    "CC(=CC=CC=COCNCCSCSP(F)Br)ONC(=O)PN1CCN(CC(O)CC2=C(C)C3=C(C)C=CC2=CO3)CC1",
                    0.962965523204374
                ],
                [
                    "CC(=CC=CC=COCNCCPCSP(F)Cl)ONC(=O)SN1CCN(CC(O)CC2=C(C)C3=C(C)C=CC2=CO3)CC1",
                    0.962965523204374
                ],
                [
                    "CC(=CC=CC=COCNCCPCSP(F)Br)ONC(=O)SN1CCN(CC(O)CC2=C(C)C3=C(C)C=CC2=CO3)CC1",
                    0.962965523204374
                ],
                [
                    "CC(=CC=CC=COCNCCPCPP(F)Cl)ONC(=O)SN1CCN(CC(O)CC2=C(C)C3=C(C)C=CC2=CO3)CC1",
                    0.962965523204374
                ],
                [
                    "CC(=CC=CC=COCNCCPCPP(F)Br)ONC(=O)PN1CCN(CC(O)CC2=C(C)C3=C(C)C=CC2=CO3)CC1",
                    0.962965523204374
                ],
                [
                    "CC(=CC=CC=COCNCCCCSP(F)Br)ONC(=O)SN1CCN(CC(O)CC2=C(C)C3=C(C)C=CC2=CO3)CC1",
                    0.962965523204374
                ],
                [
                    "CC(=CC=CC=COCNCCCCSP(F)Br)ONC(=O)PN1CCN(CC(O)CC2=C(C)C3=C(C)C=CC2=CO3)CC1",
                    0.962965523204374
                ],
                [
                    "CC(=CC=CC=COCNCCCCPP(F)Cl)ONC(=O)SN1CCN(CC(O)CC2=C(C)C3=C(C)C=CC2=CO3)CC1",
                    0.962965523204374
                ],
                [
                    "CC(=CC=CC=COCNCCCCPP(F)Br)ONC(=O)PN1CCN(CC(O)CC2=C(C)C3=C(C)C=CC2=CO3)CC1",
                    0.962965523204374
                ]
            ],
            "execution_time": 9.13266658782959,
            "number_scoring_function_calls": 1000,
            "metadata": {
                "top_1": 0.9653680674092513,
                "top_10": 0.9649034415894168,
                "top_100": 0.9637327033333117,
                "internal_similarity_max": 0.9666666666666667,
                "internal_similarity_mean": 0.6746610334771704,
                "internal_similarity_histogram_density": [
                    [
                        0.1,
                        0.0,
                        0.0,
                        0.0,
                        0.0,
                        2.203999999999998,
                        3.646000000000001,
                        3.2360000000000007,
                        0.8020000000000002,
                        0.012000000000000002
                    ]
                ],
                "internal_similarity_histogram_bins": [
                    [
                        0.0,
                        0.1,
                        0.2,
                        0.30000000000000004,
                        0.4,
                        0.5,
                        0.6000000000000001,
                        0.7000000000000001,
                        0.8,
                        0.9,
                        1.0
                    ]
                ]
            }
        },
        {
            "benchmark_name": "Perindopril MPO",
            "score": 0.6666462435233826,
            "optimized_molecules": [
                [
                    "CCCC(NC(C)p1[pH][pH]1)C(=C(O)OCC)C1CC2CCCCC(n3[pH][pH]3)C21",
                    0.6682828306544863
                ],
                [
                    "CCCC(NC(C)p1[pH][pH]1)C(=C(O)OCC)C1CC2CCCCC(n3[nH][pH]3)C21",
                    0.6682828306544863
                ],
                [
                    "CCCC(NC(C)p1[pH][pH]1)C(=C(O)OCC)C1CC2CCCCC(n3[nH][nH]3)C21",
                    0.6682828306544863
                ],
                [
                    "CCCC(NC(C)p1[pH][pH]1)C(=C(O)OCC)C1C2CCCCC(n3[pH][pH]3)C1C2",
                    0.6682828306544863
                ],
                [
                    "CCCC(NC(C)p1[pH][pH]1)C(=C(O)OCC)C1C2CCCCC(n3[nH][pH]3)C1C2",
                    0.6682828306544863
                ],
                [
                    "CCCC(NC(C)p1[pH][pH]1)C(=C(O)OCC)C1C2CCCCC(n3[nH][nH]3)C1C2",
                    0.6682828306544863
                ],
                [
                    "CCCC(NC(C)p1[nH][pH]1)C(=C(O)OCC)C1CC2CCCCC(n3[pH][pH]3)C21",
                    0.6682828306544863
                ],
                [
                    "CCCC(NC(C)p1[nH][pH]1)C(=C(O)OCC)C1CC2CCCCC(n3[nH][pH]3)C21",
                    0.6682828306544863
                ],
                [
                    "CCCC(NC(C)p1[nH][pH]1)C(=C(O)OCC)C1CC2CCCCC(n3[nH][nH]3)C21",
                    0.6682828306544863
                ],
                [
                    "CCCC(NC(C)p1[nH][pH]1)C(=C(O)OCC)C1C2CCCCC(n3[pH][pH]3)C1C2",
                    0.6682828306544863
                ],
                [
                    "CCCC(NC(C)p1[nH][pH]1)C(=C(O)OCC)C1C2CCCCC(n3[nH][pH]3)C1C2",
                    0.6682828306544863
                ],
                [
                    "CCCC(NC(C)p1[nH][pH]1)C(=C(O)OCC)C1C2CCCCC(n3[nH][nH]3)C1C2",
                    0.6682828306544863
                ],
                [
                    "CCCC(NC(C)p1[nH][nH]1)C(=C(O)OCC)C1CC2CCCCC(n3[pH][pH]3)C21",
                    0.6682828306544863
                ],
                [
                    "CCCC(NC(C)p1[nH][nH]1)C(=C(O)OCC)C1CC2CCCCC(n3[nH][pH]3)C21",
                    0.6682828306544863
                ],
                [
                    "CCCC(NC(C)p1[nH][nH]1)C(=C(O)OCC)C1CC2CCCCC(n3[nH][nH]3)C21",
                    0.6682828306544863
                ],
                [
                    "CCCC(NC(C)p1[nH][nH]1)C(=C(O)OCC)C1C2CCCCC(n3[pH][pH]3)C1C2",
                    0.6682828306544863
                ],
                [
                    "CCCC(NC(C)p1[nH][nH]1)C(=C(O)OCC)C1C2CCCCC(n3[nH][pH]3)C1C2",
                    0.6682828306544863
                ],
                [
                    "CCCC(NC(C)p1[nH][nH]1)C(=C(O)OCC)C1C2CCCCC(n3[nH][nH]3)C1C2",
                    0.6682828306544863
                ],
                [
                    "CCCC(NC(C)n1[pH][pH]1)C(=C(O)OCC)C1CC2CCCCC(n3[pH][pH]3)C21",
                    0.6682828306544863
                ],
                [
                    "CCCC(NC(C)n1[pH][pH]1)C(=C(O)OCC)C1CC2CCCCC(n3[nH][pH]3)C21",
                    0.6682828306544863
                ],
                [
                    "CCCC(NC(C)n1[pH][pH]1)C(=C(O)OCC)C1CC2CCCCC(n3[nH][nH]3)C21",
                    0.6682828306544863
                ],
                [
                    "CCCC(NC(C)n1[pH][pH]1)C(=C(O)OCC)C1C2CCCCC(n3[pH][pH]3)C1C2",
                    0.6682828306544863
                ],
                [
                    "CCCC(NC(C)n1[pH][pH]1)C(=C(O)OCC)C1C2CCCCC(n3[nH][pH]3)C1C2",
                    0.6682828306544863
                ],
                [
                    "CCCC(NC(C)n1[pH][pH]1)C(=C(O)OCC)C1C2CCCCC(n3[nH][nH]3)C1C2",
                    0.6682828306544863
                ],
                [
                    "CCCC(NC(C)n1[nH][pH]1)C(=C(O)OCC)C1CC2CCCCC(n3[pH][pH]3)C21",
                    0.6682828306544863
                ],
                [
                    "CCCC(NC(C)n1[nH][pH]1)C(=C(O)OCC)C1CC2CCCCC(n3[nH][pH]3)C21",
                    0.6682828306544863
                ],
                [
                    "CCCC(NC(C)n1[nH][pH]1)C(=C(O)OCC)C1CC2CCCCC(n3[nH][nH]3)C21",
                    0.6682828306544863
                ],
                [
                    "CCCC(NC(C)n1[nH][pH]1)C(=C(O)OCC)C1C2CCCCC(n3[pH][pH]3)C1C2",
                    0.6682828306544863
                ],
                [
                    "CCCC(NC(C)n1[nH][pH]1)C(=C(O)OCC)C1C2CCCCC(n3[nH][pH]3)C1C2",
                    0.6682828306544863
                ],
                [
                    "CCCC(NC(C)n1[nH][pH]1)C(=C(O)OCC)C1C2CCCCC(n3[nH][nH]3)C1C2",
                    0.6682828306544863
                ],
                [
                    "CCCC(NC(C)n1[nH][nH]1)C(=C(O)OCC)C1CC2CCCCC(n3[pH][pH]3)C21",
                    0.6682828306544863
                ],
                [
                    "CCCC(NC(C)n1[nH][nH]1)C(=C(O)OCC)C1CC2CCCCC(n3[nH][pH]3)C21",
                    0.6682828306544863
                ],
                [
                    "CCCC(NC(C)n1[nH][nH]1)C(=C(O)OCC)C1CC2CCCCC(n3[nH][nH]3)C21",
                    0.6682828306544863
                ],
                [
                    "CCCC(NC(C)n1[nH][nH]1)C(=C(O)OCC)C1C2CCCCC(n3[pH][pH]3)C1C2",
                    0.6682828306544863
                ],
                [
                    "CCCC(NC(C)n1[nH][nH]1)C(=C(O)OCC)C1C2CCCCC(n3[nH][pH]3)C1C2",
                    0.6682828306544863
                ],
                [
                    "CCCC(NC(C)n1[nH][nH]1)C(=C(O)OCC)C1C2CCCCC(n3[nH][nH]3)C1C2",
                    0.6682828306544863
                ],
                [
                    "CCCC(NC(C)p1[pH][pH]1)C(=C(O)OCC)C1CC2CCCCN1CCCCC2n1[pH][pH]1",
                    0.6614378277661477
                ],
                [
                    "CCCC(NC(C)p1[pH][pH]1)C(=C(O)OCC)C1CC2CCCCN1CCCCC2n1[nH][pH]1",
                    0.6614378277661477
                ],
                [
                    "CCCC(NC(C)p1[pH][pH]1)C(=C(O)OCC)C1CC2CCCCN1CCCCC2n1[nH][nH]1",
                    0.6614378277661477
                ],
                [
                    "CCCC(NC(C)p1[nH][pH]1)C(=C(O)OCC)C1CC2CCCCN1CCCCC2n1[pH][pH]1",
                    0.6614378277661477
                ],
                [
                    "CCCC(NC(C)p1[nH][pH]1)C(=C(O)OCC)C1CC2CCCCN1CCCCC2n1[nH][pH]1",
                    0.6614378277661477
                ],
                [
                    "CCCC(NC(C)p1[nH][pH]1)C(=C(O)OCC)C1CC2CCCCN1CCCCC2n1[nH][nH]1",
                    0.6614378277661477
                ],
                [
                    "CCCC(NC(C)p1[nH][nH]1)C(=C(O)OCC)C1CC2CCCCN1CCCCC2n1[pH][pH]1",
                    0.6614378277661477
                ],
                [
                    "CCCC(NC(C)p1[nH][nH]1)C(=C(O)OCC)C1CC2CCCCN1CCCCC2n1[nH][pH]1",
                    0.6614378277661477
                ],
                [
                    "CCCC(NC(C)p1[nH][nH]1)C(=C(O)OCC)C1CC2CCCCN1CCCCC2n1[nH][nH]1",
                    0.6614378277661477
                ],
                [
                    "CCCC(NC(C)n1[pH][pH]1)C(=C(O)OCC)C1CC2CCCCN1CCCCC2n1[pH][pH]1",
                    0.6614378277661477
                ],
                [
                    "CCCC(NC(C)n1[pH][pH]1)C(=C(O)OCC)C1CC2CCCCN1CCCCC2n1[nH][pH]1",
                    0.6614378277661477
                ],
                [
                    "CCCC(NC(C)n1[nH][pH]1)C(=C(O)OCC)C1CC2CCCCN1CCCCC2n1[pH][pH]1",
                    0.6614378277661477
                ],
                [
                    "CCCC(NC(C)n1[nH][pH]1)C(=C(O)OCC)C1CC2CCCCN1CCCCC2n1[nH][pH]1",
                    0.6614378277661477
                ],
                [
                    "CCCC(NC(C)n1[nH][pH]1)C(=C(O)OCC)C1CC2CCCCN1CCCCC2n1[nH][nH]1",
                    0.6614378277661477
                ],
                [
                    "CCCC(NC(C)n1[nH][nH]1)C(=C(O)OCC)C1CC2CCCCN1CCCCC2n1[pH][pH]1",
                    0.6614378277661477
                ],
                [
                    "CCCC(NC(C)n1[nH][nH]1)C(=C(O)OCC)C1CC2CCCCN1CCCCC2n1[nH][pH]1",
                    0.6614378277661477
                ],
                [
                    "CCCC(NC(C)n1[nH][nH]1)C(=C(O)OCC)C1CC2CCCCN1CCCCC2n1[nH][nH]1",
                    0.6614378277661477
                ],
                [
                    "CCCC(NC(C)p1[pH][pH]1)C(=C(O)OCC)C1CC2CCCN1CCCCC2n1[pH][pH]1",
                    0.6605782590758164
                ],
                [
                    "CCCC(NC(C)p1[pH][pH]1)C(=C(O)OCC)C1CC2CCCN1CCCCC2n1[nH][pH]1",
                    0.6605782590758164
                ],
                [
                    "CCCC(NC(C)p1[pH][pH]1)C(=C(O)OCC)C1CC2CCCN1CCCCC2n1[nH][nH]1",
                    0.6605782590758164
                ],
                [
                    "CCCC(NC(C)p1[pH][pH]1)C(=C(O)OCC)C1CC2CCCCN1CCCC2n1[pH][pH]1",
                    0.6605782590758164
                ],
                [
                    "CCCC(NC(C)p1[pH][pH]1)C(=C(O)OCC)C1CC2CCCCN1CCCC2n1[nH][pH]1",
                    0.6605782590758164
                ],
                [
                    "CCCC(NC(C)p1[nH][pH]1)C(=C(O)OCC)C1CC2CCCN1CCCCC2n1[pH][pH]1",
                    0.6605782590758164
                ],
                [
                    "CCCC(NC(C)p1[nH][pH]1)C(=C(O)OCC)C1CC2CCCN1CCCCC2n1[nH][pH]1",
                    0.6605782590758164
                ],
                [
                    "CCCC(NC(C)p1[nH][pH]1)C(=C(O)OCC)C1CC2CCCN1CCCCC2n1[nH][nH]1",
                    0.6605782590758164
                ],
                [
                    "CCCC(NC(C)p1[nH][pH]1)C(=C(O)OCC)C1CC2CCCCN1CCCC2n1[pH][pH]1",
                    0.6605782590758164
                ],
                [
                    "CCCC(NC(C)p1[nH][pH]1)C(=C(O)OCC)C1CC2CCCCN1CCCC2n1[nH][pH]1",
                    0.6605782590758164
                ],
                [
                    "CCCC(NC(C)p1[nH][pH]1)C(=C(O)OCC)C1CC2CCCCN1CCCC2n1[nH][nH]1",
                    0.6605782590758164
                ],
                [
                    "CCCC(NC(C)p1[nH][nH]1)C(=C(O)OCC)C1CC2CCCN1CCCCC2n1[pH][pH]1",
                    0.6605782590758164
                ],
                [
                    "CCCC(NC(C)p1[nH][nH]1)C(=C(O)OCC)C1CC2CCCN1CCCCC2n1[nH][pH]1",
                    0.6605782590758164
                ],
                [
                    "CCCC(NC(C)p1[nH][nH]1)C(=C(O)OCC)C1CC2CCCN1CCCCC2n1[nH][nH]1",
                    0.6605782590758164
                ],
                [
                    "CCCC(NC(C)p1[nH][nH]1)C(=C(O)OCC)C1CC2CCCCN1CCCC2n1[pH][pH]1",
                    0.6605782590758164
                ],
                [
                    "CCCC(NC(C)p1[nH][nH]1)C(=C(O)OCC)C1CC2CCCCN1CCCC2n1[nH][pH]1",
                    0.6605782590758164
                ],
                [
                    "CCCC(NC(C)p1[nH][nH]1)C(=C(O)OCC)C1CC2CCCCN1CCCC2n1[nH][nH]1",
                    0.6605782590758164
                ],
                [
                    "CCCC(NC(C)n1[pH][pH]1)C(=C(O)OCC)C1CC2CCCN1CCCCC2n1[pH][pH]1",
                    0.6605782590758164
                ],
                [
                    "CCCC(NC(C)n1[pH][pH]1)C(=C(O)OCC)C1CC2CCCN1CCCCC2n1[nH][pH]1",
                    0.6605782590758164
                ],
                [
                    "CCCC(NC(C)n1[pH][pH]1)C(=C(O)OCC)C1CC2CCCN1CCCCC2n1[nH][nH]1",
                    0.6605782590758164
                ],
                [
                    "CCCC(NC(C)n1[pH][pH]1)C(=C(O)OCC)C1CC2CCCCN1CCCC2n1[pH][pH]1",
                    0.6605782590758164
                ],
                [
                    "CCCC(NC(C)n1[nH][pH]1)C(=C(O)OCC)C1CC2CCCN1CCCCC2n1[pH][pH]1",
                    0.6605782590758164
                ],
                [
                    "CCCC(NC(C)n1[nH][pH]1)C(=C(O)OCC)C1CC2CCCN1CCCCC2n1[nH][pH]1",
                    0.6605782590758164
                ],
                [
                    "CCCC(NC(C)n1[nH][pH]1)C(=C(O)OCC)C1CC2CCCN1CCCCC2n1[nH][nH]1",
                    0.6605782590758164
                ],
                [
                    "CCCC(NC(C)n1[nH][pH]1)C(=C(O)OCC)C1CC2CCCCN1CCCC2n1[pH][pH]1",
                    0.6605782590758164
                ],
                [
                    "CCCC(NC(C)n1[nH][pH]1)C(=C(O)OCC)C1CC2CCCCN1CCCC2n1[nH][pH]1",
                    0.6605782590758164
                ],
                [
                    "CCCC(NC(C)n1[nH][pH]1)C(=C(O)OCC)C1CC2CCCCN1CCCC2n1[nH][nH]1",
                    0.6605782590758164
                ],
                [
                    "CCCC(NC(C)n1[nH][nH]1)C(=C(O)OCC)C1CC2CCCN1CCCCC2n1[pH][pH]1",
                    0.6605782590758164
                ],
                [
                    "CCCC(NC(C)n1[nH][nH]1)C(=C(O)OCC)C1CC2CCCN1CCCCC2n1[nH][pH]1",
                    0.6605782590758164
                ],
                [
                    "CCCC(NC(C)n1[nH][nH]1)C(=C(O)OCC)C1CC2CCCN1CCCCC2n1[nH][nH]1",
                    0.6605782590758164
                ],
                [
                    "CCCC(NC(C)n1[nH][nH]1)C(=C(O)OCC)C1CC2CCCCN1CCCC2n1[pH][pH]1",
                    0.6605782590758164
                ],
                [
                    "CCCC(NC(C)n1[nH][nH]1)C(=C(O)OCC)C1CC2CCCCN1CCCC2n1[nH][pH]1",
                    0.6605782590758164
                ],
                [
                    "CCCC(NC(C)n1[nH][nH]1)C(=C(O)OCC)C1CC2CCCCN1CCCC2n1[nH][nH]1",
                    0.6605782590758164
                ],
                [
                    "CCCC(NC(C)p1[nH][pH]1)C(=C(O)OCC)C1CC2CCCCN1CCC2n1[nH][pH]1",
                    0.6596856715021066
                ],
                [
                    "CCCC(NC(C)p1[nH][pH]1)C(=C(O)OCC)C1CC2CCC1CCCCC2n1[pH][pH]1",
                    0.6596856715021066
                ],
                [
                    "CCCC(NC(C)p1[nH][pH]1)C(=C(O)OCC)C1CC2CCC1CCCCC2n1[nH][nH]1",
                    0.6596856715021066
                ],
                [
                    "CCCC(NC(C)p1[nH][nH]1)C(=C(O)OCC)C1CC2CCCCN1CCC2n1[nH][pH]1",
                    0.6596856715021066
                ],
                [
                    "CCCC(NC(C)p1[nH][nH]1)C(=C(O)OCC)C1CC2CCCCN1CCC2n1[nH][nH]1",
                    0.6596856715021066
                ],
                [
                    "CCCC(NC(C)n1[pH][pH]1)C(=C(O)OCC)C1CCC2CC1CCCCC2n1[nH][pH]1",
                    0.6596856715021066
                ],
                [
                    "CCCC(NC(C)n1[nH][pH]1)C(=C(O)OCC)C1CCC2CC1CCCCC2n1[pH][pH]1",
                    0.6596856715021066
                ],
                [
                    "CCCC(NC(C)n1[nH][pH]1)C(=C(O)OCC)C1CCC2CC1CCCCC2n1[nH][pH]1",
                    0.6596856715021066
                ],
                [
                    "CCCC(NC(C)n1[nH][pH]1)C(=C(O)OCC)C1CCC2CC1CCCCC2n1[nH][nH]1",
                    0.6596856715021066
                ],
                [
                    "CCCC(NC(C)n1[nH][pH]1)C(=C(O)OCC)C1CC2CCCN1CCCC2n1[nH][pH]1",
                    0.6596856715021066
                ],
                [
                    "CCCC(NC(C)n1[nH][pH]1)C(=C(O)OCC)C1CC2CCCN1CCCC2n1[nH][nH]1",
                    0.6596856715021066
                ],
                [
                    "CCCC(NC(C)n1[nH][nH]1)C(=C(O)OCC)C1CC2CCCN1CCCC2n1[nH][pH]1",
                    0.6596856715021066
                ],
                [
                    "CCCC(NC(C)n1[nH][nH]1)C(=C(O)OCC)C1CC2CCCN1CCCC2n1[nH][nH]1",
                    0.6596856715021066
                ],
                [
                    "CCCC(NC(C)n1[nH][nH]1)C(=C(O)OCC)C1CC2CCCCN1CCC2n1[nH][pH]1",
                    0.6596856715021066
                ]
            ],
            "execution_time": 4.96617317199707,
            "number_scoring_function_calls": 1000,
            "metadata": {
                "top_1": 0.6682828306544863,
                "top_10": 0.6682828306544862,
                "top_100": 0.6633730692611752,
                "internal_similarity_max": 1.0,
                "internal_similarity_mean": 0.6064413210350884,
                "internal_similarity_histogram_density": [
                    [
                        0.1,
                        0.0,
                        0.0,
                        0.0,
                        2.1160000000000005,
                        2.7539999999999973,
                        2.734000000000001,
                        1.3440000000000003,
                        0.8080000000000002,
                        0.14400000000000002
                    ]
                ],
                "internal_similarity_histogram_bins": [
                    [
                        0.0,
                        0.1,
                        0.2,
                        0.30000000000000004,
                        0.4,
                        0.5,
                        0.6000000000000001,
                        0.7000000000000001,
                        0.8,
                        0.9,
                        1.0
                    ]
                ]
            }
        },
        {
            "benchmark_name": "Amlodipine MPO",
            "score": 0.803793629167595,
            "optimized_molecules": [
                [
                    "CCOC(=O)C1=C(S)C2=C(COCCN)NC(C)=C(C(=O)OC)C1C(Cl)=C2",
                    0.8052028616141701
                ],
                [
                    "CCOC(=O)C1=C(P)C2=C(COCCN)NC(C)=C(C(=O)OC)C1C(Cl)=C2",
                    0.8052028616141701
                ],
                [
                    "CCOC(=O)C1=C(P)C2=C(C)NC(COCCN)=C(C(=O)OC)C1C(Cl)=C2",
                    0.8052028616141701
                ],
                [
                    "CCOC(=O)C1=C(O)C2=C(COCCN)NC(C)=C(C(=O)OC)C1C(Cl)=C2",
                    0.8052028616141701
                ],
                [
                    "CCOC(=O)C1=C(O)C2=C(C)NC(COCCN)=C(C(=O)OC)C1C(Cl)=C2",
                    0.8052028616141701
                ],
                [
                    "CCOC(=O)C1=C(N)C2=C(COCCN)NC(C)=C(C(=O)OC)C1C(Cl)=C2",
                    0.8052028616141701
                ],
                [
                    "CCOC(=O)C1=C(N)C2=C(C)NC(COCCN)=C(C(=O)OC)C1C(Cl)=C2",
                    0.8052028616141701
                ],
                [
                    "CCOC(=O)C1=C(F)C2=C(COCCN)NC(C)=C(C(=O)OC)C1C(Cl)=C2",
                    0.8052028616141701
                ],
                [
                    "CCOC(=O)C1=C(F)C2=C(C)NC(COCCN)=C(C(=O)OC)C1C(Cl)=C2",
                    0.8052028616141701
                ],
                [
                    "CCOC(=O)C1=C(Cl)C2=C(COCCN)NC(C)=C(C(=O)OC)C1C(S)=C2",
                    0.8052028616141701
                ],
                [
                    "CCOC(=O)C1=C(Cl)C2=C(COCCN)NC(C)=C(C(=O)OC)C1C(P)=C2",
                    0.8052028616141701
                ],
                [
                    "CCOC(=O)C1=C(Cl)C2=C(COCCN)NC(C)=C(C(=O)OC)C1C(O)=C2",
                    0.8052028616141701
                ],
                [
                    "CCOC(=O)C1=C(Cl)C2=C(COCCN)NC(C)=C(C(=O)OC)C1C(N)=C2",
                    0.8052028616141701
                ],
                [
                    "CCOC(=O)C1=C(Cl)C2=C(COCCN)NC(C)=C(C(=O)OC)C1C(F)=C2",
                    0.8052028616141701
                ],
                [
                    "CCOC(=O)C1=C(Cl)C2=C(COCCN)NC(C)=C(C(=O)OC)C1C(Cl)=C2",
                    0.8052028616141701
                ],
                [
                    "CCOC(=O)C1=C(Cl)C2=C(COCCN)NC(C)=C(C(=O)OC)C1C(C)=C2",
                    0.8052028616141701
                ],
                [
                    "CCOC(=O)C1=C(Cl)C2=C(COCCN)NC(C)=C(C(=O)OC)C1C(Br)=C2",
                    0.8052028616141701
                ],
                [
                    "CCOC(=O)C1=C(Cl)C2=C(C)NC(COCCN)=C(C(=O)OC)C1C(S)=C2",
                    0.8052028616141701
                ],
                [
                    "CCOC(=O)C1=C(Cl)C2=C(C)NC(COCCN)=C(C(=O)OC)C1C(P)=C2",
                    0.8052028616141701
                ],
                [
                    "CCOC(=O)C1=C(Cl)C2=C(C)NC(COCCN)=C(C(=O)OC)C1C(O)=C2",
                    0.8052028616141701
                ],
                [
                    "CCOC(=O)C1=C(Cl)C2=C(C)NC(COCCN)=C(C(=O)OC)C1C(N)=C2",
                    0.8052028616141701
                ],
                [
                    "CCOC(=O)C1=C(Cl)C2=C(C)NC(COCCN)=C(C(=O)OC)C1C(F)=C2",
                    0.8052028616141701
                ],
                [
                    "CCOC(=O)C1=C(Cl)C2=C(C)NC(COCCN)=C(C(=O)OC)C1C(Cl)=C2",
                    0.8052028616141701
                ],
                [
                    "CCOC(=O)C1=C(Cl)C2=C(C)NC(COCCN)=C(C(=O)OC)C1C(C)=C2",
                    0.8052028616141701
                ],
                [
                    "CCOC(=O)C1=C(Cl)C2=C(C)NC(COCCN)=C(C(=O)OC)C1C(Br)=C2",
                    0.8052028616141701
                ],
                [
                    "CCOC(=O)C1=C(COCCN)NC(C)=C2C=C(S)C1C(C(=O)OC)=C2Cl",
                    0.8052028616141701
                ],
                [
                    "CCOC(=O)C1=C(COCCN)NC(C)=C2C=C(P)C1C(C(=O)OC)=C2Cl",
                    0.8052028616141701
                ],
                [
                    "CCOC(=O)C1=C(COCCN)NC(C)=C2C=C(O)C1C(C(=O)OC)=C2Cl",
                    0.8052028616141701
                ],
                [
                    "CCOC(=O)C1=C(COCCN)NC(C)=C2C=C(N)C1C(C(=O)OC)=C2Cl",
                    0.8052028616141701
                ],
                [
                    "CCOC(=O)C1=C(COCCN)NC(C)=C2C=C(F)C1C(C(=O)OC)=C2Cl",
                    0.8052028616141701
                ],
                [
                    "CCOC(=O)C1=C(COCCN)NC(C)=C2C=C(Cl)C1C(C(=O)OC)=C2O",
                    0.8052028616141701
                ],
                [
                    "CCOC(=O)C1=C(COCCN)NC(C)=C2C=C(Cl)C1C(C(=O)OC)=C2N",
                    0.8052028616141701
                ],
                [
                    "CCOC(=O)C1=C(COCCN)NC(C)=C2C=C(Cl)C1C(C(=O)OC)=C2Cl",
                    0.8052028616141701
                ],
                [
                    "CCOC(=O)C1=C(COCCN)NC(C)=C2C=C(Cl)C1C(C(=O)OC)=C2C",
                    0.8052028616141701
                ],
                [
                    "CCOC(=O)C1=C(COCCN)NC(C)=C2C=C(Cl)C1C(C(=O)OC)=C2Br",
                    0.8052028616141701
                ],
                [
                    "CCOC(=O)C1=C(COCCN)NC(C)=C2C=C(C)C1C(C(=O)OC)=C2Cl",
                    0.8052028616141701
                ],
                [
                    "CCOC(=O)C1=C(COCCN)NC(C)=C2C=C(Br)C1C(C(=O)OC)=C2Cl",
                    0.8052028616141701
                ],
                [
                    "CCOC(=O)C1=C(C)NC(COCCN)=C2C=C(S)C1C(C(=O)OC)=C2Cl",
                    0.8052028616141701
                ],
                [
                    "CCOC(=O)C1=C(C)NC(COCCN)=C2C=C(P)C1C(C(=O)OC)=C2Cl",
                    0.8052028616141701
                ],
                [
                    "CCOC(=O)C1=C(C)NC(COCCN)=C2C=C(O)C1C(C(=O)OC)=C2Cl",
                    0.8052028616141701
                ],
                [
                    "CCOC(=O)C1=C(C)NC(COCCN)=C2C=C(N)C1C(C(=O)OC)=C2Cl",
                    0.8052028616141701
                ],
                [
                    "CCOC(=O)C1=C(C)NC(COCCN)=C2C=C(F)C1C(C(=O)OC)=C2Cl",
                    0.8052028616141701
                ],
                [
                    "CCOC(=O)C1=C(C)NC(COCCN)=C2C=C(Cl)C1C(C(=O)OC)=C2S",
                    0.8052028616141701
                ],
                [
                    "CCOC(=O)C1=C(C)NC(COCCN)=C2C=C(Cl)C1C(C(=O)OC)=C2P",
                    0.8052028616141701
                ],
                [
                    "CCOC(=O)C1=C(C)NC(COCCN)=C2C=C(Cl)C1C(C(=O)OC)=C2O",
                    0.8052028616141701
                ],
                [
                    "CCOC(=O)C1=C(C)NC(COCCN)=C2C=C(Cl)C1C(C(=O)OC)=C2N",
                    0.8052028616141701
                ],
                [
                    "CCOC(=O)C1=C(C)NC(COCCN)=C2C=C(Cl)C1C(C(=O)OC)=C2F",
                    0.8052028616141701
                ],
                [
                    "CCOC(=O)C1=C(C)NC(COCCN)=C2C=C(Cl)C1C(C(=O)OC)=C2Cl",
                    0.8052028616141701
                ],
                [
                    "CCOC(=O)C1=C(C)NC(COCCN)=C2C=C(Cl)C1C(C(=O)OC)=C2C",
                    0.8052028616141701
                ],
                [
                    "CCOC(=O)C1=C(C)NC(COCCN)=C2C=C(Cl)C1C(C(=O)OC)=C2Br",
                    0.8052028616141701
                ],
                [
                    "CCOC(=O)C1=C(C)NC(COCCN)=C2C=C(C)C1C(C(=O)OC)=C2Cl",
                    0.8052028616141701
                ],
                [
                    "CCOC(=O)C1=C(C)NC(COCCN)=C2C=C(Br)C1C(C(=O)OC)=C2Cl",
                    0.8052028616141701
                ],
                [
                    "CCOC(=O)C1=C(C)C2=C(COCCN)NC(C)=C(C(=O)OC)C1C(Cl)=C2",
                    0.8052028616141701
                ],
                [
                    "CCOC(=O)C1=C(C)C2=C(C)NC(COCCN)=C(C(=O)OC)C1C(Cl)=C2",
                    0.8052028616141701
                ],
                [
                    "CCOC(=O)C1=C(Br)C2=C(COCCN)NC(C)=C(C(=O)OC)C1C(Cl)=C2",
                    0.8052028616141701
                ],
                [
                    "CCOC(=O)C1=C(Br)C2=C(C)NC(COCCN)=C(C(=O)OC)C1C(Cl)=C2",
                    0.8052028616141701
                ],
                [
                    "CCOC(=O)C1=CC2=C(COCCN)NC(C)=C(C(=O)OC)C1C(Cl)=C2",
                    0.8027729719194864
                ],
                [
                    "CCOC(=O)C1=CC2=C(C)NC(COCCN)=C(C(=O)OC)C1C(Cl)=C2",
                    0.8027729719194864
                ],
                [
                    "CCOC(=O)C1=C(Cl)C2=C(COCCN)NC(C)=C(C(=O)OC)C1C=C2",
                    0.8027729719194864
                ],
                [
                    "CCOC(=O)C1=C(Cl)C2=C(C)NC(COCCN)=C(C(=O)OC)C1C=C2",
                    0.8027729719194864
                ],
                [
                    "CCOC(=O)C1=C(COCCN)NC(C)=C2C=CC1C(C(=O)OC)=C2Cl",
                    0.8027729719194864
                ],
                [
                    "CCOC(=O)C1=C(COCCN)NC(C)=C2C=C(Cl)C1C(C(=O)OC)=C2",
                    0.8027729719194864
                ],
                [
                    "CCOC(=O)C1=C(C)NC(COCCN)=C2C=CC1C(C(=O)OC)=C2Cl",
                    0.8027729719194864
                ],
                [
                    "CCOC(=O)C1=C(C)NC(COCCN)=C2C=C(Cl)C1C(C(=O)OC)=C2",
                    0.8027729719194864
                ],
                [
                    "CCOC(=O)C1=C(P)C2=C(COCCN)NC(C)=C(C(=O)OC)C1C(Cl)=N2",
                    0.7939992333804207
                ],
                [
                    "CCOC(=O)C1=C(O)C2=C(COCCN)NC(C)=C(C(=O)OC)C1C(Cl)=P2",
                    0.7939992333804207
                ],
                [
                    "CCOC(=O)C1=C(O)C2=C(C)NC(COCCN)=C(C(=O)OC)C1C(Cl)=P2",
                    0.7939992333804207
                ],
                [
                    "CCOC(=O)C1=C(N)C2=C(C)NC(COCCN)=C(C(=O)OC)C1C(Cl)=N2",
                    0.7939992333804207
                ],
                [
                    "CCOC(=O)C1=C(F)C2=C(COCCN)NC(C)=C(C(=O)OC)C1C(Cl)=[SH]2",
                    0.7939992333804207
                ],
                [
                    "CCOC(=O)C1=C(F)C2=C(COCCN)NC(C)=C(C(=O)OC)C1C(Cl)=N2",
                    0.7939992333804207
                ],
                [
                    "CCOC(=O)C1=C(F)C2=C(C)NC(COCCN)=C(C(=O)OC)C1C(Cl)=[SH]2",
                    0.7939992333804207
                ],
                [
                    "CCOC(=O)C1=C(Cl)C2=C(COCCN)NC(C)=C(C(=O)OC)C1C(S)=[SH]2",
                    0.7939992333804207
                ],
                [
                    "CCOC(=O)C1=C(Cl)C2=C(COCCN)NC(C)=C(C(=O)OC)C1C(N)=N2",
                    0.7939992333804207
                ],
                [
                    "CCOC(=O)C1=C(Cl)C2=C(COCCN)NC(C)=C(C(=O)OC)C1C(Cl)=P2",
                    0.7939992333804207
                ],
                [
                    "CCOC(=O)C1=C(Cl)C2=C(COCCN)NC(C)=C(C(=O)OC)C1C(C)=N2",
                    0.7939992333804207
                ],
                [
                    "CCOC(=O)C1=C(Cl)C2=C(COCCN)NC(C)=C(C(=O)OC)C1C(Br)=[SH]2",
                    0.7939992333804207
                ],
                [
                    "CCOC(=O)C1=C(Cl)C2=C(C)NC(COCCN)=C(C(=O)OC)C1C(S)=P2",
                    0.7939992333804207
                ],
                [
                    "CCOC(=O)C1=C(Cl)C2=C(C)NC(COCCN)=C(C(=O)OC)C1C(C)=P2",
                    0.7939992333804207
                ],
                [
                    "CCOC(=O)C1=C(COCCN)NC(C)=C2P=C(C)C1C(C(=O)OC)=C2Cl",
                    0.7939992333804207
                ],
                [
                    "CCOC(=O)C1=C(COCCN)NC(C)=C2N=C(F)C1C(C(=O)OC)=C2Cl",
                    0.7939992333804207
                ],
                [
                    "CCOC(=O)C1=C(C)NC(COCCN)=C2[SH]=C(Cl)C1C(C(=O)OC)=C2S",
                    0.7939992333804207
                ],
                [
                    "CCOC(=O)C1=C(C)NC(COCCN)=C2[SH]=C(Cl)C1C(C(=O)OC)=C2P",
                    0.7939992333804207
                ],
                [
                    "CCOC(=O)C1=C(C)NC(COCCN)=C2[SH]=C(Cl)C1C(C(=O)OC)=C2O",
                    0.7939992333804207
                ],
                [
                    "CCOC(=O)C1=C(C)NC(COCCN)=C2[SH]=C(Cl)C1C(C(=O)OC)=C2F",
                    0.7939992333804207
                ],
                [
                    "CCOC(=O)C1=C(C)NC(COCCN)=C2[SH]=C(Cl)C1C(C(=O)OC)=C2Cl",
                    0.7939992333804207
                ],
                [
                    "CCOC(=O)C1=C(C)NC(COCCN)=C2[SH]=C(C)C1C(C(=O)OC)=C2Cl",
                    0.7939992333804207
                ],
                [
                    "CCOC(=O)C1=C(C)NC(COCCN)=C2P=C(S)C1C(C(=O)OC)=C2Cl",
                    0.7939992333804207
                ],
                [
                    "CCOC(=O)C1=C(C)NC(COCCN)=C2P=C(P)C1C(C(=O)OC)=C2Cl",
                    0.7939992333804207
                ],
                [
                    "CCOC(=O)C1=C(C)NC(COCCN)=C2P=C(Cl)C1C(C(=O)OC)=C2P",
                    0.7939992333804207
                ],
                [
                    "CCOC(=O)C1=C(C)NC(COCCN)=C2P=C(Cl)C1C(C(=O)OC)=C2F",
                    0.7939992333804207
                ],
                [
                    "CCOC(=O)C1=C(C)NC(COCCN)=C2P=C(Cl)C1C(C(=O)OC)=C2Cl",
                    0.7939992333804207
                ],
                [
                    "CCOC(=O)C1=C(C)NC(COCCN)=C2N=C(O)C1C(C(=O)OC)=C2Cl",
                    0.7939992333804207
                ],
                [
                    "CCOC(=O)C1=C(C)NC(COCCN)=C2N=C(N)C1C(C(=O)OC)=C2Cl",
                    0.7939992333804207
                ],
                [
                    "CCOC(=O)C1=C(C)NC(COCCN)=C2N=C(Cl)C1C(C(=O)OC)=C2S",
                    0.7939992333804207
                ],
                [
                    "CCOC(=O)C1=C(C)NC(COCCN)=C2N=C(Cl)C1C(C(=O)OC)=C2P",
                    0.7939992333804207
                ],
                [
                    "CCOC(=O)C1=C(C)NC(COCCN)=C2N=C(Cl)C1C(C(=O)OC)=C2O",
                    0.7939992333804207
                ],
                [
                    "CCOC(=O)C1=C(C)NC(COCCN)=C2N=C(Cl)C1C(C(=O)OC)=C2N",
                    0.7939992333804207
                ],
                [
                    "CCOC(=O)C1=C(C)C2=C(COCCN)NC(C)=C(C(=O)OC)C1C(Cl)=[SH]2",
                    0.7939992333804207
                ],
                [
                    "CCOC(=O)C1=C(Br)C2=C(COCCN)NC(C)=C(C(=O)OC)C1C(Cl)=N2",
                    0.7939992333804207
                ],
                [
                    "CCOC(=O)C1=C(Br)C2=C(C)NC(COCCN)=C(C(=O)OC)C1C(Cl)=[SH]2",
                    0.7939992333804207
                ]
            ],
            "execution_time": 4.343968152999878,
            "number_scoring_function_calls": 1000,
            "metadata": {
                "top_1": 0.8052028616141701,
                "top_10": 0.80520286161417,
                "top_100": 0.8009751642744449,
                "internal_similarity_max": 1.0,
                "internal_similarity_mean": 0.6386826524926582,
                "internal_similarity_histogram_density": [
                    [
                        0.1,
                        0.0,
                        0.0,
                        0.0,
                        0.0,
                        4.073999999999996,
                        3.6020000000000008,
                        1.2860000000000003,
                        0.8660000000000002,
                        0.07200000000000001
                    ]
                ],
                "internal_similarity_histogram_bins": [
                    [
                        0.0,
                        0.1,
                        0.2,
                        0.30000000000000004,
                        0.4,
                        0.5,
                        0.6000000000000001,
                        0.7000000000000001,
                        0.8,
                        0.9,
                        1.0
                    ]
                ]
            }
        },
        {
            "benchmark_name": "Sitagliptin MPO",
            "score": 0.9442550836117207,
            "optimized_molecules": [
                [
                    "CC1NC(F)S2(OF)C3(F)C4C56C7(N)C(F)(N(N)F)C8C9(C5(F)C893)C6(C17C)C42Br",
                    0.9442550836117203
                ],
                [
                    "CC1NC(F)S2(F)C(F)(Br)C3C45C6C1(N)C41C47C(C)(C4(C6(F)N(N)OF)C57F)C312",
                    0.9442550836117203
                ],
                [
                    "CC1NC(F)S2(F)C(F)(Br)C3C45C6(N)C1C41C47C5(C)C4(C6(F)N(N)OF)C7(F)C312",
                    0.9442550836117203
                ],
                [
                    "CC1NC(F)S2(F)C(F)(Br)C3(N)C45C6C78C9C67C4(C1(C)C5(F)C8(F)N(N)OF)C932",
                    0.9442550836117203
                ],
                [
                    "CC1NC(F)S2(F)C(F)(Br)C3(N)C45C6C1C41C47C(C)(C6(F)N(N)OF)C4(C57F)C312",
                    0.9442550836117203
                ],
                [
                    "CC1NC(F)S2(F)C(F)(Br)C3(N)C45C6(C)C1C41C47C(C4(C6(F)N(N)OF)C75F)C312",
                    0.9442550836117203
                ],
                [
                    "CC1NC(F)S2(F)C(F)(Br)C3(C)C45C6C78C9C67C4(C1(F)C5(N)C8(F)N(N)OF)C932",
                    0.9442550836117203
                ],
                [
                    "CC1NC(F)(F)S2(F)C3C4(N)C56C7C(F)(N(N)OF)C8C39C5(F)C89C6(C17C)C42Br",
                    0.9442550836117203
                ],
                [
                    "CC1NC(F)(F)S2(F)C3(Br)C4C56C(C)C78C9C7(N)C(F)(N(N)OF)C53C1(F)C96C482",
                    0.9442550836117203
                ],
                [
                    "CC1NC(F)(F)S2(F)C(Br)C3C45C6C78C9(F)C(N)(N(N)OF)C4(C)C1(F)C57C32C698",
                    0.9442550836117203
                ],
                [
                    "CC1NC(F)(F)S2(F)C(Br)C3C45C6(N)C1C41C47C(C)(C6(F)N(N)OF)C4(C57F)C312",
                    0.9442550836117203
                ],
                [
                    "CC1NC(F)(F)S2(F)C(Br)C3(N)C45C6C78C(F)(N(N)OF)C4(C)C1C51C67C8(F)C312",
                    0.9442550836117203
                ],
                [
                    "CC1NC(F)(F)S2(F)C(Br)C3(N)C45C6C1C41C47C(C)(C6(F)N(N)OF)C4(C57F)C312",
                    0.9442550836117203
                ],
                [
                    "CC1NC(F)(F)S2(F)C(Br)C3(N)C45C6(C)C1C41C47C(C4(C6(F)N(N)OF)C75F)C312",
                    0.9442550836117203
                ],
                [
                    "CC1NC(F)(F)S2(F)C(Br)C3(N)C45C6(C)C1C41C2C24C5(F)C12C34C6(F)N(N)OF",
                    0.9442550836117203
                ],
                [
                    "CC1NC(F)(Br)S2(F)C(F)C3C45C6(N)C1(C)C41C47C(C4(C6(F)N(N)OF)C57F)C312",
                    0.9442550836117203
                ],
                [
                    "CC1NC(F)(Br)S2(F)C(F)C3C45C6(C)C78C9C67C4(C1(F)C5(N)C8(F)N(N)OF)C392",
                    0.9442550836117203
                ],
                [
                    "CC1NC(F)(Br)S2(F)C(F)C3(N)C45C6C78C(F)(N(N)OF)C4(C)C1C51C67C8(F)C312",
                    0.9442550836117203
                ],
                [
                    "CC1NC(F)(Br)S2(F)C(C)(F)C3C45C6(N)C1C41C47C(C4(C6(F)N(N)OF)C57F)C312",
                    0.9442550836117203
                ],
                [
                    "CC1NC(C)(Br)S2(F)C3(F)C(N)C2(F)C24C5C(F)(N(N)OF)C6(F)C7C28C16C73C584",
                    0.9442550836117203
                ],
                [
                    "CC1NC(C)(Br)S2(F)C3(F)C(N)C2(F)C24C5(F)C(F)(N(N)OF)C6C7C28C16C73C584",
                    0.9442550836117203
                ],
                [
                    "CC1NC(C)(Br)S2(F)C3(F)C(N)(F)C2(F)C24C5(F)C(N(N)OF)C6C7C28C16C73C584",
                    0.9442550836117203
                ],
                [
                    "CC1NC(Br)S2(F)C(F)(F)C3C45C6(N)C1C41C47C(C)(C4(C6(F)N(N)OF)C57F)C312",
                    0.9442550836117203
                ],
                [
                    "CC1C2C3C45C6(F)C17C1(NN)C8C74C2(F)C(C)(Br)C(F)(F)S8(F)C1(N(N)OF)C365",
                    0.9442550836117203
                ],
                [
                    "CC1C2C34C5(C)C6C(F)NC(F)(Br)S1(F)C21C63C23C(F)(C5(N)N(N)OF)C21C43F",
                    0.9442550836117203
                ],
                [
                    "CC1C2C3(Br)C(F)C45C6C47C5(F)C34C3(NN)C(C)(F)S(F)(C1(F)N(N)OF)C63C274",
                    0.9442550836117203
                ],
                [
                    "CC12NC(F)(F)S3(F)C(Br)C(N)(F)C34C35C1C1C(N(N)OF)C26C32C(C)(C15F)C624",
                    0.9442550836117203
                ],
                [
                    "CC12C3C4NC(F)(F)S5(F)C(Br)C(N)C56C35C1(F)C1(C)C53C4(C2(F)N(N)OF)C136",
                    0.9442550836117203
                ],
                [
                    "CC12C3C4(Br)C5C6(F)C(F)NC(N)S4(F)C34C61C13C(C)(C5(F)N(N)OF)C14C23F",
                    0.9442550836117203
                ],
                [
                    "CC12C3C14C1C5C6(F)C(F)(F)NC(C)(F)S7(F)C(Br)C8(N)C5(C14N(N)OF)C36C287",
                    0.9442550836117203
                ],
                [
                    "CC12C34C5C13C13C6(F)C(Br)NC(F)S7(F)C(C)(F)C(C21C6(N)C4(F)N(N)OF)C537",
                    0.9442550836117203
                ],
                [
                    "CC12C34C5C(Br)S6(F)C(C)(F)NC(F)C7C3(F)C(N)(N(N)OF)C3(F)C18C74C56C238",
                    0.9442550836117203
                ],
                [
                    "CC12C34C5(F)C6C7(C8C(F)NC(C)(F)S9(F)C7(Br)C(N)C19C863)C(F)(N(N)OF)C524",
                    0.9442550836117203
                ],
                [
                    "CC12C3(C)C14C1(N)C5C6(F)C(F)NC(F)(F)S7(F)C(Br)C8C5(C14N(N)OF)C62C837",
                    0.9442550836117203
                ],
                [
                    "CC12C(F)NC(N)(F)S3(F)C4(Br)C1C(N(N)OF)C1(C)C56C7C8(F)C4(F)C3(C715)C286",
                    0.9442550836117203
                ],
                [
                    "CC12C(F)NC(F)S3(F)C(Br)C4(N)C56C7(C)C89C(C(F)(N(N)OF)C15F)C78C43C296",
                    0.9442550836117203
                ],
                [
                    "CC12C(F)NC(F)S3(F)C(Br)C4(N)C56C1C(F)(N(N)OF)C17C8(C)C1(C57F)C26C483",
                    0.9442550836117203
                ],
                [
                    "CC12C(F)NC(F)(F)S3(F)C(Br)C4(N)C56C1C(C)(N(N)OF)C17C8C1(C75F)C26C843",
                    0.9442550836117203
                ],
                [
                    "CC12C(F)NC(C)(F)S3(F)C4(Br)C(N)C35C3C67C8(F)C(C14C6(F)N(N)OF)C25C387",
                    0.9442550836117203
                ],
                [
                    "CC12C(F)NC(C)(F)S3(F)C4(Br)C(N)(F)C35C3C67C(N(N)OF)C14C1C6(F)C37C125",
                    0.9442550836117203
                ],
                [
                    "CC12C(F)NC(C)(F)S3(F)C(Br)C4(N)C56C1C(F)(N(N)OF)C1C78C5(F)C17C43C268",
                    0.9442550836117203
                ],
                [
                    "CC12C(F)C3C4(N)C(F)NC(F)(N(N)OF)S5(F)C(Br)C6(C)C37C3(F)C18C23C65C478",
                    0.9442550836117203
                ],
                [
                    "CC12C(F)C3C4(F)C(N)(F)NC(N(N)OF)S5(F)C(Br)C6(C)C37C3(F)C18C23C65C478",
                    0.9442550836117203
                ],
                [
                    "CC12C(F)(OF)NC(F)S3(F)C(Br)C4C56C1(N)C(N(N)F)C17C8(C)C1(C75F)C26C483",
                    0.9442550836117203
                ],
                [
                    "CC12C(Br)S3(F)C(N(N)F)NC(F)C4(N)C5C(F)(OF)C6(C)C78C9(F)C51C47C23C698",
                    0.9442550836117203
                ],
                [
                    "CC12C(Br)S3(F)C(C)(N)NC(F)C4C5(F)C(F)(N(N)OF)C6C78C9(F)C67C13C48C259",
                    0.9442550836117203
                ],
                [
                    "CC1(NN)C2C3C45C6(F)C17C1C8C74C2(F)C(C)(Br)C(F)(F)S8(F)C1(N(N)OF)C365",
                    0.9442550836117203
                ],
                [
                    "CC1(F)NC(N)S2(F)C3(Br)C4C(F)(N(N)OF)C5(C)C67C8(F)C9C3C2(C96C41F)C857",
                    0.9442550836117203
                ],
                [
                    "CC1(F)NC(N)(F)S2(F)C3C4C1C15C6(F)C7C18C(C)(C4(Br)N(N)OF)C78C52C36F",
                    0.9442550836117203
                ],
                [
                    "CC1(F)NC(N)(Br)S2(F)C3(F)C4C(N(N)OF)C5(C)C67C8(F)C9C3C2(C96C41F)C587",
                    0.9442550836117203
                ],
                [
                    "CC1(F)NC(F)S2(F)C3(Br)C45C(F)C67C8C69C7(F)C4C9(C15C)C82C3(N)N(N)OF",
                    0.9442550836117203
                ],
                [
                    "CC1(F)NC(F)S2(F)C3(Br)C45C(F)C67C8C69C7(F)C4(C)C9(C15)C82C3(N)N(N)OF",
                    0.9442550836117203
                ],
                [
                    "CC1(F)NC(F)S2(F)C(Br)C3C45C6C(N)(N(N)OF)C7(F)C89C4(C)C78C32C59C61F",
                    0.9442550836117203
                ],
                [
                    "CC1(F)NC(F)S2(F)C(Br)C3C45C6(N)C78C9C67C4(C1(C)C5(F)C8(F)N(N)OF)C392",
                    0.9442550836117203
                ],
                [
                    "CC1(F)NC(F)S2(F)C(Br)C3(N)C45C6(C)C1C41C2C24C5(F)C12C34C6(F)N(N)OF",
                    0.9442550836117203
                ],
                [
                    "CC1(F)NC(F)S2(F)C(Br)C3(F)C45C6C1C41C47C5(C)C4(C7(F)C6(N)N(N)OF)C312",
                    0.9442550836117203
                ],
                [
                    "CC1(F)NC(F)S2(F)C(Br)C3(C)C45C6C78C9C67C4(C1(F)C5(N)C8(F)N(N)OF)C932",
                    0.9442550836117203
                ],
                [
                    "CC1(F)NC(F)(F)S2(F)C3C4(N)C56C7C(N(N)OF)C8C39C5(F)C89C6(C71C)C42Br",
                    0.9442550836117203
                ],
                [
                    "CC1(F)NC(F)(F)S2(F)C3C4(N)C56C7C(N(N)OF)C8(C)C39C5(F)C89C6(C71)C42Br",
                    0.9442550836117203
                ],
                [
                    "CC1(F)NC(F)(F)S2(F)C3(Br)C4C56C7C8C9(C)C7(N(N)OF)C5(N)C1(F)C6C42C893",
                    0.9442550836117203
                ],
                [
                    "CC1(F)NC(F)(F)S2(F)C3(Br)C4(N)C56C7C8C9(C)C7(N(N)OF)C5C1(F)C6C42C893",
                    0.9442550836117203
                ],
                [
                    "CC1(F)NC(F)(F)S2(F)C(Br)C3C45C6C7C4(C)C74C7(N)C4(N(N)OF)C32C57C61F",
                    0.9442550836117203
                ],
                [
                    "CC1(F)NC(F)(F)S2(F)C(Br)C3C45C6C7(C)C4(N)C1C51C4(N(N)OF)C(F)(C674)C312",
                    0.9442550836117203
                ],
                [
                    "CC1(F)NC(F)(F)S2(F)C(Br)C3C45C6(N)C(N(N)OF)C7C89C4(F)C78C32C59C16C",
                    0.9442550836117203
                ],
                [
                    "CC1(F)NC(F)(F)S2(F)C(Br)C3(N)C4C5C6(C)C7C68C76C4(C51F)C32C86N(N)OF",
                    0.9442550836117203
                ],
                [
                    "CC1(F)NC(F)(F)S2(F)C(Br)C3(N)C4C5C16C1C78C4(F)C7(C8(C)C56N(N)OF)C132",
                    0.9442550836117203
                ],
                [
                    "CC1(F)NC(F)(F)S2(F)C(Br)C3(N)C4C5(N(N)OF)C1C41C46C(C47C5(C)C67F)C312",
                    0.9442550836117203
                ],
                [
                    "CC1(F)NC(F)(F)S2(F)C(Br)C3(N)C4C5(C)C6C7C68C76C4(C15F)C32C86N(N)OF",
                    0.9442550836117203
                ],
                [
                    "CC1(F)NC(F)(F)S2(F)C(Br)C3(N)C45C6C7C4C74C7(F)C4(N(N)OF)C5(C61C)C372",
                    0.9442550836117203
                ],
                [
                    "CC1(F)NC(F)(F)S2(F)C(Br)C3(N)C45C6(C)C1C41C4C(C47C5(F)C67N(N)OF)C312",
                    0.9442550836117203
                ],
                [
                    "CC1(F)NC(F)(F)S2(F)C(Br)C3(N)C4(N(N)OF)C5C67C8C19C(C6(C)C57C832)C94F",
                    0.9442550836117203
                ],
                [
                    "CC1(F)NC(F)(F)S2(F)C(Br)C3(C)C45C6C(N(N)OF)C7(N)C89C4C78C32C59C61F",
                    0.9442550836117203
                ],
                [
                    "CC1(F)NC(C)(F)S2(F)C3(Br)C45C(F)C67C8C69C7(F)C4C9(C15)C82C3(N)N(N)OF",
                    0.9442550836117203
                ],
                [
                    "CC1(F)C2(F)C3C4C56C7C5(C)C58C(N)(C(Br)S5(F)C1(F)F)C3(C46N(NN)OF)C728",
                    0.9442550836117203
                ],
                [
                    "CC1(F)C(F)S2(F)C(Br)C3(N)C45C6C(F)(N(N)NOF)C78C4C74C8(C)C32C54C61F",
                    0.9442550836117203
                ],
                [
                    "CC1(C)NC(F)S2(F)C3(F)C4C56C7C1C53C13C6(N)C1(C3(F)C7(F)N(N)OF)C42Br",
                    0.9442550836117203
                ],
                [
                    "CC1(C)NC(F)S2(F)C3(F)C4C56C7(N)C1C5(C15C(C7(F)N(N)OF)C13C65F)C42Br",
                    0.9442550836117203
                ],
                [
                    "CC1(C)NC(F)S2(F)C(F)(Br)C3(N)C45C6C1C41C47C5C4(C7(F)C6(F)N(N)OF)C312",
                    0.9442550836117203
                ],
                [
                    "CC1(C)NC(F)S2(F)C(F)(Br)C3(N)C45C6C(F)(N(N)OF)C7C89C4C78C32C95C61F",
                    0.9442550836117203
                ],
                [
                    "CC1(C)NC(F)(F)S2(F)C3C45C6C78C(C49C(F)C7(N)C1(F)C38C695)C2(Br)N(N)OF",
                    0.9442550836117203
                ],
                [
                    "CC1(C)NC(F)(F)S2(F)C3C(N)(C45C6C(N(N)OF)C78C39C4C97C5(F)C618)C2(F)Br",
                    0.9442550836117203
                ],
                [
                    "CC1(C)NC(F)(F)S2(F)C3(Br)C1C1C45C6C78C(N)(C1(F)N(N)OF)C7(C48F)C62C53",
                    0.9442550836117203
                ],
                [
                    "CC1(C)NC(F)(F)S2(F)C(Br)C3C45C6(N)C1C41C2C24C5(F)C12C34C6(F)N(N)OF",
                    0.9442550836117203
                ],
                [
                    "CC1(C)NC(F)(F)S2(F)C(Br)C3(N)C45C6C(F)(N(N)OF)C37C38C4C37C5(C82)C61F",
                    0.9442550836117203
                ],
                [
                    "CC1(C)NC(F)(F)S2(F)C(Br)C3(F)C45C6C1C41C47C5C4(C7(N)C6(F)N(N)OF)C312",
                    0.9442550836117203
                ],
                [
                    "CC1(C)NC(F)(Br)S2(F)C3C4C56C7C38C3(N)C(F)(N(N)OF)C5(F)C1C6(C783)C42F",
                    0.9442550836117203
                ],
                [
                    "CC1(C)NC(F)(Br)S2(F)C3C4C56C7C(F)(N(N)OF)C8(F)C39C5C98C6(C71N)C42F",
                    0.9442550836117203
                ],
                [
                    "CC1(C)NC(F)(Br)S2(F)C(F)C3(N)C45C6C1C41C47C(C4(C6(F)N(N)OF)C57F)C312",
                    0.9442550836117203
                ],
                [
                    "CC1(C)NC(Br)S2(F)C3C(N)(F)C2(F)C24C5C(F)(N(N)OF)C6C7(F)C38C61C72C584",
                    0.9442550836117203
                ],
                [
                    "CC1(Br)NC(F)S2(F)C(F)C3(N)C45C6C78C9(C)C(F)(N(N)OF)C4(F)C1C57C32C698",
                    0.9442550836117203
                ],
                [
                    "CC1(Br)NC(F)S2(F)C(C)(F)C3C45C6C78C9(N)C(F)(N(N)OF)C4(F)C1C57C32C698",
                    0.9442550836117203
                ],
                [
                    "CC1(Br)NC(F)(OF)S2(F)C3C4C56C7(N)C(N(N)F)C8C39C5(F)C89C6(C17C)C42F",
                    0.9442550836117203
                ],
                [
                    "CC1(Br)NC(F)(F)S2(F)C3C4C56C7(N)C1C35C13C(C7(F)N(N)OF)C1(C63F)C42C",
                    0.9442550836117203
                ],
                [
                    "CC1(Br)NC(F)(F)S2(F)C3C4C56C7(N)C(F)C8(C)C39C5(F)C89C6(C17)C42N(N)OF",
                    0.9442550836117203
                ],
                [
                    "CC1(Br)NC(F)(F)S2(F)C3C4(N)C2C25C1C1(C)C(F)(N(N)OF)C6(F)C37C(C412)C756",
                    0.9442550836117203
                ],
                [
                    "CC1(Br)NC(F)(F)S2(F)C3C4(C)C56C7(N)C(N(N)OF)C8C9(C35C17)C6(F)C89C42F",
                    0.9442550836117203
                ],
                [
                    "CC1(Br)NC(F)(F)S2(F)C3C4(C)C56C7(N)C(F)C8C39C5(F)C89C6(C17)C42N(N)OF",
                    0.9442550836117203
                ],
                [
                    "CC1(Br)NC(F)(F)S2(F)C3C4(C)C2C25C67C(F)C36C7(N)C(F)(N(N)OF)C3C12C345",
                    0.9442550836117203
                ],
                [
                    "CC1(Br)NC(F)(F)S2(F)C3C4(C)C2C25C6(N)C(F)(N(N)OF)C7C1C31C74C2(F)C165",
                    0.9442550836117203
                ],
                [
                    "CC1(Br)C2(NN)C3C(F)(N(N)OF)C4(C)C56C7C8C(C29C83C5(F)C496)S7(F)C1(F)F",
                    0.9442550836117203
                ]
            ],
            "execution_time": 429.4273679256439,
            "number_scoring_function_calls": 26580,
            "metadata": {
                "top_1": 0.9442550836117203,
                "top_10": 0.9442550836117203,
                "top_100": 0.9442550836117217,
                "internal_similarity_max": 0.7166666666666667,
                "internal_similarity_mean": 0.3173005453807291,
                "internal_similarity_histogram_density": [
                    [
                        0.1,
                        0.01,
                        3.8039999999999985,
                        5.362000000000002,
                        0.6280000000000002,
                        0.07999999999999993,
                        0.014000000000000002,
                        0.0020000000000000005,
                        0.0,
                        0.0
                    ]
                ],
                "internal_similarity_histogram_bins": [
                    [
                        0.0,
                        0.1,
                        0.2,
                        0.30000000000000004,
                        0.4,
                        0.5,
                        0.6000000000000001,
                        0.7000000000000001,
                        0.8,
                        0.9,
                        1.0
                    ]
                ]
            }
        },
        {
            "benchmark_name": "Zaleplon MPO",
            "score": 0.768666690274002,
            "optimized_molecules": [
                [
                    "CCN(C(C)=O)c1cccc(-c2nccc(C#N)c2C2C=C2O)c1",
                    0.7730206825239258
                ],
                [
                    "CCN(C(C)=O)c1cccc(-c2nccc(C#N)c2C2=CC2O)c1",
                    0.7730206825239258
                ],
                [
                    "CCN(C(C)=O)c1cccc(-c2nccc(C#N)c2C2(O)C=C2)c1",
                    0.7730206825239258
                ],
                [
                    "CCN(C(C)=O)c1cccc(-c2c(C#N)ccnc2C2C=C2O)c1",
                    0.7730206825239258
                ],
                [
                    "CCN(C(C)=O)c1cccc(-c2c(C#N)ccnc2C2=CC2O)c1",
                    0.7730206825239258
                ],
                [
                    "CCN(C(C)=O)c1cccc(-c2c(C#N)ccnc2C2(O)C=C2)c1",
                    0.7730206825239258
                ],
                [
                    "CCN(C(C)=O)c1cccc(C2=c3nccc(C#N)c3=CC2O)c1",
                    0.7683498199278325
                ],
                [
                    "CCN(C(C)=O)c1cccc(C2=c3c(C#N)ccnc3=CC2O)c1",
                    0.7683498199278325
                ],
                [
                    "CCN(C(C)=O)c1cccc(C2=Cc3nccc(C#N)c3C2O)c1",
                    0.7683498199278325
                ],
                [
                    "CCN(C(C)=O)c1cccc(C2=Cc3c(C#N)ccnc3C2O)c1",
                    0.7683498199278325
                ],
                [
                    "CCN(C(C)=O)c1cccc(C2=CC2c2nccc(C#N)c2O)c1",
                    0.7683498199278325
                ],
                [
                    "CCN(C(C)=O)c1cccc(C2=CC2c2c(C#N)ccnc2O)c1",
                    0.7683498199278325
                ],
                [
                    "CCN(C(C)=O)c1cccc(C2=CC(O)c3nccc(C#N)c32)c1",
                    0.7683498199278325
                ],
                [
                    "CCN(C(C)=O)c1cccc(C2=CC(O)c3c(C#N)ccnc32)c1",
                    0.7683498199278325
                ],
                [
                    "CCN(C(C)=O)c1cccc(-c2nccc(C#N)c2OC2C=C2)c1",
                    0.7683498199278325
                ],
                [
                    "CCN(C(C)=O)c1cccc(-c2nccc(C#N)c2OC2=CC2)c1",
                    0.7683498199278325
                ],
                [
                    "CCN(C(C)=O)c1cccc(-c2nccc(C#N)c2CC2=CO2)c1",
                    0.7683498199278325
                ],
                [
                    "CCN(C(C)=O)c1cccc(-c2nccc(C#N)c2C2C=CO2)c1",
                    0.7683498199278325
                ],
                [
                    "CCN(C(C)=O)c1cccc(-c2nccc(C#N)c2C2=COC2)c1",
                    0.7683498199278325
                ],
                [
                    "CCN(C(C)=O)c1cccc(-c2nccc(C#N)c2C2=CCO2)c1",
                    0.7683498199278325
                ],
                [
                    "CCN(C(C)=O)c1cccc(-c2c(C#N)ccnc2OC2C=C2)c1",
                    0.7683498199278325
                ],
                [
                    "CCN(C(C)=O)c1cccc(-c2c(C#N)ccnc2OC2=CC2)c1",
                    0.7683498199278325
                ],
                [
                    "CCN(C(C)=O)c1cccc(-c2c(C#N)ccnc2CC2=CO2)c1",
                    0.7683498199278325
                ],
                [
                    "CCN(C(C)=O)c1cccc(-c2c(C#N)ccnc2C2C=CO2)c1",
                    0.7683498199278325
                ],
                [
                    "CCN(C(C)=O)c1cccc(-c2c(C#N)ccnc2C2=COC2)c1",
                    0.7683498199278325
                ],
                [
                    "CCN(C(C)=O)c1cccc(-c2c(C#N)ccnc2C2=CCO2)c1",
                    0.7683498199278325
                ],
                [
                    "CCN(C(C)=O)c1cccc(C2=c3nccc(C#N)c3=COC2)c1",
                    0.7637626158259734
                ],
                [
                    "CCN(C(C)=O)c1cccc(C2=c3nccc(C#N)c3=CCO2)c1",
                    0.7637626158259734
                ],
                [
                    "CCN(C(C)=O)c1cccc(C2=c3c(C#N)ccnc3=COC2)c1",
                    0.7637626158259734
                ],
                [
                    "CCN(C(C)=O)c1cccc(C2=c3c(C#N)ccnc3=CCO2)c1",
                    0.7637626158259734
                ],
                [
                    "CCN(C(C)=O)c1cccc(C2=Cc3nccc(C#N)c3OC2)c1",
                    0.7637626158259734
                ],
                [
                    "CCN(C(C)=O)c1cccc(C2=Cc3nccc(C#N)c3CO2)c1",
                    0.7637626158259734
                ],
                [
                    "CCN(C(C)=O)c1cccc(C2=Cc3c(C#N)ccnc3OC2)c1",
                    0.7637626158259734
                ],
                [
                    "CCN(C(C)=O)c1cccc(C2=Cc3c(C#N)ccnc3CO2)c1",
                    0.7637626158259734
                ],
                [
                    "CCN(C(C)=O)c1cccc(C2=COc3nccc(C#N)c3C2)c1",
                    0.7637626158259734
                ],
                [
                    "CCN(C(C)=O)c1cccc(C2=COc3c(C#N)ccnc3C2)c1",
                    0.7637626158259734
                ],
                [
                    "CCN(C(C)=O)c1cccc(C2=COCc3nccc(C#N)c32)c1",
                    0.7637626158259734
                ],
                [
                    "CCN(C(C)=O)c1cccc(C2=COCc3c(C#N)ccnc32)c1",
                    0.7637626158259734
                ],
                [
                    "CCN(C(C)=O)c1cccc(C2=CCc3nccc(C#N)c3O2)c1",
                    0.7637626158259734
                ],
                [
                    "CCN(C(C)=O)c1cccc(C2=CCc3c(C#N)ccnc3O2)c1",
                    0.7637626158259734
                ],
                [
                    "CCN(C(C)=O)c1cccc(C2=CCOc3nccc(C#N)c32)c1",
                    0.7637626158259734
                ],
                [
                    "CCN(C(C)=O)c1cccc(C2=CCOc3c(C#N)ccnc32)c1",
                    0.7637626158259734
                ],
                [
                    "[CH]OC(=C)c1nccc(C#N)c1-c1cccc(N(CC)C(C)=O)c1",
                    0.7604691006293735
                ],
                [
                    "[CH]C=C(O)c1nccc(C#N)c1-c1cccc(N(CC)C(C)=O)c1",
                    0.7604691006293735
                ],
                [
                    "[CH]C(O)=Cc1nccc(C#N)c1-c1cccc(N(CC)C(C)=O)c1",
                    0.7604691006293735
                ],
                [
                    "[CH]C(=CO)c1nccc(C#N)c1-c1cccc(N(CC)C(C)=O)c1",
                    0.7604691006293735
                ],
                [
                    "[CH]C(=C)Oc1nccc(C#N)c1-c1cccc(N(CC)C(C)=O)c1",
                    0.7604691006293735
                ],
                [
                    "CCN(C(C)=O)c1cccc(-c2nccc(C#N)c2C2CC2=O)c1",
                    0.7604691006293735
                ],
                [
                    "CCN(C(C)=O)c1cccc(-c2nccc(C#N)c2C2=C(O)C2)c1",
                    0.7604691006293735
                ],
                [
                    "CCN(C(C)=O)c1cccc(-c2nccc(C#N)c2C2=C(C)O2)c1",
                    0.7604691006293735
                ],
                [
                    "CCN(C(C)=O)c1cccc(-c2nccc(C#N)c2C23CC2O3)c1",
                    0.7604691006293735
                ],
                [
                    "CCN(C(C)=O)c1cccc(-c2nccc(C#N)c2C(C)=C=O)c1",
                    0.7604691006293735
                ],
                [
                    "CCN(C(C)=O)c1cccc(-c2c(C#N)ccnc2C2CC2=O)c1",
                    0.7604691006293735
                ],
                [
                    "CCN(C(C)=O)c1cccc(-c2c(C#N)ccnc2C2=C(O)C2)c1",
                    0.7604691006293735
                ],
                [
                    "CCN(C(C)=O)c1cccc(-c2c(C#N)ccnc2C2=C(C)O2)c1",
                    0.7604691006293735
                ],
                [
                    "CCN(C(C)=O)c1cccc(-c2c(C#N)ccnc2C23CC2O3)c1",
                    0.7604691006293735
                ],
                [
                    "CCN(C(C)=O)c1cccc(-c2c(C#N)ccnc2C(C)=C=O)c1",
                    0.7604691006293735
                ],
                [
                    "C=CC(=O)c1nccc(C#N)c1-c1cccc(N(CC)C(C)=O)c1",
                    0.7604691006293735
                ],
                [
                    "C=CC(=O)c1c(C#N)ccnc1-c1cccc(N(CC)C(C)=O)c1",
                    0.7604691006293735
                ],
                [
                    "C=C=C(O)c1nccc(C#N)c1-c1cccc(N(CC)C(C)=O)c1",
                    0.7604691006293735
                ],
                [
                    "C=C=C(O)c1c(C#N)ccnc1-c1cccc(N(CC)C(C)=O)c1",
                    0.7604691006293735
                ],
                [
                    "C=C1OC1c1nccc(C#N)c1-c1cccc(N(CC)C(C)=O)c1",
                    0.7604691006293735
                ],
                [
                    "C=C1OC1c1c(C#N)ccnc1-c1cccc(N(CC)C(C)=O)c1",
                    0.7604691006293735
                ],
                [
                    "C=C(C=O)c1nccc(C#N)c1-c1cccc(N(CC)C(C)=O)c1",
                    0.7604691006293735
                ],
                [
                    "C=C(C=O)c1c(C#N)ccnc1-c1cccc(N(CC)C(C)=O)c1",
                    0.7604691006293735
                ],
                [
                    "C#CC(O)c1nccc(C#N)c1-c1cccc(N(CC)C(C)=O)c1",
                    0.7604691006293735
                ],
                [
                    "C#CC(O)c1c(C#N)ccnc1-c1cccc(N(CC)C(C)=O)c1",
                    0.7604691006293735
                ],
                [
                    "[CH]C=COc1nccc(C#N)c1-c1cccc(N(CC)C(C)=O)c1",
                    0.7559289460184544
                ],
                [
                    "CCN(C(C)=O)c1cccc(C2=c3nccc(C#N)c3=C2CO)c1",
                    0.7559289460184544
                ],
                [
                    "CCN(C(C)=O)c1cccc(C2=c3nccc(C#N)c3=C(O)C2)c1",
                    0.7559289460184544
                ],
                [
                    "CCN(C(C)=O)c1cccc(C2=c3c(C#N)ccnc3=C2OC)c1",
                    0.7559289460184544
                ],
                [
                    "CCN(C(C)=O)c1cccc(C2=c3c(C#N)ccnc3=C(O)C2)c1",
                    0.7559289460184544
                ],
                [
                    "CCN(C(C)=O)c1cccc(C2=CC2(O)c2ncccc2C#N)c1",
                    0.7559289460184544
                ],
                [
                    "CCN(C(C)=O)c1cccc(C2=CC(c3cnccc3C#N)O2)c1",
                    0.7559289460184544
                ],
                [
                    "CCN(C(C)=O)c1cccc(C2=CC(c3ccncc3C#N)O2)c1",
                    0.7559289460184544
                ],
                [
                    "CCN(C(C)=O)c1cccc(C2=C(c3ncccc3C#N)C2O)c1",
                    0.7559289460184544
                ],
                [
                    "CCN(C(C)=O)c1cccc(C2=C(c3nccc(C#N)c3O)C2)c1",
                    0.7559289460184544
                ],
                [
                    "CCN(C(C)=O)c1cccc(C2=C(c3cnccc3C#N)C2O)c1",
                    0.7559289460184544
                ],
                [
                    "CCN(C(C)=O)c1cccc(C2=C(c3c(C#N)ccnc3C)O2)c1",
                    0.7559289460184544
                ],
                [
                    "CCN(C(C)=O)c1cccc(C2=C(OC)c3nccc(C#N)c32)c1",
                    0.7559289460184544
                ],
                [
                    "CCN(C(C)=O)c1cccc(C2=C(O)c3c(C#N)ccnc3C2)c1",
                    0.7559289460184544
                ],
                [
                    "CCN(C(C)=O)c1cccc(C2=C(O)Cc3nccc(C#N)c32)c1",
                    0.7559289460184544
                ],
                [
                    "CCN(C(C)=O)c1cccc(C2=C(O)C2c2ncccc2C#N)c1",
                    0.7559289460184544
                ],
                [
                    "CCN(C(C)=O)c1cccc(C2=C(CO)c3nccc(C#N)c32)c1",
                    0.7559289460184544
                ],
                [
                    "CCN(C(C)=O)c1cccc(C2=C(CO)c3c(C#N)ccnc32)c1",
                    0.7559289460184544
                ],
                [
                    "CCN(C(C)=O)c1cccc(-c2oc(C)c3c(C#N)ccnc23)c1",
                    0.7559289460184544
                ],
                [
                    "CCN(C(C)=O)c1cccc(-c2nccc(C#N)c2CC=C=O)c1",
                    0.7559289460184544
                ],
                [
                    "CCN(C(C)=O)c1cccc(-c2nccc(C#N)c2CC#CO)c1",
                    0.7559289460184544
                ],
                [
                    "CCN(C(C)=O)c1cccc(-c2nccc(C#N)c2C=CC=O)c1",
                    0.7559289460184544
                ],
                [
                    "CCN(C(C)=O)c1cccc(-c2nccc(C#N)c2C=C=CO)c1",
                    0.7559289460184544
                ],
                [
                    "CCN(C(C)=O)c1cccc(-c2nccc(C#N)c2C=C2CO2)c1",
                    0.7559289460184544
                ],
                [
                    "CCN(C(C)=O)c1cccc(-c2nccc(C#N)c2C2C3OC32)c1",
                    0.7559289460184544
                ],
                [
                    "CCN(C(C)=O)c1cccc(-c2nccc(C#N)c2C#COC)c1",
                    0.7559289460184544
                ],
                [
                    "CCN(C(C)=O)c1cccc(-c2nccc(C#N)c2C#CCO)c1",
                    0.7559289460184544
                ],
                [
                    "CCN(C(C)=O)c1cccc(-c2c(C#N)ccnc2CC#CO)c1",
                    0.7559289460184544
                ],
                [
                    "CCN(C(C)=O)c1cccc(-c2c(C#N)ccnc2C=C2CO2)c1",
                    0.7559289460184544
                ],
                [
                    "CCN(C(C)=O)c1cccc(-c2c(C#N)ccnc2C2C3OC32)c1",
                    0.7559289460184544
                ],
                [
                    "CCN(C(C)=O)c1cccc(-c2c(C#N)ccnc2C#COC)c1",
                    0.7559289460184544
                ],
                [
                    "CCN(C(C)=O)c1cccc(-c2c(C#N)ccnc2C#CCO)c1",
                    0.7559289460184544
                ],
                [
                    "C=C=COc1nccc(C#N)c1-c1cccc(N(CC)C(C)=O)c1",
                    0.7559289460184544
                ]
            ],
            "execution_time": 598.9352838993073,
            "number_scoring_function_calls": 51000,
            "metadata": {
                "top_1": 0.7730206825239258,
                "top_10": 0.7711523374854886,
                "top_100": 0.7618270508125918,
                "internal_similarity_max": 0.875,
                "internal_similarity_mean": 0.5753760275029585,
                "internal_similarity_histogram_density": [
                    [
                        0.1,
                        0.0,
                        0.0,
                        0.0,
                        0.19200000000000003,
                        6.623999999999994,
                        2.7680000000000007,
                        0.30000000000000004,
                        0.016000000000000004,
                        0.0
                    ]
                ],
                "internal_similarity_histogram_bins": [
                    [
                        0.0,
                        0.1,
                        0.2,
                        0.30000000000000004,
                        0.4,
                        0.5,
                        0.6000000000000001,
                        0.7000000000000001,
                        0.8,
                        0.9,
                        1.0
                    ]
                ]
            }
        },
        {
            "benchmark_name": "Valsartan SMARTS",
            "score": 0.0,
            "optimized_molecules": [
                [
                    "[nH]1os1",
                    0.0
                ],
                [
                    "S[SH](Cl)Br",
                    0.0
                ],
                [
                    "SSS",
                    0.0
                ],
                [
                    "SP(Cl)CCBr",
                    0.0
                ],
                [
                    "SOCC1=[SH]C1",
                    0.0
                ],
                [
                    "SCl",
                    0.0
                ],
                [
                    "SCCl",
                    0.0
                ],
                [
                    "SCCS",
                    0.0
                ],
                [
                    "SC=NS",
                    0.0
                ],
                [
                    "SC(S)Cl",
                    0.0
                ],
                [
                    "S=C(S)Cl",
                    0.0
                ],
                [
                    "PSCCS",
                    0.0
                ],
                [
                    "PCPS",
                    0.0
                ],
                [
                    "PCP",
                    0.0
                ],
                [
                    "PCCP",
                    0.0
                ],
                [
                    "PCCCl",
                    0.0
                ],
                [
                    "PCCCCP",
                    0.0
                ],
                [
                    "PC1SCCS1",
                    0.0
                ],
                [
                    "P#[SH](S)Br",
                    0.0
                ],
                [
                    "P#P",
                    0.0
                ],
                [
                    "O[SH](P)S",
                    0.0
                ],
                [
                    "OCCCl",
                    0.0
                ],
                [
                    "OC(S)CP",
                    0.0
                ],
                [
                    "OC(P)S",
                    0.0
                ],
                [
                    "OC(O)CBr",
                    0.0
                ],
                [
                    "OC(CF)CCCl",
                    0.0
                ],
                [
                    "O=CPCl",
                    0.0
                ],
                [
                    "O=C(P)Cl",
                    0.0
                ],
                [
                    "NSP(F)Cl",
                    0.0
                ],
                [
                    "NSNO",
                    0.0
                ],
                [
                    "NPBr",
                    0.0
                ],
                [
                    "NCl",
                    0.0
                ],
                [
                    "NCS",
                    0.0
                ],
                [
                    "NCCl",
                    0.0
                ],
                [
                    "NCCCP",
                    0.0
                ],
                [
                    "NCCCO",
                    0.0
                ],
                [
                    "NCBr",
                    0.0
                ],
                [
                    "NC=NC=O",
                    0.0
                ],
                [
                    "NC1N=[SH]1",
                    0.0
                ],
                [
                    "NC1CO1",
                    0.0
                ],
                [
                    "NC(O)P",
                    0.0
                ],
                [
                    "NC(Cl)CF",
                    0.0
                ],
                [
                    "NC(=O)CF",
                    0.0
                ],
                [
                    "FP=P",
                    0.0
                ],
                [
                    "FP1SC1Br",
                    0.0
                ],
                [
                    "FNCl",
                    0.0
                ],
                [
                    "FCSBr",
                    0.0
                ],
                [
                    "FCP",
                    0.0
                ],
                [
                    "FCCS",
                    0.0
                ],
                [
                    "FCCCCl",
                    0.0
                ],
                [
                    "FC1CO1",
                    0.0
                ],
                [
                    "Cl[SH]=CBr",
                    0.0
                ],
                [
                    "ClPSBr",
                    0.0
                ],
                [
                    "ClP(Br)Br",
                    0.0
                ],
                [
                    "ClC(Br)Br",
                    0.0
                ],
                [
                    "CSS",
                    0.0
                ],
                [
                    "CSP",
                    0.0
                ],
                [
                    "CSO",
                    0.0
                ],
                [
                    "CSCO",
                    0.0
                ],
                [
                    "CPCCS",
                    0.0
                ],
                [
                    "COF",
                    0.0
                ],
                [
                    "CNP",
                    0.0
                ],
                [
                    "CNO",
                    0.0
                ],
                [
                    "CN",
                    0.0
                ],
                [
                    "CCS1=C(Br)C1",
                    0.0
                ],
                [
                    "CCP(C)C",
                    0.0
                ],
                [
                    "CCOS",
                    0.0
                ],
                [
                    "CCOF",
                    0.0
                ],
                [
                    "CCOCO",
                    0.0
                ],
                [
                    "CCOBr",
                    0.0
                ],
                [
                    "CCCCl",
                    0.0
                ],
                [
                    "CCCCCP=P",
                    0.0
                ],
                [
                    "CCCC=PP",
                    0.0
                ],
                [
                    "CCC=[SH]P",
                    0.0
                ],
                [
                    "CCBr",
                    0.0
                ],
                [
                    "CC=O",
                    0.0
                ],
                [
                    "CC1CC1Cl",
                    0.0
                ],
                [
                    "CC(O)F",
                    0.0
                ],
                [
                    "CC(O)Br",
                    0.0
                ],
                [
                    "CC(F)Cl",
                    0.0
                ],
                [
                    "CC(F)C=O",
                    0.0
                ],
                [
                    "CC(C)O",
                    0.0
                ],
                [
                    "CC(C)Cl",
                    0.0
                ],
                [
                    "CC#CP=P",
                    0.0
                ],
                [
                    "C=[SH]SBr",
                    0.0
                ],
                [
                    "C=[SH]O",
                    0.0
                ],
                [
                    "C=[SH]Cl",
                    0.0
                ],
                [
                    "C=CO",
                    0.0
                ],
                [
                    "C=CC=O",
                    0.0
                ],
                [
                    "C1PS1",
                    0.0
                ],
                [
                    "C1P=P1",
                    0.0
                ],
                [
                    "C1N=P1",
                    0.0
                ],
                [
                    "C1CSP=P1",
                    0.0
                ],
                [
                    "C1=S=C1",
                    0.0
                ],
                [
                    "BrCSCBr",
                    0.0
                ],
                [
                    "BrCC1=S(Br)C1",
                    0.0
                ],
                [
                    "BrC1PS1",
                    0.0
                ],
                [
                    "BrC1CN1",
                    0.0
                ],
                [
                    "BrC1C2=[SH]N1C2",
                    0.0
                ],
                [
                    "BrBr",
                    0.0
                ]
            ],
            "execution_time": 1.995178461074829,
            "number_scoring_function_calls": 999,
            "metadata": {
                "top_1": 0.0,
                "top_10": 0.0,
                "top_100": 0.0,
                "internal_similarity_max": 0.5555555555555556,
                "internal_similarity_mean": 0.045247069856788814,
                "internal_similarity_histogram_density": [
                    [
                        8.704,
                        0.862,
                        0.3199999999999999,
                        0.08400000000000002,
                        0.018000000000000002,
                        0.01199999999999999,
                        0.0,
                        0.0,
                        0.0,
                        0.0
                    ]
                ],
                "internal_similarity_histogram_bins": [
                    [
                        0.0,
                        0.1,
                        0.2,
                        0.30000000000000004,
                        0.4,
                        0.5,
                        0.6000000000000001,
                        0.7000000000000001,
                        0.8,
                        0.9,
                        1.0
                    ]
                ]
            }
        },
        {
            "benchmark_name": "Scaffold Hop",
            "score": 0.6663350329560996,
            "optimized_molecules": [
                [
                    "Cc1cc2c3cccccc(NC4(N(C)C)C=S(C)(N=C(Cl)Br)(N(CF)C(F)F)c5c(n6n5C(C)(CBr)C6)C4)c2c(F)c1n3",
                    0.6663350329561
                ],
                [
                    "Cc1cc2c3ccc#ccc(NC4(N(C)C)C=S5(N(CF)C(F)(F)Cl)(C#CC=N5)c5c(n6n5C(C)(C)CC6)C4)c2c(F)c1n3",
                    0.6663350329561
                ],
                [
                    "CN(C)C1(Nc2cccccc3nc4c(CBr)cc3c2c4F)C=S(C)(N=CCl)(N(CF)C(F)F)c2c(n3n2C(C)(C)C3)C1",
                    0.6663350329561
                ],
                [
                    "CN(C)C1(Nc2cccccc3nc4c(Br)cc3c2c4F)C=S(C)(N=CCl)(N(CF)C(F)F)c2c(n3n2C(C)(C)CC3)C1",
                    0.6663350329561
                ],
                [
                    "CN(C)C1(Nc2cc#cccc3nc4c(CBr)cc3c2c4F)C=S2(N(CF)C(F)F)(CC=N2)c2c(n3n2C(C)(C)C3)C1",
                    0.6663350329561
                ],
                [
                    "CN(C)C1(Nc2cc#cccc3nc4c(CBr)cc3c2c4F)C=S2(N(C(F)F)C(F)Cl)(CC=N2)c2c(n3n2C(C)(C)CC3)C1",
                    0.6663350329561
                ],
                [
                    "CCc1cc2c3cccccc(NC4(N(C)C)C=S(C)(N=CCl)(N(C(F)F)C(F)Br)c5c(n6n5C(C)(C)C6)C4)c2c(F)c1n3",
                    0.6663350329561
                ],
                [
                    "CCS1(N=CCl)(N(C(F)F)C(F)Br)=CC(Nc2cccccc3nc4c(C)cc3c2c4F)(N(C)C)Cc2c1n1n2CC1(C)CBr",
                    0.6663350329561
                ],
                [
                    "CCS1(N=CCCl)(N(C(F)F)C(F)Br)=CC(Nc2cccccc3nc4c(C)cc3c2c4F)(N(C)C)Cc2c1n1n2CC1(C)C",
                    0.6663350329561
                ],
                [
                    "CCCS1(N=CBr)(N(C(F)F)C(F)Br)=CC(Nc2cccccc3nc4c(C)cc3c2c4F)(N(CC)CC)Cc2c1n1n2CC1(C)CC",
                    0.6663350329561
                ],
                [
                    "CCCS1(N=C(C)Cl)(N(C(F)F)C(F)Br)=CC(Nc2cccccc3nc4c(C)cc3c2c4F)(N(C)CC)Cc2c1n1n2CC1(C)C",
                    0.6663350329561
                ],
                [
                    "CCCS1(N=C(C)Cl)(N(C(F)F)C(F)Br)=CC(Nc2cccccc3nc4c(C)cc3c2c4F)(N(C)C)Cc2c1n1n2CC1(C)CC",
                    0.6663350329561
                ],
                [
                    "CCCS1(N=C(C)Cl)(N(C(F)F)C(F)Br)=CC(Nc2cccccc3nc4c(C)cc3c2c4F)(N(C)C)Cc2c1n1n2CC1(C)C",
                    0.6663350329561
                ],
                [
                    "CCCS1(N=C(C)C)(N(C(F)F)C(F)Br)=CC(Nc2cccccc3nc4c(C)cc3c2c4F)(N(C)CC)Cc2c1n1n2CC1(C)C",
                    0.6663350329561
                ],
                [
                    "CCCS1(N=C(C)C)(N(C(F)F)C(F)Br)=CC(Nc2cccccc3nc4c(C)cc3c2c4F)(N(C)C)Cc2c1n1n2CC1(C)C",
                    0.6663350329561
                ],
                [
                    "CCCN(CCBr)C1(Nc2cccccc3nc4c(C)cc3c2c4F)C=S(CC)(N=C(C)CC)(N(C(F)F)C(F)Br)c2c(n3n2C(C)(C)C3)C1",
                    0.6663350329561
                ],
                [
                    "CCCN(CC)C1(Nc2cccccc3nc4c(C)cc3c2c4F)C=S(CCC)(N=C(C)CC)(N(C(F)F)C(F)Br)c2c(n3n2C(C)(C)C3)C1",
                    0.6663350329561
                ],
                [
                    "CCCN(CC)C1(Nc2cccccc3nc4c(C)cc3c2c4F)C=S(CCC)(N=C(C)C)(N(C(F)F)C(F)Br)c2c(n3n2C(C)(CC)C3)C1",
                    0.6663350329561
                ],
                [
                    "CCCN(CC)C1(Nc2cccccc3nc4c(C)cc3c2c4F)C=S(CCC)(N=C(C)C)(N(C(F)F)C(F)Br)c2c(n3n2C(C)(C)C3)C1",
                    0.6663350329561
                ],
                [
                    "CCCN(C)C1(Nc2cccccc3nc4c(C)cc3c2c4F)C=S(C)(N=C(C)CC)(N(C(F)F)C(F)Br)c2c(n3n2C(C)(CC)C3)C1",
                    0.6663350329561
                ],
                [
                    "CCCN(C)C1(Nc2cccccc3nc4c(C)cc3c2c4F)C=S(C)(N=C(C)CC)(N(C(F)Br)C(F)(F)Br)c2c(n3n2C(C)(CC)C3)C1",
                    0.6663350329561
                ],
                [
                    "CCCC1(C)Cn2c3c(n21)S(C)(N=C(C)Cl)(N(CF)C(F)F)=CC(Nc1cccccc2nc4c(C)cc2c1c4F)(N(C)CC)C3",
                    0.6663350329561
                ],
                [
                    "CCCC(C)=NS1(CC)(N(C(F)F)C(F)Br)=CC(Nc2cccccc3nc4c(C)cc3c2c4F)(N(CCl)CCC)Cc2c1n1n2CC1(C)C",
                    0.6663350329561
                ],
                [
                    "CCCC(Br)=NS1(CCC)(N(CF)C(F)(F)F)=CC(Nc2cccccc3nc4c(C)cc3c2c4F)(N(C)CBr)Cc2c1n1n2CC1(C)C",
                    0.6663350329561
                ],
                [
                    "CCC=NS1(CCl)(N(CF)C(F)F)=CC(Nc2cccccc3nc4c(CBr)cc3c2c4F)(N(C)CCC)Cc2c1n1n2CCC1(C)CC",
                    0.6663350329561
                ],
                [
                    "CCC=NS1(CC(Cl)Br)(N(C(F)F)C(F)Br)=CC(Nc2cccccc3nc4c(CC)cc3c2c4F)(N(C)C)Cc2c1n1n2CCC1(C)C",
                    0.6663350329561
                ],
                [
                    "CCC=NS1(CC(Cl)Br)(N(C(F)F)C(F)Br)=CC(Nc2cccccc3nc4c(CBr)cc3c2c4F)(N(C)C)Cc2c1n1n2CCC1(C)C",
                    0.6663350329561
                ],
                [
                    "CCC=NS1(C)(N(C(F)F)C(F)(F)Br)=CC(Nc2cccccc3nc4c(C)cc3c2c4F)(N(C)CC)Cc2c1n1n2CCC1(CC)CCl",
                    0.6663350329561
                ],
                [
                    "CCC12CCCC=NS3(C)(N(CF)C(C)(F)F)=CC(Nc4cccccc5nc6c(C(Br)(Br)Br)cc5c4c6F)(N(C)C)Cc4c3n1n4C2",
                    0.6663350329561
                ],
                [
                    "CCC12CCCC=NS3(C)(N(C(F)F)C(C)(F)F)=CC(Nc4cccccc5nc6c(C(Br)(Br)Br)cc5c4c6F)(N(C)C)Cc4c3n1n4C2",
                    0.6663350329561
                ],
                [
                    "CCC12CCCC=NS3(C)(N(C(C)F)C(F)F)=CC(Nc4cccccc5nc6c(C(Cl)(Br)CBr)cc5c4c6F)(N(C)C)Cc4c3n1n4CC2",
                    0.6663350329561
                ],
                [
                    "CCC12CCCC=NS3(C)(N(C(C)F)C(F)F)=CC(Nc4cccccc5nc6c(C(Br)(Br)Br)cc5c4c6F)(N(C)C)Cc4c3n1n4CC2",
                    0.6663350329561
                ],
                [
                    "CCC12CCC=NS3(C)(N(C(F)F)C(C)(F)F)=CC(Nc4cccccc5nc6c(C(Br)(Br)Br)cc5c4c6F)(N(C)C)Cc4c3n1n4CC2",
                    0.6663350329561
                ],
                [
                    "CCC1(C)Cn2c3c(n21)S1(N(CF)C(F)F)(=CC(Nc2cccccc4nc5c(CCBr)cc4c2c5F)(N(C)C)C3)C#CC=N1",
                    0.6663350329561
                ],
                [
                    "CCC1(C)Cn2c3c(n21)S1(N(CF)C(F)F)(=CC(Nc2cccccc4nc5c(CBr)cc4c2c5F)(N(C)C)C3)C#CC=N1",
                    0.6663350329561
                ],
                [
                    "CCC1(C)Cn2c3c(n21)S1(N(CF)C(F)F)(=CC(Nc2cccccc4nc5c(C(Br)CBr)cc4c2c5F)(N(C)C)C3)CC=N1",
                    0.6663350329561
                ],
                [
                    "CCC1(C)Cn2c3c(n21)S1(N(CF)C(F)F)(=CC(Nc2cc#cccc4nc5c(CBr)cc4c2c5F)(N(C)C)C3)CC#CC=N1",
                    0.6663350329561
                ],
                [
                    "CCC1(C)Cn2c3c(n21)S(CCl)(N=CCl)(N(C(F)F)C(F)CBr)=CC(Nc1cccccc2nc4c(Br)cc2c1c4F)(N(C)C)C3",
                    0.6663350329561
                ],
                [
                    "CCC1(C)Cn2c3c(n21)S(C)(N=CCl)(N(CF)C(F)F)=CC(Nc1cccccc2nc4c(CBr)cc2c1c4F)(N(C)C)C3",
                    0.6663350329561
                ],
                [
                    "CCC(F)N(C(F)F)S12(C)=CC(Nc3cccccc4nc5c(C(Br)(Br)Br)cc4c3c5F)(N(C)C)Cc3c1n1n3CC1(C)CCCC=N2",
                    0.6663350329561
                ],
                [
                    "CCC(F)N(C(F)F)S1(CCCBr)(N=C(C)Cl)=CC(Nc2cccccc3nc4c(Br)cc3c2c4F)(N(C)CC)Cc2c1n1n2CC1(C)C",
                    0.6663350329561
                ],
                [
                    "CCC(F)(F)N(C(F)F)S12(=CC(Nc3cc#cccc4nc5c(CBr)cc4c3c5F)(N(C)C)Cc3c1n1n3CC1(C)CCl)CC#CC=N2",
                    0.6663350329561
                ],
                [
                    "CCC(F)(F)N(C(F)F)S12(=CC(Nc3cc#cccc4nc5c(C(Br)Br)cc4c3c5F)(N(C)C)Cc3c1n1n3CC1(C)C)CC#CC=N2",
                    0.6663350329561
                ],
                [
                    "CC=NS1(CCl)(N(CF)C(F)(F)Br)=CC(Nc2cccccc3nc4c(C)cc3c2c4F)(N(C)CC)Cc2c1n1n2CC1(C)C",
                    0.6663350329561
                ],
                [
                    "CC=NS1(CCl)(N(C(F)F)C(C)(F)Br)=CC(Nc2cccccc3nc4c(C(Br)Br)cc3c2c4F)(N(CC)CC)Cc2c1n1n2CC1(C)CC",
                    0.6663350329561
                ],
                [
                    "CC=NS1(CCl)(N(C(F)Br)C(F)(F)Cl)=CC(Nc2cccccc3nc4c(C)cc3c2c4F)(N(C)C)Cc2c1n1n2CC1(C)CC",
                    0.6663350329561
                ],
                [
                    "CC=NS1(CCCl)(N(C(F)F)C(F)Br)=CC(Nc2cccccc3nc4c(C)cc3c2c4F)(N(C)CBr)Cc2c1n1n2CCCC1(C)C",
                    0.6663350329561
                ],
                [
                    "CC=NS1(CCCl)(N(C(F)F)C(F)Br)=CC(Nc2cccccc3nc4c(C)cc3c2c4F)(N(C)C)Cc2c1n1n2CC1(C)CC",
                    0.6663350329561
                ],
                [
                    "CC=NS1(CCCl)(N(C(F)F)C(C)(F)Cl)=CC(Nc2cccccc3nc4c(C)cc3c2c4F)(N(C)C)Cc2c1n1n2CC1(C)CC",
                    0.6663350329561
                ],
                [
                    "CC=NS1(CCCl)(N(C(F)Br)C(F)(F)Cl)=CC(Nc2cccccc3nc4c(C)cc3c2c4F)(N(C)C)Cc2c1n1n2CC1(C)CC",
                    0.6663350329561
                ],
                [
                    "CC=NS1(CCCBr)(N(CF)C(F)F)=CC(Nc2cccccc3nc4c(C)cc3c2c4F)(N(C)CC)Cc2c1n1n2CC1(C)C",
                    0.6663350329561
                ],
                [
                    "CC=NS1(CCC)(N(CF)C(F)F)=CC(Nc2cccccc3nc4c(CCBr)cc3c2c4F)(N(C)C)Cc2c1n1n2CC1(C)CC",
                    0.6663350329561
                ],
                [
                    "CC=NS1(CCC)(N(CF)C(F)F)=CC(Nc2cccccc3nc4c(C)cc3c2c4F)(N(C)CCl)Cc2c1n1n2CC1(C)CCBr",
                    0.6663350329561
                ],
                [
                    "CC=NS1(CCC)(N(CF)C(F)F)=CC(Nc2cccccc3nc4c(C)cc3c2c4F)(N(C)C)Cc2c1n1n2CC1(C)C",
                    0.6663350329561
                ],
                [
                    "CC=NS1(CCC)(N(CF)C(F)F)=CC(Nc2cccccc3nc4c(C(Br)Br)cc3c2c4F)(N(C)C)Cc2c1n1n2CC1(C)C",
                    0.6663350329561
                ],
                [
                    "CC=NS1(CCC)(N(CF)C(F)F)=CC(Nc2cc(=CC)c3nc4c(C(Br)Br)cc3c2c4F)(N(C)C)Cc2c1n1n2CC1(C)C",
                    0.6663350329561
                ],
                [
                    "CC=NS1(CCC)(N(C(F)F)C(F)Cl)=CC(Nc2cccccc3nc4c(C)cc3c2c4F)(N(C)C)Cc2c1n1n2CC1(C)CCCBr",
                    0.6663350329561
                ],
                [
                    "CC=NS1(CCC)(N(C(F)F)C(F)Br)=CC(Nc2cccccc3nc4c(CC)cc3c2c4F)(N(C)CC)Cc2c1n1n2CC1(C)C",
                    0.6663350329561
                ],
                [
                    "CC=NS1(CCC)(N(C(F)F)C(F)Br)=CC(Nc2cccccc3nc4c(C)cc3c2c4F)(N(CC)C(C)Cl)Cc2c1n1n2CC1(C)CC",
                    0.6663350329561
                ],
                [
                    "CC=NS1(CCC)(N(C(F)F)C(F)Br)=CC(Nc2cccccc3nc4c(C)cc3c2c4F)(N(C)C)Cc2c1n1n2CCC1(C)C",
                    0.6663350329561
                ],
                [
                    "CC=NS1(CCC)(N(C(F)F)C(F)Br)=CC(Nc2cccccc3nc4c(C)cc3c2c4F)(N(C)C)Cc2c1n1n2CC1(C)CC",
                    0.6663350329561
                ],
                [
                    "CC=NS1(CCC)(N(C(F)F)C(F)Br)=CC(Nc2cccccc3nc4c(C)cc3c2c4F)(N(C)C)Cc2c1n1n2CC1(C)C",
                    0.6663350329561
                ],
                [
                    "CC=NS1(CC)(N(CF)C(F)F)=CC(Nc2cccccc3nc4c(CC(Br)Br)cc3c2c4F)(N(C)CC)Cc2c1n1n2CC1(C)C",
                    0.6663350329561
                ],
                [
                    "CC=NS1(CC)(N(CF)C(F)F)=CC(Nc2cccccc3nc4c(C)cc3c2c4F)(N(C)CCC)Cc2c1n1n2CC1(C)CC",
                    0.6663350329561
                ],
                [
                    "CC=NS1(CC)(N(CF)C(F)F)=CC(Nc2cccccc3nc4c(C)cc3c2c4F)(N(C)CCC)Cc2c1n1n2CC1(C)C",
                    0.6663350329561
                ],
                [
                    "CC=NS1(CC)(N(CF)C(F)F)=CC(Nc2cccccc3nc4c(C(Br)Br)cc3c2c4F)(N(C)CC)Cc2c1n1n2CC1(C)C",
                    0.6663350329561
                ],
                [
                    "CC=NS1(CC)(N(CF)C(F)F)=CC(Nc2cc(=CC)c3nc4c(CCl)cc3c2c4F)(N(C)CCC)Cc2c1n1n2CC1(C)C",
                    0.6663350329561
                ],
                [
                    "CC=NS1(CC)(N(CF)C(F)(F)Br)=CC(Nc2cccccc3nc4c(CC)cc3c2c4F)(N(C)C)Cc2c1n1n2CCC1(C)CC",
                    0.6663350329561
                ],
                [
                    "CC=NS1(CC)(N(CF)C(F)(F)Br)=CC(Nc2cccccc3nc4c(C)cc3c2c4F)(N(C)C)Cc2c1n1n2CCC1(C)CC",
                    0.6663350329561
                ],
                [
                    "CC=NS1(CC)(N(C(F)F)C(F)Cl)=CC(Nc2cccccc3nc4c(C)cc3c2c4F)(N(C)CC)Cc2c1n1n2CCC1(C)CC(Br)Br",
                    0.6663350329561
                ],
                [
                    "CC=NS1(CC)(N(C(F)F)C(F)Cl)=CC(Nc2cccccc3nc4c(C)cc3c2c4F)(N(C)C)Cc2c1n1n2CC1(C)CCCBr",
                    0.6663350329561
                ],
                [
                    "CC=NS1(CC)(N(C(F)F)C(F)Cl)=CC(Nc2cccccc3nc4c(C)cc3c2c4F)(N(C)C)Cc2c1n1n2CC1(C)CC(Br)Br",
                    0.6663350329561
                ],
                [
                    "CC=NS1(CC)(N(C(F)F)C(F)Br)=CC(Nc2cccccc3nc4c(C)cc3c2c4F)(N(C)C)Cc2c1n1n2CCC1(C)CC",
                    0.6663350329561
                ],
                [
                    "CC=NS1(CC)(N(C(F)F)C(F)Br)=CC(Nc2cccccc3nc4c(C)cc3c2c4F)(N(C)C)Cc2c1n1n2CC1(C)CC",
                    0.6663350329561
                ],
                [
                    "CC=NS1(CC)(N(C(F)F)C(F)Br)=CC(Nc2cccccc3nc4c(C)cc3c2c4F)(N(C)C)Cc2c1n1n2CC1(C)C",
                    0.6663350329561
                ],
                [
                    "CC=NS1(CC)(N(C(F)F)C(F)Br)=CC(Nc2cc(=CC)c3nc4c(CCl)cc3c2c4F)(N(C)C)Cc2c1n1n2CC1(C)C",
                    0.6663350329561
                ],
                [
                    "CC=NS1(CC)(N(C(F)F)C(F)(F)Br)=CC(Nc2cccccc3nc4c(C)cc3c2c4F)(N(C)C)Cc2c1n1n2CCC1(C)CC",
                    0.6663350329561
                ],
                [
                    "CC=NS1(CC(Cl)Cl)(N(C(F)F)C(F)Br)=CC(Nc2cccccc3nc4c(C)cc3c2c4F)(N(CCl)CCl)Cc2c1n1n2CC1(C)CC",
                    0.6663350329561
                ],
                [
                    "CC=NS1(C)(N(CF)C(F)F)=CC(Nc2cccccc3nc4c(CBr)cc3c2c4F)(N(C)C)Cc2c1n1n2CC1(C)C",
                    0.6663350329561
                ],
                [
                    "CC=NS1(C)(N(CF)C(F)(F)Br)=CC(Nc2cccccc3nc4c(C)cc3c2c4F)(N(C)CC)Cc2c1n1n2CCC1(C)CCC",
                    0.6663350329561
                ],
                [
                    "CC=NS1(C)(N(C(F)F)C(F)Cl)=CC(Nc2cccccc3nc4c(C)cc3c2c4F)(N(C)C)Cc2c1n1n2CC1(C)CC(Br)Br",
                    0.6663350329561
                ],
                [
                    "CC=NS1(C(Cl)Cl)(N(C(F)F)C(F)Br)=CC(Nc2cccccc3nc4c(C)cc3c2c4F)(N(C)C)Cc2c1n1n2CC1(C)C",
                    0.6663350329561
                ],
                [
                    "CC=NS1(C(C)Br)(N(CF)C(F)F)=CC(Nc2cccccc3nc4c(C)cc3c2c4F)(N(C)CCC)Cc2c1n1n2CC1(C)C",
                    0.6663350329561
                ],
                [
                    "CC=NS1(C(Br)CC)(N(C(F)F)C(F)Br)=CC(Nc2cccccc3nc4c(C)cc3c2c4F)(N(C)C)Cc2c1n1n2CCC1(C)C",
                    0.6663350329561
                ],
                [
                    "CC(F)N(C(F)F)S1(C)(N=C(Cl)Cl)=CC(Nc2cccccc3nc4c(CBr)cc3c2c4F)(N(C)C)Cc2c1n1n2CC1(C)C",
                    0.6663350329561
                ],
                [
                    "CC(Cl)N(C)C1(Nc2cccccc3nc4c(C(Br)Br)cc3c2c4F)C=S2(C)(N(CF)C(F)F)N=CCCC3(C)Cn4c(c2n43)C1",
                    0.6663350329561
                ],
                [
                    "C=NS1(Cl)(N(C(F)F)C(F)Cl)=CC(Nc2cccccc3nc4c(CCC)cc3c2c4F)(N(C)CCl)Cc2c1n1n2CC1(C)C",
                    0.6663350329561
                ],
                [
                    "C=NS1(Cl)(N(C(F)F)C(F)Br)=CC(Nc2cccccc3nc4c(C)cc3c2c4F)(N(C)CCl)Cc2c1n1n2CC1(C)CCC",
                    0.6663350329561
                ],
                [
                    "C=NS1(CCC)(N(CF)C(C)(F)F)=CC(Nc2cccccc3nc4c(C)cc3c2c4F)(N(C)C)Cc2c1n1n2CC1(C)CCBr",
                    0.6663350329561
                ],
                [
                    "C=NS1(CCC)(N(CF)C(C)(F)F)=CC(Nc2cccccc3nc4c(C)cc3c2c4F)(N(C)C)Cc2c1n1n2CC1(C)CBr",
                    0.6663350329561
                ],
                [
                    "C=NS1(CCC)(N(C(F)F)C(F)Br)=CC(Nc2cccccc3nc4c(CCCl)cc3c2c4F)(N(C)C)Cc2c1n1n2CC1(C)CC",
                    0.6663350329561
                ],
                [
                    "C=NS1(CCC)(N(C(F)F)C(F)Br)=CC(Nc2cccccc3nc4c(CCCCl)cc3c2c4F)(N(C)C)Cc2c1n1n2CC1(C)CC",
                    0.6663350329561
                ],
                [
                    "C=NS1(CCC)(N(C(F)F)C(F)Br)=CC(Nc2cccccc3nc4c(C)cc3c2c4F)(N(C)C)Cc2c1n1n2CC1(C)C",
                    0.6663350329561
                ],
                [
                    "C=NS1(CC)(N(CF)C(F)F)=CC(Nc2cccccc3nc4c(C)cc3c2c4F)(N(C)CC)Cc2c1n1n2CC1(C)CCC",
                    0.6663350329561
                ],
                [
                    "C=NS1(CC)(N(CF)C(F)F)=CC(Nc2cccccc3nc4c(C)cc3c2c4F)(N(C)C)Cc2c1n1n2CC1(C)CCC",
                    0.6663350329561
                ],
                [
                    "C=NS1(CC)(N(CF)C(F)(F)CBr)=CC(Nc2cccccc3nc4c(C)cc3c2c4F)(N(C)CC)Cc2c1n1n2CC1(C)CCBr",
                    0.6663350329561
                ],
                [
                    "C=NS1(CC)(N(CF)C(F)(F)Br)=CC(Nc2cccccc3nc4c(C)cc3c2c4F)(N(C)C)Cc2c1n1n2CCC1(C)CC",
                    0.6663350329561
                ],
                [
                    "C=NS1(CC)(N(C(F)F)C(F)Br)=CC(Nc2cccccc3nc4c(CBr)cc3c2c4F)(N(C)CCl)Cc2c1n1n2CC1(C)C",
                    0.6663350329561
                ],
                [
                    "C=C(F)N(C(F)F)S12(C)=CC(Nc3cccccc4nc5c(C(Br)Br)cc4c3c5F)(N(C)C)Cc3c1n1n3CC1(C)CCCC=N2",
                    0.6663350329561
                ],
                [
                    "C=C(F)N(C(F)F)S12(C)=CC(Nc3cccccc4nc5c(C(Br)Br)cc4c3c5F)(N(C)C)Cc3c1n1n3CC1(C)CCC=N2",
                    0.6663350329561
                ]
            ],
            "execution_time": 226.1711642742157,
            "number_scoring_function_calls": 1000,
            "metadata": {
                "top_1": 0.6663350329561,
                "top_10": 0.6663350329561001,
                "top_100": 0.6663350329560989,
                "internal_similarity_max": 0.9361702127659575,
                "internal_similarity_mean": 0.5272177227805173,
                "internal_similarity_histogram_density": [
                    [
                        0.1,
                        0.0,
                        0.0059999999999999975,
                        0.8900000000000002,
                        3.286000000000001,
                        3.293999999999997,
                        1.7040000000000004,
                        0.5360000000000001,
                        0.14200000000000002,
                        0.04200000000000001
                    ]
                ],
                "internal_similarity_histogram_bins": [
                    [
                        0.0,
                        0.1,
                        0.2,
                        0.30000000000000004,
                        0.4,
                        0.5,
                        0.6000000000000001,
                        0.7000000000000001,
                        0.8,
                        0.9,
                        1.0
                    ]
                ]
            }
        },
        {
            "benchmark_name": "Deco Hop",
            "score": 0.5961538461538463,
            "optimized_molecules": [
                [
                    "Cc1c(CC2(C)OC2(C)N(CCl)CC(Cl)Cl)[nH]c(-c2cc(C(F)(F)C(Cl)C(Cl)C(C)C)c(F)cc2F)nc1=NC(F)Br",
                    0.5961538461538461
                ],
                [
                    "CCc1c(CC2(Br)OC2(Cl)N(CCl)CCCl)[nH]c(-c2cc(C(F)(F)C(Cl)C(Cl)CC)c(F)cc2F)nc1=NC(F)Br",
                    0.5961538461538461
                ],
                [
                    "CCS(C)(c1[nH]c(-c2cc(C(F)(F)CCC(C)Br)c(F)cc2F)nc(=NC(F)CCl)c1Br)C12CCCC1(N(CBr)C(C)Cl)O2",
                    0.5961538461538461
                ],
                [
                    "CCN(CBr)C12CCC1(S(C)(Br)c1[nH]c(-c3cc(C(F)(F)CC(Cl)C(C)Cl)c(F)cc3F)nc(=NCF)c1Br)O2",
                    0.5961538461538461
                ],
                [
                    "CCN(C)C1(CC)OC1(CC)C(Br)(Br)c1[nH]c(-c2cc(C(F)(F)C(Cl)C(Cl)C(C)Br)c(F)cc2F)nc(=NC(F)(Cl)Br)c1Br",
                    0.5961538461538461
                ],
                [
                    "CCN(C)C1(C)OC1(C)S(Br)(CBr)c1[nH]c(-c2cc(C(F)(F)C(Cl)CC(C)Br)c(F)cc2F)nc(=NC(C)(F)Cl)c1Br",
                    0.5961538461538461
                ],
                [
                    "CCN(C)C1(C(CCl)CBr)OC1(Br)S(Br)(Br)c1[nH]c(-c2cc(C(F)(F)CC(Cl)C(C)Cl)c(F)cc2F)nc(=NC(C)(F)Cl)c1Br",
                    0.5961538461538461
                ],
                [
                    "CCN(C(Cl)Br)C1(C)OC1(CCl)S(Br)(Br)c1[nH]c(-c2cc(C(F)(F)CCC(C)Br)c(F)cc2F)nc(=NCF)c1Br",
                    0.5961538461538461
                ],
                [
                    "CCCS(Cl)(c1[nH]c(-c2cc(C(F)(F)CC(Cl)CC)c(F)cc2F)nc(=NC(F)Cl)c1Br)C12CCC1(N(CBr)CBr)O2",
                    0.5961538461538461
                ],
                [
                    "CCCS(CC)(c1[nH]c(-c2cc(C(F)(F)CC(Cl)CC)c(F)cc2F)nc(=NCF)c1Br)C12CCC1(N(C)CCl)O2",
                    0.5961538461538461
                ],
                [
                    "CCCS(CC)(c1[nH]c(-c2cc(C(F)(F)CC(Cl)CC)c(F)cc2F)nc(=NC(F)Cl)c1Br)C12CCC1(N(C)C)O2",
                    0.5961538461538461
                ],
                [
                    "CCCS(C)(c1[nH]c(-c2cc(C(F)(F)CC(Cl)CC)c(F)cc2F)nc(=NC(F)Cl)c1C)C12CCC1(N(CBr)CBr)O2",
                    0.5961538461538461
                ],
                [
                    "CCCS(C)(c1[nH]c(-c2cc(C(F)(F)CC(Cl)CC)c(F)cc2F)nc(=NC(F)Cl)c1Br)C12CCC1(N(CBr)CCBr)O2",
                    0.5961538461538461
                ],
                [
                    "CCCS(C)(c1[nH]c(-c2cc(C(F)(F)CC(Cl)CC)c(F)cc2F)nc(=NC(F)Cl)c1Br)C12CCC1(N(CBr)CBr)O2",
                    0.5961538461538461
                ],
                [
                    "CCCS(C)(c1[nH]c(-c2cc(C(F)(F)CC(Cl)CC)c(F)cc2F)nc(=NC(F)Cl)c1Br)C12CCC1(N(C)C(Br)Br)O2",
                    0.5961538461538461
                ],
                [
                    "CCCS(C)(c1[nH]c(-c2cc(C(F)(F)CC(Cl)CC)c(F)cc2F)nc(=NC(F)CCl)c1Br)C12CCC1(N(CBr)CCBr)O2",
                    0.5961538461538461
                ],
                [
                    "CCCS(C)(c1[nH]c(-c2cc(C(F)(F)CC(Cl)CC)c(F)cc2F)nc(=NC(F)(Cl)Br)c1Br)C12CCCC1(N(CCCBr)C(C)Br)O2",
                    0.5961538461538461
                ],
                [
                    "CCCS(C)(c1[nH]c(-c2cc(C(F)(F)CC(Cl)C(C)Br)c(F)cc2F)nc(=NC(F)Cl)c1Br)C12CCC1(N(C)CBr)O2",
                    0.5961538461538461
                ],
                [
                    "CCCN(CBr)C12CC1(S(Br)(CBr)c1[nH]c(-c3cc(C(F)(F)CC(Cl)CC)c(F)cc3F)nc(=NC(F)Cl)c1Br)O2",
                    0.5961538461538461
                ],
                [
                    "CCCN(C)C12C#CC1(S(Br)(CBr)c1[nH]c(-c3cc(C(F)(F)C(Cl)CC(C)Br)c(F)cc3F)nc(=NC(C)(F)Cl)c1Br)O2",
                    0.5961538461538461
                ],
                [
                    "CCCCC(F)(F)c1cc(-c2nc(=NCF)c(Cl)c(S(Br)(Br)C3(C)OC3(C)N(CC)CBr)[nH]2)c(F)cc1F",
                    0.5961538461538461
                ],
                [
                    "CCCCC(F)(F)c1cc(-c2nc(=NCF)c(Cl)c(S(Br)(Br)C3(C)OC3(C)N(CC)C(Cl)Br)[nH]2)c(F)cc1F",
                    0.5961538461538461
                ],
                [
                    "CCCCC(F)(F)c1cc(-c2nc(=NCF)c(Br)c(S(CC)(CCC)C34CCC3(N(C)CCl)O4)[nH]2)c(F)cc1F",
                    0.5961538461538461
                ],
                [
                    "CCCCC(F)(F)c1cc(-c2nc(=NCF)c(Br)c(S(C)(CC)C34CC3(N(C)CCBr)O4)[nH]2)c(F)cc1F",
                    0.5961538461538461
                ],
                [
                    "CCCCC(F)(F)c1cc(-c2nc(=NCF)c(Br)c(S(Br)(Br)C3(CCl)OC3(C)N(CC)C(Cl)Br)[nH]2)c(F)cc1F",
                    0.5961538461538461
                ],
                [
                    "CCCCC(F)(F)c1cc(-c2nc(=NCF)c(Br)c(S(Br)(Br)C3(C)OC3(C)N(CC)CCl)[nH]2)c(F)cc1F",
                    0.5961538461538461
                ],
                [
                    "CCCCC(F)(F)c1cc(-c2nc(=NC(F)Cl)c(Cl)c(S(Br)(Br)C3(C)OC3(C)N(CC)CBr)[nH]2)c(F)cc1F",
                    0.5961538461538461
                ],
                [
                    "CCCCC(F)(F)c1cc(-c2nc(=NC(F)Cl)c(Br)c(S(C)(C(C)C)C3(C)OC3(C)N(CC)CBr)[nH]2)c(F)cc1F",
                    0.5961538461538461
                ],
                [
                    "CCCCC(F)(F)c1cc(-c2nc(=NC(F)Cl)c(Br)c(S(C)(Br)C34CCC3(N(C)CBr)O4)[nH]2)c(F)cc1F",
                    0.5961538461538461
                ],
                [
                    "CCCCC(F)(F)c1cc(-c2nc(=NC(F)Cl)c(Br)c(S(Br)(Br)C3(C)OC3(C)N(C)CBr)[nH]2)c(F)cc1F",
                    0.5961538461538461
                ],
                [
                    "CCCCC(F)(F)c1cc(-c2nc(=NC(F)Br)c(Br)c(S(Cl)(CC(C)Br)C34CCCC3(N(CBr)CCBr)O4)[nH]2)c(F)cc1F",
                    0.5961538461538461
                ],
                [
                    "CCCCC(F)(F)c1cc(-c2nc(=NC(F)Br)c(Br)c(S(C)(CC(C)(Cl)Br)C34CCCC3(N(C)CCl)O4)[nH]2)c(F)cc1F",
                    0.5961538461538461
                ],
                [
                    "CCCCC(F)(F)c1cc(-c2nc(=NC(F)(Cl)CBr)c(Br)c(S(C)(CCBr)C34CCC3(N(CCBr)CCBr)O4)[nH]2)c(F)cc1F",
                    0.5961538461538461
                ],
                [
                    "CCCCC(F)(F)c1cc(-c2nc(=NC(F)(Cl)CBr)c(Br)c(S(C)(CCBr)C34CC3(N(CCBr)CCBr)O4)[nH]2)c(F)cc1F",
                    0.5961538461538461
                ],
                [
                    "CCCCC(F)(F)c1cc(-c2nc(=NC(F)(Cl)Br)c(Br)c(S(C)(CC(C)Br)C34CCCC3(N(C)CC)O4)[nH]2)c(F)cc1F",
                    0.5961538461538461
                ],
                [
                    "CCCCC(F)(F)c1cc(-c2nc(=NC(F)(Cl)Br)c(Br)c(S(C)(CC(C)Br)C34CCCC3(N(C)CC(C)Cl)O4)[nH]2)c(F)cc1F",
                    0.5961538461538461
                ],
                [
                    "CCCCC(F)(F)c1cc(-c2nc(=NC(F)(Cl)Br)c(Br)c(S(C)(C(C)Br)C34CCC3(N(CBr)CCBr)O4)[nH]2)c(F)cc1F",
                    0.5961538461538461
                ],
                [
                    "CCCC1(Cc2[nH]c(-c3cc(C(F)(F)CC(Cl)CC)c(F)cc3F)nc(=NC(F)Br)c2Br)OC1(C)N(CCl)C(C)CCl",
                    0.5961538461538461
                ],
                [
                    "CCCC1(C(Br)(Br)c2[nH]c(-c3cc(C(F)(F)C(Cl)C(Cl)CC)c(F)cc3F)nc(=NC(C)(F)CBr)c2Br)OC1(Br)N(CBr)CBr",
                    0.5961538461538461
                ],
                [
                    "CCCC(Cl)C(F)(F)c1cc(-c2nc(=NC(F)Br)c(Br)c(S(Br)(CBr)C3(C)OC3(C)N(CC)CBr)[nH]2)c(F)cc1F",
                    0.5961538461538461
                ],
                [
                    "CCCC(Cl)C(F)(F)c1cc(-c2nc(=NC(F)Br)c(Br)c(S(Br)(Br)C3(CCCl)OC3(C)N(C)C(Cl)Br)[nH]2)c(F)cc1F",
                    0.5961538461538461
                ],
                [
                    "CCCC(Cl)C(F)(F)c1cc(-c2nc(=NC(F)Br)c(Br)c(S(Br)(Br)C3(CC)OC3(C)N(C)C(Cl)Br)[nH]2)c(F)cc1F",
                    0.5961538461538461
                ],
                [
                    "CCC1(Cc2[nH]c(-c3cc(C(F)(F)C(Cl)C(Cl)C(C)C)c(F)cc3F)nc(=NC(F)Br)c2Br)OC1(C)N(CCl)CCCl",
                    0.5961538461538461
                ],
                [
                    "CCC1(C(Br)(Br)c2[nH]c(-c3cc(C(F)(F)CC(Br)C(C)Br)c(F)cc3F)nc(=NC(F)Cl)c2Br)OC1(C)N(C)CCBr",
                    0.5961538461538461
                ],
                [
                    "CCC(Cl)CS(F)(F)c1cc(-c2nc(=NC(F)(Cl)CCl)c(Br)c(S(C)(Br)C34CC3(N(C)CCBr)O4)[nH]2)c(F)cc1F",
                    0.5961538461538461
                ],
                [
                    "CCC(Cl)CC(F)(F)c1cc(-c2nc(=NCSCl)c(Br)c(S(Br)(Br)C3(Br)OC3(C)N(CBr)CCBr)[nH]2)c(F)cc1F",
                    0.5961538461538461
                ],
                [
                    "CCC(Cl)CC(F)(F)c1cc(-c2nc(=NCF)c(Br)c(S(CCl)(CBr)C34CCC3(N(C)CBr)O4)[nH]2)c(F)cc1F",
                    0.5961538461538461
                ],
                [
                    "CCC(Cl)CC(F)(F)c1cc(-c2nc(=NCF)c(Br)c(S(CBr)(CCBr)C34CCC3(N(C)CBr)O4)[nH]2)c(F)cc1F",
                    0.5961538461538461
                ],
                [
                    "CCC(Cl)CC(F)(F)c1cc(-c2nc(=NCF)c(Br)c(S(C)(CBr)C34CCC3(N(C)CBr)O4)[nH]2)c(F)cc1F",
                    0.5961538461538461
                ],
                [
                    "CCC(Cl)CC(F)(F)c1cc(-c2nc(=NCF)c(Br)c(S(C)(Br)C34CCC3(N(CC)CBr)O4)[nH]2)c(F)cc1F",
                    0.5961538461538461
                ],
                [
                    "CCC(Cl)CC(F)(F)c1cc(-c2nc(=NCF)c(Br)c(S(C)(Br)C34CCC3(N(C)C(Cl)(Cl)Br)O4)[nH]2)c(F)cc1F",
                    0.5961538461538461
                ],
                [
                    "CCC(Cl)CC(F)(F)c1cc(-c2nc(=NCF)c(Br)c(S(Br)(CBr)C34CC3(N(C)CCBr)O4)[nH]2)c(F)cc1F",
                    0.5961538461538461
                ],
                [
                    "CCC(Cl)CC(F)(F)c1cc(-c2nc(=NCF)c(Br)c(S(Br)(CBr)C34CC3(N(C)CC)O4)[nH]2)c(F)cc1F",
                    0.5961538461538461
                ],
                [
                    "CCC(Cl)CC(F)(F)c1cc(-c2nc(=NC(F)Cl)c(C)c(S(Br)(Br)C34CC3(N(C)CBr)O4)[nH]2)c(F)cc1F",
                    0.5961538461538461
                ],
                [
                    "CCC(Cl)CC(F)(F)c1cc(-c2nc(=NC(F)Cl)c(Br)c(S(C)(CCCl)C34CCC3(N(CBr)CBr)O4)[nH]2)c(F)cc1F",
                    0.5961538461538461
                ],
                [
                    "CCC(Cl)CC(F)(F)c1cc(-c2nc(=NC(F)Cl)c(Br)c(S(C)(CC(C)Br)C34CCC3(N(CBr)C(Br)Br)O4)[nH]2)c(F)cc1F",
                    0.5961538461538461
                ],
                [
                    "CCC(Cl)CC(F)(F)c1cc(-c2nc(=NC(F)Cl)c(Br)c(S(C)(C(C)CC)C34CCC3(N(CBr)CBr)O4)[nH]2)c(F)cc1F",
                    0.5961538461538461
                ],
                [
                    "CCC(Cl)CC(F)(F)c1cc(-c2nc(=NC(F)Cl)c(Br)c(S(C)(C(C)C)C34CC3(N(CBr)CBr)O4)[nH]2)c(F)cc1F",
                    0.5961538461538461
                ],
                [
                    "CCC(Cl)CC(F)(F)c1cc(-c2nc(=NC(F)Cl)c(Br)c(S(C)(Br)C34CC3(N(CBr)CBr)O4)[nH]2)c(F)cc1F",
                    0.5961538461538461
                ],
                [
                    "CCC(Cl)CC(F)(F)c1cc(-c2nc(=NC(F)Cl)c(Br)c(S(C)(Br)C34CC3(N(C)CBr)O4)[nH]2)c(F)cc1F",
                    0.5961538461538461
                ],
                [
                    "CCC(Cl)CC(F)(F)c1cc(-c2nc(=NC(F)Cl)c(Br)c(S(Br)(CBr)C34CC3(N(CC)CBr)O4)[nH]2)c(F)cc1F",
                    0.5961538461538461
                ],
                [
                    "CCC(Cl)CC(F)(F)c1cc(-c2nc(=NC(F)CCl)c(Br)c(S(C)(Br)C34CCC3(N(C)CBr)O4)[nH]2)c(F)cc1F",
                    0.5961538461538461
                ],
                [
                    "CCC(Cl)CC(F)(F)c1cc(-c2nc(=NC(F)CCl)c(Br)c(S(Br)(Br)C3(C)OC3(C)N(CC)CC)[nH]2)c(F)cc1F",
                    0.5961538461538461
                ],
                [
                    "CCC(Cl)CC(F)(F)c1cc(-c2nc(=NC(F)Br)c(Br)c(S(C)(C(Cl)CBr)C34CCCC3(N(CCBr)CCBr)O4)[nH]2)c(F)cc1F",
                    0.5961538461538461
                ],
                [
                    "CCC(Cl)CC(F)(F)c1cc(-c2nc(=NC(F)(Cl)CCl)c(Br)c(S(C)(Br)C34CC3(N(C)CCBr)O4)[nH]2)c(F)cc1F",
                    0.5961538461538461
                ],
                [
                    "CCC(Cl)C(Cl)C(F)(F)c1cc(-c2nc(=NCF)c(CBr)c(S3(C)(Br)=CC4(N(C)CCBr)OC43CC)[nH]2)c(F)cc1F",
                    0.5961538461538461
                ],
                [
                    "CCC(Cl)C(Cl)C(F)(F)c1cc(-c2nc(=NCF)c(Br)c(S(Br)(Br)C3(Br)OC3(C)N(CBr)CCBr)[nH]2)c(F)cc1F",
                    0.5961538461538461
                ],
                [
                    "CCC(Cl)C(Cl)C(F)(F)c1cc(-c2nc(=NCF)c(Br)c(C(Br)(Br)C3(C)OC3(C)N(C)C(Cl)(Cl)CBr)[nH]2)c(F)cc1F",
                    0.5961538461538461
                ],
                [
                    "CCC(Cl)C(Cl)C(F)(F)c1cc(-c2nc(=NC(F)Cl)c(CBr)c(S3(Br)(CBr)=CC4(N(C)CBr)OC43C)[nH]2)c(F)cc1F",
                    0.5961538461538461
                ],
                [
                    "CCC(Cl)C(Cl)C(F)(F)c1cc(-c2nc(=NC(F)Cl)c(CBr)c(S(Br)(Br)C3(C)OC3(CC)N(C)CBr)[nH]2)c(F)cc1F",
                    0.5961538461538461
                ],
                [
                    "CCC(Cl)C(Cl)C(F)(F)c1cc(-c2nc(=NC(F)Cl)c(C)c(S(Br)(Br)C3(C)OC3(C)N(CBr)CBr)[nH]2)c(F)cc1F",
                    0.5961538461538461
                ],
                [
                    "CCC(Cl)C(Cl)C(F)(F)c1cc(-c2nc(=NC(F)Cl)c(Br)c(S(Br)(CBr)C3(CC)OC3(C)N(CBr)C(C)Br)[nH]2)c(F)cc1F",
                    0.5961538461538461
                ],
                [
                    "CCC(Cl)C(Cl)C(F)(F)c1cc(-c2nc(=NC(F)Cl)c(Br)c(S(Br)(CBr)C3(CC)OC3(C)N(C)CBr)[nH]2)c(F)cc1F",
                    0.5961538461538461
                ],
                [
                    "CCC(Cl)C(Cl)C(F)(F)c1cc(-c2nc(=NC(F)Cl)c(Br)c(S(Br)(Br)C3(Br)OC3(C)N(CBr)CCBr)[nH]2)c(F)cc1F",
                    0.5961538461538461
                ],
                [
                    "CCC(Cl)C(Cl)C(F)(F)c1cc(-c2nc(=NC(F)C(C)Br)c(CCl)c(S3(Br)(CBr)=CC34OC4(Cl)N(C)CCl)[nH]2)c(F)cc1F",
                    0.5961538461538461
                ],
                [
                    "CCC(Cl)C(Cl)C(F)(F)c1cc(-c2nc(=NC(F)Br)c(Br)c(CC3(C)OC3(C)N(CCl)CCCl)[nH]2)c(F)cc1F",
                    0.5961538461538461
                ],
                [
                    "CCC(Cl)C(Cl)C(F)(F)c1cc(-c2nc(=NC(F)Br)c(Br)c(CC3(Br)OC3(C)N(CCl)C(C)CCl)[nH]2)c(F)cc1F",
                    0.5961538461538461
                ],
                [
                    "CCC(Cl)C(Cl)C(F)(F)c1cc(-c2nc(=NC(F)(Cl)CC)c(CBr)c(S(Br)(CBr)C3(C)OC3(Cl)N(C)CCl)[nH]2)c(F)cc1F",
                    0.5961538461538461
                ],
                [
                    "CCC(Cl)C(Cl)C(F)(F)c1cc(-c2nc(=NC(F)(Cl)Br)c(Br)c(C(CBr)C3(C)OC3(C)N(C)C(Cl)Br)[nH]2)c(F)cc1F",
                    0.5961538461538461
                ],
                [
                    "CCC(Cl)C(Cl)C(F)(F)c1cc(-c2nc(=NC(F)(Cl)Br)c(Br)c(C(Br)(CBr)C3(C)OC3(C)N(C)C(Br)CBr)[nH]2)c(F)cc1F",
                    0.5961538461538461
                ],
                [
                    "CCC(Cl)C(Cl)C(F)(F)c1cc(-c2nc(=NC(F)(Cl)Br)c(Br)c(C(Br)(Br)C3(C)OC3(C)N(C)CBr)[nH]2)c(F)cc1F",
                    0.5961538461538461
                ],
                [
                    "CCC(Cl)C(Cl)C(F)(F)c1cc(-c2nc(=NC(F)(Cl)Br)c(Br)c(C(Br)(Br)C3(C)OC3(C(Cl)Cl)N(C)CBr)[nH]2)c(F)cc1F",
                    0.5961538461538461
                ],
                [
                    "CCC(Cl)C(Cl)C(F)(F)c1cc(-c2nc(=NC(C)F)c(Br)c(S(Br)(Br)C3(Br)OC3(CC)N(CBr)CCCBr)[nH]2)c(F)cc1F",
                    0.5961538461538461
                ],
                [
                    "CCC(C)C(Cl)C(F)(F)c1cc(-c2nc(=NCF)c(CCCl)c(S(Cl)(CBr)S34CC3(N(C)C)O4)[nH]2)c(F)cc1F",
                    0.5961538461538461
                ],
                [
                    "CCC(C)C(Cl)C(F)(F)c1cc(-c2nc(=NCF)c(CBr)c(S(Cl)(CC)S34CC3(N(C)C)O4)[nH]2)c(F)cc1F",
                    0.5961538461538461
                ],
                [
                    "CCC(C)C(Cl)C(F)(F)c1cc(-c2nc(=NCF)c(C)c(S(C)(Br)C34CC3(N(C)C)O4)[nH]2)c(F)cc1F",
                    0.5961538461538461
                ],
                [
                    "CCC(C)C(Cl)C(F)(F)c1cc(-c2nc(=NC(F)Cl)c(Br)c(S(Cl)(CBr)C34CC3(N(C)CBr)O4)[nH]2)c(F)cc1F",
                    0.5961538461538461
                ],
                [
                    "CC(Cl)CC(Cl)C(F)(F)c1cc(-c2nc(=NC(F)(Cl)Br)c(Br)c(C(Br)C3(C)OC3(C)N(CCl)CCCBr)[nH]2)c(F)cc1F",
                    0.5961538461538461
                ],
                [
                    "CC(Cl)C(Cl)CC(F)(F)c1cc(-c2nc(=NC(F)Cl)c(Br)c(S(Br)(Br)C34CCC3(N(C)CBr)O4)[nH]2)c(F)cc1F",
                    0.5961538461538461
                ],
                [
                    "CC(Cl)C(Cl)CC(F)(F)c1cc(-c2nc(=NC(F)Br)c(Br)c(S(C)(Br)C34CCC3(N(C)C(Cl)(Cl)Br)O4)[nH]2)c(F)cc1F",
                    0.5961538461538461
                ],
                [
                    "CC(Cl)C(Cl)C(Cl)C(F)(F)c1cc(-c2nc(=NC(F)(Br)CCl)c(Br)c(C(Br)C34CC3(N(CCl)CCCBr)O4)[nH]2)c(F)cc1F",
                    0.5961538461538461
                ],
                [
                    "CC(Br)CC(Cl)C(F)(F)c1cc(-c2nc(=NC(F)Cl)c(Br)c(S(Cl)(Br)C3(C)OC3(C)N(C)C)[nH]2)c(F)cc1F",
                    0.5961538461538461
                ],
                [
                    "CC(Br)C(Cl)CC(F)(F)c1cc(-c2nc(=NC(F)(Cl)Br)c(Br)c(C(Br)C3(C(C)C)OC3(C)N(C)C)[nH]2)c(F)cc1F",
                    0.5961538461538461
                ],
                [
                    "CC(Br)C(Cl)C(Cl)C(F)(F)c1cc(-c2nc(=NC(F)(Cl)Br)c(CBr)c(C3(Br)CC4(N(C)C)OC34C(C)C)[nH]2)c(F)cc1F",
                    0.5961538461538461
                ],
                [
                    "CC(Br)C(Cl)C(Cl)C(F)(F)c1cc(-c2nc(=NC(F)(Cl)Br)c(CBr)c(C(Br)C3(C(C)C)OC3(C)N(C)C)[nH]2)c(F)cc1F",
                    0.5961538461538461
                ],
                [
                    "CC#CS(C)(c1[nH]c(-c2cc(C(F)(F)CC(Cl)CC)c(F)cc2F)nc(=NC(F)Cl)c1Br)C12CCC1(N(CBr)CBr)O2",
                    0.5961538461538461
                ],
                [
                    "C=CC1(Cc2[nH]c(-c3cc(C(F)(F)C(Cl)C(Cl)CC)c(F)cc3F)nc(=NC(F)Cl)c2CBr)OC1(C)N(C)CBr",
                    0.5961538461538461
                ],
                [
                    "C=CC1(C(Br)c2[nH]c(-c3cc(C(F)(F)C(Cl)C(Cl)CC)c(F)cc3F)nc(=NC(F)Cl)c2C(C)Br)OC1(C)N(C)CBr",
                    0.5961538461538461
                ],
                [
                    "C=CC1(C(Br)(CBr)c2[nH]c(-c3cc(C(F)(F)C(Cl)C(Cl)CC)c(F)cc3F)nc(=NC(F)(Cl)Br)c2Br)OC1(C)N(CCC)C(Br)Br",
                    0.5961538461538461
                ],
                [
                    "C#CC1(S(Br)(Br)c2[nH]c(-c3cc(C(F)(F)C(Cl)C(Cl)CC)c(F)cc3F)nc(=NC(F)Cl)c2CBr)OC1(C)N(CBr)C(C)Br",
                    0.5961538461538461
                ]
            ],
            "execution_time": 65.72642588615417,
            "number_scoring_function_calls": 1000,
            "metadata": {
                "top_1": 0.5961538461538461,
                "top_10": 0.596153846153846,
                "top_100": 0.5961538461538466,
                "internal_similarity_max": 0.927710843373494,
                "internal_similarity_mean": 0.44049859847828404,
                "internal_similarity_histogram_density": [
                    [
                        0.1,
                        0.0,
                        0.12199999999999996,
                        3.968000000000001,
                        3.3700000000000006,
                        1.4879999999999987,
                        0.6400000000000002,
                        0.23400000000000004,
                        0.068,
                        0.010000000000000004
                    ]
                ],
                "internal_similarity_histogram_bins": [
                    [
                        0.0,
                        0.1,
                        0.2,
                        0.30000000000000004,
                        0.4,
                        0.5,
                        0.6000000000000001,
                        0.7000000000000001,
                        0.8,
                        0.9,
                        1.0
                    ]
                ]
            }
        }
    ]
}
