# Supplementary material for: EvoMol: a flexible and interpretable evolutionary algorithm for unbiased de novo molecular generation
Source: J Cheminform. 2020 Sep 16;12:55. doi: 10.1186/s13321-020-00458-z (PMC7494000; doi:10.1186/s13321-020-00458-z)
Supplement: Supplementary file 2 — Additional file 2. Archive of the GuacaMol benchmarks experiments. [file 13321_2020_458_MOESM2_ESM.xz › GuacaMol_JSON/From Methane/output_v2_10.json]

{
    "guacamol_version": "0.5.0",
    "benchmark_suite_version": "v2",
    "timestamp": "20200414-0922",
    "results": [
        {
            "benchmark_name": "Celecoxib rediscovery",
            "score": 0.6410256410256411,
            "optimized_molecules": [
                [
                    "NS(=O)(=O)c1cc2ccc3ccc-3n-2nc(C(F)(F)F)c1",
                    0.6410256410256411
                ]
            ],
            "execution_time": 11.771189212799072,
            "number_scoring_function_calls": 1000,
            "metadata": {
                "top_1": 0.6410256410256411,
                "internal_similarity_max": 0.0,
                "internal_similarity_mean": 0.0,
                "internal_similarity_histogram_density": [
                    [
                        10.0,
                        0.0,
                        0.0,
                        0.0,
                        0.0,
                        0.0,
                        0.0,
                        0.0,
                        0.0,
                        0.0
                    ]
                ],
                "internal_similarity_histogram_bins": [
                    [
                        0.0,
                        0.1,
                        0.2,
                        0.30000000000000004,
                        0.4,
                        0.5,
                        0.6000000000000001,
                        0.7000000000000001,
                        0.8,
                        0.9,
                        1.0
                    ]
                ]
            }
        },
        {
            "benchmark_name": "Troglitazone rediscovery",
            "score": 0.6224489795918368,
            "optimized_molecules": [
                [
                    "Cc1c(C)c2c(c(C)c1O)CCC(C)(COC1=C(CC3SC3=O)C(=O)N1)O2",
                    0.6224489795918368
                ]
            ],
            "execution_time": 6.691502809524536,
            "number_scoring_function_calls": 1000,
            "metadata": {
                "top_1": 0.6224489795918368,
                "internal_similarity_max": 0.0,
                "internal_similarity_mean": 0.0,
                "internal_similarity_histogram_density": [
                    [
                        10.0,
                        0.0,
                        0.0,
                        0.0,
                        0.0,
                        0.0,
                        0.0,
                        0.0,
                        0.0,
                        0.0
                    ]
                ],
                "internal_similarity_histogram_bins": [
                    [
                        0.0,
                        0.1,
                        0.2,
                        0.30000000000000004,
                        0.4,
                        0.5,
                        0.6000000000000001,
                        0.7000000000000001,
                        0.8,
                        0.9,
                        1.0
                    ]
                ]
            }
        },
        {
            "benchmark_name": "Thiothixene rediscovery",
            "score": 0.5714285714285714,
            "optimized_molecules": [
                [
                    "CC1=C2C(=CCCN3CC3)c3ccc(c2c3)Sc2ccccc2C(=O)N(C)CCN(C)C1",
                    0.5714285714285714
                ]
            ],
            "execution_time": 4.566751003265381,
            "number_scoring_function_calls": 1000,
            "metadata": {
                "top_1": 0.5714285714285714,
                "internal_similarity_max": 0.0,
                "internal_similarity_mean": 0.0,
                "internal_similarity_histogram_density": [
                    [
                        10.0,
                        0.0,
                        0.0,
                        0.0,
                        0.0,
                        0.0,
                        0.0,
                        0.0,
                        0.0,
                        0.0
                    ]
                ],
                "internal_similarity_histogram_bins": [
                    [
                        0.0,
                        0.1,
                        0.2,
                        0.30000000000000004,
                        0.4,
                        0.5,
                        0.6000000000000001,
                        0.7000000000000001,
                        0.8,
                        0.9,
                        1.0
                    ]
                ]
            }
        },
        {
            "benchmark_name": "Aripiprazole similarity",
            "score": 1.0,
            "optimized_molecules": [
                [
                    "O=C1CCc2cccc(Cl)c(Cl)c(N3CCN(CCCCOC4=CCC4)CC3)ccc2N1",
                    1.0
                ],
                [
                    "O=C1CCc2cccc(Cl)c(Cl)c(N3CCN(CCCCOC4=CC(P)C4)CC3)ccc2N1",
                    1.0
                ],
                [
                    "O=C1CCc2cccc(Cl)c(Cl)c(N3CCN(CCCCCOC4=CSC4)CC3)ccc2N1",
                    1.0
                ],
                [
                    "O=C1CCc2cccc(Cl)c(Cl)c(N3CCN(CCCCCOC4=CCC4)CC3)ccc2N1",
                    1.0
                ],
                [
                    "O=C1CCc2ccc(N3CCN(CCCOC4=CS4)CC3)c(Cl)c(Cl)cccc2N1",
                    1.0
                ],
                [
                    "O=C1CCc2ccc(N3CCN(CCCOC4=CP4)CC3)c(Cl)c(Cl)cccc2N1",
                    1.0
                ],
                [
                    "O=C1CCc2ccc(N3CCN(CCCOC4=CO4)CC3)c(Cl)c(Cl)cccc2N1",
                    1.0
                ],
                [
                    "O=C1CCc2ccc(N3CCN(CCCOC4=CC4P)CC3)c(Cl)c(Cl)cccc2N1",
                    1.0
                ],
                [
                    "O=C1CCc2ccc(N3CCN(CCCOC4=CC4F)CC3)c(Cl)c(Cl)cccc2N1",
                    1.0
                ],
                [
                    "O=C1CCc2ccc(N3CCN(CCCOC4=CC4Br)CC3)c(Cl)c(Cl)cccc2N1",
                    1.0
                ],
                [
                    "O=C1CCc2ccc(N3CCN(CCCOC4=C=C4)CC3)c(Cl)c(Cl)cccc2N1",
                    1.0
                ],
                [
                    "O=C1CCc2ccc(N3CCN(CCCCS)CC3)c(Cl)c(Cl)cccc2N1",
                    1.0
                ],
                [
                    "O=C1CCc2ccc(N3CCN(CCCCOc4c[pH]s4)CC3)c(Cl)c(Cl)cccc2N1",
                    1.0
                ],
                [
                    "O=C1CCc2ccc(N3CCN(CCCCOc4c[pH][pH]4)CC3)c(Cl)c(Cl)cccc2N1",
                    1.0
                ],
                [
                    "O=C1CCc2ccc(N3CCN(CCCCOS)CC3)c(Cl)c(Cl)cccc2N1",
                    1.0
                ],
                [
                    "O=C1CCc2ccc(N3CCN(CCCCOCS)CC3)c(Cl)c(Cl)cccc2N1",
                    1.0
                ],
                [
                    "O=C1CCc2ccc(N3CCN(CCCCOCC4=CS4)CC3)c(Cl)c(Cl)cccc2N1",
                    1.0
                ],
                [
                    "O=C1CCc2ccc(N3CCN(CCCCOCC4=CC4)CC3)c(Cl)c(Cl)cccc2N1",
                    1.0
                ],
                [
                    "O=C1CCc2ccc(N3CCN(CCCCOC4C=[SH]4)CC3)c(Cl)c(Cl)cccc2N1",
                    1.0
                ],
                [
                    "O=C1CCc2ccc(N3CCN(CCCCOC4=[SH]C4F)CC3)c(Cl)c(Cl)cccc2N1",
                    1.0
                ],
                [
                    "O=C1CCc2ccc(N3CCN(CCCCOC4=[SH]C4)CC3)c(Cl)c(Cl)cccc2N1",
                    1.0
                ],
                [
                    "O=C1CCc2ccc(N3CCN(CCCCOC4=S(Br)C4F)CC3)c(Cl)c(Cl)cccc2N1",
                    1.0
                ],
                [
                    "O=C1CCc2ccc(N3CCN(CCCCOC4=PCP4)CC3)c(Cl)c(Cl)cccc2N1",
                    1.0
                ],
                [
                    "O=C1CCc2ccc(N3CCN(CCCCOC4=C[SH](S)C4O)CC3)c(Cl)c(Cl)cccc2N1",
                    1.0
                ],
                [
                    "O=C1CCc2ccc(N3CCN(CCCCOC4=C[SH2]S4)CC3)c(Cl)c(Cl)cccc2N1",
                    1.0
                ],
                [
                    "O=C1CCc2ccc(N3CCN(CCCCOC4=CSCC4)CC3)c(Cl)c(Cl)cccc2N1",
                    1.0
                ],
                [
                    "O=C1CCc2ccc(N3CCN(CCCCOC4=CSC4O)CC3)c(Cl)c(Cl)cccc2N1",
                    1.0
                ],
                [
                    "O=C1CCc2ccc(N3CCN(CCCCOC4=CSC4)CC3)c(Cl)c(Cl)cccc2N1",
                    1.0
                ],
                [
                    "O=C1CCc2ccc(N3CCN(CCCCOC4=CS4)CC3)c(Cl)c(Cl)cccc2N1",
                    1.0
                ],
                [
                    "O=C1CCc2ccc(N3CCN(CCCCOC4=CPCS4)CC3)c(Cl)c(Cl)cccc2N1",
                    1.0
                ],
                [
                    "O=C1CCc2ccc(N3CCN(CCCCOC4=CPC4Cl)CC3)c(Cl)c(Cl)cccc2N1",
                    1.0
                ],
                [
                    "O=C1CCc2ccc(N3CCN(CCCCOC4=CPC4)CC3)c(Cl)c(Cl)cccc2N1",
                    1.0
                ],
                [
                    "O=C1CCc2ccc(N3CCN(CCCCOC4=CO4)CC3)c(Cl)c(Cl)cccc2N1",
                    1.0
                ],
                [
                    "O=C1CCc2ccc(N3CCN(CCCCOC4=CC[SH]4S)CC3)c(Cl)c(Cl)cccc2N1",
                    1.0
                ],
                [
                    "O=C1CCc2ccc(N3CCN(CCCCOC4=CCS4)CC3)c(Cl)c(Cl)cccc2N1",
                    1.0
                ],
                [
                    "O=C1CCc2ccc(N3CCN(CCCCOC4=CCPS4)CC3)c(Cl)c(Cl)cccc2N1",
                    1.0
                ],
                [
                    "O=C1CCc2ccc(N3CCN(CCCCOC4=CCNC4)CC3)c(Cl)c(Cl)cccc2N1",
                    1.0
                ],
                [
                    "O=C1CCc2ccc(N3CCN(CCCCOC4=CCCS4)CC3)c(Cl)c(Cl)cccc2N1",
                    1.0
                ],
                [
                    "O=C1CCc2ccc(N3CCN(CCCCOC4=CCCC4)CC3)c(Cl)c(Cl)cccc2N1",
                    1.0
                ],
                [
                    "O=C1CCc2ccc(N3CCN(CCCCOC4=CCC4O)CC3)c(Cl)c(Cl)cccc2N1",
                    1.0
                ],
                [
                    "O=C1CCc2ccc(N3CCN(CCCCOC4=CCC4)CC3)c(Cl)c(Cl)cccc2N1",
                    1.0
                ],
                [
                    "O=C1CCc2ccc(N3CCN(CCCCOC4=CC4F)CC3)c(Cl)c(Cl)cccc2N1",
                    1.0
                ],
                [
                    "O=C1CCc2ccc(N3CCN(CCCCOC4=CC4Br)CC3)c(Cl)c(Cl)cccc2N1",
                    1.0
                ],
                [
                    "O=C1CCc2ccc(N3CCN(CCCCOC4=CC4)CC3)c(Cl)c(Cl)cccc2N1",
                    1.0
                ],
                [
                    "O=C1CCc2ccc(N3CCN(CCCCOC4=CC(SP)C4)CC3)c(Cl)c(Cl)cccc2N1",
                    1.0
                ],
                [
                    "O=C1CCc2ccc(N3CCN(CCCCOC4=CC(P)C4Cl)CC3)c(Cl)c(Cl)cccc2N1",
                    1.0
                ],
                [
                    "O=C1CCc2ccc(N3CCN(CCCCOC4=CC(P)C4)CC3)c(Cl)c(Cl)cccc2N1",
                    1.0
                ],
                [
                    "O=C1CCc2ccc(N3CCN(CCCCOC4=CC(Br)C4)CC3)c(Cl)c(Cl)cccc2N1",
                    1.0
                ],
                [
                    "O=C1CCc2ccc(N3CCN(CCCCOC4=C=[SH]4)CC3)c(Cl)c(Cl)cccc2N1",
                    1.0
                ],
                [
                    "O=C1CCc2ccc(N3CCN(CCCCOC4=C(SP)C4)CC3)c(Cl)c(Cl)cccc2N1",
                    1.0
                ],
                [
                    "O=C1CCc2ccc(N3CCN(CCCCOC4=C(S)N4)CC3)c(Cl)c(Cl)cccc2N1",
                    1.0
                ],
                [
                    "O=C1CCc2ccc(N3CCN(CCCCOC4=C(S)CS4)CC3)c(Cl)c(Cl)cccc2N1",
                    1.0
                ],
                [
                    "O=C1CCc2ccc(N3CCN(CCCCOC4=C(S)CN4)CC3)c(Cl)c(Cl)cccc2N1",
                    1.0
                ],
                [
                    "O=C1CCc2ccc(N3CCN(CCCCOC4=C(S)CC4)CC3)c(Cl)c(Cl)cccc2N1",
                    1.0
                ],
                [
                    "O=C1CCc2ccc(N3CCN(CCCCOC4=C(S)C4)CC3)c(Cl)c(Cl)cccc2N1",
                    1.0
                ],
                [
                    "O=C1CCc2ccc(N3CCN(CCCCOC4=C(P)SC4)CC3)c(Cl)c(Cl)cccc2N1",
                    1.0
                ],
                [
                    "O=C1CCc2ccc(N3CCN(CCCCOC4=C(O)O4)CC3)c(Cl)c(Cl)cccc2N1",
                    1.0
                ],
                [
                    "O=C1CCc2ccc(N3CCN(CCCCOC4=C(O)C4)CC3)c(Cl)c(Cl)cccc2N1",
                    1.0
                ],
                [
                    "O=C1CCc2ccc(N3CCN(CCCCOC4=C(F)SC4)CC3)c(Cl)c(Cl)cccc2N1",
                    1.0
                ],
                [
                    "O=C1CCc2ccc(N3CCN(CCCCOC4=C(F)PC4)CC3)c(Cl)c(Cl)cccc2N1",
                    1.0
                ],
                [
                    "O=C1CCc2ccc(N3CCN(CCCCOC4=C(F)OC4)CC3)c(Cl)c(Cl)cccc2N1",
                    1.0
                ],
                [
                    "O=C1CCc2ccc(N3CCN(CCCCOC4=C(F)CC4)CC3)c(Cl)c(Cl)cccc2N1",
                    1.0
                ],
                [
                    "O=C1CCc2ccc(N3CCN(CCCCOC4=C(F)C4)CC3)c(Cl)c(Cl)cccc2N1",
                    1.0
                ],
                [
                    "O=C1CCc2ccc(N3CCN(CCCCOC4=C(CS)C4)CC3)c(Cl)c(Cl)cccc2N1",
                    1.0
                ],
                [
                    "O=C1CCc2ccc(N3CCN(CCCCOC4=C(Br)CS4)CC3)c(Cl)c(Cl)cccc2N1",
                    1.0
                ],
                [
                    "O=C1CCc2ccc(N3CCN(CCCCCOS)CC3)c(Cl)c(Cl)cccc2N1",
                    1.0
                ],
                [
                    "O=C1CCc2ccc(N3CCN(CCCCCOC4=CSC4)CC3)c(Cl)c(Cl)cccc2N1",
                    1.0
                ],
                [
                    "O=C1CCc2ccc(N3CCN(CCCCCOC4=CCS4)CC3)c(Cl)c(Cl)cccc2N1",
                    1.0
                ],
                [
                    "O=C1CCc2ccc(N3CCN(CCCCCOC4=CCC4)CC3)c(Cl)c(Cl)cccc2N1",
                    1.0
                ],
                [
                    "O=C1CCc2ccc(N3CCN(CCCCCOC4=CC4P)CC3)c(Cl)c(Cl)cccc2N1",
                    1.0
                ],
                [
                    "O=C1CCc2ccc(N3CCN(CCCCCOC4=CC4)CC3)c(Cl)c(Cl)cccc2N1",
                    1.0
                ],
                [
                    "O=C1CCc2ccc(N3CCN(CCCCCOC4=CC(S)S4)CC3)c(Cl)c(Cl)cccc2N1",
                    1.0
                ],
                [
                    "O=C1CCc2ccc(N3CCN(CCCCCOC4=CC(P)C4)CC3)c(Cl)c(Cl)cccc2N1",
                    1.0
                ],
                [
                    "O=C1CCc2ccc(N3CCN(CCCCCOC4=C(S)S4)CC3)c(Cl)c(Cl)cccc2N1",
                    1.0
                ],
                [
                    "O=C1CCc2ccc(N3CCN(CCCCCOC4=C(S)C4)CC3)c(Cl)c(Cl)cccc2N1",
                    1.0
                ],
                [
                    "O=C1CCc2ccc(N3CCN(CCCCCOC4=C(F)C4)CC3)c(Cl)c(Cl)cccc2N1",
                    1.0
                ],
                [
                    "O=C1CCc2ccc(N3CCN(CCCCCCOC4=CC4P)CC3)c(Cl)c(Cl)cccc2N1",
                    1.0
                ],
                [
                    "O=C1CCc2ccc(N3CCCN(CCCCOC4=CC4)CC3)c(Cl)c(Cl)cccc2N1",
                    1.0
                ],
                [
                    "O=C1CCCc2ccc(N3CCN(CCCCOC4=CS4)CC3)c(Cl)c(Cl)cccc2N1",
                    1.0
                ],
                [
                    "O=C1CCCc2ccc(N3CCN(CCCCOC4=CP4)CC3)c(Cl)c(Cl)cccc2N1",
                    1.0
                ],
                [
                    "O=C1CCCc2ccc(N3CCN(CCCCOC4=CO4)CC3)c(Cl)c(Cl)cccc2N1",
                    1.0
                ],
                [
                    "O=C1CCCc2ccc(N3CCN(CCCCOC4=CC4)CC3)c(Cl)c(Cl)cccc2N1",
                    1.0
                ],
                [
                    "N[SH]1C=C1OCCCN1CCN(c2ccc3c(cccc(Cl)c2Cl)NC(=O)CC3)CC1",
                    1.0
                ],
                [
                    "N[SH]1C=C1OCCCCN1CCN(c2ccc3c(cccc(Cl)c2Cl)NC(=O)CC3)CC1",
                    1.0
                ],
                [
                    "N[SH]1C=C1OCCCCCN1CCN(c2ccc3c(cccc(Cl)c2Cl)NC(=O)CC3)CC1",
                    1.0
                ],
                [
                    "NOC1=C(OCCCCN2CCN(c3ccc4c(cccc(Cl)c3Cl)NC(=O)CC4)CC2)C1",
                    1.0
                ],
                [
                    "C[SH]1C=C1OCCCN1CCN(c2ccc3c(cccc(Cl)c2Cl)NC(=O)CC3)CC1",
                    1.0
                ],
                [
                    "COCCCCN1CCN(c2ccc3c(cccc(Cl)c2Cl)NC(=O)CC3)CC1",
                    1.0
                ],
                [
                    "COCCCCCN1CCN(c2ccc3c(cccc(Cl)c2Cl)NC(=O)CC3)CC1",
                    1.0
                ],
                [
                    "CN1C(S)=C1OCCCCN1CCN(c2ccc3c(cccc(Cl)c2Cl)NC(=O)CC3)CC1",
                    1.0
                ],
                [
                    "CCOCCCCN1CCN(c2ccc3c(cccc(Cl)c2Cl)NC(=O)CC3)CC1",
                    1.0
                ],
                [
                    "CC1[SH]=C1OCCCCN1CCN(c2ccc3c(cccc(Cl)c2Cl)NC(=O)CC3)CC1",
                    1.0
                ],
                [
                    "CC1C=C1OCCCN1CCN(c2ccc3c(cccc(Cl)c2Cl)NC(=O)CC3)CC1",
                    1.0
                ],
                [
                    "CC1=C(OCCCCN2CCN(c3ccc4c(cccc(Cl)c3Cl)NC(=O)CC4)CC2)SC1",
                    1.0
                ],
                [
                    "CC1=C(OCCCCN2CCN(c3ccc4c(cccc(Cl)c3Cl)NC(=O)CC4)CC2)PC1",
                    1.0
                ],
                [
                    "CC1=C(OCCCCN2CCN(c3ccc4c(cccc(Cl)c3Cl)NC(=O)CC4)CC2)CC1",
                    1.0
                ],
                [
                    "CC1(F)C=C1OCCCCN1CCN(c2ccc3c(cccc(Cl)c2Cl)NC(=O)CC3)CC1",
                    1.0
                ],
                [
                    "CC(S)OCCCCN1CCN(c2ccc3c(cccc(Cl)c2Cl)NC(=O)CC3)CC1",
                    1.0
                ],
                [
                    "C=COCCCCN1CCN(c2ccc3c(cccc(Cl)c2Cl)NC(=O)CC3)CC1",
                    1.0
                ],
                [
                    "C=C(C)OCCCCN1CCN(c2ccc3c(cccc(Cl)c2Cl)NC(=O)CC3)CC1",
                    1.0
                ]
            ],
            "execution_time": 12.777839422225952,
            "number_scoring_function_calls": 1000,
            "metadata": {
                "top_1": 1.0,
                "top_10": 1.0,
                "top_100": 1.0,
                "internal_similarity_max": 1.0,
                "internal_similarity_mean": 0.7124366806635033,
                "internal_similarity_histogram_density": [
                    [
                        0.1,
                        0.0,
                        0.0,
                        0.0,
                        0.0,
                        0.0,
                        3.436000000000001,
                        6.016000000000002,
                        0.3800000000000001,
                        0.068
                    ]
                ],
                "internal_similarity_histogram_bins": [
                    [
                        0.0,
                        0.1,
                        0.2,
                        0.30000000000000004,
                        0.4,
                        0.5,
                        0.6000000000000001,
                        0.7000000000000001,
                        0.8,
                        0.9,
                        1.0
                    ]
                ]
            }
        },
        {
            "benchmark_name": "Albuterol similarity",
            "score": 0.5228758169934635,
            "optimized_molecules": [
                [
                    "PC1(S)C2(P)NCS12(P)(S)S",
                    0.522875816993464
                ],
                [
                    "OS12CNC1(P)S2(O)(P)(P)S",
                    0.522875816993464
                ],
                [
                    "OS1(S)C(P)(S)C1(P)NCP",
                    0.522875816993464
                ],
                [
                    "OS1(O)(P)(S)CC1(P)NCP",
                    0.522875816993464
                ],
                [
                    "OS1(O)(O)(P)PC1(P)NCP",
                    0.522875816993464
                ],
                [
                    "OC12CNC1(P)S2(O)(P)(P)S",
                    0.522875816993464
                ],
                [
                    "OC1(P)C2(P)NCS12(P)(S)S",
                    0.522875816993464
                ],
                [
                    "NS12(P)(P)CNC1(P)S2(S)S",
                    0.522875816993464
                ],
                [
                    "NS12(P)(P)CNC1(P)S2(O)O",
                    0.522875816993464
                ],
                [
                    "NS1(P)C2(P)NCS21(P)(S)S",
                    0.522875816993464
                ],
                [
                    "NS1(N)(O)(P)C2(P)CNC21P",
                    0.522875816993464
                ],
                [
                    "NS1(N)(N)(P)C2(P)CNC21P",
                    0.522875816993464
                ],
                [
                    "CS12(P)(S)CNC1(P)S2(S)S",
                    0.522875816993464
                ],
                [
                    "CS12(P)(S)CNC1(P)S2(O)S",
                    0.522875816993464
                ],
                [
                    "CS12(O)(P)CNC1(P)S2(O)O",
                    0.522875816993464
                ],
                [
                    "CS12(O)(P)CNC1(P)C2(S)S",
                    0.522875816993464
                ],
                [
                    "CS12(N)(P)CNC1(P)S2(O)O",
                    0.522875816993464
                ],
                [
                    "CS12(N)(P)CNC1(P)C2(O)O",
                    0.522875816993464
                ],
                [
                    "CS12(C)(O)CNC1(P)S2(O)S",
                    0.522875816993464
                ],
                [
                    "CS12(C)(O)CNC1(P)S2(N)N",
                    0.522875816993464
                ],
                [
                    "CS1(O)C(O)(S)C1(P)NCP",
                    0.522875816993464
                ],
                [
                    "CS1(O)(P)(S)C2(S)CNC21P",
                    0.522875816993464
                ],
                [
                    "CS1(O)(O)(S)C2(P)NCS21P",
                    0.522875816993464
                ],
                [
                    "CS1(O)(O)(P)C2(O)CNC21P",
                    0.522875816993464
                ],
                [
                    "CS1(O)(O)(O)CC1(P)NCP",
                    0.522875816993464
                ],
                [
                    "CS1(N)C2(P)NCS21(C)(N)N",
                    0.522875816993464
                ],
                [
                    "CS1(N)(P)(S)C2(O)CNC21P",
                    0.522875816993464
                ],
                [
                    "CS1(N)(O)(P)C2(S)CNC21P",
                    0.522875816993464
                ],
                [
                    "CS1(N)(O)(P)C2(P)NCS21O",
                    0.522875816993464
                ],
                [
                    "CS1(N)(O)(P)C2(O)CNC21P",
                    0.522875816993464
                ],
                [
                    "CS1(N)(N)(S)C2(P)NCS21P",
                    0.522875816993464
                ],
                [
                    "CS1(N)(N)(P)C2(O)CNC21P",
                    0.522875816993464
                ],
                [
                    "CS1(N)(N)(N)CC1(P)NCP",
                    0.522875816993464
                ],
                [
                    "CS1(C)(N)(N)C2(P)NCS21N",
                    0.522875816993464
                ],
                [
                    "CCNC1(P)PS1(C)(O)(O)S",
                    0.522875816993464
                ],
                [
                    "CCNC1(P)CS1(N)(O)(P)S",
                    0.522875816993464
                ],
                [
                    "CCNC1(P)CS1(C)(O)(S)S",
                    0.522875816993464
                ],
                [
                    "CCNC1(P)CS1(C)(O)(O)O",
                    0.522875816993464
                ],
                [
                    "CCNC1(P)CS1(C)(N)(N)S",
                    0.522875816993464
                ],
                [
                    "CCNC1(P)C(S)(S)S1(C)S",
                    0.522875816993464
                ],
                [
                    "CCNC1(P)C(P)=S1(O)(O)O",
                    0.522875816993464
                ],
                [
                    "CCNC1(P)C(P)(S)S1(N)S",
                    0.522875816993464
                ],
                [
                    "CCNC1(C)PS1(C)(N)(O)O",
                    0.522875816993464
                ],
                [
                    "CCNC1(C)PS1(C)(N)(N)O",
                    0.522875816993464
                ],
                [
                    "CCNC1(C)CS1(C)(N)(N)N",
                    0.522875816993464
                ],
                [
                    "CCNC1(C)C(S)(S)S1(N)P",
                    0.522875816993464
                ],
                [
                    "CCNC1(C)C(P)=S1(O)(O)O",
                    0.522875816993464
                ],
                [
                    "CCNC1(C)C(P)=S1(N)(O)O",
                    0.522875816993464
                ],
                [
                    "CCNC1(C)C(P)=S1(N)(N)N",
                    0.522875816993464
                ],
                [
                    "CC1=S(O)(O)(S)C1(C)NCP",
                    0.522875816993464
                ],
                [
                    "CC1=S(N)(S)(S)C1(P)NCP",
                    0.522875816993464
                ],
                [
                    "CC1=S(N)(N)(N)C1(P)NCP",
                    0.522875816993464
                ],
                [
                    "CC12NCS1(S)S2(C)(C)(O)S",
                    0.522875816993464
                ],
                [
                    "CC12NCS1(P)S2(O)(O)(P)S",
                    0.522875816993464
                ],
                [
                    "CC12NCS1(P)S2(N)(N)(O)P",
                    0.522875816993464
                ],
                [
                    "CC12NCS1(P)S2(C)(O)(O)O",
                    0.522875816993464
                ],
                [
                    "CC12NCS1(O)S2(O)(P)(P)S",
                    0.522875816993464
                ],
                [
                    "CC12NCS1(O)S2(C)(P)(S)S",
                    0.522875816993464
                ],
                [
                    "CC12NCS1(O)(S)(S)S2(C)C",
                    0.522875816993464
                ],
                [
                    "CC12NCS1(N)S2(N)(N)(P)P",
                    0.522875816993464
                ],
                [
                    "CC12NCS1(N)S2(C)(O)(O)P",
                    0.522875816993464
                ],
                [
                    "CC12NCS1(N)(N)(P)S2(C)S",
                    0.522875816993464
                ],
                [
                    "CC12NCS1(C)S2(C)(O)(O)S",
                    0.522875816993464
                ],
                [
                    "CC12NCS1(C)S2(C)(N)(N)S",
                    0.522875816993464
                ],
                [
                    "CC12NCS1(C)(S)(S)S2(C)N",
                    0.522875816993464
                ],
                [
                    "CC12NCS1(C)(P)(S)S2(N)S",
                    0.522875816993464
                ],
                [
                    "CC12NCS1(C)(N)(P)S2(O)O",
                    0.522875816993464
                ],
                [
                    "CC12NCS1(C)(N)(P)S2(N)S",
                    0.522875816993464
                ],
                [
                    "CC12NCS1(C)(N)(O)C2(P)S",
                    0.522875816993464
                ],
                [
                    "CC12NCS1(C)(N)(O)C2(O)P",
                    0.522875816993464
                ],
                [
                    "CC12NCS1(C)(N)(N)S2(C)N",
                    0.522875816993464
                ],
                [
                    "CC12NCS1(C)(C)(N)C2(S)S",
                    0.522875816993464
                ],
                [
                    "CC12NCC1(S)S2(C)(P)(S)S",
                    0.522875816993464
                ],
                [
                    "CC12NCC1(S)S2(C)(C)(S)S",
                    0.522875816993464
                ],
                [
                    "CC12NCC1(P)S2(O)(O)(O)P",
                    0.522875816993464
                ],
                [
                    "CC12NCC1(P)S2(N)(O)(O)P",
                    0.522875816993464
                ],
                [
                    "CC12NCC1(P)S2(C)(N)(S)S",
                    0.522875816993464
                ],
                [
                    "CC12NCC1(P)S2(C)(N)(N)O",
                    0.522875816993464
                ],
                [
                    "CC12NCC1(O)S2(P)(P)(S)S",
                    0.522875816993464
                ],
                [
                    "CC12NCC1(O)S2(O)(O)(P)P",
                    0.522875816993464
                ],
                [
                    "CC12NCC1(O)S2(C)(N)(P)S",
                    0.522875816993464
                ],
                [
                    "CC12NCC1(O)S2(C)(N)(N)P",
                    0.522875816993464
                ],
                [
                    "CC12CNC1(P)S2(C)(O)(S)S",
                    0.522875816993464
                ],
                [
                    "CC12CNC1(C)S2(N)(N)(N)P",
                    0.522875816993464
                ],
                [
                    "CC12CNC1(C)S2(C)(N)(N)S",
                    0.522875816993464
                ],
                [
                    "CC1(S)C2(C)NCS12(O)(O)P",
                    0.522875816993464
                ],
                [
                    "CC1(S)C(P)(NCP)S1(N)S",
                    0.522875816993464
                ],
                [
                    "CC1(S)C(C)(NCP)S1(N)N",
                    0.522875816993464
                ],
                [
                    "CC1(P)C2(C)NCS12(N)(N)O",
                    0.522875816993464
                ],
                [
                    "CC1(O)C2(P)NCS12(P)(S)S",
                    0.522875816993464
                ],
                [
                    "CC1(O)C2(C)NCS12(P)(S)S",
                    0.522875816993464
                ],
                [
                    "CC1(O)C2(C)NCS12(C)(O)S",
                    0.522875816993464
                ],
                [
                    "CC1(NCP)CS1(O)(P)(S)S",
                    0.522875816993464
                ],
                [
                    "CC1(NCP)CS1(O)(O)(O)P",
                    0.522875816993464
                ],
                [
                    "CC1(NCP)CS1(C)(O)(S)S",
                    0.522875816993464
                ],
                [
                    "CC1(NCP)CS1(C)(N)(S)S",
                    0.522875816993464
                ],
                [
                    "CC1(NCP)CS1(C)(N)(N)S",
                    0.522875816993464
                ],
                [
                    "CC1(NCP)CS1(C)(N)(N)O",
                    0.522875816993464
                ],
                [
                    "CC1(NCP)C(O)(S)S1(C)N",
                    0.522875816993464
                ],
                [
                    "CC1(NCP)C(O)(O)S1(P)S",
                    0.522875816993464
                ]
            ],
            "execution_time": 6.0345118045806885,
            "number_scoring_function_calls": 1000,
            "metadata": {
                "top_1": 0.522875816993464,
                "top_10": 0.522875816993464,
                "top_100": 0.5228758169934627,
                "internal_similarity_max": 0.8,
                "internal_similarity_mean": 0.253925649025414,
                "internal_similarity_histogram_density": [
                    [
                        0.532,
                        2.966,
                        3.259999999999999,
                        2.2100000000000004,
                        0.6660000000000001,
                        0.23199999999999976,
                        0.11800000000000002,
                        0.014000000000000002,
                        0.0020000000000000005,
                        0.0
                    ]
                ],
                "internal_similarity_histogram_bins": [
                    [
                        0.0,
                        0.1,
                        0.2,
                        0.30000000000000004,
                        0.4,
                        0.5,
                        0.6000000000000001,
                        0.7000000000000001,
                        0.8,
                        0.9,
                        1.0
                    ]
                ]
            }
        },
        {
            "benchmark_name": "Mestranol similarity",
            "score": 1.0,
            "optimized_molecules": [
                [
                    "C#CC1(O)SCC2C(C3CCC=C3C3=CC(OC)=C3)CCCC21C",
                    1.0
                ],
                [
                    "C#CC1(O)SCC2C(C3CC=C3C3=CC(OC)=C3)CCCC21C",
                    1.0
                ],
                [
                    "C#CC1(O)PCC2C(C3CCC=C3C3=CC(OC)=C3)CCCC21C",
                    1.0
                ],
                [
                    "C#CC1(O)OCCC2C(C3CCC=C3C3=CC(OC)=C3)CCC21C",
                    1.0
                ],
                [
                    "C#CC1(O)NCC2C(C3CCC=C3C3=CC(OC)=C3)CCCC21C",
                    1.0
                ],
                [
                    "C#CC1(O)NCC2C(C3CC=C3C3=CC(OC)=C3)CCCC21C",
                    1.0
                ],
                [
                    "C#CC1(O)CCCCC2C(C3CCC=C3C3=CC(OC)=C3)CC21C",
                    1.0
                ],
                [
                    "C#CC1(O)CCCCC2C(C3CC=C3C3=CC(OC)=C3)CCC21C",
                    1.0
                ],
                [
                    "C#CC1(O)CCCCC2C(C3CC=C3C3=CC(OC)=C3)CC21C",
                    1.0
                ],
                [
                    "C#CC1(O)CCCCC(C2CC=C2C2=CC(OC)=C2)C2CCC21C",
                    1.0
                ],
                [
                    "C#CC1(O)CCCCC(C2CC=C2C2=CC(OC)=C2)C2CC21C",
                    1.0
                ],
                [
                    "C#CC1(O)CCCC2C(C3COC=C3C3=CC(OC)=C3)CCC21C",
                    1.0
                ],
                [
                    "C#CC1(O)CCCC2C(C3CCCC=C3C3=CC(OC)=C3)CC21C",
                    1.0
                ],
                [
                    "C#CC1(O)CCCC2C(C3CCC=C3C3=CCC(OC)=C3)CC21C",
                    1.0
                ],
                [
                    "C#CC1(O)CCCC2C(C3CCC=C3C3=CC(OC)=C3)CCCC21C",
                    1.0
                ],
                [
                    "C#CC1(O)CCCC2C(C3CCC=C3C3=CC(OC)=C3)CCC21C",
                    1.0
                ],
                [
                    "C#CC1(O)CCCC2C(C3CCC=C3C3=CC(OC)=C3)CC21C",
                    1.0
                ],
                [
                    "C#CC1(O)CCCC2C(C3CC=C3C3=CCC(OC)=C3)CCCC21C",
                    1.0
                ],
                [
                    "C#CC1(O)CCCC2C(C3CC=C3C3=CCC(OC)=C3)CC21C",
                    1.0
                ],
                [
                    "C#CC1(O)CCCC2C(C3CC=C3C3=CC(OC)=C3)CCCC21C",
                    1.0
                ],
                [
                    "C#CC1(O)CCCC2C(C3CC=C3C3=CC(OC)=C3)CCC21C",
                    1.0
                ],
                [
                    "C#CC1(O)CCCC2C(C3CC=C3C3=CC(OC)=C3)CC21C",
                    1.0
                ],
                [
                    "C#CC1(O)CCCC2C(C3CC45C=C(OC)C=C4C3=C5)CCC21C",
                    1.0
                ],
                [
                    "C#CC1(O)CCCC(C2CCC=C2C2=CCC(OC)=C2)C2CC21C",
                    1.0
                ],
                [
                    "C#CC1(O)CCCC(C2CCC=C2C2=CC(OC)=C2)C2CC21C",
                    1.0
                ],
                [
                    "C#CC1(O)CCCC(C2CC=C2C2=CCC(OC)=C2)C2CCC21C",
                    1.0
                ],
                [
                    "C#CC1(O)CCCC(C2CC=C2C2=CCC(OC)=C2)C2CC21C",
                    1.0
                ],
                [
                    "C#CC1(O)CCCC(C2CC=C2C2=CC(OC)=C2)C2CCC21C",
                    1.0
                ],
                [
                    "C#CC1(O)CCCC(C2CC=C2C2=CC(OC)=C2)C2CC21C",
                    1.0
                ],
                [
                    "C#CC1(O)CCC2C(C3CSC=C3C3=CC(OC)=C3)CCCC21C",
                    1.0
                ],
                [
                    "C#CC1(O)CCC2C(C3CSC=C3C3=CC(OC)=C3)CCC21C",
                    1.0
                ],
                [
                    "C#CC1(O)CCC2C(C3CPC=C3C3=CC(OC)=C3)CCC21C",
                    1.0
                ],
                [
                    "C#CC1(O)CCC2C(C3COCC=C3C3=CC(OC)=C3)CCCC21C",
                    1.0
                ],
                [
                    "C#CC1(O)CCC2C(C3COCC=C3C3=CC(OC)=C3)CCC21C",
                    1.0
                ],
                [
                    "C#CC1(O)CCC2C(C3COC=C3C3=CC(OC)=C3)CCCC21C",
                    1.0
                ],
                [
                    "C#CC1(O)CCC2C(C3COC=C3C3=CC(OC)=C3)CCC21C",
                    1.0
                ],
                [
                    "C#CC1(O)CCC2C(C3CCPC=C3C3=CC(OC)=C3)CCC21C",
                    1.0
                ],
                [
                    "C#CC1(O)CCC2C(C3CCOC=C3C3=CC(OC)=C3)CCCC21C",
                    1.0
                ],
                [
                    "C#CC1(O)CCC2C(C3CCOC=C3C3=CC(OC)=C3)CCC21C",
                    1.0
                ],
                [
                    "C#CC1(O)CCC2C(C3CCNC=C3C3=CC(OC)=C3)CCC21C",
                    1.0
                ],
                [
                    "C#CC1(O)CCC2C(C3CCCC=C3C3=CC(OC)=C3)CCCC21C",
                    1.0
                ],
                [
                    "C#CC1(O)CCC2C(C3CCCC=C3C3=CC(OC)=C3)CCC21C",
                    1.0
                ],
                [
                    "C#CC1(O)CCC2C(C3CCCC=C3C3=CC(OC)=C3)CC21C",
                    1.0
                ],
                [
                    "C#CC1(O)CCC2C(C3CCC=C3C3=CCC(OC)=C3)CCC21C",
                    1.0
                ],
                [
                    "C#CC1(O)CCC2C(C3CCC=C3C3=CCC(OC)=C3)CC21C",
                    1.0
                ],
                [
                    "C#CC1(O)CCC2C(C3CCC=C3C3=CC(OCC)=C3)CCC21C",
                    1.0
                ],
                [
                    "C#CC1(O)CCC2C(C3CCC=C3C3=CC(OC)=CC3)CCC21C",
                    1.0
                ],
                [
                    "C#CC1(O)CCC2C(C3CCC=C3C3=CC(OC)=C3)CCSC21C",
                    1.0
                ],
                [
                    "C#CC1(O)CCC2C(C3CCC=C3C3=CC(OC)=C3)CCPC21C",
                    1.0
                ],
                [
                    "C#CC1(O)CCC2C(C3CCC=C3C3=CC(OC)=C3)CCOC21C",
                    1.0
                ],
                [
                    "C#CC1(O)CCC2C(C3CCC=C3C3=CC(OC)=C3)CCNC21C",
                    1.0
                ],
                [
                    "C#CC1(O)CCC2C(C3CCC=C3C3=CC(OC)=C3)CCCCC21C",
                    1.0
                ],
                [
                    "C#CC1(O)CCC2C(C3CCC=C3C3=CC(OC)=C3)CCCC21C",
                    1.0
                ],
                [
                    "C#CC1(O)CCC2C(C3CCC=C3C3=CC(OC)=C3)CCC21C",
                    1.0
                ],
                [
                    "C#CC1(O)CCC2C(C3CCC=C3C3=CC(OC)=C3)CC21C",
                    1.0
                ],
                [
                    "C#CC1(O)CCC2C(C3CC=C=C3C3=CC(OC)=C3)CCC21C",
                    1.0
                ],
                [
                    "C#CC1(O)CCC2C(C3CC=C3C3=CCC(OC)=C3)CCCC21C",
                    1.0
                ],
                [
                    "C#CC1(O)CCC2C(C3CC=C3C3=CCC(OC)=C3)CCC21C",
                    1.0
                ],
                [
                    "C#CC1(O)CCC2C(C3CC=C3C3=CCC(OC)=C3)CC21C",
                    1.0
                ],
                [
                    "C#CC1(O)CCC2C(C3CC=C3C3=CC=C(OC)C3)CCC21C",
                    1.0
                ],
                [
                    "C#CC1(O)CCC2C(C3CC=C3C3=CC(OC)=CC3)CCC21C",
                    1.0
                ],
                [
                    "C#CC1(O)CCC2C(C3CC=C3C3=CC(OC)=C3)CCSC21C",
                    1.0
                ],
                [
                    "C#CC1(O)CCC2C(C3CC=C3C3=CC(OC)=C3)CCPC21C",
                    1.0
                ],
                [
                    "C#CC1(O)CCC2C(C3CC=C3C3=CC(OC)=C3)CCOC21C",
                    1.0
                ],
                [
                    "C#CC1(O)CCC2C(C3CC=C3C3=CC(OC)=C3)CCCCC21C",
                    1.0
                ],
                [
                    "C#CC1(O)CCC2C(C3CC=C3C3=CC(OC)=C3)CCCC21C",
                    1.0
                ],
                [
                    "C#CC1(O)CCC2C(C3CC=C3C3=CC(OC)=C3)CCC21C",
                    1.0
                ],
                [
                    "C#CC1(O)CCC2C(C3CC=C3C3=CC(OC)=C3)CC21C",
                    1.0
                ],
                [
                    "C#CC1(O)CCC2C(C3CC45C=C(OC)C=C4C3=CC5)CCCC21C",
                    1.0
                ],
                [
                    "C#CC1(O)CCC2C(C3CC45C=C(OC)C=C4C3=CC5)CCC21C",
                    1.0
                ],
                [
                    "C#CC1(O)CCC2C(C3CC45C=C(OC)C=C4C3=C5)CCCC21C",
                    1.0
                ],
                [
                    "C#CC1(O)CCC2C(C3CC45C=C(OC)C=C4C3=C5)CCC21C",
                    1.0
                ],
                [
                    "C#CC1(O)CCC(C2CSC=C2C2=CC(OC)=C2)C2CCCC21C",
                    1.0
                ],
                [
                    "C#CC1(O)CCC(C2CSC=C2C2=CC(OC)=C2)C2CCC21C",
                    1.0
                ],
                [
                    "C#CC1(O)CCC(C2COC=C2C2=CC(OC)=C2)C2CCCC21C",
                    1.0
                ],
                [
                    "C#CC1(O)CCC(C2COC=C2C2=CC(OC)=C2)C2CCC21C",
                    1.0
                ],
                [
                    "C#CC1(O)CCC(C2CCC=C2C2=CCC(OC)=C2)C2CCCC21C",
                    1.0
                ],
                [
                    "C#CC1(O)CCC(C2CCC=C2C2=CCC(OC)=C2)C2CC21C",
                    1.0
                ],
                [
                    "C#CC1(O)CCC(C2CCC=C2C2=CC(OC)=C2)C2CCC21C",
                    1.0
                ],
                [
                    "C#CC1(O)CCC(C2CC=C2C2=CCC(OC)=C2)C2CCCCC21C",
                    1.0
                ],
                [
                    "C#CC1(O)CCC(C2CC=C2C2=CCC(OC)=C2)C2CCCC21C",
                    1.0
                ],
                [
                    "C#CC1(O)CCC(C2CC=C2C2=CCC(OC)=C2)C2CCC21C",
                    1.0
                ],
                [
                    "C#CC1(O)CCC(C2CC=C2C2=CCC(OC)=C2)C2CC21C",
                    1.0
                ],
                [
                    "C#CC1(O)CCC(C2CC=C2C2=CC(OC)=C2)C2CCCC21C",
                    1.0
                ],
                [
                    "C#CC1(O)CCC(C2CC=C2C2=CC(OC)=C2)C2CCC21C",
                    1.0
                ],
                [
                    "C#CC1(O)CCC(C2CC=C2C2=CC(OC)=C2)C2CC21C",
                    1.0
                ],
                [
                    "C#CC1(O)CC2C(C3COC=C3C3=CCC(OC)=C3)CCCC21C",
                    1.0
                ],
                [
                    "C#CC1(O)CC2C(C3COC=C3C3=CC(OC)=C3)CCCC21C",
                    1.0
                ],
                [
                    "C#CC1(O)CC2C(C3CCOC=C3C3=CC(OC)=C3)CCCC21C",
                    1.0
                ],
                [
                    "C#CC1(O)CC2C(C3CCCC=C3C3=CC(OC)=C3)CCCC21C",
                    1.0
                ],
                [
                    "C#CC1(O)CC2C(C3CCCC=C3C3=CC(OC)=C3)CCC21C",
                    1.0
                ],
                [
                    "C#CC1(O)CC2C(C3CCC=C3C3=CCC(OC)=C3)CCC21C",
                    1.0
                ],
                [
                    "C#CC1(O)CC2C(C3CCC=C3C3=CC(OC)=C3)CCCCC21C",
                    1.0
                ],
                [
                    "C#CC1(O)CC2C(C3CCC=C3C3=CC(OC)=C3)CCCC21C",
                    1.0
                ],
                [
                    "C#CC1(O)CC2C(C3CCC=C3C3=CC(OC)=C3)CCC21C",
                    1.0
                ],
                [
                    "C#CC1(O)CC2C(C3CC=C3C3=CCC(OC)=C3)CCC21C",
                    1.0
                ],
                [
                    "C#CC1(O)CC2C(C3CC=C3C3=CC(OC)=C3)CCCCC21C",
                    1.0
                ],
                [
                    "C#CC1(O)CC2C(C3CC=C3C3=CC(OC)=C3)CCCC21C",
                    1.0
                ],
                [
                    "C#CC1(O)CC2C(C3CC=C3C3=CC(OC)=C3)CCC21C",
                    1.0
                ],
                [
                    "C#CC1(O)CC2C(C3CC45C=C(OC)C=C4C3=C5)CCCC21C",
                    1.0
                ]
            ],
            "execution_time": 8.460420608520508,
            "number_scoring_function_calls": 1000,
            "metadata": {
                "top_1": 1.0,
                "top_10": 1.0,
                "top_100": 1.0,
                "internal_similarity_max": 1.0,
                "internal_similarity_mean": 0.5792441490496346,
                "internal_similarity_histogram_density": [
                    [
                        0.1,
                        0.0,
                        0.0,
                        0.22000000000000006,
                        2.0760000000000005,
                        3.723999999999996,
                        2.3240000000000003,
                        0.9960000000000002,
                        0.4780000000000001,
                        0.08200000000000002
                    ]
                ],
                "internal_similarity_histogram_bins": [
                    [
                        0.0,
                        0.1,
                        0.2,
                        0.30000000000000004,
                        0.4,
                        0.5,
                        0.6000000000000001,
                        0.7000000000000001,
                        0.8,
                        0.9,
                        1.0
                    ]
                ]
            }
        },
        {
            "benchmark_name": "C11H24",
            "score": 1.0,
            "optimized_molecules": [
                [
                    "CCCCCCCCCCC",
                    1.0
                ],
                [
                    "CCCCCCCCC(C)C",
                    1.0
                ],
                [
                    "CCCCCCCC(C)CC",
                    1.0
                ],
                [
                    "CCCCCCCC(C)(C)C",
                    1.0
                ],
                [
                    "CCCCCCC(CC)CC",
                    1.0
                ],
                [
                    "CCCCCCC(C)CCC",
                    1.0
                ],
                [
                    "CCCCCCC(C)C(C)C",
                    1.0
                ],
                [
                    "CCCCCCC(C)(C)CC",
                    1.0
                ],
                [
                    "CCCCCC(CC)CCC",
                    1.0
                ],
                [
                    "CCCCCC(CC)C(C)C",
                    1.0
                ],
                [
                    "CCCCCC(C)CCCC",
                    1.0
                ],
                [
                    "CCCCCC(C)CC(C)C",
                    1.0
                ],
                [
                    "CCCCCC(C)C(C)CC",
                    1.0
                ],
                [
                    "CCCCCC(C)C(C)(C)C",
                    1.0
                ],
                [
                    "CCCCCC(C)(CC)CC",
                    1.0
                ],
                [
                    "CCCCCC(C)(C)CCC",
                    1.0
                ],
                [
                    "CCCCCC(C)(C)C(C)C",
                    1.0
                ],
                [
                    "CCCCC(CCC)CCC",
                    1.0
                ],
                [
                    "CCCCC(CCC)C(C)C",
                    1.0
                ],
                [
                    "CCCCC(CC)CCCC",
                    1.0
                ],
                [
                    "CCCCC(CC)CC(C)C",
                    1.0
                ],
                [
                    "CCCCC(CC)C(C)CC",
                    1.0
                ],
                [
                    "CCCCC(CC)C(C)(C)C",
                    1.0
                ],
                [
                    "CCCCC(CC)(CC)CC",
                    1.0
                ],
                [
                    "CCCCC(C)CCC(C)C",
                    1.0
                ],
                [
                    "CCCCC(C)CC(C)CC",
                    1.0
                ],
                [
                    "CCCCC(C)CC(C)(C)C",
                    1.0
                ],
                [
                    "CCCCC(C)C(CC)CC",
                    1.0
                ],
                [
                    "CCCCC(C)C(C)CCC",
                    1.0
                ],
                [
                    "CCCCC(C)C(C)C(C)C",
                    1.0
                ],
                [
                    "CCCCC(C)C(C)(C)CC",
                    1.0
                ],
                [
                    "CCCCC(C)(CC)CCC",
                    1.0
                ],
                [
                    "CCCCC(C)(CC)C(C)C",
                    1.0
                ],
                [
                    "CCCCC(C)(C)CCCC",
                    1.0
                ],
                [
                    "CCCCC(C)(C)CC(C)C",
                    1.0
                ],
                [
                    "CCCCC(C)(C)C(C)CC",
                    1.0
                ],
                [
                    "CCCCC(C)(C)C(C)(C)C",
                    1.0
                ],
                [
                    "CCCCC(C(C)C)C(C)C",
                    1.0
                ],
                [
                    "CCCC(CCC)CC(C)C",
                    1.0
                ],
                [
                    "CCCC(CCC)C(C)CC",
                    1.0
                ],
                [
                    "CCCC(CCC)C(C)(C)C",
                    1.0
                ],
                [
                    "CCCC(CC)CCC(C)C",
                    1.0
                ],
                [
                    "CCCC(CC)CC(C)CC",
                    1.0
                ],
                [
                    "CCCC(CC)CC(C)(C)C",
                    1.0
                ],
                [
                    "CCCC(CC)C(CC)CC",
                    1.0
                ],
                [
                    "CCCC(CC)C(C)C(C)C",
                    1.0
                ],
                [
                    "CCCC(CC)C(C)(C)CC",
                    1.0
                ],
                [
                    "CCCC(CC)(CC)CCC",
                    1.0
                ],
                [
                    "CCCC(CC)(CC)C(C)C",
                    1.0
                ],
                [
                    "CCCC(CC(C)C)C(C)C",
                    1.0
                ],
                [
                    "CCCC(C)CCCC(C)C",
                    1.0
                ],
                [
                    "CCCC(C)CCC(C)CC",
                    1.0
                ],
                [
                    "CCCC(C)CCC(C)(C)C",
                    1.0
                ],
                [
                    "CCCC(C)CC(CC)CC",
                    1.0
                ],
                [
                    "CCCC(C)CC(C)CCC",
                    1.0
                ],
                [
                    "CCCC(C)CC(C)C(C)C",
                    1.0
                ],
                [
                    "CCCC(C)CC(C)(C)CC",
                    1.0
                ],
                [
                    "CCCC(C)C(CC)CCC",
                    1.0
                ],
                [
                    "CCCC(C)C(CC)C(C)C",
                    1.0
                ],
                [
                    "CCCC(C)C(C)CC(C)C",
                    1.0
                ],
                [
                    "CCCC(C)C(C)C(C)CC",
                    1.0
                ],
                [
                    "CCCC(C)C(C)C(C)(C)C",
                    1.0
                ],
                [
                    "CCCC(C)C(C)(CC)CC",
                    1.0
                ],
                [
                    "CCCC(C)C(C)(C)CCC",
                    1.0
                ],
                [
                    "CCCC(C)C(C)(C)C(C)C",
                    1.0
                ],
                [
                    "CCCC(C)(CCC)CCC",
                    1.0
                ],
                [
                    "CCCC(C)(CCC)C(C)C",
                    1.0
                ],
                [
                    "CCCC(C)(CC)CC(C)C",
                    1.0
                ],
                [
                    "CCCC(C)(CC)C(C)CC",
                    1.0
                ],
                [
                    "CCCC(C)(CC)C(C)(C)C",
                    1.0
                ],
                [
                    "CCCC(C)(C)CCC(C)C",
                    1.0
                ],
                [
                    "CCCC(C)(C)CC(C)CC",
                    1.0
                ],
                [
                    "CCCC(C)(C)CC(C)(C)C",
                    1.0
                ],
                [
                    "CCCC(C)(C)C(CC)CC",
                    1.0
                ],
                [
                    "CCCC(C)(C)C(C)C(C)C",
                    1.0
                ],
                [
                    "CCCC(C)(C)C(C)(C)CC",
                    1.0
                ],
                [
                    "CCCC(C)(C(C)C)C(C)C",
                    1.0
                ],
                [
                    "CCCC(C(C)C)C(C)CC",
                    1.0
                ],
                [
                    "CCCC(C(C)C)C(C)(C)C",
                    1.0
                ],
                [
                    "CCC(CCC(C)C)C(C)C",
                    1.0
                ],
                [
                    "CCC(CC)CCCC(C)C",
                    1.0
                ],
                [
                    "CCC(CC)CCC(C)(C)C",
                    1.0
                ],
                [
                    "CCC(CC)CC(CC)CC",
                    1.0
                ],
                [
                    "CCC(CC)CC(C)C(C)C",
                    1.0
                ],
                [
                    "CCC(CC)CC(C)(C)CC",
                    1.0
                ],
                [
                    "CCC(CC)C(CC)C(C)C",
                    1.0
                ],
                [
                    "CCC(CC)C(C)CC(C)C",
                    1.0
                ],
                [
                    "CCC(CC)C(C)C(C)(C)C",
                    1.0
                ],
                [
                    "CCC(CC)C(C)(CC)CC",
                    1.0
                ],
                [
                    "CCC(CC)C(C)(C)C(C)C",
                    1.0
                ],
                [
                    "CCC(CC)(CC)CC(C)C",
                    1.0
                ],
                [
                    "CCC(CC)(CC)C(C)(C)C",
                    1.0
                ],
                [
                    "CCC(CC)(C(C)C)C(C)C",
                    1.0
                ],
                [
                    "CCC(CC(C)C)CC(C)C",
                    1.0
                ],
                [
                    "CCC(CC(C)C)C(C)(C)C",
                    1.0
                ],
                [
                    "CCC(CC(C)(C)C)C(C)C",
                    1.0
                ],
                [
                    "CCC(C)CCCCC(C)C",
                    1.0
                ],
                [
                    "CCC(C)CCCC(C)CC",
                    1.0
                ],
                [
                    "CCC(C)CCCC(C)(C)C",
                    1.0
                ],
                [
                    "CCC(C)CCC(CC)CC",
                    1.0
                ],
                [
                    "CCC(C)CCC(C)C(C)C",
                    1.0
                ],
                [
                    "CCC(C)CCC(C)(C)CC",
                    1.0
                ],
                [
                    "CCC(C)CC(CC)C(C)C",
                    1.0
                ],
                [
                    "CCC(C)CC(C)CC(C)C",
                    1.0
                ],
                [
                    "CCC(C)CC(C)C(C)CC",
                    1.0
                ],
                [
                    "CCC(C)CC(C)C(C)(C)C",
                    1.0
                ],
                [
                    "CCC(C)CC(C)(CC)CC",
                    1.0
                ],
                [
                    "CCC(C)CC(C)(C)C(C)C",
                    1.0
                ],
                [
                    "CCC(C)C(CC)CC(C)C",
                    1.0
                ],
                [
                    "CCC(C)C(CC)C(C)CC",
                    1.0
                ],
                [
                    "CCC(C)C(CC)C(C)(C)C",
                    1.0
                ],
                [
                    "CCC(C)C(CC)(CC)CC",
                    1.0
                ],
                [
                    "CCC(C)C(C)CCC(C)C",
                    1.0
                ],
                [
                    "CCC(C)C(C)CC(C)(C)C",
                    1.0
                ],
                [
                    "CCC(C)C(C)C(CC)CC",
                    1.0
                ],
                [
                    "CCC(C)C(C)C(C)C(C)C",
                    1.0
                ],
                [
                    "CCC(C)C(C)C(C)(C)CC",
                    1.0
                ],
                [
                    "CCC(C)C(C)(CC)C(C)C",
                    1.0
                ],
                [
                    "CCC(C)C(C)(C)CC(C)C",
                    1.0
                ],
                [
                    "CCC(C)C(C)(C)C(C)CC",
                    1.0
                ],
                [
                    "CCC(C)C(C)(C)C(C)(C)C",
                    1.0
                ],
                [
                    "CCC(C)C(C(C)C)C(C)C",
                    1.0
                ],
                [
                    "CCC(C)(CC)CCC(C)C",
                    1.0
                ],
                [
                    "CCC(C)(CC)CC(C)(C)C",
                    1.0
                ],
                [
                    "CCC(C)(CC)C(C)C(C)C",
                    1.0
                ],
                [
                    "CCC(C)(CC(C)C)C(C)C",
                    1.0
                ],
                [
                    "CCC(C)(C)CCCC(C)C",
                    1.0
                ],
                [
                    "CCC(C)(C)CCC(C)(C)C",
                    1.0
                ],
                [
                    "CCC(C)(C)CC(C)C(C)C",
                    1.0
                ],
                [
                    "CCC(C)(C)CC(C)(C)CC",
                    1.0
                ],
                [
                    "CCC(C)(C)C(C)CC(C)C",
                    1.0
                ],
                [
                    "CCC(C)(C)C(C)C(C)(C)C",
                    1.0
                ],
                [
                    "CCC(C)(C)C(C)(CC)CC",
                    1.0
                ],
                [
                    "CCC(C)(C)C(C)(C)C(C)C",
                    1.0
                ],
                [
                    "CCC(C)(C(C)C)C(C)(C)C",
                    1.0
                ],
                [
                    "CCC(C(C)C)C(C)C(C)C",
                    1.0
                ],
                [
                    "CCC(C(C)C)C(C)(C)CC",
                    1.0
                ],
                [
                    "CCC(C(C)(C)C)C(C)(C)C",
                    1.0
                ],
                [
                    "CC(CC(C)(C)C)C(C)(C)C",
                    1.0
                ],
                [
                    "CC(C)CCCCCC(C)C",
                    1.0
                ],
                [
                    "CC(C)CCCCC(C)(C)C",
                    1.0
                ],
                [
                    "CC(C)CCCC(C)C(C)C",
                    1.0
                ],
                [
                    "CC(C)CCC(C)CC(C)C",
                    1.0
                ],
                [
                    "CC(C)CCC(C)C(C)(C)C",
                    1.0
                ],
                [
                    "CC(C)CCC(C)(C)C(C)C",
                    1.0
                ],
                [
                    "CC(C)CC(C)CC(C)(C)C",
                    1.0
                ],
                [
                    "CC(C)CC(C)C(C)C(C)C",
                    1.0
                ],
                [
                    "CC(C)CC(C)(C)CC(C)C",
                    1.0
                ],
                [
                    "CC(C)CC(C)(C)C(C)(C)C",
                    1.0
                ],
                [
                    "CC(C)CC(C(C)C)C(C)C",
                    1.0
                ],
                [
                    "CC(C)C(C)CCC(C)(C)C",
                    1.0
                ],
                [
                    "CC(C)C(C)CC(C)C(C)C",
                    1.0
                ],
                [
                    "CC(C)C(C)C(C)C(C)(C)C",
                    1.0
                ],
                [
                    "CC(C)C(C)C(C)(C)C(C)C",
                    1.0
                ],
                [
                    "CC(C)C(C)(C)CC(C)(C)C",
                    1.0
                ],
                [
                    "CC(C)C(C)(C(C)C)C(C)C",
                    1.0
                ],
                [
                    "CC(C)C(C(C)C)C(C)(C)C",
                    1.0
                ],
                [
                    "CC(C)(C)CCCC(C)(C)C",
                    1.0
                ],
                [
                    "CC(C)(C)C(C)(C)C(C)(C)C",
                    1.0
                ]
            ],
            "execution_time": 4.659762859344482,
            "number_scoring_function_calls": 1000,
            "metadata": {
                "top_159": 1.0,
                "internal_similarity_max": 0.7777777777777778,
                "internal_similarity_mean": 0.24693232087435193,
                "internal_similarity_histogram_density": [
                    [
                        0.23772793797713698,
                        2.7910288358846564,
                        4.548870693406114,
                        1.7032554092005856,
                        0.5371622957952614,
                        0.15822158933586475,
                        0.01740437482694514,
                        0.006328863573434596,
                        0.0,
                        0.0
                    ]
                ],
                "internal_similarity_histogram_bins": [
                    [
                        0.0,
                        0.1,
                        0.2,
                        0.30000000000000004,
                        0.4,
                        0.5,
                        0.6000000000000001,
                        0.7000000000000001,
                        0.8,
                        0.9,
                        1.0
                    ]
                ]
            }
        },
        {
            "benchmark_name": "C9H10N2O2PF2Cl",
            "score": 1.0,
            "optimized_molecules": [
                [
                    "ONCC(F)C1=C2NP(Cl)OCC23C=C1C3F",
                    1.0
                ],
                [
                    "ON1POCCC23CC=C2C(C(F)N(F)Cl)=C13",
                    1.0
                ],
                [
                    "ON1POCCC23CC(=C2C(F)N(F)Cl)C=C13",
                    1.0
                ],
                [
                    "ON1POCCC23C=C(C2)C(C(F)N(F)Cl)=C13",
                    1.0
                ],
                [
                    "ON1POCC23C=C(C2)C(C(F)(CF)NCl)=C13",
                    1.0
                ],
                [
                    "ON1OCC23CC(=C2N(F)P)CC(C(F)Cl)=C13",
                    1.0
                ],
                [
                    "ON1C2=C(CCNF)C3=CC2(COP1Cl)C3F",
                    1.0
                ],
                [
                    "ON1C2=C(C(F)CNF)C3=CC2(COP1Cl)C3",
                    1.0
                ],
                [
                    "ON(Cl)CC1OP(F)NC2=CC3=CC21C3CF",
                    1.0
                ],
                [
                    "ON(CCF)C1=C2NP(Cl)OCC23C=C1C3F",
                    1.0
                ],
                [
                    "OC1OPNC2=CC34C(F)CC3(F)C21C4NCl",
                    1.0
                ],
                [
                    "OC(O)(CC1=C2NP(Cl)CC23C=C1C3F)NF",
                    1.0
                ],
                [
                    "OC(O)(CC1=C2NP(Cl)C23C=C1C(F)C3)NF",
                    1.0
                ],
                [
                    "OC(NF)OCC1=C2NP(Cl)C23C=C1C(F)C3",
                    1.0
                ],
                [
                    "O=CC12C=C(C(CC(NF)PCl)=C1NO)C2F",
                    1.0
                ],
                [
                    "NP(F)CCC(F)(Cl)C1=C2N(O)OCC23C=C13",
                    1.0
                ],
                [
                    "NP(F)C1(CF)ON(O)C2=C(CCl)C3=CC21C3",
                    1.0
                ],
                [
                    "NOC1CC2(CF)C(NP(O)Cl)=C3C1=C2C3F",
                    1.0
                ],
                [
                    "NOC1C2=C3CC2=C(NP(O)Cl)C3(CF)C1F",
                    1.0
                ],
                [
                    "NN1POC(O)(Cl)C23CC4(C=C12)C(F)C(F)C43",
                    1.0
                ],
                [
                    "NCON(OF)C1=C2C3=CC1C3C(P)C2(F)Cl",
                    1.0
                ],
                [
                    "NCON(OF)C1=C2C3=CC1(F)C3C(P)C2Cl",
                    1.0
                ],
                [
                    "NCCC1=C2N(OF)POC(Cl)C23C=C1C3F",
                    1.0
                ],
                [
                    "NCCC1=C2N(OF)P(Cl)OCC23C=C1C3F",
                    1.0
                ],
                [
                    "NCCC1(F)C2=CC13COP(Cl)N(OF)C3=C2",
                    1.0
                ],
                [
                    "NCC1=C2N(O)POC(F)C23CC(=C3Cl)C1F",
                    1.0
                ],
                [
                    "NCC(F)CC1=C2N(O)P(Cl)OC23C=C1C3F",
                    1.0
                ],
                [
                    "NCC(F)C1=C2N(OF)POCC23C=C1C3Cl",
                    1.0
                ],
                [
                    "NCC(F)C1=C2N(O)P(Cl)OCC23C=C1C3F",
                    1.0
                ],
                [
                    "NCC(F)C1=C2C=C3N(OF)P(Cl)OCC31C2",
                    1.0
                ],
                [
                    "NCC(F)C1(F)C2=CC13COP(Cl)N(O)C3=C2",
                    1.0
                ],
                [
                    "NC1ONC2=C(C(F)(Cl)CP)C3=C(OF)C21C3",
                    1.0
                ],
                [
                    "NC1ON(OF)C2=C(C(F)(Cl)CP)C3=CC21C3",
                    1.0
                ],
                [
                    "NC1ON(F)C2=C(C(Cl)CP)C3=C(OF)C21C3",
                    1.0
                ],
                [
                    "NC1ON(F)C2=C(C(Cl)C(F)P)C3=C(O)C21C3",
                    1.0
                ],
                [
                    "NC1CC2=C3N(O)P(Cl)OC(F)(C1)C31C(F)C21",
                    1.0
                ],
                [
                    "NC1C2C3C(F)C(F)C13C=CN1OC2(Cl)OP1",
                    1.0
                ],
                [
                    "NC1C23COPNC2=CC12C(Cl)C(F)C32OF",
                    1.0
                ],
                [
                    "NC1C23COPN(OF)C2=CC12C(Cl)C(F)C32",
                    1.0
                ],
                [
                    "NC1C23C=C4NPOC(O)C41C2C(F)(Cl)C3F",
                    1.0
                ],
                [
                    "NC1C23C=C4NPOC(O)(Cl)C41C2C(F)C3F",
                    1.0
                ],
                [
                    "NC1C23C=C4NPOC(O)(Cl)C41C2(F)CC3F",
                    1.0
                ],
                [
                    "NC1C23C=C4NP(F)OC(O)C41C2C(Cl)C3F",
                    1.0
                ],
                [
                    "NC1C23C=C4N(OF)POC(Cl)C41C2C(F)C3",
                    1.0
                ],
                [
                    "NC1C23C=C4N(O)P(F)OC(Cl)C41C2C(F)C3",
                    1.0
                ],
                [
                    "NC1C23C(=CC14C(F)(Cl)CC24F)NPOC3O",
                    1.0
                ],
                [
                    "NC1C(OF)C2C34CC12C(F)=C3NPOC4Cl",
                    1.0
                ],
                [
                    "NC1C(F)C2C13C=C1N(OF)POC(Cl)C12C3",
                    1.0
                ],
                [
                    "NC1=C2CC13C(=C2C(F)(Cl)CP)N(O)OC3F",
                    1.0
                ],
                [
                    "NC1=C2CC13C(=C2C(F)(Cl)CF)NOC3OP",
                    1.0
                ],
                [
                    "NC1=C2CC(CF)=C3N(O)P(Cl)OC13C2CF",
                    1.0
                ],
                [
                    "NC1=C2C=C3NPOC(CCCl)(OF)C31C2F",
                    1.0
                ],
                [
                    "NC1=C2C=C3NP(Cl)OC(OF)C31C2CCF",
                    1.0
                ],
                [
                    "NC1=C2C=C3NP(Cl)OC(C(F)COF)C31C2",
                    1.0
                ],
                [
                    "NC1=C2C=C3N(OF)POCC(Cl)C31C2CF",
                    1.0
                ],
                [
                    "NC1=C2C=C3N(OF)POC(CCCl)C31C2F",
                    1.0
                ],
                [
                    "NC1=C2C=C3N(OF)P(Cl)OCCC31C2CF",
                    1.0
                ],
                [
                    "NC1=C2C=C3N(OF)P(Cl)OCC31C2CCF",
                    1.0
                ],
                [
                    "NC1=C2C=C3N(O)OC(F)(C(F)(Cl)CP)C31C2",
                    1.0
                ],
                [
                    "NC1=C2C=C3N(CCl)POC(OCF)C31C2F",
                    1.0
                ],
                [
                    "NC1=C2C=C3N(CCCl)POC(OF)C31C2F",
                    1.0
                ],
                [
                    "NC1=C2C(F)C13CC1(OF)CC(Cl)P(NC23)O1",
                    1.0
                ],
                [
                    "NC12C(F)CC13C=C1N(OF)POCC(Cl)C132",
                    1.0
                ],
                [
                    "NC12C(F)CC13C=C1N(OF)POC(Cl)CC132",
                    1.0
                ],
                [
                    "NC12C(F)CC13C=C1N(OF)POC(Cl)C12C3",
                    1.0
                ],
                [
                    "NC12C(F)C(OF)C13C=C1NPOCC(Cl)C123",
                    1.0
                ],
                [
                    "NC1(O)CC2=C3NP(Cl)OC(F)(C1)C31C(F)C21",
                    1.0
                ],
                [
                    "NC1(F)C(F)C2C13C=C1NPOC(O)(Cl)C12C3",
                    1.0
                ],
                [
                    "NC1(Cl)CC23C(=CC24CC(F)C43)N(OF)PO1",
                    1.0
                ],
                [
                    "NC(O)(OF)C(F)C1=C2NP(Cl)CC23C=C1C3",
                    1.0
                ],
                [
                    "NC(O)(O)C(F)C1=C2NP(Cl)CC23C=C1C3F",
                    1.0
                ],
                [
                    "NC(F)(CO)C1=C2CC3(C(Cl)=C13)C(F)OPN2",
                    1.0
                ],
                [
                    "NC(Cl)CC1=C2N(OF)POCC23C=C1C3F",
                    1.0
                ],
                [
                    "FONC1C2CC13COP1CC(F)(Cl)C2=C3N1",
                    1.0
                ],
                [
                    "FONC(CC1=C2NOCC23C(P)=C13)C(F)Cl",
                    1.0
                ],
                [
                    "FON1POCC23C=C(C2)C(C(F)NCCl)=C13",
                    1.0
                ],
                [
                    "FON1OC(CCl)N=PC2C3CC(=C1C3)C2F",
                    1.0
                ],
                [
                    "FON(OCNCl)C1=C2C3=CC1C3C(P)C2F",
                    1.0
                ],
                [
                    "FOCN1OCN=PC2C3CC1=C(C3)C2(F)Cl",
                    1.0
                ],
                [
                    "FOCCC1OPNC2=CC3=C(NCl)C21C3F",
                    1.0
                ],
                [
                    "FOCCC1OPN(NCl)C2=CC3=CC21C3F",
                    1.0
                ],
                [
                    "FOCCC1=C2NPOCC23C(NCl)=C1C3F",
                    1.0
                ],
                [
                    "FOCC1C2=C3CC1C(P=NCON2)C3(F)Cl",
                    1.0
                ],
                [
                    "FNCCON1C2=CC3=C(F)C2(COP1Cl)C3",
                    1.0
                ],
                [
                    "FNC(Cl)CC1=C2N(OF)POCC23C=C1C3",
                    1.0
                ],
                [
                    "FCOC1C2=C3CC1C(P=NCON2)C3(F)Cl",
                    1.0
                ],
                [
                    "FCNC1=C2CC=C3N(OCF)P(Cl)OC31C2",
                    1.0
                ],
                [
                    "CPN(F)C1=C2CC13CON(O)C3=C2C(F)Cl",
                    1.0
                ],
                [
                    "CP1OC(NF)C23CC(=C2CF)C=C3N1OCl",
                    1.0
                ],
                [
                    "COPC1ON(F)C2=C(CCl)C3=C(NF)C21C3",
                    1.0
                ],
                [
                    "COPC1ON(F)C2=C(C(F)Cl)C3=C(N)C21C3",
                    1.0
                ],
                [
                    "COP(Cl)NC1=C2C3=C(C2F)C1(CF)C3ON",
                    1.0
                ],
                [
                    "CNCON1C2=CC3=CC2(C(F)OP1Cl)C3F",
                    1.0
                ],
                [
                    "CNC1=C2N(O)P(Cl)OCC(F)C23C=C1C3F",
                    1.0
                ],
                [
                    "CNC1=C2CC13COP(Cl)N(OF)C3=C2CF",
                    1.0
                ],
                [
                    "CNC1=C2CC13C(=C2CF)N(O)P(Cl)OC3F",
                    1.0
                ],
                [
                    "CNC(F)C1=C2N(OF)POCC23C=C1C3Cl",
                    1.0
                ],
                [
                    "CNC(F)C1=C2N(O)P(Cl)OCC23C=C1C3F",
                    1.0
                ],
                [
                    "CNC(F)C1=C2N(O)P(Cl)OC(F)C23C=C1C3",
                    1.0
                ],
                [
                    "CN1OP(Cl)NC2=C(CF)C3=C1C(C3)C2OF",
                    1.0
                ],
                [
                    "CN1OP(Cl)N(OF)C2=C(CF)C3=C1C(C3)C2",
                    1.0
                ],
                [
                    "CN(F)C1=C2N(OF)P(Cl)OCCC23C=C1C3",
                    1.0
                ],
                [
                    "CN(Cl)C(F)C1=C(NPF)C2(CO)C3=C1C32O",
                    1.0
                ],
                [
                    "CN(Cl)C(F)C1=C(N(O)PF)C2(C)C3=C1C32O",
                    1.0
                ],
                [
                    "CN(Cl)C(F)C1=C(N(O)P(O)F)C2(C)C3=C1C32",
                    1.0
                ],
                [
                    "CN(CF)C1=C2N(OF)POCC23C=C1C3Cl",
                    1.0
                ],
                [
                    "CN(C)C1=C2C(CF)=C3N(OF)P(Cl)OCC213",
                    1.0
                ],
                [
                    "CCNC1(F)C2=CC13COP(Cl)N(OF)C3=C2",
                    1.0
                ],
                [
                    "CCCC1=C2N(OF)POC23C(NCl)=C1C3F",
                    1.0
                ],
                [
                    "CCC1OPNC2=CC3=C(N(Cl)OF)C21C3F",
                    1.0
                ],
                [
                    "CCC1C2=C(NF)C13COP(Cl)N(OF)C3=C2",
                    1.0
                ],
                [
                    "CCC1C2=C(N)C13C(=C2F)NP(Cl)OC3OF",
                    1.0
                ],
                [
                    "CCC1=C2NPOC(NCl)(OF)C23C=C1C3F",
                    1.0
                ],
                [
                    "CCC1=C2NP(Cl)OC(N(O)F)C23C=C1C3F",
                    1.0
                ],
                [
                    "CCC1=C2N(OF)POCC23C(NCl)=C1C3F",
                    1.0
                ],
                [
                    "CCC1=C2N(OF)POC(NCl)C23C=C1C3F",
                    1.0
                ],
                [
                    "CCC1=C2N(OF)P(NCl)OCC23C=C1C3F",
                    1.0
                ],
                [
                    "CCC1=C2N(OF)P(Cl)OCC23CC1=C3NF",
                    1.0
                ],
                [
                    "CCC1=C2N(O)POCC23C(N(F)Cl)=C1C3F",
                    1.0
                ],
                [
                    "CCC1=C2N(O)POC(N(F)Cl)C23C=C1C3F",
                    1.0
                ],
                [
                    "CCC1=C2N(O)P(N(F)Cl)OCC23C=C1C3F",
                    1.0
                ],
                [
                    "CCC1=C2N(O)P(Cl)OC(NF)C23C=C1C3F",
                    1.0
                ],
                [
                    "CCC1=C2N(O)P(Cl)OC(F)(NF)C23C=C1C3",
                    1.0
                ],
                [
                    "CCC12C3=C(C(C(F)NCl)=C1N(O)P(O)F)C32",
                    1.0
                ],
                [
                    "CCC1(OF)C2=C(NF)C13COP(Cl)NC3=C2",
                    1.0
                ],
                [
                    "CCC1(F)C2=CC13C(=C2)N(OF)P(Cl)OC3N",
                    1.0
                ],
                [
                    "CCC1(F)C2=C(N)C13COP(Cl)N(OF)C3=C2",
                    1.0
                ],
                [
                    "CCC1(Cl)OPN(OF)C2=CC3=C(N)C21C3F",
                    1.0
                ],
                [
                    "CCC1(Cl)OPN(OF)C2=C(F)C3=C(N)C21C3",
                    1.0
                ],
                [
                    "CCC(F)C1C2=CC13OP(N(Cl)OF)NC3=C2",
                    1.0
                ],
                [
                    "CCC(F)(Cl)PNC1=C2C=C3N(OF)OCC321",
                    1.0
                ],
                [
                    "CCC(F)(Cl)C1=C2N(OF)OCC23C(NP)=C13",
                    1.0
                ],
                [
                    "CCC(F)(Cl)C1=C2N(O)OCC23C(NPF)=C13",
                    1.0
                ],
                [
                    "CC1OPNC2=CC3=C(N(Cl)OF)C21C3CF",
                    1.0
                ],
                [
                    "CC1OP(F)NC2=CC3=C(N(O)Cl)C21C3CF",
                    1.0
                ],
                [
                    "CC1OP(Cl)N(O)C2=CC3=C(N(F)CF)C21C3",
                    1.0
                ],
                [
                    "CC1N=PC2C3CC(=C(C3)C2(F)Cl)N(OF)O1",
                    1.0
                ],
                [
                    "CC1C2=CC13COPN(Cl)C3=C2C(N)(F)OF",
                    1.0
                ],
                [
                    "CC1C2=C(N)C13OP(Cl)N(OF)C3=C(CF)C2",
                    1.0
                ],
                [
                    "CC1C2=C(N)C13COP(Cl)N(OF)C3=C2CF",
                    1.0
                ],
                [
                    "CC1C2=C(N)C13C(=C2C(F)Cl)N(OF)PC3O",
                    1.0
                ],
                [
                    "CC1C2=C(N)C13C(=C2)NP(Cl)OC3(F)C(O)F",
                    1.0
                ],
                [
                    "CC1C2=C(N)C13C(=C2)N(OF)P(Cl)OC3CF",
                    1.0
                ],
                [
                    "CC1C2=C(N)C13C(=C2)N(CF)P(Cl)OC3OF",
                    1.0
                ],
                [
                    "CC1C2(O)C3=CC4(C3F)C(N(F)Cl)OPNC124",
                    1.0
                ],
                [
                    "CC1C(N)C23CC1(Cl)Op1c(c2n1OF)C3F",
                    1.0
                ],
                [
                    "CC1C(N)C23CC(F)c4c2n(OF)p4OC13Cl",
                    1.0
                ],
                [
                    "CC1=CC23CN(OF)P(Cl)OC2N=C(C)C13F",
                    1.0
                ],
                [
                    "CC1=C2N(OF)P(NCl)OCC23C(C)=C1C3F",
                    1.0
                ],
                [
                    "CC1=C2N(OF)P(Cl)OCC23CC1=C3NCF",
                    1.0
                ],
                [
                    "CC1=C2N(O)POC(CCl)(N(F)F)C23C=C1C3",
                    1.0
                ],
                [
                    "CC1=C2CC13C(=C2F)N(OF)P(Cl)OC3(C)N",
                    1.0
                ],
                [
                    "CC1=C2C=C3N(O)POC(F)(C(F)Cl)C31C2N",
                    1.0
                ],
                [
                    "CC12CC(=C1N)C(C(Cl)CF)=C2N(OF)P=O",
                    1.0
                ],
                [
                    "CC12C3=C(F)CC1(N)C=CC2(Cl)OPN3OF",
                    1.0
                ],
                [
                    "CC12C(NOP(O)F)=C(C(F)CNCl)C3=C1C32",
                    1.0
                ],
                [
                    "CC1(NF)OPN(OCl)C2=C(CF)C3=CC21C3",
                    1.0
                ],
                [
                    "CC1(NF)OPN(O)C2=C(C(F)Cl)C3=CC21C3",
                    1.0
                ],
                [
                    "CC1(NF)OP(Cl)N(OCF)C2=CC3=CC21C3",
                    1.0
                ],
                [
                    "CC1(NF)OP(Cl)N(O)C=C2C3=C(C2F)C1C3",
                    1.0
                ],
                [
                    "CC1(NF)OP(Cl)N(O)C2=C(F)C3=CC21CC3",
                    1.0
                ],
                [
                    "CC1(NF)OP(Cl)N(O)C2=C(CF)C3=CC21C3",
                    1.0
                ],
                [
                    "CC1(NF)OP(CCl)N(O)C2=C(CF)C3=CC321",
                    1.0
                ],
                [
                    "CC1(N)OP(Cl)N(OF)C2=C(CF)C3=CC21C3",
                    1.0
                ],
                [
                    "CC1(N)C2=CC13COP(Cl)N(OF)C3=C2CF",
                    1.0
                ],
                [
                    "CC1(N(F)CF)OP(Cl)N(O)C2=CC3=CC21C3",
                    1.0
                ],
                [
                    "CC1(F)C2=CC1COp1n(Cl)n1C=C2COF",
                    1.0
                ],
                [
                    "CC1(F)C2=CC13COP(Cl)N(CNOF)C3=C2",
                    1.0
                ],
                [
                    "CC1(F)C2=C(F)C1COp1n(Cl)n1C=C2CO",
                    1.0
                ],
                [
                    "CC1(F)C(N)C23CCc4c2n(OF)p4OC13Cl",
                    1.0
                ],
                [
                    "CC1(Cl)COPN(OF)C2=CC3=C(NF)C21C3",
                    1.0
                ],
                [
                    "CC1(Cl)COPN(OF)C2=CC3=C(N)C21C3F",
                    1.0
                ],
                [
                    "CC1(Cl)C2=CC13COPNC3=C2C(N)(F)OF",
                    1.0
                ],
                [
                    "CC1(Cl)C2=CC13COPN(OF)C3=C2C(N)F",
                    1.0
                ],
                [
                    "CC1(Cl)C2=CC13COP(F)NC3=C2C(N)(O)F",
                    1.0
                ],
                [
                    "CC1(C)OPNC2=CC3=C(N(F)Cl)C21C3(O)F",
                    1.0
                ],
                [
                    "CC1(C)OPNC2=CC3=C(N(Cl)OF)C21C3F",
                    1.0
                ],
                [
                    "CC(OF)C1=C2NP(NCl)OCC23C=C1C3F",
                    1.0
                ],
                [
                    "CC(N)CC1=C2N(OF)POC(F)C23C(Cl)=C13",
                    1.0
                ],
                [
                    "CC(N)C1=C2N(OF)POC(F)C23CC1=C3Cl",
                    1.0
                ],
                [
                    "CC(N)C1=C2N(OF)POC(F)C23C=C1C3Cl",
                    1.0
                ],
                [
                    "CC(N)C1=C2N(O)P(Cl)OC(F)C23C=C1C3F",
                    1.0
                ],
                [
                    "CC(N)(F)OP1NC2=CC3=C(Cl)C2(C3)C(F)O1",
                    1.0
                ],
                [
                    "CC(N)(F)ON1POC2(F)C3CC4=C(Cl)C42C31",
                    1.0
                ],
                [
                    "CC(N)(F)ON1POC(F)C23CC(=C2Cl)C=C13",
                    1.0
                ],
                [
                    "CC(N)(F)C1=C2N(O)POC(F)C23CC1=C3Cl",
                    1.0
                ],
                [
                    "CC(N)(F)C1=C2N(O)P(Cl)OC(F)C23C=C1C3",
                    1.0
                ],
                [
                    "CC(N(P)OF)C(F)(Cl)C1=C2NOCC23C=C13",
                    1.0
                ],
                [
                    "CC(F)N(F)C1OP(Cl)N(O)C2=CC3=CC21C3",
                    1.0
                ],
                [
                    "CC(F)C1OP(Cl)N(OF)C2=CC3=C(N)C21C3",
                    1.0
                ],
                [
                    "CC(F)C1C2=C(NOF)C13COPN(Cl)C3=C2",
                    1.0
                ],
                [
                    "CC(F)C1C2=C(NCl)C13COPNC3=C2OF",
                    1.0
                ],
                [
                    "CC(F)C1C2=C(NCl)C13COPN(OF)C3=C2",
                    1.0
                ],
                [
                    "CC(F)C1C2=C(N)C13COP(Cl)N(OF)C3=C2",
                    1.0
                ],
                [
                    "CC(F)C1C2=C(N)C13C(=C2)N(OF)POC3Cl",
                    1.0
                ],
                [
                    "CC(F)C1C2=C(N(Cl)OF)C13COPNC3=C2",
                    1.0
                ],
                [
                    "CC(F)C1C2=C(Cl)C13C(=C2)NP(ON)OC3F",
                    1.0
                ],
                [
                    "CC(F)C1=C2NP(Cl)OCC23C(N)=C1C3OF",
                    1.0
                ],
                [
                    "CC(F)C1=C2NP(Cl)OC(F)C23C=C1C3ON",
                    1.0
                ],
                [
                    "CC(F)C1=C2NP(Cl)OC(F)C23C(N)=C1C3O",
                    1.0
                ],
                [
                    "CC(F)C1=C2N(ON)P(Cl)OC(F)C23C=C1C3",
                    1.0
                ],
                [
                    "CC(F)C1=C2N(OF)P(Cl)OCC23CC1=C3N",
                    1.0
                ],
                [
                    "CC(F)C1=C2N(OCl)POC(NF)C23C=C1C3",
                    1.0
                ],
                [
                    "CC(F)C1=C2N(O)P(Cl)OCC23CC1=C3NF",
                    1.0
                ],
                [
                    "CC(F)C1=C2N(O)P(Cl)OC(NF)C23C=C1C3",
                    1.0
                ],
                [
                    "CC(F)C1=C2N(O)OCC23CC1=C3N(F)PCl",
                    1.0
                ],
                [
                    "CC(F)C1=C(N(O)P(O)F)C2(C)C3=C1C32NCl",
                    1.0
                ],
                [
                    "CC(F)C1(F)OP(ON)NC2=CC3=C(Cl)C21C3",
                    1.0
                ],
                [
                    "CC(F)C1(Cl)OPN(OF)C2=CC3=C(N)C21C3",
                    1.0
                ],
                [
                    "CC(F)C1(Cl)ONC2=CC3=C(NOF)C21C3P",
                    1.0
                ],
                [
                    "CC(F)C1(Cl)ON(OF)C2=CC3=C(N)C21C3P",
                    1.0
                ],
                [
                    "CC(F)(P)C1(Cl)ONC2=CC3=C(N)C21C3(O)F",
                    1.0
                ],
                [
                    "CC(F)(P)C1(Cl)ON(OF)C2=CC3=C(N)C21C3",
                    1.0
                ],
                [
                    "CC(F)(NF)C1=C2N(O)P(Cl)OCC23C=C1C3",
                    1.0
                ],
                [
                    "CC(F)(NCl)C1=C(NOP(O)F)C2(C)C3=C1C32",
                    1.0
                ],
                [
                    "CC(F)(NCl)C1=C(NO)C2(CP(O)F)C3=C1C32",
                    1.0
                ],
                [
                    "CC(F)(NCl)C1=C(N(O)P(O)F)C2(C)C3=C1C32",
                    1.0
                ],
                [
                    "CC(F)(Cl)PC1ON(O)C2=CC3=C(NF)C21C3",
                    1.0
                ],
                [
                    "CC(F)(Cl)C1ON(OF)C2=CC3=C(NP)C21C3",
                    1.0
                ],
                [
                    "CC(F)(Cl)C1ON(O)C2=CC3=C(N(F)P)C21C3",
                    1.0
                ],
                [
                    "CC(F)(Cl)C1C2=C(NOF)C13COPNC3=C2",
                    1.0
                ],
                [
                    "CC(F)(Cl)C1=CC23C(N)=C1C2N(O)OC3(F)P",
                    1.0
                ],
                [
                    "CC(F)(Cl)C1=C2NOC(P)(NF)C23CC1=C3O",
                    1.0
                ],
                [
                    "CC(F)(Cl)C1=C2N(OF)POCC23CC1=C3N",
                    1.0
                ],
                [
                    "CC(F)(Cl)C1=C2N(OF)OCC23CC1=C3NP",
                    1.0
                ],
                [
                    "CC(F)(Cl)C1=C2N(OF)OCC23C(NCP)=C13",
                    1.0
                ],
                [
                    "CC(F)(Cl)C1=C2N(OF)OC(P)C23CC1=C3N",
                    1.0
                ],
                [
                    "CC(F)(Cl)C1=C2N(O)POC(F)C23CC1=C3N",
                    1.0
                ],
                [
                    "CC(F)(Cl)C1=C2N(O)P(F)OCC23CC1=C3N",
                    1.0
                ],
                [
                    "CC(F)(Cl)C1=C2N(O)OCC23CC1=C3N(F)P",
                    1.0
                ],
                [
                    "CC(F)(Cl)C1=C2N(O)OCC(P)C23C(NF)=C13",
                    1.0
                ],
                [
                    "CC(F)(Cl)C1=C2N(O)OC(P)C23CC1=C3NF",
                    1.0
                ],
                [
                    "CC(F)(Cl)C1=C2N(O)OC(P)(NF)C23C=C1C3",
                    1.0
                ],
                [
                    "CC(F)(Cl)C1=C2N(O)OC(F)(P)C23CC1=C3N",
                    1.0
                ],
                [
                    "CC(F)(Cl)C1=C2N(O)C(P)C23C(NF)=C1C3O",
                    1.0
                ],
                [
                    "CC(F)(Cl)C1=C2N(F)OC(PO)C23CC1=C3N",
                    1.0
                ],
                [
                    "CC(F)(Cl)C1=C2N(F)OC(PO)C2(CN)C#C1",
                    1.0
                ],
                [
                    "CC(F)(Cl)C1=C2N(F)OC(O)(P)C23CC1=C3N",
                    1.0
                ],
                [
                    "CC(F)(Cl)C1=C2C3C(N)=C1C3C(F)(P)ON2O",
                    1.0
                ],
                [
                    "CC(F)(Cl)C1=C(N(OF)P=O)C2(C)CC1=C2N",
                    1.0
                ],
                [
                    "CC(F)(C1=C2N(O)POCC23C=C1C3)N(F)Cl",
                    1.0
                ],
                [
                    "CC(F)(C1=C2C3C=C1C3OPN2O)N(F)CCl",
                    1.0
                ],
                [
                    "CC(Cl)N1POC(OF)C23C1=CC(=C2N)C3F",
                    1.0
                ],
                [
                    "CC(Cl)C1=C2N(O)POC(NF)C23C=C1C3F",
                    1.0
                ],
                [
                    "CC(Cl)C1=C2N(O)OC(F)(PF)C23CC1=C3N",
                    1.0
                ],
                [
                    "CC(Cl)(CF)C1=C2N(OF)OC23CC1=C3NP",
                    1.0
                ],
                [
                    "CC(C1=C2N(OF)POCC23C=C1C3)N(F)Cl",
                    1.0
                ],
                [
                    "CC(C1=C2N(OF)OCC23C(NP)=C13)C(F)Cl",
                    1.0
                ],
                [
                    "CC(C1=C2N(O)P(Cl)OCC23C=C1C3)N(F)F",
                    1.0
                ],
                [
                    "CC(C1=C2CC3(C=C1C3)OP(Cl)N2O)N(F)F",
                    1.0
                ]
            ],
            "execution_time": 13.80939531326294,
            "number_scoring_function_calls": 1000,
            "metadata": {
                "top_250": 1.0,
                "internal_similarity_max": 0.6923076923076923,
                "internal_similarity_mean": 0.16247127725917726,
                "internal_similarity_histogram_density": [
                    [
                        1.0976,
                        6.8416,
                        1.6342399999999995,
                        0.30144000000000004,
                        0.09696000000000002,
                        0.02175999999999998,
                        0.006400000000000002,
                        0.0,
                        0.0,
                        0.0
                    ]
                ],
                "internal_similarity_histogram_bins": [
                    [
                        0.0,
                        0.1,
                        0.2,
                        0.30000000000000004,
                        0.4,
                        0.5,
                        0.6000000000000001,
                        0.7000000000000001,
                        0.8,
                        0.9,
                        1.0
                    ]
                ]
            }
        },
        {
            "benchmark_name": "Median molecules 1",
            "score": 0.4546897198052908,
            "optimized_molecules": [
                [
                    "CC1CCC2CC(=O)C(C)(CCC(C(C)C)C(O)C1)C2(C)C",
                    0.4745762711864407
                ],
                [
                    "CC1CCC2(C)C(=O)CC(CCC(C(C)C)C(O)C1)C2(C)C",
                    0.4745762711864407
                ],
                [
                    "CC(C)C1CCC2(C)C(=O)CC(CC1O)C2(C)C",
                    0.4738035414793428
                ],
                [
                    "CC(C)C1CCC2CC(=O)C(C)(CCC1O)C2(C)C",
                    0.46032847487588874
                ],
                [
                    "CC(C)C1CC(=O)C2(C)CCC(CC1O)C2(C)C",
                    0.458682472293863
                ],
                [
                    "CC1CCC2CCC(C)(C(=O)CC(C(C)C)C(O)C1)C2(C)C",
                    0.45
                ],
                [
                    "CC1CCC(C(C)C)C(O)CCC2(C)C(=O)CC(C1)C2(C)C",
                    0.45
                ],
                [
                    "CC1CCC(C(C)C)C(O)CC2CCC(C)(C(=O)C1)C2(C)C",
                    0.45
                ],
                [
                    "CC1CCC(C(C)C)C(O)CC2CC(=O)C(C)(CC1)C2(C)C",
                    0.45
                ],
                [
                    "CC1CCC(C(C)C)C(O)CC(=O)C2(C)CCC(C1)C2(C)C",
                    0.45
                ],
                [
                    "CC1CC(=O)C2(C)CCC(CCC(C(C)C)C(O)C1)C2(C)C",
                    0.45
                ],
                [
                    "CC1CCC2CC(=O)C(C)(CC(C(C)C)C(O)C1)C2(C)C",
                    0.44801076831712416
                ],
                [
                    "CC1CCC2(C)C(=O)CC(CC(C(C)C)C(O)C1)C2(C)C",
                    0.44801076831712416
                ],
                [
                    "CC1CC(O)C(C(C)C)CCC2CC(=O)C(C)(C1)C2(C)C",
                    0.44801076831712416
                ],
                [
                    "CC1CC(O)C(C(C)C)CCC2(C)C(=O)CC(C1)C2(C)C",
                    0.44801076831712416
                ],
                [
                    "CC(C)C1CCC2CCC(C)(C(=O)CC1O)C2(C)C",
                    0.4476660119995655
                ],
                [
                    "CC(C)C1CCC2CC(=O)C(C)(CC1O)C2(C)C",
                    0.4468887036332465
                ],
                [
                    "CC(C)C1CCC2(C)C(=O)CC(CCC1O)C2(C)C",
                    0.44585082870893744
                ],
                [
                    "CC(C)C1CC2CCC(C)(C(=O)CC1O)C2(C)C",
                    0.443613573862942
                ],
                [
                    "CC(C)C1CC2CC(=O)C(C)(CCC1O)C2(C)C",
                    0.443613573862942
                ],
                [
                    "CC1CCCC2CC(=O)C(C)(CCC(C(C)C)C(O)C1)C2(C)C",
                    0.43994134506405985
                ],
                [
                    "CC1CCCC2(C)C(=O)CC(CCC(C(C)C)C(O)C1)C2(C)C",
                    0.43994134506405985
                ],
                [
                    "CC1CCC2CC(=O)C(C)(CCCC(C(C)C)C(O)C1)C2(C)C",
                    0.43994134506405985
                ],
                [
                    "CC1CCC2(C)C(=O)CC(CCCC(C(C)C)C(O)C1)C2(C)C",
                    0.43994134506405985
                ],
                [
                    "CC1CCC(O)C(C(C)C)CCC2(C)C(=O)CC(C1)C2(C)C",
                    0.4379535120175709
                ],
                [
                    "CC1CCC2CC(=O)C(C)(CCC(O)C(C(C)C)C1)C2(C)C",
                    0.4374487394792124
                ],
                [
                    "CC(C)C1CCC(=O)C2(C)CCC(CC1O)C2(C)C",
                    0.43605676539356963
                ],
                [
                    "CC1CCC2(C)C(=O)CC(CC(O)C(C(C)C)C1)C2(C)C",
                    0.435285750066007
                ],
                [
                    "CC1CCC(C(C)C)C(O)CC2CC(=O)C(C)(C1)C2(C)C",
                    0.435285750066007
                ],
                [
                    "CC1CCC(C(C)C)C(O)CC2(C)C(=O)CC(C1)C2(C)C",
                    0.435285750066007
                ],
                [
                    "CC1CC(O)C(C(C)C)CC(=O)C2(C)CCC(C1)C2(C)C",
                    0.435285750066007
                ],
                [
                    "CC1CC(=O)C2(C)CCC(CC(C(C)C)C(O)C1)C2(C)C",
                    0.435285750066007
                ],
                [
                    "CC(C)C1CCCC2(C)C(=O)CC(CC1O)C2(C)C",
                    0.43513363202883826
                ],
                [
                    "CC1CCC2CC(O)C(C(C)C)CCC(C)(C(=O)C1)C2(C)C",
                    0.4262295081967213
                ],
                [
                    "CC1CCC2(C)C(=O)CC(O)C(C(C)C)CCC(C1)C2(C)C",
                    0.4262295081967213
                ],
                [
                    "CC1CCC2CCC(C)(C(=O)CC(O)C(C(C)C)C1)C2(C)C",
                    0.42597137568529864
                ],
                [
                    "CC1CCC(O)C(C(C)C)CC(=O)C2(C)CCC(C1)C2(C)C",
                    0.42597137568529864
                ],
                [
                    "CC1CCC2CC(=O)C(C)(CCC(C(C)S)C(O)C1)C2(C)C",
                    0.4251952027621871
                ],
                [
                    "CC1CCC2CC(=O)C(C)(CCC(C(C)P)C(O)C1)C2(C)C",
                    0.4251952027621871
                ],
                [
                    "CC1CCC2CC(=O)C(C)(CCC(C(C)O)C(O)C1)C2(C)C",
                    0.4251952027621871
                ],
                [
                    "CC1CCC2CC(=O)C(C)(CCC(C(C)N)C(O)C1)C2(C)C",
                    0.4251952027621871
                ],
                [
                    "CC1CCC2CC(=O)C(C)(CCC(C(C)F)C(O)C1)C2(C)C",
                    0.4251952027621871
                ],
                [
                    "CC1CCC2CC(=O)C(C)(CCC(C(C)Cl)C(O)C1)C2(C)C",
                    0.4251952027621871
                ],
                [
                    "CC1CCC2CC(=O)C(C)(CCC(C(C)Br)C(O)C1)C2(C)C",
                    0.4251952027621871
                ],
                [
                    "CC1CCC2(C)C(=O)CC(CCC(O)C(C(C)C)C1)C2(C)C",
                    0.4251952027621871
                ],
                [
                    "CC1CCC2(C)C(=O)CC(CCC(C(C)S)C(O)C1)C2(C)C",
                    0.4251952027621871
                ],
                [
                    "CC1CCC2(C)C(=O)CC(CCC(C(C)P)C(O)C1)C2(C)C",
                    0.4251952027621871
                ],
                [
                    "CC1CCC2(C)C(=O)CC(CCC(C(C)O)C(O)C1)C2(C)C",
                    0.4251952027621871
                ],
                [
                    "CC1CCC2(C)C(=O)CC(CCC(C(C)N)C(O)C1)C2(C)C",
                    0.4251952027621871
                ],
                [
                    "CC1CCC2(C)C(=O)CC(CCC(C(C)F)C(O)C1)C2(C)C",
                    0.4251952027621871
                ],
                [
                    "CC1CCC2(C)C(=O)CC(CCC(C(C)Cl)C(O)C1)C2(C)C",
                    0.4251952027621871
                ],
                [
                    "CC1CCC2(C)C(=O)CC(CCC(C(C)Br)C(O)C1)C2(C)C",
                    0.4251952027621871
                ],
                [
                    "CC(C)C1CCC2CC(=O)C(C)(CCC(S)CC1O)C2(C)C",
                    0.4251952027621871
                ],
                [
                    "CC(C)C1CCC2CC(=O)C(C)(CCC(P)CC1O)C2(C)C",
                    0.4251952027621871
                ],
                [
                    "CC(C)C1CCC2CC(=O)C(C)(CCC(O)CC1O)C2(C)C",
                    0.4251952027621871
                ],
                [
                    "CC(C)C1CCC2CC(=O)C(C)(CCC(N)CC1O)C2(C)C",
                    0.4251952027621871
                ],
                [
                    "CC(C)C1CCC2CC(=O)C(C)(CCC(F)CC1O)C2(C)C",
                    0.4251952027621871
                ],
                [
                    "CC(C)C1CCC2CC(=O)C(C)(CCC(Cl)CC1O)C2(C)C",
                    0.4251952027621871
                ],
                [
                    "CC(C)C1CCC2CC(=O)C(C)(CCC(Br)CC1O)C2(C)C",
                    0.4251952027621871
                ],
                [
                    "CC(C)C1CCC2CC(=O)C(C)(CCCC1O)C2(C)C",
                    0.4242640687119285
                ],
                [
                    "CC1CCC2CC(=O)C(C)(CC(O)C(C(C)C)C1)C2(C)C",
                    0.423728813559322
                ],
                [
                    "CC1CCC2(C)C(=O)CC(C(C)C)C(O)CC(C1)C2(C)C",
                    0.4234505222898966
                ],
                [
                    "CC1CC(=O)C2(C)CCC(C(C)C)C(O)CC(C1)C2(C)C",
                    0.4234505222898966
                ],
                [
                    "CC(C)C1CCC2(C)C(=O)CCC(CC1O)C2(C)C",
                    0.42334475220649564
                ],
                [
                    "CC1CCC2CC(C)(C(=O)CC(C(C)C)C(O)C1)C2(C)C",
                    0.4226135862856293
                ],
                [
                    "CC1CCC(C(C)C)C(O)CC2CC(C)(C(=O)C1)C2(C)C",
                    0.4226135862856293
                ],
                [
                    "CC1CCC(C(C)C)C(O)CC(=O)C2(C)CC(C1)C2(C)C",
                    0.4226135862856293
                ],
                [
                    "CC1CC(=O)C2(C)CCC(CC(O)C(C(C)C)C1)C2(C)C",
                    0.4226135862856293
                ],
                [
                    "CC1CC(=O)C2(C)CC(CCC(C(C)C)C(O)C1)C2(C)C",
                    0.4226135862856293
                ],
                [
                    "CC(C)C1CCCC2CC(=O)C(C)(CCC1O)C2(C)C",
                    0.4225001481984198
                ],
                [
                    "CC(C)C1CCC2(C)C(=O)CC(CCCC1O)C2(C)C",
                    0.4225001481984198
                ],
                [
                    "CC(C)C1CCC2CC(=O)C(C)(CCC(O)C1C)C2(C)C",
                    0.421211769587116
                ],
                [
                    "CC(C)C1CCC2CC(C)(C(=O)CC1O)C2(C)C",
                    0.42047525605008473
                ],
                [
                    "CC(C)C1CCC2(C)C(=O)CC(CC1O)C2(C)S",
                    0.42047525605008473
                ],
                [
                    "CC(C)C1CCC2(C)C(=O)CC(CC1O)C2(C)P",
                    0.42047525605008473
                ],
                [
                    "CC(C)C1CCC2(C)C(=O)CC(CC1O)C2(C)O",
                    0.42047525605008473
                ],
                [
                    "CC(C)C1CCC2(C)C(=O)CC(CC1O)C2(C)N",
                    0.42047525605008473
                ],
                [
                    "CC(C)C1CCC2(C)C(=O)CC(CC1O)C2(C)F",
                    0.42047525605008473
                ],
                [
                    "CC(C)C1CCC2(C)C(=O)CC(CC1O)C2(C)Cl",
                    0.42047525605008473
                ],
                [
                    "CC(C)C1CCC2(C)C(=O)CC(CC1O)C2(C)Br",
                    0.42047525605008473
                ],
                [
                    "CC1CCCCC2CC(=O)C(C)(CCC(C(C)C)C(O)C1)C2(C)C",
                    0.41979015736886477
                ],
                [
                    "CC1CCCCC2(C)C(=O)CC(CCC(C(C)C)C(O)C1)C2(C)C",
                    0.41979015736886477
                ],
                [
                    "CC1CCC2CC(=O)C(C)(CCCCC(C(C)C)C(O)C1)C2(C)C",
                    0.41979015736886477
                ],
                [
                    "CC1CCC2(C)C(=O)CC(CCCCC(C(C)C)C(O)C1)C2(C)C",
                    0.41979015736886477
                ],
                [
                    "CC(C)C1CC(=O)C2(C)CCC(CCC1O)C2(C)C",
                    0.41953597014763633
                ],
                [
                    "CC(C)C1CC2(C)C(=O)CC(CCC1O)C2(C)C",
                    0.4184137043778615
                ],
                [
                    "CC(C)C1CCC2(C)C(=O)CC(CC(O)C1C)C2(C)C",
                    0.4183300132670378
                ],
                [
                    "CC(C)C1CC2CCC(C)(C(=O)CC(O)C1C)C2(C)C",
                    0.4183300132670378
                ],
                [
                    "CC(C)C1CC2CC(=O)C(C)(CCC(O)C1C)C2(C)C",
                    0.4183300132670378
                ],
                [
                    "CC(C)C1CC(=O)C2(C)CCC(CC(O)C1C)C2(C)C",
                    0.4183300132670378
                ],
                [
                    "CC1CCC2CC(=O)C(C)(CCC(C(C)C)C(O)CC(C)C1)C2(C)C",
                    0.417910447761194
                ],
                [
                    "CC1CCC2(C)C(=O)CC(CCC(C(C)C)C(O)CC(C)C1)C2(C)C",
                    0.417910447761194
                ],
                [
                    "CC1CCC2(C)C(=O)CC(CC(C)CCC(C(C)C)C(O)C1)C2(C)C",
                    0.417690364554548
                ],
                [
                    "CC1CC(=O)C2(C)CCC(CC(C)CCC(C(C)C)C(O)C1)C2(C)C",
                    0.417690364554548
                ],
                [
                    "CC1CCC2CC(=O)C(C)(CCC(O)C1)C2(C)C",
                    0.41753340038353265
                ],
                [
                    "CC1CCCC2CCC(C)(C(=O)CC(C(C)C)C(O)C1)C2(C)C",
                    0.4172614801981401
                ],
                [
                    "CC1CCCC2(C)C(=O)CC(CC(O)C(C(C)C)CC1)C2(C)C",
                    0.4172614801981401
                ],
                [
                    "CC1CCC(C(C)C)C(O)CCCC2(C)C(=O)CC(C1)C2(C)C",
                    0.4172614801981401
                ],
                [
                    "CC1CC(=O)C2(C)CCC(CCCC(C(C)C)C(O)C1)C2(C)C",
                    0.4172614801981401
                ],
                [
                    "CC(C)C1CCC2CC(=O)C(C)(CCC1C)C2(C)C",
                    0.4169606805807075
                ]
            ],
            "execution_time": 424666.2386813164,
            "number_scoring_function_calls": 31242809,
            "metadata": {
                "top_1": 0.4745762711864407,
                "top_10": 0.4591967031021976,
                "top_100": 0.43029618512723417,
                "internal_similarity_max": 0.9523809523809523,
                "internal_similarity_mean": 0.6270140431307777,
                "internal_similarity_histogram_density": [
                    [
                        0.1,
                        0.0,
                        0.0,
                        0.0,
                        0.30000000000000004,
                        3.585999999999997,
                        3.8560000000000008,
                        1.7500000000000004,
                        0.3580000000000001,
                        0.05000000000000001
                    ]
                ],
                "internal_similarity_histogram_bins": [
                    [
                        0.0,
                        0.1,
                        0.2,
                        0.30000000000000004,
                        0.4,
                        0.5,
                        0.6000000000000001,
                        0.7000000000000001,
                        0.8,
                        0.9,
                        1.0
                    ]
                ]
            }
        },
        {
            "benchmark_name": "Median molecules 2",
            "score": 0.29229012026822754,
            "optimized_molecules": [
                [
                    "CCCc1nc2[nH]c1C1N3C(=C4OCO4)CC3C(=O)N(C)CC(=O)N1C(P)c1ccc(OCC)c-2c1",
                    0.29700014850011136
                ],
                [
                    "CCCc1nc2[nH]c1C1N3C(=C4OCO4)CC3C(=O)N(C)CC(=O)N1C(N)c1ccc(OCC)c-2c1",
                    0.29700014850011136
                ],
                [
                    "CCCc1nc2[nH]c1C1N3C(=C4OCO4)CC3C(=O)N(C)CC(=O)N1C(Br)c1ccc(OCC)c-2c1",
                    0.29700014850011136
                ],
                [
                    "CCCc1nc2[nH]c1C1N3C(=O)CC3C(=O)N(C)CC(=O)N1C(C)c1ccc(OCC)c-2c1",
                    0.2923545718600473
                ],
                [
                    "CCCc1nc2[nH]c1C1N3C(=C4OCO4)CC3C(=O)N(C)CC(=O)N1C(CP)c1ccc(OCC)c-2c1",
                    0.2922223546254474
                ],
                [
                    "CCCc1nc2[nH]c1C1N3C(=C4OCO4)CC3C(=O)N(C)CC(=O)N1C(CO)c1ccc(OCC)c-2c1",
                    0.2922223546254474
                ],
                [
                    "CCCc1nc2[nH]c1C1N3C(=C4CO4)CC3C(=O)N(C)CC(=O)N1C(C)c1ccc(OCC)c-2c1",
                    0.29074629110366706
                ],
                [
                    "CCCc1nc2[nH]c1CC1N3C(=C4OCO4)CC3C(=O)N(C)CC(=O)N1C(P)c1ccc(OCC)c-2c1",
                    0.2905575871621729
                ],
                [
                    "CCCc1nc2[nH]c1C1N3C(=C4CCO4)CC3C(=O)N(C)CC(=O)N1C(C)c1ccc(OCC)c-2c1",
                    0.2893612774381928
                ],
                [
                    "CCCc1nc2[nH]c1CC1N3C(=O)CC3C(=O)N(C)CC(=O)N1C(C)c1ccc(OCC)c-2c1",
                    0.28919736320567463
                ],
                [
                    "CCCc1nc2[nH]c1C1N3C(=C4OCO4)CC3C(=O)N(C)CC(=O)N1C(C(O)P)c1ccc(OCC)c-2c1",
                    0.28912165479145596
                ],
                [
                    "CCCc1nc2[nH]c1C1N3C(=S)CC3C(=O)N(C)CC(=O)N1C(C)c1ccc(OCC)c-2c1",
                    0.2888987404645874
                ],
                [
                    "CCCc1nc2[nH]c1C1N3C(=P)CC3C(=O)N(C)CC(=O)N1C(C)c1ccc(OCC)c-2c1",
                    0.2888987404645874
                ],
                [
                    "CCCc1nc2[nH]c1C1N3C(=O)CC3C(=O)N(C)CC(=O)N1C(S)c1ccc(OCC)c-2c1",
                    0.2888987404645874
                ],
                [
                    "CCCc1nc2[nH]c1C1N3C(=O)CC3C(=O)N(C)CC(=O)N1C(P)c1ccc(OCC)c-2c1",
                    0.2888987404645874
                ],
                [
                    "CCCc1nc2[nH]c1C1N3C(=O)CC3C(=O)N(C)CC(=O)N1C(O)c1ccc(OCC)c-2c1",
                    0.2888987404645874
                ],
                [
                    "CCCc1nc2[nH]c1C1N3C(=O)CC3C(=O)N(C)CC(=O)N1C(N)c1ccc(OCC)c-2c1",
                    0.2888987404645874
                ],
                [
                    "CCCc1nc2[nH]c1C1N3C(=O)CC3C(=O)N(C)CC(=O)N1C(F)c1ccc(OCC)c-2c1",
                    0.2888987404645874
                ],
                [
                    "CCCc1nc2[nH]c1C1N3C(=O)CC3C(=O)N(C)CC(=O)N1C(Cl)c1ccc(OCC)c-2c1",
                    0.2888987404645874
                ],
                [
                    "CCCc1nc2[nH]c1C1N3C(=O)CC3C(=O)N(C)CC(=O)N1C(Br)c1ccc(OCC)c-2c1",
                    0.2888987404645874
                ],
                [
                    "CCCc1nc2[nH]c1C1N3C(=N)CC3C(=O)N(C)CC(=O)N1C(C)c1ccc(OCC)c-2c1",
                    0.2888987404645874
                ],
                [
                    "C=C1CC2C(=O)N(C)CC(=O)N3C(C)c4ccc(OCC)c(c4)-c4nc(CCC)c([nH]4)C3N12",
                    0.2888987404645874
                ],
                [
                    "CCCc1nc2[nH]c1C1N3CCC3C(=O)N(C)CC(=O)N1C(C)c1ccc(OCC)c-2c1",
                    0.2887423007037195
                ],
                [
                    "CCCc1nc2[nH]c1C1N3C(=C4OCO4)CC3C(=O)N(C)CC(=O)N1C(S)C(S)c1ccc(OCC)c-2c1",
                    0.2875958509959442
                ],
                [
                    "CCCc1nc2[nH]c1C1N3C(=C4OCO4)CC3C(=O)N(C)CC(=O)N1C(S)C(P)c1ccc(OCC)c-2c1",
                    0.2875958509959442
                ],
                [
                    "CCCc1nc2[nH]c1C1N3C(=O)CC3C(=O)N(C)CC(=O)N1C(SC)c1ccc(OCC)c-2c1",
                    0.2874400773925086
                ],
                [
                    "CCCc1nc2[nH]c1C1N3C(=O)CC3C(=O)N(C)CC(=O)N1C(PC)c1ccc(OCC)c-2c1",
                    0.2874400773925086
                ],
                [
                    "CCCc1nc2[nH]c1C1N3C(=O)CC3C(=O)N(C)CC(=O)N1C(OC)c1ccc(OCC)c-2c1",
                    0.2874400773925086
                ],
                [
                    "CCCc1nc2[nH]c1C1N3C(=O)CC3C(=O)N(C)CC(=O)N1C(NC)c1ccc(OCC)c-2c1",
                    0.2874400773925086
                ],
                [
                    "CCCc1nc2[nH]c1C1N3C(=O)CC3C(=O)N(C)CC(=O)N1C(CC)c1ccc(OCC)c-2c1",
                    0.2874400773925086
                ],
                [
                    "CCCc1nc2[nH]c1C1N3C(=C4CO4)CC3C(=O)N(C)CC(=O)N1C(S)c1ccc(OCC)c-2c1",
                    0.2873459683352547
                ],
                [
                    "CCCc1nc2[nH]c1C1N3C(=C4CO4)CC3C(=O)N(C)CC(=O)N1C(P)c1ccc(OCC)c-2c1",
                    0.2873459683352547
                ],
                [
                    "CCCc1nc2[nH]c1C1N3C(=C4CO4)CC3C(=O)N(C)CC(=O)N1C(O)c1ccc(OCC)c-2c1",
                    0.2873459683352547
                ],
                [
                    "CCCc1nc2[nH]c1C1N3C(=C4CO4)CC3C(=O)N(C)CC(=O)N1C(N)c1ccc(OCC)c-2c1",
                    0.2873459683352547
                ],
                [
                    "CCCc1nc2[nH]c1C1N3C(=C4CO4)CC3C(=O)N(C)CC(=O)N1C(F)c1ccc(OCC)c-2c1",
                    0.2873459683352547
                ],
                [
                    "CCCc1nc2[nH]c1C1N3C(=C4CO4)CC3C(=O)N(C)CC(=O)N1C(Cl)c1ccc(OCC)c-2c1",
                    0.2873459683352547
                ],
                [
                    "CCCc1nc2[nH]c1C1N3C(=C4CO4)CC3C(=O)N(C)CC(=O)N1C(Br)c1ccc(OCC)c-2c1",
                    0.2873459683352547
                ],
                [
                    "CCCc1nc2[nH]c1C1N3C(=C4COCO4)CC3C(=O)N(C)CC(=O)N1C(C)c1ccc(OCC)c-2c1",
                    0.28729720245711154
                ],
                [
                    "CCCc1nc2[nH]c1C1N3CC(=C4OCO4)CC3C(=O)N(C)CC(=O)N1C(P)c1ccc(OCC)c-2c1",
                    0.28703696943046897
                ],
                [
                    "CCCc1nc2[nH]c1C1N3CC(=C4OCO4)CC3C(=O)N(C)CC(=O)N1C(Br)c1ccc(OCC)c-2c1",
                    0.28703696943046897
                ],
                [
                    "CCCc1nc2[nH]c1C1N(CC(P)c3ccc(OCC)c-2c3)C(=O)CN(C)C(=O)C2CC(=C3OCO3)N21",
                    0.28703696943046897
                ],
                [
                    "CCCc1nc2[nH]c1C1N(C(=O)CN(C)C(=O)C3CC(=C4OCO4)N31)C(P)Cc1ccc(OCC)c-2c1",
                    0.28703696943046897
                ],
                [
                    "CCCc1nc2[nH]c1C1N3C(=C4CC4)CC3C(=O)N(C)CC(=O)N1C(C)c1ccc(OCC)c-2c1",
                    0.2866394288337914
                ],
                [
                    "CCCc1nc2[nH]c1C1N3C(=C4OCO4)CC3C(=O)N(C)CC(=O)N1C(SC)C(P)c1ccc(OCC)c-2c1",
                    0.28641486571132574
                ],
                [
                    "CCCc1nc2[nH]c1C1N(CCc3ccc(OCC)c-2c3)C(=O)CN(C)C(=O)C2CC(=C3OCO3)N21",
                    0.2862580056058398
                ],
                [
                    "CCCc1nc2[nH]c1CCC1N3C(=O)CC3C(=O)N(C)CC(=O)N1C(C)c1ccc(OCC)c-2c1",
                    0.2861408995669754
                ],
                [
                    "CCCc1nc2[nH]c1C1N3C(=C4OCO4)CC3C(=O)N(C)CC(=O)N1C(C1OP1)c1ccc(OCC)c-2c1",
                    0.28608606763566463
                ],
                [
                    "CCCc1nc2[nH]c1C1N3C(=C4CO4)CC3C(=O)N(C)CC(=O)N1C(PC)c1ccc(OCC)c-2c1",
                    0.28603134748451176
                ],
                [
                    "CCCc1nc2[nH]c1C1N3C(=C4CO4)CC3C(=O)N(C)CC(=O)N1C(NC)c1ccc(OCC)c-2c1",
                    0.28603134748451176
                ],
                [
                    "CCCc1nc2[nH]c1C1N3C(=C4CCO4)CC3C(=O)N(C)CC(=O)N1C(P)c1ccc(OCC)c-2c1",
                    0.28603134748451176
                ],
                [
                    "CCCc1nc2[nH]c1C1N3C(=C4CCO4)CC3C(=O)N(C)CC(=O)N1C(O)c1ccc(OCC)c-2c1",
                    0.28603134748451176
                ],
                [
                    "CCCc1nc2[nH]c1C1N3C(=C4CCO4)CC3C(=O)N(C)CC(=O)N1C(F)c1ccc(OCC)c-2c1",
                    0.28603134748451176
                ],
                [
                    "CCCc1nc2[nH]c1C1N3C(=C4CCO4)CC3C(=O)N(C)CC(=O)N1C(Cl)c1ccc(OCC)c-2c1",
                    0.28603134748451176
                ],
                [
                    "CCCc1nc2[nH]c1CC1N3C(=S)CC3C(=O)N(C)CC(=O)N1C(C)c1ccc(OCC)c-2c1",
                    0.2858384283600369
                ],
                [
                    "CCCc1nc2[nH]c1CC1N3C(=P)CC3C(=O)N(C)CC(=O)N1C(C)c1ccc(OCC)c-2c1",
                    0.2858384283600369
                ],
                [
                    "CCCc1nc2[nH]c1CC1N3C(=O)CC3C(=O)N(C)CC(=O)N1C(S)c1ccc(OCC)c-2c1",
                    0.2858384283600369
                ],
                [
                    "CCCc1nc2[nH]c1CC1N3C(=O)CC3C(=O)N(C)CC(=O)N1C(P)c1ccc(OCC)c-2c1",
                    0.2858384283600369
                ],
                [
                    "CCCc1nc2[nH]c1CC1N3C(=O)CC3C(=O)N(C)CC(=O)N1C(O)c1ccc(OCC)c-2c1",
                    0.2858384283600369
                ],
                [
                    "CCCc1nc2[nH]c1CC1N3C(=O)CC3C(=O)N(C)CC(=O)N1C(N)c1ccc(OCC)c-2c1",
                    0.2858384283600369
                ],
                [
                    "CCCc1nc2[nH]c1CC1N3C(=O)CC3C(=O)N(C)CC(=O)N1C(F)c1ccc(OCC)c-2c1",
                    0.2858384283600369
                ],
                [
                    "CCCc1nc2[nH]c1CC1N3C(=O)CC3C(=O)N(C)CC(=O)N1C(Cl)c1ccc(OCC)c-2c1",
                    0.2858384283600369
                ],
                [
                    "CCCc1nc2[nH]c1CC1N3C(=O)CC3C(=O)N(C)CC(=O)N1C(Br)c1ccc(OCC)c-2c1",
                    0.2858384283600369
                ],
                [
                    "CCCc1nc2[nH]c1CC1N3C(=N)CC3C(=O)N(C)CC(=O)N1C(C)c1ccc(OCC)c-2c1",
                    0.2858384283600369
                ],
                [
                    "C=C1CC2C(=O)N(C)CC(=O)N3C(C)c4ccc(OCC)c(c4)-c4nc(CCC)c([nH]4)CC3N12",
                    0.2858384283600369
                ],
                [
                    "CCCc1nc2[nH]c1C1N3C(=C4COC4)CC3C(=O)N(C)CC(=O)N1C(C)c1ccc(OCC)c-2c1",
                    0.28568610613830414
                ],
                [
                    "CCCc1nc2[nH]c1CC1N3CCC3C(=O)N(C)CC(=O)N1C(C)c1ccc(OCC)c-2c1",
                    0.28552255258517834
                ],
                [
                    "CCCc1nc2[nH]c1C1CN3CCC3C(=O)N(C)CC(=O)N1C(C)c1ccc(OCC)c-2c1",
                    0.28552255258517834
                ],
                [
                    "CCCc1nc2[nH]c1C1N3C(=S)CC3C(=O)N(C)CC(=O)N1C(S)c1ccc(OCC)c-2c1",
                    0.28544128209085196
                ],
                [
                    "CCCc1nc2[nH]c1C1N3C(=S)CC3C(=O)N(C)CC(=O)N1C(P)c1ccc(OCC)c-2c1",
                    0.28544128209085196
                ],
                [
                    "CCCc1nc2[nH]c1C1N3C(=S)CC3C(=O)N(C)CC(=O)N1C(O)c1ccc(OCC)c-2c1",
                    0.28544128209085196
                ],
                [
                    "CCCc1nc2[nH]c1C1N3C(=S)CC3C(=O)N(C)CC(=O)N1C(N)c1ccc(OCC)c-2c1",
                    0.28544128209085196
                ],
                [
                    "CCCc1nc2[nH]c1C1N3C(=S)CC3C(=O)N(C)CC(=O)N1C(F)c1ccc(OCC)c-2c1",
                    0.28544128209085196
                ],
                [
                    "CCCc1nc2[nH]c1C1N3C(=S)CC3C(=O)N(C)CC(=O)N1C(Cl)c1ccc(OCC)c-2c1",
                    0.28544128209085196
                ],
                [
                    "CCCc1nc2[nH]c1C1N3C(=S)CC3C(=O)N(C)CC(=O)N1C(Br)c1ccc(OCC)c-2c1",
                    0.28544128209085196
                ],
                [
                    "CCCc1nc2[nH]c1C1N3C(=P)CC3C(=O)N(C)CC(=O)N1C(S)c1ccc(OCC)c-2c1",
                    0.28544128209085196
                ],
                [
                    "CCCc1nc2[nH]c1C1N3C(=P)CC3C(=O)N(C)CC(=O)N1C(P)c1ccc(OCC)c-2c1",
                    0.28544128209085196
                ],
                [
                    "CCCc1nc2[nH]c1C1N3C(=P)CC3C(=O)N(C)CC(=O)N1C(O)c1ccc(OCC)c-2c1",
                    0.28544128209085196
                ],
                [
                    "CCCc1nc2[nH]c1C1N3C(=P)CC3C(=O)N(C)CC(=O)N1C(N)c1ccc(OCC)c-2c1",
                    0.28544128209085196
                ],
                [
                    "CCCc1nc2[nH]c1C1N3C(=P)CC3C(=O)N(C)CC(=O)N1C(F)c1ccc(OCC)c-2c1",
                    0.28544128209085196
                ],
                [
                    "CCCc1nc2[nH]c1C1N3C(=P)CC3C(=O)N(C)CC(=O)N1C(Cl)c1ccc(OCC)c-2c1",
                    0.28544128209085196
                ],
                [
                    "CCCc1nc2[nH]c1C1N3C(=P)CC3C(=O)N(C)CC(=O)N1C(Br)c1ccc(OCC)c-2c1",
                    0.28544128209085196
                ],
                [
                    "CCCc1nc2[nH]c1C1N3C(=N)CC3C(=O)N(C)CC(=O)N1C(S)c1ccc(OCC)c-2c1",
                    0.28544128209085196
                ],
                [
                    "CCCc1nc2[nH]c1C1N3C(=N)CC3C(=O)N(C)CC(=O)N1C(P)c1ccc(OCC)c-2c1",
                    0.28544128209085196
                ],
                [
                    "CCCc1nc2[nH]c1C1N3C(=N)CC3C(=O)N(C)CC(=O)N1C(N)c1ccc(OCC)c-2c1",
                    0.28544128209085196
                ],
                [
                    "CCCc1nc2[nH]c1C1N3C(=N)CC3C(=O)N(C)CC(=O)N1C(F)c1ccc(OCC)c-2c1",
                    0.28544128209085196
                ],
                [
                    "CCCc1nc2[nH]c1C1N3C(=N)CC3C(=O)N(C)CC(=O)N1C(Cl)c1ccc(OCC)c-2c1",
                    0.28544128209085196
                ],
                [
                    "CCCc1nc2[nH]c1C1N3C(=N)CC3C(=O)N(C)CC(=O)N1C(Br)c1ccc(OCC)c-2c1",
                    0.28544128209085196
                ],
                [
                    "C=C1CC2C(=O)N(C)CC(=O)N3C(S)c4ccc(OCC)c(c4)-c4nc(CCC)c([nH]4)C3N12",
                    0.28544128209085196
                ],
                [
                    "C=C1CC2C(=O)N(C)CC(=O)N3C(P)c4ccc(OCC)c(c4)-c4nc(CCC)c([nH]4)C3N12",
                    0.28544128209085196
                ],
                [
                    "C=C1CC2C(=O)N(C)CC(=O)N3C(O)c4ccc(OCC)c(c4)-c4nc(CCC)c([nH]4)C3N12",
                    0.28544128209085196
                ],
                [
                    "C=C1CC2C(=O)N(C)CC(=O)N3C(N)c4ccc(OCC)c(c4)-c4nc(CCC)c([nH]4)C3N12",
                    0.28544128209085196
                ],
                [
                    "C=C1CC2C(=O)N(C)CC(=O)N3C(F)c4ccc(OCC)c(c4)-c4nc(CCC)c([nH]4)C3N12",
                    0.28544128209085196
                ],
                [
                    "C=C1CC2C(=O)N(C)CC(=O)N3C(Cl)c4ccc(OCC)c(c4)-c4nc(CCC)c([nH]4)C3N12",
                    0.28544128209085196
                ],
                [
                    "C=C1CC2C(=O)N(C)CC(=O)N3C(Br)c4ccc(OCC)c(c4)-c4nc(CCC)c([nH]4)C3N12",
                    0.28544128209085196
                ],
                [
                    "CCCc1nc2[nH]c1C1N3CCC3C(=O)N(C)CC(=O)N1C(P)c1ccc(OCC)c-2c1",
                    0.28535526494296115
                ],
                [
                    "CCCc1nc2[nH]c1C1N3CCC3C(=O)N(C)CC(=O)N1C(O)c1ccc(OCC)c-2c1",
                    0.28535526494296115
                ],
                [
                    "CCCc1nc2[nH]c1C1N3CCC3C(=O)N(C)CC(=O)N1C(N)c1ccc(OCC)c-2c1",
                    0.28535526494296115
                ],
                [
                    "CCCc1nc2[nH]c1C1N3CCC3C(=O)N(C)CC(=O)N1C(F)c1ccc(OCC)c-2c1",
                    0.28535526494296115
                ],
                [
                    "CCCc1nc2[nH]c1C1N3CCC3C(=O)N(C)CC(=O)N1C(Cl)c1ccc(OCC)c-2c1",
                    0.28535526494296115
                ],
                [
                    "CCCc1nc2[nH]c1C1N3CCC3C(=O)N(C)CC(=O)N1C(Br)c1ccc(OCC)c-2c1",
                    0.28535526494296115
                ]
            ],
            "execution_time": 9.214274644851685,
            "number_scoring_function_calls": 1000,
            "metadata": {
                "top_1": 0.29700014850011136,
                "top_10": 0.29276622455209833,
                "top_100": 0.28710398775247287,
                "internal_similarity_max": 0.9090909090909091,
                "internal_similarity_mean": 0.6653748398726614,
                "internal_similarity_histogram_density": [
                    [
                        0.1,
                        0.0,
                        0.0,
                        0.0,
                        0.034,
                        1.9179999999999982,
                        5.058000000000002,
                        1.9500000000000004,
                        0.9380000000000002,
                        0.0020000000000000005
                    ]
                ],
                "internal_similarity_histogram_bins": [
                    [
                        0.0,
                        0.1,
                        0.2,
                        0.30000000000000004,
                        0.4,
                        0.5,
                        0.6000000000000001,
                        0.7000000000000001,
                        0.8,
                        0.9,
                        1.0
                    ]
                ]
            }
        },
        {
            "benchmark_name": "Osimertinib MPO",
            "score": 0.938039404601323,
            "optimized_molecules": [
                [
                    "C=NS(=O)Nc1oc2nc3occc3c(cc1N(C)CCN(C)C)OC(O)C(N)(N)n1cc-2[pH]1",
                    0.941314088476557
                ],
                [
                    "C=NS(=O)Nc1oc2nc3occc3c(cc1N(C)CCN(C)C)OC(N)C(N)(O)n1cc-2[pH]1",
                    0.941314088476557
                ],
                [
                    "C=NS(=O)Nc1oc2nc3occc3c(cc1N(C)CCN(C)C)OC(N)C(N)(N)n1cc-2[pH]1",
                    0.941314088476557
                ],
                [
                    "C=NS(=O)Nc1oc2nc3occc3c(cc1N(P)CCN(C)C)OC(N)C(N)(N)n1cc-2[pH]1",
                    0.9401569087003637
                ],
                [
                    "C=NS(=O)Nc1oc2nc3occc3c(cc1N(P)CCN(C)C)OC(N)C(N)(O)n1cc-2[pH]1",
                    0.9392412659821052
                ],
                [
                    "C=NS(=O)Nc1oc2nc3occc3c(cc1N(C)CCN(C)C)OC(N)(N)C(N)n1cc-2[pH]1",
                    0.9384950805897155
                ],
                [
                    "C=NS(=O)Nc1oc2nc3occc3c(cc1N(P)CCN(C)C)OC1(O)NC1(N)n1cc-2[pH]1",
                    0.9380855182559331
                ],
                [
                    "C=NS(=O)Nc1oc2nc3sccc3c(cc1N(P)CCN(C)C)OC(N)(O)C(N)(N)n1cc-2[pH]1",
                    0.937464052434145
                ],
                [
                    "C=NS(=O)Nc1oc2nc3sccc3c(cc1N(C)CCN(C)C)OC(O)(O)C(N)(N)n1cc-2[pH]1",
                    0.937464052434145
                ],
                [
                    "C=NS(=O)Nc1oc2nc3occc3c(cc1N(P)CCN(C)C)OC(N)(O)C(N)(N)n1pc-2[pH]1",
                    0.937464052434145
                ],
                [
                    "C=NS(=O)Nc1oc2nc3occc3c(cc1N(P)CCN(C)C)OC(N)(O)C(N)(N)n1cc-2[pH]1",
                    0.937464052434145
                ],
                [
                    "C=NS(=O)Nc1oc2nc3occc3c(cc1N(C)CCN(C)C)OC(N)(O)C(N)(N)n1cc-2[pH]1",
                    0.937464052434145
                ],
                [
                    "C=NS(=O)Nc1oc2nc3occc3c(cc1N(C)CCN(C)C)OC(N)(N)S(N)(N)n1cc-2[pH]1",
                    0.937464052434145
                ],
                [
                    "C=NS(=O)Nc1oc2nc3occc3c(cc1N(C)CCN(C)C)OC(N)(O)S(N)(N)n1cc-2[pH]1",
                    0.9374623603130575
                ],
                [
                    "C=NS(=O)Nc1oc2nc3occc3c(cc1N(C)CCN(C)C)OC(N)(O)C(N)n1cc-2[pH]1",
                    0.9371424835511806
                ],
                [
                    "C=NS(=O)Nc1oc2nc3occc3c(cc1N(P)CCN(C)C)OC(NN)C(N)(O)n1cc-2[pH]1",
                    0.9355682610297005
                ],
                [
                    "C=NS(=O)Nc1oc2nc3occc3c(cc1N(C)CCN(C)C)OCC(N)C(N)(N)n1cc-2[pH]1",
                    0.9355682610297005
                ],
                [
                    "C=NS(=O)Nc1oc2nc3occc3c(cc1N(C)CCN(C)C)OC(NO)C(N)(O)n1cc-2[pH]1",
                    0.9355682610297005
                ],
                [
                    "C=NS(=O)Nc1oc2nc3occc3c(cc1N(C)CCN(C)C)OC(NO)C(N)(N)n1cc-2[pH]1",
                    0.9355682610297005
                ],
                [
                    "C=NS(=O)Nc1oc2nc3occc3c(cc1N(C)CCN(C)C)OC(N)C(N)(ON)n1cc-2[pH]1",
                    0.9355682610297005
                ],
                [
                    "C=NS(=O)Nc1oc2nc3occc3c(cc1N(C)CCN(C)C)OC(N)(O)N(N)Cn1cc-2[pH]1",
                    0.9355682610297005
                ],
                [
                    "C=NS(=O)Nc1oc2nc3occc3c(cc1N(C)CCN(C)C)OC(N)(O)C(NN)n1cc-2[pH]1",
                    0.9355682610297005
                ],
                [
                    "C=NS(=O)Nc1oc2nc3occc3c(cc1N(C)CCN(C)C)OC(N)(NN)C(N)n1cc-2[pH]1",
                    0.9355682610297005
                ],
                [
                    "C=NS(=O)Nc1oc2nc3occc3c(cc1N(C)CCN(C)C)OC(CN)C(N)(N)n1cc-2[pH]1",
                    0.9355682610297005
                ],
                [
                    "C=NS(=O)Nc1oc2nc3occc3c(OC)cc1N(CCN(C)C)C1C(N)(N)C1(O)n1cc-2[pH]1",
                    0.9355682610297005
                ],
                [
                    "C=NS(=O)Nc1oc2nc3occc3c(OC)cc1N(CCN(C)C)C1(N)C(N)C1(O)n1cc-2[pH]1",
                    0.9355682610297005
                ],
                [
                    "C=NS(=O)Nc1oc2nc3occc3c(cc1N(C)CCN(C)C)OC(CO)C(N)(N)n1cc-2[pH]1",
                    0.93554194854238
                ],
                [
                    "C=NS(=O)Nc1oc2nc3occc3c(cc1N(C)CCN(C)C)OC(CN)C(N)(O)n1cc-2[pH]1",
                    0.93554194854238
                ],
                [
                    "C=NS(=O)Nc1oc2nc3occc3c(cc1N(C)CCN(C)C)OC(O)(O)C(N)n1cc-2[pH]1",
                    0.9355277553111984
                ],
                [
                    "C=NS(=O)Nc1oc2nc3occc3c(cc1N(C)CCN(C)C)OC1NNC1(N)n1cc-2[pH]1",
                    0.9355069751841882
                ],
                [
                    "C=NS(=O)Nc1oc2nc3occc3c(cc1N(P)CCN(C)C)OC(N)C(N)(ON)n1cc-2[pH]1",
                    0.9354573279226615
                ],
                [
                    "C=NS(=O)Nc1oc2nc3occc3c(cc1N(C)CCN(C)C)OC(O)C(N)(N)Cn1cc-2[pH]1",
                    0.9351681280603297
                ],
                [
                    "C=NS(=O)Nc1oc2nc3occc3c(cc1N(C)CCN(C)C)OC(N)C(N)(O)Cn1cc-2[pH]1",
                    0.9351681280603297
                ],
                [
                    "C=NS(=O)Nc1oc2nc3occc3c(cc1N(C)CCN(C)C)OC(N)(O)C(N)Cn1cc-2[pH]1",
                    0.9351681280603297
                ],
                [
                    "C=NS(=O)Nc1oc2nc3occc3c(cc1N(C)CCN(C)C)OC(N)(C(N)O)Cn1cc-2[pH]1",
                    0.9351681280603297
                ],
                [
                    "C=NS(=O)Nc1oc2nc3occc3c(cc1N(C)CCN(C)C)OC(N)(ON)C(N)n1cc-2[pH]1",
                    0.9346936506441671
                ],
                [
                    "C=NS(=O)Nc1oc2nc3occc3c(cc1N(C)CCN(C)C)OC(O)(O)C(N)Cn1cc-2[pH]1",
                    0.9345768025482902
                ],
                [
                    "C=NS(=O)Nc1oc2nc3occc3c(cc1N(C)CCN(C)C)OC(N)(C(O)O)Cn1cc-2[pH]1",
                    0.9345768025482902
                ],
                [
                    "C=NS(=S)Nc1oc2nc3occc3c(OC)cc1N(CCN(C)C)C1C(N)(N)C1(O)n1cc-2[pH]1",
                    0.9344250863202946
                ],
                [
                    "C=NS(=S)Nc1oc2nc3occc3c(OC)cc1N(CCN(C)C)C1(N)C(N)C1(O)n1cc-2[pH]1",
                    0.9344250863202946
                ],
                [
                    "C=NS(=O)Nc1oc2nc3occc3c(cc1N(C)CCN(C)C)OC1(N)c3c-2[pH]n3C1(N)N",
                    0.9343649553102753
                ],
                [
                    "C=NS(=O)Nc1oc2nc3occc3c(cc1N(C)CCN(C)C)OCC1(N)NC1(N)n1cc-2[pH]1",
                    0.9336914847572161
                ],
                [
                    "C=NS(=O)Nc1oc2nc3occc3c(cc1N(C)CCN(C)C)OC1(N)ONC1(N)n1cc-2[pH]1",
                    0.9336914847572161
                ],
                [
                    "C=NS(=S)Nc1oc2nc3occc3c(OC)cc1N(CCN(C)C)C1(O)C(N)C1(O)n1cc-2[pH]1",
                    0.9335173784304217
                ],
                [
                    "C=NS(=O)Nc1oc2nc3occc3c(cc1N(P)CCN(C)C)OCC(N)C(N)(N)n1cc-2[pH]1",
                    0.9332230588018242
                ],
                [
                    "C=NS(=O)Nc1oc2nc3occc3c(cc1N(P)CCN(C)C)OC(N)C(N)(CN)n1cc-2[pH]1",
                    0.9332230588018242
                ],
                [
                    "C=NS(=O)Nc1oc2nc3occc3c(cc1N(C)CCN(C)C)OC(N)(O)C1(N)n3cc-2p31",
                    0.9327620458448378
                ],
                [
                    "C=NS(=O)Nc1oc2nc3occc3c(cc1N(C)CCN(C)C)OC(O)(O)C(N)(P)n1cc-2[pH]1",
                    0.9323642008420078
                ],
                [
                    "C=NS(=O)Nc1oc2nc3occc3c(cc1N(C)CCN(C)C)OC(N)(NO)C(N)n1cc-2[pH]1",
                    0.9319936352030664
                ],
                [
                    "C=NS(=O)Nc1oc2nc3occc3c(cc1N(P)CCN(C)C)OC(O)C(N)(CN)n1cc-2[pH]1",
                    0.9319813923820885
                ],
                [
                    "C=PS(=O)Nc1oc2nc3occc3c(cc1N(C)CCN(C)C)OC(N)C(O)C(N)(N)n1cc-2[pH]1",
                    0.9318333830427409
                ],
                [
                    "C=NS(=O)Nc1oc2nc3sccc3c(cc1N(P)CCN(C)C)OC(N)(O)C(N)(N)Cn1cc-2[pH]1",
                    0.9318333830427409
                ],
                [
                    "C=NS(=O)Nc1oc2nc3sccc3c(cc1N(C)CCN(C)C)OC(O)(ON)C(N)(N)n1cc-2[pH]1",
                    0.9318333830427409
                ],
                [
                    "C=NS(=O)Nc1oc2nc3sccc3c(cc1N(C)CCN(C)C)OC(O)(O)C(N)(CN)n1cc-2[pH]1",
                    0.9318333830427409
                ],
                [
                    "C=NS(=O)Nc1oc2nc3sccc3c(cc1N(C)CCN(C)C)OC(O)(CO)C(N)(N)n1cc-2[pH]1",
                    0.9318333830427409
                ],
                [
                    "C=NS(=O)Nc1oc2nc3occc3c(cc1N(P)PCN(C)C)OC(N)(O)C(N)(ON)n1cc-2[pH]1",
                    0.9318333830427409
                ],
                [
                    "C=NS(=O)Nc1oc2nc3occc3c(cc1N(P)CCN(C)C)OCC(N)(O)C(N)(N)n1cc-2[pH]1",
                    0.9318333830427409
                ],
                [
                    "C=NS(=O)Nc1oc2nc3occc3c(cc1N(P)CCN(C)C)OC(O)(NS)C(N)(O)n1cc-2[pH]1",
                    0.9318333830427409
                ],
                [
                    "C=NS(=O)Nc1oc2nc3occc3c(cc1N(P)CCN(C)C)OC(O)(NN)C(N)(S)n1cc-2[pH]1",
                    0.9318333830427409
                ],
                [
                    "C=NS(=O)Nc1oc2nc3occc3c(cc1N(P)CCN(C)C)OC(O)(NN)C(N)(N)n1pc-2[pH]1",
                    0.9318333830427409
                ],
                [
                    "C=NS(=O)Nc1oc2nc3occc3c(cc1N(P)CCN(C)C)OC(O)(NN)C(N)(N)n1cc-2[pH]1",
                    0.9318333830427409
                ],
                [
                    "C=NS(=O)Nc1oc2nc3occc3c(cc1N(P)CCN(C)C)OC(N)(O)CC(N)(N)n1cc-2[pH]1",
                    0.9318333830427409
                ],
                [
                    "C=NS(=O)Nc1oc2nc3occc3c(cc1N(P)CCN(C)C)OC(N)(O)C(O)(NN)n1cc-2[pH]1",
                    0.9318333830427409
                ],
                [
                    "C=NS(=O)Nc1oc2nc3occc3c(cc1N(P)CCN(C)C)OC(N)(O)C(N)(NS)n1cc-2[pH]1",
                    0.9318333830427409
                ],
                [
                    "C=NS(=O)Nc1oc2nc3occc3c(cc1N(P)CCN(C)C)OC(N)(O)C(N)(NN)n1pc-2[pH]1",
                    0.9318333830427409
                ],
                [
                    "C=NS(=O)Nc1oc2nc3occc3c(cc1N(P)CCN(C)C)OC(N)(O)C(N)(CN)n1cc-2[pH]1",
                    0.9318333830427409
                ],
                [
                    "C=NS(=O)Nc1oc2nc3occc3c(cc1N(P)CCN(C)C)OC(N(N)O)C(N)(O)n1cc-2[pH]1",
                    0.9318333830427409
                ],
                [
                    "C=NS(=O)Nc1oc2nc3occc3c(cc1N(C)CCN(C)C)OC(O)C(N)(O)C(O)n1cc-2[pH]1",
                    0.9318333830427409
                ],
                [
                    "C=NS(=O)Nc1oc2nc3occc3c(cc1N(C)CCN(C)C)OC(O)(O)C(N)C(N)n1cc-2[pH]1",
                    0.9318333830427409
                ],
                [
                    "C=NS(=O)Nc1oc2nc3occc3c(cc1N(C)CCN(C)C)OC(O)(O)C(N)(N)Cn1cc-2[pH]1",
                    0.9318333830427409
                ],
                [
                    "C=NS(=O)Nc1oc2nc3occc3c(cc1N(C)CCN(C)C)OC(N)C(O)C(N)(N)n1cc-2[pH]1",
                    0.9318333830427409
                ],
                [
                    "C=NS(=O)Nc1oc2nc3occc3c(cc1N(C)CCN(C)C)OC(N)C(O)(O)C(N)n1cc-2[pH]1",
                    0.9318333830427409
                ],
                [
                    "C=NS(=O)Nc1oc2nc3occc3c(cc1N(C)CCN(C)C)OC(N)(OO)C(N)(N)n1cc-2[pH]1",
                    0.9318333830427409
                ],
                [
                    "C=NS(=O)Nc1oc2nc3occc3c(cc1N(C)CCN(C)C)OC(N)(O)S(N)(NN)n1cc-2[pH]1",
                    0.9318333830427409
                ],
                [
                    "C=NS(=O)Nc1oc2nc3occc3c(cc1N(C)CCN(C)C)OC(N)(O)N(N)C(O)n1cc-2[pH]1",
                    0.9318333830427409
                ],
                [
                    "C=NS(=O)Nc1oc2nc3occc3c(cc1N(C)CCN(C)C)OC(N)(O)C(N)(N)Cn1cc-2[pH]1",
                    0.9318333830427409
                ],
                [
                    "C=NS(=O)Nc1oc2nc3occc3c(cc1N(C)CCN(C)C)OC(N)(NN)C(N)(O)n1cc-2[pH]1",
                    0.9318333830427409
                ],
                [
                    "C=NS(=O)Nc1oc2nc3occc3c(OC)cc1N(CCN(C)C)C1(N)C(N)(N)C1(O)n1cc-2[pH]1",
                    0.9318333830427409
                ],
                [
                    "C=NS(=O)Nc1oc2nc3occc3c(cc1N(C)CCN(C)C)OC(O)(O)C1(N)n3cc-2p31",
                    0.9317127195576584
                ],
                [
                    "C=NS(=O)Nc1oc2nc3ocpc3c(cc1N(P)CCN(C)C)OC(N)(O)C(N)(CN)n1cc-2[pH]1",
                    0.9316298881956724
                ],
                [
                    "C=NS(=O)Nc1oc2nc3occc3c(cc1N(P)CCN(C)C)OC(N)(O)C(N)(CN)n1pc-2[pH]1",
                    0.9316298881956724
                ],
                [
                    "C=NS(=O)Nc1oc2nc3occc3c(cc1N(P)CCN(C)C)OC(N)C(N)(N)Cn1cc-2[pH]1",
                    0.931565710736878
                ],
                [
                    "C=NS(=O)Nc1ocnc2occc2c(-c2c[pH]n2C(N)C(N)(N)O)cc1N(C)CCN(C)C",
                    0.9312347104671022
                ],
                [
                    "C=NS(=O)Nc1oc2nc3occc3c(cc1N(P)CCN(C)C)OC13NNC1(C3N)n1cc-2[pH]1",
                    0.9310020636730267
                ],
                [
                    "C=NS(=O)Nc1oc(-c2cn(CN)[pH]2)nc2occc2c(OC(O)O)cc1N(C)CCN(C)C",
                    0.930978222494513
                ],
                [
                    "C=NS(=O)Nc1oc2nc3occc3c(cc1N(C)CCN(C)C)OC(N)(F)C(N)(N)n1cc-2[pH]1",
                    0.9309546004377407
                ],
                [
                    "C=NS(=O)Nc1oc2nc3occc3c(cc1N(P)CCN(C)C)OC(N)C(N)(O)n1[pH]c-2c1P",
                    0.9306048591020996
                ],
                [
                    "C=NS(=O)Nc1oc2nc3occc3c(cc1N(P)CCN(C)C)OC(N)C(N)(O)n1[pH]c-2c1N",
                    0.9306048591020996
                ],
                [
                    "C=NS(=O)Nc1oc2nc3occc3c(cc1N(C)CCN(C)C)OC(N)C(N)(O)n1[pH]c-2c1N",
                    0.9306048591020996
                ],
                [
                    "C=NS(=O)Nc1oc2nc3occc3c(cc1N(C)CCN(C)C)OC(N)(O)C(N)n1[pH]c-2c1P",
                    0.9306048591020996
                ],
                [
                    "C=NS(=O)Nc1oc2nc3occc3c(cc1N(C)CCN(C)C)OC(N)(O)C(NO)n1cc-2[pH]1",
                    0.930493290559687
                ],
                [
                    "C=NS(=O)Nc1oc2nc3occc3c(cc1N(P)CCN(C)C)OC(O)C(N)(NN)n1pc-2[pH]1",
                    0.9300523075388065
                ],
                [
                    "C=NS(=O)Nc1ocnc2occc2c(OC)cc1N(CCN(C)C)C(N)(N)C1(N)n2ccp21",
                    0.9299958011723117
                ],
                [
                    "C=NS(=O)Nc1ocnc2occc2c(OC(N)(N)C2(N)n3ccp32)cc1N(C)CCN(C)C",
                    0.9299958011723117
                ],
                [
                    "C=NS(=S)Nc1oc2nc3occc3c(OC)cc1N(CCN(C)C)C1(NN)C(N)C1(O)n1cc-2[pH]1",
                    0.9299936240537566
                ],
                [
                    "C=NS(=S)Nc1oc2nc3occc3c(OC)cc1N(CCN(C)C)C1(N)C(NN)C1(O)n1cc-2[pH]1",
                    0.9299936240537566
                ],
                [
                    "C=NS(=O)Nc1oc2nc3occc3c(cc1N(P)CCN(C)C)OC1OC(N)(N)C1(N)n1cc-2[pH]1",
                    0.9299936240537566
                ],
                [
                    "C=NS(=O)Nc1oc2nc3occc3c(cc1N(C)CCN(C)C)OCC(N)(O)N(N)Cn1cc-2[pH]1",
                    0.9299936240537566
                ],
                [
                    "C=NS(=O)Nc1oc2nc3occc3c(cc1N(C)CCN(C)C)OC(N)C(CN)(ON)n1cc-2[pH]1",
                    0.9299936240537566
                ],
                [
                    "C=NS(=O)Nc1oc2nc3occc3c(cc1N(C)CCN(C)C)OC(N)(CO)N(N)Cn1cc-2[pH]1",
                    0.9299936240537566
                ]
            ],
            "execution_time": 36886.0081717968,
            "number_scoring_function_calls": 1544048,
            "metadata": {
                "top_1": 0.941314088476557,
                "top_10": 0.9392313196260224,
                "top_100": 0.9335728057013896,
                "internal_similarity_max": 0.9125,
                "internal_similarity_mean": 0.5964448472781403,
                "internal_similarity_histogram_density": [
                    [
                        0.1,
                        0.0,
                        0.013999999999999995,
                        0.5380000000000001,
                        1.4300000000000004,
                        2.4839999999999978,
                        3.3620000000000005,
                        1.7980000000000003,
                        0.27,
                        0.004000000000000001
                    ]
                ],
                "internal_similarity_histogram_bins": [
                    [
                        0.0,
                        0.1,
                        0.2,
                        0.30000000000000004,
                        0.4,
                        0.5,
                        0.6000000000000001,
                        0.7000000000000001,
                        0.8,
                        0.9,
                        1.0
                    ]
                ]
            }
        },
        {
            "benchmark_name": "Fexofenadine MPO",
            "score": 0.9999972423147333,
            "optimized_molecules": [
                [
                    "O=C(O)C1(c2ccc(C(O)CCCN3CCC(C(O)(C4=CC=C4)c4c#cc#cc4)CC3)cc2)C=N1",
                    1.0
                ],
                [
                    "COC(C)(C(=O)O)c1ccc(C(O)CCCN2CCC(C(O)(C3=CC=C3)c3c#cc#cc3)CC2)cc1",
                    1.0
                ],
                [
                    "CNC(C)(C(=O)O)c1ccc(C(O)CCCN2CCCC(C(O)(C3=CC=C3)c3c#cc#cc3)CC2)cc1",
                    1.0
                ],
                [
                    "CNC(C)(C(=O)O)c1ccc(C(O)CCCN2CCC(C(O)(C3=CC=C3)c3c#cc#cc3)CC2)cc1",
                    1.0
                ],
                [
                    "CC1(C(=O)O)C=CC1=CC=C(C=O)C(O)CCCN1CCC(C(O)(C2=CC=C2)c2cc#ccc2)CC1",
                    1.0
                ],
                [
                    "CC1(C(=O)O)C=CC1=CC=C(C=O)C(O)CCCN1CCC(C(O)(C2=CC=C2)c2c#cccc2)CC1",
                    1.0
                ],
                [
                    "CC1(C(=O)O)C=CC1=CC=C(C=O)C(O)CCCN1CCC(C(O)(C2=CC=C2)c2c#cc#cc2)CC1",
                    1.0
                ],
                [
                    "CC1(C(=O)O)C=CC1=CC=C(C=N)C(O)CCCN1CCC(C(O)(C2=CC=C2)c2cc#ccc2)CC1",
                    1.0
                ],
                [
                    "CC1(C(=O)O)C=CC1=CC=C(C=N)C(O)CCCN1CCC(C(O)(C2=CC=C2)c2c#cccc2)CC1",
                    1.0
                ],
                [
                    "CC1(C(=O)O)C=CC1=CC=C(C=N)C(O)CCCN1CCC(C(O)(C2=CC=C2)c2c#cc#cc2)CC1",
                    1.0
                ],
                [
                    "CC(S)(C(=O)O)c1ccc(C(O)CCCN2CCC(C(O)(c3c#cc#cc3)c3cc[nH]c3)CC2)cc1",
                    1.0
                ],
                [
                    "CC(P)(C(=O)O)c1ccc(C(O)CCCN2CCC(C(O)(c3c#cc#cc3)c3cc[nH]c3)CC2)cc1",
                    1.0
                ],
                [
                    "CC(OS)(C(=O)O)c1ccc(C(O)CCCN2CCC(C(O)(C3=CC=C3)c3c#cc#cc3)CC2)cc1",
                    1.0
                ],
                [
                    "CC(OP)(C(=O)O)c1ccc(C(O)CCCN2CCC(C(O)(C3=CC=C3)c3c#cc#cc3)CC2)cc1",
                    1.0
                ],
                [
                    "CC(OO)(C(=O)O)c1ccc(C(O)CCCN2CCCC(C(O)(C3=CC=C3)c3c#cc#cc3)CC2)cc1",
                    1.0
                ],
                [
                    "CC(OO)(C(=O)O)c1ccc(C(O)CCCN2CCC(C(O)(C3=CC=C3)c3c#cc#cc3)CC2)cc1",
                    1.0
                ],
                [
                    "CC(OF)(C(=O)O)c1ccc(C(O)CCCN2CCC(C(O)(c3c#cc#cc3)c3ccccc3)CC2)cn1",
                    1.0
                ],
                [
                    "CC(OF)(C(=O)O)c1ccc(C(O)CCCN2CCC(C(O)(C3=CC=C3)c3c#cc#cc3)CC2)cc1",
                    1.0
                ],
                [
                    "CC(O)(C(O)=P)c1ccc(C(O)CCCN2CCC(C(O)(c3c#cc#cc3)c3c#cccc3)CC2)cn1",
                    1.0
                ],
                [
                    "CC(O)(C(=O)P)c1ccc(C(O)CCCN2CCC(C(O)(c3c#cc#cc3)c3ccccc3)CC2)cn1",
                    1.0
                ],
                [
                    "CC(O)(C(=O)O)c1ccc(C(O)CCCN2CCCC(C(O)(c3c#cc#cc3)c3ccoc3)CC2)cc1",
                    1.0
                ],
                [
                    "CC(O)(C(=O)O)c1ccc(C(O)CCCN2CCCC(C(O)(c3c#cc#cc3)c3ccccc3)CC2)cn1",
                    1.0
                ],
                [
                    "CC(O)(C(=O)O)c1ccc(C(O)CCCN2CCCC(C(O)(c3c#cc#cc3)c3cc[nH]c3)CC2)cc1",
                    1.0
                ],
                [
                    "CC(O)(C(=O)O)c1ccc(C(O)CCCN2CCCC(C(O)(C3=CCC=C3)c3c#cc#cc3)CC2)cc1",
                    1.0
                ],
                [
                    "CC(O)(C(=O)O)c1ccc(C(O)CCCN2CCCC(C(O)(C3=CC=CC3)c3c#cc#cc3)CC2)cc1",
                    1.0
                ],
                [
                    "CC(O)(C(=O)O)c1ccc(C(O)CCCN2CCCC(C(O)(C3=CC=C3)c3c#cc#cc3)CC2)cc1",
                    1.0
                ],
                [
                    "CC(O)(C(=O)O)c1ccc(C(O)CCCN2CCC(C(O)(c3cc#ccc3)c3ccoc3)CC2)cc1",
                    1.0
                ],
                [
                    "CC(O)(C(=O)O)c1ccc(C(O)CCCN2CCC(C(O)(c3c#cc#cc3)c3ccoc3)CC2)cc1",
                    1.0
                ],
                [
                    "CC(O)(C(=O)O)c1ccc(C(O)CCCN2CCC(C(O)(c3c#cc#cc3)c3ccco3)CC2)cc1",
                    1.0
                ],
                [
                    "CC(O)(C(=O)O)c1ccc(C(O)CCCN2CCC(C(O)(c3c#cc#cc3)c3ccccc3)CC2)cn1",
                    1.0
                ],
                [
                    "CC(O)(C(=O)O)c1ccc(C(O)CCCN2CCC(C(O)(c3c#cc#cc3)c3ccc[nH]3)CC2)cc1",
                    1.0
                ],
                [
                    "CC(O)(C(=O)O)c1ccc(C(O)CCCN2CCC(C(O)(c3c#cc#cc3)c3cc[nH]c3)CC2)cc1",
                    1.0
                ],
                [
                    "CC(O)(C(=O)O)c1ccc(C(O)CCCN2CCC(C(O)(C3=CCCC=C3)c3c#cc#cc3)CC2)cc1",
                    1.0
                ],
                [
                    "CC(O)(C(=O)O)c1ccc(C(O)CCCN2CCC(C(O)(C3=CCC=CC3)c3c#cc#cc3)CC2)cc1",
                    1.0
                ],
                [
                    "CC(O)(C(=O)O)c1ccc(C(O)CCCN2CCC(C(O)(C3=CCC=C3)c3c#cc#cc3)CC2)cc1",
                    1.0
                ],
                [
                    "CC(O)(C(=O)O)c1ccc(C(O)CCCN2CCC(C(O)(C3=CC=CC3)c3c#cc#cc3)CC2)cc1",
                    1.0
                ],
                [
                    "CC(O)(C(=O)O)c1ccc(C(O)CCCN2CCC(C(O)(C3=CC=C3)c3cc#ccc3)CC2)cc1",
                    1.0
                ],
                [
                    "CC(O)(C(=O)O)c1ccc(C(O)CCCN2CCC(C(O)(C3=CC=C3)c3c#cc#cc3)CC2)cc1",
                    1.0
                ],
                [
                    "CC(O)(C(=O)O)c1c#cc(C(O)CCCN2CCCC(C(O)(c3c#cc#cc3)c3cc[nH]c3)CC2)cc1",
                    1.0
                ],
                [
                    "CC(O)(C(=O)O)c1c#cc(C(O)CCCN2CCCC(C(O)(C3=CCC=C3)c3c#cc#cc3)CC2)cc1",
                    1.0
                ],
                [
                    "CC(O)(C(=O)O)c1c#cc(C(O)CCCN2CCCC(C(O)(C3=CC=CC3)c3c#cc#cc3)CC2)cc1",
                    1.0
                ],
                [
                    "CC(O)(C(=O)O)c1c#cc(C(O)CCCN2CCCC(C(O)(C3=CC=C3)c3c#cc#cc3)CC2)cc1",
                    1.0
                ],
                [
                    "CC(O)(C(=O)O)c1c#cc(C(O)CCCN2CCC(C(O)(C3=CCCC=C3)c3c#cc#cc3)CC2)cc1",
                    1.0
                ],
                [
                    "CC(O)(C(=O)O)c1c#cc(C(O)CCCN2CCC(C(O)(C3=CCC=CC3)c3c#cc#cc3)CC2)cc1",
                    1.0
                ],
                [
                    "CC(O)(C(=O)O)c1c#cc(C(O)CCCN2CCC(C(O)(C3=CCC=C3)c3c#cc#cc3)CC2)cc1",
                    1.0
                ],
                [
                    "CC(O)(C(=O)O)c1c#cc(C(O)CCCN2CCC(C(O)(C3=CC=CC3)c3c#cc#cc3)CC2)cc1",
                    1.0
                ],
                [
                    "CC(O)(C(=O)O)c1c#cc(C(O)CCCN2CCC(C(O)(C3=CC=C3)c3c#cc#cc3)CC2)cc1",
                    1.0
                ],
                [
                    "CC(O)(C(=O)O)C1=CC=C(C(O)CCCN2CCC(C(O)(C3=CC=C3)c3c#cc#cc3)CC2)CC=C1",
                    1.0
                ],
                [
                    "CC(O)(C(=O)F)c1ccc(C(O)CCCN2CCC(C(O)(c3c#cc#cc3)c3ccccc3)CC2)cn1",
                    1.0
                ],
                [
                    "CC(O)(C(=O)Cl)c1ccc(C(O)CCCN2CCC(C(O)(c3c#cc#cc3)c3ccccc3)CC2)cn1",
                    1.0
                ],
                [
                    "CC(NP)(C(=O)O)c1c#cc(C(O)CCCN2CCCC(C(O)(C3=CC=C3)c3c#cc#cc3)CC2)cc1",
                    1.0
                ],
                [
                    "CC(NN)(C(=O)O)c1ccc(C(O)CCCN2CCCC(C(O)(C3=CC=C3)c3c#cc#cc3)CC2)cc1",
                    1.0
                ],
                [
                    "CC(NF)(C(=O)O)c1ccc(C(O)CCCN2CCC(C(O)(C3=CC=C3)c3c#cc#cc3)CC2)cc1",
                    1.0
                ],
                [
                    "CC(N)(C(=O)O)c1ccc(C(O)CCCN2CCCC(C(O)(c3c#cc#cc3)c3ccccc3)CC2)cn1",
                    1.0
                ],
                [
                    "CC(N)(C(=O)O)c1ccc(C(O)CCCN2CCCC(C(O)(C3=CCC=C3)c3c#cc#cc3)CC2)cc1",
                    1.0
                ],
                [
                    "CC(N)(C(=O)O)c1ccc(C(O)CCCN2CCCC(C(O)(C3=CC=C3)c3cc#ccc3)CC2)cc1",
                    1.0
                ],
                [
                    "CC(N)(C(=O)O)c1ccc(C(O)CCCN2CCCC(C(O)(C3=CC=C3)c3c#cc#cc3)CC2)cc1",
                    1.0
                ],
                [
                    "CC(N)(C(=O)O)c1ccc(C(O)CCCN2CCC(C(O)(c3c#cc#cc3)c3ccccc3)CC2)cn1",
                    1.0
                ],
                [
                    "CC(N)(C(=O)O)c1ccc(C(O)CCCN2CCC(C(O)(c3c#cc#cc3)c3cc[nH]c3)CC2)cc1",
                    1.0
                ],
                [
                    "CC(N)(C(=O)O)c1ccc(C(O)CCCN2CCC(C(O)(C3=C[SH2]C=C3)c3c#cc#cc3)CC2)cc1",
                    1.0
                ],
                [
                    "CC(N)(C(=O)O)c1ccc(C(O)CCCN2CCC(C(O)(C3=CCC=C3)c3c#cc#cc3)CC2)cc1",
                    1.0
                ],
                [
                    "CC(N)(C(=O)O)c1ccc(C(O)CCCN2CCC(C(O)(C3=CC=CC3)c3cc#ccc3)CC2)cc1",
                    1.0
                ],
                [
                    "CC(N)(C(=O)O)c1ccc(C(O)CCCN2CCC(C(O)(C3=CC=CC3)c3c#cc#cc3)CC2)cc1",
                    1.0
                ],
                [
                    "CC(N)(C(=O)O)c1ccc(C(O)CCCN2CCC(C(O)(C3=CC=C3)c3cc#ccc3)CC2)cc1",
                    1.0
                ],
                [
                    "CC(N)(C(=O)O)c1ccc(C(O)CCCN2CCC(C(O)(C3=CC=C3)c3c#cc#cc3)CC2)cc1",
                    1.0
                ],
                [
                    "CC(N)(C(=O)O)c1c#cc(C(O)CCCN2CCCC(C(O)(C3=CCC=C3)c3c#cc#cc3)CC2)cc1",
                    1.0
                ],
                [
                    "CC(N)(C(=O)O)c1c#cc(C(O)CCCN2CCCC(C(O)(C3=CC=C3)c3c#cc#cc3)CC2)cc1",
                    1.0
                ],
                [
                    "CC(N)(C(=O)O)c1c#cc(C(O)CCCN2CCC(C(O)(c3c#cc#cc3)c3cc[nH]c3)CC2)cc1",
                    1.0
                ],
                [
                    "CC(CP)(C(=O)O)c1ccc(C(O)CCCN2CCC(C(O)(c3c#cc#cc3)c3ccccc3)CC2)cn1",
                    1.0
                ],
                [
                    "CC(CO)(C(N)=O)c1ccc(C(O)CCCN2CCC(C(O)(c3c#cc#cc3)c3ccccc3)CC2)cn1",
                    1.0
                ],
                [
                    "CC(CO)(C(=O)S)c1ccc(C(O)CCCN2CCC(C(O)(c3c#cc#cc3)c3ccccc3)CC2)cn1",
                    1.0
                ],
                [
                    "CC(CO)(C(=O)P)c1ccc(C(O)CCCN2CCC(C(O)(c3c#cc#cc3)c3ccccc3)CC2)cn1",
                    1.0
                ],
                [
                    "CC(CO)(C(=O)O)c1ccc(C(O)CCCN2CCCC(C(O)(C3=CC=C3)c3c#cc#cc3)CC2)cc1",
                    1.0
                ],
                [
                    "CC(CO)(C(=O)O)c1ccc(C(O)CCCN2CCC(C(O)(c3c#cc#cc3)c3ccccc3)CC2)cn1",
                    1.0
                ],
                [
                    "CC(CO)(C(=O)O)c1ccc(C(O)CCCN2CCC(C(O)(C3=CC=C3)c3c#cc#cc3)CC2)cc1",
                    1.0
                ],
                [
                    "CC(CN)(C(=O)O)c1ccc(C(O)CCCN2CCCC(C(O)(C3=CC=C3)c3c#cc#cc3)CC2)cc1",
                    1.0
                ],
                [
                    "CC(CN)(C(=O)O)c1ccc(C(O)CCCN2CCC(C(O)(c3ccccc3)c3c#cc#cn3)CC2)cc1",
                    1.0
                ],
                [
                    "CC(CN)(C(=O)O)c1ccc(C(O)CCCN2CCC(C(O)(c3c#cc#cc3)c3ccccc3)CC2)cn1",
                    1.0
                ],
                [
                    "CC(CN)(C(=O)O)c1ccc(C(O)CCCN2CCC(C(O)(C3=CC=C3)c3cc#ccc3)CC2)cc1",
                    1.0
                ],
                [
                    "CC(CN)(C(=O)O)c1ccc(C(O)CCCN2CCC(C(O)(C3=CC=C3)c3c#cc#cc3)CC2)cc1",
                    1.0
                ],
                [
                    "CC(C=O)(CO)c1ccc(C(O)CCCN2CCC(C(O)(c3c#cc#cc3)c3ccccc3)CC2)cn1",
                    1.0
                ],
                [
                    "CC(C=N)(C(=O)O)c1ccc(C(O)CCCN2CCC(C(O)(C3=CC=C3)c3c#cc#cc3)CC2)cc1",
                    1.0
                ],
                [
                    "CC(C)(C(=O)O)c1ccc(C(O)CCCN2CCCC(C(O)(C3=CC=C3)c3c#cc#cc3)CC2)cn1",
                    1.0
                ],
                [
                    "CC(C)(C(=O)O)c1ccc(C(O)CCCN2CCC(C(O)(c3c#cc#cc3)c3ccc(O)cc3)CC2)cn1",
                    1.0
                ],
                [
                    "CC(C)(C(=O)O)c1ccc(C(O)CCCN2CCC(C(O)(C3=CCC=C3)c3c#cc#cc3)CC2)cn1",
                    1.0
                ],
                [
                    "CC(C)(C(=O)O)c1ccc(C(O)CCCN2CCC(C(O)(C3=CC=C3)c3cc#ccc3)CC2)cn1",
                    1.0
                ],
                [
                    "CC(C)(C(=O)O)c1ccc(C(O)CCCN2CCC(C(O)(C3=CC=C3)c3c#cccc3)CC2)cn1",
                    1.0
                ],
                [
                    "CC(C)(C(=O)O)c1ccc(C(O)CCCN2CCC(C(O)(C3=CC=C3)c3c#cc#cc3)CC2)cn1",
                    1.0
                ],
                [
                    "CC(C)(C(=O)O)C1=CC=C(C(O)CCCN2CCC(C(O)(c3c#cc#cc3)c3ccc(O)cc3)CC2)C=[SH]1",
                    1.0
                ],
                [
                    "CC(C)(C(=O)O)C1=CC(=C(C=O)C(O)CCCN2CCC(C(O)(C3=CC=C3)c3cc#ccc3)CC2)C=C1",
                    1.0
                ],
                [
                    "CC(C(=O)O)c1ccc(C(O)CCCN2CCC(C(O)(c3c#cc#cc3)c3ccccc3)CC2)cn1",
                    1.0
                ],
                [
                    "CC(C(=O)O)(c1ccc(C(O)CCCN2CCC(C(O)(c3c#cc#cc3)c3ccccc3)CC2)cn1)C(O)Br",
                    1.0
                ],
                [
                    "CC(C(=O)O)(c1ccc(C(O)CCCN2CCC(C(O)(c3c#cc#cc3)c3ccccc3)CC2)cn1)C(N)O",
                    1.0
                ],
                [
                    "CC(=CC=CC(C)(O)C(=O)O)C(O)CCCN1CCC(C(O)(c2c#cc#cc2)c2ccccc2)CC1",
                    1.0
                ],
                [
                    "CC(CS)(C(=O)O)c1ccc(C(O)CCCN2CCC(C(O)(c3c#cc#cc3)c3ccccc3)CC2)cn1",
                    0.9999564766805005
                ],
                [
                    "CC(OBr)(C(=O)O)c1c#cc(C(O)CCCN2CCC(C(O)(C3=CC=C3)c3c#cc#cc3)CC2)cc1",
                    0.9999068627375441
                ],
                [
                    "CC(O)(C(=O)O)c1ccc(C(O)CCCN2CCCC(C(O)(c3cc#ccc3)c3ccoc3)CC2)cc1",
                    0.9999049621163858
                ],
                [
                    "CC(N)(C(=O)O)c1ccc(C(O)CCCN2CCC(C(O)(c3c#cc#cc3)c3ccc[nH]3)CC2)cc1",
                    0.9998312805771927
                ],
                [
                    "CC(C)(C(=O)O)c1ccc(C(O)CCCN2CCC(C(O)(C3=CC=CC3)c3c#cc#cc3)CC2)cn1",
                    0.9998312805771927
                ],
                [
                    "CC(C)(C(=O)O)c1ccc(C(O)CCCN2CCC(C(O)(c3c#cc#cc3)c3cc[nH]c3)CC2)cc1",
                    0.9997418317311643
                ]
            ],
            "execution_time": 10.097050428390503,
            "number_scoring_function_calls": 1000,
            "metadata": {
                "top_1": 1.0,
                "top_10": 1.0,
                "top_100": 0.9999917269442,
                "internal_similarity_max": 0.9459459459459459,
                "internal_similarity_mean": 0.5552105006229618,
                "internal_similarity_histogram_density": [
                    [
                        0.1,
                        0.0,
                        0.007999999999999997,
                        0.7980000000000002,
                        2.1200000000000006,
                        3.7759999999999962,
                        1.8660000000000003,
                        0.8540000000000002,
                        0.4400000000000001,
                        0.038000000000000006
                    ]
                ],
                "internal_similarity_histogram_bins": [
                    [
                        0.0,
                        0.1,
                        0.2,
                        0.30000000000000004,
                        0.4,
                        0.5,
                        0.6000000000000001,
                        0.7000000000000001,
                        0.8,
                        0.9,
                        1.0
                    ]
                ]
            }
        },
        {
            "benchmark_name": "Ranolazine MPO",
            "score": 0.9975292055303354,
            "optimized_molecules": [
                [
                    "COC(C=CSSP=PS(O)(F)S)=C(C=CBr)OCC(O)CN1CCN(CC(=O)Nc2c(C)cccc2C)CC1",
                    0.9999218780516783
                ],
                [
                    "COC(C=CC=S(F)SP=PSO)=C(C=CBr)OCC(O)CN1CCN(CC(=O)Nc2c(C)cccc2C)CC1",
                    0.9999218780516783
                ],
                [
                    "CC=C(OC)C(=CC=CSSP=PS(O)(F)Br)OCC(O)CN1CCN(CC(=O)Nc2c(C)cccc2C)CC1",
                    0.9999218780516783
                ],
                [
                    "CC=C(OC)C(=CC=CSSP=PS(C)(O)F)OCC(O)CN1CCN(CC(=O)Nc2c(C)cccc2C)CC1",
                    0.9999193917990156
                ],
                [
                    "COC(C=CCSSP=P[SH](O)F)=C(C=CBr)OCC(O)CN1CCN(CC(=O)Nc2c(C)cccc2C)CC1",
                    0.999431252348297
                ],
                [
                    "COC(=CBr)C(=CC=CCSSP=P[SH](O)F)OCC(O)CN1CCN(CC(=O)Nc2c(C)cccc2C)CC1",
                    0.999431252348297
                ],
                [
                    "COC(C=CP[SH](F)SP=PSO)=C(C=CBr)OCC(O)CN1CCN(CC(=O)Nc2c(C)cccc2C)CC1",
                    0.9992612576212002
                ],
                [
                    "COC(C=CCCCSP=P[SH](O)F)=C(C=CBr)OCC(O)CN1CCN(CC(=O)Nc2c(C)cccc2C)CC1",
                    0.9992612576212002
                ],
                [
                    "COC(C=CCSCSP=P[SH](O)F)=C(C=CBr)OCC(O)CN1CCN(CC(=O)Nc2c(C)cccc2C)CC1",
                    0.9992104932411845
                ],
                [
                    "COC(C=CC[SH](F)SP=PSO)=C(C=CBr)OCC(O)CN1CCN(CC(=O)Nc2c(C)cccc2C)CC1",
                    0.9987709560605049
                ],
                [
                    "COC(C=C[SH](F)SP=PSO)=C(C=CBr)OCC(O)CN1CCN(CC(=O)Nc2c(C)cccc2C)CC1",
                    0.9985406127427919
                ],
                [
                    "COC(C=CSSP=P[SH](O)F)=C(C=CBr)OCC(O)CN1CCN(CC(=O)Nc2c(C)cccc2C)CC1",
                    0.9985406127427919
                ],
                [
                    "COC(=CBr)C(=CC=CSSP=P[SH](O)F)OCC(O)CN1CCN(CC(=O)Nc2c(C)cccc2C)CC1",
                    0.9985406127427919
                ],
                [
                    "COC(C=CCCCSP=P[SH](O)F)=C(C=CCl)OCC(O)CN1CCN(CC(=O)Nc2c(C)cccc2C)CC1",
                    0.9983214827050924
                ],
                [
                    "COC(C=C[SH](F)CSP=PSO)=C(C=CBr)OCC(O)CN1CCN(CC(=O)Nc2c(C)cccc2C)CC1",
                    0.9982588969555043
                ],
                [
                    "COC(C=CCP[SH](F)P=PSO)=C(C=CBr)OCC(O)CN1CCN(CC(=O)Nc2c(C)cccc2C)CC1",
                    0.9982018224619482
                ],
                [
                    "CCC=CC(OCC(O)CN1CCN(CC(=O)Nc2c(C)cccc2C)CC1)=C(C=CSSP=P[SH](O)F)OC",
                    0.9979557411676255
                ],
                [
                    "COC(C=CC#[SH](F)SP=PSO)=C(C=CBr)OCC(O)CN1CCN(CC(=O)Nc2c(C)cccc2C)CC1",
                    0.9979251436630769
                ],
                [
                    "COC(=CCBr)C(=CC=CSSP=P[SH](O)F)OCC(O)CN1CCN(CC(=O)Nc2c(C)cccc2C)CC1",
                    0.9978115426027087
                ],
                [
                    "COC(C=CCSSP=PS(O)(F)S)=C(C=CBr)OCC(O)CN1CCN(CC(=O)Nc2c(C)cccc2C)CC1",
                    0.9972198552188449
                ],
                [
                    "COC(C=CP[SH](F)P=PSO)=C(C=CBr)OCC(O)CN1CCN(CC(=O)Nc2c(C)cccc2C)CC1",
                    0.9967328214315777
                ],
                [
                    "COC(C=CSSP=PSO)=C(C=CSCF)OCC(O)CN1CCN(CC(=O)Nc2c(C)cccc2C)CC1",
                    0.9962069337948126
                ],
                [
                    "COC(C=CC=S(F)CSP=PSO)=C(C=CBr)OCC(O)CN1CCN(CC(=O)Nc2c(C)cccc2C)CC1",
                    0.9961567179550586
                ],
                [
                    "CC=C(OC)C(=CC=CSSP=P[SH](O)(F)(P)Br)OCC(O)CN1CCN(CC(=O)Nc2c(C)cccc2C)CC1",
                    0.9959790644038732
                ],
                [
                    "COC(C=CSSP=P[SH](O)F)=C(C=CSC)OCC(O)CN1CCN(CC(=O)Nc2c(C)cccc2C)CC1",
                    0.9958966543921663
                ],
                [
                    "COC(C=CSCCSP=P[SH](O)F)=C(C=CCl)OCC(O)CN1CCN(CC(=O)Nc2c(C)cccc2C)CC1",
                    0.9953882033100424
                ],
                [
                    "COC(C=CS[SH]1P=PS(O)(F)S1)=C(C=CS)OCC(O)CN1CCN(CC(=O)Nc2c(C)cccc2C)CC1",
                    0.9946971437526648
                ],
                [
                    "COC(C=CPS(O)(F)SP=PS)=C(C=CBr)OCC(O)CN1CCN(CC(=O)Nc2c(C)cccc2C)CC1",
                    0.9946971437526648
                ],
                [
                    "COC(C=CPS(F)(Cl)P=PSO)=C(C=CBr)OCC(O)CN1CCN(CC(=O)Nc2c(C)cccc2C)CC1",
                    0.9946971437526648
                ],
                [
                    "COC(C=CCC[SH](F)SP=PSO)=C(C=CBr)OCC(O)CN1CCN(CC(=O)Nc2c(C)cccc2C)CC1",
                    0.9946971437526648
                ],
                [
                    "CC=CC(OCC(O)CN1CCN(CC(=O)Nc2c(C)cccc2C)CC1)=C(C=CPS(F)(Br)P=PSO)OC",
                    0.9946971437526648
                ],
                [
                    "COC(=COBr)C(=CC=CSSP=P[SH](O)F)OCC(O)CN1CCN(CC(=O)Nc2c(C)cccc2C)CC1",
                    0.9946271553196526
                ],
                [
                    "COC(C=CC(Cl)SP=P[SH](O)F)=C(C=CBr)OCC(O)CN1CCN(CC(=O)Nc2c(C)cccc2C)CC1",
                    0.9945677515528429
                ],
                [
                    "COC(C=C[SH](F)[SH](S)P=PSO)=C(C=CBr)OCC(O)CN1CCN(CC(=O)Nc2c(C)cccc2C)CC1",
                    0.9941964151048348
                ],
                [
                    "COC(C=C[SH](F)[SH](O)P=PSBr)=C(C=CBr)OCC(O)CN1CCN(CC(=O)Nc2c(C)cccc2C)CC1",
                    0.9941964151048348
                ],
                [
                    "COC(C=CCCCSCP=P[SH](O)F)=C(C=CBr)OCC(O)CN1CCN(CC(=O)Nc2c(C)cccc2C)CC1",
                    0.9941964151048348
                ],
                [
                    "COC(C=CCCCCSP=P[SH](O)F)=C(C=CCl)OCC(O)CN1CCN(CC(=O)Nc2c(C)cccc2C)CC1",
                    0.9941964151048348
                ],
                [
                    "COC(C=CCCCCSP=P[SH](O)F)=C(C=CBr)OCC(O)CN1CCN(CC(=O)Nc2c(C)cccc2C)CC1",
                    0.9941964151048348
                ],
                [
                    "COC(C=CP[SH](CF)P=PSO)=C(C=CBr)OCC(O)CN1CCN(CC(=O)Nc2c(C)cccc2C)CC1",
                    0.9939896000469289
                ],
                [
                    "COC(=CCBr)C(=CC=CSSP=PS[SH](O)F)OCC(O)CN1CCN(CC(=O)Nc2c(C)cccc2C)CC1",
                    0.9937323682756111
                ],
                [
                    "COC(C=CSSP=P[SH](O)F)=C(C=CBr)OCC(O)CN1CCCN(CC(=O)Nc2c(C)cccc2C)CC1",
                    0.9936969442538713
                ],
                [
                    "COC(C=CSCCSP=P[SH](O)CF)=C(C=CBr)OCC(O)CN1CCN(CC(=O)Nc2c(C)cccc2C)CC1",
                    0.9936969442538713
                ],
                [
                    "COC(C=CP=S(F)CSP=PSO)=C(C=CBr)OCC(O)CN1CCN(CC(=O)Nc2c(C)cccc2C)CC1",
                    0.9936969442538713
                ],
                [
                    "COC(C=CCCCSP=P[SH](O)CF)=C(C=CBr)OCC(O)CN1CCN(CC(=O)Nc2c(C)cccc2C)CC1",
                    0.9936969442538713
                ],
                [
                    "COC(C=CP[SH](F)SPCPSO)=C(C=CBr)OCC(O)CN1CCN(CC(=O)Nc2c(C)cccc2C)CC1",
                    0.9936943614401305
                ],
                [
                    "CCC=CC(OCC(O)CN1CCN(CC(=O)Nc2c(C)cccc2C)CC1)=C(C=CSSP=PC[SH](O)F)OC",
                    0.9936937639815753
                ],
                [
                    "CCC=CC(OCC(O)CN1CCN(CC(=O)Nc2c(C)cccc2C)CC1)=C(C=CCSSP=P[SH](O)F)OC",
                    0.9936937639815753
                ],
                [
                    "COC(=CCBr)C(=CC=CCSSP=P[SH](O)F)OCC(O)CN1CCN(CC(=O)Nc2c(C)cccc2C)CC1",
                    0.9936818847737316
                ],
                [
                    "COC(C=CSSP=P[SH](O)F)=C(C=CPC)OCC(O)CN1CCN(CC(=O)Nc2c(C)cccc2C)CC1",
                    0.9936600884071263
                ],
                [
                    "COC(C=CC[SH](F)SP=PCSO)=C(C=CBr)OCC(O)CN1CCN(CC(=O)Nc2c(C)cccc2C)CC1",
                    0.9936464625515998
                ],
                [
                    "COC(C=CC[SH](F)CSP=PSO)=C(C=CBr)OCC(O)CN1CCN(CC(=O)Nc2c(C)cccc2C)CC1",
                    0.9936464625515998
                ],
                [
                    "COC(=CBr)C(=CC=PSSP=P[SH](O)F)OCC(O)CN1CCN(CC(=O)Nc2c(C)cccc2C)CC1",
                    0.9934339247048539
                ],
                [
                    "COC(C=CC[SH](F)SP=PSO)=C(C=CCl)OCC(O)CN1CCN(CC(=O)Nc2c(C)cccc2C)CC1",
                    0.993301527872801
                ],
                [
                    "COC(C=CCP[SH](F)P=P[SH](O)P)=C(C=CBr)OCC(O)CN1CCN(CC(=O)Nc2c(C)cccc2C)CC1",
                    0.993260838371847
                ],
                [
                    "COC(C=CCCSSP=PS(O)(F)S)=C(C=CBr)OCC(O)CN1CCN(CC(=O)Nc2c(C)cccc2C)CC1",
                    0.9931987255240756
                ],
                [
                    "COC(C=CCCCSP=PS(O)(F)S)=C(C=CCl)OCC(O)CN1CCN(CC(=O)Nc2c(C)cccc2C)CC1",
                    0.9931987255240756
                ],
                [
                    "COC(C=CCSPP=P[SH](O)F)=C(C=CCBr)OCC(O)CN1CCN(CC(=O)Nc2c(C)cccc2C)CC1",
                    0.9930011008583203
                ],
                [
                    "COC(C=CP[SH](F)OP=PSO)=C(C=CBr)OCC(O)CN1CCN(CC(=O)Nc2c(C)cccc2C)CC1",
                    0.9928519508684529
                ],
                [
                    "COC(C=CCC(Cl)SP=P[SH](O)F)=C(C=CBr)OCC(O)CN1CCN(CC(=O)Nc2c(C)cccc2C)CC1",
                    0.9927017532766687
                ],
                [
                    "COC(C=CC=S(F)SP=PSO)=C(C)OCC(O)CN1CCN(CC(=O)Nc2c(C)cccc2C=CBr)CC1",
                    0.9923410986292239
                ],
                [
                    "COC(C=CC(P)SSP=P[SH](O)F)=C(C=CBr)OCC(O)CN1CCN(CC(=O)Nc2c(C)cccc2C)CC1",
                    0.9922060219094779
                ],
                [
                    "COC(C=CC(C)SSP=P[SH](O)F)=C(C=CBr)OCC(O)CN1CCN(CC(=O)Nc2c(C)cccc2C)CC1",
                    0.9922060219094779
                ],
                [
                    "COC(=COBr)C(=CC=CSSCP=P[SH](O)F)OCC(O)CN1CCN(CC(=O)Nc2c(C)cccc2C)CC1",
                    0.9916784957673851
                ],
                [
                    "COC(C=CC(Cl)SCP=P[SH](O)F)=C(C=CBr)OCC(O)CN1CCN(CC(=O)Nc2c(C)cccc2C)CC1",
                    0.9908793415192433
                ],
                [
                    "COC(C=CC(Cl)CSP=P[SH](O)F)=C(C=CBr)OCC(O)CN1CCN(CC(=O)Nc2c(C)cccc2C)CC1",
                    0.9908793415192433
                ],
                [
                    "COC(C=CSSP=PS(O)(F)P)=C(C=CPC)OCC(O)CN1CCN(CC(=O)Nc2c(C)cccc2C)CC1",
                    0.9907262176100822
                ],
                [
                    "COC(C=CP[SH](F)P=PSO)=C(C=CCl)OCC(O)CN1CCCN(CC(=O)Nc2c(C)cccc2C)CC1",
                    0.9907262176100822
                ],
                [
                    "CCC=CC(OCC(O)CN1CCN(CC(=O)Nc2c(C)cccc2C)CC1)=C(C=CSSP=PS(O)(F)Br)OC",
                    0.9907262176100822
                ],
                [
                    "COC(C=CC=[SH](F)(S)SP=PSO)=C(C=CBr)OCC(O)CN1CCN(CC(=O)Nc2c(C)cccc2C)CC1",
                    0.9907089751443376
                ],
                [
                    "CC=CC(OCC(O)CN1CCN(CC(=O)Nc2c(C)cccc2C)CC1)=C(C=CCCCSP=P[SH](O)F)OC",
                    0.9906483377486051
                ],
                [
                    "COC(C=CBr)=C(C=CC(Cl)SP=P[SH](O)F)OCC(O)CN1CCN(CC(=O)Nc2c(C)cccc2C)CC1",
                    0.9905573160422589
                ],
                [
                    "COC(C=C[SH](F)SP=PSO)=C(C=CBr)OCC(O)CN1CCCN(CC(=O)Nc2c(C)cccc2C)CC1",
                    0.9902353944633702
                ],
                [
                    "COC(C=CCCS(O)(F)SP=PS)=C(C=CBr)OCC(O)CN1CCN(CC(=O)Nc2c(C)cccc2C)CC1",
                    0.9902353944633702
                ],
                [
                    "COC(=CBr)C(=CC=CP[SH](F)[SH](C)P=PSO)OCC(O)CN1CCN(CC(=O)Nc2c(C)cccc2C)CC1",
                    0.9899969376035369
                ],
                [
                    "COC(C=CSSP=P[SH](O)F)=C(C=PBr)OCC(O)CN1CCN(CC(=O)Nc2c(C)cccc2C)CC1",
                    0.9895803445539845
                ],
                [
                    "COC(C=CS#SP=P[SH](O)F)=C(C=PBr)OCC(O)CN1CCN(CC(=O)Nc2c(C)cccc2C)CC1",
                    0.9895803445539845
                ],
                [
                    "COC(C=CP[SH](OF)P=PSO)=C(C=CBr)OCC(O)CN1CCN(CC(=O)Nc2c(C)cccc2C)CC1",
                    0.9893159172658259
                ],
                [
                    "COC(C=CSCSP=P[SH](O)F)=C(C=CBr)OCC(O)CN1CCCN(CC(=O)Nc2c(C)cccc2C)CC1",
                    0.9892573830041279
                ],
                [
                    "COC(C=CCSSP=P[SH](O)F)=C(C=CBr)OCC(O)CN1CCCN(CC(=O)Nc2c(C)cccc2C)CC1",
                    0.9892573830041279
                ],
                [
                    "COC(C=CCP(S)[SH](F)P=PSO)=C(C=CBr)OCC(O)CN1CCN(CC(=O)Nc2c(C)cccc2C)CC1",
                    0.9892573830041279
                ],
                [
                    "COC(C=CC(Cl)SP=PS(O)(F)Cl)=C(C=CBr)OCC(O)CN1CCN(CC(=O)Nc2c(C)cccc2C)CC1",
                    0.9892573830041279
                ],
                [
                    "C=CC(OCC(O)CN1CCN(CC(=O)Nc2c(C)cccc2C)CC1)=C(C=CSSP=PS(O)(F)S)OC",
                    0.9891963429144854
                ],
                [
                    "COC(C=CC=S(F)SP=PSO)=C(C=CBr)OCC(O)CN1CCN(CC(=O)NC2=C(C)C=CCC=C2C)CC1",
                    0.9890172264208367
                ],
                [
                    "COC(C=C[SH](F)[SH](C)P=PSO)=C(C=CBr)OCC(O)CN1CCN(CC(=O)Nc2c(C)cccc2C)CC1",
                    0.9888671714078899
                ],
                [
                    "COC(C=CCC[SH](F)SP=P[SH](O)S)=C(C=CBr)OCC(O)CN1CCN(CC(=O)Nc2c(C)cccc2C)CC1",
                    0.9887701839482286
                ],
                [
                    "COC(C=C[SH](F)C[SH](P)P=PSO)=C(C=CBr)OCC(O)CN1CCN(CC(=O)Nc2c(C)cccc2C)CC1",
                    0.9887676139401065
                ],
                [
                    "COC(C=CC[SH](F)SP=PSO)=C(C=CCBr)OCC(O)CN1CCN(CC(=O)Nc2c(C)cccc2C)CC1",
                    0.9887199525347885
                ],
                [
                    "COC(C=CSP=PS(O)(F)P)=C(C=CPC)OCC(O)CN1CCN(CC(=O)Nc2c(C)cccc2C)CC1",
                    0.9886715609534186
                ],
                [
                    "COC(C=CP[SH](CF)CP=PSO)=C(C=CBr)OCC(O)CN1CCN(CC(=O)Nc2c(C)cccc2C)CC1",
                    0.988564648443109
                ],
                [
                    "COC(C=CCCCCSN=P[SH](O)F)=C(C=CBr)OCC(O)CN1CCN(CC(=O)Nc2c(C)cccc2C)CC1",
                    0.9883764917101705
                ],
                [
                    "COC(C=CPS(O)(F)SCP=PS)=C(C=CBr)OCC(O)CN1CCN(CC(=O)Nc2c(C)cccc2C)CC1",
                    0.9882841822364458
                ],
                [
                    "COC=C(OCC(O)CN1CCN(CC(=O)Nc2c(C)cccc2C)CC1)C(C=CCCCSP=P[SH](O)F)=CBr",
                    0.9880482199060642
                ],
                [
                    "COC(C=CCC(Cl)SSP=PN(O)F)=C(C=CBr)OCC(O)CN1CCN(CC(=O)Nc2c(C)cccc2C)CC1",
                    0.9878765474230741
                ],
                [
                    "COC(C=CCC(Cl)SSP=P[SH](O)F)=C(C=CBr)OCC(O)CN1CCN(CC(=O)Nc2c(C)cccc2C)CC1",
                    0.9877993725824881
                ],
                [
                    "COC(C=CCC(Cl)CSP=P[SH](O)F)=C(C=CBr)OCC(O)CN1CCN(CC(=O)Nc2c(C)cccc2C)CC1",
                    0.9877993725824881
                ],
                [
                    "COC(C=CC(F)=S(S)SP=PSO)=C(C=CBr)OCC(O)CN1CCN(CC(=O)Nc2c(C)cccc2C)CC1",
                    0.9877993725824881
                ],
                [
                    "COC(C=CCP[SH](F)P=P[SH](C)O)=C(C=CBr)OCC(O)CN1CCN(CC(=O)Nc2c(C)cccc2C)CC1",
                    0.987727105822169
                ],
                [
                    "COC(C=CC=S(F)SP=PSO)=C(C=CBr)OCC(O)CN1CCCN(CC(=O)Nc2c(C)cccc2C)CC1",
                    0.9873185744977078
                ],
                [
                    "COC(C=CS(C)(F)CSP=PSO)=C(C=CBr)OCC(O)CN1CCN(CC(=O)Nc2c(C)cccc2C)CC1",
                    0.9873157497337097
                ],
                [
                    "COC(C=CC(Br)CCSP=P[SH](O)F)=C(C=CCl)OCC(O)CN1CCN(CC(=O)Nc2c(C)cccc2C)CC1",
                    0.9873157497337097
                ]
            ],
            "execution_time": 144766.27145838737,
            "number_scoring_function_calls": 3792047,
            "metadata": {
                "top_1": 0.9999218780516783,
                "top_10": 0.9995051495194737,
                "top_100": 0.993160589019854,
                "internal_similarity_max": 1.0,
                "internal_similarity_mean": 0.6008600248325742,
                "internal_similarity_histogram_density": [
                    [
                        0.1,
                        0.0,
                        0.0,
                        0.04800000000000001,
                        1.0080000000000002,
                        3.655999999999997,
                        3.9580000000000006,
                        0.9780000000000002,
                        0.23800000000000004,
                        0.014000000000000002
                    ]
                ],
                "internal_similarity_histogram_bins": [
                    [
                        0.0,
                        0.1,
                        0.2,
                        0.30000000000000004,
                        0.4,
                        0.5,
                        0.6000000000000001,
                        0.7000000000000001,
                        0.8,
                        0.9,
                        1.0
                    ]
                ]
            }
        },
        {
            "benchmark_name": "Perindopril MPO",
            "score": 0.8358277492428151,
            "optimized_molecules": [
                [
                    "CCCC(NC(C)C(=O)N1C(C(=O)O)CC1C1CCCCC(n2[pH][pH]2)C(p2[pH][pH]2)C1)C(=O)OCC",
                    0.8390957231764807
                ],
                [
                    "CCCC(NC(C)C(=O)N1C(C(=O)O)CC1C1CCCCC(n2[pH][pH]2)C(p2[nH][pH]2)C1)C(=O)OCC",
                    0.8390957231764807
                ],
                [
                    "CCCC(NC(C)C(=O)N1C(C(=O)O)CC1C1CCCCC(n2[pH][pH]2)C(p2[nH][nH]2)C1)C(=O)OCC",
                    0.8390957231764807
                ],
                [
                    "CCCC(NC(C)C(=O)N1C(C(=O)O)CC1C1CCCCC(n2[pH][pH]2)C(n2[pH][pH]2)C1)C(=O)OCC",
                    0.8390957231764807
                ],
                [
                    "CCCC(NC(C)C(=O)N1C(C(=O)O)CC1C1CCCCC(n2[pH][pH]2)C(n2[nH][pH]2)C1)C(=O)OCC",
                    0.8390957231764807
                ],
                [
                    "CCCC(NC(C)C(=O)N1C(C(=O)O)CC1C1CCCCC(n2[pH][pH]2)C(n2[nH][nH]2)C1)C(=O)OCC",
                    0.8390957231764807
                ],
                [
                    "CCCC(NC(C)C(=O)N1C(C(=O)O)CC1C1CCCCC(n2[nH][pH]2)C(p2[pH][pH]2)C1)C(=O)OCC",
                    0.8390957231764807
                ],
                [
                    "CCCC(NC(C)C(=O)N1C(C(=O)O)CC1C1CCCCC(n2[nH][pH]2)C(p2[nH][pH]2)C1)C(=O)OCC",
                    0.8390957231764807
                ],
                [
                    "CCCC(NC(C)C(=O)N1C(C(=O)O)CC1C1CCCCC(n2[nH][pH]2)C(p2[nH][nH]2)C1)C(=O)OCC",
                    0.8390957231764807
                ],
                [
                    "CCCC(NC(C)C(=O)N1C(C(=O)O)CC1C1CCCCC(n2[nH][pH]2)C(n2[pH][pH]2)C1)C(=O)OCC",
                    0.8390957231764807
                ],
                [
                    "CCCC(NC(C)C(=O)N1C(C(=O)O)CC1C1CCCCC(n2[nH][pH]2)C(n2[nH][pH]2)C1)C(=O)OCC",
                    0.8390957231764807
                ],
                [
                    "CCCC(NC(C)C(=O)N1C(C(=O)O)CC1C1CCCCC(n2[nH][pH]2)C(n2[nH][nH]2)C1)C(=O)OCC",
                    0.8390957231764807
                ],
                [
                    "CCCC(NC(C)C(=O)N1C(C(=O)O)CC1C1CCCCC(n2[nH][nH]2)C(p2[pH][pH]2)C1)C(=O)OCC",
                    0.8390957231764807
                ],
                [
                    "CCCC(NC(C)C(=O)N1C(C(=O)O)CC1C1CCCCC(n2[nH][nH]2)C(p2[nH][pH]2)C1)C(=O)OCC",
                    0.8390957231764807
                ],
                [
                    "CCCC(NC(C)C(=O)N1C(C(=O)O)CC1C1CCCCC(n2[nH][nH]2)C(p2[nH][nH]2)C1)C(=O)OCC",
                    0.8390957231764807
                ],
                [
                    "CCCC(NC(C)C(=O)N1C(C(=O)O)CC1C1CCCCC(n2[nH][nH]2)C(n2[pH][pH]2)C1)C(=O)OCC",
                    0.8390957231764807
                ],
                [
                    "CCCC(NC(C)C(=O)N1C(C(=O)O)CC1C1CCCCC(n2[nH][nH]2)C(n2[nH][pH]2)C1)C(=O)OCC",
                    0.8390957231764807
                ],
                [
                    "CCCC(NC(C)C(=O)N1C(C(=O)O)CC1C1CCCCC(n2[nH][nH]2)C(n2[nH][nH]2)C1)C(=O)OCC",
                    0.8390957231764807
                ],
                [
                    "CCCC(NC(C)C(=O)N1C(C(=O)O)CC1C1CCCCC(p2[pH][pH]2)C(p2[pH][pH]2)C1)C(=O)OCC",
                    0.8287754140107481
                ],
                [
                    "CCCC(NC(C)C(=O)N1C(C(=O)O)CC1C1CCCCC(p2[pH][pH]2)C(p2[nH][pH]2)C1)C(=O)OCC",
                    0.8287754140107481
                ],
                [
                    "CCCC(NC(C)C(=O)N1C(C(=O)O)CC1C1CCCCC(p2[pH][pH]2)C(p2[nH][nH]2)C1)C(=O)OCC",
                    0.8287754140107481
                ],
                [
                    "CCCC(NC(C)C(=O)N1C(C(=O)O)CC1C1CCCCC(p2[pH][pH]2)C(n2[pH][pH]2)C1)C(=O)OCC",
                    0.8287754140107481
                ],
                [
                    "CCCC(NC(C)C(=O)N1C(C(=O)O)CC1C1CCCCC(p2[pH][pH]2)C(n2[nH][pH]2)C1)C(=O)OCC",
                    0.8287754140107481
                ],
                [
                    "CCCC(NC(C)C(=O)N1C(C(=O)O)CC1C1CCCCC(p2[pH][pH]2)C(n2[nH][nH]2)C1)C(=O)OCC",
                    0.8287754140107481
                ],
                [
                    "CCCC(NC(C)C(=O)N1C(C(=O)O)CC1C1CCCCC(p2[nH][pH]2)C(p2[pH][pH]2)C1)C(=O)OCC",
                    0.8287754140107481
                ],
                [
                    "CCCC(NC(C)C(=O)N1C(C(=O)O)CC1C1CCCCC(p2[nH][pH]2)C(p2[nH][pH]2)C1)C(=O)OCC",
                    0.8287754140107481
                ],
                [
                    "CCCC(NC(C)C(=O)N1C(C(=O)O)CC1C1CCCCC(p2[nH][pH]2)C(p2[nH][nH]2)C1)C(=O)OCC",
                    0.8287754140107481
                ],
                [
                    "CCCC(NC(C)C(=O)N1C(C(=O)O)CC1C1CCCCC(p2[nH][pH]2)C(n2[pH][pH]2)C1)C(=O)OCC",
                    0.8287754140107481
                ],
                [
                    "CCCC(NC(C)C(=O)N1C(C(=O)O)CC1C1CCCCC(p2[nH][pH]2)C(n2[nH][pH]2)C1)C(=O)OCC",
                    0.8287754140107481
                ],
                [
                    "CCCC(NC(C)C(=O)N1C(C(=O)O)CC1C1CCCCC(p2[nH][pH]2)C(n2[nH][nH]2)C1)C(=O)OCC",
                    0.8287754140107481
                ],
                [
                    "CCCC(NC(C)C(=O)N1C(C(=O)O)CC1C1CCCCC(p2[nH][nH]2)C(p2[pH][pH]2)C1)C(=O)OCC",
                    0.8287754140107481
                ],
                [
                    "CCCC(NC(C)C(=O)N1C(C(=O)O)CC1C1CCCCC(p2[nH][nH]2)C(p2[nH][pH]2)C1)C(=O)OCC",
                    0.8287754140107481
                ],
                [
                    "CCCC(NC(C)C(=O)N1C(C(=O)O)CC1C1CCCCC(p2[nH][nH]2)C(p2[nH][nH]2)C1)C(=O)OCC",
                    0.8287754140107481
                ],
                [
                    "CCCC(NC(C)C(=O)N1C(C(=O)O)CC1C1CCCCC(p2[nH][nH]2)C(n2[pH][pH]2)C1)C(=O)OCC",
                    0.8287754140107481
                ],
                [
                    "CCCC(NC(C)C(=O)N1C(C(=O)O)CC1C1CCCCC(p2[nH][nH]2)C(n2[nH][pH]2)C1)C(=O)OCC",
                    0.8287754140107481
                ],
                [
                    "CCCC(NC(C)C(=O)N1C(C(=O)O)CC1C1CCCCC(p2[nH][nH]2)C(n2[nH][nH]2)C1)C(=O)OCC",
                    0.8287754140107481
                ],
                [
                    "CCCC(NC(C)C(=O)N1C(C(=O)O)CC1C1CCCCC([SH](n2[nH][pH]2)p2[nH][nH]2)C1)C(=O)OCC",
                    0.8287754140107481
                ],
                [
                    "CCCC(NC(C)C(=O)N1C(C(=O)O)CC1C1CCCCC([SH](n2[nH][nH]2)p2[nH][nH]2)C1)C(=O)OCC",
                    0.8287754140107481
                ],
                [
                    "CCCC(NC(C)C(=O)N1C(C(=O)O)CC1C1CCCCC([SH](n2[nH][nH]2)n2[nH][nH]2)C1)C(=O)OCC",
                    0.8287754140107481
                ],
                [
                    "CCCC(NC(C)C(=O)N1C(C(=O)O)CC1C1CCCCC(N(n2[nH][pH]2)p2[nH][nH]2)C1)C(=O)OCC",
                    0.8287754140107481
                ],
                [
                    "CCCC(NC(C)C(=O)N1C(C(=O)O)CCC1C1CCCCC(n2[pH][pH]2)C(p2[pH][pH]2)C1)C(=O)OCC",
                    0.8265399668689247
                ],
                [
                    "CCCC(NC(C)C(=O)N1C(C(=O)O)CCC1C1CCCCC(n2[pH][pH]2)C(p2[nH][pH]2)C1)C(=O)OCC",
                    0.8265399668689247
                ],
                [
                    "CCCC(NC(C)C(=O)N1C(C(=O)O)CCC1C1CCCCC(n2[pH][pH]2)C(p2[nH][nH]2)C1)C(=O)OCC",
                    0.8265399668689247
                ],
                [
                    "CCCC(NC(C)C(=O)N1C(C(=O)O)CCC1C1CCCCC(n2[pH][pH]2)C(n2[pH][pH]2)C1)C(=O)OCC",
                    0.8265399668689247
                ],
                [
                    "CCCC(NC(C)C(=O)N1C(C(=O)O)CCC1C1CCCCC(n2[nH][pH]2)C(p2[nH][nH]2)C1)C(=O)OCC",
                    0.8265399668689247
                ],
                [
                    "CCCC(NC(C)C(=O)N1C(C(=O)O)CCC1C1CCCCC(n2[nH][pH]2)C(n2[pH][pH]2)C1)C(=O)OCC",
                    0.8265399668689247
                ],
                [
                    "CCCC(NC(C)C(=O)N1C(C(=O)O)CCC1C1CCCCC(n2[nH][pH]2)C(n2[nH][pH]2)C1)C(=O)OCC",
                    0.8265399668689247
                ],
                [
                    "CCCC(NC(C)C(=O)N1C(C(=O)O)CCC1C1CCCCC(n2[nH][pH]2)C(n2[nH][nH]2)C1)C(=O)OCC",
                    0.8265399668689247
                ],
                [
                    "CCCC(NC(C)C(=O)N1C(C(=O)O)CCC1C1CCCCC(n2[nH][nH]2)C(p2[pH][pH]2)C1)C(=O)OCC",
                    0.8265399668689247
                ],
                [
                    "CCCC(NC(C)C(=O)N1C(C(=O)O)CCC1C1CCCCC(n2[nH][nH]2)C(p2[nH][pH]2)C1)C(=O)OCC",
                    0.8265399668689247
                ],
                [
                    "CCCC(NC(C)C(=O)N1C(C(=O)O)CCC1C1CCCCC(n2[nH][nH]2)C(p2[nH][nH]2)C1)C(=O)OCC",
                    0.8265399668689247
                ],
                [
                    "CCCC(NC(C)C(=O)N1C(C(=O)O)CC1C1CCCCCC(n2[pH][pH]2)C(p2[nH][pH]2)C1)C(=O)OCC",
                    0.8265399668689247
                ],
                [
                    "CCCC(NC(C)C(=O)N1C(C(=O)O)CC1C1CCCCCC(n2[pH][pH]2)C(n2[pH][pH]2)C1)C(=O)OCC",
                    0.8265399668689247
                ],
                [
                    "CCCC(NC(C)C(=O)N1C(C(=O)O)CC1C1CCCCCC(n2[pH][pH]2)C(n2[nH][nH]2)C1)C(=O)OCC",
                    0.8265399668689247
                ],
                [
                    "CCCC(NC(C)C(=O)N1C(C(=O)O)CC1C1CCCCCC(n2[nH][pH]2)C(p2[pH][pH]2)C1)C(=O)OCC",
                    0.8265399668689247
                ],
                [
                    "CCCC(NC(C)C(=O)N1C(C(=O)O)CC1C1CCCCCC(n2[nH][pH]2)C(n2[nH][nH]2)C1)C(=O)OCC",
                    0.8265399668689247
                ],
                [
                    "CCCC(NC(C)C(=O)N1C(C(=O)O)CC1C1CCCCC(n2[pH][pH]2)C(c2p[nH][pH]2)C1)C(=O)OCC",
                    0.8265399668689247
                ],
                [
                    "CCCC(NC(C)C(=O)N1C(C(=O)O)CC1C1CCCCC(n2[pH][pH]2)C(c2n[nH][pH]2)C1)C(=O)OCC",
                    0.8265399668689247
                ],
                [
                    "CCCC(NC(C)C(=O)N1C(C(=O)O)CC1C1CCCCC(n2[pH][pH]2)C(c2n[nH][nH]2)C1)C(=O)OCC",
                    0.8265399668689247
                ],
                [
                    "CCCC(NC(C)C(=O)N1C(C(=O)O)CC1C1CCCCC(n2[pH][pH]2)C(c2c[nH][nH]2)C1)C(=O)OCC",
                    0.8265399668689247
                ],
                [
                    "CCCC(NC(C)C(=O)N1C(C(=O)O)CC1C1CCCCC(n2[pH][pH]2)C(Sp2[pH][pH]2)C1)C(=O)OCC",
                    0.8265399668689247
                ],
                [
                    "CCCC(NC(C)C(=O)N1C(C(=O)O)CC1C1CCCCC(n2[pH][pH]2)C(Pp2[nH][nH]2)C1)C(=O)OCC",
                    0.8265399668689247
                ],
                [
                    "CCCC(NC(C)C(=O)N1C(C(=O)O)CC1C1CCCCC(n2[pH][pH]2)C(Pn2[nH][nH]2)C1)C(=O)OCC",
                    0.8265399668689247
                ],
                [
                    "CCCC(NC(C)C(=O)N1C(C(=O)O)CC1C1CCCCC(n2[pH][pH]2)C(Op2[pH][pH]2)C1)C(=O)OCC",
                    0.8265399668689247
                ],
                [
                    "CCCC(NC(C)C(=O)N1C(C(=O)O)CC1C1CCCCC(n2[pH][pH]2)C(Np2[nH][nH]2)C1)C(=O)OCC",
                    0.8265399668689247
                ],
                [
                    "CCCC(NC(C)C(=O)N1C(C(=O)O)CC1C1CCCCC(n2[pH][pH]2)C(Cp2[pH][pH]2)C1)C(=O)OCC",
                    0.8265399668689247
                ],
                [
                    "CCCC(NC(C)C(=O)N1C(C(=O)O)CC1C1CCCCC(n2[pH][pH]2)C(Cp2[nH][nH]2)C1)C(=O)OCC",
                    0.8265399668689247
                ],
                [
                    "CCCC(NC(C)C(=O)N1C(C(=O)O)CC1C1CCCCC(n2[nH][pH]2)C(c2c[pH][pH]2)C1)C(=O)OCC",
                    0.8265399668689247
                ],
                [
                    "CCCC(NC(C)C(=O)N1C(C(=O)O)CC1C1CCCCC(n2[nH][pH]2)C(c2[nH][nH]p2)C1)C(=O)OCC",
                    0.8265399668689247
                ],
                [
                    "CCCC(NC(C)C(=O)N1C(C(=O)O)CC1C1CCCCC(n2[nH][pH]2)C(Sp2[pH][pH]2)C1)C(=O)OCC",
                    0.8265399668689247
                ],
                [
                    "CCCC(NC(C)C(=O)N1C(C(=O)O)CC1C1CCCCC(n2[nH][pH]2)C(Sn2[nH][nH]2)C1)C(=O)OCC",
                    0.8265399668689247
                ],
                [
                    "CCCC(NC(C)C(=O)N1C(C(=O)O)CC1C1CCCCC(n2[nH][pH]2)C(Pn2[pH][pH]2)C1)C(=O)OCC",
                    0.8265399668689247
                ],
                [
                    "CCCC(NC(C)C(=O)N1C(C(=O)O)CC1C1CCCCC(n2[nH][pH]2)C(Pn2[nH][nH]2)C1)C(=O)OCC",
                    0.8265399668689247
                ],
                [
                    "CCCC(NC(C)C(=O)N1C(C(=O)O)CC1C1CCCCC(n2[nH][pH]2)C(Op2[nH][pH]2)C1)C(=O)OCC",
                    0.8265399668689247
                ],
                [
                    "CCCC(NC(C)C(=O)N1C(C(=O)O)CC1C1CCCCC(n2[nH][pH]2)C(Op2[nH][nH]2)C1)C(=O)OCC",
                    0.8265399668689247
                ],
                [
                    "CCCC(NC(C)C(=O)N1C(C(=O)O)CC1C1CCCCC(n2[nH][pH]2)C(On2[pH][pH]2)C1)C(=O)OCC",
                    0.8265399668689247
                ],
                [
                    "CCCC(NC(C)C(=O)N1C(C(=O)O)CC1C1CCCCC(n2[nH][pH]2)C(Np2[pH][pH]2)C1)C(=O)OCC",
                    0.8265399668689247
                ],
                [
                    "CCCC(NC(C)C(=O)N1C(C(=O)O)CC1C1CCCCC(n2[nH][pH]2)C(Cp2[pH][pH]2)C1)C(=O)OCC",
                    0.8265399668689247
                ],
                [
                    "CCCC(NC(C)C(=O)N1C(C(=O)O)CC1C1CCCCC(n2[nH][pH]2)C(Cp2[nH][pH]2)C1)C(=O)OCC",
                    0.8265399668689247
                ],
                [
                    "CCCC(NC(C)C(=O)N1C(C(=O)O)CC1C1CCCCC(n2[nH][pH]2)C(Cn2[nH][nH]2)C1)C(=O)OCC",
                    0.8265399668689247
                ],
                [
                    "CCCC(NC(C)C(=O)N1C(C(=O)O)CC1C1CCCCC(n2[nH][nH]2)C(c2p[pH][pH]2)C1)C(=O)OCC",
                    0.8265399668689247
                ],
                [
                    "CCCC(NC(C)C(=O)N1C(C(=O)O)CC1C1CCCCC(n2[nH][nH]2)C(c2n[nH][nH]2)C1)C(=O)OCC",
                    0.8265399668689247
                ],
                [
                    "CCCC(NC(C)C(=O)N1C(C(=O)O)CC1C1CCCCC(n2[nH][nH]2)C(c2c[pH][pH]2)C1)C(=O)OCC",
                    0.8265399668689247
                ],
                [
                    "CCCC(NC(C)C(=O)N1C(C(=O)O)CC1C1CCCCC(n2[nH][nH]2)C(c2c[pH][nH]2)C1)C(=O)OCC",
                    0.8265399668689247
                ],
                [
                    "CCCC(NC(C)C(=O)N1C(C(=O)O)CC1C1CCCCC(n2[nH][nH]2)C(c2c[nH][nH]2)C1)C(=O)OCC",
                    0.8265399668689247
                ],
                [
                    "CCCC(NC(C)C(=O)N1C(C(=O)O)CC1C1CCCCC(n2[nH][nH]2)C(c2[nH][pH]p2)C1)C(=O)OCC",
                    0.8265399668689247
                ],
                [
                    "CCCC(NC(C)C(=O)N1C(C(=O)O)CC1C1CCCCC(n2[nH][nH]2)C(Sn2[pH][pH]2)C1)C(=O)OCC",
                    0.8265399668689247
                ],
                [
                    "CCCC(NC(C)C(=O)N1C(C(=O)O)CC1C1CCCCC(n2[nH][nH]2)C(Sn2[nH][nH]2)C1)C(=O)OCC",
                    0.8265399668689247
                ],
                [
                    "CCCC(NC(C)C(=O)N1C(C(=O)O)CC1C1CCCCC(n2[nH][nH]2)C(Pp2[pH][pH]2)C1)C(=O)OCC",
                    0.8265399668689247
                ],
                [
                    "CCCC(NC(C)C(=O)N1C(C(=O)O)CC1C1CCCCC(n2[nH][nH]2)C(Pp2[nH][nH]2)C1)C(=O)OCC",
                    0.8265399668689247
                ],
                [
                    "CCCC(NC(C)C(=O)N1C(C(=O)O)CC1C1CCCCC(n2[nH][nH]2)C(Pn2[pH][pH]2)C1)C(=O)OCC",
                    0.8265399668689247
                ],
                [
                    "CCCC(NC(C)C(=O)N1C(C(=O)O)CC1C1CCCCC(n2[nH][nH]2)C(Pn2[nH][nH]2)C1)C(=O)OCC",
                    0.8265399668689247
                ],
                [
                    "CCCC(NC(C)C(=O)N1C(C(=O)O)CC1C1CCCCC(n2[nH][nH]2)C(Op2[nH][nH]2)C1)C(=O)OCC",
                    0.8265399668689247
                ],
                [
                    "CCCC(NC(C)C(=O)N1C(C(=O)O)CC1C1CCCCC(n2[nH][nH]2)C(On2[pH][pH]2)C1)C(=O)OCC",
                    0.8265399668689247
                ],
                [
                    "CCCC(NC(C)C(=O)N1C(C(=O)O)CC1C1CCCCC(n2[nH][nH]2)C(Nn2[nH][pH]2)C1)C(=O)OCC",
                    0.8265399668689247
                ],
                [
                    "CCCC(NC(C)C(=O)N1C(C(=O)O)CC1C1CCCCC(n2[nH][nH]2)C(Cp2[pH][pH]2)C1)C(=O)OCC",
                    0.8265399668689247
                ],
                [
                    "CCCC(NC(C)C(=O)N1C(C(=O)O)CC1C1CCCCC(n2[nH][nH]2)C(Cp2[nH][pH]2)C1)C(=O)OCC",
                    0.8265399668689247
                ],
                [
                    "CCCC(NC(C)C(=O)N1C(C(=O)O)CC1C1CCCCC(n2[nH][nH]2)C(Cp2[nH][nH]2)C1)C(=O)OCC",
                    0.8265399668689247
                ],
                [
                    "CCCC(NC(C)C(=O)N1C(C(=O)O)CC1C1CCCCC(n2[nH][nH]2)C(Cn2[nH][pH]2)C1)C(=O)OCC",
                    0.8265399668689247
                ],
                [
                    "CCCC(NC(C)C(=O)N1C(C(=O)O)CC1C1CCCCC(n2[nH][nH]2)C(Cn2[nH][nH]2)C1)C(=O)OCC",
                    0.8265399668689247
                ]
            ],
            "execution_time": 8.094204425811768,
            "number_scoring_function_calls": 1000,
            "metadata": {
                "top_1": 0.8390957231764807,
                "top_10": 0.8390957231764806,
                "top_100": 0.8292918013754842,
                "internal_similarity_max": 0.9850746268656716,
                "internal_similarity_mean": 0.6773137399297577,
                "internal_similarity_histogram_density": [
                    [
                        0.1,
                        0.0,
                        0.0,
                        0.0,
                        0.0,
                        0.5759999999999994,
                        5.794000000000001,
                        2.908000000000001,
                        0.5680000000000001,
                        0.05400000000000001
                    ]
                ],
                "internal_similarity_histogram_bins": [
                    [
                        0.0,
                        0.1,
                        0.2,
                        0.30000000000000004,
                        0.4,
                        0.5,
                        0.6000000000000001,
                        0.7000000000000001,
                        0.8,
                        0.9,
                        1.0
                    ]
                ]
            }
        },
        {
            "benchmark_name": "Amlodipine MPO",
            "score": 0.7926948350722255,
            "optimized_molecules": [
                [
                    "CCOC(=O)C1=C2C(=C(COCCN)NC(C)=C(C(=O)OC)C2c2ccc[pH]2)C1Cl",
                    0.7953949089757174
                ],
                [
                    "CCOC(=O)C1=C2C(=C(COCCN)NC(C)=C(C(=O)OC)C2c2ccc[nH]2)C1Cl",
                    0.7953949089757174
                ],
                [
                    "CCOC(=O)C1=C2C(=C(C)NC(COCCN)=C(C(=O)OC)C2c2ccc[pH]2)C1Cl",
                    0.7953949089757174
                ],
                [
                    "CCOC(=O)C1=C2C(=C(C)NC(COCCN)=C(C(=O)OC)C2c2ccc[nH]2)C1Cl",
                    0.7953949089757174
                ],
                [
                    "CCOC(=O)C1=C(COCCN)NC(C)=C2C(=C(C(=O)OC)C2Cl)C1c1ccc[pH]1",
                    0.7953949089757174
                ],
                [
                    "CCOC(=O)C1=C(COCCN)NC(C)=C2C(=C(C(=O)OC)C2Cl)C1c1ccc[nH]1",
                    0.7953949089757174
                ],
                [
                    "CCOC(=O)C1=C(C)NC(COCCN)=C2C(=C(C(=O)OC)C2Cl)C1c1ccc[pH]1",
                    0.7953949089757174
                ],
                [
                    "CCOC(=O)C1=C(C)NC(COCCN)=C2C(=C(C(=O)OC)C2Cl)C1c1ccc[nH]1",
                    0.7953949089757174
                ],
                [
                    "CCOC(=O)C1=C2C(=C(COCCN)NC(C)=C(C(=O)OC)C2C2=CC=C2)C1Cl",
                    0.7905694150420949
                ],
                [
                    "CCOC(=O)C1=C2C(=C(C)NC(COCCN)=C(C(=O)OC)C2C2=CC=C2)C1Cl",
                    0.7905694150420949
                ],
                [
                    "CCOC(=O)C1=C(COCCN)NC(C)=C2C(=C(C(=O)OC)C2Cl)C1C1=CC=C1",
                    0.7905694150420949
                ],
                [
                    "CCOC(=O)C1=C(C)NC(COCCN)=C2C(=C(C(=O)OC)C2Cl)C1C1=CC=C1",
                    0.7905694150420949
                ],
                [
                    "CCOC(=O)C1=C(COCCN)NC(C)=C2C=C2C1C1=C(C(=O)OC)C1Cl",
                    0.7897188828807974
                ],
                [
                    "CCOC(=O)C1=C(C2C3=CC3=C(COCCN)NC(C)=C2C(=O)OC)C1Cl",
                    0.7897188828807974
                ],
                [
                    "CCOC(=O)C1=C(C2C3=CC3=C(C)NC(COCCN)=C2C(=O)OC)C1Cl",
                    0.7897188828807974
                ],
                [
                    "CCOC(=O)C1=C(C)NC(COCCN)=C2C=C2C1C1=C(C(=O)OC)C1Cl",
                    0.7897188828807974
                ],
                [
                    "CCOC(=O)C1=C2C(=C(COCCN)NC(C)=C(C(=O)OC)C2c2ccc(Cl)[pH]2)C1P",
                    0.7874007874011811
                ],
                [
                    "CCOC(=O)C1=C2C(=C(COCCN)NC(C)=C(C(=O)OC)C2c2ccc(Cl)[pH]2)C1F",
                    0.7874007874011811
                ],
                [
                    "CCOC(=O)C1=C2C(=C(COCCN)NC(C)=C(C(=O)OC)C2c2ccc(Cl)[pH]2)C1Cl",
                    0.7874007874011811
                ],
                [
                    "CCOC(=O)C1=C2C(=C(COCCN)NC(C)=C(C(=O)OC)C2c2ccc(Cl)[pH]2)C1Br",
                    0.7874007874011811
                ],
                [
                    "CCOC(=O)C1=C2C(=C(COCCN)NC(C)=C(C(=O)OC)C2c2ccc(Cl)[nH]2)C1F",
                    0.7874007874011811
                ],
                [
                    "CCOC(=O)C1=C2C(=C(COCCN)NC(C)=C(C(=O)OC)C2c2cc[pH]c2Cl)C1F",
                    0.7874007874011811
                ],
                [
                    "CCOC(=O)C1=C2C(=C(COCCN)NC(C)=C(C(=O)OC)C2c2cc[pH]c2Cl)C1C",
                    0.7874007874011811
                ],
                [
                    "CCOC(=O)C1=C2C(=C(COCCN)NC(C)=C(C(=O)OC)C2c2cc[pH]c2Cl)C1Br",
                    0.7874007874011811
                ],
                [
                    "CCOC(=O)C1=C2C(=C(COCCN)NC(C)=C(C(=O)OC)C2c2cc[nH]c2Cl)C1O",
                    0.7874007874011811
                ],
                [
                    "CCOC(=O)C1=C2C(=C(COCCN)NC(C)=C(C(=O)OC)C2c2cc[nH]c2Cl)C1N",
                    0.7874007874011811
                ],
                [
                    "CCOC(=O)C1=C2C(=C(COCCN)NC(C)=C(C(=O)OC)C2c2cc[nH]c2Cl)C1F",
                    0.7874007874011811
                ],
                [
                    "CCOC(=O)C1=C2C(=C(COCCN)NC(C)=C(C(=O)OC)C2c2cc[nH]c2Cl)C1Br",
                    0.7874007874011811
                ],
                [
                    "CCOC(=O)C1=C2C(=C(COCCN)NC(C)=C(C(=O)OC)C2c2c[pH]cc2Cl)C1S",
                    0.7874007874011811
                ],
                [
                    "CCOC(=O)C1=C2C(=C(COCCN)NC(C)=C(C(=O)OC)C2c2c[pH]cc2Cl)C1O",
                    0.7874007874011811
                ],
                [
                    "CCOC(=O)C1=C2C(=C(COCCN)NC(C)=C(C(=O)OC)C2c2c[pH]cc2Cl)C1Cl",
                    0.7874007874011811
                ],
                [
                    "CCOC(=O)C1=C2C(=C(COCCN)NC(C)=C(C(=O)OC)C2c2c[pH]cc2Cl)C1Br",
                    0.7874007874011811
                ],
                [
                    "CCOC(=O)C1=C2C(=C(COCCN)NC(C)=C(C(=O)OC)C2c2c[nH]cc2Cl)C1O",
                    0.7874007874011811
                ],
                [
                    "CCOC(=O)C1=C2C(=C(COCCN)NC(C)=C(C(=O)OC)C2c2c[nH]cc2Cl)C1Cl",
                    0.7874007874011811
                ],
                [
                    "CCOC(=O)C1=C2C(=C(COCCN)NC(C)=C(C(=O)OC)C2c2[pH]ccc2Cl)C1P",
                    0.7874007874011811
                ],
                [
                    "CCOC(=O)C1=C2C(=C(COCCN)NC(C)=C(C(=O)OC)C2c2[pH]ccc2Cl)C1O",
                    0.7874007874011811
                ],
                [
                    "CCOC(=O)C1=C2C(=C(COCCN)NC(C)=C(C(=O)OC)C2c2[pH]ccc2Cl)C1Br",
                    0.7874007874011811
                ],
                [
                    "CCOC(=O)C1=C2C(=C(COCCN)NC(C)=C(C(=O)OC)C2c2[nH]ccc2Cl)C1P",
                    0.7874007874011811
                ],
                [
                    "CCOC(=O)C1=C2C(=C(COCCN)NC(C)=C(C(=O)OC)C2c2[nH]ccc2Cl)C1Cl",
                    0.7874007874011811
                ],
                [
                    "CCOC(=O)C1=C2C(=C(COCCN)NC(C)=C(C(=O)OC)C2c2[nH]ccc2Cl)C1Br",
                    0.7874007874011811
                ],
                [
                    "CCOC(=O)C1=C2C(=C(C)NC(COCCN)=C(C(=O)OC)C2c2ccc(Cl)[pH]2)C1F",
                    0.7874007874011811
                ],
                [
                    "CCOC(=O)C1=C2C(=C(C)NC(COCCN)=C(C(=O)OC)C2c2ccc(Cl)[pH]2)C1Br",
                    0.7874007874011811
                ],
                [
                    "CCOC(=O)C1=C2C(=C(C)NC(COCCN)=C(C(=O)OC)C2c2ccc(Cl)[nH]2)C1S",
                    0.7874007874011811
                ],
                [
                    "CCOC(=O)C1=C2C(=C(C)NC(COCCN)=C(C(=O)OC)C2c2ccc(Cl)[nH]2)C1P",
                    0.7874007874011811
                ],
                [
                    "CCOC(=O)C1=C2C(=C(C)NC(COCCN)=C(C(=O)OC)C2c2ccc(Cl)[nH]2)C1N",
                    0.7874007874011811
                ],
                [
                    "CCOC(=O)C1=C2C(=C(C)NC(COCCN)=C(C(=O)OC)C2c2ccc(Cl)[nH]2)C1F",
                    0.7874007874011811
                ],
                [
                    "CCOC(=O)C1=C2C(=C(C)NC(COCCN)=C(C(=O)OC)C2c2cc[pH]c2Cl)C1N",
                    0.7874007874011811
                ],
                [
                    "CCOC(=O)C1=C2C(=C(C)NC(COCCN)=C(C(=O)OC)C2c2cc[pH]c2Cl)C1F",
                    0.7874007874011811
                ],
                [
                    "CCOC(=O)C1=C2C(=C(C)NC(COCCN)=C(C(=O)OC)C2c2cc[pH]c2Cl)C1Br",
                    0.7874007874011811
                ],
                [
                    "CCOC(=O)C1=C2C(=C(C)NC(COCCN)=C(C(=O)OC)C2c2cc[nH]c2Cl)C1P",
                    0.7874007874011811
                ],
                [
                    "CCOC(=O)C1=C2C(=C(C)NC(COCCN)=C(C(=O)OC)C2c2cc[nH]c2Cl)C1O",
                    0.7874007874011811
                ],
                [
                    "CCOC(=O)C1=C2C(=C(C)NC(COCCN)=C(C(=O)OC)C2c2cc[nH]c2Cl)C1N",
                    0.7874007874011811
                ],
                [
                    "CCOC(=O)C1=C2C(=C(C)NC(COCCN)=C(C(=O)OC)C2c2cc[nH]c2Cl)C1F",
                    0.7874007874011811
                ],
                [
                    "CCOC(=O)C1=C2C(=C(C)NC(COCCN)=C(C(=O)OC)C2c2c[pH]cc2Cl)C1S",
                    0.7874007874011811
                ],
                [
                    "CCOC(=O)C1=C2C(=C(C)NC(COCCN)=C(C(=O)OC)C2c2c[pH]cc2Cl)C1O",
                    0.7874007874011811
                ],
                [
                    "CCOC(=O)C1=C2C(=C(C)NC(COCCN)=C(C(=O)OC)C2c2c[pH]cc2Cl)C1C",
                    0.7874007874011811
                ],
                [
                    "CCOC(=O)C1=C2C(=C(C)NC(COCCN)=C(C(=O)OC)C2c2c[nH]cc2Cl)C1P",
                    0.7874007874011811
                ],
                [
                    "CCOC(=O)C1=C2C(=C(C)NC(COCCN)=C(C(=O)OC)C2c2c[nH]cc2Cl)C1O",
                    0.7874007874011811
                ],
                [
                    "CCOC(=O)C1=C2C(=C(C)NC(COCCN)=C(C(=O)OC)C2c2[pH]ccc2Cl)C1Cl",
                    0.7874007874011811
                ],
                [
                    "CCOC(=O)C1=C2C(=C(C)NC(COCCN)=C(C(=O)OC)C2c2[pH]ccc2Cl)C1Br",
                    0.7874007874011811
                ],
                [
                    "CCOC(=O)C1=C2C(=C(C)NC(COCCN)=C(C(=O)OC)C2c2[nH]ccc2Cl)C1P",
                    0.7874007874011811
                ],
                [
                    "CCOC(=O)C1=C2C(=C(C)NC(COCCN)=C(C(=O)OC)C2c2[nH]ccc2Cl)C1Cl",
                    0.7874007874011811
                ],
                [
                    "CCOC(=O)C1=C(COCCN)NC(C)=C2C(=C(C(=O)OC)C2S)C1c1[pH]ccc1Cl",
                    0.7874007874011811
                ],
                [
                    "CCOC(=O)C1=C(COCCN)NC(C)=C2C(=C(C(=O)OC)C2P)C1c1ccc(Cl)[pH]1",
                    0.7874007874011811
                ],
                [
                    "CCOC(=O)C1=C(COCCN)NC(C)=C2C(=C(C(=O)OC)C2P)C1c1ccc(Cl)[nH]1",
                    0.7874007874011811
                ],
                [
                    "CCOC(=O)C1=C(COCCN)NC(C)=C2C(=C(C(=O)OC)C2P)C1c1c[nH]cc1Cl",
                    0.7874007874011811
                ],
                [
                    "CCOC(=O)C1=C(COCCN)NC(C)=C2C(=C(C(=O)OC)C2P)C1c1[pH]ccc1Cl",
                    0.7874007874011811
                ],
                [
                    "CCOC(=O)C1=C(COCCN)NC(C)=C2C(=C(C(=O)OC)C2P)C1c1[nH]ccc1Cl",
                    0.7874007874011811
                ],
                [
                    "CCOC(=O)C1=C(COCCN)NC(C)=C2C(=C(C(=O)OC)C2O)C1c1ccc(Cl)[nH]1",
                    0.7874007874011811
                ],
                [
                    "CCOC(=O)C1=C(COCCN)NC(C)=C2C(=C(C(=O)OC)C2O)C1c1[pH]ccc1Cl",
                    0.7874007874011811
                ],
                [
                    "CCOC(=O)C1=C(COCCN)NC(C)=C2C(=C(C(=O)OC)C2N)C1c1ccc(Cl)[pH]1",
                    0.7874007874011811
                ],
                [
                    "CCOC(=O)C1=C(COCCN)NC(C)=C2C(=C(C(=O)OC)C2N)C1c1c[nH]cc1Cl",
                    0.7874007874011811
                ],
                [
                    "CCOC(=O)C1=C(COCCN)NC(C)=C2C(=C(C(=O)OC)C2N)C1c1[nH]ccc1Cl",
                    0.7874007874011811
                ],
                [
                    "CCOC(=O)C1=C(COCCN)NC(C)=C2C(=C(C(=O)OC)C2F)C1c1ccc(Cl)[pH]1",
                    0.7874007874011811
                ],
                [
                    "CCOC(=O)C1=C(COCCN)NC(C)=C2C(=C(C(=O)OC)C2F)C1c1c[nH]cc1Cl",
                    0.7874007874011811
                ],
                [
                    "CCOC(=O)C1=C(COCCN)NC(C)=C2C(=C(C(=O)OC)C2F)C1c1[pH]ccc1Cl",
                    0.7874007874011811
                ],
                [
                    "CCOC(=O)C1=C(COCCN)NC(C)=C2C(=C(C(=O)OC)C2F)C1c1[nH]ccc1Cl",
                    0.7874007874011811
                ],
                [
                    "CCOC(=O)C1=C(COCCN)NC(C)=C2C(=C(C(=O)OC)C2Cl)C1c1ccc(Cl)[nH]1",
                    0.7874007874011811
                ],
                [
                    "CCOC(=O)C1=C(COCCN)NC(C)=C2C(=C(C(=O)OC)C2C)C1c1ccc(Cl)[nH]1",
                    0.7874007874011811
                ],
                [
                    "CCOC(=O)C1=C(COCCN)NC(C)=C2C(=C(C(=O)OC)C2C)C1c1cc[nH]c1Cl",
                    0.7874007874011811
                ],
                [
                    "CCOC(=O)C1=C(COCCN)NC(C)=C2C(=C(C(=O)OC)C2Br)C1c1ccc(Cl)[pH]1",
                    0.7874007874011811
                ],
                [
                    "CCOC(=O)C1=C(COCCN)NC(C)=C2C(=C(C(=O)OC)C2Br)C1c1cc[pH]c1Cl",
                    0.7874007874011811
                ],
                [
                    "CCOC(=O)C1=C(COCCN)NC(C)=C2C(=C(C(=O)OC)C2Br)C1c1c[nH]cc1Cl",
                    0.7874007874011811
                ],
                [
                    "CCOC(=O)C1=C(COCCN)NC(C)=C2C(=C(C(=O)OC)C2Br)C1c1[pH]ccc1Cl",
                    0.7874007874011811
                ],
                [
                    "CCOC(=O)C1=C(C)NC(COCCN)=C2C(=C(C(=O)OC)C2S)C1c1ccc(Cl)[nH]1",
                    0.7874007874011811
                ],
                [
                    "CCOC(=O)C1=C(C)NC(COCCN)=C2C(=C(C(=O)OC)C2P)C1c1ccc(Cl)[pH]1",
                    0.7874007874011811
                ],
                [
                    "CCOC(=O)C1=C(C)NC(COCCN)=C2C(=C(C(=O)OC)C2P)C1c1ccc(Cl)[nH]1",
                    0.7874007874011811
                ],
                [
                    "CCOC(=O)C1=C(C)NC(COCCN)=C2C(=C(C(=O)OC)C2P)C1c1c[nH]cc1Cl",
                    0.7874007874011811
                ],
                [
                    "CCOC(=O)C1=C(C)NC(COCCN)=C2C(=C(C(=O)OC)C2P)C1c1[nH]ccc1Cl",
                    0.7874007874011811
                ],
                [
                    "CCOC(=O)C1=C(C)NC(COCCN)=C2C(=C(C(=O)OC)C2O)C1c1ccc(Cl)[pH]1",
                    0.7874007874011811
                ],
                [
                    "CCOC(=O)C1=C(C)NC(COCCN)=C2C(=C(C(=O)OC)C2O)C1c1ccc(Cl)[nH]1",
                    0.7874007874011811
                ],
                [
                    "CCOC(=O)C1=C(C)NC(COCCN)=C2C(=C(C(=O)OC)C2N)C1c1ccc(Cl)[nH]1",
                    0.7874007874011811
                ],
                [
                    "CCOC(=O)C1=C(C)NC(COCCN)=C2C(=C(C(=O)OC)C2N)C1c1[pH]ccc1Cl",
                    0.7874007874011811
                ],
                [
                    "CCOC(=O)C1=C(C)NC(COCCN)=C2C(=C(C(=O)OC)C2N)C1c1[nH]ccc1Cl",
                    0.7874007874011811
                ],
                [
                    "CCOC(=O)C1=C(C)NC(COCCN)=C2C(=C(C(=O)OC)C2F)C1c1ccc(Cl)[pH]1",
                    0.7874007874011811
                ],
                [
                    "CCOC(=O)C1=C(C)NC(COCCN)=C2C(=C(C(=O)OC)C2Cl)C1c1cc[nH]c1Cl",
                    0.7874007874011811
                ],
                [
                    "CCOC(=O)C1=C(C)NC(COCCN)=C2C(=C(C(=O)OC)C2C)C1c1cc[pH]c1Cl",
                    0.7874007874011811
                ],
                [
                    "CCOC(=O)C1=C(C)NC(COCCN)=C2C(=C(C(=O)OC)C2Br)C1c1ccc(Cl)[pH]1",
                    0.7874007874011811
                ],
                [
                    "CCOC(=O)C1=C(C)NC(COCCN)=C2C(=C(C(=O)OC)C2Br)C1c1ccc(Cl)[nH]1",
                    0.7874007874011811
                ],
                [
                    "CCOC(=O)C1=C(C)NC(COCCN)=C2C(=C(C(=O)OC)C2Br)C1c1c[nH]cc1Cl",
                    0.7874007874011811
                ]
            ],
            "execution_time": 42046.07696247101,
            "number_scoring_function_calls": 1949395,
            "metadata": {
                "top_1": 0.7953949089757174,
                "top_10": 0.794429810188993,
                "top_100": 0.7882597860519661,
                "internal_similarity_max": 1.0,
                "internal_similarity_mean": 0.5982062608758298,
                "internal_similarity_histogram_density": [
                    [
                        0.1,
                        0.0,
                        0.0,
                        0.0,
                        0.19600000000000004,
                        5.949999999999995,
                        2.3620000000000005,
                        0.8460000000000002,
                        0.4880000000000001,
                        0.05800000000000001
                    ]
                ],
                "internal_similarity_histogram_bins": [
                    [
                        0.0,
                        0.1,
                        0.2,
                        0.30000000000000004,
                        0.4,
                        0.5,
                        0.6000000000000001,
                        0.7000000000000001,
                        0.8,
                        0.9,
                        1.0
                    ]
                ]
            }
        },
        {
            "benchmark_name": "Sitagliptin MPO",
            "score": 0.9421785609958261,
            "optimized_molecules": [
                [
                    "CC1NC2(F)C(N)(F)C3C4C5(F)C6(Br)OC(C7(F)N3C7(F)Br)C2(C)C45C16N(F)C=N",
                    0.9421785609958259
                ],
                [
                    "CC1NC2(F)C(N)(F)C13C1C4(F)C5OC(F)(C6N3C6(F)Br)C2(C)C14C5(Br)N(F)C=N",
                    0.9421785609958259
                ],
                [
                    "CC1NC2(F)C(N)(F)C13C1C4(F)C5(F)OC(C6(F)C(Br)N63)C2(C)C14C5(Br)N(F)C=N",
                    0.9421785609958259
                ],
                [
                    "CC1NC2(F)C(N)(F)C13C1C4(F)C5(Br)OC(C6(F)N3C6(F)Br)C2(C)C14C5N(F)C=N",
                    0.9421785609958259
                ],
                [
                    "CC1N2C3C(N)(F)C4(N(F)C=N)NC(F)(F)C5(F)C6(Br)OC(C12Br)C4(F)C51C6C31C",
                    0.9421785609958259
                ],
                [
                    "CC1N2C3C(F)(Br)C4NC(N)(F)C5(F)C6(N(F)C=N)OC(Br)(C12F)C4(F)C51C6C31C",
                    0.9421785609958259
                ],
                [
                    "CC1N2C3C(F)(Br)C4(N)NC(F)C5(F)C6(N(F)C=N)OC(Br)(C4C54C3(C)C64F)C12F",
                    0.9421785609958259
                ],
                [
                    "CC1N2C3C(F)(Br)C4(F)NC(N)C5(F)C6(N(F)C=N)OC(Br)(C12F)C4(F)C51C6C31C",
                    0.9421785609958259
                ],
                [
                    "CC1N2C3C(Br)C4(N)NC(F)(F)C5(F)C6(N(F)C=N)OC(Br)(C12F)C4(F)C51C6C31C",
                    0.9421785609958259
                ],
                [
                    "CC1N2C3C(Br)C4(N)NC(F)(F)C5(F)C6(N(F)C=N)OC(Br)(C12F)C4(C)C51C3C61F",
                    0.9421785609958259
                ],
                [
                    "CC1N2C3C(Br)C4(F)NC(N)(F)C5(F)C6(N(F)C=N)OC(Br)(C12F)C4(C)C51C6C31F",
                    0.9421785609958259
                ],
                [
                    "CC1N2C3(N)C(Br)C4NC(F)(F)C5(F)C6(N(F)C=N)OC(Br)(C4C54C3(C)C64F)C12F",
                    0.9421785609958259
                ],
                [
                    "CC1N2C3(F)C(Br)C4(F)NC(N)C5(F)C6(N(F)C=N)OC(Br)(C12F)C4(C)C51C3C61F",
                    0.9421785609958259
                ],
                [
                    "CC1C2N1C1C(N)(F)C3(N(F)C=N)NC(F)(F)C4(F)C5(Br)OC2(Br)C3C42C1(C)C52F",
                    0.9421785609958259
                ],
                [
                    "CC1C2N1C1C(F)(F)C3NC(N)(F)C4(F)C(Br)(Br)OC2(N(F)C=N)C32C3(F)C1(C)C432",
                    0.9421785609958259
                ],
                [
                    "CC1C2N1C1(N)C(F)C3(N(F)C=N)NC(F)(F)C4(F)C5(Br)OC2(Br)C3(F)C42C5C12C",
                    0.9421785609958259
                ],
                [
                    "CC1C2N1C1(N)C(F)C3(N(F)C=N)NC(F)(F)C4(F)C5(Br)OC2(Br)C3(F)C42C1C52C",
                    0.9421785609958259
                ],
                [
                    "CC1C2N1C1(N(F)C=N)C(N)C3(F)NC(F)(F)C4(F)C5(Br)OC2(Br)C3(F)C42C5C12C",
                    0.9421785609958259
                ],
                [
                    "CC1C2N1C1(N(F)C=N)C(N)(F)C3NC(F)(F)C4(F)C5(Br)OC2(Br)C3(F)C42C5C12C",
                    0.9421785609958259
                ],
                [
                    "CC1C2N1C1(N(F)C=N)C(N)(F)C3(Br)NC(F)(F)C4(F)C5OC2(Br)C3(F)C42C5C12C",
                    0.9421785609958259
                ],
                [
                    "CC1C2N1C1(N(F)C=N)C(F)(F)C3NC(N)(F)C4(F)C5(Br)OC2(Br)C3C42C1(C)C52F",
                    0.9421785609958259
                ],
                [
                    "CC1C2N1C1(N(F)C=N)C(F)(F)C3NC(N)(F)C4(F)C(Br)OC2(Br)C32C3(F)C1(C)C432",
                    0.9421785609958259
                ],
                [
                    "CC1C2N1C1(N(F)C=N)C(F)(F)C3(F)NC(N)C4(F)C5(Br)OC2(Br)C3C42C1(C)C52F",
                    0.9421785609958259
                ],
                [
                    "CC1C2N1C1(N(F)C=N)C(F)(F)C3(F)NC(N)C4(F)C5(Br)OC2(Br)C3(F)C42C5C12C",
                    0.9421785609958259
                ],
                [
                    "CC1C2N1C1(F)C(N)C3(N(F)C=N)NC(F)(F)C4(F)C5(Br)OC2(Br)C3C42C1(C)C52F",
                    0.9421785609958259
                ],
                [
                    "CC1C2N1C1(F)C(F)C3NC(N)(F)C4(F)C(Br)(Br)OC2(N(F)C=N)C32C3(F)C1(C)C432",
                    0.9421785609958259
                ],
                [
                    "CC1C2N1C1(F)C(F)(F)C3NC(N)C4(F)C(Br)(N(F)C=N)OC2(Br)C32C3(F)C1(C)C432",
                    0.9421785609958259
                ],
                [
                    "CC1C2N1C1(F)C(F)(F)C3(N(F)C=N)NC(N)C4(F)C5(Br)OC2(Br)C3C42C1(C)C52F",
                    0.9421785609958259
                ],
                [
                    "CC12OC3(Br)C4C5(F)NC(N)(C1F)C1(N(F)C=N)N(C(F)(C5Br)C5(F)C2C45C)C31F",
                    0.9421785609958259
                ],
                [
                    "CC12N3C(Br)(Br)C3(F)C3OC4C5(F)C(N(F)C=N)NC(N)(C3C53C4(F)C13C)C2(F)F",
                    0.9421785609958259
                ],
                [
                    "CC12C3NC(N)(F)C4(C)C5(N(F)C=N)OC1(Br)C1C(Br)N1C(C3(F)F)C1(F)C5(F)C214",
                    0.9421785609958259
                ],
                [
                    "CC12C3C4OC5(Br)C6(F)C(Br)N6C1(C)C(F)(F)C1NC(N)(N(F)C=N)C4(F)C32C15F",
                    0.9421785609958259
                ],
                [
                    "CC12C3C(Br)OC4(Br)C5C6(C)C57C(F)C(N(F)C=N)(NC1(F)C47F)C(N)(F)C6(F)N32",
                    0.9421785609958259
                ],
                [
                    "CC12C(N(F)C=N)N1C1C(N)(F)C3NC(F)(F)C4(F)C(Br)OC2(Br)C32C3(F)C1(C)C432",
                    0.9421785609958259
                ],
                [
                    "CC12C(N(F)C=N)N1C1C(N)(F)C3NC(F)(F)C4(F)C(Br)(Br)OC2C32C3(F)C1(C)C243",
                    0.9421785609958259
                ],
                [
                    "CC12C(N(F)C=N)N1C1C(N)(F)C3(F)NC(F)C4(F)C(Br)(Br)OC2C32C3(F)C1(C)C432",
                    0.9421785609958259
                ],
                [
                    "CC12C(N(F)C=N)N1C1C(N)(F)C3(Br)NC(F)(F)C4(F)C(Br)OC2C32C3(F)C1(C)C432",
                    0.9421785609958259
                ],
                [
                    "CC12C(N(F)C=N)N1C1(F)C(F)C3NC(N)(F)C4(F)C5(Br)OC2(Br)C3C42C1(C)C52F",
                    0.9421785609958259
                ],
                [
                    "CC12C(N(F)C=N)N1C1(F)C(F)C3NC(N)(F)C4(F)C5(Br)OC2(Br)C3(F)C42C1C52C",
                    0.9421785609958259
                ],
                [
                    "CC12C(N(F)C=N)N1C1(F)C(F)C3NC(N)(F)C4(F)C(Br)OC2(Br)C32C3(F)C1(C)C432",
                    0.9421785609958259
                ],
                [
                    "CC12C(N(F)C=N)N1C1(F)C(F)C3NC(N)(F)C4(F)C(Br)(Br)OC2C32C3(F)C1(C)C243",
                    0.9421785609958259
                ],
                [
                    "CC12C(N(F)C=N)N1C1(F)C(F)C3(F)NC(N)C4(F)C5(Br)OC2(Br)C3(F)C42C5C12C",
                    0.9421785609958259
                ],
                [
                    "CC12C(F)N1C1C(N)C3(N(F)C=N)NC(F)(F)C4(F)C5(Br)OC2(Br)C3C42C1(C)C52F",
                    0.9421785609958259
                ],
                [
                    "CC12C(F)N1C1C(N(F)C=N)C3(F)NC(N)(F)C4(F)C5(Br)OC2(Br)C3C42C1(C)C52F",
                    0.9421785609958259
                ],
                [
                    "CC12C(F)N1C1C(F)(N(F)C=N)C3NC(N)(F)C4(F)C5(Br)OC2(Br)C3C42C1(C)C52F",
                    0.9421785609958259
                ],
                [
                    "CC12C(F)N1C1(N)C(F)(N(F)C=N)C3NC(F)C4(F)C5(Br)OC2(Br)C3C42C1(C)C52F",
                    0.9421785609958259
                ],
                [
                    "CC12C(F)N1C1(F)C(N)C3NC(F)(N(F)C=N)C4(F)C5(Br)OC2(Br)C3C42C1(C)C52F",
                    0.9421785609958259
                ],
                [
                    "CC12C(F)N1C1(F)C(N)C3(N(F)C=N)NC(F)C4(F)C5(Br)OC2(Br)C3(F)C42C5C12C",
                    0.9421785609958259
                ],
                [
                    "CC12C(F)N1C1(F)C(N(F)C=N)C3NC(N)(F)C4(F)C5(Br)OC2(Br)C3(C)C42C1C52F",
                    0.9421785609958259
                ],
                [
                    "CC12C(F)N1C1(F)C(N(F)C=N)C3(F)NC(N)C4(F)C5(Br)OC2(Br)C3C42C1(C)C52F",
                    0.9421785609958259
                ],
                [
                    "CC12C(F)N1C1(F)C(N(F)C=N)C3(F)NC(N)C4(F)C5(Br)OC2(Br)C3(C)C42C1C52F",
                    0.9421785609958259
                ],
                [
                    "CC12C(F)N1C1(F)C(F)C3(N(F)C=N)NC(N)C4(F)C5(Br)OC2(Br)C3C42C1(C)C52F",
                    0.9421785609958259
                ],
                [
                    "CC12C(F)N1C1(F)C(F)(N(F)C=N)C3NC(N)C4(F)C5(Br)OC2(Br)C3(F)C42C5C12C",
                    0.9421785609958259
                ],
                [
                    "CC12C(Br)C3NC(N)(F)C4(F)C5(N(F)C=N)OC(Br)(C3C43C1(C)C53F)C1(F)C(F)N21",
                    0.9421785609958259
                ],
                [
                    "CC1(N)NC2C(F)(N(F)C=N)C3(F)N4C(F)C4C4(Br)OC5(Br)C6C3(C)C6(C24F)C15F",
                    0.9421785609958259
                ],
                [
                    "CC1(N)NC2(F)C(F)C3C4C5(F)C6(Br)OC(C7(F)N3C7(Br)N(F)C=N)C2(C)C45C16F",
                    0.9421785609958259
                ],
                [
                    "CC1(N)C2N1C1C(F)C3(N(F)C=N)NC(F)(F)C4(F)C5(Br)OC2(Br)C3(F)C42C5C12C",
                    0.9421785609958259
                ],
                [
                    "CC1(N)C2N1C1(N(F)C=N)C(F)(F)C3NC(F)C4(F)C5(Br)OC2(Br)C3C42C1(C)C52F",
                    0.9421785609958259
                ],
                [
                    "CC1(N)C2N1C1(Br)C(F)(F)C3NC(F)C4C5(N(F)C=N)OC2(Br)C3(C)C42C5(F)C12F",
                    0.9421785609958259
                ],
                [
                    "CC1(N(F)C=N)C2N1C1C(NN)C3(F)C(F)(F)C4(F)C5(Br)OC2(Br)C3(F)C42C5C12C",
                    0.9421785609958259
                ],
                [
                    "CC1(N(F)C=N)C2N1C1C(N)C3(F)NC(F)(F)C4(F)C5(Br)OC2(Br)C3C42C1(C)C52F",
                    0.9421785609958259
                ],
                [
                    "CC1(N(F)C=N)C2N1C1C(N)C3(F)NC(F)(F)C4(F)C5(Br)OC2(Br)C3(C)C42C1C52F",
                    0.9421785609958259
                ],
                [
                    "CC1(N(F)C=N)C2N1C1C(N)(F)C3NC(F)(F)C4(F)C5(Br)OC2(Br)C3(F)C42C5C12C",
                    0.9421785609958259
                ],
                [
                    "CC1(N(F)C=N)C2N1C1C(F)C3(F)NC(N)(F)C4(F)C5(Br)OC2(Br)C3C42C1(C)C52F",
                    0.9421785609958259
                ],
                [
                    "CC1(N(F)C=N)C2N1C1C(F)C3(F)NC(N)(F)C4(F)C5(Br)OC2(Br)C3(F)C42C5C12C",
                    0.9421785609958259
                ],
                [
                    "CC1(N(F)C=N)C2N1C1C(F)(F)C3(N)NC(F)C4(F)C(Br)OC2(Br)C32C3(F)C1(C)C432",
                    0.9421785609958259
                ],
                [
                    "CC1(N(F)C=N)C2N1C1C(F)(F)C3(F)NC(N)C4(F)C(Br)OC2(Br)C32C3(F)C1(C)C432",
                    0.9421785609958259
                ],
                [
                    "CC1(N(F)C=N)C2N1C1(N)C(F)(F)C3NC(F)C4(F)C(Br)OC2(Br)C32C3(F)C1(C)C432",
                    0.9421785609958259
                ],
                [
                    "CC1(N(F)C=N)C2N1C1(F)C(N)(F)C3NC(F)C4(F)C5(Br)OC2(Br)C3C42C1(C)C52F",
                    0.9421785609958259
                ],
                [
                    "CC1(N(F)C=N)C2N1C1(F)C(F)C3NC(N)(F)C4(F)C5(Br)OC2(Br)C3(F)C42C1C52C",
                    0.9421785609958259
                ],
                [
                    "CC1(N(F)C=N)C2N1C1(F)C(F)C3(F)NC(N)C4(F)C5(Br)OC2(Br)C3C42C1(C)C52F",
                    0.9421785609958259
                ],
                [
                    "CC1(N(F)C=N)C2N1C1(F)C(F)(F)C3NC(N)C4(F)C5(Br)OC2(Br)C3C42C1(C)C52F",
                    0.9421785609958259
                ],
                [
                    "CC1(F)NC2(F)C(N)C13C1C4(F)C5OC(C6(F)N3C6(F)Br)C2(C)C14C5(Br)N(F)C=N",
                    0.9421785609958259
                ],
                [
                    "CC1(F)NC2(F)C(N)C13C1C4(F)C5OC(C)(C2C14C5(Br)N(F)C=N)C1(F)N3C1(F)Br",
                    0.9421785609958259
                ],
                [
                    "CC1(F)NC2(F)C(N)C13C1C4(F)C5OC(Br)(C6(F)N3C6(F)Br)C2(C)C14C5N(F)C=N",
                    0.9421785609958259
                ],
                [
                    "CC1(F)N2C3C(F)(Br)C4NC(N)C5(F)C6(N(F)C=N)OC(Br)(C4C54C3(F)C64C)C21F",
                    0.9421785609958259
                ],
                [
                    "CC1(F)N2C3C(Br)C4(F)NC(N)C5(F)C6(N(F)C=N)OC(Br)(C4C54C3(C)C64F)C21F",
                    0.9421785609958259
                ],
                [
                    "CC1(F)N2C3(Br)C(F)C4NC(N)C5(F)C6(N(F)C=N)OC(Br)(C4(C)C54C6C34F)C21F",
                    0.9421785609958259
                ],
                [
                    "CC1(F)C2N1C1C(N)C3(N(F)C=N)NC(F)(F)C4(F)C5(Br)OC2(Br)C3(F)C42C5C12C",
                    0.9421785609958259
                ],
                [
                    "CC1(F)C2N1C1C(N)(F)C3(N(F)C=N)NC(F)C4(F)C5(Br)OC2(Br)C3(F)C42C5C12C",
                    0.9421785609958259
                ],
                [
                    "CC1(F)C2N1C1C(N(F)C=N)C3(F)NC(N)(F)C4(F)C5(Br)OC2(Br)C3(F)C42C5C12C",
                    0.9421785609958259
                ],
                [
                    "CC1(F)C2N1C1C(F)C3(N(F)C=N)NC(N)(F)C4(F)C5(Br)OC2(Br)C3C42C1(C)C52F",
                    0.9421785609958259
                ],
                [
                    "CC1(F)C2N1C1C(F)(F)C3(N(F)C=N)NC(N)C4(F)C5(Br)OC2(Br)C3C42C1(C)C52F",
                    0.9421785609958259
                ],
                [
                    "CC1(F)C2N1C13C(N(F)C=N)C4(F)NC(N)(F)C5(F)C(Br)(OC2(Br)C41F)C1C3C15C",
                    0.9421785609958259
                ],
                [
                    "CC1(F)C2N1C1(N)C(F)C3(N(F)C=N)NC(F)C4(F)C5(Br)OC2(Br)C3(F)C42C5C12C",
                    0.9421785609958259
                ],
                [
                    "CC1(F)C2N1C1(N(F)C=N)C(F)C3NC(N)(F)C4(F)C5(Br)OC2(Br)C3(C)C42C5C12F",
                    0.9421785609958259
                ],
                [
                    "CC1(F)C2N1C1(F)C(N)C3(N(F)C=N)NC(F)(F)C4(F)C5OC2(Br)C3(Br)C42C5C12C",
                    0.9421785609958259
                ],
                [
                    "CC1(F)C2N1C1(F)C(N)(N(F)C=N)C3NC(F)C4(F)C5(Br)OC2(Br)C3(F)C42C5C12C",
                    0.9421785609958259
                ],
                [
                    "CC1(F)C2N1C1(F)C(N(F)C=N)C3NC(N)(F)C4(F)C5(Br)OC2(Br)C3(F)C42C5C12C",
                    0.9421785609958259
                ],
                [
                    "CC1(F)C2N1C1(F)C(N(F)C=N)C3NC(N)(F)C4(F)C5(Br)OC2(Br)C3(F)C42C1C52C",
                    0.9421785609958259
                ],
                [
                    "CC1(F)C2N1C1(F)C(F)(N(F)C=N)C3NC(N)C4(F)C5(Br)OC2(Br)C3C42C1(C)C52F",
                    0.9421785609958259
                ],
                [
                    "CC1(Br)N2C3C(F)C4NC(N)(F)C5C6(N(F)C=N)OC(Br)(C4(C)C54C3(F)C64F)C21F",
                    0.9421785609958259
                ],
                [
                    "CC1(Br)N2C3C(F)(F)C4NC(N)C5(F)C6(N(F)C=N)OC(Br)(C4C54C3(C)C64F)C21F",
                    0.9421785609958259
                ],
                [
                    "CC1(Br)N2C3(F)C(F)C4NC(N)C5(F)C6(N(F)C=N)OC(Br)(C4C54C3(C)C64F)C21F",
                    0.9421785609958259
                ],
                [
                    "CC1(Br)C2N1C1C(F)(F)C3NC(N)(F)C4C5(N(F)C=N)OC2(Br)C3(C)C42C1(F)C52F",
                    0.9421785609958259
                ],
                [
                    "CC1(Br)C2N1C1C(F)(F)C3(N)NC(F)C4C5(N(F)C=N)OC2(Br)C3(C)C42C1(F)C52F",
                    0.9421785609958259
                ],
                [
                    "CC1(Br)C2N1C1(F)C3C4(F)C5(N(F)C=N)OC2(Br)C2(C)C(NC(N)C5(F)C324)C1(F)F",
                    0.9421785609958259
                ],
                [
                    "CC1(Br)C2N1C1(F)C(F)C3NC(N)(F)C4C5(N(F)C=N)OC2(Br)C3(C)C42C1(F)C52F",
                    0.9421785609958259
                ],
                [
                    "CC1(Br)C2N1C1(F)C(F)C3(N)NC(F)C4C5(N(F)C=N)OC2(Br)C3(C)C42C1(F)C52F",
                    0.9421785609958259
                ],
                [
                    "CC1(Br)C2N1C1(F)C(F)(F)C3NC(N)C4C5(N(F)C=N)OC2(Br)C3(C)C42C5(F)C12F",
                    0.9421785609958259
                ]
            ],
            "execution_time": 233014.23264431953,
            "number_scoring_function_calls": 10264782,
            "metadata": {
                "top_1": 0.9421785609958259,
                "top_10": 0.9421785609958258,
                "top_100": 0.9421785609958268,
                "internal_similarity_max": 0.7142857142857143,
                "internal_similarity_mean": 0.32503825399044356,
                "internal_similarity_histogram_density": [
                    [
                        0.1,
                        0.0,
                        3.4659999999999984,
                        5.336000000000001,
                        0.8540000000000002,
                        0.20199999999999982,
                        0.036000000000000004,
                        0.006000000000000001,
                        0.0,
                        0.0
                    ]
                ],
                "internal_similarity_histogram_bins": [
                    [
                        0.0,
                        0.1,
                        0.2,
                        0.30000000000000004,
                        0.4,
                        0.5,
                        0.6000000000000001,
                        0.7000000000000001,
                        0.8,
                        0.9,
                        1.0
                    ]
                ]
            }
        },
        {
            "benchmark_name": "Zaleplon MPO",
            "score": 0.7461007006817191,
            "optimized_molecules": [
                [
                    "CCN(C(C)=O)c1cccc(C#N)c(C=O)nccc2ccc-2c1",
                    0.7559289460184544
                ],
                [
                    "CCN(C(C)=O)c1cccc2nccc(c1)-c1oc(cc1C#N)C2",
                    0.7514691493021793
                ],
                [
                    "CCN(C(C)=O)c1cccc2nccc(c1)-c1cc(C#N)c(o1)C2",
                    0.7514691493021793
                ],
                [
                    "CCN(C(C)=O)c1cccc2ccnc(c1)Cc1oc-2cc1C#N",
                    0.7514691493021793
                ],
                [
                    "CCN(C(C)=O)c1cccc2ccnc(c1)Cc1cc(C#N)c-2o1",
                    0.7514691493021793
                ],
                [
                    "CCN(C(C)=O)c1ccccc2cc(C#N)c-2ccnc(C=O)c1",
                    0.7436001455557875
                ],
                [
                    "CCN(C(C)=O)c1ccccc(C=O)nccc2c(C#N)cc-2c1",
                    0.7436001455557875
                ],
                [
                    "CCN(C(C)=O)c1cccc2cc(C#N)c-2ccncc(C=O)c1",
                    0.7436001455557875
                ],
                [
                    "CCN(C(C)=O)c1cccc2cc(C#N)c-2ccnc(C=O)cc1",
                    0.7436001455557875
                ],
                [
                    "CCN(C(C)=O)c1cccc(C=O)nccc2ccc-2c(C#N)c1",
                    0.7436001455557875
                ],
                [
                    "CCN(C(C)=O)c1cccc(C=O)cnccc2c(C#N)cc-2c1",
                    0.7436001455557875
                ],
                [
                    "CCN(C(C)=O)c1cccc(C#N)c2ccc-2ccnc(C=O)c1",
                    0.7436001455557875
                ],
                [
                    "CCN(C(C)=O)c1cccc2cc(ncc1)Cc1oc-2cc1C#N",
                    0.739264247686155
                ],
                [
                    "CCN(C(C)=O)c1cccc2cc(ncc1)Cc1cc(C#N)c-2o1",
                    0.739264247686155
                ],
                [
                    "CCN(C(C)=O)c1cccc2cc(C#N)c-2ccnc(S)c(C=O)c1",
                    0.7378068993083329
                ],
                [
                    "CCN(C(C)=O)c1cccc2cc(C#N)c-2ccnc(C=O)c(S)c1",
                    0.7378068993083329
                ],
                [
                    "CCN(C(C)=O)c1cccc(S)c(C=O)nccc2c(C#N)cc-2c1",
                    0.7378068993083329
                ],
                [
                    "CCN(C(C)=O)c1ccnc(C=O)cccc(C2=CC(C#N)=C2)c1",
                    0.7356469741582815
                ],
                [
                    "CCN(C(C)=O)c1cccc(C=O)nccc(C2=CC(C#N)=C2)c1",
                    0.7356469741582815
                ],
                [
                    "CCN(C(C)=O)c1cccc(C2=CC(C#N)=C2)ccnc(C=O)c1",
                    0.7356469741582815
                ],
                [
                    "C=C1C=C(C#N)c2ccnc(cccc(N(CC)C(C)=O)c2)C1=O",
                    0.7356469741582815
                ],
                [
                    "C=C1C=C(C#N)c2cccc(N(CC)C(C)=O)cc(ncc2)C1=O",
                    0.7356469741582815
                ],
                [
                    "C=C1C=C(C#N)C(=O)c2cccc(N(CC)C(C)=O)cc1ccn2",
                    0.7356469741582815
                ],
                [
                    "C=C1C=C(C#N)C(=O)c2cc(N(CC)C(C)=O)cccc1ccn2",
                    0.7356469741582815
                ],
                [
                    "C=C1C(C#N)=CC(=O)c2cccc(N(CC)C(C)=O)cc1ccn2",
                    0.7356469741582815
                ],
                [
                    "C=C1C(C#N)=CC(=O)c2cc(N(CC)C(C)=O)cccc1ccn2",
                    0.7356469741582815
                ],
                [
                    "C=C1C(=O)C=C(C#N)c2ccnc1cccc(N(CC)C(C)=O)c2",
                    0.7356469741582815
                ],
                [
                    "C=C1C(=O)C=C(C#N)c2cccc1cc(N(CC)C(C)=O)ccn2",
                    0.7356469741582815
                ],
                [
                    "C=C1C(=O)C=C(C#N)c2cccc(N(CC)C(C)=O)cc1ncc2",
                    0.7356469741582815
                ],
                [
                    "C=C1C(=O)C(C#N)=Cc2cccc1cc(N(CC)C(C)=O)ccn2",
                    0.7356469741582815
                ],
                [
                    "C=C1C(=O)C(C#N)=Cc2cccc(N(CC)C(C)=O)cc1ccn2",
                    0.7356469741582815
                ],
                [
                    "CCN(C(C)=O)c1cccc2nccc(c1)-c1sc(cc1C#N)C2O",
                    0.7335543745554415
                ],
                [
                    "CCN(C(C)=O)c1cccc2nccc(c1)-c1oc(cc1C#N)C2S",
                    0.7335543745554415
                ],
                [
                    "CCN(C(C)=O)c1cccc2nccc(c1)-c1cc(C#N)c(s1)C2O",
                    0.7335543745554415
                ],
                [
                    "CCN(C(C)=O)c1cccc2nccc(c1)-c1cc(C#N)c(o1)C2S",
                    0.7335543745554415
                ],
                [
                    "CCN(C(C)=O)c1cccc2ccnc(c1)C(S)c1oc-2cc1C#N",
                    0.7335543745554415
                ],
                [
                    "CCN(C(C)=O)c1cccc2ccnc(c1)C(S)c1cc(C#N)c-2o1",
                    0.7335543745554415
                ],
                [
                    "CCN(C(C)=O)c1cccc2ccnc(c1)C(O)c1sc-2cc1C#N",
                    0.7335543745554415
                ],
                [
                    "CCN(C(C)=O)c1cccc2ccnc(c1)C(O)c1cc(C#N)c-2s1",
                    0.7335543745554415
                ],
                [
                    "CCN(C(C)=O)c1ccnc2cccc(c1)C1=CC(=C2C#N)C1O",
                    0.7313574508612273
                ],
                [
                    "CCN(C(C)=O)c1ccnc2cccc(c1)C1=C(C#N)C1=CC2O",
                    0.7313574508612273
                ],
                [
                    "CCN(C(C)=O)c1ccnc2cccc(c1)C1=C(C#N)C(=C2)C1O",
                    0.7313574508612273
                ],
                [
                    "CCN(C(C)=O)c1ccnc2cccc(c1)C(C#N)=C=CC(=O)C2",
                    0.7313574508612273
                ],
                [
                    "CCN(C(C)=O)c1ccnc2cccc(c1)C(=C=O)CC(C#N)=C2",
                    0.7313574508612273
                ],
                [
                    "CCN(C(C)=O)c1ccnc2cccc(c1)C(=C=O)C=C(C#N)C2",
                    0.7313574508612273
                ],
                [
                    "CCN(C(C)=O)c1ccnc(C=O)cccc(C2=CC=C2C#N)c1",
                    0.7313574508612273
                ],
                [
                    "CCN(C(C)=O)c1ccnc(C=O)cccc(C2=C(C#N)C=C2)c1",
                    0.7313574508612273
                ],
                [
                    "CCN(C(C)=O)c1ccnc(C2=CO2)cccc(C2=C(C#N)C2)c1",
                    0.7313574508612273
                ],
                [
                    "CCN(C(C)=O)c1ccnc(=O)c2cccc(c1)C(C#N)=C=CC2",
                    0.7313574508612273
                ],
                [
                    "CCN(C(C)=O)c1cccnc(C=O)cc2c(C#N)cc-2ccc1",
                    0.7313574508612273
                ],
                [
                    "CCN(C(C)=O)c1ccccc2c(C#N)cc-2ccnc(C=O)c1",
                    0.7313574508612273
                ],
                [
                    "CCN(C(C)=O)c1ccccc(C=O)nccc2cc(C#N)c-2c1",
                    0.7313574508612273
                ],
                [
                    "CCN(C(C)=O)c1cccc2nccc(c1)C1=CC2C(O)=C1C#N",
                    0.7313574508612273
                ],
                [
                    "CCN(C(C)=O)c1cccc2nccc(c1)C1=CC2C(C#N)=C1O",
                    0.7313574508612273
                ],
                [
                    "CCN(C(C)=O)c1cccc2nccc(c1)C1=CC2(O)C=C1C#N",
                    0.7313574508612273
                ],
                [
                    "CCN(C(C)=O)c1cccc2nccc(c1)C1=CC2(O)C(C#N)=C1",
                    0.7313574508612273
                ],
                [
                    "CCN(C(C)=O)c1cccc2nccc(c1)C1=CC1C(O)=C2C#N",
                    0.7313574508612273
                ],
                [
                    "CCN(C(C)=O)c1cccc2nccc(c1)C1=CC1(O)C=C2C#N",
                    0.7313574508612273
                ],
                [
                    "CCN(C(C)=O)c1cccc2nccc(c1)C1=CC(C#N)=C2C1O",
                    0.7313574508612273
                ],
                [
                    "CCN(C(C)=O)c1cccc2nccc(c1)C1=CC(=C2C#N)C1O",
                    0.7313574508612273
                ],
                [
                    "CCN(C(C)=O)c1cccc2nccc(c1)C1=C(O)C1C=C2C#N",
                    0.7313574508612273
                ],
                [
                    "CCN(C(C)=O)c1cccc2nccc(c1)C1=C(O)C1C(C#N)=C2",
                    0.7313574508612273
                ],
                [
                    "CCN(C(C)=O)c1cccc2nccc(c1)C1=C(C(C#N)=C2)C1O",
                    0.7313574508612273
                ],
                [
                    "CCN(C(C)=O)c1cccc2nccc(c1)C1=C(C(C#N)=C1)C2O",
                    0.7313574508612273
                ],
                [
                    "CCN(C(C)=O)c1cccc2nccc(c1)C1=C(C#N)C=C2C1O",
                    0.7313574508612273
                ],
                [
                    "CCN(C(C)=O)c1cccc2nccc(c1)C1=C(C#N)C=C1C2O",
                    0.7313574508612273
                ],
                [
                    "CCN(C(C)=O)c1cccc2nccc(c1)C1=C(C#N)C2C=C1O",
                    0.7313574508612273
                ],
                [
                    "CCN(C(C)=O)c1cccc2nccc(c1)C1=C(C#N)C2C(O)=C1",
                    0.7313574508612273
                ],
                [
                    "CCN(C(C)=O)c1cccc2nccc(c1)C1=C(C#N)C2(O)C=C1",
                    0.7313574508612273
                ],
                [
                    "CCN(C(C)=O)c1cccc2nccc(c1)C1=C(C#N)C1C(O)=C2",
                    0.7313574508612273
                ],
                [
                    "CCN(C(C)=O)c1cccc2nccc(c1)C1=C(C#N)C1=CC2O",
                    0.7313574508612273
                ],
                [
                    "CCN(C(C)=O)c1cccc2nccc(c1)C(O)=C=CC=C2C#N",
                    0.7313574508612273
                ],
                [
                    "CCN(C(C)=O)c1cccc2nccc(c1)C(O)=C=CC(C#N)=C2",
                    0.7313574508612273
                ],
                [
                    "CCN(C(C)=O)c1cccc2nccc(c1)C(O)=C=C(C#N)C=C2",
                    0.7313574508612273
                ],
                [
                    "CCN(C(C)=O)c1cccc2nccc(c1)C(C1=CO1)=C(C#N)C2",
                    0.7313574508612273
                ],
                [
                    "CCN(C(C)=O)c1cccc2nccc(c1)C(C#N)=CC(=C=O)C2",
                    0.7313574508612273
                ],
                [
                    "CCN(C(C)=O)c1cccc2nccc(c1)C(=O)CC=C=C2C#N",
                    0.7313574508612273
                ],
                [
                    "CCN(C(C)=O)c1cccc2nccc(c1)C(=O)C=C=C(C#N)C2",
                    0.7313574508612273
                ],
                [
                    "CCN(C(C)=O)c1cccc2nccc(c1)C(=O)C1C(C#N)=CC21",
                    0.7313574508612273
                ],
                [
                    "CCN(C(C)=O)c1cccc2nccc(c1)C(=O)C(C#N)=C=CC2",
                    0.7313574508612273
                ],
                [
                    "CCN(C(C)=O)c1cccc2nccc(c1)C(=CO)C=C=C2C#N",
                    0.7313574508612273
                ],
                [
                    "CCN(C(C)=O)c1cccc2ccnc(c1)CC(C#N)=C1C=C2O1",
                    0.7313574508612273
                ],
                [
                    "CCN(C(C)=O)c1cccc2ccnc(c1)C=C=C(C#N)CC2=O",
                    0.7313574508612273
                ],
                [
                    "CCN(C(C)=O)c1cccc2ccnc(c1)C=C(O)C1C(C#N)=C21",
                    0.7313574508612273
                ],
                [
                    "CCN(C(C)=O)c1cccc2ccnc(c1)C=C(C#N)C=C=C2O",
                    0.7313574508612273
                ],
                [
                    "CCN(C(C)=O)c1cccc2ccnc(c1)C=C(C#N)C=C2C=O",
                    0.7313574508612273
                ],
                [
                    "CCN(C(C)=O)c1cccc2ccnc(c1)C=C(C#N)C1=C2C1O",
                    0.7313574508612273
                ],
                [
                    "CCN(C(C)=O)c1cccc2ccnc(c1)C1C(C#N)=CC1C2=O",
                    0.7313574508612273
                ],
                [
                    "CCN(C(C)=O)c1cccc2ccnc(c1)C1=C(C#N)C=C2C1O",
                    0.7313574508612273
                ],
                [
                    "CCN(C(C)=O)c1cccc2ccnc(c1)C1(O)C=C2C=C1C#N",
                    0.7313574508612273
                ],
                [
                    "CCN(C(C)=O)c1cccc2ccnc(c1)C(O)C1=CC(C#N)=C12",
                    0.7313574508612273
                ],
                [
                    "CCN(C(C)=O)c1cccc2ccnc(c1)C(C#N)=CC=C=C2O",
                    0.7313574508612273
                ],
                [
                    "CCN(C(C)=O)c1cccc2ccnc(c1)C(C#N)=CC1C(O)=C21",
                    0.7313574508612273
                ],
                [
                    "CCN(C(C)=O)c1cccc2ccnc(c1)C(C#N)=CC1=C2C1O",
                    0.7313574508612273
                ],
                [
                    "CCN(C(C)=O)c1cccc2ccnc(c1)C(C#N)=C(O)C1C=C21",
                    0.7313574508612273
                ],
                [
                    "CCN(C(C)=O)c1cccc(C=O)nccc2c(C#N)cc-2cc1",
                    0.7313574508612273
                ],
                [
                    "CCN(C(C)=O)c1cccc(C=O)nccc(C2=C(C#N)C=C2)c1",
                    0.7313574508612273
                ],
                [
                    "CCN(C(C)=O)c1cccc(C=O)cnccc2cc(C#N)c-2c1",
                    0.7313574508612273
                ],
                [
                    "CCN(C(C)=O)c1cccc(C2=CC2)ccnc(C2=C(C#N)O2)c1",
                    0.7313574508612273
                ],
                [
                    "CCN(C(C)=O)c1cccc(C#N)c2ccc-2cc(C=O)ncc1",
                    0.7313574508612273
                ]
            ],
            "execution_time": 10.072394132614136,
            "number_scoring_function_calls": 1000,
            "metadata": {
                "top_1": 0.7559289460184544,
                "top_10": 0.747980627100611,
                "top_100": 0.7343925289260922,
                "internal_similarity_max": 0.9272727272727272,
                "internal_similarity_mean": 0.49266527670153926,
                "internal_similarity_histogram_density": [
                    [
                        0.1,
                        0.0,
                        0.0,
                        0.020000000000000007,
                        6.290000000000002,
                        2.7279999999999975,
                        0.6220000000000002,
                        0.12400000000000003,
                        0.10200000000000002,
                        0.014000000000000002
                    ]
                ],
                "internal_similarity_histogram_bins": [
                    [
                        0.0,
                        0.1,
                        0.2,
                        0.30000000000000004,
                        0.4,
                        0.5,
                        0.6000000000000001,
                        0.7000000000000001,
                        0.8,
                        0.9,
                        1.0
                    ]
                ]
            }
        },
        {
            "benchmark_name": "Valsartan SMARTS",
            "score": 0.0,
            "optimized_molecules": [
                [
                    "[nH]1oo1",
                    0.0
                ],
                [
                    "[nH]1[pH][pH]1",
                    0.0
                ],
                [
                    "[SH]#CBr",
                    0.0
                ],
                [
                    "SNOBr",
                    0.0
                ],
                [
                    "SCSS",
                    0.0
                ],
                [
                    "SC(Cl)Br",
                    0.0
                ],
                [
                    "PSBr",
                    0.0
                ],
                [
                    "PP",
                    0.0
                ],
                [
                    "POBr",
                    0.0
                ],
                [
                    "PCSPS",
                    0.0
                ],
                [
                    "PCCSP",
                    0.0
                ],
                [
                    "PCCCBr",
                    0.0
                ],
                [
                    "PCCC#CBr",
                    0.0
                ],
                [
                    "PC1NP1",
                    0.0
                ],
                [
                    "PC1(Br)OO1",
                    0.0
                ],
                [
                    "P=P",
                    0.0
                ],
                [
                    "OSSCCl",
                    0.0
                ],
                [
                    "OSCCS",
                    0.0
                ],
                [
                    "OSCC(F)Br",
                    0.0
                ],
                [
                    "OSC=[SH]O",
                    0.0
                ],
                [
                    "OOCl",
                    0.0
                ],
                [
                    "OOCCBr",
                    0.0
                ],
                [
                    "ON(F)C#CBr",
                    0.0
                ],
                [
                    "OCPS",
                    0.0
                ],
                [
                    "OCPBr",
                    0.0
                ],
                [
                    "OCF",
                    0.0
                ],
                [
                    "OCCP",
                    0.0
                ],
                [
                    "OCCCPP",
                    0.0
                ],
                [
                    "OCCCF",
                    0.0
                ],
                [
                    "OCCCCCl",
                    0.0
                ],
                [
                    "OCC(P)Cl",
                    0.0
                ],
                [
                    "OC=P",
                    0.0
                ],
                [
                    "OC(PF)PS",
                    0.0
                ],
                [
                    "O=PO",
                    0.0
                ],
                [
                    "O=NSCl",
                    0.0
                ],
                [
                    "O=NPPCF",
                    0.0
                ],
                [
                    "O=NCPCF",
                    0.0
                ],
                [
                    "O=CCO",
                    0.0
                ],
                [
                    "O=CBr",
                    0.0
                ],
                [
                    "NPN=O",
                    0.0
                ],
                [
                    "NN=P",
                    0.0
                ],
                [
                    "NCS",
                    0.0
                ],
                [
                    "NCOBr",
                    0.0
                ],
                [
                    "NCN",
                    0.0
                ],
                [
                    "NCF",
                    0.0
                ],
                [
                    "NCCS",
                    0.0
                ],
                [
                    "NC(S)CCCl",
                    0.0
                ],
                [
                    "N=[SH]O",
                    0.0
                ],
                [
                    "N=NBr",
                    0.0
                ],
                [
                    "N#[SH]",
                    0.0
                ],
                [
                    "N#CO",
                    0.0
                ],
                [
                    "N#CN",
                    0.0
                ],
                [
                    "FSNOBr",
                    0.0
                ],
                [
                    "FPPBr",
                    0.0
                ],
                [
                    "FPCSP",
                    0.0
                ],
                [
                    "FPBr",
                    0.0
                ],
                [
                    "FN(S)OBr",
                    0.0
                ],
                [
                    "FCPS",
                    0.0
                ],
                [
                    "FCC(F)Br",
                    0.0
                ],
                [
                    "ClOBr",
                    0.0
                ],
                [
                    "ClC(Cl)Br",
                    0.0
                ],
                [
                    "ClC#CBr",
                    0.0
                ],
                [
                    "C[SH](C)Br",
                    0.0
                ],
                [
                    "CSBr",
                    0.0
                ],
                [
                    "CS(C)(S)OF",
                    0.0
                ],
                [
                    "CPCO",
                    0.0
                ],
                [
                    "CPCCN",
                    0.0
                ],
                [
                    "CP(P)CBr",
                    0.0
                ],
                [
                    "COP",
                    0.0
                ],
                [
                    "COCl",
                    0.0
                ],
                [
                    "COBr",
                    0.0
                ],
                [
                    "CNNBr",
                    0.0
                ],
                [
                    "CCPCCO",
                    0.0
                ],
                [
                    "CC=NF",
                    0.0
                ],
                [
                    "CC=CPO",
                    0.0
                ],
                [
                    "CC(S)Br",
                    0.0
                ],
                [
                    "CC(P)Cl",
                    0.0
                ],
                [
                    "CC(O)CP",
                    0.0
                ],
                [
                    "CC(F)SCPF",
                    0.0
                ],
                [
                    "CC(C)Br",
                    0.0
                ],
                [
                    "CC(Br)CCP",
                    0.0
                ],
                [
                    "CC(Br)=C(P)S",
                    0.0
                ],
                [
                    "CC(Br)(CF)[SH](O)Br",
                    0.0
                ],
                [
                    "C=N",
                    0.0
                ],
                [
                    "C=C(N)CO",
                    0.0
                ],
                [
                    "C=C(F)Cl",
                    0.0
                ],
                [
                    "C=C(F)Br",
                    0.0
                ],
                [
                    "C1SS1",
                    0.0
                ],
                [
                    "C1NSS1",
                    0.0
                ],
                [
                    "C1NO1",
                    0.0
                ],
                [
                    "C1CSP1",
                    0.0
                ],
                [
                    "C1=[SH]CP1",
                    0.0
                ],
                [
                    "C1=NC=P1",
                    0.0
                ],
                [
                    "C1=CN=1",
                    0.0
                ],
                [
                    "C#CN",
                    0.0
                ],
                [
                    "BrPBr",
                    0.0
                ],
                [
                    "BrNC1OO1",
                    0.0
                ],
                [
                    "BrCSBr",
                    0.0
                ],
                [
                    "BrCCBr",
                    0.0
                ],
                [
                    "BrC1PS1",
                    0.0
                ]
            ],
            "execution_time": 2.0397770404815674,
            "number_scoring_function_calls": 999,
            "metadata": {
                "top_1": 0.0,
                "top_10": 0.0,
                "top_100": 0.0,
                "internal_similarity_max": 0.5555555555555556,
                "internal_similarity_mean": 0.04410167705008816,
                "internal_similarity_histogram_density": [
                    [
                        8.718,
                        0.928,
                        0.2679999999999999,
                        0.06600000000000002,
                        0.012000000000000002,
                        0.007999999999999993,
                        0.0,
                        0.0,
                        0.0,
                        0.0
                    ]
                ],
                "internal_similarity_histogram_bins": [
                    [
                        0.0,
                        0.1,
                        0.2,
                        0.30000000000000004,
                        0.4,
                        0.5,
                        0.6000000000000001,
                        0.7000000000000001,
                        0.8,
                        0.9,
                        1.0
                    ]
                ]
            }
        },
        {
            "benchmark_name": "Scaffold Hop",
            "score": 0.6612389267733091,
            "optimized_molecules": [
                [
                    "Fc1c(C(=NCl)Nn2sn2-c2cc3nn2-3)c2cn1C#CCC(CBr)(CC(Br)Br)C(F)(F)C2(CCBr)S(F)(Cl)Cl",
                    0.6612389267733095
                ],
                [
                    "CCS(F)(Cl)C1(C(C)(Cl)CBr)c2cn(c(F)c2C(=NCl)Nn2sn2-c2cc3nn2-3)C#CCC(C)(C)C1(F)F",
                    0.6612389267733095
                ],
                [
                    "CCS(F)(C(Cl)Cl)C1(CBr)c2cn(c(F)c2C(=NCl)Nn2sn2-c2cc3nn2-3)C#CCC(C)(C)C1(F)F",
                    0.6612389267733095
                ],
                [
                    "CCS(F)(C(Cl)(Br)C(C)C)C1(C)c2cn(c(F)c2C(=NCl)Nn2sn2-c2cc3nn2-3)C#CCC(C)(CCl)C1(F)F",
                    0.6612389267733095
                ],
                [
                    "CCS(F)(Br)C12c3cn(c(F)c3C(=NCl)Nn3sn3-c3cc4nn3-4)C#CCC(C)(CC1(C)C(C)Br)C2(F)F",
                    0.6612389267733095
                ],
                [
                    "CCCS(F)(Cl)C1(CC)c2cn(c(F)c2C(=NCl)Nn2sn2-c2cc3nn2-3)CCCC(CCl)(CCl)C1(F)F",
                    0.6612389267733095
                ],
                [
                    "CCCS(F)(Cl)C1(CC(C)Br)c2cn(c(F)c2C(=NCl)Nn2sn2-c2cc3nn2-3)C#CCC(C)(CC)C1(F)F",
                    0.6612389267733095
                ],
                [
                    "CCCS(F)(Cl)C1(C(C)(C)Cl)c2cn(c(F)c2C(=NCl)Nn2sn2-c2cc3nn2-3)C#CCC(C)(CC)C1(F)F",
                    0.6612389267733095
                ],
                [
                    "CCCC1(S(F)(Cl)Cl)c2cn(c(F)c2C(=NCl)Nn2sn2-c2cc3nn2-3)C#CCC(CCBr)(CC(Br)Br)C1(F)F",
                    0.6612389267733095
                ],
                [
                    "CCCC1(S(F)(Cl)Cl)c2cn(c(F)c2C(=NCl)Nn2sn2-c2cc3nn2-3)C#CCC(CBr)(CC(Br)Br)C1(F)F",
                    0.6612389267733095
                ],
                [
                    "CCCC1(CC)CCCn2cc(c(C(=NCl)Nn3sn3-c3cc4nn3-4)c2F)C(CC)(S(F)(CBr)CCBr)C1(F)F",
                    0.6612389267733095
                ],
                [
                    "CCCC1(CC)CCCn2cc(c(C(=NCl)Nn3sn3-c3cc4nn3-4)c2F)C(C(C)(Br)C(Cl)Br)(S(F)(Cl)#CCl)C1(F)F",
                    0.6612389267733095
                ],
                [
                    "CCCC1(CC)CC#Cn2cc(c(C(=NCl)Nn3sn3-c3cc4nn3-4)c2F)C(C(C)C(C)Br)(S(F)(Cl)CCl)C1(F)F",
                    0.6612389267733095
                ],
                [
                    "CCCC1(C)CCCn2cc(c(C(=NCl)Nn3sn3-c3cc4nn3-4)c2F)C(CC(C)C(Cl)Cl)(S(F)(Cl)Cl)C1(F)F",
                    0.6612389267733095
                ],
                [
                    "CCCC1(C)CCCn2cc(c(C(=NCl)Nn3sn3-c3cc4nn3-4)c2F)C(C(C)(Br)C(Cl)Br)(S(F)(Cl)#CCCl)C1(F)F",
                    0.6612389267733095
                ],
                [
                    "CCCC1(C)CCCn2cc(c(C(=NCCl)Nn3sn3-c3cc4nn3-4)c2F)C(CC(C)C(Cl)Cl)(S(F)(Cl)Br)C1(F)F",
                    0.6612389267733095
                ],
                [
                    "CCCC1(C)CCCn2cc(c(C(=NC)Nn3sn3-c3cc4nn3-4)c2F)C(C(C)(Br)C(Cl)Br)(S(F)(Cl)#CCCl)C1(F)F",
                    0.6612389267733095
                ],
                [
                    "CCCC1(C)CC=Cn2cc(c(C(=NCl)Nn3sn3-c3cc4nn3-4)c2F)C(CC)(S(F)(CBr)CCBr)C1(F)F",
                    0.6612389267733095
                ],
                [
                    "CCCC1(C)CC#Cn2cc(c(C(=NCl)Nn3sn3-c3cc4nn3-4)c2F)C(CC#CC(C)Br)(S(F)(CCl)CCl)C1(F)F",
                    0.6612389267733095
                ],
                [
                    "CCCC1(C)CC#Cn2cc(c(C(=NCl)Nn3sn3-c3cc4nn3-4)c2F)C(C)(S(C)(F)C(Br)C(C)(Br)CCBr)C1(F)F",
                    0.6612389267733095
                ],
                [
                    "CCCC1(C)CC#Cn2cc(c(C(=NCl)Nn3sn3-c3cc4nn3-4)c2F)C(C(Cl)C(Cl)CBr)(S(F)(Cl)CCl)C1(F)F",
                    0.6612389267733095
                ],
                [
                    "CCCC1(C)CC#Cn2cc(c(C(=NCl)Nn3sn3-c3cc4nn3-4)c2F)C(C(C)CBr)(S(F)(Br)CCl)C1(F)F",
                    0.6612389267733095
                ],
                [
                    "CCCC1(C)CC#Cn2cc(c(C(=NCl)Nn3sn3-c3cc4nn3-4)c2F)C(C(C)C(C)Br)(S(F)(Cl)C(Cl)Br)C1(F)F",
                    0.6612389267733095
                ],
                [
                    "CCCC1(C)CC#Cn2cc(c(C(=NCl)Nn3sn3-c3cc4nn3-4)c2F)C(C(C)C(C)Br)(S(F)(CC)CCl)C1(F)F",
                    0.6612389267733095
                ],
                [
                    "CCCC1(C)CC#Cn2cc(c(C(=NCl)Nn3sn3-c3cc4nn3-4)c2F)C(C(Br)CC)(S(F)(Br)#CCCl)C1(F)F",
                    0.6612389267733095
                ],
                [
                    "CCCC1(C)CC#Cn2cc(c(C(=NCCl)Nn3sn3-c3cc4nn3-4)c2F)C(C(C)CBr)(S(F)(Cl)C(Br)CCl)C1(F)F",
                    0.6612389267733095
                ],
                [
                    "CCCC1(C)CC#Cn2cc(c(C(=NCCl)Nn3sn3-c3cc4nn3-4)c2F)C(C(C)CBr)(S(F)(Br)#CCl)C1(F)F",
                    0.6612389267733095
                ],
                [
                    "CCCC1(C)CC#Cn2cc(c(C(=NBr)Nn3sn3-c3cc4nn3-4)c2F)C(C(C)C(C)Br)(S(F)(Cl)CCCl)C1(F)F",
                    0.6612389267733095
                ],
                [
                    "CCCC(Cl)(Br)C(Br)C1(S(F)(Cl)CC)c2cn(c(F)c2C(=NBr)Nn2sn2-c2cc3nn2-3)C#CCC(C)(C)C1(F)F",
                    0.6612389267733095
                ],
                [
                    "CCC12CC#Cn3cc(c(C(=NCl)Nn4sn4-c4cc5nn4-5)c3F)C(S(F)(Br)CCCl)(C(C)(C(C)Br)C1)C2(F)F",
                    0.6612389267733095
                ],
                [
                    "CCC1(S(F)(Cl)S(Cl)(Br)CBr)c2cn(c(F)c2C(=NCCl)Nn2sn2-c2cc3nn2-3)C#CCC(C)(C)C1(F)F",
                    0.6612389267733095
                ],
                [
                    "CCC1(S(F)(Cl)CCl)c2cn(c(F)c2C(=NCl)Nn2sn2-c2cc3nn2-3)C#CCC(C)(CCBr)C1(F)F",
                    0.6612389267733095
                ],
                [
                    "CCC1(S(F)(Cl)CC)c2cn(c(F)c2C(=NC)Nn2sn2-c2cc3nn2-3)CCCC(CCl)(CCl)C1(F)F",
                    0.6612389267733095
                ],
                [
                    "CCC1(S(F)(Cl)C(C)Cl)c2cn(c(F)c2C(=NCl)Nn2sn2-c2cc3nn2-3)CCCC(C)(C)C1(F)F",
                    0.6612389267733095
                ],
                [
                    "CCC1(S(F)(CBr)C(Br)C(C)C)c2cn(c(F)c2C(=NCl)Nn2sn2-c2cc3nn2-3)C#CCC(C)(CCl)C1(F)F",
                    0.6612389267733095
                ],
                [
                    "CCC1(S(F)(Br)C(Br)C(C)CCl)c2cn(c(F)c2C(=NCl)Nn2sn2-c2cc3nn2-3)C#CCC(C)(C)C1(F)F",
                    0.6612389267733095
                ],
                [
                    "CCC1(S(C)(F)CCCl)c2cn(c(F)c2C(=NCl)Nn2sn2-c2cc3nn2-3)CCCC(C)(CCl)C1(F)F",
                    0.6612389267733095
                ],
                [
                    "CCC1(CCBr)CCCn2cc(c(C(=NCl)Nn3sn3-c3cc4nn3-4)c2F)C(C(C)=CCl)(S(C)(F)#CCl)C1(F)F",
                    0.6612389267733095
                ],
                [
                    "CCC1(CCBr)CCCn2cc(c(C(=NCl)Nn3sn3-c3cc4nn3-4)c2F)C(C(C)(Br)CCl)(S(C)(F)#CCl)C1(F)F",
                    0.6612389267733095
                ],
                [
                    "CCC1(CCBr)CC#Cn2cc(c(C(=NCl)Nn3sn3-c3cc4nn3-4)c2F)C(CCBr)(S(F)(Cl)CC)C1(F)F",
                    0.6612389267733095
                ],
                [
                    "CCC1(CC)CCCn2cc(c(C(=NCl)Nn3sn3-c3cc4nn3-4)c2F)C(C(C)C(C)Br)(S(F)(Cl)CCBr)C1(F)F",
                    0.6612389267733095
                ],
                [
                    "CCC1(CC)CC#Cn2cc(c(C(=NCl)Nn3sn3-c3cc4nn3-4)c2F)C(CBr)(S(F)(Cl)CCCl)C1(F)F",
                    0.6612389267733095
                ],
                [
                    "CCC1(CC)CC#Cn2cc(c(C(=NCl)Nn3sn3-c3cc4nn3-4)c2F)C(C(C)C(C)Br)(S(F)(Cl)CCl)C1(F)F",
                    0.6612389267733095
                ],
                [
                    "CCC1(CBr)CCCn2cc(c(C(=NCl)Nn3on3-c3cc4nn3-4)c2F)C(C(C)C(Cl)Br)(S(C)(F)CCl)C1(F)F",
                    0.6612389267733095
                ],
                [
                    "CCC1(CBr)CCCn2cc(c(C(=NCl)Nn3on3-c3cc4nn3-4)c2F)C(C(C)(Br)C(Cl)Br)(S(C)(F)Cl)C1(F)F",
                    0.6612389267733095
                ],
                [
                    "CCC1(C)CCCn2cc(c(C(=NCl)Nn3sn3-c3cc4nn3-4)c2F)C(CC(C)Br)(S(F)(Cl)CBr)C1(F)F",
                    0.6612389267733095
                ],
                [
                    "CCC1(C)CCCn2cc(c(C(=NCl)Nn3sn3-c3cc4nn3-4)c2F)C(C(C)C(C)Br)(S(F)(CCl)CCCBr)C1(F)F",
                    0.6612389267733095
                ],
                [
                    "CCC1(C)CC#Cn2cc(c(C(=NCl)Nn3sn3-c3cc4nn3-4)c2F)C(CC(C)Br)(S(F)(Cl)C(Cl)Br)C1(F)F",
                    0.6612389267733095
                ],
                [
                    "CCC1(C)CC#Cn2cc(c(C(=NCl)Nn3sn3-c3cc4nn3-4)c2F)C(C(C)CBr)(S(F)(Cl)C(C)Cl)C1(F)F",
                    0.6612389267733095
                ],
                [
                    "CCC1(C)CC#Cn2cc(c(C(=NCl)Nn3sn3-c3cc4nn3-4)c2F)C(C(C)CBr)(S(F)(Cl)#CCCl)C1(F)F",
                    0.6612389267733095
                ],
                [
                    "CCC1(C)CC#Cn2cc(c(C(=NCl)Nn3sn3-c3cc4nn3-4)c2F)C(C(C)C(C)Br)(S(F)(Br)#CCCl)C1(F)F",
                    0.6612389267733095
                ],
                [
                    "CCC1(C)CC#Cn2cc(c(C(=NCl)Nn3sn3-c3cc4nn3-4)c2F)C(C(C)(Cl)CBr)(S(F)(Cl)CCl)C1(F)F",
                    0.6612389267733095
                ],
                [
                    "CCC1(C)CC#Cn2cc(c(C(=NCl)Nn3sn3-c3cc4nn3-4)c2F)C(C(C)(Cl)CBr)(S(F)(Cl)C(C)Cl)C1(F)F",
                    0.6612389267733095
                ],
                [
                    "CCC1(C)CC#Cn2cc(c(C(=NBr)Nn3sn3-c3cc4nn3-4)c2F)C(C(Br)(CC)C(Br)CCl)(S(C)(F)CCCl)C1(F)F",
                    0.6612389267733095
                ],
                [
                    "CCC(Cl)(Br)C(C)(Br)C1(S(C)(F)Cl)c2cn(c(F)c2C(=NBr)Nn2sn2-c2cc3nn2-3)C#CCC(C)(CC)C1(F)F",
                    0.6612389267733095
                ],
                [
                    "CCC(Cl)(Br)C(C)(Br)C1(S(C)(F)Cl)c2cn(c(F)c2C(=NBr)Nn2sn2-c2cc3nn2-3)C#CCC(C)(C)C1(F)F",
                    0.6612389267733095
                ],
                [
                    "CCC(C)C1(S(F)(Cl)CCCBr)c2cn(c(F)c2C(=NCl)Nn2sn2-c2cc3nn2-3)CCCC(C)(CC)C1(F)F",
                    0.6612389267733095
                ],
                [
                    "CCC(C)C1(S(F)(Cl)C(C)Cl)c2cn(c(F)c2C(=NCl)Nn2sn2-c2cc3nn2-3)C#CCC(CC)(CBr)C1(F)F",
                    0.6612389267733095
                ],
                [
                    "CCC(C)C(Cl)(Br)S(F)(CBr)C1(C)c2cn(c(F)c2C(=NCl)Nn2sn2-c2cc3nn2-3)CCCC(C)(CCl)C1(F)F",
                    0.6612389267733095
                ],
                [
                    "CCC(C)C(Cl)(Br)S(F)(CBr)C1(C)c2cn(c(F)c2C(=NCl)Nn2sn2-c2cc3nn2-3)C#CCC(C)(CCl)C1(F)F",
                    0.6612389267733095
                ],
                [
                    "CCC(C)C(Cl)(Br)S(F)(CBr)C1(C)c2cn(c(F)c2C(=NCl)Nn2sn2-c2cc3nn2-3)C#CCC(C)(CBr)C1(F)F",
                    0.6612389267733095
                ],
                [
                    "CCC(C)(Br)C(Br)S(F)(CCCBr)C1(C)c2cn(c(F)c2C(=NCl)Nn2sn2-c2cc3nn2-3)C#CCC(C)(CCl)C1(F)F",
                    0.6612389267733095
                ],
                [
                    "CCC(C)(Br)C(Br)S(F)(CBr)C1(C)c2cn(c(F)c2C(=NCl)Nn2sn2-c2cc3nn2-3)C#CCC(C)(CCl)C1(F)F",
                    0.6612389267733095
                ],
                [
                    "CCC(C)(Br)C(Br)S(F)(CBr)C1(C)c2cn(c(F)c2C(=NCl)Nn2sn2-c2cc3nn2-3)C#CCC(C)(CC)C1(F)F",
                    0.6612389267733095
                ],
                [
                    "CCC(Br)C1(S(F)(Cl)CCl)c2cn(c(F)c2C(=NCl)Nn2sn2-c2cc3nn2-3)CCCC(C)(CCBr)C1(F)F",
                    0.6612389267733095
                ],
                [
                    "CCC(Br)C1(S(F)(Cl)CC)c2cn(c(F)c2C(=NCl)Nn2sn2-c2cc3nn2-3)C#CCC(CCl)(CBr)C1(F)F",
                    0.6612389267733095
                ],
                [
                    "CCC(Br)C1(S(F)(Cl)CBr)c2cn(c(F)c2C(=NCl)Nn2sn2-c2cc3nn2-3)C#CCC(C)(CBr)C1(F)F",
                    0.6612389267733095
                ],
                [
                    "CCC(Br)C1(S(F)(Cl)C(Cl)CC)c2cn(c(F)c2C(=NCl)Nn2sn2-c2cc3nn2-3)CCCC(C)(CCBr)C1(F)F",
                    0.6612389267733095
                ],
                [
                    "CCC(Br)C1(S(F)(#CCl)CC)c2cn(c(F)c2C(=NCl)Nn2sn2-c2cc3nn2-3)C#CCC(C)(CBr)C1(F)F",
                    0.6612389267733095
                ],
                [
                    "CCC(Br)C1(S(C)(F)Cl)c2cn(c(F)c2C(=NCl)Nn2sn2-c2cc3nn2-3)C#CCC(C)(CCBr)C1(F)F",
                    0.6612389267733095
                ],
                [
                    "CCC(Br)C1(S(C)(F)CCl)c2cn(c(F)c2C(=NCl)Nn2sn2-c2cc3nn2-3)C#CCC(C)(CBr)C1(F)F",
                    0.6612389267733095
                ],
                [
                    "CCC(Br)C1(S(C)(F)CCl)c2cn(c(F)c2C(=NCl)Nn2sn2-c2cc3nn2-3)C#CCC(C)(C)C1(F)F",
                    0.6612389267733095
                ],
                [
                    "CCC(Br)C1(CC)C=CCCC2(C)CCCn3cc(c(C(=NCl)Nn4sn4-c4cc5nn4-5)c3F)C(S(F)(Cl)CCl)(C1)C2(F)F",
                    0.6612389267733095
                ],
                [
                    "CCC(Br)C1(C)C=CCC2(C)CCCn3cc(c(C(=NCl)Nn4sn4-c4cc5nn4-5)c3F)C(S(F)(Cl)Cl)(C1)C2(F)F",
                    0.6612389267733095
                ],
                [
                    "CCC(Br)C1(Br)CC2(c3cn(c(F)c3C(=NCBr)Nn3sn3-c3cc4nn3-4)C#CCC(C)(CCl)C2(F)F)S(F)(Cl)C1",
                    0.6612389267733095
                ],
                [
                    "CCC(Br)C(C)(Br)C1(S(F)(Cl)CCl)c2cn(c(F)c2C(=NBr)Nn2sn2-c2cc3nn2-3)C#CCC(C)(C)C1(F)F",
                    0.6612389267733095
                ],
                [
                    "CCC(Br)(CCl)C1(S(C)(F)CCCl)c2cn(c(F)c2C(=NCl)Nn2sn2-c2cc3nn2-3)CCCC(C)(CC(C)Br)C1(F)F",
                    0.6612389267733095
                ],
                [
                    "CCC(Br)(CCl)C1(S(C)(F)CCCl)c2cn(c(F)c2C(=NCl)Nn2sn2-c2cc3nn2-3)CCCC(C)(CC(Br)CBr)C1(F)F",
                    0.6612389267733095
                ],
                [
                    "CCC(Br)(CCl)C1(S(C)(F)CCCCl)c2cn(c(F)c2C(=NCl)Nn2sn2-c2cc3nn2-3)CCCC(C)(CC(Br)Br)C1(F)F",
                    0.6612389267733095
                ],
                [
                    "CC12CCC=CS(C)(C(Br)Br)CC(S(F)(CCl)CCl)(c3cn(c(F)c3C(=NCl)Nn3sn3-c3cc4nn3-4)CCC1)C2(F)F",
                    0.6612389267733095
                ],
                [
                    "CC1(CCl)CC#Cn2cc(c(C(=NCl)Nn3sn3-c3cc4nn3-4)c2F)C(C=CBr)(S(F)(Cl)CBr)C1(F)F",
                    0.6612389267733095
                ],
                [
                    "CC1(CCl)CC#Cn2cc(c(C(=NCl)Nn3sn3-c3cc4nn3-4)c2F)C(C(Br)Br)(S(F)(Cl)Cl)C1(F)F",
                    0.6612389267733095
                ],
                [
                    "CC1(CCBr)CC#Cn2cc(c(C(=NCl)Nn3sn3-c3cc4nn3-4)c2F)C(CCBr)(S(F)(Cl)#CCl)C1(F)F",
                    0.6612389267733095
                ],
                [
                    "CC1(C)CC#Cn2cc(c(C(=NCl)Nn3sn3-c3cc4nn3-4)c2F)C(CBr)(S(F)(CCl)CCBr)C1(F)F",
                    0.6612389267733095
                ],
                [
                    "CC(Cl)S1(C)CCCC2(C)CCCn3cc(c(C(=NBr)Nn4sn4-c4cc5nn4-5)c3F)C1(S(C)(F)#CCl)C2(F)F",
                    0.6612389267733095
                ],
                [
                    "CC(Cl)C1(C)C=CCCC2(C)CCCn3cc(c(C(=NCl)Nn4sn4-c4cc5nn4-5)c3F)C(S(C)(F)Cl)(C1)C2(F)F",
                    0.6612389267733095
                ],
                [
                    "CC(CBr)C1(S(F)(Cl)CC(Cl)Cl)c2cn(c(F)c2C(=NCl)Nn2sn2-c2cc3nn2-3)C#CCC(C)(CCCl)C1(F)F",
                    0.6612389267733095
                ],
                [
                    "CC(CBr)C1(S(F)(Cl)CBr)c2cn(c(F)c2C(=NCl)Nn2sn2-c2cc3nn2-3)C#CCC(C)(CBr)C1(F)F",
                    0.6612389267733095
                ],
                [
                    "CC(CBr)C1(S(F)(Cl)CBr)c2cn(c(F)c2C(=NCCl)Nn2sn2-c2cc3nn2-3)CCCC(C)(CCl)C1(F)F",
                    0.6612389267733095
                ],
                [
                    "CC(C=CCl)(CC1(S(F)(CCl)CCl)c2cn(c(F)c2C(=NCl)Nn2sn2-c2cc3nn2-3)CCCC(C)(CCl)C1(F)F)C(Br)Br",
                    0.6612389267733095
                ],
                [
                    "CC(C)(Br)C1(S(F)(Cl)Cl)c2cn(c(F)c2C(=NCl)Nn2sn2-c2cc3nn2-3)C#CCC(C)(C)C1(F)F",
                    0.6612389267733095
                ],
                [
                    "CC(C)(Br)C(Cl)S(F)(CC(Cl)CBr)C1(C)c2cn(c(F)c2C(=NCl)Nn2sn2-c2cc3nn2-3)C#CCC(C)(C)C1(F)F",
                    0.6612389267733095
                ],
                [
                    "CC(C)(Br)C(Br)S(F)(CCCBr)C1(C)c2cn(c(F)c2C(=NCl)Nn2sn2-c2cc3nn2-3)C#CCC(C)(CCl)C1(F)F",
                    0.6612389267733095
                ],
                [
                    "CC(Br)C1(Br)CC2(c3cn(c(F)c3C(=NCBr)Nn3sn3-c3cc4nn3-4)C#CCC(C)(CCl)C2(F)F)S(F)(Cl)C1",
                    0.6612389267733095
                ],
                [
                    "CC(Br)C(C)C1(S(F)(Cl)Cl)c2cn(c(F)c2C(=NCl)Nn2sn2-c2cc3nn2-3)C#CCC(C)(CCBr)C1(F)F",
                    0.6612389267733095
                ],
                [
                    "CC(Br)C(C)C1(S(F)(Cl)CCCl)c2cn(c(F)c2C(=NCl)Nn2sn2-c2cc3nn2-3)C#CCC(C)(CCBr)C1(F)F",
                    0.6612389267733095
                ],
                [
                    "CC#CC(Br)C1(S(F)(Cl)CCl)c2cn(c(F)c2C(=NCl)Nn2sn2-c2cc3nn2-3)CCCC(C)(CCC)C1(F)F",
                    0.6612389267733095
                ],
                [
                    "C=CCC1(C)CC#Cn2cc(c(C(=NBr)Nn3sn3-c3cc4nn3-4)c2F)C(CC)(S(F)(Cl)C(Cl)CBr)C1(F)F",
                    0.6612389267733095
                ],
                [
                    "C=CCC1(C)CC#Cn2cc(c(C(=NBr)Nn3sn3-c3cc4nn3-4)c2F)C(C(C)Br)(S2(F)(Cl)=CC2)C1(F)F",
                    0.6612389267733095
                ],
                [
                    "C#CS(F)(Cl)C1(C(C)CC)c2cn(c(F)c2C(=NCl)Nn2sn2-c2cc3nn2-3)C#CCC(C)(CC)C1(F)F",
                    0.6612389267733095
                ]
            ],
            "execution_time": 214.33240842819214,
            "number_scoring_function_calls": 1000,
            "metadata": {
                "top_1": 0.6612389267733095,
                "top_10": 0.6612389267733095,
                "top_100": 0.6612389267733083,
                "internal_similarity_max": 0.9390243902439024,
                "internal_similarity_mean": 0.5329951887932717,
                "internal_similarity_histogram_density": [
                    [
                        0.1,
                        0.0,
                        0.017999999999999995,
                        0.6360000000000002,
                        3.222000000000001,
                        3.223999999999997,
                        2.2760000000000002,
                        0.4340000000000001,
                        0.07200000000000001,
                        0.018000000000000002
                    ]
                ],
                "internal_similarity_histogram_bins": [
                    [
                        0.0,
                        0.1,
                        0.2,
                        0.30000000000000004,
                        0.4,
                        0.5,
                        0.6000000000000001,
                        0.7000000000000001,
                        0.8,
                        0.9,
                        1.0
                    ]
                ]
            }
        },
        {
            "benchmark_name": "Deco Hop",
            "score": 0.5624284077892329,
            "optimized_molecules": [
                [
                    "CCCCc1c2c3c1c1cn(nc(NCS#S45CC=S4(=NCl)O5)n3C(Cl)(N(CCl)C(Cl)C(CCl)CBr)C(Cl)(Cl)S2(F)SCBr)o1",
                    0.5624284077892324
                ],
                [
                    "CCCCc1c2c3c1c1cn(nc(NCS#S45CC=S4(=NCl)O5)n3C(Cl)(N(CCl)C(Cl)(C=CBr)CCl)C(Cl)(Cl)S2(F)SBr)o1",
                    0.5624284077892324
                ],
                [
                    "CCCCc1c2c3c1c1cn(nc(NCS#S45CC=S4(=NCCl)O5)n3C(Cl)(N(CCl)C(Cl)C(CCl)CBr)C(Cl)(Cl)S2(F)SCBr)o1",
                    0.5624284077892324
                ],
                [
                    "CCCCc1c2c3c1c1cn(nc(NCS#S45C=S4(=NCl)O5)n3C(Cl)(N(CC(Cl)CCl)CC(Cl)CBr)C(Cl)(Cl)C2(F)SC(Cl)C(C)(C)Cl)o1",
                    0.5624284077892324
                ],
                [
                    "CCCCc1c2c3c1c1cn(nc(NCCS45C=S4(=NCl)O5)n3C(Cl)(N(CBr)CCC(Cl)Br)S(C)(Cl)C2(F)OC)o1",
                    0.5624284077892324
                ],
                [
                    "CCCCc1c2c3c1c1cn(nc(NCCS45C=S4(=NCCl)O5)n3C(CCl)(N(CBr)C(Br)C(Cl)Br)S(C)(CCl)C2(F)OBr)o1",
                    0.5624284077892324
                ],
                [
                    "CCCCc1c2c3c1c1cn(nc(NCCS45C=S4(=NC)O5)n3C(CCl)(N(C)CC(Cl)Br)C(Cl)(CCl)C2(F)SBr)o1",
                    0.5624284077892324
                ],
                [
                    "CCCCc1c2c3c1c1cn(nc(NCC(Cl)S45C=S4(=NCCl)O5)n3C(Cl)(N(CC)CCCBr)C(Cl)(Cl)C2(F)SBr)o1",
                    0.5624284077892324
                ],
                [
                    "CCCCc1c2c3c1c1cn(nc(NCC(Cl)S45C=S4(=NCCl)O5)n3C(Cl)(N(CC)CC(Cl)CBr)C(Cl)(Cl)C2(F)SBr)o1",
                    0.5624284077892324
                ],
                [
                    "CCCCc1c2c3c1c1cn(nc(NCC(Cl)S45C=S4(=NCCl)O5)n3C(Cl)(N(C)CC(Cl)CBr)C(Cl)(Cl)C2(F)SBr)o1",
                    0.5624284077892324
                ],
                [
                    "CCCCc1c2c3c1c1cn(nc(NCC(Cl)C45C=S4(=NCCBr)O5)n3C(Cl)(N(C)C(C)CBr)C(Cl)(Cl)C2(F)SCBr)o1",
                    0.5624284077892324
                ],
                [
                    "CCCCc1c2c3c1c1cn(nc(NCC(Cl)C45C=S4(=NCBr)O5)n3C(Cl)(N(CC)CCC)C(Cl)(Cl)C2(F)SBr)o1",
                    0.5624284077892324
                ],
                [
                    "CCCCc1c2c3c1c1cn(nc(NCC(Cl)C45C=S4(=NCBr)O5)n3C(Cl)(N(C)CC)C(Cl)(Cl)C2(F)SBr)o1",
                    0.5624284077892324
                ],
                [
                    "CCCCc1c2c3c1c1cn(nc(NCC(C)(Cl)C45C=S4(=NCBr)O5)n3C(Cl)(N(C)C(C)CBr)C(Cl)(Cl)C2(F)SBr)o1",
                    0.5624284077892324
                ],
                [
                    "CCCCc1c2c3c1c1cn(nc(NCC(Br)S45C=S4(=NCCl)O5)n3C(Cl)(N(CBr)CC(Cl)CBr)S(C)(CCl)C2(F)OBr)o1",
                    0.5624284077892324
                ],
                [
                    "CCCCc1c2c3c1c1cn(nc(NCC#S45C=S4(=NCl)O5)n3C(Cl)(N(CCl)CC(Cl)(Br)Br)C(C)(Cl)C2(F)F)o1",
                    0.5624284077892324
                ],
                [
                    "CCCCc1c2c3c1c1cn(nc(NCC#S45C=S4(=NCl)O5)n3C(Cl)(N(CCl)CC(C)Br)C(Cl)(Cl)C2(F)SBr)o1",
                    0.5624284077892324
                ],
                [
                    "CCCCc1c2c3c1c1cn(nc(NCC#S45C=S4(=NCl)O5)n3C(Cl)(N(CCl)CC(C)(Cl)Br)C(Cl)(CCl)C2(F)SBr)o1",
                    0.5624284077892324
                ],
                [
                    "CCCCc1c2c3c1c1cn(nc(NCC#S45C=S4(=NCl)O5)n3C(Cl)(N(CCl)C(C)CCl)C(C)(Cl)C2(F)SBr)o1",
                    0.5624284077892324
                ],
                [
                    "CCCCc1c2c3c1c1cn(nc(NCC#S45C=S4(=NCl)O5)n3C(Cl)(N(CCl)C(C)(Cl)Br)C(Cl)(Cl)C2(F)SBr)o1",
                    0.5624284077892324
                ],
                [
                    "CCCCc1c2c3c1c1cn(nc(NCC#S45C=S4(=NCl)O5)n3C(Cl)(N(CCl)C(Br)C(Cl)Br)C(Cl)(Cl)C2(F)SBr)o1",
                    0.5624284077892324
                ],
                [
                    "CCCCc1c2c3c1c1cn(nc(NCC#S45C=S4(=NCl)O5)n3C(Cl)(N(CCCl)CC(Cl)Br)C(C)(Cl)C2(F)SBr)o1",
                    0.5624284077892324
                ],
                [
                    "CCCCc1c2c3c1c1cn(nc(NCC#S45C=S4(=NCl)O5)n3C(Cl)(N(CCCl)C(Cl)Br)C(C)(Cl)C2(F)SBr)o1",
                    0.5624284077892324
                ],
                [
                    "CCCCc1c2c3c1c1cn(nc(NCC#S45C=S4(=NCl)O5)n3C(Cl)(N(C)C(Cl)C(C)Br)C(Cl)(Cl)C2(F)SBr)o1",
                    0.5624284077892324
                ],
                [
                    "CCCCc1c2c3c1c1cn(nc(NCC#S45C=S4(=NCl)O5)n3C(C)(N(CCl)C(Cl)Br)C(C)(Cl)C2(F)SBr)o1",
                    0.5624284077892324
                ],
                [
                    "CCCCc1c2c3c1c1cn(nc(NCC#S45C=S4(=NCCl)O5)n3C(CCl)(N(CCl)CCl)C(Cl)(Cl)C2(F)SBr)o1",
                    0.5624284077892324
                ],
                [
                    "CCCCc1c2c3c1c1cn(nc(NC(Cl)CS45C=S4(=NCl)O5)n3C(Cl)(N(C(Cl)Br)C(Cl)CBr)S(Cl)(Cl)C2(F)OCl)o1",
                    0.5624284077892324
                ],
                [
                    "CCCCc1c2c3c1c1cn(nc(NC(Cl)C(Cl)S45C=S4(=NC)O5)n3C(Cl)(N(C)CCBr)C(Cl)(Cl)C2(F)SBr)s1",
                    0.5624284077892324
                ],
                [
                    "CCCCc1c2c3c1c1cn(nc(NC(Cl)C(Cl)C45C=S4(=NCC)O5)n3C(Cl)(N(C)CBr)CC2(F)SBr)s1",
                    0.5624284077892324
                ],
                [
                    "CCCCc1c2c3c1c1cn(nc(NC(Cl)C(Cl)C45C=S4(=NCC)O5)n3C(Cl)(N(C)CBr)C(Cl)(Cl)C2(F)SBr)s1",
                    0.5624284077892324
                ],
                [
                    "CCCCc1c2c3c1c1cn(nc(NC(Cl)C(Cl)C45C=S4(=NC)O5)n3C(Cl)(N(C)CCBr)C(Cl)(CCl)C2(F)SBr)s1",
                    0.5624284077892324
                ],
                [
                    "CCCCc1c2c3c1c1cn(nc(NC(Cl)C(CBr)S45C=S4(=NCl)O5)n3C(Cl)(N(C)CC(Cl)Br)C(Cl)(CC)C2(F)SBr)o1",
                    0.5624284077892324
                ],
                [
                    "CCCCc1c2c3c1c1cn(nc(NC(Cl)C(=CCl)C45C=S4(=NC)O5)n3C(Cl)(N(C)CCBr)C(Cl)(Cl)C2(F)SBr)o1",
                    0.5624284077892324
                ],
                [
                    "CCCCc1c2c3c1c1cn(nc(NC(CBr)CS45C=S4(=NCl)O5)n3C(Cl)(N(CC)CC(Cl)CBr)C(Cl)(C(Cl)Br)C2(F)SBr)o1",
                    0.5624284077892324
                ],
                [
                    "CCCCc1c2c3c1c1cn(nc(NC(CBr)CS45C=S4(=NCl)O5)n3C(Cl)(N(C)C(Cl)CCBr)C(C)(Cl)C2(F)SBr)o1",
                    0.5624284077892324
                ],
                [
                    "CCCCc1c2c3c1c1cn(nc(NC(CBr)CS45C=S4(=NCBr)O5)n3C(Cl)(N(C)CC(Cl)CBr)C(CC)(CCl)C2(F)SBr)o1",
                    0.5624284077892324
                ],
                [
                    "CCCCc1c2c3c1c1cn(nc(NC(C)CS45C=S4(=NCl)O5)n3C(Cl)(N(CCl)C(Cl)CCBr)C(CC)(CCl)C2(F)SBr)o1",
                    0.5624284077892324
                ],
                [
                    "CCCCc1c2c3c1c1cn(nc(NC(C)CS45C=S4(=NCl)O5)n3C(Cl)(N(CBr)CC(Cl)CBr)C(CC)(CCl)C2(F)SBr)o1",
                    0.5624284077892324
                ],
                [
                    "CCCCc1c2c3c1c1cn(nc(NC(C)CS45C=S4(=NC)O5)n3C(Cl)(N(C)C(Cl)CCBr)C(CC)(CCl)C2(F)SBr)o1",
                    0.5624284077892324
                ],
                [
                    "CCCCc1c2c3c1c1cn(nc(NC(C)C#S45C=S4(=NCl)O5)n3C(Cl)(N(CCl)CCBr)C(Cl)(Cl)C2(F)SBr)o1",
                    0.5624284077892324
                ],
                [
                    "CCCCc1c2c3c1c1cn(nc(NC(C)C#S45C=S4(=NCl)O5)n3C(Cl)(N(CCl)CC(Cl)Br)S(Cl)(Cl)C2(F)SBr)o1",
                    0.5624284077892324
                ],
                [
                    "CCCCc1c2c3c1c1cn(nc(NC(C)C#S45C=S4(=NCl)O5)n3C(Cl)(N(C(C)Cl)C(Br)CBr)C(Cl)(Cl)C2(F)SBr)o1",
                    0.5624284077892324
                ],
                [
                    "CCCCc1c2c3c1c1cn(nc(NC#S#S45C=S4(=NCl)O5)n3C(Cl)(N(CCl)C(Cl)CBr)C(Cl)(Cl)C2(F)SCBr)o1",
                    0.5624284077892324
                ],
                [
                    "CCCCc1c2c3c1c1cn(nc(NC#S#S45C=S4(=NCCl)O5)n3C(Cl)(N(CCl)CC(Cl)CBr)C(Cl)(Cl)C2(F)SCCCl)o1",
                    0.5624284077892324
                ],
                [
                    "CCCC(Cl)c1c2c3c1c1cn(nc(NCS#S45CC=S4(=NCl)O5)n3C(Cl)(N(CCl)C(Cl)C(CCl)C(Br)Br)C(Cl)(Cl)S2(F)SCBr)o1",
                    0.5624284077892324
                ],
                [
                    "CCCC(Cl)c1c2c3c1c1cn(nc(NCS#S45C=S4(=NCl)O5)n3C(Cl)(N(CS(Cl)(Br)CBr)C(Cl)Br)C(Cl)(Cl)C2(F)SCBr)o1",
                    0.5624284077892324
                ],
                [
                    "CCCC(Cl)c1c2c3c1c1cn(nc(NCS#S45C=S4(=NCl)O5)n3C(Cl)(N(CCl)CS(Cl)(Br)CBr)C(Cl)(Cl)C2(F)SCBr)o1",
                    0.5624284077892324
                ],
                [
                    "CCCC(Cl)c1c2c3c1c1cn(nc(NCS#S45C=S4(=NCl)O5)n3C(Cl)(N(CCCBr)CC(Cl)Cl)C(Cl)(CCl)C2(F)SC(Cl)C(C)C)o1",
                    0.5624284077892324
                ],
                [
                    "CCCC(Cl)c1c2c3c1c1cn(nc(NCS#S45C=S4(=NCl)O5)n3C(Cl)(N(CCCBr)CC(Cl)CCl)C(Cl)(C(C)Cl)C2(F)SC(Cl)C(C)C)o1",
                    0.5624284077892324
                ],
                [
                    "CCCC(Cl)c1c2c3c1c1cn(nc(NCS#S45C=S4(=NCl)O5)n3C(Cl)(N(CCC)CC(Cl)Br)C(Cl)(Cl)C2(F)SC(Cl)C(C)CBr)o1",
                    0.5624284077892324
                ],
                [
                    "CCCC(Cl)c1c2c3c1c1cn(nc(NCS#S45C=S4(=NCl)O5)n3C(Cl)(N(CCC)CC(C)Br)C(Cl)(Cl)C2(F)SC(Cl)C(C)CBr)o1",
                    0.5624284077892324
                ],
                [
                    "CCCC(Cl)c1c2c3c1c1cn(nc(NCS#S45C=S4(=NCl)O5)n3C(Cl)(N(CCC(Cl)Br)CC(Cl)CCl)C(Cl)(CCl)C2(F)SC(Br)C(C)C)o1",
                    0.5624284077892324
                ],
                [
                    "CCCC(Cl)c1c2c3c1c1cn(nc(NCS#S45C=S4(=NCl)O5)n3C(Cl)(N(CCC(Br)Br)CC(Cl)Cl)C(Cl)(CCl)C2(F)SC(Cl)C(C)C)o1",
                    0.5624284077892324
                ],
                [
                    "CCCC(Cl)c1c2c3c1c1cn(nc(NCS#S45C=S4(=NCl)O5)n3C(Cl)(N(CCC(Br)Br)CC(C)(Cl)Cl)C(Cl)(CCl)C2(F)SC(Cl)C(C)C)o1",
                    0.5624284077892324
                ],
                [
                    "CCCC(Cl)c1c2c3c1c1cn(nc(NCS#S45C=S4(=NCl)O5)n3C(Cl)(N(CC(Cl)Cl)CC(Cl)CBr)C(Cl)(Cl)C2(F)SCC(Cl)C(C)(Cl)Cl)o1",
                    0.5624284077892324
                ],
                [
                    "CCCC(Cl)c1c2c3c1c1cn(nc(NCS#S45C=S4(=NCl)O5)n3C(Cl)(N(CC(Cl)Cl)CC(Cl)CBr)C(Cl)(Cl)C2(F)SC(Cl)C(C)(Cl)Cl)o1",
                    0.5624284077892324
                ],
                [
                    "CCCC(Cl)c1c2c3c1c1cn(nc(NCS#S45C=S4(=NCl)O5)n3C(Cl)(N(CC(Cl)Cl)CC(Cl)CBr)C(Cl)(Cl)C2(F)SC(Cl)C(C)(C)Cl)o1",
                    0.5624284077892324
                ],
                [
                    "CCCC(Cl)c1c2c3c1c1cn(nc(NCS#S45C=S4(=NCl)O5)n3C(Cl)(N(CC(Cl)Cl)CC(Cl)(Cl)CBr)C(Cl)(Cl)C2(F)SC(Cl)CC)o1",
                    0.5624284077892324
                ],
                [
                    "CCCC(Cl)c1c2c3c1c1cn(nc(NCS#S45C=S4(=NCl)O5)n3C(Cl)(N(CC(Cl)Br)CC(Cl)CCl)C(Cl)(Cl)C2(F)SC(Cl)C(C)(C)Cl)o1",
                    0.5624284077892324
                ],
                [
                    "CCCC(Cl)c1c2c3c1c1cn(nc(NCS#S45C=S4(=NCl)O5)n3C(Cl)(N(CC(Cl)Br)C(Cl)Br)C(Cl)(Cl)C2(F)SCBr)o1",
                    0.5624284077892324
                ],
                [
                    "CCCC(Cl)c1c2c3c1c1cn(nc(NCS#S45C=S4(=NCl)O5)n3C(Cl)(N(C)C(Cl)(Cl)CBr)C(Cl)(Cl)C2(F)SCBr)o1",
                    0.5624284077892324
                ],
                [
                    "CCCC(Cl)c1c2c3c1c1cn(nc(NCS#S45C=S4(=NCl)O5)n3C(Cl)(N(C(Cl)Br)C(Cl)(Br)CBr)C(Cl)(Cl)C2(F)SCBr)o1",
                    0.5624284077892324
                ],
                [
                    "CCCC(Cl)c1c2c3c1c1cn(nc(NCS#S45C=S4(=NCCl)O5)n3C(Cl)(N(CCCCl)CC(Cl)Br)C(Cl)(Cl)C2(F)SC(Cl)C(C)C(Cl)Br)o1",
                    0.5624284077892324
                ],
                [
                    "CCCC(Cl)c1c2c3c1c1cn(nc(NCS#S45C=S4(=NC(Cl)CCl)O5)n3C(Cl)(N(CC)CC(Cl)Br)C(Cl)(Cl)C2(F)SC(Cl)C(C)C(Cl)Br)o1",
                    0.5624284077892324
                ],
                [
                    "CCCC(Cl)c1c2c3c1c1cn(nc(NCCS45CC=S4(=NCl)O5)n3C(Cl)(N(C)C(C)C)S(C)(Cl)C2(F)OBr)o1",
                    0.5624284077892324
                ],
                [
                    "CCCC(Cl)c1c2c3c1c1cn(nc(NCC#S45C=S4(=NCl)O5)n3C(Cl)(N(CCl)CC(C)Br)C(Cl)(Cl)C2(F)SBr)o1",
                    0.5624284077892324
                ],
                [
                    "CCCC(Cl)c1c2c3c1c1cn(nc(NCC#S45C=S4(=NCl)O5)n3C(Cl)(N(CCl)C(Cl)(Br)C(Cl)Br)C(Cl)(Cl)C2(F)SBr)o1",
                    0.5624284077892324
                ],
                [
                    "CCCC(Cl)c1c2c3c1c1cn(nc(NCC#S45C=S4(=NCl)O5)n3C(Cl)(N(C)CC(Cl)Br)C(Cl)(Cl)C2(F)SBr)o1",
                    0.5624284077892324
                ],
                [
                    "CCCC(Cl)c1c2c3c1c1cn(nc(NC(Cl)S#S45C=S4(=NCl)O5)n3C(Cl)(N(C)C(Cl)C(Cl)CBr)C(Cl)(Cl)C2(F)SCBr)o1",
                    0.5624284077892324
                ],
                [
                    "CCCC(Cl)c1c2c3c1c1cn(nc(NC(Cl)C#S45C=S4(=NCl)O5)n3C(Cl)(N(C)C(Cl)Br)C(Cl)(Cl)C2(F)SBr)o1",
                    0.5624284077892324
                ],
                [
                    "CCCC(Cl)c1c2c3c1c1cn(nc(NC(Cl)(Br)S#S45C=S4(=NCl)O5)n3C(Cl)(N(CCl)C(Cl)CCBr)C(Cl)(Cl)C2(F)SCBr)o1",
                    0.5624284077892324
                ],
                [
                    "CCCC(Cl)c1c2c3c1c1cn(nc(NC#SS45C=S4(=NCl)O5)n3C(Cl)(N(CCl)CC(Cl)Br)C(Cl)(Cl)C2(F)SCBr)o1",
                    0.5624284077892324
                ],
                [
                    "CCCC(Cl)c1c2c3c1c1cn(nc(NC#S#S45C=S4(=NCl)O5)n3C(Cl)(N(CCl)CC(Cl)CBr)S(Cl)(Cl)S2(F)SBr)o1",
                    0.5624284077892324
                ],
                [
                    "CCCC(Cl)c1c2c3c1c1cn(nc(NC#S#S45C=S4(=NCl)O5)n3C(Cl)(N(CCl)CC(Cl)Br)C(Cl)(Cl)C2(F)SCBr)o1",
                    0.5624284077892324
                ],
                [
                    "CCCC(Cl)c1c2c3c1c1cn(nc(NC#S#S45C=S4(=NCl)O5)n3C(Cl)(N(CCl)C(Cl)C(Br)Br)C(Cl)(Cl)C2(F)SCBr)o1",
                    0.5624284077892324
                ],
                [
                    "CCCC(Br)c1c2c3c1c1cn(nc(NCC#S45C=S4(=NCl)O5)n3C(Cl)(N(CCl)C(Br)CCl)S(Cl)(Cl)C2(F)SBr)o1",
                    0.5624284077892324
                ],
                [
                    "CCC(Cl)Cc1c2c3c1c1cn(nc(NCS#S45C=S4(=NCl)O5)n3C(Cl)(N(CCl)CCBr)C(Cl)(Cl)C2(F)SCCl)o1",
                    0.5624284077892324
                ],
                [
                    "CCC(Cl)Cc1c2c3c1c1cn(nc(NCS#S4(CC)OS4=NCl)n3C(Cl)(N(CCl)CCCBr)C(Cl)(Cl)C2(F)SCCBr)o1",
                    0.5624284077892324
                ],
                [
                    "CCC(Cl)Cc1c2c3c1c1cn(nc(NCS#S4(C)OS4=NCl)n3C(Cl)(N(CCl)CCCBr)C(Cl)(Cl)C2(F)SCBr)o1",
                    0.5624284077892324
                ],
                [
                    "CCC(Cl)Cc1c2c3c1c1cn(nc(NCS#S4(C)OS4=NCl)n3C(Cl)(N(CCCBr)C(Cl)Br)C(Cl)(Cl)C2(F)SCBr)o1",
                    0.5624284077892324
                ],
                [
                    "CCC(Cl)Cc1c2c3c1c1cn(nc(NC(Br)S(Cl)(CBr)#S45C=S4(=NCl)O5)n3C(Cl)(N(CCl)CCCl)C(Cl)(Cl)C2(F)SCBr)o1",
                    0.5624284077892324
                ],
                [
                    "CCC(Cl)C(Cl)c1c2c3c1c1cn(nc(NCS#S45C=S4(=NCl)O5)n3C(Cl)(N(CCl)CC(C)Br)C(Cl)(Cl)C2(F)OC)o1",
                    0.5624284077892324
                ],
                [
                    "CCC(Cl)C(Cl)c1c2c3c1c1cn(nc(NCS#S45C=S4(=NCl)O5)n3C(Cl)(N(CCl)C(Cl)CBr)C(Cl)(Cl)C2(F)SCBr)o1",
                    0.5624284077892324
                ],
                [
                    "CCC(Cl)C(Cl)c1c2c3c1c1cn(nc(NCS#S45C=S4(=NCl)O5)n3C(Cl)(N(CCl)C(C)Br)C(Cl)(Cl)C2(F)SCBr)o1",
                    0.5624284077892324
                ],
                [
                    "CCC(Cl)C(Cl)c1c2c3c1c1cn(nc(NCS#S45C=S4(=NCl)O5)n3C(Cl)(N(CCBr)C(C)Cl)C(C)(Cl)C2(F)SC)o1",
                    0.5624284077892324
                ],
                [
                    "CCC(Cl)C(Cl)c1c2c3c1c1cn(nc(NCS#S45C=S4(=NCl)O5)n3C(Cl)(N(C=CCBr)CCl)C(Cl)(Cl)C2(F)SCBr)o1",
                    0.5624284077892324
                ],
                [
                    "CCC(Cl)C(Cl)c1c2c3c1c1cn(nc(NC(Br)S#S45C=S4(=NCl)O5)n3C(Cl)(N(CCl)CCBr)C(Cl)(Cl)C2(F)SCBr)o1",
                    0.5624284077892324
                ],
                [
                    "CCC(Cl)C(Cl)c1c2c3c1c1cn(nc(NC(Br)S#S45C=S4(=NCl)O5)n3C(Cl)(N(CCl)C(Cl)CBr)C(Cl)(Cl)C2(F)SCBr)o1",
                    0.5624284077892324
                ],
                [
                    "CCC(Cl)C(Cl)c1c2c3c1c1cn(nc(NC(Br)S#S45C=S4(=NCl)O5)n3C(Cl)(N(CCl)C(Cl)CBr)C(Cl)(Cl)C2(F)SC)o1",
                    0.5624284077892324
                ],
                [
                    "CCC(Cl)C(Cl)c1c2c3c1c1cn(nc(NC(Br)S#S45C=S4(=NCl)O5)n3C(Cl)(N(CCCl)C(Cl)(Br)CBr)C(Cl)(Cl)C2(F)SCBr)o1",
                    0.5624284077892324
                ],
                [
                    "CCC(C)C(Cl)c1c2c3c1c1cn(nc(NC#S#S45C=S4(=NCl)O5)n3C(Cl)(N(CCl)C(Cl)CBr)C(Cl)(Cl)C2(F)SCBr)o1",
                    0.5624284077892324
                ],
                [
                    "CC(Cl)CCc1c2c3c1c1cn(nc(NCS#S4(C)OS4=NCl)n3C(Cl)(N(CCl)CC(C)Br)C(Cl)(Cl)C2(F)SCBr)o1",
                    0.5624284077892324
                ],
                [
                    "CC(Cl)CCc1c2c3c1c1cn(nc(NCC#S45C=S4(=NCl)O5)n3C(Cl)(N(CCl)CC(C)(Cl)Br)C(Cl)(Cl)C2(F)SBr)o1",
                    0.5624284077892324
                ],
                [
                    "CC(Cl)CCc1c2c3c1c1cn(nc(NCC#S45C=S4(=NCl)O5)n3C(C)(N(CC(Cl)Br)C(Cl)Cl)CC2(F)SBr)o1",
                    0.5624284077892324
                ],
                [
                    "CC(Cl)CCc1c2c3c1c1cn(nc(NCC#S45C=S4(=NCl)O5)n3C(C)(N(C)CC(Cl)Br)C(Cl)(CCl)C2(F)SBr)o1",
                    0.5624284077892324
                ],
                [
                    "CC(Cl)CCc1c2c3c1c1cn(nc(NC(=CC45C=S4(=NCl)O5)CCl)n3C(Cl)(N(CCl)CCBr)C(Cl)(Cl)C2(F)SBr)o1",
                    0.5624284077892324
                ],
                [
                    "CC(Cl)CC(Cl)c1c2c3c1c1cn(nc(NC(C)(Br)S#S45C=S4(=NCl)O5)n3C(Cl)(N(C)CC(Cl)Br)C(Cl)(Cl)C2(F)SC(Br)CBr)o1",
                    0.5624284077892324
                ],
                [
                    "CC(Br)CC(Cl)c1c2c3c1c1cn(nc(NCS#S45C=S4(=NCl)O5)n3C(Cl)(N(CC(Cl)Cl)CC(Cl)CBr)C(Cl)(Cl)C2(F)SC(Cl)C(C)(C)Cl)o1",
                    0.5624284077892324
                ],
                [
                    "CC(Br)CC(Cl)c1c2c3c1c1cn(nc(NC#S#S45C=S4(=NCl)O5)n3C(Cl)(N(CCl)CC(Cl)CBr)C(Cl)(Cl)S2(F)SCBr)o1",
                    0.5624284077892324
                ],
                [
                    "CC#CN(CC(Cl)Br)C1(Cl)n2c(NCS#S34C=S3(=NCl)O4)nn3cc(o3)c3c(C(Cl)CCC)c(c32)C(F)(SC(Cl)C(C)CBr)C1(Cl)Cl",
                    0.5624284077892324
                ]
            ],
            "execution_time": 146.40805864334106,
            "number_scoring_function_calls": 1000,
            "metadata": {
                "top_1": 0.5624284077892324,
                "top_10": 0.5624284077892324,
                "top_100": 0.5624284077892336,
                "internal_similarity_max": 0.9354838709677419,
                "internal_similarity_mean": 0.4368167713608764,
                "internal_similarity_histogram_density": [
                    [
                        0.1,
                        0.002,
                        0.44999999999999984,
                        3.5340000000000007,
                        3.4220000000000006,
                        1.6099999999999985,
                        0.6200000000000002,
                        0.19000000000000006,
                        0.06600000000000002,
                        0.006000000000000001
                    ]
                ],
                "internal_similarity_histogram_bins": [
                    [
                        0.0,
                        0.1,
                        0.2,
                        0.30000000000000004,
                        0.4,
                        0.5,
                        0.6000000000000001,
                        0.7000000000000001,
                        0.8,
                        0.9,
                        1.0
                    ]
                ]
            }
        }
    ]
}
