# Supplementary material for: EvoMol: a flexible and interpretable evolutionary algorithm for unbiased de novo molecular generation
Source: J Cheminform. 2020 Sep 16;12:55. doi: 10.1186/s13321-020-00458-z (PMC7494000; doi:10.1186/s13321-020-00458-z)
Supplement: Supplementary file 2 — Additional file 2. Archive of the GuacaMol benchmarks experiments. [file 13321_2020_458_MOESM2_ESM.xz › GuacaMol_JSON/Primary actions/output_v2_1.json]

{
    "guacamol_version": "0.5.0",
    "benchmark_suite_version": "v2",
    "timestamp": "20200422-1421",
    "results": [
        {
            "benchmark_name": "Celecoxib rediscovery",
            "score": 0.7317073170731707,
            "optimized_molecules": [
                [
                    "Cc1ccc(-n2cc(C(F)(F)F)cc2-c2ccc(S(N)(=O)=O)cc2)cc1",
                    0.7317073170731707
                ]
            ],
            "execution_time": 109408.87914061546,
            "number_scoring_function_calls": 5102011,
            "metadata": {
                "top_1": 0.7317073170731707,
                "internal_similarity_max": 0.0,
                "internal_similarity_mean": 0.0,
                "internal_similarity_histogram_density": [
                    [
                        10.0,
                        0.0,
                        0.0,
                        0.0,
                        0.0,
                        0.0,
                        0.0,
                        0.0,
                        0.0,
                        0.0
                    ]
                ],
                "internal_similarity_histogram_bins": [
                    [
                        0.0,
                        0.1,
                        0.2,
                        0.30000000000000004,
                        0.4,
                        0.5,
                        0.6000000000000001,
                        0.7000000000000001,
                        0.8,
                        0.9,
                        1.0
                    ]
                ]
            }
        },
        {
            "benchmark_name": "Troglitazone rediscovery",
            "score": 1.0,
            "optimized_molecules": [
                [
                    "Cc1c(C)c2c(c(C)c1O)CCC(C)(COc1ccc(CC3SC(=O)NC3=O)cc1)O2",
                    1.0
                ]
            ],
            "execution_time": 635586.8303639889,
            "number_scoring_function_calls": 23220313,
            "metadata": {
                "top_1": 1.0,
                "internal_similarity_max": 0.0,
                "internal_similarity_mean": 0.0,
                "internal_similarity_histogram_density": [
                    [
                        10.0,
                        0.0,
                        0.0,
                        0.0,
                        0.0,
                        0.0,
                        0.0,
                        0.0,
                        0.0,
                        0.0
                    ]
                ],
                "internal_similarity_histogram_bins": [
                    [
                        0.0,
                        0.1,
                        0.2,
                        0.30000000000000004,
                        0.4,
                        0.5,
                        0.6000000000000001,
                        0.7000000000000001,
                        0.8,
                        0.9,
                        1.0
                    ]
                ]
            }
        },
        {
            "benchmark_name": "Thiothixene rediscovery",
            "score": 0.8085106382978723,
            "optimized_molecules": [
                [
                    "CN1CCN(CCC=C2Sc3ccc(S(=O)(=O)N(C)C)cc3-c3ccccc32)CC1",
                    0.8085106382978723
                ]
            ],
            "execution_time": 179141.66160345078,
            "number_scoring_function_calls": 6377843,
            "metadata": {
                "top_1": 0.8085106382978723,
                "internal_similarity_max": 0.0,
                "internal_similarity_mean": 0.0,
                "internal_similarity_histogram_density": [
                    [
                        10.0,
                        0.0,
                        0.0,
                        0.0,
                        0.0,
                        0.0,
                        0.0,
                        0.0,
                        0.0,
                        0.0
                    ]
                ],
                "internal_similarity_histogram_bins": [
                    [
                        0.0,
                        0.1,
                        0.2,
                        0.30000000000000004,
                        0.4,
                        0.5,
                        0.6000000000000001,
                        0.7000000000000001,
                        0.8,
                        0.9,
                        1.0
                    ]
                ]
            }
        },
        {
            "benchmark_name": "Aripiprazole similarity",
            "score": 1.0,
            "optimized_molecules": [
                [
                    "S[SH]1(Cl)=C(Cl)CCc2ccc(OCCCCCN3CCN(c4cccc(Cl)c4Cl)CC3)cc2N1",
                    1.0
                ],
                [
                    "SC1=[SH]Nc2cc(OCCCCCN3CCN(c4cccc(Cl)c4Cl)CC3)ccc2CC1",
                    1.0
                ],
                [
                    "P[SH]12=C(CCc3ccc(OCCCCCN4CCN(c5cccc(Cl)c5Cl)CC4)cc3N1)P2",
                    1.0
                ],
                [
                    "P[SH]1(Cl)=C(Cl)CCc2ccc(OCCCCCN3CCN(c4cccc(Cl)c4Cl)CC3)cc2N1",
                    1.0
                ],
                [
                    "PSC1=[SH]Nc2cc(OCCCCCN3CCN(c4cccc(Cl)c4Cl)CC3)ccc2CC1",
                    1.0
                ],
                [
                    "PS1=C(Cl)CCc2ccc(OCCCCCN3CCN(c4cccc(Cl)c4Cl)CC3)cc2N1",
                    1.0
                ],
                [
                    "PC1=[SH]Nc2cc(OCCCCCN3CCN(c4cccc(Cl)c4Cl)CC3)ccc2CC1",
                    1.0
                ],
                [
                    "PC1=[SH](S)(Cl)Nc2cc(OCCCCCN3CCN(c4cccc(Cl)c4Cl)CC3)ccc2CC1",
                    1.0
                ],
                [
                    "PC1=[SH](P)(Cl)Nc2cc(OCCCCCN3CCN(c4cccc(Cl)c4Cl)CC3)ccc2CC1",
                    1.0
                ],
                [
                    "PC1=[SH](P)(Br)Nc2cc(OCCCCCN3CCN(c4cccc(Cl)c4Cl)CC3)ccc2CC1",
                    1.0
                ],
                [
                    "PC1=[SH](Cl)(Br)Nc2cc(OCCCCCN3CCN(c4cccc(Cl)c4Cl)CC3)ccc2CC1",
                    1.0
                ],
                [
                    "PC1=S(S)Nc2cc(OCCCCCN3CCN(c4cccc(Cl)c4Cl)CC3)ccc2CC1",
                    1.0
                ],
                [
                    "PC1=S(Cl)Nc2cc(OCCCCCN3CCN(c4cccc(Cl)c4Cl)CC3)ccc2CC1",
                    1.0
                ],
                [
                    "PC1=S(Br)Nc2cc(OCCCCCN3CCN(c4cccc(Cl)c4Cl)CC3)ccc2CC1",
                    1.0
                ],
                [
                    "P=[SH]1=C(Br)CCc2ccc(OCCCCCN3CCN(c4cccc(Cl)c4Cl)CC3)cc2N1",
                    1.0
                ],
                [
                    "P=S1(Cl)=C(P)CCc2ccc(OCCCCCN3CCN(c4cccc(Cl)c4Cl)CC3)cc2N1",
                    1.0
                ],
                [
                    "O[SH]1C2=S1Nc1cc(OCCCCCN3CCN(c4cccc(Cl)c4Cl)CC3)ccc1CC2",
                    1.0
                ],
                [
                    "O[SH]1(P)=C(P)CCc2ccc(OCCCCCN3CCN(c4cccc(Cl)c4Cl)CC3)cc2N1",
                    1.0
                ],
                [
                    "O[SH]1(O)=C(S)CCc2ccc(OCCCCCN3CCN(c4cccc(Cl)c4Cl)CC3)cc2N1",
                    1.0
                ],
                [
                    "O[SH]1(F)=C(P)CCc2ccc(OCCCCCN3CCN(c4cccc(Cl)c4Cl)CC3)cc2N1",
                    1.0
                ],
                [
                    "O[SH]1(Cl)=C(P)CCc2ccc(OCCCCCN3CCN(c4cccc(Cl)c4Cl)CC3)cc2N1",
                    1.0
                ],
                [
                    "OSC1=[SH]Nc2cc(OCCCCCN3CCN(c4cccc(Cl)c4Cl)CC3)ccc2CC1",
                    1.0
                ],
                [
                    "OS1=C(S)CCc2ccc(OCCCCCN3CCN(c4cccc(Cl)c4Cl)CC3)cc2N1",
                    1.0
                ],
                [
                    "OS1=C(P)CCc2ccc(OCCCCCN3CCN(c4cccc(Cl)c4Cl)CC3)cc2N1",
                    1.0
                ],
                [
                    "OPC1=[SH]Nc2cc(OCCCCCN3CCN(c4cccc(Cl)c4Cl)CC3)ccc2CC1",
                    1.0
                ],
                [
                    "OCC1=[SH]Nc2cc(OCCCCCN3CCN(c4cccc(Cl)c4Cl)CC3)ccc2CC1",
                    1.0
                ],
                [
                    "OC1=[SH]Nc2cc(OCCCCCN3CCN(c4cccc(Cl)c4Cl)CC3)ccc2CC1",
                    1.0
                ],
                [
                    "OC1=S(Cl)Nc2cc(OCCCCCN3CCN(c4cccc(Cl)c4Cl)CC3)ccc2CC1",
                    1.0
                ],
                [
                    "O=[SH]1=C(SF)CCc2ccc(OCCCCCN3CCN(c4cccc(Cl)c4Cl)CC3)cc2N1",
                    1.0
                ],
                [
                    "O=[SH]1=C(S)CCc2ccc(OCCCCCN3CCN(c4cccc(Cl)c4Cl)CC3)cc2N1",
                    1.0
                ],
                [
                    "O=[SH]1=C(PP)CCc2ccc(OCCCCCN3CCN(c4cccc(Cl)c4Cl)CC3)cc2N1",
                    1.0
                ],
                [
                    "O=[SH]1=C(PCl)CCc2ccc(OCCCCCN3CCN(c4cccc(Cl)c4Cl)CC3)cc2N1",
                    1.0
                ],
                [
                    "O=[SH]1=C(P)CCc2ccc(OCCCCCN3CCN(c4cccc(Cl)c4Cl)CC3)cc2N1",
                    1.0
                ],
                [
                    "O=[SH]1=C(Br)CCc2ccc(OCCCCCN3CCN(c4cccc(Cl)c4Cl)CC3)cc2N1",
                    1.0
                ],
                [
                    "O=S1(P)=C(Br)CCc2ccc(OCCCCCN3CCN(c4cccc(Cl)c4Cl)CC3)cc2N1",
                    1.0
                ],
                [
                    "O=S1(O)=C(S)CCc2ccc(OCCCCCN3CCN(c4cccc(Cl)c4Cl)CC3)cc2N1",
                    1.0
                ],
                [
                    "O=S1(F)=C(Br)CCc2ccc(OCCCCCN3CCN(c4cccc(Cl)c4Cl)CC3)cc2N1",
                    1.0
                ],
                [
                    "O=S1(Cl)=C(P)CCc2ccc(OCCCCCN3CCN(c4cccc(Cl)c4Cl)CC3)cc2N1",
                    1.0
                ],
                [
                    "O=CC1=[SH]Nc2cc(OCCCCCN3CCN(c4cccc(Cl)c4Cl)CC3)ccc2CC1",
                    1.0
                ],
                [
                    "O=CC1=S(F)Nc2cc(OCCCCCN3CCN(c4cccc(Cl)c4Cl)CC3)ccc2CC1",
                    1.0
                ],
                [
                    "O=C1CCCc2ccc(OCCCCCN3CCN(c4cccc(Cl)c4Cl)CC3)cc2N1",
                    1.0
                ],
                [
                    "O=C1C2=[SH]1(Cl)Nc1cc(OCCCCCN3CCN(c4cccc(Cl)c4Cl)CC3)ccc1CC2",
                    1.0
                ],
                [
                    "O=C1C2=S1Nc1cc(OCCCCCN3CCN(c4cccc(Cl)c4Cl)CC3)ccc1CC2",
                    1.0
                ],
                [
                    "O=C(S)C1=[SH]Nc2cc(OCCCCCN3CCN(c4cccc(Cl)c4Cl)CC3)ccc2CC1",
                    1.0
                ],
                [
                    "O=C(O)C1=[SH]Nc2cc(OCCCCCN3CCN(c4cccc(Cl)c4Cl)CC3)ccc2CC1",
                    1.0
                ],
                [
                    "O=C(F)C1=[SH]Nc2cc(OCCCCCN3CCN(c4cccc(Cl)c4Cl)CC3)ccc2CC1",
                    1.0
                ],
                [
                    "N[SH]12=C(CCc3ccc(OCCCCCN4CCN(c5cccc(Cl)c5Cl)CC4)cc3N1)P2",
                    1.0
                ],
                [
                    "N[SH]1(S)=C(P)CCc2ccc(OCCCCCN3CCN(c4cccc(Cl)c4Cl)CC3)cc2N1",
                    1.0
                ],
                [
                    "N[SH]1(P)=C(Br)CCc2ccc(OCCCCCN3CCN(c4cccc(Cl)c4Cl)CC3)cc2N1",
                    1.0
                ],
                [
                    "N[SH]1(Cl)=C(Cl)CCc2ccc(OCCCCCN3CCN(c4cccc(Cl)c4Cl)CC3)cc2N1",
                    1.0
                ],
                [
                    "N[SH]1(Br)=C(P)CCc2ccc(OCCCCCN3CCN(c4cccc(Cl)c4Cl)CC3)cc2N1",
                    1.0
                ],
                [
                    "N[SH]1(Br)=C(Br)CCc2ccc(OCCCCCN3CCN(c4cccc(Cl)c4Cl)CC3)cc2N1",
                    1.0
                ],
                [
                    "NSC1=[SH]Nc2cc(OCCCCCN3CCN(c4cccc(Cl)c4Cl)CC3)ccc2CC1",
                    1.0
                ],
                [
                    "NSC1=[SH](=O)Nc2cc(OCCCCCN3CCN(c4cccc(Cl)c4Cl)CC3)ccc2CC1",
                    1.0
                ],
                [
                    "NS1=C(P)CCc2ccc(OCCCCCN3CCN(c4cccc(Cl)c4Cl)CC3)cc2N1",
                    1.0
                ],
                [
                    "NS1=C(Br)CCc2ccc(OCCCCCN3CCN(c4cccc(Cl)c4Cl)CC3)cc2N1",
                    1.0
                ],
                [
                    "NS12=PC=1CCc1ccc(OCCCCCN3CCN(c4cccc(Cl)c4Cl)CC3)cc1N2",
                    1.0
                ],
                [
                    "NS1(=P)=C(Br)CCc2ccc(OCCCCCN3CCN(c4cccc(Cl)c4Cl)CC3)cc2N1",
                    1.0
                ],
                [
                    "NS1(=O)=C(S)CCc2ccc(OCCCCCN3CCN(c4cccc(Cl)c4Cl)CC3)cc2N1",
                    1.0
                ],
                [
                    "NS1(=O)=C(Br)CCc2ccc(OCCCCCN3CCN(c4cccc(Cl)c4Cl)CC3)cc2N1",
                    1.0
                ],
                [
                    "NPC1=[SH]Nc2cc(OCCCCCN3CCN(c4cccc(Cl)c4Cl)CC3)ccc2CC1",
                    1.0
                ],
                [
                    "NOC1=[SH]Nc2cc(OCCCCCN3CCN(c4cccc(Cl)c4Cl)CC3)ccc2CC1",
                    1.0
                ],
                [
                    "NC1=[SH]Nc2cc(OCCCCCN3CCN(c4cccc(Cl)c4Cl)CC3)ccc2CC1",
                    1.0
                ],
                [
                    "NC1=S(Cl)Nc2cc(OCCCCCN3CCN(c4cccc(Cl)c4Cl)CC3)ccc2CC1",
                    1.0
                ],
                [
                    "NC(=O)C1=[SH]Nc2cc(OCCCCCN3CCN(c4cccc(Cl)c4Cl)CC3)ccc2CC1",
                    1.0
                ],
                [
                    "N#S1=C(Br)CCc2ccc(OCCCCCN3CCN(c4cccc(Cl)c4Cl)CC3)cc2N1",
                    1.0
                ],
                [
                    "F[SH]1(S)=C(P)CCc2ccc(OCCCCCN3CCN(c4cccc(Cl)c4Cl)CC3)cc2N1",
                    1.0
                ],
                [
                    "F[SH]1(S)=C(Br)CCc2ccc(OCCCCCN3CCN(c4cccc(Cl)c4Cl)CC3)cc2N1",
                    1.0
                ],
                [
                    "F[SH]1(Cl)=C(Cl)CCc2ccc(OCCCCCN3CCN(c4cccc(Cl)c4Cl)CC3)cc2N1",
                    1.0
                ],
                [
                    "FS1=C(P)CCc2ccc(OCCCCCN3CCN(c4cccc(Cl)c4Cl)CC3)cc2N1",
                    1.0
                ],
                [
                    "FS1=C(Cl)CCc2ccc(OCCCCCN3CCN(c4cccc(Cl)c4Cl)CC3)cc2N1",
                    1.0
                ],
                [
                    "FS1=C(Br)CCc2ccc(OCCCCCN3CCN(c4cccc(Cl)c4Cl)CC3)cc2N1",
                    1.0
                ],
                [
                    "FCC1=[SH]Nc2cc(OCCCCCN3CCN(c4cccc(Cl)c4Cl)CC3)ccc2CC1",
                    1.0
                ],
                [
                    "Clc1cccc(N2CCN(CCCCOc3ccc4c(c3)NS3(Cl)=PC=3CC4)CC2)c1Cl",
                    1.0
                ],
                [
                    "Clc1cccc(N2CCN(CCCCCOc3ccc4c(c3)N[SH]=C(Br)CC4)CC2)c1Cl",
                    1.0
                ],
                [
                    "Clc1cccc(N2CCN(CCCCCOc3ccc4c(c3)N[SH]3=PC=3CC4)CC2)c1Cl",
                    1.0
                ],
                [
                    "Clc1cccc(N2CCN(CCCCCOc3ccc4c(c3)N[SH]3(Cl)=C(CC4)P3)CC2)c1Cl",
                    1.0
                ],
                [
                    "Clc1cccc(N2CCN(CCCCCOc3ccc4c(c3)N[SH]3(Cl)=C(CC4)C3)CC2)c1Cl",
                    1.0
                ],
                [
                    "Clc1cccc(N2CCN(CCCCCOc3ccc4c(c3)NS3=C(CC4)P=[SH]3)CC2)c1Cl",
                    1.0
                ],
                [
                    "Clc1cccc(N2CCN(CCCCCOc3ccc4c(c3)NS3=C(CC4)P3)CC2)c1Cl",
                    1.0
                ],
                [
                    "Clc1cccc(N2CCN(CCCCCOc3ccc4c(c3)NS3(Cl)=PC=3CC4)CC2)c1Cl",
                    1.0
                ],
                [
                    "Clc1cccc(N2CCN(CCCCCOc3ccc4c(c3)NS3(Br)=PC=3CC4)CC2)c1Cl",
                    1.0
                ],
                [
                    "Clc1cccc(N2CCN(CCCCCOc3ccc4c(c3)NS3#CC=3CC4)CC2)c1Cl",
                    1.0
                ],
                [
                    "Clc1cccc(N2CCN(CCCCCOc3ccc4c(c3)NS(Br)=C(Br)CC4)CC2)c1Cl",
                    1.0
                ],
                [
                    "ClPC1=[SH]Nc2cc(OCCCCCN3CCN(c4cccc(Cl)c4Cl)CC3)ccc2CC1",
                    1.0
                ],
                [
                    "ClC1=[SH]Nc2cc(OCCCCCN3CCN(c4cccc(Cl)c4Cl)CC3)ccc2CC1",
                    1.0
                ],
                [
                    "ClC1=S(Cl)Nc2cc(OCCCCCN3CCN(c4cccc(Cl)c4Cl)CC3)ccc2CC1",
                    1.0
                ],
                [
                    "C[SH]1(S)=C(P)CCc2ccc(OCCCCCN3CCN(c4cccc(Cl)c4Cl)CC3)cc2N1",
                    1.0
                ],
                [
                    "CS1=C(S)CCc2ccc(OCCCCCN3CCN(c4cccc(Cl)c4Cl)CC3)cc2N1",
                    1.0
                ],
                [
                    "CS1=C(P)CCc2ccc(OCCCCCN3CCN(c4cccc(Cl)c4Cl)CC3)cc2N1",
                    1.0
                ],
                [
                    "CS1=C(Cl)CCc2ccc(OCCCCCN3CCN(c4cccc(Cl)c4Cl)CC3)cc2N1",
                    1.0
                ],
                [
                    "CS1(=O)=C(P)CCc2ccc(OCCCCCN3CCN(c4cccc(Cl)c4Cl)CC3)cc2N1",
                    1.0
                ],
                [
                    "CPC1=[SH]Nc2cc(OCCCCCN3CCN(c4cccc(Cl)c4Cl)CC3)ccc2CC1",
                    1.0
                ],
                [
                    "CC1=[SH]Nc2cc(OCCCCCN3CCN(c4cccc(Cl)c4Cl)CC3)ccc2CC1",
                    1.0
                ],
                [
                    "CC1=[SH](P)(S)Nc2cc(OCCCCCN3CCN(c4cccc(Cl)c4Cl)CC3)ccc2CC1",
                    1.0
                ],
                [
                    "CC1=[SH](P)(Cl)Nc2cc(OCCCCCN3CCN(c4cccc(Cl)c4Cl)CC3)ccc2CC1",
                    1.0
                ],
                [
                    "CC1=[SH](N)(Cl)Nc2cc(OCCCCCN3CCN(c4cccc(Cl)c4Cl)CC3)ccc2CC1",
                    1.0
                ],
                [
                    "CC1=S(S)Nc2cc(OCCCCCN3CCN(c4cccc(Cl)c4Cl)CC3)ccc2CC1",
                    1.0
                ],
                [
                    "CC1=S(P)Nc2cc(OCCCCCN3CCN(c4cccc(Cl)c4Cl)CC3)ccc2CC1",
                    1.0
                ],
                [
                    "CC1=S(Cl)Nc2cc(OCCCCCN3CCN(c4cccc(Cl)c4Cl)CC3)ccc2CC1",
                    1.0
                ]
            ],
            "execution_time": 6.203273057937622,
            "number_scoring_function_calls": 1000,
            "metadata": {
                "top_1": 1.0,
                "top_10": 1.0,
                "top_100": 1.0,
                "internal_similarity_max": 0.9830508474576272,
                "internal_similarity_mean": 0.6673960644082181,
                "internal_similarity_histogram_density": [
                    [
                        0.1,
                        0.0,
                        0.0,
                        0.0,
                        0.0,
                        0.0,
                        7.818000000000001,
                        1.7080000000000004,
                        0.3720000000000001,
                        0.0020000000000000005
                    ]
                ],
                "internal_similarity_histogram_bins": [
                    [
                        0.0,
                        0.1,
                        0.2,
                        0.30000000000000004,
                        0.4,
                        0.5,
                        0.6000000000000001,
                        0.7000000000000001,
                        0.8,
                        0.9,
                        1.0
                    ]
                ]
            }
        },
        {
            "benchmark_name": "Albuterol similarity",
            "score": 1.0,
            "optimized_molecules": [
                [
                    "OPc1cc(CCNC(P)(P)P)ccc1S",
                    1.0
                ],
                [
                    "OPc1cc(C(O)CNCP)ccc1S",
                    1.0
                ],
                [
                    "OPc1cc(C(O)CNCC(F)P)ccc1S",
                    1.0
                ],
                [
                    "OPc1cc(C(O)CNC2(PBr)CP2)ccc1S",
                    1.0
                ],
                [
                    "OPc1cc(C(O)CNC2(P)CP2)ccc1S",
                    1.0
                ],
                [
                    "OPc1cc(C(O)CNC2(P)CC2)ccc1S",
                    1.0
                ],
                [
                    "OPc1cc(C(O)CNC2(P)C(F)P2Cl)ccc1S",
                    1.0
                ],
                [
                    "OPc1cc(C(O)CNC2(P)C#C2)ccc1S",
                    1.0
                ],
                [
                    "OPc1cc(C(O)CNC2(CBr)C=P2)ccc1S",
                    1.0
                ],
                [
                    "OPc1cc(C(O)CNC(P)S)ccc1S",
                    1.0
                ],
                [
                    "OPc1cc(C(O)CNC(P)PS)ccc1S",
                    1.0
                ],
                [
                    "OPc1cc(C(O)CNC(P)P)ccc1S",
                    1.0
                ],
                [
                    "OPc1cc(C(O)CNC(P)(P)CF)ccc1S",
                    1.0
                ],
                [
                    "OPc1cc(C(O)CNC(P)(P)C(F)Cl)ccc1S",
                    1.0
                ],
                [
                    "OPc1cc(C(O)CNC(P)(P)Br)ccc1S",
                    1.0
                ],
                [
                    "OPc1cc(C(O)C2CC(P)(P)N2)ccc1S",
                    1.0
                ],
                [
                    "OC(CNC(P)P)c1ccc(S)c(P(O)P)c1",
                    1.0
                ],
                [
                    "Cc1cc(C(O)CNC(C)(P)P)ccc1S",
                    1.0
                ],
                [
                    "Cc1cc(C(O)CNC(C)(P)P)cc(PO)c1S",
                    1.0
                ],
                [
                    "Cc1cc(C(O)CNC(C)(C)P)ccc1S",
                    1.0
                ],
                [
                    "Cc1cc(C(O)CNC(C)(C)P)cc(PO)c1S",
                    1.0
                ],
                [
                    "CPCNCC(O)c1ccc(S)c(PO)c1",
                    1.0
                ],
                [
                    "CPC1(NCC(O)c2ccc(S)c(PO)c2)PC1F",
                    1.0
                ],
                [
                    "CPC(P)NCC(O)c1ccc(S)c(PO)c1",
                    1.0
                ],
                [
                    "CPC(P)(P)NCC(O)c1ccc(S)c(PO)c1",
                    1.0
                ],
                [
                    "CPC(P)(NCC(O)c1ccc(S)c(PO)c1)C(F)Cl",
                    1.0
                ],
                [
                    "CPC(P)(CP)NCC(O)c1ccc(S)c(PO)c1",
                    1.0
                ],
                [
                    "CPC(P)(CF)NCC(O)c1ccc(S)c(PO)c1",
                    1.0
                ],
                [
                    "CPC(C)NCC(O)c1ccc(S)c(PO)c1",
                    1.0
                ],
                [
                    "CPC(C)(P)NCC(O)c1ccc(S)c(PO)c1",
                    1.0
                ],
                [
                    "CPC(C)(NCC(O)c1ccc(S)c(PO)c1)PF",
                    1.0
                ],
                [
                    "CP1c2c(ccc(S)c2PO)C(O)CNC1(C)P",
                    1.0
                ],
                [
                    "CP(O)c1ccc(S)c(C(O)CNC(C)(C)C)c1",
                    1.0
                ],
                [
                    "CP(N)C(P)NCC(O)c1ccc(S)c(PO)c1",
                    1.0
                ],
                [
                    "CP(F)C(P)NCC(O)c1ccc(S)c(PO)c1",
                    1.0
                ],
                [
                    "CP(F)C(P)(P)NCC(O)c1ccc(S)c(PO)c1",
                    1.0
                ],
                [
                    "CNc1c(C(O)CNC(C)(C)P)ccc(S)c1PO",
                    1.0
                ],
                [
                    "CNCC(O)c1ccc(S)c(PO)c1",
                    1.0
                ],
                [
                    "CCc1cc(C(O)CNC(C)(C)P)ccc1S",
                    1.0
                ],
                [
                    "CCNCC(O)c1ccc(S)c(PO)c1",
                    1.0
                ],
                [
                    "CC1(P)NCC(O)c2ccc(S)c(PO)c2P1",
                    1.0
                ],
                [
                    "CC1(P)Cc2cc(ccc2S)C(O)CN1",
                    1.0
                ],
                [
                    "CC1(NCC(O)c2ccc(S)c(PO)c2)P=C1Br",
                    1.0
                ],
                [
                    "CC1(NCC(O)c2ccc(S)c(PO)c2)CP1",
                    1.0
                ],
                [
                    "CC1(NCC(O)c2ccc(S)c(PO)c2)C=P1",
                    1.0
                ],
                [
                    "CC1(NCC(O)c2cc(PO)ccc2S)CC1Cl",
                    1.0
                ],
                [
                    "CC1(NCC(O)c2cc(PO)ccc2S)CC1",
                    1.0
                ],
                [
                    "CC1(C)NCC(O)c2cc(ccc2S)P(O)P1",
                    1.0
                ],
                [
                    "CC(P)NCC(O)c1ccc(S)c(PO)c1",
                    1.0
                ],
                [
                    "CC(P)NCC(O)c1ccc(S)c(P(O)P)c1",
                    1.0
                ],
                [
                    "CC(P)NC(C)C(O)c1ccc(S)c(PO)c1",
                    1.0
                ],
                [
                    "CC(P)(S)NCC(O)c1ccc(S)c(PO)c1",
                    1.0
                ],
                [
                    "CC(P)(P)NCC(O)c1ccc(S)c(PO)c1",
                    1.0
                ],
                [
                    "CC(P)(P)NCC(O)c1ccc(S)c(P(O)Cl)c1",
                    1.0
                ],
                [
                    "CC(P)(P)NCC(O)c1ccc(S)c(CN)c1",
                    1.0
                ],
                [
                    "CC(P)(P)NCC(O)c1cc(CF)c(S)c(PO)c1",
                    1.0
                ],
                [
                    "CC(P)(P)NCC(O)c1cc(C=N)c(S)c(PO)c1",
                    1.0
                ],
                [
                    "CC(P)(NCC(O)c1ccc(S)c(PO)c1)C(F)P",
                    1.0
                ],
                [
                    "CC(P)(CP)NCC(S)c1cc(PO)ccc1O",
                    1.0
                ],
                [
                    "CC(P)(CF)NCC(O)c1ccc(S)c(PO)c1",
                    1.0
                ],
                [
                    "CC(NCP)C(O)c1ccc(S)c(PO)c1",
                    1.0
                ],
                [
                    "CC(NCC(O)c1ccc(S)c(PO)c1)PN",
                    1.0
                ],
                [
                    "CC(NCC(O)c1ccc(S)c(PO)c1)PF",
                    1.0
                ],
                [
                    "CC(NCC(O)c1ccc(S)c(PO)c1)PCl",
                    1.0
                ],
                [
                    "CC(NCC(O)c1ccc(S)c(PO)c1)PBr",
                    1.0
                ],
                [
                    "CC(CO)NCC(O)c1ccc(S)c(PO)c1",
                    1.0
                ],
                [
                    "CC(CN)NCC(O)c1ccc(S)c(PO)c1",
                    1.0
                ],
                [
                    "CC(C)NCC(O)c1ccc(S)c(PO)c1",
                    1.0
                ],
                [
                    "CC(C)NCC(O)c1cc(PO)ccc1S",
                    1.0
                ],
                [
                    "CC(C)NCC(O)c1cc(P(C)O)ccc1S",
                    1.0
                ],
                [
                    "CC(C)(S)NCC(O)c1ccc(S)c(PO)c1",
                    1.0
                ],
                [
                    "CC(C)(P)NCCc1cc(PO)ccc1O",
                    1.0
                ],
                [
                    "CC(C)(P)NCC(S)c1ccc(S)c(PO)c1NBr",
                    1.0
                ],
                [
                    "CC(C)(P)NCC(OO)c1ccc(S)c(PO)c1",
                    1.0
                ],
                [
                    "CC(C)(P)NCC(O)c1cccc(PO)c1NBr",
                    1.0
                ],
                [
                    "CC(C)(P)NCC(O)c1cccc(PO)c1",
                    1.0
                ],
                [
                    "CC(C)(P)NCC(O)c1ccc(S)c(POS)c1",
                    1.0
                ],
                [
                    "CC(C)(P)NCC(O)c1ccc(S)c(POP)c1",
                    1.0
                ],
                [
                    "CC(C)(P)NCC(O)c1ccc(S)c(POCl)c1",
                    1.0
                ],
                [
                    "CC(C)(P)NCC(O)c1ccc(S)c(PO)c1NBr",
                    1.0
                ],
                [
                    "CC(C)(P)NCC(O)c1ccc(S)c(PO)c1N",
                    1.0
                ],
                [
                    "CC(C)(P)NCC(O)c1ccc(S)c(PO)c1",
                    1.0
                ],
                [
                    "CC(C)(P)NCC(O)c1ccc(S)c(P)c1",
                    1.0
                ],
                [
                    "CC(C)(P)NCC(O)c1cc(PO)c(S)cc1OS",
                    1.0
                ],
                [
                    "CC(C)(P)NCC(O)c1cc(PO)c(S)cc1OF",
                    1.0
                ],
                [
                    "CC(C)(P)NCC(O)c1cc(PO)c(S)cc1O",
                    1.0
                ],
                [
                    "CC(C)(P)NCC(O)(Cl)c1ccc(S)c(PO)c1",
                    1.0
                ],
                [
                    "CC(C)(P)NCC(C)(O)c1ccc(S)c(PO)c1",
                    1.0
                ],
                [
                    "CC(C)(P)NC(O)Cc1ccc(S)c(PO)c1",
                    1.0
                ],
                [
                    "CC(C)(P)NC(O)C(O)c1ccc(S)c(PO)c1",
                    1.0
                ],
                [
                    "CC(C)(P)NC(N)C(O)c1ccc(S)c(PO)c1",
                    1.0
                ],
                [
                    "CC(C)(C)NCC1(O)c2cc(ccc2S)P1O",
                    1.0
                ],
                [
                    "CC(C)(C)NCC(O)c1cccc(PO)c1S",
                    1.0
                ],
                [
                    "CC(C)(C)NCC(O)c1cccc(PO)c1",
                    1.0
                ],
                [
                    "CC(C)(C)NCC(O)c1cc(PO)ccc1S",
                    1.0
                ],
                [
                    "CC(C)(C)NCC(O)c1cc(P)ccc1S",
                    1.0
                ],
                [
                    "CC(C)(C)NCC(O)c1c(S)ccc(PO)c1SN",
                    1.0
                ],
                [
                    "CC(C)(C)NCC(O)c1c(S)ccc(PO)c1S",
                    1.0
                ],
                [
                    "CC(C)(C)NCC(O)c1c(S)ccc(PO)c1F",
                    1.0
                ],
                [
                    "C=PC(P)(CF)NCC(O)c1ccc(S)c(PO)c1",
                    1.0
                ]
            ],
            "execution_time": 3.1060118675231934,
            "number_scoring_function_calls": 1000,
            "metadata": {
                "top_1": 1.0,
                "top_10": 1.0,
                "top_100": 1.0,
                "internal_similarity_max": 0.8536585365853658,
                "internal_similarity_mean": 0.40665771020932334,
                "internal_similarity_histogram_density": [
                    [
                        0.118,
                        0.764,
                        1.4239999999999995,
                        2.968000000000001,
                        1.9340000000000004,
                        1.7259999999999986,
                        0.7540000000000002,
                        0.28400000000000003,
                        0.028000000000000004,
                        0.0
                    ]
                ],
                "internal_similarity_histogram_bins": [
                    [
                        0.0,
                        0.1,
                        0.2,
                        0.30000000000000004,
                        0.4,
                        0.5,
                        0.6000000000000001,
                        0.7000000000000001,
                        0.8,
                        0.9,
                        1.0
                    ]
                ]
            }
        },
        {
            "benchmark_name": "Mestranol similarity",
            "score": 1.0,
            "optimized_molecules": [
                [
                    "COc1ccc2c(c1)CCC1C2CCC2(C)C1CCC2(O)C#CP",
                    1.0
                ],
                [
                    "COc1ccc2c(c1)CCC1C2CCC2(C)C1CCC2(O)C#CBr",
                    1.0
                ],
                [
                    "COc1ccc2c(c1)CCC1C2CCC2(C)C1CCC2(C)O",
                    1.0
                ],
                [
                    "C#CC1CCC2C3CCc4cc(OC)ccc4C3CCC12C",
                    1.0
                ],
                [
                    "C#CC1(OBr)CCC2C3CCc4cc(OC)ccc4C3CCC21C",
                    1.0
                ],
                [
                    "C#CC1(O)CCC2C3COc4cc(OC)ccc4C3CCC21C",
                    1.0
                ],
                [
                    "C#CC1(O)CCC2C3CNSc4cc(OC)ccc4C3CCC21C",
                    1.0
                ],
                [
                    "C#CC1(O)CCC2C3CCc4cc(OCO)ccc4C3CCC21C",
                    1.0
                ],
                [
                    "C#CC1(O)CCC2C3CCc4cc(OCF)ccc4C3CCC21C",
                    1.0
                ],
                [
                    "C#CC1(O)CCC2C3CCc4cc(OCC)ccc4C3CCC21C",
                    1.0
                ],
                [
                    "C#CC1(O)CCC2C3CCc4cc(OCBr)ccc4C3CCC21C",
                    1.0
                ],
                [
                    "C#CC1(O)CCC2C3CCc4cc(OC)ccc4C3CCC21Cl",
                    1.0
                ],
                [
                    "C#CC1(O)CCC2C3CCc4cc(OC)ccc4C3CCC21CS",
                    1.0
                ],
                [
                    "C#CC1(O)CCC2C3CCc4cc(OC)ccc4C3CCC21CP",
                    1.0
                ],
                [
                    "C#CC1(O)CCC2C3CCc4cc(OC)ccc4C3CCC21CN",
                    1.0
                ],
                [
                    "C#CC1(O)CCC2C3CCc4cc(OC)ccc4C3CCC21CC",
                    1.0
                ],
                [
                    "C#CC1(O)CCC2C3CCc4cc(OC)ccc4C3CCC21C(C)P",
                    1.0
                ],
                [
                    "C#CC1(O)CCC2C3CCc4cc(OC)ccc4C3CCC21C",
                    1.0
                ],
                [
                    "C#CC1(O)CCC2C3CCc4cc(OC)ccc4C3CCC21",
                    1.0
                ],
                [
                    "C#CC1(O)CCC2C3CCc4cc(OC)ccc4C3C3CC21C3",
                    1.0
                ],
                [
                    "C#CC1(O)CCC2C3CCc4cc(OC)ccc4C3(N)CCC21C",
                    1.0
                ],
                [
                    "C#CC1(O)CCC2C3CCc4cc(OC)ccc4C3(Cl)CCC21C",
                    1.0
                ],
                [
                    "C#CC1(O)CCC2C3CCc4cc(OC)cc(F)c4C3CCC21C",
                    1.0
                ],
                [
                    "C#CC1(O)CCC2C3CCc4cc(OC)cc(Br)c4C3CCC21C",
                    1.0
                ],
                [
                    "C#CC1(O)CCC2C3CCc4cc(O)ccc4C3CCC21C",
                    1.0
                ],
                [
                    "C#CC1(O)CCC2C3CC[SH](N)c4cc(OC)ccc4C3CCC21C",
                    1.0
                ],
                [
                    "C#CC1(O)CCC2C3CC[SH](Cl)c4cc(OC)ccc4C3CCC21C",
                    1.0
                ],
                [
                    "C#CC1(O)CCC2C3CCSc4cc(OC)ccc4C3CCC21C",
                    1.0
                ],
                [
                    "C#CC1(O)CCC2C3CCNc4cc(ccc4OC)C3CCC21C",
                    1.0
                ],
                [
                    "C#CC1(O)CCC2C3CCNSc4cc(OC)ccc4C3CCC21C",
                    1.0
                ],
                [
                    "C#CC1(O)CCC2C3CCCc4cc(ccc4OC)C3CCC21C",
                    1.0
                ],
                [
                    "C#CC1(O)CCC2C3CCCc4cc(OC)ccc4C3CCC21C",
                    1.0
                ],
                [
                    "C#CC1(O)CCC2C3CCC4C5=CC(=C4C=C5OC)C3CCC21C",
                    1.0
                ],
                [
                    "C#CC1(O)CCC2C3CCC(C)c4cc(OC)ccc4C3CCC21C",
                    1.0
                ],
                [
                    "C#CC1(O)CCC2C3CC#Sc4cc(OC)ccc4C3CCC21C",
                    1.0
                ],
                [
                    "C#CC1(O)CCC2C3C=CCc4cc(OC)ccc4C3CCC21C",
                    1.0
                ],
                [
                    "C#CC1(O)CCC2C3C(Cl)Cc4cc(OC)ccc4C3CCC21C",
                    1.0
                ],
                [
                    "C#CC1(O)CCC2C3(S)CCc4cc(OC)ccc4C3CCC21C",
                    1.0
                ],
                [
                    "C#CC1(O)CCC2C3(Cl)CCc4cc(OC)ccc4C3CCC21C",
                    1.0
                ],
                [
                    "C#CC1(O)CCC2C3(Br)CCc4cc(OC)ccc4C3CCC21C",
                    1.0
                ],
                [
                    "C#CC1(O)CCC2C(CS)C(c3ccc(OC)cc3CC)CCC21C",
                    1.0
                ],
                [
                    "C#CC1(O)CCC2C(CP)C(c3ccc(OC)cc3O)CCC21C",
                    1.0
                ],
                [
                    "C#CC1(O)CCC2C(CO)C(c3ccc(OC)cc3O)CCC21C",
                    1.0
                ],
                [
                    "C#CC1(O)CCC2C(CN)C(c3ccc(OC)cc3O)CCC21C",
                    1.0
                ],
                [
                    "C#CC1(O)CCC2C(CN)C(c3ccc(OC)cc3CCl)CCC21C",
                    1.0
                ],
                [
                    "C#CC1(O)CCC2C(CN)C(c3ccc(OC)cc3CC)CCC21C",
                    1.0
                ],
                [
                    "C#CC1(O)CCC2C(CN)C(c3ccc(OC)cc3C)CCC21C",
                    1.0
                ],
                [
                    "C#CC1(O)CCC2C(CCl)C(c3ccc(OC)cc3O)CCC21C",
                    1.0
                ],
                [
                    "C#CC1(O)CCC2C(CCl)C(c3ccc(OC)cc3C)CCC21C",
                    1.0
                ],
                [
                    "C#CC1(O)CCC2C(CCS)C(c3ccc(OC)cc3O)CCC21C",
                    1.0
                ],
                [
                    "C#CC1(O)CCC2C(CCS)C(c3ccc(OC)cc3Cl)CCC21C",
                    1.0
                ],
                [
                    "C#CC1(O)CCC2C(CCS)C(c3ccc(OC)cc3Br)CCC21C",
                    1.0
                ],
                [
                    "C#CC1(O)CCC2C(CCP)C(c3ccc(OC)cc3N)CCC21C",
                    1.0
                ],
                [
                    "C#CC1(O)CCC2C(CCP)C(c3ccc(OC)cc3Br)CCC21C",
                    1.0
                ],
                [
                    "C#CC1(O)CCC2C(CCO)C(c3ccc(OC)cc3O)CCC21C",
                    1.0
                ],
                [
                    "C#CC1(O)CCC2C(CCO)C(c3ccc(OC)cc3Cl)CCC21C",
                    1.0
                ],
                [
                    "C#CC1(O)CCC2C(CCO)C(c3ccc(OC)cc3CS)CCC21C",
                    1.0
                ],
                [
                    "C#CC1(O)CCC2C(CCO)C(c3ccc(OC)cc3CO)CCC21C",
                    1.0
                ],
                [
                    "C#CC1(O)CCC2C(CCO)C(c3ccc(OC)cc3C)CCC21C",
                    1.0
                ],
                [
                    "C#CC1(O)CCC2C(CCN)C(c3ccc(OC)cc3S)CCC21C",
                    1.0
                ],
                [
                    "C#CC1(O)CCC2C(CCN)C(c3ccc(OC)cc3O)CCC21C",
                    1.0
                ],
                [
                    "C#CC1(O)CCC2C(CCN)C(c3ccc(OC)cc3Cl)CCC21C",
                    1.0
                ],
                [
                    "C#CC1(O)CCC2C(CCF)C(c3ccc(OC)cc3S)CCC21C",
                    1.0
                ],
                [
                    "C#CC1(O)CCC2C(CCCl)C(c3ccc(OC)cc3O)CCC21C",
                    1.0
                ],
                [
                    "C#CC1(O)CCC2C(CCCl)C(c3ccc(OC)cc3Br)CCC21C",
                    1.0
                ],
                [
                    "C#CC1(O)CCC2C(CCC)C(c3ccc(OC)cc3S)CCC21C",
                    1.0
                ],
                [
                    "C#CC1(O)CCC2C(CCC)C(c3ccc(OC)cc3O)CCC21C",
                    1.0
                ],
                [
                    "C#CC1(O)CCC2C(CCC)C(c3ccc(OC)cc3N)CCC21C",
                    1.0
                ],
                [
                    "C#CC1(O)CCC2C(CCC)C(c3ccc(OC)cc3F)CCC21C",
                    1.0
                ],
                [
                    "C#CC1(O)CCC2C(CCC)C(c3ccc(OC)cc3Cl)CCC21C",
                    1.0
                ],
                [
                    "C#CC1(O)CCC2C(CCC)C(c3ccc(OC)cc3C)CCC21C",
                    1.0
                ],
                [
                    "C#CC1(O)CCC2C(CCC)C(c3ccc(OC)cc3)CCC21C",
                    1.0
                ],
                [
                    "C#CC1(O)CCC2C(CCBr)C(c3ccc(OC)cc3N)CCC21C",
                    1.0
                ],
                [
                    "C#CC1(O)CCC2C(CCBr)C(c3ccc(OC)cc3F)CCC21C",
                    1.0
                ],
                [
                    "C#CC1(O)CCC2C(CCBr)C(c3ccc(OC)cc3Cl)CCC21C",
                    1.0
                ],
                [
                    "C#CC1(O)CCC2C(CCBr)C(c3ccc(OC)cc3C)CCC21C",
                    1.0
                ],
                [
                    "C#CC1(O)CCC2C(CCBr)C(c3ccc(OC)cc3Br)CCC21C",
                    1.0
                ],
                [
                    "C#CC1(O)CCC2C(CCBr)C(c3c#cc(OC)cc3F)CCC21C",
                    1.0
                ],
                [
                    "C#CC1(O)CCC2C(CC)C(c3ccc(OC)cc3S)CCC21C",
                    1.0
                ],
                [
                    "C#CC1(O)CCC2C(CC)C(c3ccc(OC)cc3P)CCC21C",
                    1.0
                ],
                [
                    "C#CC1(O)CCC2C(CC)C(c3ccc(OC)cc3O)CCC21C",
                    1.0
                ],
                [
                    "C#CC1(O)CCC2C(CC)C(c3ccc(OC)cc3N)CCC21C",
                    1.0
                ],
                [
                    "C#CC1(O)CCC2C(CC)C(c3ccc(OC)cc3F)CCC21C",
                    1.0
                ],
                [
                    "C#CC1(O)CCC2C(CC)C(c3ccc(OC)cc3Cl)CCC21C",
                    1.0
                ],
                [
                    "C#CC1(O)CCC2C(CC)C(c3ccc(OC)cc3CS)CCC21C",
                    1.0
                ],
                [
                    "C#CC1(O)CCC2C(CC)C(c3ccc(OC)cc3CO)CCC21C",
                    1.0
                ],
                [
                    "C#CC1(O)CCC2C(CC)C(c3ccc(OC)cc3CCl)CCC21C",
                    1.0
                ],
                [
                    "C#CC1(O)CCC2C(CC)C(c3ccc(OC)cc3C)CCC21C",
                    1.0
                ],
                [
                    "C#CC1(O)CCC2C(CC)C(c3ccc(OC)cc3Br)CCC21C",
                    1.0
                ],
                [
                    "C#CC1(O)CCC2C(CC)C(c3c#cc(OC)cc3Cl)CCC21C",
                    1.0
                ],
                [
                    "C#CC1(O)CCC2C(CC)C(c3c#cc(OC)cc3Br)CCC21C",
                    1.0
                ],
                [
                    "C#CC1(O)CCC2C(CBr)C(c3ccc(OC)cc3CO)CCC21C",
                    1.0
                ],
                [
                    "C#CC1(O)CCC2C(CBr)C(c3ccc(OC)cc3CF)CCC21C",
                    1.0
                ],
                [
                    "C#CC1(O)CCC2C(CBr)C(c3ccc(OC)cc3C)CCC21C",
                    1.0
                ],
                [
                    "C#CC1(O)CCC2(S)C3CCc4cc(OC)ccc4C3CCC12C",
                    1.0
                ],
                [
                    "C#CC1(O)CCC2(N)C3CCc4cc(OC)ccc4C3CCC12C",
                    1.0
                ],
                [
                    "C#CC1(O)CC2C3C24CCc2cc(OC)ccc2C4CCC31C",
                    1.0
                ],
                [
                    "C#CC1(O)CC(S)C2C3CCc4cc(OC)ccc4C3CCC21C",
                    1.0
                ],
                [
                    "C#CC1(O)CC(N)C2C3CCc4cc(OC)ccc4C3CCC21C",
                    1.0
                ],
                [
                    "C#CC1(O)C(N)CC2C3CCc4cc(OC)ccc4C3CCC21C",
                    1.0
                ]
            ],
            "execution_time": 3.6118106842041016,
            "number_scoring_function_calls": 1000,
            "metadata": {
                "top_1": 1.0,
                "top_10": 1.0,
                "top_100": 1.0,
                "internal_similarity_max": 0.8823529411764706,
                "internal_similarity_mean": 0.5343626460435953,
                "internal_similarity_histogram_density": [
                    [
                        0.1,
                        0.0,
                        0.03599999999999999,
                        0.542,
                        4.032000000000001,
                        2.4199999999999977,
                        2.2140000000000004,
                        0.29400000000000004,
                        0.3620000000000001,
                        0.0
                    ]
                ],
                "internal_similarity_histogram_bins": [
                    [
                        0.0,
                        0.1,
                        0.2,
                        0.30000000000000004,
                        0.4,
                        0.5,
                        0.6000000000000001,
                        0.7000000000000001,
                        0.8,
                        0.9,
                        1.0
                    ]
                ]
            }
        },
        {
            "benchmark_name": "C11H24",
            "score": 1.0,
            "optimized_molecules": [
                [
                    "CCCCCCCCCCC",
                    1.0
                ],
                [
                    "CCCCCCCCC(C)C",
                    1.0
                ],
                [
                    "CCCCCCCC(C)CC",
                    1.0
                ],
                [
                    "CCCCCCCC(C)(C)C",
                    1.0
                ],
                [
                    "CCCCCCC(CC)CC",
                    1.0
                ],
                [
                    "CCCCCCC(C)CCC",
                    1.0
                ],
                [
                    "CCCCCCC(C)C(C)C",
                    1.0
                ],
                [
                    "CCCCCCC(C)(C)CC",
                    1.0
                ],
                [
                    "CCCCCC(CC)CCC",
                    1.0
                ],
                [
                    "CCCCCC(CC)C(C)C",
                    1.0
                ],
                [
                    "CCCCCC(C)CCCC",
                    1.0
                ],
                [
                    "CCCCCC(C)CC(C)C",
                    1.0
                ],
                [
                    "CCCCCC(C)C(C)CC",
                    1.0
                ],
                [
                    "CCCCCC(C)C(C)(C)C",
                    1.0
                ],
                [
                    "CCCCCC(C)(CC)CC",
                    1.0
                ],
                [
                    "CCCCCC(C)(C)CCC",
                    1.0
                ],
                [
                    "CCCCCC(C)(C)C(C)C",
                    1.0
                ],
                [
                    "CCCCC(CCC)CCC",
                    1.0
                ],
                [
                    "CCCCC(CCC)C(C)C",
                    1.0
                ],
                [
                    "CCCCC(CC)CCCC",
                    1.0
                ],
                [
                    "CCCCC(CC)CC(C)C",
                    1.0
                ],
                [
                    "CCCCC(CC)C(C)CC",
                    1.0
                ],
                [
                    "CCCCC(CC)C(C)(C)C",
                    1.0
                ],
                [
                    "CCCCC(CC)(CC)CC",
                    1.0
                ],
                [
                    "CCCCC(C)CCC(C)C",
                    1.0
                ],
                [
                    "CCCCC(C)CC(C)CC",
                    1.0
                ],
                [
                    "CCCCC(C)CC(C)(C)C",
                    1.0
                ],
                [
                    "CCCCC(C)C(CC)CC",
                    1.0
                ],
                [
                    "CCCCC(C)C(C)CCC",
                    1.0
                ],
                [
                    "CCCCC(C)C(C)C(C)C",
                    1.0
                ],
                [
                    "CCCCC(C)C(C)(C)CC",
                    1.0
                ],
                [
                    "CCCCC(C)(CC)CCC",
                    1.0
                ],
                [
                    "CCCCC(C)(CC)C(C)C",
                    1.0
                ],
                [
                    "CCCCC(C)(C)CCCC",
                    1.0
                ],
                [
                    "CCCCC(C)(C)CC(C)C",
                    1.0
                ],
                [
                    "CCCCC(C)(C)C(C)CC",
                    1.0
                ],
                [
                    "CCCCC(C)(C)C(C)(C)C",
                    1.0
                ],
                [
                    "CCCCC(C(C)C)C(C)C",
                    1.0
                ],
                [
                    "CCCC(CCC)CC(C)C",
                    1.0
                ],
                [
                    "CCCC(CCC)C(C)CC",
                    1.0
                ],
                [
                    "CCCC(CCC)C(C)(C)C",
                    1.0
                ],
                [
                    "CCCC(CC)CCC(C)C",
                    1.0
                ],
                [
                    "CCCC(CC)CC(C)CC",
                    1.0
                ],
                [
                    "CCCC(CC)CC(C)(C)C",
                    1.0
                ],
                [
                    "CCCC(CC)C(CC)CC",
                    1.0
                ],
                [
                    "CCCC(CC)C(C)C(C)C",
                    1.0
                ],
                [
                    "CCCC(CC)C(C)(C)CC",
                    1.0
                ],
                [
                    "CCCC(CC)(CC)CCC",
                    1.0
                ],
                [
                    "CCCC(CC)(CC)C(C)C",
                    1.0
                ],
                [
                    "CCCC(CC(C)C)C(C)C",
                    1.0
                ],
                [
                    "CCCC(C)CCCC(C)C",
                    1.0
                ],
                [
                    "CCCC(C)CCC(C)CC",
                    1.0
                ],
                [
                    "CCCC(C)CCC(C)(C)C",
                    1.0
                ],
                [
                    "CCCC(C)CC(CC)CC",
                    1.0
                ],
                [
                    "CCCC(C)CC(C)CCC",
                    1.0
                ],
                [
                    "CCCC(C)CC(C)C(C)C",
                    1.0
                ],
                [
                    "CCCC(C)CC(C)(C)CC",
                    1.0
                ],
                [
                    "CCCC(C)C(CC)CCC",
                    1.0
                ],
                [
                    "CCCC(C)C(CC)C(C)C",
                    1.0
                ],
                [
                    "CCCC(C)C(C)CC(C)C",
                    1.0
                ],
                [
                    "CCCC(C)C(C)C(C)CC",
                    1.0
                ],
                [
                    "CCCC(C)C(C)C(C)(C)C",
                    1.0
                ],
                [
                    "CCCC(C)C(C)(CC)CC",
                    1.0
                ],
                [
                    "CCCC(C)C(C)(C)CCC",
                    1.0
                ],
                [
                    "CCCC(C)C(C)(C)C(C)C",
                    1.0
                ],
                [
                    "CCCC(C)(CCC)CCC",
                    1.0
                ],
                [
                    "CCCC(C)(CCC)C(C)C",
                    1.0
                ],
                [
                    "CCCC(C)(CC)CC(C)C",
                    1.0
                ],
                [
                    "CCCC(C)(CC)C(C)CC",
                    1.0
                ],
                [
                    "CCCC(C)(CC)C(C)(C)C",
                    1.0
                ],
                [
                    "CCCC(C)(C)CCC(C)C",
                    1.0
                ],
                [
                    "CCCC(C)(C)CC(C)CC",
                    1.0
                ],
                [
                    "CCCC(C)(C)CC(C)(C)C",
                    1.0
                ],
                [
                    "CCCC(C)(C)C(CC)CC",
                    1.0
                ],
                [
                    "CCCC(C)(C)C(C)C(C)C",
                    1.0
                ],
                [
                    "CCCC(C)(C)C(C)(C)CC",
                    1.0
                ],
                [
                    "CCCC(C)(C(C)C)C(C)C",
                    1.0
                ],
                [
                    "CCCC(C(C)C)C(C)CC",
                    1.0
                ],
                [
                    "CCCC(C(C)C)C(C)(C)C",
                    1.0
                ],
                [
                    "CCC(CCC(C)C)C(C)C",
                    1.0
                ],
                [
                    "CCC(CC)CCCC(C)C",
                    1.0
                ],
                [
                    "CCC(CC)CCC(C)(C)C",
                    1.0
                ],
                [
                    "CCC(CC)CC(CC)CC",
                    1.0
                ],
                [
                    "CCC(CC)CC(C)C(C)C",
                    1.0
                ],
                [
                    "CCC(CC)CC(C)(C)CC",
                    1.0
                ],
                [
                    "CCC(CC)C(CC)C(C)C",
                    1.0
                ],
                [
                    "CCC(CC)C(C)CC(C)C",
                    1.0
                ],
                [
                    "CCC(CC)C(C)C(C)(C)C",
                    1.0
                ],
                [
                    "CCC(CC)C(C)(CC)CC",
                    1.0
                ],
                [
                    "CCC(CC)C(C)(C)C(C)C",
                    1.0
                ],
                [
                    "CCC(CC)(CC)CC(C)C",
                    1.0
                ],
                [
                    "CCC(CC)(CC)C(C)(C)C",
                    1.0
                ],
                [
                    "CCC(CC)(C(C)C)C(C)C",
                    1.0
                ],
                [
                    "CCC(CC(C)C)CC(C)C",
                    1.0
                ],
                [
                    "CCC(CC(C)C)C(C)(C)C",
                    1.0
                ],
                [
                    "CCC(CC(C)(C)C)C(C)C",
                    1.0
                ],
                [
                    "CCC(C)CCCCC(C)C",
                    1.0
                ],
                [
                    "CCC(C)CCCC(C)CC",
                    1.0
                ],
                [
                    "CCC(C)CCCC(C)(C)C",
                    1.0
                ],
                [
                    "CCC(C)CCC(CC)CC",
                    1.0
                ],
                [
                    "CCC(C)CCC(C)C(C)C",
                    1.0
                ],
                [
                    "CCC(C)CCC(C)(C)CC",
                    1.0
                ],
                [
                    "CCC(C)CC(CC)C(C)C",
                    1.0
                ],
                [
                    "CCC(C)CC(C)CC(C)C",
                    1.0
                ],
                [
                    "CCC(C)CC(C)C(C)CC",
                    1.0
                ],
                [
                    "CCC(C)CC(C)C(C)(C)C",
                    1.0
                ],
                [
                    "CCC(C)CC(C)(CC)CC",
                    1.0
                ],
                [
                    "CCC(C)CC(C)(C)C(C)C",
                    1.0
                ],
                [
                    "CCC(C)C(CC)CC(C)C",
                    1.0
                ],
                [
                    "CCC(C)C(CC)C(C)CC",
                    1.0
                ],
                [
                    "CCC(C)C(CC)C(C)(C)C",
                    1.0
                ],
                [
                    "CCC(C)C(CC)(CC)CC",
                    1.0
                ],
                [
                    "CCC(C)C(C)CCC(C)C",
                    1.0
                ],
                [
                    "CCC(C)C(C)CC(C)(C)C",
                    1.0
                ],
                [
                    "CCC(C)C(C)C(CC)CC",
                    1.0
                ],
                [
                    "CCC(C)C(C)C(C)C(C)C",
                    1.0
                ],
                [
                    "CCC(C)C(C)C(C)(C)CC",
                    1.0
                ],
                [
                    "CCC(C)C(C)(CC)C(C)C",
                    1.0
                ],
                [
                    "CCC(C)C(C)(C)CC(C)C",
                    1.0
                ],
                [
                    "CCC(C)C(C)(C)C(C)CC",
                    1.0
                ],
                [
                    "CCC(C)C(C)(C)C(C)(C)C",
                    1.0
                ],
                [
                    "CCC(C)C(C(C)C)C(C)C",
                    1.0
                ],
                [
                    "CCC(C)(CC)CCC(C)C",
                    1.0
                ],
                [
                    "CCC(C)(CC)CC(C)(C)C",
                    1.0
                ],
                [
                    "CCC(C)(CC)C(C)C(C)C",
                    1.0
                ],
                [
                    "CCC(C)(CC(C)C)C(C)C",
                    1.0
                ],
                [
                    "CCC(C)(C)CCCC(C)C",
                    1.0
                ],
                [
                    "CCC(C)(C)CCC(C)(C)C",
                    1.0
                ],
                [
                    "CCC(C)(C)CC(C)C(C)C",
                    1.0
                ],
                [
                    "CCC(C)(C)CC(C)(C)CC",
                    1.0
                ],
                [
                    "CCC(C)(C)C(C)CC(C)C",
                    1.0
                ],
                [
                    "CCC(C)(C)C(C)C(C)(C)C",
                    1.0
                ],
                [
                    "CCC(C)(C)C(C)(CC)CC",
                    1.0
                ],
                [
                    "CCC(C)(C)C(C)(C)C(C)C",
                    1.0
                ],
                [
                    "CCC(C)(C(C)C)C(C)(C)C",
                    1.0
                ],
                [
                    "CCC(C(C)C)C(C)C(C)C",
                    1.0
                ],
                [
                    "CCC(C(C)C)C(C)(C)CC",
                    1.0
                ],
                [
                    "CCC(C(C)(C)C)C(C)(C)C",
                    1.0
                ],
                [
                    "CC(CC(C)(C)C)C(C)(C)C",
                    1.0
                ],
                [
                    "CC(C)CCCCCC(C)C",
                    1.0
                ],
                [
                    "CC(C)CCCCC(C)(C)C",
                    1.0
                ],
                [
                    "CC(C)CCCC(C)C(C)C",
                    1.0
                ],
                [
                    "CC(C)CCC(C)CC(C)C",
                    1.0
                ],
                [
                    "CC(C)CCC(C)C(C)(C)C",
                    1.0
                ],
                [
                    "CC(C)CCC(C)(C)C(C)C",
                    1.0
                ],
                [
                    "CC(C)CC(C)CC(C)(C)C",
                    1.0
                ],
                [
                    "CC(C)CC(C)C(C)C(C)C",
                    1.0
                ],
                [
                    "CC(C)CC(C)(C)CC(C)C",
                    1.0
                ],
                [
                    "CC(C)CC(C)(C)C(C)(C)C",
                    1.0
                ],
                [
                    "CC(C)CC(C(C)C)C(C)C",
                    1.0
                ],
                [
                    "CC(C)C(C)CCC(C)(C)C",
                    1.0
                ],
                [
                    "CC(C)C(C)CC(C)C(C)C",
                    1.0
                ],
                [
                    "CC(C)C(C)C(C)C(C)(C)C",
                    1.0
                ],
                [
                    "CC(C)C(C)C(C)(C)C(C)C",
                    1.0
                ],
                [
                    "CC(C)C(C)(C)CC(C)(C)C",
                    1.0
                ],
                [
                    "CC(C)C(C)(C(C)C)C(C)C",
                    1.0
                ],
                [
                    "CC(C)C(C(C)C)C(C)(C)C",
                    1.0
                ],
                [
                    "CC(C)(C)CCCC(C)(C)C",
                    1.0
                ],
                [
                    "CC(C)(C)C(C)(C)C(C)(C)C",
                    1.0
                ]
            ],
            "execution_time": 2.70194149017334,
            "number_scoring_function_calls": 1000,
            "metadata": {
                "top_159": 1.0,
                "internal_similarity_max": 0.7777777777777778,
                "internal_similarity_mean": 0.24693232087435193,
                "internal_similarity_histogram_density": [
                    [
                        0.23772793797713698,
                        2.7910288358846564,
                        4.548870693406114,
                        1.7032554092005856,
                        0.5371622957952614,
                        0.15822158933586475,
                        0.01740437482694514,
                        0.006328863573434596,
                        0.0,
                        0.0
                    ]
                ],
                "internal_similarity_histogram_bins": [
                    [
                        0.0,
                        0.1,
                        0.2,
                        0.30000000000000004,
                        0.4,
                        0.5,
                        0.6000000000000001,
                        0.7000000000000001,
                        0.8,
                        0.9,
                        1.0
                    ]
                ]
            }
        },
        {
            "benchmark_name": "C9H10N2O2PF2Cl",
            "score": 1.0,
            "optimized_molecules": [
                [
                    "OP1OCNC(F)=CC2=C(Cl)C(=CF)N1CC2",
                    1.0
                ],
                [
                    "OP1NC=NC2CC(F)C=C(F)C(=C1Cl)CO2",
                    1.0
                ],
                [
                    "ONN(P)C1Cc2c(F)cc(F)c(CCl)c2O1",
                    1.0
                ],
                [
                    "OCC(C=CC=C(F)C=CF)=NNP1OC1Cl",
                    1.0
                ],
                [
                    "OC1NPOC2CN1C=C(F)C2=C(Cl)C=CF",
                    1.0
                ],
                [
                    "OC1Cc2ccc(F)c(c2)P(OCCl)N1NF",
                    1.0
                ],
                [
                    "OC1CC2=CNN1P(OCCl)C=C(F)C=C2F",
                    1.0
                ],
                [
                    "OC1C2=NPOCN3CC(F)=C(C1C2F)C3Cl",
                    1.0
                ],
                [
                    "OC1C(CF)C(Cl)=C2C(F)=CC23OPNCN13",
                    1.0
                ],
                [
                    "OC12CN1C1(C=C(F)C1=C(Cl)CCF)OPN2",
                    1.0
                ],
                [
                    "OC1(N(CF)C2NPO2)C=CC1=C(Cl)C=CF",
                    1.0
                ],
                [
                    "OC(c1ccc(F)cc1F)C1NN1POCCl",
                    1.0
                ],
                [
                    "OC(NC=C1C=C1F)N1POCC(=CCl)C1F",
                    1.0
                ],
                [
                    "OC(Cl)NN1CC(c2ccc(F)cc2F)OP1",
                    1.0
                ],
                [
                    "OC(Cl)=C1C2C=C(F)C=CNCN(PO2)C1F",
                    1.0
                ],
                [
                    "OC(Cc1ccc(F)cc1F)n1[nH]p1OCCl",
                    1.0
                ],
                [
                    "OC(C=CC1=NN(POCCl)C1)=C(F)C=CF",
                    1.0
                ],
                [
                    "OC(C=CC(F)=CF)=CC1=NN(POCCl)C1",
                    1.0
                ],
                [
                    "OC(C=C(F)CCF)=C1C2=NN(POCCl)C21",
                    1.0
                ],
                [
                    "OC(C=C(F)C=CF)CC1=NN(P2OC2Cl)C1",
                    1.0
                ],
                [
                    "OC(C1=CC=C(F)CC1F)=C1NN1POCCl",
                    1.0
                ],
                [
                    "OC(=NC=C1C=C1F)N(CF)POCC=CCl",
                    1.0
                ],
                [
                    "OC(=CC1=NN(POCCl)C1)C=C(F)C=CF",
                    1.0
                ],
                [
                    "Nc1cc(F)cc(F)c1C1CNP(OCCl)O1",
                    1.0
                ],
                [
                    "Nc1c(F)cc(F)c2c1OC(NPOCCl)C2",
                    1.0
                ],
                [
                    "NPC1OCN1C=C(F)C(CO)=C(Cl)C#CF",
                    1.0
                ],
                [
                    "NPC1OCN1C=C(F)C(C=O)C(Cl)C#CF",
                    1.0
                ],
                [
                    "NPC1OC2OCC(C(Cl)C#CF)C(F)=CN21",
                    1.0
                ],
                [
                    "NPC1OC2OC(Cl)C(CC#CF)C(F)=CN21",
                    1.0
                ],
                [
                    "NPC(O)N1C=C(F)C(C(Cl)C#CF)=COC1",
                    1.0
                ],
                [
                    "NPC(O)N(CO)C1=C(F)C2=C(Cl)C2=C(F)C1",
                    1.0
                ],
                [
                    "NP1OCN=C=C(F)C2(CO1)CC(F)=CC2Cl",
                    1.0
                ],
                [
                    "NP1OCC2=C(Cl)C=C(F)CN(C=C2F)CO1",
                    1.0
                ],
                [
                    "NP1CC(=C(F)C2=C(Cl)C2=CF)NC1OCO",
                    1.0
                ],
                [
                    "NP1C2OC3OCC(C(Cl)C#CF)C(F)C1N32",
                    1.0
                ],
                [
                    "NP(OCCNF)OCc1c(F)c2cc-2c1Cl",
                    1.0
                ],
                [
                    "NP(O)OC1(N2C=C2)C=C(F)C1C(Cl)C=CF",
                    1.0
                ],
                [
                    "NOPOC1(N2C=C2)C=C(F)C1C(Cl)C=CF",
                    1.0
                ],
                [
                    "NOP1OC2(N3C=C3)CC(Cl)(C1=CF)C2CF",
                    1.0
                ],
                [
                    "NN1POC(Cl)C2C3C(F)=CC(F)=C3COC21",
                    1.0
                ],
                [
                    "NN1CC(c2ccc(F)cc2F)OP1OCCl",
                    1.0
                ],
                [
                    "NN1C(O)Cc2cc(c(F)cc2F)P1OCCl",
                    1.0
                ],
                [
                    "NN1C(O)Cc2c(F)ccc(c2F)P1OCCl",
                    1.0
                ],
                [
                    "NN(POCCl)C1Cc2cc(F)c(F)cc2O1",
                    1.0
                ],
                [
                    "NN(POCCl)C1Cc2c(F)cc(F)cc2O1",
                    1.0
                ],
                [
                    "NN(POCCl)C1(F)Cc2c(F)cccc2O1",
                    1.0
                ],
                [
                    "NN(POCCl)C(O)C1c2ccc(F)c1c2F",
                    1.0
                ],
                [
                    "NN(CC1(O)c2cc1c(F)cc2F)POCCl",
                    1.0
                ],
                [
                    "NN(C1Cc2c(F)cccc2O1)P(F)OCCl",
                    1.0
                ],
                [
                    "NCOP1OC2CC(Cl)C3=C(F)C=C(F)C2N31",
                    1.0
                ],
                [
                    "NCOP1OC2C=C(Cl)C(=C(F)C=CF)N1C2",
                    1.0
                ],
                [
                    "NCOP1NCC(c2c(F)cc(F)cc2Cl)O1",
                    1.0
                ],
                [
                    "NCOP(O)N1CCC2=C(Cl)C1=C(F)C2=CF",
                    1.0
                ],
                [
                    "NCCOP1NC(c2c(F)cc(F)cc2Cl)O1",
                    1.0
                ],
                [
                    "NCCOP(N)OCc1c(F)c2c(F)c-2c1Cl",
                    1.0
                ],
                [
                    "NCC1OP2OC(C3=C(Cl)C=C(F)CC3F)N12",
                    1.0
                ],
                [
                    "NCC1NP(OCc2c(F)cc(F)cc2Cl)O1",
                    1.0
                ],
                [
                    "NC=C(F)C1=C(Cl)C=C(F)CC2NP(OC1)O2",
                    1.0
                ],
                [
                    "NC=C(F)C1=C(Cl)C(N2COP2)=C(F)COC1",
                    1.0
                ],
                [
                    "NC=C(F)C(CO)=C(Cl)C1=C(F)CC2OPN12",
                    1.0
                ],
                [
                    "NC=C(F)C(CO)=C(Cl)C1=C(F)C2C(OP)N12",
                    1.0
                ],
                [
                    "NC1C2NP(O2)OC1C1=C(Cl)C=C(F)CC1F",
                    1.0
                ],
                [
                    "NC1C2NP(O2)OC12C1=C(Cl)CC(F)C2C1F",
                    1.0
                ],
                [
                    "NC1C2=C3C(F)C(C(F)C2)C3OP2NC1(Cl)O2",
                    1.0
                ],
                [
                    "NC1C2(Cl)NP(O2)OC12C1=CCC(F)C2C1F",
                    1.0
                ],
                [
                    "NC1=C(F)C(=CCl)COCC(F)=CN2COP12",
                    1.0
                ],
                [
                    "NC12OCC(=C(Cl)C=CF)C=CN1C(PF)O2",
                    1.0
                ],
                [
                    "NC12OCC(=C(Cl)C=CF)C(F)=CN1C(P)O2",
                    1.0
                ],
                [
                    "NC12NC3(Cl)C4=C(F)CC(F)C3C(O)(PO1)C42",
                    1.0
                ],
                [
                    "NC12CC3(OP3O1)C1CC(F)C(F)=C(N2)C1Cl",
                    1.0
                ],
                [
                    "NC12CC3(OP3O1)C1C(F)CC(F)=CC1(Cl)N2",
                    1.0
                ],
                [
                    "NC12CC3(OP3O1)C1C(F)CC(F)=C(N2)C1Cl",
                    1.0
                ],
                [
                    "NC12CC3(CC4(Cl)C=C(F)C(CF)N41)OP3O2",
                    1.0
                ],
                [
                    "NC12CC(OPO1)C1C(F)C3C(F)=C3C1(Cl)N2",
                    1.0
                ],
                [
                    "NC12C3C=CC1(OP1NC2(Cl)O1)C(CF)C3F",
                    1.0
                ],
                [
                    "NC12C3C=C4C1(Cl)NPOC42C(C(O)F)C3F",
                    1.0
                ],
                [
                    "NC12C3(Cl)NP(O3)OC13CCC21C(F)C31CF",
                    1.0
                ],
                [
                    "NC1(NC=CF)OC(P)=C(C=C(Cl)C=CF)O1",
                    1.0
                ],
                [
                    "NC1(N)CC2(C3=C(Cl)C=C(F)CC3F)OP2O1",
                    1.0
                ],
                [
                    "NC1(F)C2C(F)NC34C(Cl)OPOC23C=CC14",
                    1.0
                ],
                [
                    "NC1(C(Cl)C#CF)COC2OC(P)N2C=C1F",
                    1.0
                ],
                [
                    "NC(N)CC1(c2c(F)cc(F)cc2Cl)OP1O",
                    1.0
                ],
                [
                    "NC(F)=CC1=C(Cl)C(N2COP2)=C(F)COC1",
                    1.0
                ],
                [
                    "NC(Cl)OP1OC2C=C(C=C(F)C=CF)N1C2",
                    1.0
                ],
                [
                    "NC(Cl)OP1NCC(c2ccc(F)cc2F)O1",
                    1.0
                ],
                [
                    "N=PC1OC2OCC(C(Cl)C=CF)C(F)=CN21",
                    1.0
                ],
                [
                    "N=CC1OP2OC(C=C(Cl)C=C(F)CCF)N12",
                    1.0
                ],
                [
                    "N=CC1OP(O)N1CC=C(Cl)C1=C(F)CC1F",
                    1.0
                ],
                [
                    "N=CC1=C(F)C(F)=CN(CCl)C=C1COPO",
                    1.0
                ],
                [
                    "FNN1C2CC3C=C(O2)C(F)=C(C3)P1OCCl",
                    1.0
                ],
                [
                    "FNCCOP1NC(c2c(F)cccc2Cl)O1",
                    1.0
                ],
                [
                    "FNC12CC(F)C=CC3=C(Cl)CC3OP(N1)O2",
                    1.0
                ],
                [
                    "FCC1CNC2(OP3NCO3)C=C(F)C2=C1Cl",
                    1.0
                ],
                [
                    "FCC1=CC(=CCl)COP2OC(N=CC1)N2F",
                    1.0
                ],
                [
                    "FCC1=C(F)C2C34NCC(OP(N3)O4)C2(Cl)C1",
                    1.0
                ],
                [
                    "FCC1=C(F)C(C23NCCOP(N2)O3)=C(Cl)C1",
                    1.0
                ],
                [
                    "FCC1=C(Cl)C=C(F)CNCOP2N=CC1O2",
                    1.0
                ],
                [
                    "FCC(=CCl)COPNC1NC=C2C(F)=C2O1",
                    1.0
                ],
                [
                    "FC=CC1(N2C=C2)CC(Cl)C(=CF)NOPO1",
                    1.0
                ],
                [
                    "FC=CC(F)C12NCOP3OC(C=C1Cl)CN32",
                    1.0
                ],
                [
                    "FC=CC(F)=CC(Cl)=CC1CNC2NP(O1)O2",
                    1.0
                ],
                [
                    "FC1CC=CC2(F)NC3C(OP4NC3(Cl)O4)C12",
                    1.0
                ],
                [
                    "FC1C2=CC(CCl)COP3OC(N=CC21)N3F",
                    1.0
                ],
                [
                    "FC1=CCOC(N2N=C(Cl)OP2)CCC(F)=C1",
                    1.0
                ],
                [
                    "FC1=CC(F)=C(CCl)C2NC23NP(OCC1)O3",
                    1.0
                ],
                [
                    "FC1=CC(Cl)N(COP2N=C3C(F)CC3O2)C1",
                    1.0
                ],
                [
                    "FC1=CC(COPOC2C=N2)=C(Cl)NCC1F",
                    1.0
                ],
                [
                    "FC1=C=NCOP2NC(O2)C1CC(F)=CCCl",
                    1.0
                ],
                [
                    "FC1=C2CC3OC2=C(NN3POCCl)C(F)C1",
                    1.0
                ],
                [
                    "FC1=C(CCl)NC23CC4(CC(F)C1N2)OP4O3",
                    1.0
                ],
                [
                    "FC(=CCCl)C=C(F)C1=CNC2NP(OC1)O2",
                    1.0
                ],
                [
                    "COPN(CF)C(O)=NC(C=CCl)=C1C=C1F",
                    1.0
                ],
                [
                    "COPN(CF)C(=NC(C=CCl)=C1C=C1)OF",
                    1.0
                ],
                [
                    "COP(O)N(C=NC(C=CCl)=C1C=C1F)CF",
                    1.0
                ],
                [
                    "COP(N)OCC1=C(Cl)C=C(F)CN=C=C1F",
                    1.0
                ],
                [
                    "COCNC1NP(C(Cl)=CC(F)=C2C=C2F)O1",
                    1.0
                ],
                [
                    "COCC1=C(Cl)P(O)NC(C(F)=CC=N)=C1F",
                    1.0
                ],
                [
                    "COC=C1C(F)=CC(F)=C(N)C=NOPC1Cl",
                    1.0
                ],
                [
                    "CNC1NP(OCc2c(F)cc(F)cc2Cl)O1",
                    1.0
                ],
                [
                    "CNC(=O)N1P(C2=C(F)C2)OCC1(F)C=CCl",
                    1.0
                ],
                [
                    "CNC(=O)N1C(F)C(=CCl)COP1C1=C(F)C1",
                    1.0
                ],
                [
                    "CN1COP2NC3C(F)C(=C(Cl)C=CF)C31O2",
                    1.0
                ],
                [
                    "CN1COP(N)OC12C=C(F)C2=C(Cl)C=CF",
                    1.0
                ],
                [
                    "CN1CC2(C(CF)=C(Cl)C#CF)OC1P(N)O2",
                    1.0
                ],
                [
                    "CN1CC12OC(C(CF)=C(Cl)C#CF)OP2N",
                    1.0
                ],
                [
                    "CN1C=C(F)C2=C(Cl)C=C(F)C1(N)OC2OP",
                    1.0
                ],
                [
                    "CN1C=C(F)C(F)=C(C=N)C(COPO)=C1Cl",
                    1.0
                ],
                [
                    "CN1C=C(F)C(=C(Cl)C=CF)COP2NC1O2",
                    1.0
                ],
                [
                    "CN1C=C(F)C(=C(Cl)C=CF)C2OPNC1O2",
                    1.0
                ],
                [
                    "CN1C=C(F)C(=C(Cl)C#CF)COPNC1O",
                    1.0
                ],
                [
                    "CN1C=C(F)C(=C(Cl)C#CF)COP(N)C1O",
                    1.0
                ],
                [
                    "CN1C2OP(N)OC1C2=C(F)C=C(Cl)C=CF",
                    1.0
                ],
                [
                    "CN1C2NP(O2)OC12CC(Cl)=C2C(F)=CCF",
                    1.0
                ],
                [
                    "CN1C2NP(O2)OC12C=C(F)C2=C(Cl)CCF",
                    1.0
                ],
                [
                    "CN1C2(NPO2)OC12C=C(F)C2=C(Cl)CCF",
                    1.0
                ],
                [
                    "CN1C2(C=C(F)C2=C(Cl)CCF)OP2NC12O",
                    1.0
                ],
                [
                    "CN1C(O)=NPC(F)=C1C(=CF)C(Cl)=CCO",
                    1.0
                ],
                [
                    "CN(CCF)C1=NP2OCC=C(Cl)C(=C2F)O1",
                    1.0
                ],
                [
                    "CN(C=CF)c1np(OCC=C(Cl)C=CF)o1",
                    1.0
                ],
                [
                    "CN(C=CF)C(O)=NP1OCC=C(Cl)C=C1F",
                    1.0
                ],
                [
                    "CN(C=C(F)Cl)c1np(OCC=CC=CF)o1",
                    1.0
                ],
                [
                    "CN(C1NPO1)C1(O)C=C(F)C1=C(Cl)C=CF",
                    1.0
                ],
                [
                    "CN(C(=N)O)C(=CF)C1=C(Cl)C=C(F)POC1",
                    1.0
                ],
                [
                    "CN(C(=CF)C(=CF)C(Cl)=CCO)c1n[pH]o1",
                    1.0
                ],
                [
                    "CCOP1NC(c2c(F)cc(NF)cc2Cl)O1",
                    1.0
                ],
                [
                    "CC=C(Cl)C(=CF)C(=C(O)F)N(C)c1n[pH]o1",
                    1.0
                ],
                [
                    "CC1OP2OC(N=C=CCF)N2C(F)C1=CCl",
                    1.0
                ],
                [
                    "CC1=NNPOC(Cl)OC(C=C(F)C=CF)=C1",
                    1.0
                ],
                [
                    "CC1=C2C3=C(F)COC(C1)N(N2F)P3OCCl",
                    1.0
                ],
                [
                    "CC12NC=C(F)C(=C(Cl)C=CF)COP(N1)O2",
                    1.0
                ],
                [
                    "CC12CC1(Cl)C(=CF)NP(O)OCN=C=C2F",
                    1.0
                ],
                [
                    "CC1(O)N(F)CC(Cl)=C2C(=CCF)C23OPN31",
                    1.0
                ],
                [
                    "CC1(NF)NP(OCc2ccc(F)cc2Cl)O1",
                    1.0
                ],
                [
                    "CC1(N)NP(OCc2c(F)cc(F)cc2Cl)O1",
                    1.0
                ],
                [
                    "CC1(N)NC2=C(Cl)C(=C(F)CC2F)C2OP2O1",
                    1.0
                ],
                [
                    "CC1(C(F)=C=NCOP(N)O)C2C(F)=CC21Cl",
                    1.0
                ],
                [
                    "CC(O)(NF)NPOC1c2cc(F)cc(Cl)c21",
                    1.0
                ],
                [
                    "CC(O)(NF)N1C(CF)=C(Cl)C2=C3CP1OC32",
                    1.0
                ],
                [
                    "CC(NF)n1op1OCc1ccc(F)cc1Cl",
                    1.0
                ],
                [
                    "CC(N)OP1OC1c1c(Cl)cc(F)c(N)c1F",
                    1.0
                ],
                [
                    "CC(N)(N)OP1OC1c1c(F)cc(F)cc1Cl",
                    1.0
                ],
                [
                    "CC(F)C=C(F)C1=COC2C1=NN2POCCl",
                    1.0
                ],
                [
                    "CC(F)C1N2P(OC34CC(Cl)=C3C4)OC12NF",
                    1.0
                ],
                [
                    "CC(F)=CNc1np(OCC=C(Cl)C=CF)o1",
                    1.0
                ],
                [
                    "CC(F)=CC1=C(CF)C2=NN(POCCl)C2O1",
                    1.0
                ],
                [
                    "CC(F)=CC(Cl)C(COp1nco1)C(F)=C=N",
                    1.0
                ],
                [
                    "CC(F)=CC(Cl)=C(COP1NCO1)C(F)=C=N",
                    1.0
                ],
                [
                    "CC(F)=CC(Cl)=C(CF)C12CC(N=N)OP1O2",
                    1.0
                ],
                [
                    "CC(F)=CC(Cl)=C(CF)C1(CC2N=N2)OP1O",
                    1.0
                ],
                [
                    "CC(F)=C1NCOPN=C2OCC(F)C2=C1Cl",
                    1.0
                ],
                [
                    "CC(F)=C1CC2OC1=C1C(F)C(Cl)OP1N2N",
                    1.0
                ],
                [
                    "CC(F)=C1C2C=C(Cl)C3(NCOP(N3)O2)C1F",
                    1.0
                ],
                [
                    "CC(F)=C1C(Cl)=C(C(F)=C=N)COP(O)N1C",
                    1.0
                ],
                [
                    "CC(COp1nc(NC=CF)o1)=C(Cl)C=CF",
                    1.0
                ],
                [
                    "CC(C=C1C=C(F)C=C(F)C(O)(Cl)O1)=NNP",
                    1.0
                ],
                [
                    "CC(C=C(C=C(F)C=CF)OCCl)=NNP=O",
                    1.0
                ],
                [
                    "CC(C(F)=CNC=NP(O)CO)=C(Cl)C#CF",
                    1.0
                ],
                [
                    "CC(=CC1=C(Cl)C1=CF)N1C(OF)OC1PN",
                    1.0
                ],
                [
                    "CC(=C(F)C=C(Cl)C#CF)N1C(O)OC1PN",
                    1.0
                ],
                [
                    "CC(=C(F)C1=C(Cl)C1=CF)N1C(O)OC1PN",
                    1.0
                ],
                [
                    "CC(=C(F)C(C=CF)=CCl)N1C(O)OC1P=N",
                    1.0
                ],
                [
                    "C=NCOPOCC1=C(Cl)NC=C(F)C=C1F",
                    1.0
                ],
                [
                    "C=NCOPOCC1=C(Cl)NC=C(F)C(F)=C1",
                    1.0
                ],
                [
                    "C=NCOCC=C(Cl)P1NC(=CF)C(F)=CO1",
                    1.0
                ],
                [
                    "C=NCOCC1=C(Cl)P(O)NC(C(=C)F)=C1F",
                    1.0
                ],
                [
                    "C=NCN1POC1(O)C(=CCl)C(F)=CC(=C)F",
                    1.0
                ],
                [
                    "C=NCC=C(F)C1=C(F)N1P(O)C(Cl)=CCO",
                    1.0
                ],
                [
                    "C=NC1OP(OCC(C=CC(=C)F)=CCl)N1F",
                    1.0
                ],
                [
                    "C=NC1NPOC=C(F)C=C(F)C(=CCl)C1O",
                    1.0
                ],
                [
                    "C=NC1NPOC(C(=CCl)C(F)=CC(=C)F)O1",
                    1.0
                ],
                [
                    "C=NC1NP2CC(C(F)=CC=C(F)Cl)C(O1)O2",
                    1.0
                ],
                [
                    "C=NC1NP(OCC(=CCl)C(F)=CC(=C)F)O1",
                    1.0
                ],
                [
                    "C=NC1NP(O)OC1C(=CCl)C(F)=CC(=C)F",
                    1.0
                ],
                [
                    "C=NC1NP(O)C=C(C(F)=CC=C(F)Cl)CO1",
                    1.0
                ],
                [
                    "C=NC1NP(O)C=C(C(F)=CC(F)=CCl)CO1",
                    1.0
                ],
                [
                    "C=NC1NP(O)C(Cl)=C(C(F)=CC(=C)F)CO1",
                    1.0
                ],
                [
                    "C=NC1N2P(O)OC12C(CCl)C(F)=CC(=C)F",
                    1.0
                ],
                [
                    "C=NC1C=C(F)C=C(F)C(=CCl)C(O)(OP)N1",
                    1.0
                ],
                [
                    "C=NC1C=C(F)C(=CF)NP(O)C(Cl)=CCO1",
                    1.0
                ],
                [
                    "C=NC1C(C=CCl)OP(O)N1C(=CF)C(=C)F",
                    1.0
                ],
                [
                    "C=NC12NC(F)C(=C(Cl)C1=C(C)F)COPO2",
                    1.0
                ],
                [
                    "C=NC1(F)NPOC(C(C=CC(=C)F)=CCl)O1",
                    1.0
                ],
                [
                    "C=NC1(CC(C)F)NP2OC1(C1=C(Cl)C1F)O2",
                    1.0
                ],
                [
                    "C=NC1(C=C(C)F)OP2OCC(=CCl)C(F)N21",
                    1.0
                ],
                [
                    "C=NC1(C=C(C)F)NP2OC1(C(=CCl)CF)O2",
                    1.0
                ],
                [
                    "C=NC1(C=C(C)F)C2OP(O)N1C(Cl)=C2CF",
                    1.0
                ],
                [
                    "C=NC1(C(C)=CF)OP2OCC(=CCl)C(F)N21",
                    1.0
                ],
                [
                    "C=NC(O)(F)N1POC1C(C=CC(=C)F)=CCl",
                    1.0
                ],
                [
                    "C=NC(C=C(F)C=C(F)C=CCl)N1POC1O",
                    1.0
                ],
                [
                    "C=CC(Cl)C1C(F)=CC1(OP(N)O)N1C=C1F",
                    1.0
                ],
                [
                    "C=CC(Cl)C1C(F)=C(F)C1(OP(N)O)N1C=C1",
                    1.0
                ],
                [
                    "C=C1COPOC2NC=C(Cl)C(F)=CC1(F)N2",
                    1.0
                ],
                [
                    "C=C1C2=CC(=CF)P(OC1Cl)N(NF)C(O)C2",
                    1.0
                ],
                [
                    "C=C(O)C=C(F)C=C(F)P(OCCl)N1CC=N1",
                    1.0
                ],
                [
                    "C=C(F)CC1(O)C(CF)=C(Cl)P(O)N2C=NC21",
                    1.0
                ],
                [
                    "C=C(F)CC1(F)C=NC2NP(O)C(Cl)=C1CO2",
                    1.0
                ],
                [
                    "C=C(F)C=CNC1OP2OCC(=CCl)C(F)N12",
                    1.0
                ],
                [
                    "C=C(F)C=CNC12OP3OCC(CCl)C1(F)N32",
                    1.0
                ],
                [
                    "C=C(F)C=CNC12OP(OC1C=CCl)N2CF",
                    1.0
                ],
                [
                    "C=C(F)C=CC1=COCN=CNP(OF)C1Cl",
                    1.0
                ],
                [
                    "C=C(F)C=CC(=CCl)C1OPC=NC(N)(F)O1",
                    1.0
                ],
                [
                    "C=C(F)C=C(F)C=C(Cl)p1[nH]c(=NCOC)o1",
                    1.0
                ],
                [
                    "C=C(F)C=C(F)C=C(Cl)P(O)NC1=NC1OC",
                    1.0
                ],
                [
                    "C=C(F)C=C(F)C1=COCN=CNP(O)C1Cl",
                    1.0
                ],
                [
                    "C=C(F)C=C(F)C1=COCC=NOP(N)C1Cl",
                    1.0
                ],
                [
                    "C=C(F)C=C(F)C1=C(O)OCN=CNPC1Cl",
                    1.0
                ],
                [
                    "C=C(F)C=C(F)C1=C(Cl)P(O)NC=NCOC1",
                    1.0
                ],
                [
                    "C=C(F)C=C(F)C(=COC)C(Cl)P1NC=NO1",
                    1.0
                ],
                [
                    "C=C(F)C=C(Cl)C(=C)C1OPC=NC(N)(F)O1",
                    1.0
                ],
                [
                    "C=C(F)C1CC2OC1=C1C(F)C(Cl)OP1N2N",
                    1.0
                ],
                [
                    "C=C(F)C1C(F)C2=C(Cl)P(NC=NC)OOC21",
                    1.0
                ],
                [
                    "C=C(F)C1=C2C(=CF)C1(O)CN(N)POC2Cl",
                    1.0
                ],
                [
                    "C=C(F)C1=C(F)C(COC)C(Cl)P2NC1=NO2",
                    1.0
                ],
                [
                    "C=C(F)C1=C(F)C(=COC)C1(Cl)P(O)NC=N",
                    1.0
                ],
                [
                    "C=C(F)C1=C(F)C(=COC)C1(Cl)P(O)N=CN",
                    1.0
                ],
                [
                    "C=C(F)C1=C(F)C(=COC)C(Cl)PNC=NO1",
                    1.0
                ],
                [
                    "C=C(F)C1=C(F)C(=C2CO2)C1(Cl)P(O)NCN",
                    1.0
                ],
                [
                    "C=C(F)C1=C(F)C(=C(Cl)P(O)NC=NC)C1O",
                    1.0
                ],
                [
                    "C=C(F)C1=C(Cl)C2NC(OPN=C1O)C2(C)F",
                    1.0
                ],
                [
                    "C=C(F)C1=C(Cl)C(=C(C)F)NCOPN=C1O",
                    1.0
                ],
                [
                    "C=C(F)C(Cl)=CNC1OP2OCC(=C)C(F)N12",
                    1.0
                ],
                [
                    "C=C(F)C(Cl)=C1C=CCOP2OC(N1)N2CF",
                    1.0
                ],
                [
                    "C=C(F)C(COp1nc(NC)o1)=C(Cl)C=CF",
                    1.0
                ],
                [
                    "C=C(F)C(C1=NO1)=C(Cl)C(NPOC)=C(C)F",
                    1.0
                ],
                [
                    "C=C(F)C(C(=N)O)=C(Cl)C1=C(F)C(P)C(O)N1",
                    1.0
                ],
                [
                    "C=C(F)C(C(=N)O)=C(Cl)C(=C(C)F)N1COP1",
                    1.0
                ],
                [
                    "C=C(F)C(=CF)C1(O)C=C(Cl)P(NC=NC)O1",
                    1.0
                ],
                [
                    "C=C(F)C(=C(Cl)C=CF)C1OP2NC(O2)N1C",
                    1.0
                ],
                [
                    "C=C(Cl)C=C(F)CC(F)C1OP2OC(C=N)N12",
                    1.0
                ],
                [
                    "C=C(Cl)C(F)=CC1(F)NC2(N)OP2OCC1=C",
                    1.0
                ]
            ],
            "execution_time": 7.508620977401733,
            "number_scoring_function_calls": 1000,
            "metadata": {
                "top_250": 1.0,
                "internal_similarity_max": 0.723404255319149,
                "internal_similarity_mean": 0.12053894854146159,
                "internal_similarity_histogram_density": [
                    [
                        3.44672,
                        6.0928,
                        0.3798399999999999,
                        0.050240000000000014,
                        0.016320000000000005,
                        0.009919999999999991,
                        0.003840000000000001,
                        0.0003200000000000001,
                        0.0,
                        0.0
                    ]
                ],
                "internal_similarity_histogram_bins": [
                    [
                        0.0,
                        0.1,
                        0.2,
                        0.30000000000000004,
                        0.4,
                        0.5,
                        0.6000000000000001,
                        0.7000000000000001,
                        0.8,
                        0.9,
                        1.0
                    ]
                ]
            }
        },
        {
            "benchmark_name": "Median molecules 1",
            "score": 0.4440317188495091,
            "optimized_molecules": [
                [
                    "CC(C)C1CCC2(C)C(=O)CC(CC1O)C2(C)C",
                    0.4738035414793428
                ],
                [
                    "CC(C)C1CCC2CC(=O)C(C)(CCC1O)C2(C)C",
                    0.46032847487588874
                ],
                [
                    "CC(C)C1CC(=O)C2(C)CCC(CC1O)C2(C)C",
                    0.458682472293863
                ],
                [
                    "CC1CCC2CC(=O)C(C)(CC(C(C)C)C(O)C1)C2(C)C",
                    0.44801076831712416
                ],
                [
                    "CC(C)C1CCC2CC(=O)C(C)(CC1O)C2(C)C",
                    0.4468887036332465
                ],
                [
                    "CC(C)C1CC2CCC(C)(C(=O)CC1O)C2(C)C",
                    0.443613573862942
                ],
                [
                    "CC(C)C1CC2CC(=O)C(C)(CCC1O)C2(C)C",
                    0.443613573862942
                ],
                [
                    "CC(C)C1CCCC2(C)C(=O)CC(CC1O)C2(C)C",
                    0.43513363202883826
                ],
                [
                    "CC(C)C1CCC2(C)C(=O)CC(CC1O)C2(C)S",
                    0.42047525605008473
                ],
                [
                    "CC(C)C1CCC2(C)C(=O)CC(CC1O)C2(C)P",
                    0.42047525605008473
                ],
                [
                    "CC(C)C1CCC2(C)C(=O)CC(CC1O)C2(C)O",
                    0.42047525605008473
                ],
                [
                    "CC(C)C1CCC2(C)C(=O)CC(CC1O)C2(C)N",
                    0.42047525605008473
                ],
                [
                    "CC(C)C1CCC2(C)C(=O)CC(CC1O)C2(C)F",
                    0.42047525605008473
                ],
                [
                    "CC(C)C1CCC2(C)C(=O)CC(CC1O)C2(C)Cl",
                    0.42047525605008473
                ],
                [
                    "CC(C)C1CCC2(C)C(=O)CC(CC1O)C2(C)Br",
                    0.42047525605008473
                ],
                [
                    "CC1CCC2CC(=O)C(C)(CCC(O)C1)C2(C)C",
                    0.41753340038353265
                ],
                [
                    "CC(C)C1CCC2CC(=O)C(C)(CCC1C)C2(C)C",
                    0.4169606805807075
                ],
                [
                    "CC(C)C1CC2(C)C(=O)CC(CC1O)C2(C)C",
                    0.4166352189390347
                ],
                [
                    "CC1CCC2(C)C(=O)CC(C(O)C1)C2(C)C",
                    0.416442466109408
                ],
                [
                    "CC(S)C1CCC2(C)C(=O)CC(CC1O)C2(C)C",
                    0.4135291205802923
                ],
                [
                    "CC(S)C1CC(=O)C2(C)CCC(CC1O)C2(C)C",
                    0.4135291205802923
                ],
                [
                    "CC(P)C1CCC2(C)C(=O)CC(CC1O)C2(C)C",
                    0.4135291205802923
                ],
                [
                    "CC(P)C1CC(=O)C2(C)CCC(CC1O)C2(C)C",
                    0.4135291205802923
                ],
                [
                    "CC(O)C1CCC2(C)C(=O)CC(CC1O)C2(C)C",
                    0.4135291205802923
                ],
                [
                    "CC(O)C1CC(=O)C2(C)CCC(CC1O)C2(C)C",
                    0.4135291205802923
                ],
                [
                    "CC(N)C1CCC2(C)C(=O)CC(CC1O)C2(C)C",
                    0.4135291205802923
                ],
                [
                    "CC(N)C1CC(=O)C2(C)CCC(CC1O)C2(C)C",
                    0.4135291205802923
                ],
                [
                    "CC(F)C1CCC2(C)C(=O)CC(CC1O)C2(C)C",
                    0.4135291205802923
                ],
                [
                    "CC(F)C1CC(=O)C2(C)CCC(CC1O)C2(C)C",
                    0.4135291205802923
                ],
                [
                    "CC(Cl)C1CCC2(C)C(=O)CC(CC1O)C2(C)C",
                    0.4135291205802923
                ],
                [
                    "CC(Cl)C1CC(=O)C2(C)CCC(CC1O)C2(C)C",
                    0.4135291205802923
                ],
                [
                    "CC(C)C1CCC2(C)C(=O)CC(CC1C)C2(C)C",
                    0.4135291205802923
                ],
                [
                    "CC(C)C1CC2CCC(C)(C(=O)CC1C)C2(C)C",
                    0.4135291205802923
                ],
                [
                    "CC(C)C1CC2CC(=O)C(C)(CCC1C)C2(C)C",
                    0.4135291205802923
                ],
                [
                    "CC(C)C1CC(=O)C2(C)CCC(CC1C)C2(C)C",
                    0.4135291205802923
                ],
                [
                    "CC(Br)C1CCC2(C)C(=O)CC(CC1O)C2(C)C",
                    0.4135291205802923
                ],
                [
                    "CC(Br)C1CC(=O)C2(C)CCC(CC1O)C2(C)C",
                    0.4135291205802923
                ],
                [
                    "CC1CCC2(C)C(=O)CC(C1)C2(C)C",
                    0.4120816918460671
                ],
                [
                    "CC1CCC2CC(=O)C(C)(CC(C(C)S)C(O)C1)C2(C)C",
                    0.41169348479630913
                ],
                [
                    "CC1CCC2CC(=O)C(C)(CC(C(C)P)C(O)C1)C2(C)C",
                    0.41169348479630913
                ],
                [
                    "CC1CCC2CC(=O)C(C)(CC(C(C)O)C(O)C1)C2(C)C",
                    0.41169348479630913
                ],
                [
                    "CC1CCC2CC(=O)C(C)(CC(C(C)N)C(O)C1)C2(C)C",
                    0.41169348479630913
                ],
                [
                    "CC1CCC2CC(=O)C(C)(CC(C(C)F)C(O)C1)C2(C)C",
                    0.41169348479630913
                ],
                [
                    "CC1CCC2CC(=O)C(C)(CC(C(C)Cl)C(O)C1)C2(C)C",
                    0.41169348479630913
                ],
                [
                    "CC1CCC2CC(=O)C(C)(CC(C(C)Br)C(O)C1)C2(C)C",
                    0.41169348479630913
                ],
                [
                    "CC1CCC(O)C(C(C)C)CC2(C)C(=O)CC(C1)C2(C)C",
                    0.41169348479630913
                ],
                [
                    "CC(C)C1CCC2CC(=O)C(C)(CC(O)C1C)C2(C)C",
                    0.4080010919607474
                ],
                [
                    "CC(C)C1CCC2CC(=O)C(C)(C(C)CC1O)C2(C)C",
                    0.4080010919607474
                ],
                [
                    "CC(C)C1CCC2(C)C(=O)CC(CC1O)C2(S)S",
                    0.4074074074074074
                ],
                [
                    "CC(C)C1CCC2(C)C(=O)CC(CC1O)C2(S)Cl",
                    0.4074074074074074
                ],
                [
                    "CC(C)C1CCC2(C)C(=O)CC(CC1O)C2(S)Br",
                    0.4074074074074074
                ],
                [
                    "CC(C)C1CCC2(C)C(=O)CC(CC1O)C2(P)S",
                    0.4074074074074074
                ],
                [
                    "CC(C)C1CCC2(C)C(=O)CC(CC1O)C2(P)P",
                    0.4074074074074074
                ],
                [
                    "CC(C)C1CCC2(C)C(=O)CC(CC1O)C2(P)Cl",
                    0.4074074074074074
                ],
                [
                    "CC(C)C1CCC2(C)C(=O)CC(CC1O)C2(P)Br",
                    0.4074074074074074
                ],
                [
                    "CC(C)C1CCC2(C)C(=O)CC(CC1O)C2(O)S",
                    0.4074074074074074
                ],
                [
                    "CC(C)C1CCC2(C)C(=O)CC(CC1O)C2(O)P",
                    0.4074074074074074
                ],
                [
                    "CC(C)C1CCC2(C)C(=O)CC(CC1O)C2(O)O",
                    0.4074074074074074
                ],
                [
                    "CC(C)C1CCC2(C)C(=O)CC(CC1O)C2(O)F",
                    0.4074074074074074
                ],
                [
                    "CC(C)C1CCC2(C)C(=O)CC(CC1O)C2(O)Cl",
                    0.4074074074074074
                ],
                [
                    "CC(C)C1CCC2(C)C(=O)CC(CC1O)C2(O)Br",
                    0.4074074074074074
                ],
                [
                    "CC(C)C1CCC2(C)C(=O)CC(CC1O)C2(N)S",
                    0.4074074074074074
                ],
                [
                    "CC(C)C1CCC2(C)C(=O)CC(CC1O)C2(N)P",
                    0.4074074074074074
                ],
                [
                    "CC(C)C1CCC2(C)C(=O)CC(CC1O)C2(N)O",
                    0.4074074074074074
                ],
                [
                    "CC(C)C1CCC2(C)C(=O)CC(CC1O)C2(N)N",
                    0.4074074074074074
                ],
                [
                    "CC(C)C1CCC2(C)C(=O)CC(CC1O)C2(N)F",
                    0.4074074074074074
                ],
                [
                    "CC(C)C1CCC2(C)C(=O)CC(CC1O)C2(N)Cl",
                    0.4074074074074074
                ],
                [
                    "CC(C)C1CCC2(C)C(=O)CC(CC1O)C2(N)Br",
                    0.4074074074074074
                ],
                [
                    "CC(C)C1CCC2(C)C(=O)CC(CC1O)C2(F)S",
                    0.4074074074074074
                ],
                [
                    "CC(C)C1CCC2(C)C(=O)CC(CC1O)C2(F)P",
                    0.4074074074074074
                ],
                [
                    "CC(C)C1CCC2(C)C(=O)CC(CC1O)C2(F)F",
                    0.4074074074074074
                ],
                [
                    "CC(C)C1CCC2(C)C(=O)CC(CC1O)C2(F)Cl",
                    0.4074074074074074
                ],
                [
                    "CC(C)C1CCC2(C)C(=O)CC(CC1O)C2(F)Br",
                    0.4074074074074074
                ],
                [
                    "CC(C)C1CCC2(C)C(=O)CC(CC1O)C2(Cl)Cl",
                    0.4074074074074074
                ],
                [
                    "CC(C)C1CCC2(C)C(=O)CC(CC1O)C2(Cl)Br",
                    0.4074074074074074
                ],
                [
                    "CC(C)C1CCC2(C)C(=O)CC(CC1O)C2(Br)Br",
                    0.4074074074074074
                ],
                [
                    "CC(C)C1CC(=O)C2(C)CCC(CC1O)C2(C)S",
                    0.40705611735461583
                ],
                [
                    "CC(C)C1CC(=O)C2(C)CCC(CC1O)C2(C)P",
                    0.40705611735461583
                ],
                [
                    "CC(C)C1CC(=O)C2(C)CCC(CC1O)C2(C)O",
                    0.40705611735461583
                ],
                [
                    "CC(C)C1CC(=O)C2(C)CCC(CC1O)C2(C)N",
                    0.40705611735461583
                ],
                [
                    "CC(C)C1CC(=O)C2(C)CCC(CC1O)C2(C)F",
                    0.40705611735461583
                ],
                [
                    "CC(C)C1CC(=O)C2(C)CCC(CC1O)C2(C)Cl",
                    0.40705611735461583
                ],
                [
                    "CC(C)C1CC(=O)C2(C)CCC(CC1O)C2(C)Br",
                    0.40705611735461583
                ],
                [
                    "CC(C)C1CCC2(C)C(=O)CC(CC1O)C21C(C)C1(C)C",
                    0.40648479068406884
                ],
                [
                    "CC(C)C1CCC2(C)C(=O)CC2CC1O",
                    0.40645603468907804
                ],
                [
                    "CC1CCC2CCC(C)(C(=O)CC(O)C1)C2(C)C",
                    0.4058888551215276
                ],
                [
                    "CC1CCC(O)CCC2(C)C(=O)CC(C1)C2(C)C",
                    0.4058888551215276
                ],
                [
                    "CC1CCC2(C)C(=O)CC(CC1O)C2(C)C",
                    0.40542185821300153
                ],
                [
                    "CC1CC2CCC(C)(C(=O)CC1O)C2(C)C",
                    0.40542185821300153
                ],
                [
                    "CC1CC2CC(=O)C(C)(CCC1O)C2(C)C",
                    0.40542185821300153
                ],
                [
                    "CC1CC(=O)C2(C)CCC(CC1O)C2(C)C",
                    0.40542185821300153
                ],
                [
                    "CC1CCC2CC(=O)C(C)(CC(O)C1)C2(C)C",
                    0.4049619353670292
                ],
                [
                    "CC(C)C1CCC2CC(=O)C(C)(CC1C)C2(C)C",
                    0.4042260417272216
                ],
                [
                    "CC(C)C1CCC2CC(=O)C(C)(C1O)C2(C)C",
                    0.40346263020218287
                ],
                [
                    "CC(C)C1CCC2(C)C(=O)C(CC1O)C2(C)C",
                    0.40346263020218287
                ],
                [
                    "CC(C)C1CC(=O)C2(C)CC(CC1O)C2(C)C",
                    0.40346263020218287
                ],
                [
                    "CC(P)C1CCC2CC(=O)C(C)(CCC1O)C2(C)C",
                    0.40249942350384277
                ],
                [
                    "CC(O)C1CCC2CC(=O)C(C)(CCC1O)C2(C)C",
                    0.40249942350384277
                ],
                [
                    "CC(N)C1CCC2CC(=O)C(C)(CCC1O)C2(C)C",
                    0.40249942350384277
                ],
                [
                    "CC(C)C1CCC2CC(=O)C(C)(CCC1S)C2(C)C",
                    0.40249942350384277
                ]
            ],
            "execution_time": 118739.16193008423,
            "number_scoring_function_calls": 9931063,
            "metadata": {
                "top_1": 0.4738035414793428,
                "top_10": 0.44510252524543564,
                "top_100": 0.4131890898237488,
                "internal_similarity_max": 0.8421052631578947,
                "internal_similarity_mean": 0.539398896337387,
                "internal_similarity_histogram_density": [
                    [
                        0.1,
                        0.0,
                        0.003999999999999998,
                        0.5700000000000001,
                        3.2880000000000007,
                        3.283999999999997,
                        1.7580000000000005,
                        0.9320000000000002,
                        0.06400000000000002,
                        0.0
                    ]
                ],
                "internal_similarity_histogram_bins": [
                    [
                        0.0,
                        0.1,
                        0.2,
                        0.30000000000000004,
                        0.4,
                        0.5,
                        0.6000000000000001,
                        0.7000000000000001,
                        0.8,
                        0.9,
                        1.0
                    ]
                ]
            }
        },
        {
            "benchmark_name": "Median molecules 2",
            "score": 0.4120664185095942,
            "optimized_molecules": [
                [
                    "CCCc1nn(C)c2c(=O)[nH]c(-c3cc(S(=O)(=O)N4CCN(C)C(c5ccc6c(c5)OCO6)C(=O)C4)ccc3OCC)nc12",
                    0.41719815242504243
                ],
                [
                    "CCCc1nn(C)c2c(=O)[nH]c(-c3cc(S(=O)(=O)N4CCN(C)C(c5ccc6c(c5)OCO6)C(=[SH])C4)ccc3OCC)nc12",
                    0.41276854016057085
                ],
                [
                    "CCCc1nn(C)c2c(=O)[nH]c(-c3cc(S(=O)(=O)N4CCN(C)C(c5ccc6c(c5)OCO6)C(=S)C4)ccc3OCC)nc12",
                    0.41276854016057085
                ],
                [
                    "C=C1CN(S(=O)(=O)c2ccc(OCC)c(-c3nc4c(CCC)nn(C)c4c(=O)[nH]3)c2)CCN(C)C1c1ccc2c(c1)OCO2",
                    0.41276854016057085
                ],
                [
                    "CCCc1nn(C)c2c(=O)[nH]c(-c3cc(S(=O)(=O)N4CC(=S)C(c5ccc6c(c5)OCO6)N(C)C4)ccc3OCC)nc12",
                    0.41066625019892805
                ],
                [
                    "C=C1CN(S(=O)(=O)c2ccc(OCC)c(-c3nc4c(CCC)nn(C)c4c(=O)[nH]3)c2)CN(C)C1c1ccc2c(c1)OCO2",
                    0.41066625019892805
                ],
                [
                    "CCCc1nn(C)c2c(=O)[nH]c(-c3cc(S(=O)(=O)N4CCN5C=C(C4)C5c4ccc5c(c4)OCO5)ccc3OCC)nc12",
                    0.4106523292414583
                ],
                [
                    "CCCc1nn(C)c2c(=O)[nH]c(-c3cc(S(=O)(=O)N4CCN(S)C(c5ccc6c(c5)OCO6)C(=O)C4)ccc3OCC)nc12",
                    0.4106523292414583
                ],
                [
                    "CCCc1nn(C)c2c(=O)[nH]c(-c3cc(S(=O)(=O)N4CCN(P)C(c5ccc6c(c5)OCO6)C(=O)C4)ccc3OCC)nc12",
                    0.4106523292414583
                ],
                [
                    "CCCc1nn(C)c2c(=O)[nH]c(-c3cc(S(=O)(=O)N4CCN(O)C(c5ccc6c(c5)OCO6)C(=O)C4)ccc3OCC)nc12",
                    0.4106523292414583
                ],
                [
                    "CCCc1nn(C)c2c(=O)[nH]c(-c3cc(S(=O)(=O)N4CCN(N)C(c5ccc6c(c5)OCO6)C(=O)C4)ccc3OCC)nc12",
                    0.4106523292414583
                ],
                [
                    "CCCc1nn(C)c2c(=O)[nH]c(-c3cc(S(=O)(=O)N4CCN(F)C(c5ccc6c(c5)OCO6)C(=O)C4)ccc3OCC)nc12",
                    0.4106523292414583
                ],
                [
                    "CCCc1nn(C)c2c(=O)[nH]c(-c3cc(S(=O)(=O)N4CCN(Cl)C(c5ccc6c(c5)OCO6)C(=O)C4)ccc3OCC)nc12",
                    0.4106523292414583
                ],
                [
                    "CCCc1nn(C)c2c(=O)[nH]c(-c3cc(S(=O)(=O)N4CCN(Br)C(c5ccc6c(c5)OCO6)C(=O)C4)ccc3OCC)nc12",
                    0.4106523292414583
                ],
                [
                    "CCCc1nn(C)c2c(=O)[nH]c(-c3cc(S(=O)(=O)N4CC5=CN(C4)C5c4ccc5c(c4)OCO5)ccc3OCC)nc12",
                    0.41061105350216
                ],
                [
                    "C=C1CCN(S(=O)(=O)c2ccc(OCC)c(-c3nc4c(CCC)nn(C)c4c(=O)[nH]3)c2)CCN(C)C1c1ccc2c(c1)OCO2",
                    0.4092499643923867
                ],
                [
                    "CCCc1nn(C)c2c(=O)[nH]c(-c3cc(S(=O)(=O)N4CCC(c5ccc6c(c5)OCO6)N(C)CC4)ccc3OCC)nc12",
                    0.40873985992605305
                ],
                [
                    "CCCc1nn(C)c2c(=O)[nH]c(-c3cc(S(=O)(=O)N4CC(=O)C(c5ccc6c(c5)OCO6)N(S)C4)ccc3OCC)nc12",
                    0.4084010142509072
                ],
                [
                    "CCCc1nn(C)c2c(=O)[nH]c(-c3cc(S(=O)(=O)N4CC(=O)C(c5ccc6c(c5)OCO6)N(P)C4)ccc3OCC)nc12",
                    0.4084010142509072
                ],
                [
                    "CCCc1nn(C)c2c(=O)[nH]c(-c3cc(S(=O)(=O)N4CC(=O)C(c5ccc6c(c5)OCO6)N(F)C4)ccc3OCC)nc12",
                    0.4084010142509072
                ],
                [
                    "CCCc1nn(C)c2c(=O)[nH]c(-c3cc(S(=O)(=O)N4CCN(C)C(c5ccc6c(c5)OCO6)C4)ccc3OCC)nc12",
                    0.4079238690083448
                ],
                [
                    "CCCc1nn(C)c2c(=O)[nH]c(-c3cc(S(=O)(=O)N4CCN(SC)C(c5ccc6c(c5)OCO6)C(=O)C4)ccc3OCC)nc12",
                    0.40741427878490355
                ],
                [
                    "CCCc1nn(C)c2c(=O)[nH]c(-c3cc(S(=O)(=O)N4CCN(PC)C(c5ccc6c(c5)OCO6)C(=O)C4)ccc3OCC)nc12",
                    0.40741427878490355
                ],
                [
                    "CCCc1nn(C)c2c(=O)[nH]c(-c3cc(S(=O)(=O)N4CCN(OC)C(c5ccc6c(c5)OCO6)C(=O)C4)ccc3OCC)nc12",
                    0.40741427878490355
                ],
                [
                    "CCCc1nn(C)c2c(=O)[nH]c(-c3cc(S(=O)(=O)N4CCN(NC)C(c5ccc6c(c5)OCO6)C(=O)C4)ccc3OCC)nc12",
                    0.40741427878490355
                ],
                [
                    "CCCc1nn(C)c2c(=O)[nH]c(-c3cc(S(=O)(=O)N4CCN(CC)C(c5ccc6c(c5)OCO6)C(=O)C4)ccc3OCC)nc12",
                    0.40741427878490355
                ],
                [
                    "CCCc1nn(C)c2c(=O)[nH]c(-c3cc(S(=O)(=O)N4CCC5=CN(CC4)C5c4ccc5c(c4)OCO5)ccc3OCC)nc12",
                    0.4073175815400313
                ],
                [
                    "CCCc1nn(C)c2c(=O)[nH]c(-c3cc(S(=O)(=O)N4CC(c5ccc6c(c5)OCO6)C4)ccc3OCC)nc12",
                    0.40706894772891755
                ],
                [
                    "CCCc1nn(C)c2c(=O)[nH]c(-c3cc(S(=O)(=O)N4CCN5[SH]=C(C4)C5c4ccc5c(c4)OCO5)ccc3OCC)nc12",
                    0.40629221742536237
                ],
                [
                    "CCCc1nn(C)c2c(=O)[nH]c(-c3cc(S(=O)(=O)N4CCN5P=C(C4)C5c4ccc5c(c4)OCO5)ccc3OCC)nc12",
                    0.40629221742536237
                ],
                [
                    "CCCc1nn(C)c2c(=O)[nH]c(-c3cc(S(=O)(=O)N4CCN5N=C(C4)C5c4ccc5c(c4)OCO5)ccc3OCC)nc12",
                    0.40629221742536237
                ],
                [
                    "CCCc1nn(C)c2c(=O)[nH]c(-c3cc(S(=O)(=O)N4CCN(S)C(c5ccc6c(c5)OCO6)C(=[SH])C4)ccc3OCC)nc12",
                    0.40629221742536237
                ],
                [
                    "CCCc1nn(C)c2c(=O)[nH]c(-c3cc(S(=O)(=O)N4CCN(S)C(c5ccc6c(c5)OCO6)C(=S)C4)ccc3OCC)nc12",
                    0.40629221742536237
                ],
                [
                    "CCCc1nn(C)c2c(=O)[nH]c(-c3cc(S(=O)(=O)N4CCN(P)C(c5ccc6c(c5)OCO6)C(=[SH])C4)ccc3OCC)nc12",
                    0.40629221742536237
                ],
                [
                    "CCCc1nn(C)c2c(=O)[nH]c(-c3cc(S(=O)(=O)N4CCN(P)C(c5ccc6c(c5)OCO6)C(=S)C4)ccc3OCC)nc12",
                    0.40629221742536237
                ],
                [
                    "CCCc1nn(C)c2c(=O)[nH]c(-c3cc(S(=O)(=O)N4CCN(O)C(c5ccc6c(c5)OCO6)C(=S)C4)ccc3OCC)nc12",
                    0.40629221742536237
                ],
                [
                    "CCCc1nn(C)c2c(=O)[nH]c(-c3cc(S(=O)(=O)N4CCN(N)C(c5ccc6c(c5)OCO6)C(=S)C4)ccc3OCC)nc12",
                    0.40629221742536237
                ],
                [
                    "CCCc1nn(C)c2c(=O)[nH]c(-c3cc(S(=O)(=O)N4CCN(F)C(c5ccc6c(c5)OCO6)C(=[SH])C4)ccc3OCC)nc12",
                    0.40629221742536237
                ],
                [
                    "CCCc1nn(C)c2c(=O)[nH]c(-c3cc(S(=O)(=O)N4CCN(F)C(c5ccc6c(c5)OCO6)C(=S)C4)ccc3OCC)nc12",
                    0.40629221742536237
                ],
                [
                    "CCCc1nn(C)c2c(=O)[nH]c(-c3cc(S(=O)(=O)N4CCN(Cl)C(c5ccc6c(c5)OCO6)C(=S)C4)ccc3OCC)nc12",
                    0.40629221742536237
                ],
                [
                    "CCCc1nn(C)c2c(=O)[nH]c(-c3cc(S(=O)(=O)N4CCN(Br)C(c5ccc6c(c5)OCO6)C(=S)C4)ccc3OCC)nc12",
                    0.40629221742536237
                ],
                [
                    "CCCc1nn(C)c2c(=O)[nH]c(-c3cc(S(=O)(=O)N4CCN(Br)C(c5ccc6c(c5)OCO6)C(=P)C4)ccc3OCC)nc12",
                    0.40629221742536237
                ],
                [
                    "C=C1CN(S(=O)(=O)c2ccc(OCC)c(-c3nc4c(CCC)nn(C)c4c(=O)[nH]3)c2)CCN(S)C1c1ccc2c(c1)OCO2",
                    0.40629221742536237
                ],
                [
                    "C=C1CN(S(=O)(=O)c2ccc(OCC)c(-c3nc4c(CCC)nn(C)c4c(=O)[nH]3)c2)CCN(P)C1c1ccc2c(c1)OCO2",
                    0.40629221742536237
                ],
                [
                    "C=C1CN(S(=O)(=O)c2ccc(OCC)c(-c3nc4c(CCC)nn(C)c4c(=O)[nH]3)c2)CCN(O)C1c1ccc2c(c1)OCO2",
                    0.40629221742536237
                ],
                [
                    "C=C1CN(S(=O)(=O)c2ccc(OCC)c(-c3nc4c(CCC)nn(C)c4c(=O)[nH]3)c2)CCN(N)C1c1ccc2c(c1)OCO2",
                    0.40629221742536237
                ],
                [
                    "C=C1CN(S(=O)(=O)c2ccc(OCC)c(-c3nc4c(CCC)nn(C)c4c(=O)[nH]3)c2)CCN(F)C1c1ccc2c(c1)OCO2",
                    0.40629221742536237
                ],
                [
                    "C=C1CN(S(=O)(=O)c2ccc(OCC)c(-c3nc4c(CCC)nn(C)c4c(=O)[nH]3)c2)CCN(Cl)C1c1ccc2c(c1)OCO2",
                    0.40629221742536237
                ],
                [
                    "C=C1CN(S(=O)(=O)c2ccc(OCC)c(-c3nc4c(CCC)nn(C)c4c(=O)[nH]3)c2)CCN(Br)C1c1ccc2c(c1)OCO2",
                    0.40629221742536237
                ],
                [
                    "CCCc1nn(C)c2c(=O)[nH]c(-c3cc(S(=O)(=O)N4CCN(C)C(c5ccc6c(c5)OCO6)C(=[SH]S)C4)ccc3OCC)nc12",
                    0.40627533800324617
                ],
                [
                    "CCCc1nn(C)c2c(=O)[nH]c(-c3cc(S(=O)(=O)N4CCN(C)C(c5ccc6c(c5)OCO6)C(=[SH]P)C4)ccc3OCC)nc12",
                    0.40627533800324617
                ],
                [
                    "CCCc1nn(C)c2c(=O)[nH]c(-c3cc(S(=O)(=O)N4CCN(C)C(c5ccc6c(c5)OCO6)C(=[SH]O)C4)ccc3OCC)nc12",
                    0.40627533800324617
                ],
                [
                    "CCCc1nn(C)c2c(=O)[nH]c(-c3cc(S(=O)(=O)N4CCN(C)C(c5ccc6c(c5)OCO6)C(=[SH]N)C4)ccc3OCC)nc12",
                    0.40627533800324617
                ],
                [
                    "CCCc1nn(C)c2c(=O)[nH]c(-c3cc(S(=O)(=O)N4CCN(C)C(c5ccc6c(c5)OCO6)C(=[SH]F)C4)ccc3OCC)nc12",
                    0.40627533800324617
                ],
                [
                    "CCCc1nn(C)c2c(=O)[nH]c(-c3cc(S(=O)(=O)N4CCN(C)C(c5ccc6c(c5)OCO6)C(=[SH]Cl)C4)ccc3OCC)nc12",
                    0.40627533800324617
                ],
                [
                    "CCCc1nn(C)c2c(=O)[nH]c(-c3cc(S(=O)(=O)N4CCN(C)C(c5ccc6c(c5)OCO6)C(=[SH]C)C4)ccc3OCC)nc12",
                    0.40627533800324617
                ],
                [
                    "CCCc1nn(C)c2c(=O)[nH]c(-c3cc(S(=O)(=O)N4CCN(C)C(c5ccc6c(c5)OCO6)C(=[SH]Br)C4)ccc3OCC)nc12",
                    0.40627533800324617
                ],
                [
                    "CCCc1nn(C)c2c(=O)[nH]c(-c3cc(S(=O)(=O)N4CCN(C)C(c5ccc6c(c5)OCO6)C(=[SH]#[SH])C4)ccc3OCC)nc12",
                    0.40627533800324617
                ],
                [
                    "CCCc1nn(C)c2c(=O)[nH]c(-c3cc(S(=O)(=O)N4CCN(C)C(c5ccc6c(c5)OCO6)C(=[SH]#P)C4)ccc3OCC)nc12",
                    0.40627533800324617
                ],
                [
                    "CCCc1nn(C)c2c(=O)[nH]c(-c3cc(S(=O)(=O)N4CCN(C)C(c5ccc6c(c5)OCO6)C(=[SH]#N)C4)ccc3OCC)nc12",
                    0.40627533800324617
                ],
                [
                    "CCCc1nn(C)c2c(=O)[nH]c(-c3cc(S(=O)(=O)N4CCN(C)C(c5ccc6c(c5)OCO6)C(=S=S)C4)ccc3OCC)nc12",
                    0.40627533800324617
                ],
                [
                    "CCCc1nn(C)c2c(=O)[nH]c(-c3cc(S(=O)(=O)N4CCN(C)C(c5ccc6c(c5)OCO6)C(=S=P)C4)ccc3OCC)nc12",
                    0.40627533800324617
                ],
                [
                    "CCCc1nn(C)c2c(=O)[nH]c(-c3cc(S(=O)(=O)N4CCN(C)C(c5ccc6c(c5)OCO6)C(=S=O)C4)ccc3OCC)nc12",
                    0.40627533800324617
                ],
                [
                    "CCCc1nn(C)c2c(=O)[nH]c(-c3cc(S(=O)(=O)N4CCN(C)C(c5ccc6c(c5)OCO6)C(=S=N)C4)ccc3OCC)nc12",
                    0.40627533800324617
                ],
                [
                    "CCCc1nn(C)c2c(=O)[nH]c(-c3cc(S(=O)(=O)N4CCN(C)C(c5ccc6c(c5)OCO6)C(=CS)C4)ccc3OCC)nc12",
                    0.40627533800324617
                ],
                [
                    "CCCc1nn(C)c2c(=O)[nH]c(-c3cc(S(=O)(=O)N4CCN(C)C(c5ccc6c(c5)OCO6)C(=CP)C4)ccc3OCC)nc12",
                    0.40627533800324617
                ],
                [
                    "CCCc1nn(C)c2c(=O)[nH]c(-c3cc(S(=O)(=O)N4CCN(C)C(c5ccc6c(c5)OCO6)C(=CO)C4)ccc3OCC)nc12",
                    0.40627533800324617
                ],
                [
                    "CCCc1nn(C)c2c(=O)[nH]c(-c3cc(S(=O)(=O)N4CCN(C)C(c5ccc6c(c5)OCO6)C(=CN)C4)ccc3OCC)nc12",
                    0.40627533800324617
                ],
                [
                    "CCCc1nn(C)c2c(=O)[nH]c(-c3cc(S(=O)(=O)N4CCN(C)C(c5ccc6c(c5)OCO6)C(=CF)C4)ccc3OCC)nc12",
                    0.40627533800324617
                ],
                [
                    "CCCc1nn(C)c2c(=O)[nH]c(-c3cc(S(=O)(=O)N4CCN(C)C(c5ccc6c(c5)OCO6)C(=CCl)C4)ccc3OCC)nc12",
                    0.40627533800324617
                ],
                [
                    "CCCc1nn(C)c2c(=O)[nH]c(-c3cc(S(=O)(=O)N4CCN(C)C(c5ccc6c(c5)OCO6)C(=CBr)C4)ccc3OCC)nc12",
                    0.40627533800324617
                ],
                [
                    "CCCc1nn(C)c2c(=O)[nH]c(-c3cc(S(=O)(=O)N4CCN(C)C(c5ccc6c(c5)OCO6)C(=C=[SH])C4)ccc3OCC)nc12",
                    0.40627533800324617
                ],
                [
                    "CCCc1nn(C)c2c(=O)[nH]c(-c3cc(S(=O)(=O)N4CCN(C)C(c5ccc6c(c5)OCO6)C(=C=S)C4)ccc3OCC)nc12",
                    0.40627533800324617
                ],
                [
                    "CCCc1nn(C)c2c(=O)[nH]c(-c3cc(S(=O)(=O)N4CCN(C)C(c5ccc6c(c5)OCO6)C(=C=P)C4)ccc3OCC)nc12",
                    0.40627533800324617
                ],
                [
                    "CCCc1nn(C)c2c(=O)[nH]c(-c3cc(S(=O)(=O)N4CCN(C)C(c5ccc6c(c5)OCO6)C(=C=O)C4)ccc3OCC)nc12",
                    0.40627533800324617
                ],
                [
                    "CCCc1nn(C)c2c(=O)[nH]c(-c3cc(S(=O)(=O)N4CCN(C)C(c5ccc6c(c5)OCO6)C(=C=N)C4)ccc3OCC)nc12",
                    0.40627533800324617
                ],
                [
                    "CC=C1CN(S(=O)(=O)c2ccc(OCC)c(-c3nc4c(CCC)nn(C)c4c(=O)[nH]3)c2)CCN(C)C1c1ccc2c(c1)OCO2",
                    0.40627533800324617
                ],
                [
                    "C=S=C1CN(S(=O)(=O)c2ccc(OCC)c(-c3nc4c(CCC)nn(C)c4c(=O)[nH]3)c2)CCN(C)C1c1ccc2c(c1)OCO2",
                    0.40627533800324617
                ],
                [
                    "C=C=C1CN(S(=O)(=O)c2ccc(OCC)c(-c3nc4c(CCC)nn(C)c4c(=O)[nH]3)c2)CCN(C)C1c1ccc2c(c1)OCO2",
                    0.40627533800324617
                ],
                [
                    "C#[SH]=C1CN(S(=O)(=O)c2ccc(OCC)c(-c3nc4c(CCC)nn(C)c4c(=O)[nH]3)c2)CCN(C)C1c1ccc2c(c1)OCO2",
                    0.40627533800324617
                ],
                [
                    "CCCc1nn(C)c2c(=O)[nH]c(-c3cc(S(=O)(=O)N4CC5=[SH]N(C4)C5c4ccc5c(c4)OCO5)ccc3OCC)nc12",
                    0.40622223185119377
                ],
                [
                    "CCCc1nn(C)c2c(=O)[nH]c(-c3cc(S(=O)(=O)N4CC5=PN(C4)C5c4ccc5c(c4)OCO5)ccc3OCC)nc12",
                    0.40622223185119377
                ],
                [
                    "CCCc1nn(C)c2c(=O)[nH]c(-c3cc(S(=O)(=O)N4CC5=NN(C4)C5c4ccc5c(c4)OCO5)ccc3OCC)nc12",
                    0.40622223185119377
                ],
                [
                    "CCCc1nn(C)c2c(=O)[nH]c(-c3cc(S(=O)(=O)N4CC5=C6C(C4)N6C5c4ccc5c(c4)OCO5)ccc3OCC)nc12",
                    0.40613321929485097
                ],
                [
                    "CCCc1nn(C)c2c(=O)[nH]c(-c3cc(S(=O)(=O)N4CC(=S)C(c5ccc6c(c5)OCO6)N5C(=O)C5C4)ccc3OCC)nc12",
                    0.40597007397530493
                ],
                [
                    "CCCc1nn(C)c2c(=O)[nH]c(-c3cc(S(=O)(=O)N4CC(=O)C(c5ccc6c(c5)OCO6)N5C(=O)C5C4)ccc3OCC)nc12",
                    0.40597007397530493
                ],
                [
                    "CCCc1nn(C)c2c(=O)[nH]c(-c3cc(S(=O)(=O)N4CCN5C(C)C=C(C4)C5c4ccc5c(c4)OCO5)ccc3OCC)nc12",
                    0.40533855331392893
                ],
                [
                    "CCCc1nn(C)c2c(=O)[nH]c(-c3cc(S(=O)(=O)N4CCN5C(c6ccc7c(c6)OCO7)C(=[SH]5C)C4)ccc3OCC)nc12",
                    0.40522044923655387
                ],
                [
                    "CCCc1nn(C)c2c(=O)[nH]c(-c3cc(S(=O)(=O)N4CCN5C(c6ccc7c(c6)OCO7)C(=S5C)C4)ccc3OCC)nc12",
                    0.40522044923655387
                ],
                [
                    "CCCc1nn(C)c2c(=O)[nH]c(-c3cc(S(=O)(=O)N4CCN5C(C)=C(C4)C5c4ccc5c(c4)OCO5)ccc3OCC)nc12",
                    0.40522044923655387
                ],
                [
                    "CCCc1nn(C)c2c(=O)[nH]c(-c3cc(S(=O)(=O)N4CC5=[SH](C)N(C4)C5c4ccc5c(c4)OCO5)ccc3OCC)nc12",
                    0.4051650117304136
                ],
                [
                    "CCCc1nn(C)c2c(=O)[nH]c(-c3cc(S(=O)(=O)N4CC5=S(C)N(C4)C5c4ccc5c(c4)OCO5)ccc3OCC)nc12",
                    0.4051650117304136
                ],
                [
                    "CCCc1nn(C)c2c(=O)[nH]c(-c3cc(S(=O)(=O)N4CC5=C(C)N(C4)C5c4ccc5c(c4)OCO5)ccc3OCC)nc12",
                    0.4051650117304136
                ],
                [
                    "CCCc1nn(C)c2c(=O)[nH]c(-c3cc(S(=O)(=O)N4CCC4c4ccc5c(c4)OCO5)ccc3OCC)nc12",
                    0.4048830118408678
                ],
                [
                    "CCCc1nn(C)c2c(=O)[nH]c(-c3cc(S(=O)(=O)N4CCN(C5C=[SH]5)C(c5ccc6c(c5)OCO6)C(=O)C4)ccc3OCC)nc12",
                    0.40428133301751035
                ],
                [
                    "CCCc1nn(C)c2c(=O)[nH]c(-c3cc(S(=O)(=O)N4CCN(C5C=P5)C(c5ccc6c(c5)OCO6)C(=O)C4)ccc3OCC)nc12",
                    0.40428133301751035
                ],
                [
                    "CCCc1nn(C)c2c(=O)[nH]c(-c3cc(S(=O)(=O)N4CCN(C5C=N5)C(c5ccc6c(c5)OCO6)C(=O)C4)ccc3OCC)nc12",
                    0.40428133301751035
                ],
                [
                    "CCCc1nn(C)c2c(=O)[nH]c(-c3cc(S(=O)(=O)N4CCN(C5C=C5)C(c5ccc6c(c5)OCO6)C(=O)C4)ccc3OCC)nc12",
                    0.40428133301751035
                ],
                [
                    "CCCc1nn(C)c2c(=O)[nH]c(-c3cc(S(=O)(=O)N4CCN5C(c6ccc7c(c6)OCO7)C(=CN5C)C4)ccc3OCC)nc12",
                    0.40424920035005746
                ],
                [
                    "CCCc1nn(C)c2c(=O)[nH]c(-c3cc(S(=O)(=O)N4CCN(C)C(c5ccc6c(c5)OCO6)C5=CC5C4)ccc3OCC)nc12",
                    0.40424920035005746
                ]
            ],
            "execution_time": 1014025.6596238613,
            "number_scoring_function_calls": 22590693,
            "metadata": {
                "top_1": 0.41719815242504243,
                "top_10": 0.41194455902704447,
                "top_100": 0.4070565440766958,
                "internal_similarity_max": 0.9101123595505618,
                "internal_similarity_mean": 0.7719297158241447,
                "internal_similarity_histogram_density": [
                    [
                        0.1,
                        0.0,
                        0.0,
                        0.0,
                        0.0,
                        0.0,
                        0.004000000000000001,
                        7.666000000000001,
                        2.1480000000000006,
                        0.08200000000000002
                    ]
                ],
                "internal_similarity_histogram_bins": [
                    [
                        0.0,
                        0.1,
                        0.2,
                        0.30000000000000004,
                        0.4,
                        0.5,
                        0.6000000000000001,
                        0.7000000000000001,
                        0.8,
                        0.9,
                        1.0
                    ]
                ]
            }
        },
        {
            "benchmark_name": "Osimertinib MPO",
            "score": 0.9571002365646714,
            "optimized_molecules": [
                [
                    "COc1cncoc(NC(=O)C=P)c(N(P)CCN(C)C)cc1Nc1nc2ccccc2c(=O)n1C(N)(O)O",
                    0.9582737648321414
                ],
                [
                    "COc1cncoc(NC(=O)C=P)c(N(P)CCN(C)C)cc1Nc1nc2ccccc2c(=O)n1C(N)(N)O",
                    0.9582737648321414
                ],
                [
                    "COc1cncoc(NC(=O)C=P)c(N(P)CCN(C)C)cc1Nc1nc2ccccc2c(=O)n1C(N)(N)N",
                    0.9582737648321414
                ],
                [
                    "COc1cncoc(NC(=O)C=P)c(N(C)CCN(C)C)cc1Nc1nc2ccccc2c(=O)n1C(O)(O)O",
                    0.9582737648321414
                ],
                [
                    "COc1cncoc(NC(=O)C=P)c(N(C)CCN(C)C)cc1Nc1nc2ccccc2c(=O)n1C(N)(O)O",
                    0.9582737648321414
                ],
                [
                    "COc1cncoc(NC(=O)C=P)c(N(C)CCN(C)C)cc1Nc1nc2ccccc2c(=O)n1C(N)(N)O",
                    0.9582737648321414
                ],
                [
                    "COc1cncoc(NC(=O)C=P)c(N(C)CCN(C)C)cc1Nc1nc2ccccc2c(=O)n1C(N)(N)N",
                    0.9582737648321414
                ],
                [
                    "COc1cnc2oc(NC(=O)C=P)c(N(P)CCN(C)C)cc1Nc1ncccccc-2c(=O)n1C(N)(N)N",
                    0.9582737648321414
                ],
                [
                    "COc1cnc2oc(NC(=O)C=P)c(N(C)CCN(C)C)cc1Nc1ncccccc-2c(=O)n1C(N)(O)O",
                    0.9582737648321414
                ],
                [
                    "COc1cnc2oc(NC(=O)C=P)c(N(C)CCN(C)C)cc1Nc1ncccccc-2c(=O)n1C(N)(N)O",
                    0.9582737648321414
                ],
                [
                    "COc1cnc2oc(NC(=O)C=P)c(N(C)CCN(C)C)cc1Nc1ncccccc-2c(=O)n1C(N)(N)N",
                    0.9582737648321414
                ],
                [
                    "CN(C)CCN(P)c1cc(Nc2nc3ccccc3c(=O)n2C(N)(O)O)c(OP)cncoc1NC(=O)C=P",
                    0.9582737648321414
                ],
                [
                    "CN(C)CCN(P)c1cc(Nc2nc3ccccc3c(=O)n2C(N)(N)O)c(OP)cncoc1NC(=O)C=P",
                    0.9582737648321414
                ],
                [
                    "CN(C)CCN(P)c1cc(Nc2nc3ccccc3c(=O)n2C(N)(N)N)c(OP)cncoc1NC(=O)C=P",
                    0.9582737648321414
                ],
                [
                    "CN(C)CCN(C)c1cc2c(OP)cnc(oc1NC(=O)C=P)-c1cccccnc(n(C(N)(N)N)c1=O)N2",
                    0.9582737648321414
                ],
                [
                    "CN(C)CCN(C)c1cc(Nc2nc3ccccc3c(=O)n2C(N)(O)O)c(OP)cncoc1NC(=O)C=P",
                    0.9582737648321414
                ],
                [
                    "CN(C)CCN(C)c1cc(Nc2nc3ccccc3c(=O)n2C(N)(N)O)c(OP)cncoc1NC(=O)C=P",
                    0.9582737648321414
                ],
                [
                    "CN(C)CCN(C)c1cc(Nc2nc3ccccc3c(=O)n2C(N)(N)N)c(OP)cncoc1NC(=O)C=P",
                    0.9582737648321414
                ],
                [
                    "COc1c2cc(N(C)CCN(C)C)c(NC(=O)C=P)oc3nc1C(N)(N)n1c(ncccccc-3c1=O)N2",
                    0.9573479717381596
                ],
                [
                    "COc1c2cc(N(C)CCN(C)C)c(NC(=O)C=P)oc3nc1C(N)(O)n1c(ncccccc-3c1=O)N2",
                    0.95731338816735
                ],
                [
                    "COc1c2cc(N(C)CCN(C)C)c(NC(=O)C=P)ocnc1C(N)(N)n1c(nc3ccccc3c1=O)N2",
                    0.9572269658158299
                ],
                [
                    "COc1c2cc(N(C)CCN(C)C)c(NC(=O)C=P)ocnc1C(N)(O)n1c(nc3ccccc3c1=O)N2",
                    0.956836267234126
                ],
                [
                    "COc1cncoc(NC(=O)C=P)c(N(P)CCN(C)C)cc1Nc1nc2ccccc2c(=O)n1C1(O)NN1",
                    0.9563818034527358
                ],
                [
                    "COc1cncoc(NC(=O)C=P)c(N(P)CCN(C)C)cc1Nc1nc2ccccc2c(=O)n1C1(N)NN1",
                    0.9563818034527358
                ],
                [
                    "COc1cncoc(NC(=O)C=P)c(N(C)CCN(C)C)cc1Nc1nc2ccccc2c(=O)n1C1(O)NN1",
                    0.9563818034527358
                ],
                [
                    "COc1cncoc(NC(=O)C=P)c(N(C)CCN(C)C)cc1Nc1nc2ccccc2c(=O)n1C1(N)NN1",
                    0.9563818034527358
                ],
                [
                    "COc1cnc2oc(NC(=O)C=P)c(N(P)CCN(C)C)cc1Nc1ncccccc-2c(=O)n1C1(N)NN1",
                    0.9563818034527358
                ],
                [
                    "COc1cnc2oc(NC(=O)C=P)c(N(C)CCN(C)C)cc1Nc1ncccccc-2c(=O)n1C1(O)NN1",
                    0.9563818034527358
                ],
                [
                    "COc1cnc2oc(NC(=O)C=P)c(N(C)CCN(C)C)cc1Nc1ncccccc-2c(=O)n1C1(N)NN1",
                    0.9563818034527358
                ],
                [
                    "COc1cnc2oc(NC(=O)C=P)c(N(C)CCN(C)C)cc1Nc1ncccccc-2c(=O)n1C(N)NN",
                    0.9563818034527358
                ],
                [
                    "CN(C)CCN(C)c1cc(Nc2nc3ccccc3c(=O)n2C2(O)NN2)c(OP)cncoc1NC(=O)C=P",
                    0.9563818034527358
                ],
                [
                    "CN(C)CCN(C)c1cc(Nc2nc3ccccc3c(=O)n2C2(N)NN2)c(OP)cncoc1NC(=O)C=P",
                    0.9563818034527358
                ],
                [
                    "COc1cnc2oc(NC(=O)C=P)c(N(C)CCN(C)C)cc1Nc1ncccccc-2c(=O)n1C12NN1N2",
                    0.9563817986708268
                ],
                [
                    "COc1cnc2oc(NC(=O)C=P)c(N(C)CCN(C)C)cc1Nc1ncccccc-2c(=O)n1C(O)NN",
                    0.9563779193550237
                ],
                [
                    "COc1cncoc(NC(=O)C=P)c(N(C)CCN(C)C)cc1Nc1nc2ccccc2c(=O)n1C(N)NN",
                    0.9563315648406833
                ],
                [
                    "COc1cncoc(NC(=O)C=P)c(N(C)CCN(C)C)cc1Nc1nc2ccccc2c(=O)n1C12NN1N2",
                    0.9560994781867879
                ],
                [
                    "COc1cncoc(NC(=O)C=P)c(N(C)CCN(C)C)cc1Nc1nc2ccccc2c(=O)n1C(O)NN",
                    0.9560319739711439
                ],
                [
                    "COc1cncoc(NC(=O)C=P)c(N(C)PCN(C)C)cc1Nc1nc2ccccc2c(=O)n1C(N)(N)N",
                    0.9560183361545042
                ],
                [
                    "CN(C)CCN(P)c1cc(Nc2nc3ccccc3c(=O)n2C2(N)NN2)c(OP)cncoc1NC(=O)C=P",
                    0.9552506798914163
                ],
                [
                    "COc1cnc2oc(NC(=O)C=P)c(N(C)CCN(C)C)cc1Nc1ncccccc-2c(=O)n1CN(N)N",
                    0.9551654848826047
                ],
                [
                    "COc1c2cc(N(P)CCN(C)C)c(NC(=O)C=P)oc3nc1C(N)(N)n1c(ncccccc-3c1=O)N2",
                    0.9548800408790401
                ],
                [
                    "CN(C)CCN(C)c1cc2c(OP)c3nc(oc1NC(=O)C=P)-c1cccccnc(n(c1=O)C3(N)N)N2",
                    0.9548800408790401
                ],
                [
                    "COc1cnc2oc(NC(=O)C=P)c(N(C)CCN(C)C)cc1Nc1ncccccc-2c(=O)n1CNNN",
                    0.9544634689178133
                ],
                [
                    "COc1cnc2oc(NC(=O)C=P)c(N(C)CCN(C)C)cc1Nc1ncccccc-2c(=O)n1C(N)=NN",
                    0.9543480412871218
                ],
                [
                    "CN(C)CCN(P)c1cc(Nc2nc3ccccc3c(=O)n2C2(O)NN2)c(OP)cncoc1NC(=O)C=P",
                    0.9543355680397352
                ],
                [
                    "COc1cnc2oc(NC(=O)C=P)c(N(P)CCN(C)C)cc1Nc1ncccccc-2c(=O)n1C(N)NN",
                    0.9542884548486297
                ],
                [
                    "COc1cncoc(NC(=O)C=P)c(N(C)CCN(C)C)cc1Nc1nc2ccccc2c(=O)n1CNNN",
                    0.9539600649697201
                ],
                [
                    "COc1cncoc(NC(=O)C=P)c(N(C)CCN(C)C)cc1Nc1nc2ccccc2c(=O)n1CN(N)N",
                    0.9537207350784611
                ],
                [
                    "COc1cncoc(NC(=O)C=P)c(N(P)CCN(C)C)cc1Nc1nc2cc-2cccc(=O)n1C(N)(N)N",
                    0.9535564201367784
                ],
                [
                    "COc1cnc2oc(NC(=O)C=P)c(N(P)CCN(C)C)cc1Nc1nccccc-2cc(=O)n1C(N)(N)O",
                    0.9535564201367784
                ],
                [
                    "COc1cnc2oc(NC(=O)C=P)c(N(P)CCN(C)C)cc1Nc1nccccc-2cc(=O)n1C(N)(N)N",
                    0.9535564201367784
                ],
                [
                    "COc1c2cc(N(P)CCN(C)C)c(NC(=O)C=P)ocnc1-c1cccccnc(n(C(N)(O)O)c1=O)N2",
                    0.9535564201367784
                ],
                [
                    "COc1c2cc(N(P)CCN(C)C)c(NC(=O)C=P)ocnc1-c1cccccnc(n(C(N)(N)O)c1=O)N2",
                    0.9535564201367784
                ],
                [
                    "COc1c2cc(N(C)CCN(C)C)c(NC(=O)C=P)oc(nc1P)-c1cccccnc(n(C(N)N)c1=O)N2",
                    0.9535564201367784
                ],
                [
                    "CN(C)CCN(P)c1cc2c(OP)cnc(oc1NC(=O)C=P)-c1ccccnc(n(C(N)(O)O)c(=O)c1)N2",
                    0.9535564201367784
                ],
                [
                    "CN(C)CCN(P)c1cc(Nc2nc3cc-3cccc(=O)n2C(N)(N)O)c(OP)cncoc1NC(=O)C=P",
                    0.9535564201367784
                ],
                [
                    "CN(C)CCN(C)c1c(Nc2nc3ccccc3c(=O)n2C(N)(N)O)cc(OP)cncoc1NC(=O)C=P",
                    0.9535564201367784
                ],
                [
                    "COc1c2cc(N(C)CCN(C)C)c(NC(=O)C=P)oc(nc1P)-c1cccccnc(n(C(N)O)c1=O)N2",
                    0.953556151949073
                ],
                [
                    "COc1c(Nc2nc3ccccc3c(=O)n2C(N)N)cc(N(C)CCN(C)C)c(NC(=O)C=P)ocnc1P",
                    0.9535247518619946
                ],
                [
                    "COc1cnc2oc(NC(=O)C=P)c(N(C)CCN(C)C)cc1Nc1ncccccc-2c(=O)n1C1(N)NO1",
                    0.9535028824616951
                ],
                [
                    "COc1cnc2oc(NC(=O)C=P)c(N(P)CCN(C)C)cc1Nc1ncccccc-2c(=O)n1C12NN1N2",
                    0.9533071770119282
                ],
                [
                    "COc1c2cc(N(C)CCN(C)C)c(NC(=O)C=P)oc(nc1N)-c1cccccnc(n(C(N)N)c1=O)N2",
                    0.9532620443128138
                ],
                [
                    "COc1c(Nc2nc3ccccc3c(=O)n2C(N)O)cc(N(C)CCN(C)C)c(NC(=O)C=P)ocnc1P",
                    0.9532596706932787
                ],
                [
                    "COc1c2cc(N(P)CCN(C)C)c(NC(=O)C=P)ocnc1C(N)(N)n1c(nc3ccccc3c1=O)N2",
                    0.952942085368861
                ],
                [
                    "CN(C)CCN(C)c1cc2c(OP)c(ncoc1NC(=O)C=P)C(N)(N)n1c(nc3ccccc3c1=O)N2",
                    0.952942085368861
                ],
                [
                    "COc1c2cc(N(C)CCN(C)C)c(NC(=O)C=P)oc(nc1N)-c1cccccnc(n(C(N)O)c1=O)N2",
                    0.9527297008322372
                ],
                [
                    "COc1c(Nc2nc3ccccc3c(=O)n2C(O)O)cc(N(C)CCN(C)C)c(NC(=O)C=P)ocnc1P",
                    0.9527257279576682
                ],
                [
                    "COc1cncoc(NC(=O)C=P)c(N(P)CCN(C)C)cc1Nc1nc2ccccc2c(=O)n1CC(N)(N)N",
                    0.9526531484427251
                ],
                [
                    "COc1cncoc(NC(=O)C=P)c(N(P)CCN(C)C)cc1Nc1nc2ccccc2c(=O)n1C1(O)ON1N",
                    0.9526531484427251
                ],
                [
                    "COc1cncoc(NC(=O)C=P)c(N(P)CCN(C)C)cc1Nc1nc2ccccc2c(=O)n1C(O)(O)NN",
                    0.9526531484427251
                ],
                [
                    "COc1cncoc(NC(=O)C=P)c(N(P)CCN(C)C)cc1Nc1nc2ccccc2c(=O)n1C(N)(O)NN",
                    0.9526531484427251
                ],
                [
                    "COc1cncoc(NC(=O)C=P)c(N(P)CCN(C)C)cc1Nc1nc2ccccc2c(=O)n1C(N)(N)NO",
                    0.9526531484427251
                ],
                [
                    "COc1cncoc(NC(=O)C=P)c(N(C)PCN(C)C)cc1Nc1nc2ccccc2c(=O)n1C(N)(N)NN",
                    0.9526531484427251
                ],
                [
                    "COc1cncoc(NC(=O)C=P)c(N(C)CCN(C)C)cc1Nc1nc2ccccc2c(=O)n1CC(N)(O)O",
                    0.9526531484427251
                ],
                [
                    "COc1cncoc(NC(=O)C=P)c(N(C)CCN(C)C)cc1Nc1nc2ccccc2c(=O)n1C1(N)NN1O",
                    0.9526531484427251
                ],
                [
                    "COc1cncoc(NC(=O)C=P)c(N(C)CCN(C)C)cc1Nc1nc2ccccc2c(=O)n1C(O)N(N)N",
                    0.9526531484427251
                ],
                [
                    "COc1cncoc(NC(=O)C=P)c(N(C)CCN(C)C)cc1Nc1nc2ccccc2c(=O)n1C(O)C(N)O",
                    0.9526531484427251
                ],
                [
                    "COc1cncoc(NC(=O)C=P)c(N(C)CCN(C)C)cc1Nc1nc2ccccc2c(=O)n1C(O)(O)C=O",
                    0.9526531484427251
                ],
                [
                    "COc1cncoc(NC(=O)C=P)c(N(C)CCN(C)C)cc1Nc1nc2ccccc2c(=O)n1C(N)C(O)O",
                    0.9526531484427251
                ],
                [
                    "COc1cncoc(NC(=O)C=P)c(N(C)CCN(C)C)cc1Nc1nc2ccccc2c(=O)n1C(N)C(N)O",
                    0.9526531484427251
                ],
                [
                    "COc1cncoc(NC(=O)C=P)c(N(C)CCN(C)C)cc1Nc1nc2ccccc2c(=O)n1C(N)(O)CN",
                    0.9526531484427251
                ],
                [
                    "COc1cncoc(NC(=O)C=P)c(N(C)CCN(C)C)cc1Nc1nc2ccccc2c(=O)n1C(N)(N)CN",
                    0.9526531484427251
                ],
                [
                    "COc1cnc2oc(NC(=O)C=P)c(N(C)CCN(C)C)cc1Nc1ncccccc-2c(=O)n1C1(O)NN1N",
                    0.9526531484427251
                ],
                [
                    "COc1cnc2oc(NC(=O)C=P)c(N(C)CCN(C)C)cc1Nc1ncccccc-2c(=O)n1C1(N)NN1N",
                    0.9526531484427251
                ],
                [
                    "COc1cnc2oc(NC(=O)C=P)c(N(C)CCN(C)C)cc1Nc1ncccccc-2c(=O)n1C(O)N(N)N",
                    0.9526531484427251
                ],
                [
                    "COc1cnc2oc(NC(=O)C=P)c(N(C)CCN(C)C)cc1Nc1ncccccc-2c(=O)n1C(O)(O)NO",
                    0.9526531484427251
                ],
                [
                    "COc1cnc2oc(NC(=O)C=P)c(N(C)CCN(C)C)cc1Nc1ncccccc-2c(=O)n1C(N)(O)NP",
                    0.9526531484427251
                ],
                [
                    "COc1cnc2oc(NC(=O)C=P)c(N(C)CCN(C)C)cc1Nc1ncccccc-2c(=O)n1C(N)(N)NP",
                    0.9526531484427251
                ],
                [
                    "CN(C)CCN(P)c1cc(Nc2nc3ccccc3c(=O)n2C(N)(O)ON)c(OP)cncoc1NC(=O)C=P",
                    0.9526531484427251
                ],
                [
                    "CN(C)CCN(P)c1cc(Nc2nc3ccccc3c(=O)n2C(N)(O)NN)c(OP)cncoc1NC(=O)C=P",
                    0.9526531484427251
                ],
                [
                    "CN(C)CCN(P)c1cc(Nc2nc3ccccc3c(=O)n2C(N)(N)NN)c(OP)cncoc1NC(=O)C=P",
                    0.9526531484427251
                ],
                [
                    "CN(C)CCN(C)c1cc(Nc2nc3ccccc3c(=O)n2C2(O)ON2N)c(OP)cncoc1NC(=O)C=P",
                    0.9526531484427251
                ],
                [
                    "CN(C)CCN(C)c1cc(Nc2nc3ccccc3c(=O)n2C2(N)ON2N)c(OP)cncoc1NC(=O)C=P",
                    0.9526531484427251
                ],
                [
                    "CN(C)CCN(C)c1cc(Nc2nc3ccccc3c(=O)n2C2(N)NN2N)c(OP)cncoc1NC(=O)C=P",
                    0.9526531484427251
                ],
                [
                    "CN(C)CCN(C)c1cc(Nc2nc3ccccc3c(=O)n2C2(N)NC2N)c(OP)cncoc1NC(=O)C=P",
                    0.9526531484427251
                ],
                [
                    "CN(C)CCN(C)c1cc(Nc2nc3ccccc3c(=O)n2C(O)N(N)N)c(OP)cncoc1NC(=O)C=P",
                    0.9526531484427251
                ],
                [
                    "CN(C)CCN(C)c1cc(Nc2nc3ccccc3c(=O)n2C(O)(O)NN)c(OP)cncoc1NC(=O)C=P",
                    0.9526531484427251
                ],
                [
                    "CN(C)CCN(C)c1cc(Nc2nc3ccccc3c(=O)n2C(N)(O)ON)c(OP)cncoc1NC(=O)C=P",
                    0.9526531484427251
                ],
                [
                    "CN(C)CCN(C)c1cc(Nc2nc3ccccc3c(=O)n2C(N)(O)NO)c(OP)cncoc1NC(=O)C=P",
                    0.9526531484427251
                ],
                [
                    "CN(C)CCN(C)c1cc(Nc2nc3ccccc3c(=O)n2C(N)(N)ON)c(OP)cncoc1NC(=O)C=P",
                    0.9526531484427251
                ]
            ],
            "execution_time": 326943.78464221954,
            "number_scoring_function_calls": 8375019,
            "metadata": {
                "top_1": 0.9582737648321414,
                "top_10": 0.9582737648321414,
                "top_100": 0.9547531800297311,
                "internal_similarity_max": 0.927710843373494,
                "internal_similarity_mean": 0.530490623529467,
                "internal_similarity_histogram_density": [
                    [
                        0.1,
                        0.0,
                        0.03399999999999999,
                        3.0760000000000005,
                        1.8040000000000003,
                        1.0599999999999992,
                        1.9700000000000004,
                        1.3940000000000003,
                        0.4860000000000001,
                        0.07600000000000001
                    ]
                ],
                "internal_similarity_histogram_bins": [
                    [
                        0.0,
                        0.1,
                        0.2,
                        0.30000000000000004,
                        0.4,
                        0.5,
                        0.6000000000000001,
                        0.7000000000000001,
                        0.8,
                        0.9,
                        1.0
                    ]
                ]
            }
        },
        {
            "benchmark_name": "Fexofenadine MPO",
            "score": 0.9474284926168407,
            "optimized_molecules": [
                [
                    "C[SH](C)(O)(C(=O)O)c1c#cc(OCCCN2CCC(C(O)(c3c#cc#cc3)c3cc#ccn3)CC2)cc1",
                    0.9520875238867256
                ],
                [
                    "C[SH](C)(O)(C(=O)O)c1ccc(OCCCN2CCC(C(O)(c3c#cc#cc3)c3cc#ccn3)CC2)cc1",
                    0.9489004278036174
                ],
                [
                    "C[SH](C)(O)(C(=O)O)c1c#cc(OCCCN2CCC(C(O)(c3cc#ccc3)c3cc#ccn3)CC2)cc1",
                    0.9489004278036174
                ],
                [
                    "C[SH](C)(O)(C(=O)O)c1c#cc(OCCCN2CCC(C(O)(c3c#cccc3)c3cc#ccn3)CC2)cc1",
                    0.9489004278036174
                ],
                [
                    "C[SH](C)(O)(C(=O)O)c1c#cc(OCCCN2CCC(C(O)(c3c#cc#cc3)c3ccccn3)CC2)cc1",
                    0.9489004278036174
                ],
                [
                    "CS(C)(=CO)(C(=O)O)c1c#cc(OCCCN2CCC(C(O)(c3c#cc#cc3)c3cc#ccn3)CC2)cc1",
                    0.9450259325637513
                ],
                [
                    "CS1(C)(O)(c2ccc(OCCCN3CCC(C(O)(c4ccccc4)c4cc#ccn4)CC3)cc2)C(=O)C1O",
                    0.944451797590986
                ],
                [
                    "CS1(C)(O)(c2ccc(OCCCN3CCC(C(O)(c4cc#ccc4)c4ccccn4)CC3)cc2)C(=O)C1O",
                    0.944451797590986
                ],
                [
                    "CS1(C)(O)(c2ccc(OCCCN3CCC(C(O)(c4cc#ccc4)c4cc#ccn4)CC3)cc2)C(=O)C1O",
                    0.944451797590986
                ],
                [
                    "CS1(C)(O)(c2ccc(OCCCN3CCC(C(O)(c4c#cccc4)c4ccccn4)CC3)cc2)C(=O)C1O",
                    0.944451797590986
                ],
                [
                    "CS1(C)(O)(c2ccc(OCCCN3CCC(C(O)(c4c#cccc4)c4cc#ccn4)CC3)cc2)C(=O)C1O",
                    0.944451797590986
                ],
                [
                    "CS1(C)(O)(c2ccc(OCCCN3CCC(C(O)(c4c#cc#cc4)c4ccccn4)CC3)cc2)C(=O)C1O",
                    0.944451797590986
                ],
                [
                    "CS1(C)(O)(c2ccc(OCCCN3CCC(C(O)(c4c#cc#cc4)c4cc#ccn4)CC3)cc2)C(=O)C1O",
                    0.944451797590986
                ],
                [
                    "CS1(C)(O)(c2c#cc(OCCCN3CCC(C(O)(c4ccccc4)c4ccccn4)CC3)cc2)C(=O)C1O",
                    0.944451797590986
                ],
                [
                    "CS1(C)(O)(c2c#cc(OCCCN3CCC(C(O)(c4ccccc4)c4cc#ccn4)CC3)cc2)C(=O)C1O",
                    0.944451797590986
                ],
                [
                    "CS1(C)(O)(c2c#cc(OCCCN3CCC(C(O)(c4cc#ccc4)c4ccccn4)CC3)cc2)C(=O)C1O",
                    0.944451797590986
                ],
                [
                    "CS1(C)(O)(c2c#cc(OCCCN3CCC(C(O)(c4cc#ccc4)c4cc#ccn4)CC3)cc2)C(=O)C1O",
                    0.944451797590986
                ],
                [
                    "CS1(C)(O)(c2c#cc(OCCCN3CCC(C(O)(c4c#cccc4)c4ccccn4)CC3)cc2)C(=O)C1O",
                    0.944451797590986
                ],
                [
                    "CS1(C)(O)(c2c#cc(OCCCN3CCC(C(O)(c4c#cccc4)c4cc#ccn4)CC3)cc2)C(=O)C1O",
                    0.944451797590986
                ],
                [
                    "CS1(C)(O)(c2c#cc(OCCCN3CCC(C(O)(c4c#cc#cc4)c4ccccn4)CC3)cc2)C(=O)C1O",
                    0.944451797590986
                ],
                [
                    "CS1(C)(O)(c2c#cc(OCCCN3CCC(C(O)(c4c#cc#cc4)c4cc#ccn4)CC3)cc2)C(=O)C1O",
                    0.944451797590986
                ],
                [
                    "CS(C)(O)(O)(C(=O)O)c1c#cc(OCCCN2CCC(C(O)(c3c#cc#cc3)c3cc#ccn3)CC2)cc1",
                    0.9443972249020816
                ],
                [
                    "CS(C)(C=O)(=C(O)O)c1ccc(OCCCN2CCC(C(O)(c3c#cc#cc3)c3cc#ccn3)CC2)cc1",
                    0.9436001724243764
                ],
                [
                    "CS(C)(C=O)(=C(O)O)c1c#cc(OCCCN2CCC(C(O)(c3cc#ccc3)c3cc#ccn3)CC2)cc1",
                    0.9436001724243764
                ],
                [
                    "CS(C)(C=O)(=C(O)O)c1c#cc(OCCCN2CCC(C(O)(c3c#cccc3)c3cc#ccn3)CC2)cc1",
                    0.9436001724243764
                ],
                [
                    "CS(C)(C=O)(=C(O)O)c1c#cc(OCCCN2CCC(C(O)(c3c#cc#cc3)c3ccccn3)CC2)cc1",
                    0.9436001724243764
                ],
                [
                    "CS(C)(C=O)(=C(O)O)c1c#cc(OCCCN2CCC(C(O)(c3c#cc#cc3)c3cc#ccn3)CC2)cc1",
                    0.9436001724243764
                ],
                [
                    "CS(C)(C=O)(=C(O)O)c1ccc(OCCCN2CCC(C(O)(c3cc#ccc3)c3cc#ccn3)CC2)cc1",
                    0.9431789336501406
                ],
                [
                    "CS(C)(C=O)(=C(O)O)c1c#cc(OCCCN2CCC(C(O)(c3ccccc3)c3cc#ccn3)CC2)cc1",
                    0.9431789336501406
                ],
                [
                    "CS(C)(C=O)(=C(O)O)c1c#cc(OCCCN2CCC(C(O)(c3cc#ccc3)c3ccccn3)CC2)cc1",
                    0.9431789336501406
                ],
                [
                    "CS(C)(C=O)(=C(O)O)c1c#cc(OCCCN2CCC(C(O)(c3c#cccc3)c3ccccn3)CC2)cc1",
                    0.9431789336501406
                ],
                [
                    "CS(C)(C=O)(=C(O)O)c1ccc(OCCCN2CCC(C(O)(c3c#cccc3)c3cc#ccn3)CC2)cc1",
                    0.9431789336501405
                ],
                [
                    "CS(C)(C=O)(=C(O)O)c1ccc(OCCCN2CCC(C(O)(c3c#cc#cc3)c3ccccn3)CC2)cc1",
                    0.9431789336501405
                ],
                [
                    "CS(C)(O)(=C(O)C=O)c1ccc(OCCCN2CCC(C(O)(c3c#cc#cc3)c3cc#ccn3)CC2)cc1",
                    0.9427470072463277
                ],
                [
                    "CS(C)(O)(=C(O)C=O)c1c#cc(OCCCN2CCC(C(O)(c3cc#ccc3)c3cc#ccn3)CC2)cc1",
                    0.9427470072463277
                ],
                [
                    "CS(C)(O)(=C(O)C=O)c1c#cc(OCCCN2CCC(C(O)(c3c#cccc3)c3cc#ccn3)CC2)cc1",
                    0.9427470072463277
                ],
                [
                    "CS(C)(O)(=C(O)C=O)c1c#cc(OCCCN2CCC(C(O)(c3c#cc#cc3)c3ccccn3)CC2)cc1",
                    0.9427470072463277
                ],
                [
                    "CS(C)(O)(=C(O)C=O)c1c#cc(OCCCN2CCC(C(O)(c3c#cc#cc3)c3cc#ccn3)CC2)cc1",
                    0.9427470072463277
                ],
                [
                    "CS1(C)(O)(c2ccc(OCCCN3CCC(C(O)(c4cc#ccc4)c4cc#ccn4)CC3)cc2)C(=O)CC1O",
                    0.9427104737447508
                ],
                [
                    "CS1(C)(O)(c2ccc(OCCCN3CCC(C(O)(c4c#cccc4)c4cc#ccn4)CC3)cc2)C(=O)CC1O",
                    0.9427104737447508
                ],
                [
                    "CS1(C)(O)(c2ccc(OCCCN3CCC(C(O)(c4c#cc#cc4)c4ccccn4)CC3)cc2)C(=O)CC1O",
                    0.9427104737447508
                ],
                [
                    "CS1(C)(O)(c2ccc(OCCCN3CCC(C(O)(c4c#cc#cc4)c4cc#ccn4)CC3)cc2)C(=O)CC1O",
                    0.9427104737447508
                ],
                [
                    "CS1(C)(O)(c2c#cc(OCCCN3CCC(C(O)(c4ccccc4)c4cc#ccn4)CC3)cc2)C(=O)CC1O",
                    0.9427104737447508
                ],
                [
                    "CS1(C)(O)(c2c#cc(OCCCN3CCC(C(O)(c4cc#ccc4)c4ccccn4)CC3)cc2)C(=O)CC1O",
                    0.9427104737447508
                ],
                [
                    "CS1(C)(O)(c2c#cc(OCCCN3CCC(C(O)(c4cc#ccc4)c4cc#ccn4)CC3)cc2)C(=O)CC1O",
                    0.9427104737447508
                ],
                [
                    "CS1(C)(O)(c2c#cc(OCCCN3CCC(C(O)(c4c#cccc4)c4ccccn4)CC3)cc2)C(=O)CC1O",
                    0.9427104737447508
                ],
                [
                    "CS1(C)(O)(c2c#cc(OCCCN3CCC(C(O)(c4c#cccc4)c4cc#ccn4)CC3)cc2)C(=O)CC1O",
                    0.9427104737447508
                ],
                [
                    "CS1(C)(O)(c2c#cc(OCCCN3CCC(C(O)(c4c#cc#cc4)c4ccccn4)CC3)cc2)C(=O)CC1O",
                    0.9427104737447508
                ],
                [
                    "CS1(C)(O)(c2c#cc(OCCCN3CCC(C(O)(c4c#cc#cc4)c4cc#ccn4)CC3)cc2)C(=O)CC1O",
                    0.9427104737447508
                ],
                [
                    "CS1(C)(O)(c2c#cc(OCCCN3CCC(C(O)(c4c#cc#cc4)c4cc#ccn4)CC3)cc2)C(=O)C=C1O",
                    0.9427104737447508
                ],
                [
                    "CS(C)(O)(=C(O)C=O)c1ccc(OCCCN2CCC(C(O)(c3cc#ccc3)c3cc#ccn3)CC2)cc1",
                    0.9426963262781423
                ],
                [
                    "CS(C)(O)(=C(O)C=O)c1ccc(OCCCN2CCC(C(O)(c3c#cccc3)c3cc#ccn3)CC2)cc1",
                    0.9426963262781423
                ],
                [
                    "CS(C)(O)(=C(O)C=O)c1ccc(OCCCN2CCC(C(O)(c3c#cc#cc3)c3ccccn3)CC2)cc1",
                    0.9426963262781423
                ],
                [
                    "CS(C)(O)(=C(O)C=O)c1c#cc(OCCCN2CCC(C(O)(c3ccccc3)c3cc#ccn3)CC2)cc1",
                    0.9426963262781423
                ],
                [
                    "CS(C)(O)(=C(O)C=O)c1c#cc(OCCCN2CCC(C(O)(c3cc#ccc3)c3ccccn3)CC2)cc1",
                    0.9426963262781423
                ],
                [
                    "CS(C)(O)(=C(O)C=O)c1c#cc(OCCCN2CCC(C(O)(c3c#cccc3)c3ccccn3)CC2)cc1",
                    0.9426963262781423
                ],
                [
                    "C[SH]1(C)(c2ccc(OCCCN3CCC(C(O)(c4ccccc4)c4ccccn4)CC3)cc2)C(=O)C1(O)O",
                    0.9421752987936594
                ],
                [
                    "C[SH]1(C)(c2ccc(OCCCN3CCC(C(O)(c4ccccc4)c4cc#ccn4)CC3)cc2)C(=O)C1(O)O",
                    0.9421752987936594
                ],
                [
                    "C[SH]1(C)(c2ccc(OCCCN3CCC(C(O)(c4cc#ccc4)c4ccccn4)CC3)cc2)C(=O)C1(O)O",
                    0.9421752987936594
                ],
                [
                    "C[SH]1(C)(c2ccc(OCCCN3CCC(C(O)(c4cc#ccc4)c4cc#ccn4)CC3)cc2)C(=O)C1(O)O",
                    0.9421752987936594
                ],
                [
                    "C[SH]1(C)(c2ccc(OCCCN3CCC(C(O)(c4c#cccc4)c4ccccn4)CC3)cc2)C(=O)C1(O)O",
                    0.9421752987936594
                ],
                [
                    "C[SH]1(C)(c2ccc(OCCCN3CCC(C(O)(c4c#cccc4)c4cc#ccn4)CC3)cc2)C(=O)C1(O)O",
                    0.9421752987936594
                ],
                [
                    "C[SH]1(C)(c2ccc(OCCCN3CCC(C(O)(c4c#cc#cc4)c4ccccn4)CC3)cc2)C(=O)C1(O)O",
                    0.9421752987936594
                ],
                [
                    "C[SH]1(C)(c2ccc(OCCCN3CCC(C(O)(c4c#cc#cc4)c4cc#ccn4)CC3)cc2)C(=O)C1(O)O",
                    0.9421752987936594
                ],
                [
                    "C[SH]1(C)(c2c#cc(OCCCN3CCC(C(O)(c4ccccc4)c4ccccn4)CC3)cc2)C(=O)C1(O)O",
                    0.9421752987936594
                ],
                [
                    "C[SH]1(C)(c2c#cc(OCCCN3CCC(C(O)(c4ccccc4)c4cc#ccn4)CC3)cc2)C(=O)C1(O)O",
                    0.9421752987936594
                ],
                [
                    "C[SH]1(C)(c2c#cc(OCCCN3CCC(C(O)(c4cc#ccc4)c4ccccn4)CC3)cc2)C(=O)C1(O)O",
                    0.9421752987936594
                ],
                [
                    "C[SH]1(C)(c2c#cc(OCCCN3CCC(C(O)(c4cc#ccc4)c4cc#ccn4)CC3)cc2)C(=O)C1(O)O",
                    0.9421752987936594
                ],
                [
                    "C[SH]1(C)(c2c#cc(OCCCN3CCC(C(O)(c4c#cccc4)c4ccccn4)CC3)cc2)C(=O)C1(O)O",
                    0.9421752987936594
                ],
                [
                    "C[SH]1(C)(c2c#cc(OCCCN3CCC(C(O)(c4c#cccc4)c4cc#ccn4)CC3)cc2)C(=O)C1(O)O",
                    0.9421752987936594
                ],
                [
                    "C[SH]1(C)(c2c#cc(OCCCN3CCC(C(O)(c4c#cc#cc4)c4ccccn4)CC3)cc2)C(=O)C1(O)O",
                    0.9421752987936594
                ],
                [
                    "C[SH]1(C)(c2c#cc(OCCCN3CCC(C(O)(c4c#cc#cc4)c4cc#ccn4)CC3)cc2)C(=O)C1(O)O",
                    0.9421752987936594
                ],
                [
                    "C[SH](C)(C=O)(C(=O)O)c1ccc(OCCCN2CCC(C(O)(c3c#cc#cc3)c3cc#ccn3)CC2)cc1",
                    0.9421752987936594
                ],
                [
                    "C[SH](C)(C=O)(C(=O)O)c1c#cc(OCCCN2CCC(C(O)(c3cc#ccc3)c3cc#ccn3)CC2)cc1",
                    0.9421752987936594
                ],
                [
                    "C[SH](C)(C=O)(C(=O)O)c1c#cc(OCCCN2CCC(C(O)(c3c#cccc3)c3cc#ccn3)CC2)cc1",
                    0.9421752987936594
                ],
                [
                    "C[SH](C)(C=O)(C(=O)O)c1c#cc(OCCCN2CCC(C(O)(c3c#cc#cc3)c3ccccn3)CC2)cc1",
                    0.9421752987936594
                ],
                [
                    "C[SH](C)(C=O)(C(=O)O)c1c#cc(OCCCN2CCC(C(O)(c3c#cc#cc3)c3cc#ccn3)CC2)cc1",
                    0.9421752987936594
                ],
                [
                    "C[SH](C)(C=N)(C(=O)O)c1c#cc(OCCCN2CCC(C(O)(c3c#cc#cc3)c3cc#ccn3)CC2)cc1",
                    0.9421752987936594
                ],
                [
                    "CS(C)(=CN)(C(=O)O)c1ccc(OCCCN2CCC(C(O)(c3c#cc#cc3)c3cc#ccn3)CC2)cc1",
                    0.9421752987936594
                ],
                [
                    "CS(C)(=CN)(C(=O)O)c1c#cc(OCCCN2CCC(C(O)(c3cc#ccc3)c3cc#ccn3)CC2)cc1",
                    0.9421752987936594
                ],
                [
                    "CS(C)(=CN)(C(=O)O)c1c#cc(OCCCN2CCC(C(O)(c3c#cccc3)c3cc#ccn3)CC2)cc1",
                    0.9421752987936594
                ],
                [
                    "CS(C)(=CN)(C(=O)O)c1c#cc(OCCCN2CCC(C(O)(c3c#cc#cc3)c3ccccn3)CC2)cc1",
                    0.9421752987936594
                ],
                [
                    "CS(C)(=CN)(C(=O)O)c1c#cc(OCCCN2CCC(C(O)(c3c#cc#cc3)c3cc#ccn3)CC2)cc1",
                    0.9421752987936594
                ],
                [
                    "CS(C)(C=O)(=C(O)O)c1c#cc(OCCCN2CCC(C(O)(C3=CC=C3)c3c#cc#cc3)CC2)cc1",
                    0.9419314014752824
                ],
                [
                    "C[SH](C)(N)(C(=O)O)c1ccc(OCCCN2CCC(C(O)(c3cc#ccc3)c3cc#ccn3)CC2)cc1",
                    0.9419065529934212
                ],
                [
                    "C[SH](C)(N)(C(=O)O)c1ccc(OCCCN2CCC(C(O)(c3c#cccc3)c3cc#ccn3)CC2)cc1",
                    0.9419065529934212
                ],
                [
                    "C[SH](C)(N)(C(=O)O)c1ccc(OCCCN2CCC(C(O)(c3c#cc#cc3)c3ccccn3)CC2)cc1",
                    0.9419065529934212
                ],
                [
                    "C[SH](C)(N)(C(=O)O)c1ccc(OCCCN2CCC(C(O)(c3c#cc#cc3)c3cc#ccn3)CC2)cc1",
                    0.9419065529934212
                ],
                [
                    "C[SH](C)(N)(C(=O)O)c1c#cc(OCCCN2CCC(C(O)(c3cc#ccc3)c3ccccn3)CC2)cc1",
                    0.9419065529934212
                ],
                [
                    "C[SH](C)(N)(C(=O)O)c1c#cc(OCCCN2CCC(C(O)(c3cc#ccc3)c3cc#ccn3)CC2)cc1",
                    0.9419065529934212
                ],
                [
                    "C[SH](C)(N)(C(=O)O)c1c#cc(OCCCN2CCC(C(O)(c3c#cccc3)c3ccccn3)CC2)cc1",
                    0.9419065529934212
                ],
                [
                    "C[SH](C)(N)(C(=O)O)c1c#cc(OCCCN2CCC(C(O)(c3c#cccc3)c3cc#ccn3)CC2)cc1",
                    0.9419065529934212
                ],
                [
                    "CS(C)(=O)(C(=O)O)c1ccc(OCCCN2CCC(C(O)(c3c#cccc3)c3cc#ccn3)CC2)cc1",
                    0.9419065529934212
                ],
                [
                    "CS(C)(=O)(C(=O)O)c1ccc(OCCCN2CCC(C(O)(c3c#cc#cc3)c3ccccn3)CC2)cc1",
                    0.9419065529934212
                ],
                [
                    "CS(C)(=O)(C(=O)O)c1ccc(OCCCN2CCC(C(O)(c3c#cc#cc3)c3cc#ccn3)CC2)cc1",
                    0.9419065529934212
                ],
                [
                    "CS(C)(=O)(C(=O)O)c1c#cc(OCCCN2CCC(C(O)(c3ccccc3)c3cc#ccn3)CC2)cc1",
                    0.9419065529934212
                ],
                [
                    "CS(C)(=O)(C(=O)O)c1c#cc(OCCCN2CCC(C(O)(c3cc#ccc3)c3cc#ccn3)CC2)cc1",
                    0.9419065529934212
                ],
                [
                    "CS(C)(=O)(C(=O)O)c1c#cc(OCCCN2CCC(C(O)(c3c#cccc3)c3cc#ccn3)CC2)cc1",
                    0.9419065529934212
                ],
                [
                    "CS(C)(=O)(C(=O)O)c1c#cc(OCCCN2CCC(C(O)(c3c#cc#cc3)c3ccccn3)CC2)cc1",
                    0.9419065529934212
                ],
                [
                    "CS(C)(=O)(C(=O)O)c1c#cc(OCCCN2CCC(C(O)(c3c#cc#cc3)c3cc#ccn3)CC2)cc1",
                    0.9419065529934212
                ]
            ],
            "execution_time": 1014176.6395657063,
            "number_scoring_function_calls": 27341610,
            "metadata": {
                "top_1": 0.9520875238867256,
                "top_10": 0.9470522358028891,
                "top_100": 0.9431457181609078,
                "internal_similarity_max": 0.8947368421052632,
                "internal_similarity_mean": 0.5122109955082913,
                "internal_similarity_histogram_density": [
                    [
                        0.1,
                        0.0,
                        0.001999999999999999,
                        1.3660000000000003,
                        3.298000000000001,
                        3.0379999999999976,
                        1.5460000000000003,
                        0.38600000000000007,
                        0.26400000000000007,
                        0.0
                    ]
                ],
                "internal_similarity_histogram_bins": [
                    [
                        0.0,
                        0.1,
                        0.2,
                        0.30000000000000004,
                        0.4,
                        0.5,
                        0.6000000000000001,
                        0.7000000000000001,
                        0.8,
                        0.9,
                        1.0
                    ]
                ]
            }
        },
        {
            "benchmark_name": "Ranolazine MPO",
            "score": 0.9425679605290562,
            "optimized_molecules": [
                [
                    "CC=CC(C)=C1NC(=O)CC(CCCCN(O)COOC(C=CF)=C(C)C=CC=CCCCN(O)C2CC2)CC=C1C",
                    0.9440553282723613
                ],
                [
                    "CC1=CCC(CCCCN(O)COOC(C=CF)=C(C)C=CC=CCCCN(O)C2CC2)CC(=O)NC1=C(C)C",
                    0.9433182226421147
                ],
                [
                    "CC1=CCC(CCCCN(O)COOC(C=CO)=C(C)C=CC=CCCCN2CC2Cl)CC(=O)NC1=C(C)C=CF",
                    0.9430640738009737
                ],
                [
                    "CC1=CCC(CCCCN(O)COOC(C=CO)=C(C)C=CC=CCCCN2CC2Br)CC(=O)NC1=C(C)C=CF",
                    0.9430640738009737
                ],
                [
                    "CC1=CCC(CCCCN(O)COOC(C=CO)=C(C)C=CC=CCCCN2CS2)CC(=O)NC1=C(C)C=CF",
                    0.9429627785850887
                ],
                [
                    "CC1=CCC(CCCCN(O)COOC(C=CO)=C(C)C=CC=CCCCN2CP2)CC(=O)NC1=C(C)C=CF",
                    0.9429627785850887
                ],
                [
                    "CC=CC(OOCN(O)CCCCC1CC=C(C)C(=C(C)C=CF)NC(=O)C1)=C(C)C=CC=CCCCN(O)C1CC1",
                    0.94279739081714
                ],
                [
                    "CC1=CCC(CCCCN(O)COOC(C=CO)=C(C)C=CC=CCCCN2CCC2)CC(=O)NC1=C(C)C=CF",
                    0.942524555055294
                ],
                [
                    "CC1=CCC(CCCCN(O)COOC(C=CO)=C(C)C=CC=CCCCN2CC2C)CC(=O)NC1=C(C)C=CF",
                    0.9424135263119984
                ],
                [
                    "CC1=CCC(CCCCN(O)COOC(C=CO)=C(C)C=CC=CCCCN2CC3CC32)CC(=O)NC1=C(C)C=CF",
                    0.9421470272922774
                ],
                [
                    "CC1=CCC(CCCCN(O)COOC(C=CO)=C(C)C=CC=CCCCN2CC2SO)CC(=O)NC1=C(C)C=CF",
                    0.9420599771192822
                ],
                [
                    "CC1=CCC(CCCCN(O)COOc2ccc(C=CC(C)CCCCN3CN3O)cc2C)CC(=O)NC1=C(C)C=CF",
                    0.9420085537231244
                ],
                [
                    "CC1=CCC(CCCCN(O)COOC(C=CO)=C(C)C=CC=CCCCN2CC(F)C2)CC(=O)NC1=C(C)C=CBr",
                    0.9419863815584337
                ],
                [
                    "CC1=CCC(CCCCN(O)COOC(C=CO)=C(C)C=CC=CCCCN2CC(Cl)C2)CC(=O)NC1=C(C)C=CF",
                    0.9419863815584337
                ],
                [
                    "CC1=CCC(CCCCN(O)COOC(C=CO)=C(C)C=CC=CCCCN2CC(C)C2)CC(=O)NC1=C(C)C=CF",
                    0.9419863815584337
                ],
                [
                    "CC1=CCC(CCCCN(O)COOC(C=CO)=C(C)C=CC=CCCCN2CC(Br)C2)CC(=O)NC1=C(C)C=CF",
                    0.9419863815584337
                ],
                [
                    "CCC1CN1CCCC=CC=CC(C)=C(C=CO)OOCN(O)CCCCC1CC=C(C)C(=C(C)C=CF)NC(=O)C1",
                    0.9419031077559057
                ],
                [
                    "CC1=CCC(CCCCN(O)COOC(C=CO)=C(C)C=CC=CCCCN2CC2CCl)CC(=O)NC1=C(C)C=CF",
                    0.9419031077559057
                ],
                [
                    "CC1=CCC(CCCCN(O)COOC(C=CO)=C(C)C=CC=CCCCN2CC2CBr)CC(=O)NC1=C(C)C=CF",
                    0.9419031077559057
                ],
                [
                    "CC1=CCC(CCCCN(O)COOC(C=CO)=C(C)C=CC=CCCCN2CSC2)CC(=O)NC1=C(C)C=CF",
                    0.9418705755521568
                ],
                [
                    "CC1=CCC(CCCCN(O)COOC(C=CO)=C(C)C=CC=CCCCN2CPC2)CC(=O)NC1=C(C)C=CF",
                    0.9418705755521568
                ],
                [
                    "CC1=CCC(CCCCN(O)COOC(C=CO)=C(C)C=CC=CCCCN2CCS2)CC(=O)NC1=C(C)C=CF",
                    0.9418705755521568
                ],
                [
                    "CC1=CCC(CCCCN(O)COOC(C=CO)=C(C)C=CC=CCCCN2CCP2)CC(=O)NC1=C(C)C=CF",
                    0.9418705755521568
                ],
                [
                    "CC1=CCC(CCCCN(O)COOC(C=CO)=C(C)C=CC=CCCCN(O)C2CC2)CC(=O)NC1=C(C)C=CF",
                    0.9416127612433929
                ],
                [
                    "CC1=CCC(CCCCN(O)COOC(C=CF)=C(C)C=CC=CCCCN(O)C2CC2)CC(=O)NC1=C(C)C=CO",
                    0.9416127612433929
                ],
                [
                    "CC1=CCC(CCCCN(O)COOC(C=CC=CCCCN(O)C2CC2)=C(C)C)CC(=O)NC1=C(C)C=CF",
                    0.9415440033744421
                ],
                [
                    "CC1=CCC(CCCCN(O)COOC(C=CO)=C(C)C=CC=CCCCN2CP3CC23)CC(=O)NC1=C(C)C=CF",
                    0.94153920061992
                ],
                [
                    "CC1=CCC(CCCCN(O)COOC(C=CO)=C(C)C=CC=CCCCN2CCC2S)CC(=O)NC1=C(C)C=CF",
                    0.94153920061992
                ],
                [
                    "CC1=CCC(CCCCN(O)COOC(C=CO)=C(C)C=CC=CCCCN2CCC2P)CC(=O)NC1=C(C)C=CF",
                    0.94153920061992
                ],
                [
                    "CC1=CCC(CCCCN(O)COOC(C=CO)=C(C)C=CC=CCCCN2CCC2F)CC(=O)NC1=C(C)C=CP",
                    0.94153920061992
                ],
                [
                    "CC1=CCC(CCCCN(O)COOC(C=CO)=C(C)C=CC=CCCCN2CCC2Cl)CC(=O)NC1=C(C)C=CF",
                    0.94153920061992
                ],
                [
                    "CC1=CCC(CCCCN(O)COOC(C=CO)=C(C)C=CC=CCCCN2CCC2C)CC(=O)NC1=C(C)C=CF",
                    0.94153920061992
                ],
                [
                    "CC1=CCC(CCCCN(O)COOC(C=CO)=C(C)C=CC=CCCCN2CCC2Br)CC(=O)NC1=C(C)C=CF",
                    0.94153920061992
                ],
                [
                    "CC1=CCC(CCCCN(O)COOC(C=CO)=C(C)C=CC=CCCCN2CC3CP32)CC(=O)NC1=C(C)C=CF",
                    0.94153920061992
                ],
                [
                    "CC1=CCC(CCCCN(O)COOC(C=CO)=C(C)C=CC=CCCCN2C3CCC32)CC(=O)NC1=C(C)C=CF",
                    0.9414559663492342
                ],
                [
                    "CC=CC(OOCN(O)CCCCC1CC=C(C)C(=C(C)C=CF)NC(=O)C1)=C(C)C=CC=CCCC1CCN1O",
                    0.9413354390899235
                ],
                [
                    "CC=CC(C)=C1NC(=O)CC(CCCCN(O)COOC(C=CF)=C(C)C=CC=CCCC2CCN2O)CC=C1C",
                    0.9413354390899235
                ],
                [
                    "CC1=CCC(CCCCN(O)COOc2ccc(C=CCCC3CCCN3O)cc2C)CC(=O)NC1=C(C)C=CF",
                    0.9412540566140558
                ],
                [
                    "COC=CC(OOCN(O)CCCCC1CC=C(C)C(=C(C)C=CF)NC(=O)C1)=C(C)C=CC=CCCCN(O)C1CC1",
                    0.9411334867744036
                ],
                [
                    "CC(C=CC=CCCCN(O)C1CC1)=C(C=CF)OOCN(O)CCCCC1CC(=O)Nc2c(C)cc1cc2C",
                    0.9408341149609152
                ],
                [
                    "CC1=CCC(CCCCN(O)COOc2ccc(C=CCCCC3CN(O)C3)cc2C)CC(=O)NC1=C(C)C=CF",
                    0.9407939018929244
                ],
                [
                    "CC1=CCC(CCCCN(O)COOC(C=CO)=C(C)C=CC=CCCC2N3CP23)CC(=O)NC1=C(C)C=CF",
                    0.9407509460318563
                ],
                [
                    "CC1=CCC(CCCCN(O)COOC(C=CO)=C(C)C=CC=CCCC2CC3CN2C3)CC(=O)NC1=C(C)C=CF",
                    0.9407277463514544
                ],
                [
                    "CC=CC(C)=C1NC(=O)CC(CCCCN(O)COOC(C=CO)=C(C)C=CC=CCCCN2CC(F)P2)CC=C1C",
                    0.9407264772035084
                ],
                [
                    "CC=CC(C)=C1NC(=O)CC(CCCCN(O)COOC(C=CF)=C(C)C=CC=CCCCN(O)CCl)CC=C1C",
                    0.940593427701956
                ],
                [
                    "CC=CC(C)=C1NC(=O)CC(CCCCN(O)COOC(C=CF)=C(C)C=CC=CCCCN(O)CC)CC=C1C",
                    0.940593427701956
                ],
                [
                    "C=CC(C)=C1NC(=O)CC(CCCCN(O)COOC(C=CO)=C(C)C=CC=CCCCN2CCC2F)CC=C1C",
                    0.9404783883943468
                ],
                [
                    "CC=CC(C)=C1NC(=O)CC(CCCCN(O)COOC(C=CF)=C(C)C=CC=CCCCN(C)O)CC=C1C",
                    0.94045668840144
                ],
                [
                    "CC1=CCC(CCCCN(O)COOC(C=CS)=C(C)C=CC=CCCCN(O)C2CC2)CC(=O)NC1=C(C)C=CF",
                    0.9402807407707838
                ],
                [
                    "CC1=CCC(CCCCN(O)COOC(C=CP)=C(C)C=CC=CCCCN(O)C2CC2)CC(=O)NC1=C(C)C=CF",
                    0.9402807407707838
                ],
                [
                    "CC1=CCC(CCCCN(O)COOC(C=CO)=C(C)C=CC=CCCCN(S)C2CC2)CC(=O)NC1=C(C)C=CF",
                    0.9402807407707838
                ],
                [
                    "CC1=CCC(CCCCN(O)COOC(C=CO)=C(C)C=CC=CCCCN(Cl)C2CC2)CC(=O)NC1=C(C)C=CF",
                    0.9402807407707838
                ],
                [
                    "CC1=CCC(CCCCN(O)COOC(C=CO)=C(C)C=CC=CCCCN(Br)C2CC2)CC(=O)NC1=C(C)C=CF",
                    0.9402807407707838
                ],
                [
                    "CC1=CCC(CCCCN(O)COOC(C=CF)=C(C)C=CC=CCCCN(O)C2CC2)CC(=O)NC1=C(C)C=CP",
                    0.9402807407707838
                ],
                [
                    "CC1=CCC(CCCCN(O)COOC(C=CF)=C(C)C=CC=CCCCN(O)C2CC2)CC(=O)NC1=C(C)C=CCl",
                    0.9402807407707838
                ],
                [
                    "CC1=CCC(CCCCN(O)COOC(C=CCl)=C(C)C=CC=CCCCN(O)C2CC2)CC(=O)NC1=C(C)C=CF",
                    0.9402807407707838
                ],
                [
                    "CC1=CCC(CCCCN(O)COOC(C=CBr)=C(C)C=CC=CCCCN(O)C2CC2)CC(=O)NC1=C(C)C=CF",
                    0.9402807407707838
                ],
                [
                    "CC1=CCC(CCCCN(O)COOC(C=CO)=C(C)C=CC=CCCCN2CC3=PC32)CC(=O)NC1=C(C)C=CF",
                    0.940278360688171
                ],
                [
                    "CC1=CCC(CCCCN(O)COOC(C=CO)=C(C)C=CC=CCCCN2C[SH](O)C2)CC(=O)NC1=C(C)C=CF",
                    0.9401631554775878
                ],
                [
                    "CC1=CCC(CCCCN(O)COOc2ccc(C=CCCCCC3CN3O)cc2C)CC(=O)NC1=C(C)C=CF",
                    0.9401364952786303
                ],
                [
                    "CC1=CCC(CCCCN(O)COOC(C=CO)=C(C)C=CC=CCCC2SC3CN2C3)CC(=O)NC1=C(C)C=CF",
                    0.9400744959874053
                ],
                [
                    "CC1=CCC(CCCCN(O)COOC(C=CO)=C(C)C=CC=CCCC2N3CP2C3)CC(=O)NC1=C(C)C=CF",
                    0.9400644875199543
                ],
                [
                    "CC1=CCC(CCCCN(O)COOC(C=CO)=C(C)C=CC=CCCCN2CCC2SO)CC(=O)NC1=C(C)C=CF",
                    0.9400505279459458
                ],
                [
                    "CC1=CCC(CCCCN(O)COOc2ccc(C=CC(C)CCCCN3CCN3O)cc2C)CC(=O)NC1=C(C)C=CF",
                    0.940040263360533
                ],
                [
                    "C=CC(OOCN(O)CCCCC1CC=C(C)C(=C(C)C=CF)NC(=O)C1)=C(C)C=CC=CCCCN(O)C1CC1",
                    0.9399211289119345
                ],
                [
                    "CC1=CCC(CCCCN(O)COOC(C=CO)=C(C)C=CC=CC2CC(N3CCC3)C2)CC(=O)NC1=C(C)C=CF",
                    0.9398440180427957
                ],
                [
                    "C=CC(C)=C1NC(=O)CC(CCCCN(O)COOC(C=CF)=C(C)C=CC=CCCCN(O)C2CC2)CC=C1C",
                    0.9398439057975407
                ],
                [
                    "CC1=CCC(CCCCN(O)COOc2ccc(C=CC(O)CCCCN(S)Cl)cc2C)CC(=O)NC1=C(C)C=CF",
                    0.9397610261111924
                ],
                [
                    "CC1=CCC(CCCCN(O)COOc2ccc(C=CC(O)CCCCN(P)Br)cc2C)CC(=O)NC1=C(C)C=CF",
                    0.9397610261111924
                ],
                [
                    "CC1=CCC(CCCCN(O)COOc2ccc(C=CC(O)CCCCN(C)Br)cc2C)CC(=O)NC1=C(C)C=CF",
                    0.9397610261111924
                ],
                [
                    "CC1=CCC(CCCCN(O)COOc2ccc(C=CC(O)CCCCN(C)Cl)cc2C)CC(=O)NC1=C(C)C=CF",
                    0.9397314036189591
                ],
                [
                    "CC1=CCC(CCCCN(O)COOc2ccc(C=CC(O)CCCCN3CCS3)cc2C)CC(=O)NC1=C(C)C=CF",
                    0.9397057150205631
                ],
                [
                    "CC=C(OOCN(O)CCCCC1CC=C(C)C(=C(C)C=CF)NC(=O)C1)C(C)=CC=CCCCN(O)C1CC1",
                    0.9396960180129754
                ],
                [
                    "CC1=CCC(CCCCN(O)COOc2ccc(C=CCCCN(O)C3CC3)cc2C)CC(=O)NC1=C(C)C=CF",
                    0.9396911787714473
                ],
                [
                    "CC1=CCC(CCCCN(O)COOC(C=CO)=C(C)C=CC=CCCCN2CC2CSO)CC(=O)NC1=C(C)C=CF",
                    0.9396860017888542
                ],
                [
                    "CC1=CCC(CCCCN(O)COOc2ccc(C=CC(O)CCCCN3S#S3)cc2C)CC(=O)NC1=C(C)C=CF",
                    0.9396779490352982
                ],
                [
                    "CC1=CCC(CCCCN(O)COOc2ccc(C=CCCCN(O)CCl)cc2C)CC(=O)NC1=C(C)C=CF",
                    0.9396188642394738
                ],
                [
                    "CC1=CCC(CCCCN(O)COOc2ccc(C=CCCCN(O)CBr)cc2C)CC(=O)NC1=C(C)C=CF",
                    0.9396188642394738
                ],
                [
                    "CC1=CCC(CCCCN(O)COOc2ccc(C=CCCN(O)C3CCC3)cc2C)CC(=O)NC1=C(C)C=CF",
                    0.9396156621413706
                ],
                [
                    "CC1=CCC(CCCCN(O)COOc2ccc(C=CC(O)CCCCN3CS3)cc2C)CC(=O)NC1=C(C)C=CF",
                    0.939613350128735
                ],
                [
                    "CC1=CCC(CCCCN(O)COOC(C=CO)=C(C)C=CC=CCCC2CN2CCl)CC(=O)NC1=C(C)C=CF",
                    0.9396081078702215
                ],
                [
                    "CC1=CCC(CCCCN(O)COOC(C=CO)=C(C)C=CC=CCCC2CN2CBr)CC(=O)NC1=C(C)C=CF",
                    0.9396081078702215
                ],
                [
                    "CC1=CCC(CCCCN(O)COOc2ccc(C=CC(C)CCCCN3CN3)cc2C)CC(=O)NC1=C(C)C=CF",
                    0.9395572356116845
                ],
                [
                    "CC=CC(OOCN(O)CCCCC1CC=C(C)C(=C(C)C=CF)NC(=O)C1)=C(C)C=CC=CCCN(O)CC",
                    0.9395422909291336
                ],
                [
                    "CC1=CCC(CCCCN(O)COOC(C=CO)=C(C)C=CC=CCCC2SC3CN23)CC(=O)NC1=C(C)C=CF",
                    0.9395032380412147
                ],
                [
                    "CC=CC(C)=C1NC(=O)CC(CCCCN(O)COOC(C=CO)=C(C)C=CC=CCCCN(P)CCF)CC=C1C",
                    0.939466291552097
                ],
                [
                    "CC=CC(C)=C1NC(=O)CC(CCCCN(O)COOC(C=CF)=C(C)C=CC=CCCCN(O)CCS)CC=C1C",
                    0.939466291552097
                ],
                [
                    "CC=CC(C)=C1NC(=O)CC(CCCCN(O)COOC(C=CF)=C(C)C=CC=CCCCN(O)CCBr)CC=C1C",
                    0.939466291552097
                ],
                [
                    "CC=C(C)C(NC(=O)CCCCCCN(O)COOC(C=CO)=C(C)C=CC=CCCCN1CC2CC21)=C(C)C=CF",
                    0.939466291552097
                ],
                [
                    "CC1=CCC(CCCCN(O)COOc2ccc(C=CC(O)CCCCN3SCS3)cc2C)CC(=O)NC1=C(C)C=CF",
                    0.939466291552097
                ],
                [
                    "CC1=CCC(CCCCN(O)COOC(C=CBr)=C(C)C=CC=CCCC2CN2O)CC(=O)NC1=C(C)C=CF",
                    0.9394592331899418
                ],
                [
                    "CC1=CCC(CCCCN(O)COOC(C=CO)=C(C)C=CC=CCCC2PC3CN2C3)CC(=O)NC1=C(C)C=CF",
                    0.9394492829977077
                ],
                [
                    "CC1=CCC(CCCCN(O)COOC(C=CCl)=C(C)C=CC=CCCC2CN2O)CC(=O)NC1=C(C)C=CF",
                    0.9393904625939826
                ],
                [
                    "CC1=CCC(CCCCN(O)COOC(C=CO)=C(C)C=CC=CCCCN(O)CCl)CC(=O)NC1=C(C)C=CF",
                    0.9393893758931234
                ],
                [
                    "CC1=CCC(CCCCN(O)COOC(C=CO)=C(C)C=CC=CCCCN(O)CBr)CC(=O)NC1=C(C)C=CF",
                    0.9393893758931234
                ],
                [
                    "CC=CC(OOCN(O)CCCCC1CC=C(C)C(=C(C)C=CF)NC(=O)C1)=C(C)C=CC=CCCCN(O)CS",
                    0.939315988964846
                ],
                [
                    "CC=CC(OOCN(O)CCCCC1CC=C(C)C(=C(C)C=CF)NC(=O)C1)=C(C)C=CC=CCCCN(O)CP",
                    0.939315988964846
                ],
                [
                    "CC=CC(OOCN(O)CCCCC1CC=C(C)C(=C(C)C=CF)NC(=O)C1)=C(C)C=CC=CCCCN(O)CC",
                    0.939315988964846
                ],
                [
                    "CC=CC(OOCN(O)CCCCC1CC=C(C)C(=C(C)C=CF)NC(=O)C1)=C(C)C=CC=CCCCN(O)CBr",
                    0.939315988964846
                ],
                [
                    "CC1=CCC(CCCCN(O)COOc2ccc(C=CCCCN(O)CCBr)cc2C)CC(=O)NC1=C(C)C=CF",
                    0.939315988964846
                ]
            ],
            "execution_time": 1013722.3736763,
            "number_scoring_function_calls": 22917618,
            "metadata": {
                "top_1": 0.9440553282723613,
                "top_10": 0.942930975516331,
                "top_100": 0.9407175777984765,
                "internal_similarity_max": 0.9523809523809523,
                "internal_similarity_mean": 0.644213741082819,
                "internal_similarity_histogram_density": [
                    [
                        0.1,
                        0.0,
                        0.03999999999999999,
                        0.12200000000000003,
                        2.0840000000000005,
                        1.1739999999999988,
                        2.0460000000000003,
                        3.154000000000001,
                        1.2380000000000004,
                        0.04200000000000001
                    ]
                ],
                "internal_similarity_histogram_bins": [
                    [
                        0.0,
                        0.1,
                        0.2,
                        0.30000000000000004,
                        0.4,
                        0.5,
                        0.6000000000000001,
                        0.7000000000000001,
                        0.8,
                        0.9,
                        1.0
                    ]
                ]
            }
        },
        {
            "benchmark_name": "Perindopril MPO",
            "score": 0.8283562087549697,
            "optimized_molecules": [
                [
                    "CCCC(NC(C)C(=O)N1C(C(=O)O)CC2CCCc3cc4[pH]c3nc4CCCC21)C(=O)OCC",
                    0.8306623862918074
                ],
                [
                    "CCCC(NC(C)C(=O)N1C(C(=O)O)CC2CCCc3c(c4ncc3[pH]4)CCCC21)C(=O)OCC",
                    0.8306623862918074
                ],
                [
                    "CCCC(NC(C)C(=O)N1C(C(=O)O)CC2CCCc3c(c4cnc3[pH]4)CCCC21)C(=O)OCC",
                    0.8306623862918074
                ],
                [
                    "CCCC(NC(C)C(=O)N1C(C(=O)O)CC2CCCCc3nc4cc(c3[pH]4)CCC21)C(=O)OCC",
                    0.8306623862918074
                ],
                [
                    "CCCC(NC(C)C(=O)N1C(C(=O)O)CC2CCCCc3nc4[pH]c3cc4CCC21)C(=O)OCC",
                    0.8306623862918074
                ],
                [
                    "CCCC(NC(C)C(=O)N1C(C(=O)O)CC2CCCCc3cc4nc(c3[pH]4)CCC21)C(=O)OCC",
                    0.8306623862918074
                ],
                [
                    "CCCC(NC(C)C(=O)N1C(C(=O)O)CC2CCCCc3c(c4ncc3[pH]4)CCC21)C(=O)OCC",
                    0.8306623862918074
                ],
                [
                    "CCCC(NC(C)C(=O)N1C(C(=O)O)CC2CCCCc3c(c4cnc3[pH]4)CCC21)C(=O)OCC",
                    0.8306623862918074
                ],
                [
                    "CCCC(NC(C)C(=O)N1C(C(=O)O)CC2CCCCC(c3cc4ncc3s4)CC21)C(=O)OCC",
                    0.8306623862918074
                ],
                [
                    "CCCC(NC(C)C(=O)N1C(C(=O)O)CC2CCCCC(c3cc4ncc3[pH]4)CC21)C(=O)OCC",
                    0.8306623862918074
                ],
                [
                    "CCCC(NC(C)C(=O)N1C(C(=O)O)CC2CCCCC(c3cc4ncc3[nH]4)CC21)C(=O)OCC",
                    0.8306623862918074
                ],
                [
                    "CCCC(NC(C)C(=O)N1C(C(=O)O)CC2CCCCC(c3cc4cnc3[pH]4)CC21)C(=O)OCC",
                    0.8306623862918074
                ],
                [
                    "CCCC(NC(C)C(=O)N1C(C(=O)O)CC2CCCCC(c3cc4ccc3[pH]4)CC21)C(=O)OCC",
                    0.8306623862918074
                ],
                [
                    "CCCC(NC(C)C(=O)N1C(C(=O)O)CC2CCCCC(c3c4c5[pH]c3nc5-4)CC21)C(=O)OCC",
                    0.8306623862918074
                ],
                [
                    "CCCC(NC(C)C(=O)N1C(C(=O)O)CC2CCCCC(c3c4c5[pH]c3cc5-4)CC21)C(=O)OCC",
                    0.8306623862918074
                ],
                [
                    "CCCC(NC(C)C(=O)N1C(C(=O)O)CC2CCc3nc4cc(c3[pH]4)CCCC21)C(=O)OCC",
                    0.8226589066968623
                ],
                [
                    "CCCC(NC(C)C(=O)N1C(C(=O)O)CC2CCc3nc4[pH]c3cc4CCCC21)C(=O)OCC",
                    0.8226589066968623
                ],
                [
                    "CCCC(NC(C)C(=O)N1C(C(=O)O)CC2CCc3cc4nc(c3[pH]4)CCCC21)C(=O)OCC",
                    0.8226589066968623
                ],
                [
                    "CCCC(NC(C)C(=O)N1C(C(=O)O)CC2CCc3cc4[pH]c3nc4CCCC21)C(=O)OCC",
                    0.8226589066968623
                ],
                [
                    "CCCC(NC(C)C(=O)N1C(C(=O)O)CC2CCc3c(c4ncc3[pH]4)CCCC21)C(=O)OCC",
                    0.8226589066968623
                ],
                [
                    "CCCC(NC(C)C(=O)N1C(C(=O)O)CC2CCc3c(c4cnc3[pH]4)CCCC21)C(=O)OCC",
                    0.8226589066968623
                ],
                [
                    "CCCC(NC(C)C(=O)N1C(C(=O)O)CC2CCc3c(c4ccc3[pH]4)CCCC21)C(=O)OCC",
                    0.8226589066968623
                ],
                [
                    "CCCC(NC(C)C(=O)N1C(C(=O)O)CC2CCCc3nc4cc(c3s4)CCC21)C(=O)OCC",
                    0.8226589066968623
                ],
                [
                    "CCCC(NC(C)C(=O)N1C(C(=O)O)CC2CCCc3nc4cc(c3[pH]4)CCC21)C(=O)OCC",
                    0.8226589066968623
                ],
                [
                    "CCCC(NC(C)C(=O)N1C(C(=O)O)CC2CCCc3nc4[pH]c3cc4CCC21)C(=O)OCC",
                    0.8226589066968623
                ],
                [
                    "CCCC(NC(C)C(=O)N1C(C(=O)O)CC2CCCc3cc4nc(c3[pH]4)CCC21)C(=O)OCC",
                    0.8226589066968623
                ],
                [
                    "CCCC(NC(C)C(=O)N1C(C(=O)O)CC2CCCc3cc4[pH]c3nc4CCC21)C(=O)OCC",
                    0.8226589066968623
                ],
                [
                    "CCCC(NC(C)C(=O)N1C(C(=O)O)CC2CCCc3cc4[pH]c3cc4CCC21)C(=O)OCC",
                    0.8226589066968623
                ],
                [
                    "CCCC(NC(C)C(=O)N1C(C(=O)O)CC2CCCc3c(c4pcc3[pH]4)CCC21)C(=O)OCC",
                    0.8226589066968623
                ],
                [
                    "CCCC(NC(C)C(=O)N1C(C(=O)O)CC2CCCc3c(c4ncc3[pH]4)CCC21)C(=O)OCC",
                    0.8226589066968623
                ],
                [
                    "CCCC(NC(C)C(=O)N1C(C(=O)O)CC2CCCc3c(c4cnc3s4)CCC21)C(=O)OCC",
                    0.8226589066968623
                ],
                [
                    "CCCC(NC(C)C(=O)N1C(C(=O)O)CC2CCCc3c(c4cnc3[pH]4)CCC21)C(=O)OCC",
                    0.8226589066968623
                ],
                [
                    "CCCC(NC(C)C(=O)N1C(C(=O)O)CC2CCCCc3nc4cc(c3[pH]4)CC21)C(=O)OCC",
                    0.8226589066968623
                ],
                [
                    "CCCC(NC(C)C(=O)N1C(C(=O)O)CC2CCCCc3nc4[pH]c3cc4CC21)C(=O)OCC",
                    0.8226589066968623
                ],
                [
                    "CCCC(NC(C)C(=O)N1C(C(=O)O)CC2CCCCc3c(c4ncc3[pH]4)CC21)C(=O)OCC",
                    0.8226589066968623
                ],
                [
                    "CCCC(NC(C)C(=O)N1C(C(=O)O)CC2CCCCc3c(c4cnc3[pH]4)CC21)C(=O)OCC",
                    0.8226589066968623
                ],
                [
                    "CCCC(NC(C)C(=O)N1C(C(=O)O)CC2CCCc3c(c4[pH]c3nc4S)CCCC21)C(=O)OCC",
                    0.8224783208299743
                ],
                [
                    "CCCC(NC(C)C(=O)N1C(C(=O)O)CC2CCCc3c(c4[pH]c3nc4F)CCCC21)C(=O)OCC",
                    0.8224783208299743
                ],
                [
                    "CCCC(NC(C)C(=O)N1C(C(=O)O)CC2CCCc3c(S)c4[pH]c3nc4CCCC21)C(=O)OCC",
                    0.8224783208299743
                ],
                [
                    "CCCC(NC(C)C(=O)N1C(C(=O)O)CC2CCCc3c(O)c4[pH]c3nc4CCCC21)C(=O)OCC",
                    0.8224783208299743
                ],
                [
                    "CCCC(NC(C)C(=O)N1C(C(=O)O)CC2CCCc3c(F)c4[pH]c3nc4CCCC21)C(=O)OCC",
                    0.8224783208299743
                ],
                [
                    "CCCC(NC(C)C(=O)N1C(C(=O)O)CC2CCCc3c(C)c4[pH]c3nc4CCCC21)C(=O)OCC",
                    0.8224783208299743
                ],
                [
                    "CCCC(NC(C)C(=O)N1C(C(=O)O)CC2CCCCc3nc4[pH]c3c(c4S)CCC21)C(=O)OCC",
                    0.8224783208299743
                ],
                [
                    "CCCC(NC(C)C(=O)N1C(C(=O)O)CC2CCCCc3nc4[pH]c3c(c4O)CCC21)C(=O)OCC",
                    0.8224783208299743
                ],
                [
                    "CCCC(NC(C)C(=O)N1C(C(=O)O)CC2CCCCc3nc4[pH]c3c(c4F)CCC21)C(=O)OCC",
                    0.8224783208299743
                ],
                [
                    "CCCC(NC(C)C(=O)N1C(C(=O)O)CC2CCCCc3nc4[pH]c3c(S)c4CCC21)C(=O)OCC",
                    0.8224783208299743
                ],
                [
                    "CCCC(NC(C)C(=O)N1C(C(=O)O)CC2CCCCc3nc4[pH]c3c(P)c4CCC21)C(=O)OCC",
                    0.8224783208299743
                ],
                [
                    "CCCC(NC(C)C(=O)N1C(C(=O)O)CC2CCCCc3cc4[pH]c3c(F)c4CCC21)C(=O)OCC",
                    0.8224783208299743
                ],
                [
                    "CCCC(NC(C)C(=O)N1C(C(=O)O)CC2CCCCc3c(c4nc(S)c3[pH]4)CCC21)C(=O)OCC",
                    0.8224783208299743
                ],
                [
                    "CCCC(NC(C)C(=O)N1C(C(=O)O)CC2CCCCc3c(c4nc(P)c3[pH]4)CCC21)C(=O)OCC",
                    0.8224783208299743
                ],
                [
                    "CCCC(NC(C)C(=O)N1C(C(=O)O)CC2CCCCc3c(c4[pH]c3nc4P)CCC21)C(=O)OCC",
                    0.8224783208299743
                ],
                [
                    "CCCC(NC(C)C(=O)N1C(C(=O)O)CC2CCCCc3c(c4[pH]c3nc4Cl)CCC21)C(=O)OCC",
                    0.8224783208299743
                ],
                [
                    "CCCC(NC(C)C(=O)N1C(C(=O)O)CC2CCCCc3c(S)c4nc(c3[pH]4)CCC21)C(=O)OCC",
                    0.8224783208299743
                ],
                [
                    "CCCC(NC(C)C(=O)N1C(C(=O)O)CC2CCCCc3c(O)c4nc(c3[pH]4)CCC21)C(=O)OCC",
                    0.8224783208299743
                ],
                [
                    "CCCC(NC(C)C(=O)N1C(C(=O)O)CC2CCCCc3c(N)c4nc(c3[pH]4)CCC21)C(=O)OCC",
                    0.8224783208299743
                ],
                [
                    "CCCC(NC(C)C(=O)N1C(C(=O)O)CC2CCCCc3c(F)c4nc(c3[pH]4)CCC21)C(=O)OCC",
                    0.8224783208299743
                ],
                [
                    "CCCC(NC(C)C(=O)N1C(C(=O)O)CC2CCCCc3c(C)c4nc(c3[pH]4)CCC21)C(=O)OCC",
                    0.8224783208299743
                ],
                [
                    "CCCC(NC(C)C(=O)N1C(C(=O)O)CC2CCCCc3c(Br)c4nc(c3[pH]4)CCC21)C(=O)OCC",
                    0.8224783208299743
                ],
                [
                    "CCCC(NC(C)C(=O)N1C(C(=O)O)CC2CCCCC(c3cc4nc(O)c3s4)CC21)C(=O)OCC",
                    0.8224783208299743
                ],
                [
                    "CCCC(NC(C)C(=O)N1C(C(=O)O)CC2CCCCC(c3cc4nc(O)c3[pH]4)CC21)C(=O)OCC",
                    0.8224783208299743
                ],
                [
                    "CCCC(NC(C)C(=O)N1C(C(=O)O)CC2CCCCC(c3cc4nc(N)c3[pH]4)CC21)C(=O)OCC",
                    0.8224783208299743
                ],
                [
                    "CCCC(NC(C)C(=O)N1C(C(=O)O)CC2CCCCC(c3cc4nc(F)c3s4)CC21)C(=O)OCC",
                    0.8224783208299743
                ],
                [
                    "CCCC(NC(C)C(=O)N1C(C(=O)O)CC2CCCCC(c3cc4nc(F)c3[pH]4)CC21)C(=O)OCC",
                    0.8224783208299743
                ],
                [
                    "CCCC(NC(C)C(=O)N1C(C(=O)O)CC2CCCCC(c3cc4nc(F)c3[nH]4)CC21)C(=O)OCC",
                    0.8224783208299743
                ],
                [
                    "CCCC(NC(C)C(=O)N1C(C(=O)O)CC2CCCCC(c3cc4nc(Cl)c3s4)CC21)C(=O)OCC",
                    0.8224783208299743
                ],
                [
                    "CCCC(NC(C)C(=O)N1C(C(=O)O)CC2CCCCC(c3cc4nc(Cl)c3[nH]4)CC21)C(=O)OCC",
                    0.8224783208299743
                ],
                [
                    "CCCC(NC(C)C(=O)N1C(C(=O)O)CC2CCCCC(c3cc4[pH]c3nc4O)CC21)C(=O)OCC",
                    0.8224783208299743
                ],
                [
                    "CCCC(NC(C)C(=O)N1C(C(=O)O)CC2CCCCC(c3cc4[pH]c3nc4F)CC21)C(=O)OCC",
                    0.8224783208299743
                ],
                [
                    "CCCC(NC(C)C(=O)N1C(C(=O)O)CC2CCCCC(c3cc4[pH]c3nc4Br)CC21)C(=O)OCC",
                    0.8224783208299743
                ],
                [
                    "CCCC(NC(C)C(=O)N1C(C(=O)O)CC2CCCCC(c3cc4[pH]c3cc4S)CC21)C(=O)OCC",
                    0.8224783208299743
                ],
                [
                    "CCCC(NC(C)C(=O)N1C(C(=O)O)CC2CCCCC(c3cc4[pH]c3cc4P)CC21)C(=O)OCC",
                    0.8224783208299743
                ],
                [
                    "CCCC(NC(C)C(=O)N1C(C(=O)O)CC2CCCCC(c3cc4[pH]c3cc4O)CC21)C(=O)OCC",
                    0.8224783208299743
                ],
                [
                    "CCCC(NC(C)C(=O)N1C(C(=O)O)CC2CCCCC(c3cc4[pH]c3cc4F)CC21)C(=O)OCC",
                    0.8224783208299743
                ],
                [
                    "CCCC(NC(C)C(=O)N1C(C(=O)O)CC2CCCCC(c3cc4[pH]c3cc4Cl)CC21)C(=O)OCC",
                    0.8224783208299743
                ],
                [
                    "CCCC(NC(C)C(=O)N1C(C(=O)O)CC2CCCCC(c3c4c5[pH]c3c(S)c5-4)CC21)C(=O)OCC",
                    0.8224783208299743
                ],
                [
                    "CCCC(NC(C)C(=O)N1C(C(=O)O)CC2CCCCC(c3c4c5[pH]c3c(P)c5-4)CC21)C(=O)OCC",
                    0.8224783208299743
                ],
                [
                    "CCCC(NC(C)C(=O)N1C(C(=O)O)CC2CCCCC(c3c4c5[pH]c3c(O)c5-4)CC21)C(=O)OCC",
                    0.8224783208299743
                ],
                [
                    "CCCC(NC(C)C(=O)N1C(C(=O)O)CC2CCCCC(c3c4c5[pH]c3c(N)c5-4)CC21)C(=O)OCC",
                    0.8224783208299743
                ],
                [
                    "CCCC(NC(C)C(=O)N1C(C(=O)O)CC2CCCCC(c3c4c5[pH]c3c(Cl)c5-4)CC21)C(=O)OCC",
                    0.8224783208299743
                ],
                [
                    "CCCC(NC(C)C(=O)N1C(C(=O)O)CC2CCCCC(c3c4c5[pH]c3c(C)c5-4)CC21)C(=O)OCC",
                    0.8224783208299743
                ],
                [
                    "CCCC(NC(C)C(=O)N1C(C(=O)O)CC2CCCCC(c3c(S)c4ncc3[pH]4)CC21)C(=O)OCC",
                    0.8224783208299743
                ],
                [
                    "CCCC(NC(C)C(=O)N1C(C(=O)O)CC2CCCCC(c3c(P)c4ncc3[pH]4)CC21)C(=O)OCC",
                    0.8224783208299743
                ],
                [
                    "CCCC(NC(C)C(=O)N1C(C(=O)O)CC2CCCCC(c3c(P)c4ncc3[nH]4)CC21)C(=O)OCC",
                    0.8224783208299743
                ],
                [
                    "CCCC(NC(C)C(=O)N1C(C(=O)O)CC2CCCCC(c3c(P)c4ccc3[pH]4)CC21)C(=O)OCC",
                    0.8224783208299743
                ],
                [
                    "CCCC(NC(C)C(=O)N1C(C(=O)O)CC2CCCCC(c3c(O)c4ncc3s4)CC21)C(=O)OCC",
                    0.8224783208299743
                ],
                [
                    "CCCC(NC(C)C(=O)N1C(C(=O)O)CC2CCCCC(c3c(O)c4cnc3[pH]4)CC21)C(=O)OCC",
                    0.8224783208299743
                ],
                [
                    "CCCC(NC(C)C(=O)N1C(C(=O)O)CC2CCCCC(c3c(N)c4ncc3s4)CC21)C(=O)OCC",
                    0.8224783208299743
                ],
                [
                    "CCCC(NC(C)C(=O)N1C(C(=O)O)CC2CCCCC(c3c(N)c4ncc3[pH]4)CC21)C(=O)OCC",
                    0.8224783208299743
                ],
                [
                    "CCCC(NC(C)C(=O)N1C(C(=O)O)CC2CCCCC(c3c(N)c4cnc3[pH]4)CC21)C(=O)OCC",
                    0.8224783208299743
                ],
                [
                    "CCCC(NC(C)C(=O)N1C(C(=O)O)CC2CCCCC(c3c(F)c4ncc3s4)CC21)C(=O)OCC",
                    0.8224783208299743
                ],
                [
                    "CCCC(NC(C)C(=O)N1C(C(=O)O)CC2CCCCC(c3c(F)c4ncc3[pH]4)CC21)C(=O)OCC",
                    0.8224783208299743
                ],
                [
                    "CCCC(NC(C)C(=O)N1C(C(=O)O)CC2CCCCC(c3c(F)c4ccc3[pH]4)CC21)C(=O)OCC",
                    0.8224783208299743
                ],
                [
                    "CCCC(NC(C)C(=O)N1C(C(=O)O)CC2CCCCC(c3c(Cl)c4ncc3[nH]4)CC21)C(=O)OCC",
                    0.8224783208299743
                ],
                [
                    "CCCC(NC(C)C(=O)N1C(C(=O)O)CC2CCCCC(c3c(C)c4ncc3[pH]4)CC21)C(=O)OCC",
                    0.8224783208299743
                ],
                [
                    "CCCC(NC(C)C(=O)N1C(C(=O)O)CC2CCCCC(c3c(C)c4ncc3[nH]4)CC21)C(=O)OCC",
                    0.8224783208299743
                ],
                [
                    "CCCC(NC(C)C(=O)N1C(C(=O)O)CC2CCCCC(c3c(C)c4cnc3[pH]4)CC21)C(=O)OCC",
                    0.8224783208299743
                ],
                [
                    "CCCC(NC(C)C(=O)N1C(C(=O)O)CC2CCCCC(c3c(C)c4ccc3[pH]4)CC21)C(=O)OCC",
                    0.8224783208299743
                ],
                [
                    "CCCC(NC(C)C(=O)N1C(C(=O)O)CC2CCCCC(c3c(Br)c4ncc3[pH]4)CC21)C(=O)OCC",
                    0.8224783208299743
                ],
                [
                    "CCCC(NC(C)C(=O)N1C(C(=O)O)CC2CCCCC(S)c3c(c4ncc3[pH]4)CC21)C(=O)OCC",
                    0.8224783208299743
                ],
                [
                    "CCCC(NC(C)C(=O)N1C(C(=O)O)CC2CCCCC(P)c3c(c4ncc3[pH]4)CC21)C(=O)OCC",
                    0.8224783208299743
                ]
            ],
            "execution_time": 345122.5392410755,
            "number_scoring_function_calls": 10399763,
            "metadata": {
                "top_1": 0.8306623862918074,
                "top_10": 0.8306623862918074,
                "top_100": 0.8237438536812947,
                "internal_similarity_max": 1.0,
                "internal_similarity_mean": 0.6374412458031112,
                "internal_similarity_histogram_density": [
                    [
                        0.1,
                        0.0,
                        0.0,
                        0.0,
                        0.0,
                        3.727999999999996,
                        4.158,
                        1.4960000000000004,
                        0.3940000000000001,
                        0.12400000000000003
                    ]
                ],
                "internal_similarity_histogram_bins": [
                    [
                        0.0,
                        0.1,
                        0.2,
                        0.30000000000000004,
                        0.4,
                        0.5,
                        0.6000000000000001,
                        0.7000000000000001,
                        0.8,
                        0.9,
                        1.0
                    ]
                ]
            }
        },
        {
            "benchmark_name": "Amlodipine MPO",
            "score": 0.8989430512713703,
            "optimized_molecules": [
                [
                    "CCOC(=O)C1=C2C1=C(C)NC(COCCN)=C(C(=O)OC)C2c1ccccc1Cl",
                    0.9045340337332909
                ],
                [
                    "CCOC(=O)C1=C(COCCN)NC(C)=C2C(C(=O)OC)=C2C1c1ccccc1Cl",
                    0.9045340337332909
                ],
                [
                    "CCOC(=O)C1=C2C(=C(C)NC(COCCN)=C(C(=O)OC)C2c2ccccc2Cl)C1S",
                    0.9017687137990612
                ],
                [
                    "CCOC(=O)C1=C2C(=C(C)NC(COCCN)=C(C(=O)OC)C2c2ccccc2Cl)C1P",
                    0.9017687137990612
                ],
                [
                    "CCOC(=O)C1=C2C(=C(C)NC(COCCN)=C(C(=O)OC)C2c2ccccc2Cl)C1O",
                    0.9017687137990612
                ],
                [
                    "CCOC(=O)C1=C2C(=C(C)NC(COCCN)=C(C(=O)OC)C2c2ccccc2Cl)C1N",
                    0.9017687137990612
                ],
                [
                    "CCOC(=O)C1=C2C(=C(C)NC(COCCN)=C(C(=O)OC)C2c2ccccc2Cl)C1F",
                    0.9017687137990612
                ],
                [
                    "CCOC(=O)C1=C2C(=C(C)NC(COCCN)=C(C(=O)OC)C2c2ccccc2Cl)C1Cl",
                    0.9017687137990612
                ],
                [
                    "CCOC(=O)C1=C2C(=C(C)NC(COCCN)=C(C(=O)OC)C2c2ccccc2Cl)C1C",
                    0.9017687137990612
                ],
                [
                    "CCOC(=O)C1=C2C(=C(C)NC(COCCN)=C(C(=O)OC)C2c2ccccc2Cl)C1Br",
                    0.9017687137990612
                ],
                [
                    "CCOC(=O)C1=C(COCCN)NC(C)=C2C(=C(C(=O)OC)C2S)C1c1ccccc1Cl",
                    0.9017687137990612
                ],
                [
                    "CCOC(=O)C1=C(COCCN)NC(C)=C2C(=C(C(=O)OC)C2P)C1c1ccccc1Cl",
                    0.9017687137990612
                ],
                [
                    "CCOC(=O)C1=C(COCCN)NC(C)=C2C(=C(C(=O)OC)C2O)C1c1ccccc1Cl",
                    0.9017687137990612
                ],
                [
                    "CCOC(=O)C1=C(COCCN)NC(C)=C2C(=C(C(=O)OC)C2N)C1c1ccccc1Cl",
                    0.9017687137990612
                ],
                [
                    "CCOC(=O)C1=C(COCCN)NC(C)=C2C(=C(C(=O)OC)C2F)C1c1ccccc1Cl",
                    0.9017687137990612
                ],
                [
                    "CCOC(=O)C1=C(COCCN)NC(C)=C2C(=C(C(=O)OC)C2Cl)C1c1ccccc1Cl",
                    0.9017687137990612
                ],
                [
                    "CCOC(=O)C1=C(COCCN)NC(C)=C2C(=C(C(=O)OC)C2C)C1c1ccccc1Cl",
                    0.9017687137990612
                ],
                [
                    "CCOC(=O)C1=C(COCCN)NC(C)=C2C(=C(C(=O)OC)C2Br)C1c1ccccc1Cl",
                    0.9017687137990612
                ],
                [
                    "CCOC(=O)C1=C2C(=C(C)NC(COCCN)=C(C(=O)OC)C2c2ccccc2Cl)C1",
                    0.8894991799933214
                ],
                [
                    "CCOC(=O)C1=C(COCCN)NC(C)=C2CC(C(=O)OC)=C2C1c1ccccc1Cl",
                    0.8894991799933214
                ],
                [
                    "CCOC(=O)C1=C2C(=C(C)NC(COCCN)=C(C(=O)OC)C2c2ccccc2Cl)C1[SH]=S",
                    0.8872621047656614
                ],
                [
                    "CCOC(=O)C1=C2C(=C(C)NC(COCCN)=C(C(=O)OC)C2c2ccccc2Cl)C1[SH]=P",
                    0.8872621047656614
                ],
                [
                    "CCOC(=O)C1=C2C(=C(C)NC(COCCN)=C(C(=O)OC)C2c2ccccc2Cl)C1[SH]=N",
                    0.8872621047656614
                ],
                [
                    "CCOC(=O)C1=C2C(=C(C)NC(COCCN)=C(C(=O)OC)C2c2ccccc2Cl)C1SS",
                    0.8872621047656614
                ],
                [
                    "CCOC(=O)C1=C2C(=C(C)NC(COCCN)=C(C(=O)OC)C2c2ccccc2Cl)C1SN",
                    0.8872621047656614
                ],
                [
                    "CCOC(=O)C1=C2C(=C(C)NC(COCCN)=C(C(=O)OC)C2c2ccccc2Cl)C1SC",
                    0.8872621047656614
                ],
                [
                    "CCOC(=O)C1=C2C(=C(C)NC(COCCN)=C(C(=O)OC)C2c2ccccc2Cl)C1S#[SH]",
                    0.8872621047656614
                ],
                [
                    "CCOC(=O)C1=C2C(=C(C)NC(COCCN)=C(C(=O)OC)C2c2ccccc2Cl)C1S#P",
                    0.8872621047656614
                ],
                [
                    "CCOC(=O)C1=C2C(=C(C)NC(COCCN)=C(C(=O)OC)C2c2ccccc2Cl)C1S#N",
                    0.8872621047656614
                ],
                [
                    "CCOC(=O)C1=C2C(=C(C)NC(COCCN)=C(C(=O)OC)C2c2ccccc2Cl)C1PS",
                    0.8872621047656614
                ],
                [
                    "CCOC(=O)C1=C2C(=C(C)NC(COCCN)=C(C(=O)OC)C2c2ccccc2Cl)C1PO",
                    0.8872621047656614
                ],
                [
                    "CCOC(=O)C1=C2C(=C(C)NC(COCCN)=C(C(=O)OC)C2c2ccccc2Cl)C1PF",
                    0.8872621047656614
                ],
                [
                    "CCOC(=O)C1=C2C(=C(C)NC(COCCN)=C(C(=O)OC)C2c2ccccc2Cl)C1PBr",
                    0.8872621047656614
                ],
                [
                    "CCOC(=O)C1=C2C(=C(C)NC(COCCN)=C(C(=O)OC)C2c2ccccc2Cl)C1P=P",
                    0.8872621047656614
                ],
                [
                    "CCOC(=O)C1=C2C(=C(C)NC(COCCN)=C(C(=O)OC)C2c2ccccc2Cl)C1P=N",
                    0.8872621047656614
                ],
                [
                    "CCOC(=O)C1=C2C(=C(C)NC(COCCN)=C(C(=O)OC)C2c2ccccc2Cl)C1ON",
                    0.8872621047656614
                ],
                [
                    "CCOC(=O)C1=C2C(=C(C)NC(COCCN)=C(C(=O)OC)C2c2ccccc2Cl)C1OC",
                    0.8872621047656614
                ],
                [
                    "CCOC(=O)C1=C2C(=C(C)NC(COCCN)=C(C(=O)OC)C2c2ccccc2Cl)C1OBr",
                    0.8872621047656614
                ],
                [
                    "CCOC(=O)C1=C2C(=C(C)NC(COCCN)=C(C(=O)OC)C2c2ccccc2Cl)C1NS",
                    0.8872621047656614
                ],
                [
                    "CCOC(=O)C1=C2C(=C(C)NC(COCCN)=C(C(=O)OC)C2c2ccccc2Cl)C1NP",
                    0.8872621047656614
                ],
                [
                    "CCOC(=O)C1=C2C(=C(C)NC(COCCN)=C(C(=O)OC)C2c2ccccc2Cl)C1NO",
                    0.8872621047656614
                ],
                [
                    "CCOC(=O)C1=C2C(=C(C)NC(COCCN)=C(C(=O)OC)C2c2ccccc2Cl)C1NCl",
                    0.8872621047656614
                ],
                [
                    "CCOC(=O)C1=C2C(=C(C)NC(COCCN)=C(C(=O)OC)C2c2ccccc2Cl)C1NC",
                    0.8872621047656614
                ],
                [
                    "CCOC(=O)C1=C2C(=C(C)NC(COCCN)=C(C(=O)OC)C2c2ccccc2Cl)C1N=S",
                    0.8872621047656614
                ],
                [
                    "CCOC(=O)C1=C2C(=C(C)NC(COCCN)=C(C(=O)OC)C2c2ccccc2Cl)C1N=N",
                    0.8872621047656614
                ],
                [
                    "CCOC(=O)C1=C2C(=C(C)NC(COCCN)=C(C(=O)OC)C2c2ccccc2Cl)C1CP",
                    0.8872621047656614
                ],
                [
                    "CCOC(=O)C1=C2C(=C(C)NC(COCCN)=C(C(=O)OC)C2c2ccccc2Cl)C1CN",
                    0.8872621047656614
                ],
                [
                    "CCOC(=O)C1=C2C(=C(C)NC(COCCN)=C(C(=O)OC)C2c2ccccc2Cl)C1CC",
                    0.8872621047656614
                ],
                [
                    "CCOC(=O)C1=C2C(=C(C)NC(COCCN)=C(C(=O)OC)C2c2ccccc2Cl)C1CBr",
                    0.8872621047656614
                ],
                [
                    "CCOC(=O)C1=C2C(=C(C)NC(COCCN)=C(C(=O)OC)C2c2ccccc2Cl)C1C=N",
                    0.8872621047656614
                ],
                [
                    "CCOC(=O)C1=C2C(=C(C)NC(COCCN)=C(C(=O)OC)C2c2ccccc2Cl)C1C#[SH]",
                    0.8872621047656614
                ],
                [
                    "CCOC(=O)C1=C2C(=C(C)NC(COCCN)=C(C(=O)OC)C2c2ccccc2Cl)C1C#P",
                    0.8872621047656614
                ],
                [
                    "CCOC(=O)C1=C2C(=C(C)NC(COCCN)=C(C(=O)OC)C2c2ccccc2Cl)C1C#N",
                    0.8872621047656614
                ],
                [
                    "CCOC(=O)C1=C(COCCN)NC(C)=C2C(=C(C(=O)OC)C2[SH]=S)C1c1ccccc1Cl",
                    0.8872621047656614
                ],
                [
                    "CCOC(=O)C1=C(COCCN)NC(C)=C2C(=C(C(=O)OC)C2[SH]=P)C1c1ccccc1Cl",
                    0.8872621047656614
                ],
                [
                    "CCOC(=O)C1=C(COCCN)NC(C)=C2C(=C(C(=O)OC)C2SP)C1c1ccccc1Cl",
                    0.8872621047656614
                ],
                [
                    "CCOC(=O)C1=C(COCCN)NC(C)=C2C(=C(C(=O)OC)C2SO)C1c1ccccc1Cl",
                    0.8872621047656614
                ],
                [
                    "CCOC(=O)C1=C(COCCN)NC(C)=C2C(=C(C(=O)OC)C2SN)C1c1ccccc1Cl",
                    0.8872621047656614
                ],
                [
                    "CCOC(=O)C1=C(COCCN)NC(C)=C2C(=C(C(=O)OC)C2SF)C1c1ccccc1Cl",
                    0.8872621047656614
                ],
                [
                    "CCOC(=O)C1=C(COCCN)NC(C)=C2C(=C(C(=O)OC)C2SC)C1c1ccccc1Cl",
                    0.8872621047656614
                ],
                [
                    "CCOC(=O)C1=C(COCCN)NC(C)=C2C(=C(C(=O)OC)C2S#[SH])C1c1ccccc1Cl",
                    0.8872621047656614
                ],
                [
                    "CCOC(=O)C1=C(COCCN)NC(C)=C2C(=C(C(=O)OC)C2S#N)C1c1ccccc1Cl",
                    0.8872621047656614
                ],
                [
                    "CCOC(=O)C1=C(COCCN)NC(C)=C2C(=C(C(=O)OC)C2PS)C1c1ccccc1Cl",
                    0.8872621047656614
                ],
                [
                    "CCOC(=O)C1=C(COCCN)NC(C)=C2C(=C(C(=O)OC)C2PN)C1c1ccccc1Cl",
                    0.8872621047656614
                ],
                [
                    "CCOC(=O)C1=C(COCCN)NC(C)=C2C(=C(C(=O)OC)C2PF)C1c1ccccc1Cl",
                    0.8872621047656614
                ],
                [
                    "CCOC(=O)C1=C(COCCN)NC(C)=C2C(=C(C(=O)OC)C2PBr)C1c1ccccc1Cl",
                    0.8872621047656614
                ],
                [
                    "CCOC(=O)C1=C(COCCN)NC(C)=C2C(=C(C(=O)OC)C2P=P)C1c1ccccc1Cl",
                    0.8872621047656614
                ],
                [
                    "CCOC(=O)C1=C(COCCN)NC(C)=C2C(=C(C(=O)OC)C2P=O)C1c1ccccc1Cl",
                    0.8872621047656614
                ],
                [
                    "CCOC(=O)C1=C(COCCN)NC(C)=C2C(=C(C(=O)OC)C2P=N)C1c1ccccc1Cl",
                    0.8872621047656614
                ],
                [
                    "CCOC(=O)C1=C(COCCN)NC(C)=C2C(=C(C(=O)OC)C2OS)C1c1ccccc1Cl",
                    0.8872621047656614
                ],
                [
                    "CCOC(=O)C1=C(COCCN)NC(C)=C2C(=C(C(=O)OC)C2OP)C1c1ccccc1Cl",
                    0.8872621047656614
                ],
                [
                    "CCOC(=O)C1=C(COCCN)NC(C)=C2C(=C(C(=O)OC)C2OO)C1c1ccccc1Cl",
                    0.8872621047656614
                ],
                [
                    "CCOC(=O)C1=C(COCCN)NC(C)=C2C(=C(C(=O)OC)C2ON)C1c1ccccc1Cl",
                    0.8872621047656614
                ],
                [
                    "CCOC(=O)C1=C(COCCN)NC(C)=C2C(=C(C(=O)OC)C2OF)C1c1ccccc1Cl",
                    0.8872621047656614
                ],
                [
                    "CCOC(=O)C1=C(COCCN)NC(C)=C2C(=C(C(=O)OC)C2OCl)C1c1ccccc1Cl",
                    0.8872621047656614
                ],
                [
                    "CCOC(=O)C1=C(COCCN)NC(C)=C2C(=C(C(=O)OC)C2OC)C1c1ccccc1Cl",
                    0.8872621047656614
                ],
                [
                    "CCOC(=O)C1=C(COCCN)NC(C)=C2C(=C(C(=O)OC)C2OBr)C1c1ccccc1Cl",
                    0.8872621047656614
                ],
                [
                    "CCOC(=O)C1=C(COCCN)NC(C)=C2C(=C(C(=O)OC)C2NS)C1c1ccccc1Cl",
                    0.8872621047656614
                ],
                [
                    "CCOC(=O)C1=C(COCCN)NC(C)=C2C(=C(C(=O)OC)C2NP)C1c1ccccc1Cl",
                    0.8872621047656614
                ],
                [
                    "CCOC(=O)C1=C(COCCN)NC(C)=C2C(=C(C(=O)OC)C2NO)C1c1ccccc1Cl",
                    0.8872621047656614
                ],
                [
                    "CCOC(=O)C1=C(COCCN)NC(C)=C2C(=C(C(=O)OC)C2NN)C1c1ccccc1Cl",
                    0.8872621047656614
                ],
                [
                    "CCOC(=O)C1=C(COCCN)NC(C)=C2C(=C(C(=O)OC)C2NF)C1c1ccccc1Cl",
                    0.8872621047656614
                ],
                [
                    "CCOC(=O)C1=C(COCCN)NC(C)=C2C(=C(C(=O)OC)C2NCl)C1c1ccccc1Cl",
                    0.8872621047656614
                ],
                [
                    "CCOC(=O)C1=C(COCCN)NC(C)=C2C(=C(C(=O)OC)C2N=S)C1c1ccccc1Cl",
                    0.8872621047656614
                ],
                [
                    "CCOC(=O)C1=C(COCCN)NC(C)=C2C(=C(C(=O)OC)C2N=P)C1c1ccccc1Cl",
                    0.8872621047656614
                ],
                [
                    "CCOC(=O)C1=C(COCCN)NC(C)=C2C(=C(C(=O)OC)C2N=O)C1c1ccccc1Cl",
                    0.8872621047656614
                ],
                [
                    "CCOC(=O)C1=C(COCCN)NC(C)=C2C(=C(C(=O)OC)C2N=N)C1c1ccccc1Cl",
                    0.8872621047656614
                ],
                [
                    "CCOC(=O)C1=C(COCCN)NC(C)=C2C(=C(C(=O)OC)C2CS)C1c1ccccc1Cl",
                    0.8872621047656614
                ],
                [
                    "CCOC(=O)C1=C(COCCN)NC(C)=C2C(=C(C(=O)OC)C2CP)C1c1ccccc1Cl",
                    0.8872621047656614
                ],
                [
                    "CCOC(=O)C1=C(COCCN)NC(C)=C2C(=C(C(=O)OC)C2CO)C1c1ccccc1Cl",
                    0.8872621047656614
                ],
                [
                    "CCOC(=O)C1=C(COCCN)NC(C)=C2C(=C(C(=O)OC)C2CF)C1c1ccccc1Cl",
                    0.8872621047656614
                ],
                [
                    "CCOC(=O)C1=C(COCCN)NC(C)=C2C(=C(C(=O)OC)C2CC)C1c1ccccc1Cl",
                    0.8872621047656614
                ],
                [
                    "CCOC(=O)C1=C(COCCN)NC(C)=C2C(=C(C(=O)OC)C2C#N)C1c1ccccc1Cl",
                    0.8872621047656614
                ],
                [
                    "C=[SH]C1C2=C(C)NC(COCCN)=C(C(=O)OC)C(c3ccccc3Cl)C2=C1C(=O)OCC",
                    0.8872621047656614
                ],
                [
                    "C=PC1C2=C(C)NC(COCCN)=C(C(=O)OCC)C(c3ccccc3Cl)C2=C1C(=O)OC",
                    0.8872621047656614
                ],
                [
                    "C=NC1C2=C(C)NC(COCCN)=C(C(=O)OC)C(c3ccccc3Cl)C2=C1C(=O)OCC",
                    0.8872621047656614
                ],
                [
                    "C=CC1C2=C(C)NC(COCCN)=C(C(=O)OC)C(c3ccccc3Cl)C2=C1C(=O)OCC",
                    0.8872621047656614
                ],
                [
                    "C#SC1C2=C(C)NC(COCCN)=C(C(=O)OCC)C(c3ccccc3Cl)C2=C1C(=O)OC",
                    0.8872621047656614
                ],
                [
                    "C#SC1C2=C(C)NC(COCCN)=C(C(=O)OC)C(c3ccccc3Cl)C2=C1C(=O)OCC",
                    0.8872621047656614
                ],
                [
                    "C#CC1C2=C(C)NC(COCCN)=C(C(=O)OCC)C(c3ccccc3Cl)C2=C1C(=O)OC",
                    0.8872621047656614
                ]
            ],
            "execution_time": 205841.7339656353,
            "number_scoring_function_calls": 7185013,
            "metadata": {
                "top_1": 0.9045340337332909,
                "top_10": 0.9023217777859072,
                "top_100": 0.8899733422949128,
                "internal_similarity_max": 1.0,
                "internal_similarity_mean": 0.7732966972252878,
                "internal_similarity_histogram_density": [
                    [
                        0.1,
                        0.0,
                        0.0,
                        0.0,
                        0.0,
                        0.0,
                        0.0,
                        7.558000000000002,
                        2.2660000000000005,
                        0.07600000000000001
                    ]
                ],
                "internal_similarity_histogram_bins": [
                    [
                        0.0,
                        0.1,
                        0.2,
                        0.30000000000000004,
                        0.4,
                        0.5,
                        0.6000000000000001,
                        0.7000000000000001,
                        0.8,
                        0.9,
                        1.0
                    ]
                ]
            }
        },
        {
            "benchmark_name": "Sitagliptin MPO",
            "score": 0.9171954343171804,
            "optimized_molecules": [
                [
                    "N=CC1C2C3C(F)C(F)C(N(C=O)C(F)C=C=CF)C2(N(C=O)C(F)F)NC13Br",
                    0.9171954343171809
                ],
                [
                    "N=CC1(N(C=O)C(F)F)NC2C3C2C(F)C1(C(F)N(C=O)C(F)C=C=CBr)C3F",
                    0.9171954343171809
                ],
                [
                    "N=CC1(N(C=O)C(F)F)NC2C3C2C(F)(C3C(F)N(C=O)C(F)C=C=CF)C1Br",
                    0.9171954343171809
                ],
                [
                    "N=CC1(N(C=O)C(F)F)NC2C3C(F)C(C23)C(F)(Br)C1N(C=O)C(F)C=C=CF",
                    0.9171954343171809
                ],
                [
                    "N=CC1(N(C=O)C(F)F)NC2C3C(F)C(C21)C(F)(F)C3N(C=O)C(F)C=C=CBr",
                    0.9171954343171809
                ],
                [
                    "N=CC1(N(C=O)C(F)F)NC2C3C(C(F)C(N(C=O)C(F)C=C=CF)C21)C3(F)Br",
                    0.9171954343171809
                ],
                [
                    "N=CC(NC1C2C3C1C3(F)C(F)(N(C=O)C(F)C=C=CBr)C2F)N(C=O)C(F)F",
                    0.9171954343171809
                ],
                [
                    "N=CC(NC1C2C3C(F)C2C(F)(N(C=O)C(F)C=C=CF)C13Br)N(C=O)C(F)F",
                    0.9171954343171809
                ],
                [
                    "N=CC(NC1C2C3C(F)C1(C(F)N(C=O)C(F)C=C=CBr)C32F)N(C=O)C(F)F",
                    0.9171954343171809
                ],
                [
                    "N=CC(NC1C2C(N(C=O)C(F)C=C=CF)C3(F)C1C3C2(F)Br)N(C=O)C(F)F",
                    0.9171954343171809
                ],
                [
                    "N=CC(NC1C2C(F)C3(C12)C(Br)C3(F)N(C=O)C(F)C=C=CF)N(C=O)C(F)F",
                    0.9171954343171809
                ],
                [
                    "N=CC(NC(F)F)N(C=O)C1C2C1C1(F)C2C(F)C1(Br)N(C=O)C(F)C=C=CF",
                    0.9171954343171809
                ],
                [
                    "N=CC(NC(F)F)N(C=O)C1C2C1C1(F)C(C(F)N(C=O)C(F)C=C=CBr)C21F",
                    0.9171954343171809
                ],
                [
                    "N=CC(NC(F)F)N(C=O)C12C3C(F)C(C31)C2(F)C(F)N(C=O)C(F)C=C=CBr",
                    0.9171954343171809
                ],
                [
                    "N=CC(NC(F)F)N(C=O)C12C(F)C3C1C2C(N(C=O)C(F)C=C=CF)C3(F)Br",
                    0.9171954343171809
                ],
                [
                    "N=CC(N(C=O)C(F)F)N(C=O)C1NC(F)(C=C=CF)C2C(F)C(F)C3C(Br)C312",
                    0.9171954343171809
                ],
                [
                    "N=CC(N(C=O)C(F)F)N(C=O)C1C2C3NC(F)C2(C=C=CF)C(C3F)C1(F)Br",
                    0.9171954343171809
                ],
                [
                    "N=CC(N(C=O)C(F)F)N(C=O)C1C2C3NC(F)C1C(C=C=CF)(C2F)C3(F)Br",
                    0.9171954343171809
                ],
                [
                    "N=CC(N(C=O)C(F)F)N(C=O)C1C2C3NC(F)(C=C=CF)C(C(F)Br)(C3F)C21",
                    0.9171954343171809
                ],
                [
                    "N=CC(N(C=O)C(F)F)N(C=O)C1C2C3NC(C=C=CF)C(C(F)F)(C21)C3(F)Br",
                    0.9171954343171809
                ],
                [
                    "N=CC(N(C=O)C(F)F)N(C=O)C1C2C3C(F)NC(C=C=CF)C(F)C21C3(F)Br",
                    0.9171954343171809
                ],
                [
                    "N=CC(N(C=O)C(F)F)N(C=O)C1C2C3C(F)C2C1(C=C=CBr)NC(F)(F)C3F",
                    0.9171954343171809
                ],
                [
                    "N=CC(N(C=O)C(F)F)N(C=O)C1C2C3C(F)C21C3(C=C=CF)NC(F)C(F)Br",
                    0.9171954343171809
                ],
                [
                    "N=CC(N(C=O)C(F)F)N(C=O)C1C2C3C(F)C(C=C=CF)NC(Br)(C21)C3(F)F",
                    0.9171954343171809
                ],
                [
                    "N=CC(N(C=O)C(F)F)N(C=O)C1C2C3C(C=C=CF)NC21C(F)(Br)C3C(F)F",
                    0.9171954343171809
                ],
                [
                    "N=CC(N(C=O)C(F)F)N(C=O)C1C2C3C(C(F)C=C=CBr)C(F)(F)NC3C21F",
                    0.9171954343171809
                ],
                [
                    "N=CC(N(C=O)C(F)F)N(C=O)C1C2C3C(C(F)C3(F)NC(F)C=C=CBr)C21F",
                    0.9171954343171809
                ],
                [
                    "N=CC(N(C=O)C(F)F)N(C=O)C1C2C3C(C(F)C2(Br)NC(F)C=C=CF)C31F",
                    0.9171954343171809
                ],
                [
                    "N=CC(N(C=O)C(F)F)N(C=O)C1C2C3C(Br)(C(F)F)C(NC(F)C=C=CF)C213",
                    0.9171954343171809
                ],
                [
                    "N=CC(N(C=O)C(F)F)N(C=O)C1C2C3(F)C(C(F)C(Br)NC(F)C=C=CF)C123",
                    0.9171954343171809
                ],
                [
                    "N=CC(N(C=O)C(F)F)N(C=O)C1C2C3(C(F)Br)C(C=C=CF)NC(F)C12C3F",
                    0.9171954343171809
                ],
                [
                    "N=CC(N(C=O)C(F)F)N(C=O)C1C2C1C1(F)NC(F)C(C1Br)C2(F)C=C=CF",
                    0.9171954343171809
                ],
                [
                    "N=CC(N(C=O)C(F)F)N(C=O)C1C2C1C1(F)C(C=C=CBr)NC(F)C(F)(F)C21",
                    0.9171954343171809
                ],
                [
                    "N=CC(N(C=O)C(F)F)N(C=O)C1C2C1C1(C(C=C=CF)NC(Br)C1F)C2(F)F",
                    0.9171954343171809
                ],
                [
                    "N=CC(N(C=O)C(F)F)N(C=O)C1C2C1C(F)(F)C2C1(F)NC(C=C=CBr)C1F",
                    0.9171954343171809
                ],
                [
                    "N=CC(N(C=O)C(F)F)N(C=O)C1C2C1C(F)(F)C2C1(Br)C(F)NC1C=C=CF",
                    0.9171954343171809
                ],
                [
                    "N=CC(N(C=O)C(F)F)N(C=O)C1C2C(NC(F)C=C=CF)C3C(Br)C21C3(F)F",
                    0.9171954343171809
                ],
                [
                    "N=CC(N(C=O)C(F)F)N(C=O)C1C2C(NC(F)C=C=CF)(C(F)Br)C3C(F)C132",
                    0.9171954343171809
                ],
                [
                    "N=CC(N(C=O)C(F)F)N(C=O)C1C2C(F)C3C(F)C(F)(Br)NC3(C=C=CF)C21",
                    0.9171954343171809
                ],
                [
                    "N=CC(N(C=O)C(F)F)N(C=O)C1C2C(F)C3C(C2(F)NC(F)C=C=CBr)C31F",
                    0.9171954343171809
                ],
                [
                    "N=CC(N(C=O)C(F)F)N(C=O)C1C2C(F)C3C(Br)C(F)NC2(F)C31C=C=CF",
                    0.9171954343171809
                ],
                [
                    "N=CC(N(C=O)C(F)F)N(C=O)C1C2C(F)C3(C=C=CF)C(Br)C(F)NC2(F)C13",
                    0.9171954343171809
                ],
                [
                    "N=CC(N(C=O)C(F)F)N(C=O)C1C2C(F)C3(C(F)NC(F)C3C=C=CBr)C21F",
                    0.9171954343171809
                ],
                [
                    "N=CC(N(C=O)C(F)F)N(C=O)C1C2C(F)C3(C(C=C=CF)NC(F)(Br)C3F)C21",
                    0.9171954343171809
                ],
                [
                    "N=CC(N(C=O)C(F)F)N(C=O)C1C2C(F)C2C12C(F)C2(Br)NC(F)C=C=CF",
                    0.9171954343171809
                ],
                [
                    "N=CC(N(C=O)C(F)F)N(C=O)C1C2C(F)C23C1C3(Br)C(F)NC(F)C=C=CF",
                    0.9171954343171809
                ],
                [
                    "N=CC(N(C=O)C(F)F)N(C=O)C1C2C(F)C23C(C=C=CF)NC(Br)(C(F)F)C13",
                    0.9171954343171809
                ],
                [
                    "N=CC(N(C=O)C(F)F)N(C=O)C1C2C(F)C(F)NC(F)(C=C=CBr)C13C(F)C23",
                    0.9171954343171809
                ],
                [
                    "N=CC(N(C=O)C(F)F)N(C=O)C1C2C(F)C(F)(F)NC(C=C=CBr)C13C(F)C23",
                    0.9171954343171809
                ],
                [
                    "N=CC(N(C=O)C(F)F)N(C=O)C1C2C(F)C(C=C=CF)C3C(F)C(F)(Br)NC321",
                    0.9171954343171809
                ],
                [
                    "N=CC(N(C=O)C(F)F)N(C=O)C1C2C(F)C(C3NC(F)(C=C=CBr)C3(F)F)C21",
                    0.9171954343171809
                ],
                [
                    "N=CC(N(C=O)C(F)F)N(C=O)C1C2C(F)(F)C3C(NC(F)C=C=CBr)C(F)C132",
                    0.9171954343171809
                ],
                [
                    "N=CC(N(C=O)C(F)F)N(C=O)C1C2C(F)(F)C3C(C=C=CBr)NC(F)C(F)C132",
                    0.9171954343171809
                ],
                [
                    "N=CC(N(C=O)C(F)F)N(C=O)C1C2C(F)(F)C3C(Br)C3C12NC(F)C=C=CF",
                    0.9171954343171809
                ],
                [
                    "N=CC(N(C=O)C(F)F)N(C=O)C1C2C(F)(C=C=CF)NC(C(F)Br)C3C(F)C312",
                    0.9171954343171809
                ],
                [
                    "N=CC(N(C=O)C(F)F)N(C=O)C1C2C(C=C=CF)NC3C(F)(F)C(C(F)Br)C213",
                    0.9171954343171809
                ],
                [
                    "N=CC(N(C=O)C(F)F)N(C=O)C1C2C(C=C=CF)NC3(F)C(F)C2C(F)(Br)C13",
                    0.9171954343171809
                ],
                [
                    "N=CC(N(C=O)C(F)F)N(C=O)C1C2C(C=C=CF)NC(F)C3C1(F)C23C(F)Br",
                    0.9171954343171809
                ],
                [
                    "N=CC(N(C=O)C(F)F)N(C=O)C1C2C(C=C=CF)NC(F)C13C(Br)C2C3(F)F",
                    0.9171954343171809
                ],
                [
                    "N=CC(N(C=O)C(F)F)N(C=O)C1C2C(C=C=CF)NC(F)(C3C(F)C23)C1(F)Br",
                    0.9171954343171809
                ],
                [
                    "N=CC(N(C=O)C(F)F)N(C=O)C1C2C(C(F)Br)C3C(NC3(F)C=C=CF)C21F",
                    0.9171954343171809
                ],
                [
                    "N=CC(N(C=O)C(F)F)N(C=O)C1C2C(C(F)Br)C3C(NC1(F)C=C=CF)C23F",
                    0.9171954343171809
                ],
                [
                    "N=CC(N(C=O)C(F)F)N(C=O)C1C2(F)C3C(Br)C3C12C(F)NC(F)C=C=CF",
                    0.9171954343171809
                ],
                [
                    "N=CC(N(C=O)C(F)F)N(C=O)C1C(F)C2NC(F)(C=C=CF)C3C1C2C3(F)Br",
                    0.9171954343171809
                ],
                [
                    "N=CC(N(C=O)C(F)F)N(C=O)C1C(F)C2C(C=C=CBr)C3C(F)(F)NC2C13F",
                    0.9171954343171809
                ],
                [
                    "N=CC(N(C=O)C(F)F)N(C=O)C1C(F)C2C(C=C=CBr)C3(F)C1C(F)NC23F",
                    0.9171954343171809
                ],
                [
                    "N=CC(N(C=O)C(F)F)N(C=O)C1C(F)C2C(C=C=CBr)C3(F)C(F)NC2(F)C13",
                    0.9171954343171809
                ],
                [
                    "N=CC(N(C=O)C(F)F)N(C=O)C1C(F)C12C1C(F)NC2C(F)(F)C1C=C=CBr",
                    0.9171954343171809
                ],
                [
                    "N=CC(N(C=O)C(F)F)N(C=O)C12C3C(F)C(C(C=C=CF)NC(Br)C1(F)F)C32",
                    0.9171954343171809
                ],
                [
                    "N=CC(N(C=O)C(F)F)N(C=O)C12C3C(C(F)Br)C(F)NC(C=C=CF)C1(F)C32",
                    0.9171954343171809
                ],
                [
                    "N=CC(N(C=O)C(F)F)N(C=O)C12C(F)C3C1C2C(Br)C(F)NC3(F)C=C=CF",
                    0.9171954343171809
                ],
                [
                    "N=CC(N(C=O)C(F)F)N(C=O)C12C(F)C3C(C(F)NC(F)C=C=CBr)C1C32F",
                    0.9171954343171809
                ],
                [
                    "N=CC(N(C=O)C(F)F)N(C=O)C12C(F)C1C1C(F)C1C(C=C=CF)NC2(F)Br",
                    0.9171954343171809
                ],
                [
                    "N=CC(N(C=O)C(F)F)N(C=O)C12C(F)C1C1(C=C=CBr)C(F)NC(F)C2C1F",
                    0.9171954343171809
                ],
                [
                    "N=CC(N(C=O)C(F)F)N(C=O)C12C(C=C=CF)NC(C(F)F)C13C(C(F)Br)C32",
                    0.9171954343171809
                ],
                [
                    "N=CC(N(C=O)C(F)F)N(C=O)C12C(C(F)NC(F)C=C=CBr)C(F)C13C(F)C32",
                    0.9171954343171809
                ],
                [
                    "N=CC(N(C=O)C(F)F)N(C=O)C12C(C(F)Br)C(F)C3C(F)NC1(C=C=CF)C32",
                    0.9171954343171809
                ],
                [
                    "N=CC(N(C=O)C(F)F)N(C=O)C1(F)C2C3NC(C=C=CF)C(C(F)Br)C21C3F",
                    0.9171954343171809
                ],
                [
                    "N=CC(N(C=O)C(F)F)N(C=O)C1(F)C2C3C(C=C=CF)NC(C(F)Br)C21C3F",
                    0.9171954343171809
                ],
                [
                    "N=CC(N(C=O)C(F)F)N(C=O)C1(F)C2C(NC(F)C=C=CF)C3C(Br)C3C21F",
                    0.9171954343171809
                ],
                [
                    "N=CC(N(C=O)C(F)F)N(C=O)C1(F)C2C(NC(F)C=C=CF)C3C(Br)C3(F)C21",
                    0.9171954343171809
                ],
                [
                    "N=CC(N(C=O)C(F)F)N(C=O)C1(F)C2C(NC(F)C=C=CF)C(Br)C23C(F)C31",
                    0.9171954343171809
                ],
                [
                    "N=CC(N(C=O)C(F)F)N(C=O)C1(F)C2C(F)C3C1C3(NC(F)C=C=CBr)C2F",
                    0.9171954343171809
                ],
                [
                    "N=CC(N(C=O)C(F)F)N(C=O)C1(F)C(C=C=CF)NC2C1C1C(C(F)Br)C21F",
                    0.9171954343171809
                ],
                [
                    "N=CC(N(C=O)C(F)F)N(C=O)C1(C=C=CF)C2C3C(C(F)Br)NC(F)C21C3F",
                    0.9171954343171809
                ],
                [
                    "N=CC(N(C=O)C(F)F)N(C=O)C1(C=C=CF)C2C(F)NC3C(C(F)C3(F)Br)C21",
                    0.9171954343171809
                ],
                [
                    "N=CC(N(C=O)C(F)F)N(C=O)C1(Br)NC2C(F)C3C(F)C3(C(F)C=C=CF)C21",
                    0.9171954343171809
                ],
                [
                    "N=CC(N(C=O)C(F)F)N(C=O)C1(Br)C2C(F)NC3C(F)C2C(F)C31C=C=CF",
                    0.9171954343171809
                ],
                [
                    "N=CC(N(C=O)C(F)F)N(C=O)C(F)C1C2NC(F)(C=C=CBr)C(F)C3C2C13F",
                    0.9171954343171809
                ],
                [
                    "N=CC(N(C=O)C(F)F)N(C=O)C(F)C1C2NC(F)(C=C=CBr)C(F)C3(F)C2C13",
                    0.9171954343171809
                ],
                [
                    "N=CC(N(C=O)C(F)F)N(C=O)C(F)C1C2C3NC(F)(C=C=CBr)C(F)(C3F)C21",
                    0.9171954343171809
                ],
                [
                    "N=CC(N(C=O)C(F)F)N(C=O)C(F)C1C2C3NC(C=C=CF)C3C1(Br)C2(F)F",
                    0.9171954343171809
                ],
                [
                    "N=CC(N(C=O)C(F)F)N(C=O)C(F)C1C2C(NC(F)C=C=CBr)C23C(F)C13F",
                    0.9171954343171809
                ],
                [
                    "N=CC(N(C=O)C(F)F)N(C=O)C(F)C1C2C(F)C2C2NC1(C=C=CF)C2(F)Br",
                    0.9171954343171809
                ],
                [
                    "N=CC(N(C=O)C(F)F)N(C=O)C(F)C1C23NC(C=C=CF)C(C2F)C13C(F)Br",
                    0.9171954343171809
                ],
                [
                    "N=CC(N(C=O)C(F)F)N(C=O)C(F)C1C(C=C=CF)NC2C3C(F)C13C2(F)Br",
                    0.9171954343171809
                ],
                [
                    "N=CC(N(C=O)C(F)F)N(C=O)C(F)C12C3C(C=C=CF)NC1C(F)(Br)C(F)C32",
                    0.9171954343171809
                ],
                [
                    "N=CC(N(C=O)C(F)F)N(C=O)C(Br)C1C2(F)NC(C=C=CF)C3C(F)C1(F)C32",
                    0.9171954343171809
                ],
                [
                    "N=CC(N(C=O)C(F)F)N(C=O)C(Br)C1C2(F)NC(C=C=CF)C13C(F)C3C2F",
                    0.9171954343171809
                ],
                [
                    "N=CC(N(C=O)C(F)F)N(C=O)C(Br)C12C(F)NC3C(C=C=CF)C1C2(F)C3F",
                    0.9171954343171809
                ]
            ],
            "execution_time": 1013720.9605526924,
            "number_scoring_function_calls": 36251078,
            "metadata": {
                "top_1": 0.9171954343171809,
                "top_10": 0.9171954343171809,
                "top_100": 0.9171954343171795,
                "internal_similarity_max": 0.8596491228070176,
                "internal_similarity_mean": 0.3877828091088392,
                "internal_similarity_histogram_density": [
                    [
                        0.1,
                        0.0,
                        1.2819999999999996,
                        4.164000000000001,
                        3.468000000000001,
                        0.8879999999999992,
                        0.09400000000000003,
                        0.0020000000000000005,
                        0.0020000000000000005,
                        0.0
                    ]
                ],
                "internal_similarity_histogram_bins": [
                    [
                        0.0,
                        0.1,
                        0.2,
                        0.30000000000000004,
                        0.4,
                        0.5,
                        0.6000000000000001,
                        0.7000000000000001,
                        0.8,
                        0.9,
                        1.0
                    ]
                ]
            }
        },
        {
            "benchmark_name": "Zaleplon MPO",
            "score": 0.7914263242892338,
            "optimized_molecules": [
                [
                    "CCN(C(C)=O)c1cccc(-c2ccnc3c(C#CC=O)cnn23)c1",
                    0.803969143692053
                ],
                [
                    "CCN(C(C)=O)c1cccc(-c2ccnc3c(C#CPO)cnn23)c1",
                    0.793982078592347
                ],
                [
                    "CCN(C(C)=O)c1cccc(-c2ccnc3c(C#COP)cnn23)c1",
                    0.793982078592347
                ],
                [
                    "CCN(C(C)=O)c1cccc(-c2ccnc3c(C#CCF)cnn23)c1",
                    0.793982078592347
                ],
                [
                    "CCN(C(C)=O)c1cccc(-c2ccnc3c(C#CCCl)cnn23)c1",
                    0.793982078592347
                ],
                [
                    "CCN(C(C)=O)c1cccc(-c2ccnc3c(C#CCBr)cnn23)c1",
                    0.793982078592347
                ],
                [
                    "CCN(C(C)=O)c1cccc(-c2ccnc3c(C#CC=P)cnn23)c1",
                    0.793982078592347
                ],
                [
                    "C=PC#Cc1cnn2c(-c3cccc(N(CC)C(C)=O)c3)ccnc12",
                    0.793982078592347
                ],
                [
                    "CCN(C(C)=O)c1cccc(-c2ccnc3c(C#CC(O)F)cnn23)c1",
                    0.7935949136575051
                ],
                [
                    "CCN(C(C)=O)c1cccc(-c2ccnc3c(C#CC(O)Cl)cnn23)c1",
                    0.7935949136575051
                ],
                [
                    "CCN(C(C)=O)c1cccc(-c2ccnc3c(C#CC(O)Br)cnn23)c1",
                    0.7935949136575051
                ],
                [
                    "CCN(C(C)=O)c1cccc(-c2ccnc3c(C#CC(O)=P)cnn23)c1",
                    0.7935949136575051
                ],
                [
                    "CCN(C(C)=O)c1cccc(-c2ccnc3c(C#CC(=O)P)cnn23)c1",
                    0.7935949136575051
                ],
                [
                    "CCN(C(C)=O)c1cccc(-c2ccnc3c(C#CPC=O)cnn23)c1",
                    0.7885561648497321
                ],
                [
                    "CCN(C(C)=O)c1cccc(-c2ccnc3c(C#CP=CO)cnn23)c1",
                    0.7885561648497321
                ],
                [
                    "CCN(C(C)=O)c1cccc(-c2ccnc3c(C#CP4CO4)cnn23)c1",
                    0.7885561648497321
                ],
                [
                    "CCN(C(C)=O)c1cccc(-c2ccnc3c(C#COCF)cnn23)c1",
                    0.7885561648497321
                ],
                [
                    "CCN(C(C)=O)c1cccc(-c2ccnc3c(C#COCCl)cnn23)c1",
                    0.7885561648497321
                ],
                [
                    "CCN(C(C)=O)c1cccc(-c2ccnc3c(C#COCBr)cnn23)c1",
                    0.7885561648497321
                ],
                [
                    "CCN(C(C)=O)c1cccc(-c2ccnc3c(C#COC=P)cnn23)c1",
                    0.7885561648497321
                ],
                [
                    "CCN(C(C)=O)c1cccc(-c2ccnc3c(C#CCP=O)cnn23)c1",
                    0.7885561648497321
                ],
                [
                    "CCN(C(C)=O)c1cccc(-c2ccnc3c(C#CCOF)cnn23)c1",
                    0.7885561648497321
                ],
                [
                    "CCN(C(C)=O)c1cccc(-c2ccnc3c(C#CCOCl)cnn23)c1",
                    0.7885561648497321
                ],
                [
                    "CCN(C(C)=O)c1cccc(-c2ccnc3c(C#CCOBr)cnn23)c1",
                    0.7885561648497321
                ],
                [
                    "CCN(C(C)=O)c1cccc(-c2ccnc3c(C#CC=PO)cnn23)c1",
                    0.7885561648497321
                ],
                [
                    "CCN(C(C)=O)c1cccc(-c2ccnc3c(C#CC4OP4)cnn23)c1",
                    0.7885561648497321
                ],
                [
                    "C=POC#Cc1cnn2c(-c3cccc(N(CC)C(C)=O)c3)ccnc12",
                    0.7885561648497321
                ],
                [
                    "CCN(C(C)=O)c1cccc(-c2ccnc3c(C#S4=C=C4O)cnn23)c1",
                    0.7837367193130107
                ],
                [
                    "CCN(C(C)=O)c1cccc(-c2ccnc3c(C#S4(O)C#C4)cnn23)c1",
                    0.7837367193130107
                ],
                [
                    "CCN(C(C)=O)c1cccc(-c2ccnc3c(C#CC(O)=S)cnn23)c1",
                    0.7837367193130107
                ],
                [
                    "CCN(C(C)=O)c1cccc(-c2ccnc3c(C#CC(=O)S)cnn23)c1",
                    0.7837367193130107
                ],
                [
                    "C#S(=O)C#Cc1cnn2c(-c3cccc(N(CC)C(C)=O)c3)ccnc12",
                    0.7837367193130107
                ],
                [
                    "C#CS(=O)#Cc1cnn2c(-c3cccc(N(CC)C(C)=O)c3)ccnc12",
                    0.7837367193130107
                ],
                [
                    "CCN(C(C)=O)c1cccc(-c2ccnc3c(C#CP)cnn23)c1",
                    0.7803151211091254
                ],
                [
                    "CCN(C(C)=O)c1cccc(-c2ccnc3c(C#[SH]=C=C=O)cnn23)c1",
                    0.7787605628481891
                ],
                [
                    "CCN(C(C)=O)c1cccc(-c2ccnc3c(C#[SH]4C#CO4)cnn23)c1",
                    0.7787605628481891
                ],
                [
                    "CCN(C(C)=O)c1cccc(-c2ccnc3c(C#SC=C=O)cnn23)c1",
                    0.7787605628481891
                ],
                [
                    "CCN(C(C)=O)c1cccc(-c2ccnc3c(C#SC#CO)cnn23)c1",
                    0.7787605628481891
                ],
                [
                    "CCN(C(C)=O)c1cccc(-c2ccnc3c(C#C[SH]=C=O)cnn23)c1",
                    0.7787605628481891
                ],
                [
                    "CCN(C(C)=O)c1cccc(-c2ccnc3c(C#C[SH]4#CO4)cnn23)c1",
                    0.7787605628481891
                ],
                [
                    "CCN(C(C)=O)c1cccc(-c2ccnc3c(C#CSC=O)cnn23)c1",
                    0.7787605628481891
                ],
                [
                    "CCN(C(C)=O)c1cccc(-c2ccnc3c(C#CS4=CO4)cnn23)c1",
                    0.7787605628481891
                ],
                [
                    "CCN(C(C)=O)c1cccc(-c2ccnc3c(C#CS#CO)cnn23)c1",
                    0.7787605628481891
                ],
                [
                    "CCN(C(C)=O)c1cccc(-c2ccnc3c(C#COC=S)cnn23)c1",
                    0.7787605628481891
                ],
                [
                    "CCN(C(C)=O)c1cccc(-c2ccnc3c(C#COC#[SH])cnn23)c1",
                    0.7787605628481891
                ],
                [
                    "CCN(C(C)=O)c1cccc(-c2ccnc3c(C#CC=S=O)cnn23)c1",
                    0.7787605628481891
                ],
                [
                    "CCN(C(C)=O)c1cccc(-c2ccnc3c(C#CC4OS4)cnn23)c1",
                    0.7787605628481891
                ],
                [
                    "CCN(C(C)=O)c1cccc(-c2ccnc3c(C#CC4=[SH]O4)cnn23)c1",
                    0.7787605628481891
                ],
                [
                    "CCN(C(C)=O)c1cccc(-c2ccnc3c(C#CC#[SH]=O)cnn23)c1",
                    0.7787605628481891
                ],
                [
                    "CCN(C(C)=O)c1cccc(-c2ccnc3c(C#CC#SO)cnn23)c1",
                    0.7787605628481891
                ],
                [
                    "C#COS#Cc1cnn2c(-c3cccc(N(CC)C(C)=O)c3)ccnc12",
                    0.7787605628481891
                ],
                [
                    "C#Cc1cnn2c(-c3cccc(N(CC)C(=O)C(C)=O)c3)ccnc12",
                    0.7735006416506128
                ],
                [
                    "C#CC(=O)c1cnn2c(-c3cccc(N(CC)C(C)=O)c3)ccnc12",
                    0.7735006416506128
                ],
                [
                    "CCN(C(C)=O)c1cccc(-c2ccnc3c(C#CO)cnn23)c1",
                    0.7706218909970667
                ],
                [
                    "CC#Cc1cnn2c(-c3cccc(N(CC)C(C)=O)c3)ccnc12",
                    0.7706218909970667
                ],
                [
                    "CCN(C(C)=O)c1cccc(-c2ccnc3c(C=C=C=O)cnn23)c1",
                    0.7685894768121614
                ],
                [
                    "CCN(C(C)=O)c1cccc(-c2ccnc3c(C#[SH]=C=O)cnn23)c1",
                    0.7647591058705235
                ],
                [
                    "CCN(C(C)=O)c1cccc(-c2ccnc3c(C#[SH]4C#C4)cnn23)c1",
                    0.7647591058705235
                ],
                [
                    "CCN(C(C)=O)c1cccc(-c2ccnc3c(C#SC=O)cnn23)c1",
                    0.7647591058705235
                ],
                [
                    "CCN(C(C)=O)c1cccc(-c2ccnc3c(C#S4=CO4)cnn23)c1",
                    0.7647591058705235
                ],
                [
                    "CCN(C(C)=O)c1cccc(-c2ccnc3c(C#S4=C=C4)cnn23)c1",
                    0.7647591058705235
                ],
                [
                    "CCN(C(C)=O)c1cccc(-c2ccnc3c(C#S#CO)cnn23)c1",
                    0.7647591058705235
                ],
                [
                    "CCN(C(C)=O)c1cccc(-c2ccnc3c(C#C[SH]=O)cnn23)c1",
                    0.7647591058705235
                ],
                [
                    "CCN(C(C)=O)c1cccc(-c2ccnc3c(C#CSO)cnn23)c1",
                    0.7647591058705235
                ],
                [
                    "CCN(C(C)=O)c1cccc(-c2ccnc3c(C#COS)cnn23)c1",
                    0.7647591058705235
                ],
                [
                    "CCN(C(C)=O)c1cccc(-c2ccnc3c(C#COC)cnn23)c1",
                    0.7647591058705235
                ],
                [
                    "CCN(C(C)=O)c1cccc(-c2ccnc3c(C#CCO)cnn23)c1",
                    0.7647591058705235
                ],
                [
                    "CCN(C(C)=O)c1cccc(-c2ccnc3c(C#CC=S)cnn23)c1",
                    0.7647591058705235
                ],
                [
                    "CCN(C(C)=O)c1cccc(-c2ccnc3c(C#CC#[SH])cnn23)c1",
                    0.7647591058705235
                ],
                [
                    "C#SC#Cc1cnn2c(-c3cccc(N(CC)C(C)=O)c3)ccnc12",
                    0.7647591058705235
                ],
                [
                    "C#CS#Cc1cnn2c(-c3cccc(N(CC)C(C)=O)c3)ccnc12",
                    0.7647591058705235
                ],
                [
                    "CCN(C(C)=O)c1cccc(-c2ccnc3c(C(P)=C=O)cnn23)c1",
                    0.7638920623619182
                ],
                [
                    "CCN(C(C)=O)c1cccc(-c2ccnc3c(C(O)C#P)cnn23)c1",
                    0.7638920623619182
                ],
                [
                    "CCN(C(C)=O)c1cccc(-c2ccnc3c(C(O)=C=P)cnn23)c1",
                    0.7638920623619182
                ],
                [
                    "C=C=C(F)c1cnn2c(-c3cccc(N(CC)C(C)=O)c3)ccnc12",
                    0.7638920623619182
                ],
                [
                    "C=C=C(Cl)c1cnn2c(-c3cccc(N(CC)C(C)=O)c3)ccnc12",
                    0.7638920623619182
                ],
                [
                    "C=C=C(Br)c1cnn2c(-c3cccc(N(CC)C(C)=O)c3)ccnc12",
                    0.7638920623619182
                ],
                [
                    "C#Cc1cnn2c(-c3cccc(N(CC)C(=O)C(C)=P)c3)ccnc12",
                    0.7638920623619182
                ],
                [
                    "C#CC(F)c1cnn2c(-c3cccc(N(CC)C(C)=O)c3)ccnc12",
                    0.7638920623619182
                ],
                [
                    "C#CC(Cl)c1cnn2c(-c3cccc(N(CC)C(C)=O)c3)ccnc12",
                    0.7638920623619182
                ],
                [
                    "C#CC(Br)c1cnn2c(-c3cccc(N(CC)C(C)=O)c3)ccnc12",
                    0.7638920623619182
                ],
                [
                    "C#CC(=P)c1cnn2c(-c3cccc(N(CC)C(C)=O)c3)ccnc12",
                    0.7638920623619182
                ],
                [
                    "C#CC(O)(F)c1cnn2c(-c3cccc(N(CC)C(C)=O)c3)ccnc12",
                    0.7637706865074504
                ],
                [
                    "C#CC(O)(Cl)c1cnn2c(-c3cccc(N(CC)C(C)=O)c3)ccnc12",
                    0.7637706865074504
                ],
                [
                    "C#CC(O)(Br)c1cnn2c(-c3cccc(N(CC)C(C)=O)c3)ccnc12",
                    0.7637706865074504
                ],
                [
                    "CCN(C(C)=O)c1cccc(-c2ccnc3c4cc(n23)C=C4O)c1",
                    0.7637626158259734
                ],
                [
                    "CCN(C(C)=O)c1cccc(-c2ccnc3c4cc(n23)C(O)=C4)c1",
                    0.7637626158259734
                ],
                [
                    "CCN(C(C)=O)c1cccc(-c2ccnc3c4c(O)c(n23)C=C4)c1",
                    0.7637626158259734
                ],
                [
                    "CCN(C(C)=O)c1cccc(-c2ccnc3c4c(=O)c(cn23)C4)c1",
                    0.7637626158259734
                ],
                [
                    "C=c1oc2cc1n1c(-c3cccc(N(CC)C(C)=O)c3)ccnc21",
                    0.7637626158259734
                ],
                [
                    "CCN(C(C)=O)c1cccc(-c2ccnc3c(C4=C=C4O)cnn23)c1",
                    0.7618176313578489
                ],
                [
                    "CCN(C(C)=O)c1cccc(-c2ccnc3c(C45C=C4O5)cnn23)c1",
                    0.7618176313578489
                ],
                [
                    "CCN(C(C)=O)c1cccc(-c2ccnc3c(C4(O)C#C4)cnn23)c1",
                    0.7618176313578489
                ],
                [
                    "CCN(C(C)=O)c1cccc(-c2ccnc3c(-c4cc4=O)cnn23)c1",
                    0.7618176313578489
                ],
                [
                    "C#Cc1cnn2c(-c3cccc(N(CC(C)=O)C(C)=O)c3)ccnc12",
                    0.7618176313578489
                ],
                [
                    "C=S(F)#Cc1cnn2c(-c3cccc(N(CC)C(C)=O)c3)ccnc12",
                    0.7602775038850339
                ],
                [
                    "C=S(Cl)#Cc1cnn2c(-c3cccc(N(CC)C(C)=O)c3)ccnc12",
                    0.7602775038850339
                ],
                [
                    "C=S(Br)#Cc1cnn2c(-c3cccc(N(CC)C(C)=O)c3)ccnc12",
                    0.7602775038850339
                ],
                [
                    "CCN(C(C)=O)c1cccc(-c2ccnc3c4cc(n23)C2OC42)c1",
                    0.7592566023652966
                ],
                [
                    "CCN(C(C)=O)c1cccc(-c2ccnc3c(C=C=CBr)cnn23)c1",
                    0.7590419049928974
                ]
            ],
            "execution_time": 1014034.9160237312,
            "number_scoring_function_calls": 44422091,
            "metadata": {
                "top_1": 0.803969143692053,
                "top_10": 0.7949033521153492,
                "top_100": 0.7754064770602992,
                "internal_similarity_max": 0.864406779661017,
                "internal_similarity_mean": 0.6569070179616833,
                "internal_similarity_histogram_density": [
                    [
                        0.1,
                        0.0,
                        0.0,
                        0.0,
                        0.3140000000000001,
                        1.1979999999999988,
                        4.984000000000002,
                        3.1080000000000005,
                        0.29600000000000004,
                        0.0
                    ]
                ],
                "internal_similarity_histogram_bins": [
                    [
                        0.0,
                        0.1,
                        0.2,
                        0.30000000000000004,
                        0.4,
                        0.5,
                        0.6000000000000001,
                        0.7000000000000001,
                        0.8,
                        0.9,
                        1.0
                    ]
                ]
            }
        },
        {
            "benchmark_name": "Valsartan SMARTS",
            "score": 0.9996792783220233,
            "optimized_molecules": [
                [
                    "COOC1C(=O)N2CC(N)Nc3cc(c(F)cc3-c3cc4cc-4c3)C12",
                    0.9997257029952009
                ],
                [
                    "COOC1C(=O)N2CC(N)Nc3cc(c(F)cc3-c3c4cccc3-4)C12",
                    0.9997257029952009
                ],
                [
                    "COOC1C(=O)N2CC(N)Nc3c(-c4cc5cc-5c4)ccc(c3F)C12",
                    0.9997257029952009
                ],
                [
                    "COOC1C(=O)N2CC(N)Nc3c(-c4c5cccc4-5)ccc(c3F)C12",
                    0.9997257029952009
                ],
                [
                    "COOC1C(=O)N2C(N)CNc3cc(cc(F)c3-c3cc4cc-4c3)C12",
                    0.9997257029952009
                ],
                [
                    "COOC1C(=O)N2C(N)CNc3cc(c(F)cc3-c3cc4cc-4c3)C12",
                    0.9997257029952009
                ],
                [
                    "COOC1C(=O)N2C(N)CNc3c(-c4cc5cc-5c4)ccc(c3F)C12",
                    0.9997257029952009
                ],
                [
                    "NCNc1cc2cc3c1CN(C=O)Cc1cc-2c2c(F)c1C2OO3",
                    0.9996498034258905
                ],
                [
                    "NCNc1cc2cc3c1CN(C=O)Cc1c4cc(c-2c1F)C4OO3",
                    0.9996498034258905
                ],
                [
                    "NCNc1cc2cc3c1C1c4cc-2c(F)c(c4COO3)CN1C=O",
                    0.9996498034258905
                ],
                [
                    "NCNc1cc2cc3c1C1c4cc(c(c(F)c4-2)CN1C=O)COO3",
                    0.9996498034258905
                ],
                [
                    "NCNc1cc2cc3c1C1c4c-2cc(c(c4F)COO3)CN1C=O",
                    0.9996498034258905
                ],
                [
                    "NCNc1c2cc(c3c1CN(C=O)C3)C1OOc3cc1cc(F)c3-2",
                    0.9996498034258905
                ],
                [
                    "NCNc1c2c(cc3c1-c1c(F)cc4cc1OOC43)CN(C=O)C2",
                    0.9996498034258905
                ],
                [
                    "NCNc1c(F)c2c3c4c1C(c1ccc(cc1-2)COO4)N(C=O)C3",
                    0.9996498034258905
                ],
                [
                    "NCNc1c(-c2c(F)cc3cc2OOC3)cc2c3c1CN(C=O)C23",
                    0.9996498034258905
                ],
                [
                    "NCNc1c(-c2c(F)cc3cc2OOC3)cc2c3c1C2N(C=O)C3",
                    0.9996498034258905
                ],
                [
                    "NCOOC12Pc3cc(-c4ccccc4)cc4c3C1N(C4=O)C2CNBr",
                    0.9996189734597729
                ],
                [
                    "NCC1N2C(=O)c3cc(-c4ccccc4)cc4c3C2C1(OOCNBr)P4",
                    0.9996189734597728
                ],
                [
                    "COOCC12Nc3cccc(c3F)-c3c4cc(cc3-4)C1N(C=O)C2N",
                    0.9996004910462022
                ],
                [
                    "COOCC12Nc3cccc(F)c3-c3c4cc(cc3-4)C1N(C=O)C2N",
                    0.9996004910462022
                ],
                [
                    "COOCC12Nc3cccc(F)c3-c3c4cc(cc3-4)C(C1N)N2C=O",
                    0.9996004910462022
                ],
                [
                    "COOCC12Nc3ccc(F)cc3-c3c4cc(cc3-4)C1N(C=O)C2N",
                    0.9996004910462022
                ],
                [
                    "COOCC12Nc3ccc(F)cc3-c3c4cc(cc3-4)C(C1N)N2C=O",
                    0.9996004910462022
                ],
                [
                    "COOCC12Nc3cc(ccc3F)-c3c4cc(cc3-4)C1N(C=O)C2N",
                    0.9996004910462022
                ],
                [
                    "COOCC12Nc3cc(F)ccc3-c3c4cc(cc3-4)C1N(C=O)C2N",
                    0.9996004910462022
                ],
                [
                    "COOCC12Nc3cc(F)ccc3-c3c4cc(cc3-4)C(C1N)N2C=O",
                    0.9996004910462022
                ],
                [
                    "COOCC12Nc3cc(F)cc(c3)-c3c4cc(cc3-4)C1N(C=O)C2N",
                    0.9996004910462022
                ],
                [
                    "COOCC12Nc3c(F)cccc3-c3c4cc(cc3-4)C1N(C=O)C2N",
                    0.9996004910462022
                ],
                [
                    "COOCC12Nc3c(F)cccc3-c3c4cc(cc3-4)C(C1N)N2C=O",
                    0.9996004910462022
                ],
                [
                    "COOCC1(N)C2Nc3cccc(c3F)-c3c4cc(cc3-4)C1N2C=O",
                    0.9996004910462022
                ],
                [
                    "COOCC1(N)C2Nc3cccc(F)c3-c3c4cc(cc3-4)C1N2C=O",
                    0.9996004910462022
                ],
                [
                    "COOCC1(N)C2Nc3ccc(cc3F)-c3c4cc(cc3-4)C1N2C=O",
                    0.9996004910462022
                ],
                [
                    "COOCC1(N)C2Nc3ccc(c(F)c3)-c3c4cc(cc3-4)C1N2C=O",
                    0.9996004910462022
                ],
                [
                    "COOCC1(N)C2Nc3ccc(F)cc3-c3c4cc(cc3-4)C1N2C=O",
                    0.9996004910462022
                ],
                [
                    "COOCC1(N)C2Nc3ccc(F)c(c3)-c3cc4c(c-4c3)C1N2C=O",
                    0.9996004910462022
                ],
                [
                    "COOCC1(N)C2Nc3ccc(F)c(c3)-c3c4cc(cc3-4)C1N2C=O",
                    0.9996004910462022
                ],
                [
                    "COOCC1(N)C2Nc3cc(ccc3F)-c3c4cc(cc3-4)C1N2C=O",
                    0.9996004910462022
                ],
                [
                    "COOCC1(N)C2Nc3cc(F)ccc3-c3c4cc(cc3-4)C1N2C=O",
                    0.9996004910462022
                ],
                [
                    "COOCC1(N)C2Nc3cc(F)cc(c3)-c3c4cc(cc3-4)C1N2C=O",
                    0.9996004910462022
                ],
                [
                    "COOCC1(N)C2Nc3c(F)cccc3-c3c4cc(cc3-4)C1N2C=O",
                    0.9996004910462022
                ],
                [
                    "COOC1Nc2ccc(cc2F)-c2c3cc(cc2-3)C2N(C=O)CC12N",
                    0.9996004910462022
                ],
                [
                    "COOC1N(C=O)C2c3cc4c(c-4c3)-c3cccc(c3F)NCC12N",
                    0.9996004910462022
                ],
                [
                    "COOC1N(C=O)C2c3cc4c(c-4c3)-c3cccc(c3F)NC12CN",
                    0.9996004910462022
                ],
                [
                    "COOC1N(C=O)C2c3cc4c(c-4c3)-c3cccc(F)c3NCC12N",
                    0.9996004910462022
                ],
                [
                    "COOC1N(C=O)C2c3cc4c(c-4c3)-c3ccc(cc3F)NCC12N",
                    0.9996004910462022
                ],
                [
                    "COOC1N(C=O)C2c3cc4c(c-4c3)-c3ccc(c(F)c3)NCC12N",
                    0.9996004910462022
                ],
                [
                    "COOC1N(C=O)C2c3cc4c(c-4c3)-c3ccc(F)cc3NCC12N",
                    0.9996004910462022
                ],
                [
                    "COOC1N(C=O)C2c3cc4c(c-4c3)-c3ccc(F)c(c3)NC12CN",
                    0.9996004910462022
                ],
                [
                    "COOC1N(C=O)C2c3cc4c(c-4c3)-c3cc(F)ccc3NC12CN",
                    0.9996004910462022
                ],
                [
                    "COOC1N(C=O)C2c3cc4c(c-4c3)-c3cc(F)cc(c3)NCC12N",
                    0.9996004910462022
                ],
                [
                    "COOC1N(C=O)C2c3cc4c(c-4c3)-c3cc(F)cc(c3)NC12CN",
                    0.9996004910462022
                ],
                [
                    "COOC1N(C=O)C2c3cc4c(c-4c3)-c3c(F)cccc3NCC12N",
                    0.9996004910462022
                ],
                [
                    "COOC12Nc3cccc(c3F)-c3cc4c(c-4c3)C1N(C=O)CC2N",
                    0.9996004910462022
                ],
                [
                    "COOC12Nc3ccc(F)c(c3)-c3cc4c(c-4c3)C1N(C=O)CC2N",
                    0.9996004910462022
                ],
                [
                    "COOC12Nc3cc(ccc3F)-c3cc4c(c-4c3)C1N(C=O)CC2N",
                    0.9996004910462022
                ],
                [
                    "COOC12Nc3cc(F)cc(c3)-c3cc4c(c-4c3)C1N(C=O)CC2N",
                    0.9996004910462022
                ],
                [
                    "COOC12CNc3cccc(F)c3-c3c4cc(cc3-4)C(C1N)N2C=O",
                    0.9996004910462022
                ],
                [
                    "COOC12CNc3ccc(cc3F)-c3c4cc(cc3-4)C(C1N)N2C=O",
                    0.9996004910462022
                ],
                [
                    "COOC12CNc3ccc(F)cc3-c3cc4c(c-4c3)C(C1N)N2C=O",
                    0.9996004910462022
                ],
                [
                    "COOC12CNc3ccc(F)cc3-c3c4cc(cc3-4)C(C1N)N2C=O",
                    0.9996004910462022
                ],
                [
                    "COOC12CNc3cc(F)cc(c3)-c3c4cc(cc3-4)C(C1N)N2C=O",
                    0.9996004910462022
                ],
                [
                    "COOC12CNc3c(F)cccc3-c3cc4c(c-4c3)C(C1N)N2C=O",
                    0.9996004910462022
                ],
                [
                    "COOC12CNc3c(F)cccc3-c3c4cc(cc3-4)C(C1N)N2C=O",
                    0.9996004910462022
                ],
                [
                    "COOC1(N)C2CN(C=O)C1c1ccc(-c3cc4c(F)c-4c3)c(c1)N2",
                    0.9996004910462022
                ],
                [
                    "COOC1(N)C2CN(C=O)C1c1c3cc(cc1-3)-c1ccc(cc1F)N2",
                    0.9996004910462022
                ],
                [
                    "COOC1(CN)C2Nc3cccc(c3F)-c3c4cc(cc3-4)C2N1C=O",
                    0.9996004910462022
                ],
                [
                    "COOC1(CN)C2Nc3ccc(F)cc3-c3c4cc(cc3-4)C2N1C=O",
                    0.9996004910462022
                ],
                [
                    "COOC1(CN)C2Nc3ccc(F)c(c3)-c3c4cc(cc3-4)C2N1C=O",
                    0.9996004910462022
                ],
                [
                    "COOC1(CN)C2Nc3cc(ccc3F)-c3c4cc(cc3-4)C2N1C=O",
                    0.9996004910462022
                ],
                [
                    "COOC1(CN)C2Nc3cc(F)cc(c3)-c3cc4c(c-4c3)C2N1C=O",
                    0.9996004910462022
                ],
                [
                    "COOC1(CN)C2Nc3cc(F)cc(c3)-c3c4cc(cc3-4)C2N1C=O",
                    0.9996004910462022
                ],
                [
                    "COOC1(CN)C2Nc3c(F)cccc3-c3c4cc(cc3-4)C2N1C=O",
                    0.9996004910462022
                ],
                [
                    "COOC(N)C12CN(C=O)C1c1cc3c(c-3c1)-c1cccc(c1F)N2",
                    0.9996004910462022
                ],
                [
                    "COOC(N)C12CN(C=O)C1c1cc3c(c-3c1)-c1cccc(F)c1N2",
                    0.9996004910462022
                ],
                [
                    "COOC(N)C12CN(C=O)C1c1cc3c(c-3c1)-c1ccc(cc1F)N2",
                    0.9996004910462022
                ],
                [
                    "CNc1ccc(-c2c3cc(C4N(C=O)C5OOCC54N)cc2-3)cc1F",
                    0.9996004910462022
                ],
                [
                    "CNc1c(F)cccc1-c1c2cc(C3N(C=O)C4OOCC43N)cc1-2",
                    0.9996004910462022
                ],
                [
                    "COOC1C2c3cc4c(c-4c3)-c3cc(F)ccc3NC1(CN)N2C=O",
                    0.9996004910462021
                ],
                [
                    "NC1(P)OOC(F)c2cc3ccc2-c2ccc(P)cc2NCC1N(C=O)C3",
                    0.9995749771299579
                ],
                [
                    "NC1(P)OOC(F)c2cc3ccc2-c2c(P)cccc2NCC1N(C=O)C3",
                    0.9995749771299579
                ],
                [
                    "NC1(P)OOC(F)c2cc3cc(P)c2-c2ccccc2NCC1N(C=O)C3",
                    0.9995749771299579
                ],
                [
                    "NC1(P)OOC(F)c2c3ccc(c2P)CN(C=O)C1CNc1ccccc1-3",
                    0.9995749771299579
                ],
                [
                    "NC1(P)CN(C=O)Cc2ccc3c(c2P)C(F)OOC1Nc1cccc-3c1",
                    0.9995749771299579
                ],
                [
                    "NC1(P)CN(C=O)Cc2ccc3c(c2)C(F)OOC1Nc1cccc-3c1P",
                    0.9995749771299579
                ],
                [
                    "NC1(P)CN(C=O)Cc2ccc3c(c2)C(F)OOC1Nc1cccc(P)c1-3",
                    0.9995749771299579
                ],
                [
                    "NC1(P)CN(C=O)Cc2ccc3c(c2)C(F)OOC1Nc1ccc(P)cc1-3",
                    0.9995749771299579
                ],
                [
                    "NC1(P)CN(C=O)Cc2ccc3c(c2)C(F)OOC1Nc1cc(P)cc-3c1",
                    0.9995749771299579
                ],
                [
                    "NC1(P)CN(C=O)Cc2ccc3c(c2)C(F)OOC1Nc1c(P)cccc1-3",
                    0.9995749771299579
                ],
                [
                    "NC1(P)CN(C=O)Cc2cc3c(cc2P)-c2cccc(c2)NC1OOC3F",
                    0.9995749771299579
                ],
                [
                    "NC1(P)CN(C=O)Cc2cc(P)c3c(c2)C(F)OOC1Nc1cccc-3c1",
                    0.9995749771299579
                ],
                [
                    "NC1(P)CN(C=O)C(F)c2ccc3c(c2P)COOC1Nc1cccc-3c1",
                    0.9995749771299579
                ],
                [
                    "NC1(P)CN(C=O)C(F)c2ccc3c(c2)COOC1Nc1cccc-3c1P",
                    0.9995749771299579
                ],
                [
                    "NC1(P)CN(C=O)C(F)c2ccc3c(c2)COOC1Nc1cccc(P)c1-3",
                    0.9995749771299579
                ],
                [
                    "NC1(P)CN(C=O)C(F)c2ccc3c(c2)COOC1Nc1ccc-3c(P)c1",
                    0.9995749771299579
                ],
                [
                    "NC1(P)CN(C=O)C(F)c2ccc3c(c2)COOC1Nc1ccc(P)c-3c1",
                    0.9995749771299579
                ],
                [
                    "NC1(P)CN(C=O)C(F)c2ccc3c(c2)COOC1Nc1cc-3ccc1P",
                    0.9995749771299579
                ],
                [
                    "NC1(P)CN(C=O)C(F)c2cc3c(-c4ccccc4P)cc2NC1OOC3",
                    0.9995749771299579
                ],
                [
                    "NC1(P)CN(C=O)C(F)c2cc3c(-c4cccc(P)c4)cc2NC1OOC3",
                    0.9995749771299579
                ],
                [
                    "NC(P)(OOCF)C1C2Nc3ccccc3-c3ccc(c(P)c32)CN1C=O",
                    0.9995749771299579
                ]
            ],
            "execution_time": 485544.80363965034,
            "number_scoring_function_calls": 20590397,
            "metadata": {
                "top_1": 0.9997257029952009,
                "top_10": 0.999702933124408,
                "top_100": 0.9996091988464609,
                "internal_similarity_max": 0.8813559322033898,
                "internal_similarity_mean": 0.28094174807970773,
                "internal_similarity_histogram_density": [
                    [
                        0.1,
                        3.272,
                        3.217999999999999,
                        1.7740000000000005,
                        0.9020000000000001,
                        0.2919999999999997,
                        0.23000000000000004,
                        0.19400000000000003,
                        0.018000000000000002,
                        0.0
                    ]
                ],
                "internal_similarity_histogram_bins": [
                    [
                        0.0,
                        0.1,
                        0.2,
                        0.30000000000000004,
                        0.4,
                        0.5,
                        0.6000000000000001,
                        0.7000000000000001,
                        0.8,
                        0.9,
                        1.0
                    ]
                ]
            }
        },
        {
            "benchmark_name": "Scaffold Hop",
            "score": 0.9992111012217809,
            "optimized_molecules": [
                [
                    "COc1cc2ncnc(Nc3c#cc4ncsc4c3)c2cc1OCC(Cl)C(C)C",
                    0.9992111012217817
                ],
                [
                    "COc1cc2ncnc(Nc3c#cc4ncsc4c3)c2cc1OC(Cl)C(C)C(C)Br",
                    0.9992111012217817
                ],
                [
                    "CCOc1cc2ncnc(Nc3c#cc4ncsc4c3)c2cc1OC(Cl)C(Cl)C(C)Cl",
                    0.9992111012217817
                ],
                [
                    "CCCOc1cc2ncnc(Nc3c#cc4ncsc4c3)c2cc1OC(Cl)CCC",
                    0.9992111012217817
                ],
                [
                    "CCCCOc1cc2c(Nc3c#cc4ncsc4c3)ncnc2cc1OCCBr",
                    0.9992111012217817
                ],
                [
                    "CCCCOc1cc2c(Nc3c#cc4ncsc4c3)ncnc2cc1OC(Cl)C(C)CCl",
                    0.9992111012217817
                ],
                [
                    "CCCCOc1cc2c(Nc3c#cc4ncsc4c3)ncnc2cc1OC(Cl)C(C)C",
                    0.9992111012217817
                ],
                [
                    "CCCCOc1cc2c(Nc3c#cc4ncsc4c3)ncnc2cc1OC(Cl)=C(C)CCl",
                    0.9992111012217817
                ],
                [
                    "CCCCOc1cc2c(Nc3c#cc4ncsc4c3)ncnc2cc1OC(Cl)=C(Br)Br",
                    0.9992111012217817
                ],
                [
                    "CCCCOc1cc2c(Nc3c#cc4ncsc4c3)ncnc2cc1OC(Cl)(Br)C(Cl)Br",
                    0.9992111012217817
                ],
                [
                    "CCCCOc1cc2c(Nc3c#cc4ncsc4c3)ncnc2cc1OC(C)(C)Br",
                    0.9992111012217817
                ],
                [
                    "CCCCOc1cc2c(Nc3c#cc4ncsc4c3)ncnc2cc1OC(Br)CCl",
                    0.9992111012217817
                ],
                [
                    "CCCC(Cl)Oc1cc2c(Nc3c#cc4ncsc4c3)ncnc2cc1OC(Cl)=C(Br)Br",
                    0.9992111012217817
                ],
                [
                    "CCCC(Cl)Oc1cc2c(Nc3c#cc4ncsc4c3)ncnc2cc1OC(Cl)(Cl)C(C)(C)Cl",
                    0.9992111012217817
                ],
                [
                    "CCCC(Cl)Oc1cc2c(Nc3c#cc4ncsc4c3)ncnc2cc1OC(Cl)(Br)CCl",
                    0.9992111012217817
                ],
                [
                    "CCCC(Cl)Oc1cc2c(Nc3c#cc4ncsc4c3)ncnc2cc1OC(Cl)(Br)C(Cl)Cl",
                    0.9992111012217817
                ],
                [
                    "CCCC(Cl)Oc1cc2c(Nc3c#cc4ncsc4c3)ncnc2cc1OC(Cl)(Br)C(C)Cl",
                    0.9992111012217817
                ],
                [
                    "CCCC(Cl)Oc1cc2c(Nc3c#cc4ncsc4c3)ncnc2cc1OC(Cl)(Br)C(C)(Cl)Br",
                    0.9992111012217817
                ],
                [
                    "CCCC(Cl)Oc1cc2c(Nc3c#cc4ncsc4c3)ncnc2cc1OC(Br)C(C)Br",
                    0.9992111012217817
                ],
                [
                    "CCCC(Br)Oc1cc2c(Nc3c#cc4ncsc4c3)ncnc2cc1OCCBr",
                    0.9992111012217817
                ],
                [
                    "CCCC(Br)Oc1cc2c(Nc3c#cc4ncsc4c3)ncnc2cc1OCC(Cl)CCl",
                    0.9992111012217817
                ],
                [
                    "CCCC(Br)Oc1cc2c(Nc3c#cc4ncsc4c3)ncnc2cc1OC(Cl)(Cl)CBr",
                    0.9992111012217817
                ],
                [
                    "CCCC(Br)Oc1cc2c(Nc3c#cc4ncsc4c3)ncnc2cc1OC#CBr",
                    0.9992111012217817
                ],
                [
                    "CCCC(Br)Oc1cc2c(Nc3c#cc4ncsc4c3)ncnc2cc1OC",
                    0.9992111012217817
                ],
                [
                    "CCC(Cl)Oc1cc2ncnc(Nc3c#cc4ncsc4c3)c2cc1OC(Cl)C(Cl)CC",
                    0.9992111012217817
                ],
                [
                    "CCC(Cl)COc1cc2c(Nc3c#cc4ncsc4c3)ncnc2cc1OCCl",
                    0.9992111012217817
                ],
                [
                    "CCC(Cl)COc1cc2c(Nc3c#cc4ncsc4c3)ncnc2cc1OC(Cl)Cl",
                    0.9992111012217817
                ],
                [
                    "CCC(Cl)COc1cc2c(Nc3c#cc4ncsc4c3)ncnc2cc1OC(Cl)CCl",
                    0.9992111012217817
                ],
                [
                    "CCC(Cl)COc1cc2c(Nc3c#cc4ncsc4c3)ncnc2cc1OC(Cl)(Cl)C(C)CC",
                    0.9992111012217817
                ],
                [
                    "CCC(Cl)COc1cc2c(Nc3c#cc4ncsc4c3)ncnc2cc1OC(Cl)(Br)C(C)Cl",
                    0.9992111012217817
                ],
                [
                    "CCC(Cl)COc1cc2c(Nc3c#cc4ncsc4c3)ncnc2cc1OC(C)Br",
                    0.9992111012217817
                ],
                [
                    "CCC(Cl)C(Cl)Oc1cc2c(Nc3c#cc4ncsc4c3)ncnc2cc1OCC(Cl)Br",
                    0.9992111012217817
                ],
                [
                    "CCC(Cl)C(Cl)Oc1cc2c(Nc3c#cc4ncsc4c3)ncnc2cc1OC1(Cl)C=C1",
                    0.9992111012217817
                ],
                [
                    "CCC(Cl)C(Cl)Oc1cc2c(Nc3c#cc4ncsc4c3)ncnc2cc1OC(Cl)Cl",
                    0.9992111012217817
                ],
                [
                    "CCC(Cl)C(Cl)Oc1cc2c(Nc3c#cc4ncsc4c3)ncnc2cc1OC(Cl)=C(Cl)Br",
                    0.9992111012217817
                ],
                [
                    "CCC(Cl)C(Cl)Oc1cc2c(Nc3c#cc4ncsc4c3)ncnc2cc1OC(Cl)(Br)C(Cl)(Br)CC",
                    0.9992111012217817
                ],
                [
                    "CCC(Cl)C(Cl)Oc1cc2c(Nc3c#cc4ncsc4c3)ncnc2cc1OC(Cl)(Br)C(C)C",
                    0.9992111012217817
                ],
                [
                    "CCC(Cl)C(Br)Oc1cc2c(Nc3c#cc4ncsc4c3)ncnc2cc1OC(Cl)(Cl)C(C)C",
                    0.9992111012217817
                ],
                [
                    "CCC(Cl)C(Br)Oc1cc2c(Nc3c#cc4ncsc4c3)ncnc2cc1OC(C)Cl",
                    0.9992111012217817
                ],
                [
                    "CCC(Cl)(CCl)Oc1cc2ncnc(Nc3c#cc4ncsc4c3)c2cc1OC(Cl)CC(C)Br",
                    0.9992111012217817
                ],
                [
                    "CCC(Cl)(Br)Oc1cc2ncnc(Nc3c#cc4ncsc4c3)c2cc1OCC(Cl)C(C)C",
                    0.9992111012217817
                ],
                [
                    "CCC(Cl)(Br)Oc1cc2ncnc(Nc3c#cc4ncsc4c3)c2cc1OC(Cl)C(Cl)C(C)Br",
                    0.9992111012217817
                ],
                [
                    "CCC(Br)COc1cc2c(Nc3c#cc4ncsc4c3)ncnc2cc1OC(Cl)=CC(C)Cl",
                    0.9992111012217817
                ],
                [
                    "CCC(Br)COc1cc2c(Nc3c#cc4ncsc4c3)ncnc2cc1OC(Cl)=C(C)CCl",
                    0.9992111012217817
                ],
                [
                    "CCC(Br)COc1cc2c(Nc3c#cc4ncsc4c3)ncnc2cc1OC(C)(C)Br",
                    0.9992111012217817
                ],
                [
                    "CCC(Br)COc1cc2c(Nc3c#cc4ncsc4c3)ncnc2cc1OC",
                    0.9992111012217817
                ],
                [
                    "CCC(Br)C(Cl)Oc1cc2c(Nc3c#cc4ncsc4c3)ncnc2cc1OCCCl",
                    0.9992111012217817
                ],
                [
                    "CCC(Br)C(Br)Oc1cc2c(Nc3c#cc4ncsc4c3)ncnc2cc1OC(C)(Br)CC",
                    0.9992111012217817
                ],
                [
                    "CC(Cl)Oc1cc2ncnc(Nc3c#cc4ncsc4c3)c2cc1OC(Cl)C(Cl)C(C)Br",
                    0.9992111012217817
                ],
                [
                    "CC(Cl)Oc1cc2ncnc(Nc3c#cc4ncsc4c3)c2cc1OC(Cl)C(Br)C(C)Br",
                    0.9992111012217817
                ],
                [
                    "CC(Cl)CCOc1cc2c(Nc3c#cc4ncsc4c3)ncnc2cc1OC(Cl)Cl",
                    0.9992111012217817
                ],
                [
                    "CC(Cl)CCOc1cc2c(Nc3c#cc4ncsc4c3)ncnc2cc1OC(Cl)(Cl)CBr",
                    0.9992111012217817
                ],
                [
                    "CC(Cl)CCOc1cc2c(Nc3c#cc4ncsc4c3)ncnc2cc1OC(Cl)(Cl)Br",
                    0.9992111012217817
                ],
                [
                    "CC(Cl)CCOc1cc2c(Nc3c#cc4ncsc4c3)ncnc2cc1OC(C)(Cl)Br",
                    0.9992111012217817
                ],
                [
                    "CC(Cl)CCOc1cc2c(Nc3c#cc4ncsc4c3)ncnc2cc1OC(Br)CBr",
                    0.9992111012217817
                ],
                [
                    "CC(Cl)CC(Cl)Oc1cc2c(Nc3c#cc4ncsc4c3)ncnc2cc1OC(Br)(Br)CBr",
                    0.9992111012217817
                ],
                [
                    "CC(Cl)CC(Br)Oc1cc2c(Nc3c#cc4ncsc4c3)ncnc2cc1OC(C)Br",
                    0.9992111012217817
                ],
                [
                    "CC(Cl)CC(Br)Oc1cc2c(Nc3c#cc4ncsc4c3)ncnc2cc1OC(Br)(Br)CCl",
                    0.9992111012217817
                ],
                [
                    "CC(Cl)C(Cl)COc1cc2c(Nc3c#cc4ncsc4c3)ncnc2cc1OC(Cl)Cl",
                    0.9992111012217817
                ],
                [
                    "CC(Cl)C(Cl)COc1cc2c(Nc3c#cc4ncsc4c3)ncnc2cc1OC(Br)CCBr",
                    0.9992111012217817
                ],
                [
                    "CC(Cl)C(Cl)C(Cl)Oc1cc2c(Nc3c#cc4ncsc4c3)ncnc2cc1OC(Cl)(Br)CCl",
                    0.9992111012217817
                ],
                [
                    "CC(Cl)C(C)C(Cl)Oc1cc2c(Nc3c#cc4ncsc4c3)ncnc2cc1OC(C)(Cl)Br",
                    0.9992111012217817
                ],
                [
                    "CC(Cl)C(C)C(Br)Oc1cc2c(Nc3c#cc4ncsc4c3)ncnc2cc1OC(C)(Br)Br",
                    0.9992111012217817
                ],
                [
                    "CC(Cl)C(Br)C(Cl)Oc1cc2c(Nc3c#cc4ncsc4c3)ncnc2cc1OC(C)(Br)Br",
                    0.9992111012217817
                ],
                [
                    "CC(Cl)C(Br)C(Br)Oc1cc2c(Nc3c#cc4ncsc4c3)ncnc2cc1OCBr",
                    0.9992111012217817
                ],
                [
                    "CC(Cl)C(Br)C(Br)Oc1cc2c(Nc3c#cc4ncsc4c3)ncnc2cc1OC(Cl)Cl",
                    0.9992111012217817
                ],
                [
                    "CC(C)Oc1cc2ncnc(Nc3c#cc4ncsc4c3)c2cc1OC(Cl)C(Br)C(C)C",
                    0.9992111012217817
                ],
                [
                    "CC(C)C(Cl)COc1cc2c(Nc3c#cc4ncsc4c3)ncnc2cc1OC(C)(Cl)Cl",
                    0.9992111012217817
                ],
                [
                    "CC(C)C(Cl)C(Cl)Oc1cc2c(Nc3c#cc4ncsc4c3)ncnc2cc1OCCl",
                    0.9992111012217817
                ],
                [
                    "CC(C)C(Cl)C(Cl)Oc1cc2c(Nc3c#cc4ncsc4c3)ncnc2cc1OC(Cl)C(Cl)Cl",
                    0.9992111012217817
                ],
                [
                    "CC(C)C(Cl)C(Cl)Oc1cc2c(Nc3c#cc4ncsc4c3)ncnc2cc1OC(Cl)(Br)C(Cl)Cl",
                    0.9992111012217817
                ],
                [
                    "CC(C)C(Cl)C(Cl)Oc1cc2c(Nc3c#cc4ncsc4c3)ncnc2cc1OC(Cl)(Br)C(Cl)(Cl)Br",
                    0.9992111012217817
                ],
                [
                    "CC(C)C(Cl)C(Cl)Oc1cc2c(Nc3c#cc4ncsc4c3)ncnc2cc1OC(Cl)(Br)C(C)(Cl)Cl",
                    0.9992111012217817
                ],
                [
                    "CC(C)C(Br)COc1cc2c(Nc3c#cc4ncsc4c3)ncnc2cc1OC=CBr",
                    0.9992111012217817
                ],
                [
                    "CC(C)C(Br)COc1cc2c(Nc3c#cc4ncsc4c3)ncnc2cc1OC(Br)CBr",
                    0.9992111012217817
                ],
                [
                    "CC(C)C(Br)COc1cc2c(Nc3c#cc4ncsc4c3)ncnc2cc1OC#CBr",
                    0.9992111012217817
                ],
                [
                    "CC(C)C(Br)C(Cl)Oc1cc2c(Nc3c#cc4ncsc4c3)ncnc2cc1OC(Cl)Br",
                    0.9992111012217817
                ],
                [
                    "CC(C)C(Br)C(Cl)Oc1cc2c(Nc3c#cc4ncsc4c3)ncnc2cc1OC(C)(Cl)Br",
                    0.9992111012217817
                ],
                [
                    "CC(C)C(Br)C(Cl)Oc1cc2c(Nc3c#cc4ncsc4c3)ncnc2cc1OC(C)(Br)Br",
                    0.9992111012217817
                ],
                [
                    "CC(Br)Oc1cc2ncnc(Nc3c#cc4ncsc4c3)c2cc1OCC(Cl)C(C)Cl",
                    0.9992111012217817
                ],
                [
                    "CC(Br)CCOc1cc2c(Nc3c#cc4ncsc4c3)ncnc2cc1OC(Cl)C(C)C",
                    0.9992111012217817
                ],
                [
                    "CC(Br)CCOc1cc2c(Nc3c#cc4ncsc4c3)ncnc2cc1OC(Cl)(Cl)C(C)C",
                    0.9992111012217817
                ],
                [
                    "CC(Br)CCOc1cc2c(Nc3c#cc4ncsc4c3)ncnc2cc1OC(Cl)(Cl)C(C)(C)Br",
                    0.9992111012217817
                ],
                [
                    "CC(Br)CCOc1cc2c(Nc3c#cc4ncsc4c3)ncnc2cc1OC(C)Cl",
                    0.9992111012217817
                ],
                [
                    "CC(Br)CCOc1cc2c(Nc3c#cc4ncsc4c3)ncnc2cc1OC(C)C",
                    0.9992111012217817
                ],
                [
                    "CC(Br)CCOc1cc2c(Nc3c#cc4ncsc4c3)ncnc2cc1OC(C)Br",
                    0.9992111012217817
                ],
                [
                    "CC(Br)CC(Cl)Oc1cc2c(Nc3c#cc4ncsc4c3)ncnc2cc1OCCBr",
                    0.9992111012217817
                ],
                [
                    "CC(Br)CC(Cl)Oc1cc2c(Nc3c#cc4ncsc4c3)ncnc2cc1OCC#CCl",
                    0.9992111012217817
                ],
                [
                    "CC(Br)CC(Cl)Oc1cc2c(Nc3c#cc4ncsc4c3)ncnc2cc1OC(C)Br",
                    0.9992111012217817
                ],
                [
                    "CC(Br)CC(Cl)Oc1cc2c(Nc3c#cc4ncsc4c3)ncnc2cc1OC(C)(Cl)Br",
                    0.9992111012217817
                ],
                [
                    "CC(Br)CC(Br)Oc1cc2c(Nc3c#cc4ncsc4c3)ncnc2cc1OC(C)Cl",
                    0.9992111012217817
                ],
                [
                    "CC(Br)C(Cl)C(Cl)Oc1cc2c(Nc3c#cc4ncsc4c3)ncnc2cc1OC(Cl)(Br)C(C)(Cl)Br",
                    0.9992111012217817
                ],
                [
                    "CC(Br)C(C)C(Cl)Oc1cc2c(Nc3c#cc4ncsc4c3)ncnc2cc1OC(Cl)Br",
                    0.9992111012217817
                ],
                [
                    "CC(Br)C(Br)COc1cc2c(Nc3c#cc4ncsc4c3)ncnc2cc1OC(Cl)(Cl)Br",
                    0.9992111012217817
                ],
                [
                    "CC(Br)C(Br)COc1cc2c(Nc3c#cc4ncsc4c3)ncnc2cc1OC(C)(Br)Br",
                    0.9992111012217817
                ],
                [
                    "CC(Br)C(Br)COc1cc2c(Nc3c#cc4ncsc4c3)ncnc2cc1OC(Br)(Br)CBr",
                    0.9992111012217817
                ],
                [
                    "CC(Br)C(Br)COc1cc2c(Nc3c#cc4ncsc4c3)ncnc2cc1OC(Br)(Br)C(Cl)Br",
                    0.9992111012217817
                ],
                [
                    "CC(Br)C(Br)C(Cl)Oc1cc2c(Nc3c#cc4ncsc4c3)ncnc2cc1OC(C)(Cl)Cl",
                    0.9992111012217817
                ],
                [
                    "C#COc1cc2ncnc(Nc3c#cc4ncsc4c3)c2cc1OC(Cl)C(Cl)C(C)C",
                    0.9992111012217817
                ],
                [
                    "C#CCOc1cc2ncnc(Nc3c#cc4ncsc4c3)c2cc1OC(Cl)CCC",
                    0.9992111012217817
                ]
            ],
            "execution_time": 316295.84051656723,
            "number_scoring_function_calls": 2724124,
            "metadata": {
                "top_1": 0.9992111012217817,
                "top_10": 0.9992111012217817,
                "top_100": 0.9992111012217794,
                "internal_similarity_max": 0.9090909090909091,
                "internal_similarity_mean": 0.625224964574526,
                "internal_similarity_histogram_density": [
                    [
                        0.1,
                        0.0,
                        0.0,
                        0.0,
                        0.024000000000000004,
                        3.239999999999997,
                        5.4860000000000015,
                        0.9560000000000002,
                        0.18800000000000006,
                        0.006000000000000001
                    ]
                ],
                "internal_similarity_histogram_bins": [
                    [
                        0.0,
                        0.1,
                        0.2,
                        0.30000000000000004,
                        0.4,
                        0.5,
                        0.6000000000000001,
                        0.7000000000000001,
                        0.8,
                        0.9,
                        1.0
                    ]
                ]
            }
        },
        {
            "benchmark_name": "Deco Hop",
            "score": 0.9999976349273921,
            "optimized_molecules": [
                [
                    "CSc1c(CF)c2c(c(N=CBr)c1C(=NCCl)Nc1ccc3ncsc3c1)CC(C)(Br)CO2",
                    1.0
                ],
                [
                    "CSc1c(CF)c2c(c(N=C(C)Br)c1C(=NCCl)Nc1ccc3ncsc3c1)CC(C)(Br)CO2",
                    1.0
                ],
                [
                    "CSc1c(CF)c2c(c(N=C(C)Br)c1C(=NC(C)Cl)Nc1ccc3ncsc3c1)CC(C)(Br)CO2",
                    1.0
                ],
                [
                    "CSc1c(C(=NCCl)Nc2ccc3ncsc3c2)c(N=CBr)c2c3c1C(F)(F)CCC(Br)(CO3)C2",
                    1.0
                ],
                [
                    "CSc1c(C(=NCCl)Nc2ccc3ncsc3c2)c(N=C(C)Br)c2c(c1C(F)F)OCC(C)(Br)C2",
                    1.0
                ],
                [
                    "CSc1c(C(=NCCCCl)Nc2cc(Cl)c3ncsc3c2)c(N=C(C)Br)c2c(c1C(F)F)OCC(C)(Br)C2",
                    1.0
                ],
                [
                    "CN=C(Nc1ccc2ncsc2c1)c1c2c3c(c(C(F)F)c1SC)OCC(Br)(CC#CC=N2)C3",
                    1.0
                ],
                [
                    "CN=C(Nc1ccc2ncsc2c1)c1c(N=CCBr)c2c(c(CF)c1SC)OCC(Br)(CBr)C2",
                    1.0
                ],
                [
                    "CN=C(Nc1ccc2ncsc2c1)c1c(N=CC(C)(Br)Br)c2c(c(CF)c1SC)OCC(C)(Br)C2",
                    1.0
                ],
                [
                    "CN=C(Nc1ccc2ncsc2c1)c1c(N=CBr)c2c3c(c1SCCl)C(F)(F)CCC(Br)(CO3)C2",
                    1.0
                ],
                [
                    "CN=C(Nc1ccc2ncsc2c1)c1c(N=CBr)c2c3c(c1SC)C(F)(F)CCC(Br)(CO3)C2",
                    1.0
                ],
                [
                    "CN=C(Nc1ccc2ncsc2c1)c1c(N=CBr)c2c3c(c1SC(Cl)Cl)C(F)(F)CCC(Br)(CO3)C2",
                    1.0
                ],
                [
                    "CN=C(Nc1ccc2ncsc2c1)c1c(N=CBr)c2c(c(CF)c1SCBr)OCC(C)(Br)C2",
                    1.0
                ],
                [
                    "CN=C(Nc1ccc2ncsc2c1)c1c(N=CBr)c2c(c(CF)c1SC)OCC(C)(Br)C2",
                    1.0
                ],
                [
                    "CN=C(Nc1ccc2ncsc2c1)c1c(N=CBr)c2c(c(C(F)F)c1SCCl)OCC(C)(Br)C2",
                    1.0
                ],
                [
                    "CN=C(Nc1ccc2ncsc2c1)c1c(N=CBr)c2c(c(C(F)F)c1SCBr)OCC(C)(Br)C2",
                    1.0
                ],
                [
                    "CN=C(Nc1ccc2ncsc2c1)c1c(N=CBr)c2c(c(C(F)F)c1SC)OCC(C)(Br)C2",
                    1.0
                ],
                [
                    "CN=C(Nc1ccc2ncsc2c1)c1c(N=CBr)c2c(c(C(F)(Cl)Br)c1SC)OCC(C)(Br)C2",
                    1.0
                ],
                [
                    "CN=C(Nc1ccc2ncsc2c1)c1c(N=C(C)Br)c2c3c(c1SC)C(F)(F)CCC(Br)(CO3)C2",
                    1.0
                ],
                [
                    "CN=C(Nc1ccc2ncsc2c1)c1c(N=C(C)Br)c2c(c(CF)c1SC)OCC(C)(Br)C2",
                    1.0
                ],
                [
                    "CN=C(Nc1ccc2ncsc2c1)c1c(N=C(C)Br)c2c(c(C(F)F)c1SCBr)OCC(C)(Br)C2",
                    1.0
                ],
                [
                    "CN=C(Nc1ccc2ncsc2c1)c1c(N=C(C)Br)c2c(c(C(F)F)c1SC)OCC(C)(Br)C2",
                    1.0
                ],
                [
                    "CN=C(Nc1ccc2ncsc2c1)c1c(N=C(C)Br)c2c(c(C(F)F)c1SC)OCC(Br)(CCBr)C2",
                    1.0
                ],
                [
                    "CN=C(Nc1ccc2ncsc2c1)c1c(N=C(Br)CBr)c2c(c(CF)c1SC)OCC(C)(Br)C2",
                    1.0
                ],
                [
                    "CCSc1c(C(=NCC(Br)Br)Nc2ccc3ncsc3c2)c(N=CBr)c2c(c1C(F)F)OCC(C)(Br)C2",
                    1.0
                ],
                [
                    "CCSc1c(C(=NC)Nc2ccc3ncsc3c2)c(N=CBr)c2c(c1C(F)(F)F)OCC(C)(Br)C2",
                    1.0
                ],
                [
                    "CCSc1c(C(=NC)Nc2ccc3ncsc3c2)c(N=C(C)Br)c2c(c1C(F)(F)F)OCC(C)(Br)C2",
                    1.0
                ],
                [
                    "CCSc1c(C(=NC)Nc2ccc3ncsc3c2)c(N=C(Br)CC)c2c(c1C(F)(F)F)OCC(C)(Br)C2",
                    1.0
                ],
                [
                    "CCN=C(Nc1ccc2ncsc2c1)c1c(N=C(C)Br)c2c(c(CF)c1SC)OCC(C)(Br)C2",
                    1.0
                ],
                [
                    "CCN=C(Nc1ccc2ncsc2c1)c1c(N=C(C)Br)c2c(c(C(F)F)c1SCCl)OCC(C)(Br)C2",
                    1.0
                ],
                [
                    "CCN=C(Nc1ccc2ncsc2c1)c1c(N=C(C)Br)c2c(c(C(F)F)c1SCC)OCC(C)(Br)C2",
                    1.0
                ],
                [
                    "CCN=C(Nc1ccc2ncsc2c1)c1c(N=C(C)Br)c2c(c(C(F)F)c1SC)OCC(C)(Br)C2",
                    1.0
                ],
                [
                    "CCN=C(Nc1ccc2ncsc2c1)c1c(N=C(C)Br)c2c(c(C(F)Cl)c1SC)OCC(C)(Br)C2",
                    1.0
                ],
                [
                    "CCN=C(Nc1ccc2ncsc2c1)c1c(N=C(C)Br)c2c(c(C(F)(F)F)c1SCC)OCC(C)(Br)C2",
                    1.0
                ],
                [
                    "CCN=C(Nc1ccc2ncsc2c1)c1c(N=C(Br)CC)c2c(c(C(F)(F)F)c1SCC)OCC(C)(Br)C2",
                    1.0
                ],
                [
                    "CCCN=C(Nc1ccc2ncsc2c1)c1c(N=CBr)c2c(c(CF)c1SCCl)OCC(C)(Br)C2",
                    1.0
                ],
                [
                    "CCCN=C(Nc1ccc2ncsc2c1)c1c(N=CBr)c2c(c(C(F)Cl)c1SCCl)OCC(C)(Br)C2",
                    1.0
                ],
                [
                    "CCCN=C(Nc1ccc2ncsc2c1)c1c(N=CBr)c2c(c(C(F)Cl)c1SC)OCC(C)(Br)C2",
                    1.0
                ],
                [
                    "CCCN=C(Nc1ccc2ncsc2c1)c1c(N=C(C)Br)c2c(c(CF)c1SC)OCC(C)(Br)C2",
                    1.0
                ],
                [
                    "CCCN=C(Nc1ccc2ncsc2c1)c1c(N=C(C)Br)c2c(c(C(F)F)c1SCC)OCC(C)(Br)C2",
                    1.0
                ],
                [
                    "CCCN=C(Nc1ccc2ncsc2c1)c1c(N=C(C)Br)c2c(c(C(F)F)c1SC)OCC(C)(Br)C2",
                    1.0
                ],
                [
                    "CCCN=C(Nc1ccc2ncsc2c1)c1c(N=C(C)Br)c2c(c(C(F)F)c1SC)OCC(Br)(CBr)C2",
                    1.0
                ],
                [
                    "CCCN=C(Nc1ccc2ncsc2c1)c1c(N=C(C)Br)c2c(c(C(F)Cl)c1SC)OCC(C)(Br)C2",
                    1.0
                ],
                [
                    "CCCN=C(Nc1ccc2ncsc2c1)c1c(N=C(Br)CCl)c2c(c(C(F)F)c1SC)OCC(C)(Br)C2",
                    1.0
                ],
                [
                    "CCCN=C(Nc1cc(Cl)c2ncsc2c1)c1c(N=C(C)Br)c2c(c(C(F)F)c1SC)OCC(C)(Br)C2",
                    1.0
                ],
                [
                    "CCCN=C(Nc1cc(Cl)c2ncsc2c1)c1c(N=C(C)Br)c2c(c(C(C)(F)F)c1SC)OCC(C)(Br)C2",
                    1.0
                ],
                [
                    "CCCN=C(Nc1cc(Cl)c2ncsc2c1)c1c(N=C(Br)CCl)c2c(c(C(F)F)c1SC)OCC(C)(Br)C2",
                    1.0
                ],
                [
                    "CCCN=C(Nc1cc(Cl)c2ncsc2c1)c1c(N=C(Br)CCl)c2c(c(C(F)(F)Br)c1SC)OCC(C)(Br)C2",
                    1.0
                ],
                [
                    "CCCC1(Br)COc2c(c(N=C(Br)C(Br)(Br)Br)c(C(=NC)Nc3ccc4ncsc4c3)c(SC)c2CF)C1",
                    1.0
                ],
                [
                    "CCC=Nc1c2c(c(C(F)F)c(SC)c1C(=NC)Nc1ccc3ncsc3c1)OCC(C)(Br)C2",
                    1.0
                ],
                [
                    "CCC1(Br)COc2c(c(N=CC(C)(Br)Br)c(C(=NC)Nc3ccc4ncsc4c3)c(SC)c2CF)C1",
                    1.0
                ],
                [
                    "CCC1(Br)COc2c(c(N=CC(Br)Br)c(C(=NC)Nc3ccc4ncsc4c3)c(SC)c2CF)C1",
                    1.0
                ],
                [
                    "CCC1(Br)COc2c(c(N=CBr)c(C(=NC)Nc3ccc4ncsc4c3)c(SC)c2C(F)F)C1",
                    1.0
                ],
                [
                    "CCC1(Br)COc2c(c(N=C(C)Br)c(C(=NC)Nc3ccc4ncsc4c3)c(SC)c2CF)C1",
                    1.0
                ],
                [
                    "CCC1(Br)COc2c(c(N=C(C)Br)c(C(=NC)Nc3ccc4ncsc4c3)c(SC)c2C(F)F)C1",
                    1.0
                ],
                [
                    "CCC1(Br)COc2c(c(N=C(Br)CBr)c(C(=NC)Nc3ccc4ncsc4c3)c(SC)c2CF)C1",
                    1.0
                ],
                [
                    "CCC1(Br)COc2c(c(N=C(Br)C(Cl)(Br)Br)c(C(=NC)Nc3ccc4ncsc4c3)c(SC)c2CF)C1",
                    1.0
                ],
                [
                    "CCC1(Br)COc2c(c(N=C(Br)C(Br)Br)c(C(=NC)Nc3ccc4ncsc4c3)c(SC)c2CF)C1",
                    1.0
                ],
                [
                    "CCC1(Br)COc2c(c(N=C(Br)C(Br)(Br)Br)c(C(=NC)Nc3ccc4ncsc4c3)c(SC)c2CF)C1",
                    1.0
                ],
                [
                    "CCC(Br)=Nc1c2c(c(C(F)F)c(SCBr)c1C(=NC)Nc1ccc3ncsc3c1)OCC(Br)(CC)C2",
                    1.0
                ],
                [
                    "CC=Nc1c2c(c(CF)c(SC)c1C(=NCC)Nc1ccc3ncsc3c1)OCC(C)(Br)C2",
                    1.0
                ],
                [
                    "CC=Nc1c2c(c(CF)c(SC)c1C(=NC)Nc1ccc3ncsc3c1)OCC(C)(Br)C2",
                    1.0
                ],
                [
                    "CC=Nc1c2c(c(C(F)F)c(SC)c1C(=NC)Nc1ccc3ncsc3c1)OCC(Br)(CCBr)C2",
                    1.0
                ],
                [
                    "CC=Nc1c2c(c(C(F)(F)Br)c(SC)c1C(=NC)Nc1ccc3ncsc3c1)OCC(C)(Br)C2",
                    1.0
                ],
                [
                    "CC=Nc1c2c(c(C(F)(F)Br)c(SC)c1C(=NC)Nc1ccc3ncsc3c1)OCC(Br)(CC)C2",
                    1.0
                ],
                [
                    "CC(Cl)N=C(Nc1ccc2ncsc2c1)c1cc(C(F)F)c2c(c1N=CBr)CC(C)(Br)CO2",
                    1.0
                ],
                [
                    "CC#CN=C(Nc1ccc2ncsc2c1)c1c(N=CBr)c2c(c(CF)c1SCCl)OCC(C)(Br)C2",
                    1.0
                ],
                [
                    "CC#CN=C(Nc1ccc2ncsc2c1)c1c(N=CBr)c2c(c(C(F)Cl)c1SCCl)OCC(C)(Br)C2",
                    1.0
                ],
                [
                    "CC#CCN=C(Nc1ccc2ncsc2c1)c1c(N=CC)c2c(c(CF)c1SC)OCC(C)(Br)C2",
                    1.0
                ],
                [
                    "CC#CCN=C(Nc1ccc2ncsc2c1)c1c(N=C(C)Br)c2c(c(C(F)F)c1SC)OCC(C)(Br)C2",
                    1.0
                ],
                [
                    "C=S(CCl)c1c(C(=NCCCl)Nc2ccc3ncsc3c2)c(N=CBr)c2c(c1C(F)F)OCC(C)(Br)C2",
                    1.0
                ],
                [
                    "C=S(CCl)c1c(C(=NCC)Nc2ccc3ncsc3c2)c(N=CBr)c2c(c1C(F)F)OCC(C)(Br)C2",
                    1.0
                ],
                [
                    "C=Nc1c2c(c(CF)c(SCBr)c1C(=NC)Nc1ccc3ncsc3c1)OCC(C)(Br)C2",
                    1.0
                ],
                [
                    "C=Nc1c2c(c(CF)c(SC(Cl)Br)c1C(=NC)Nc1ccc3ncsc3c1)OCC(C)(Br)C2",
                    1.0
                ],
                [
                    "C=Nc1c2c(c(C(F)F)c(SCBr)c1C(=NC)Nc1ccc3ncsc3c1)OCC(C)(Br)C2",
                    1.0
                ],
                [
                    "C=Nc1c2c(c(C(F)F)c(SC)c1C(=NCBr)Nc1ccc3ncsc3c1)OCC(C)(Br)C2",
                    1.0
                ],
                [
                    "C=Nc1c2c(c(C(F)F)c(SC)c1C(=NCBr)Nc1ccc3ncsc3c1)OCC(Br)(CC)C2",
                    1.0
                ],
                [
                    "C=Nc1c2c(c(C(F)F)c(SC)c1C(=NC)Nc1ccc3ncsc3c1)OCC(C)(Br)C2",
                    1.0
                ],
                [
                    "C=Nc1c2c(c(C(F)F)c(SC)c1C(=NC)Nc1ccc3ncsc3c1)OCC(Br)(CC)C2",
                    1.0
                ],
                [
                    "C=Nc1c2c(c(C(F)Cl)c(SCCl)c1C(=NCCC)Nc1ccc3ncsc3c1)OCC(C)(Br)C2",
                    1.0
                ],
                [
                    "C=Nc1c2c(c(C(F)Cl)c(SCC)c1C(=NCC)Nc1ccc3ncsc3c1)OCC(C)(Br)C2",
                    1.0
                ],
                [
                    "C=Nc1c2c(c(C(F)Cl)c(SC)c1C(=NCCC)Nc1ccc3ncsc3c1)OCC(C)(Br)C2",
                    1.0
                ],
                [
                    "C=Nc1c2c(c(C(F)Cl)c(SC)c1C(=NC(C)Br)Nc1ccc3ncsc3c1)OCC(C)(Br)C2",
                    1.0
                ],
                [
                    "C=Nc1c2c(c(C(F)(F)CBr)c(SCBr)c1C(=NC)Nc1ccc3ncsc3c1)OCC(C)(Br)C2",
                    1.0
                ],
                [
                    "C=Nc1c2c(c(C(F)(Cl)Cl)c(SCC)c1C(=NCC)Nc1ccc3ncsc3c1)OCC(C)(Br)C2",
                    1.0
                ],
                [
                    "C=Nc1c2c(c(C(C)(F)F)c(SCBr)c1C(=NC)Nc1ccc3ncsc3c1)OCC(C)(Br)C2",
                    1.0
                ],
                [
                    "C#Sc1c(CF)c2c(c(N=C(C)Br)c1C(=NCCl)Nc1ccc3ncsc3c1)CC(C)(Br)CO2",
                    1.0
                ],
                [
                    "C#Sc1c(C(=NCCl)Nc2ccc3ncsc3c2)c(N=C(C)Br)c2c(c1C(F)F)OCC(C)(Br)C2",
                    1.0
                ],
                [
                    "C#Sc1c(C(=NC(C)Cl)Nc2ccc3ncsc3c2)c(N=C(C)Br)c2c(c1C(F)F)OCC(C)(Br)C2",
                    1.0
                ],
                [
                    "C#CCN=C(Nc1ccc2ncsc2c1)c1c(N=CC)c2c(c(C(F)F)c1SC)OCC(C)(Br)C2",
                    1.0
                ],
                [
                    "C#CCN=C(Nc1ccc2ncsc2c1)c1c(N=CC)c2c(c(C(F)(F)F)c1SC)OCC(C)(Br)C2",
                    1.0
                ],
                [
                    "C#CCN=C(Nc1ccc2ncsc2c1)c1c(N=C(C)Br)c2c(c(C(F)F)c1SC)OCC(C)(Br)C2",
                    1.0
                ],
                [
                    "C#CCN=C(Nc1ccc2ncsc2c1)c1c(N=C(C)Br)c2c(c(C(F)F)c1S#C)OCC(C)(Br)C2",
                    1.0
                ],
                [
                    "C#CCN=C(Nc1ccc2ncsc2c1)c1c(N=C(C)Br)c2c(c(C(F)(F)F)c1SC)OCC(C)(Br)C2",
                    1.0
                ],
                [
                    "C#CCN=C(Nc1cc(Cl)c2ncsc2c1)c1c(N=C(C)Br)c2c(c(C(F)F)c1SC)OCC(C)(Br)C2",
                    1.0
                ],
                [
                    "CSc1c(CF)c2c(c(N=C(Br)CCl)c1C(=NC(Br)CCCl)Nc1cc(Cl)c3ncsc3c1)CC(C)(Br)CO2",
                    0.9998580956435362
                ],
                [
                    "CCC1(Br)COc2c(c(N=CCBr)c(C(=NC)Nc3cc(Br)c4ncsc4c3)c(SC)c2CF)C1",
                    0.9998580956435362
                ],
                [
                    "CCC1(Br)COc2c(c(N=C(C)Br)c(C(=NC)Nc3cc(Cl)c4ncsc4c3)c(SC)c2CF)C1",
                    0.9998580956435362
                ],
                [
                    "CC(Br)=Nc1c2c(c(CF)c(SC(Cl)Br)c1C(=NCCCCl)Nc1cc(Cl)c3ncsc3c1)OCC(C)(Br)C2",
                    0.9998580956435362
                ],
                [
                    "C=Nc1c2c(c(CF)c(SC)c1C(=NC)Nc1cc(Cl)c3ncsc3c1)OCC(C)(Br)C2",
                    0.9998580956435362
                ]
            ],
            "execution_time": 15266.299845218658,
            "number_scoring_function_calls": 91668,
            "metadata": {
                "top_1": 1.0,
                "top_10": 1.0,
                "top_100": 0.9999929047821766,
                "internal_similarity_max": 0.9125,
                "internal_similarity_mean": 0.5555055440445469,
                "internal_similarity_histogram_density": [
                    [
                        0.1,
                        0.0,
                        0.003999999999999998,
                        0.546,
                        2.3340000000000005,
                        3.8179999999999965,
                        2.0820000000000003,
                        0.7780000000000001,
                        0.3200000000000001,
                        0.018000000000000002
                    ]
                ],
                "internal_similarity_histogram_bins": [
                    [
                        0.0,
                        0.1,
                        0.2,
                        0.30000000000000004,
                        0.4,
                        0.5,
                        0.6000000000000001,
                        0.7000000000000001,
                        0.8,
                        0.9,
                        1.0
                    ]
                ]
            }
        }
    ]
}
