# Supplementary material for: EvoMol: a flexible and interpretable evolutionary algorithm for unbiased de novo molecular generation
Source: J Cheminform. 2020 Sep 16;12:55. doi: 10.1186/s13321-020-00458-z (PMC7494000; doi:10.1186/s13321-020-00458-z)
Supplement: Supplementary file 2 — Additional file 2. Archive of the GuacaMol benchmarks experiments. [file 13321_2020_458_MOESM2_ESM.xz › GuacaMol_JSON/Primary actions/output_v2_2.json]

{
    "guacamol_version": "0.5.0",
    "benchmark_suite_version": "v2",
    "timestamp": "20200422-1432",
    "results": [
        {
            "benchmark_name": "Celecoxib rediscovery",
            "score": 0.7142857142857143,
            "optimized_molecules": [
                [
                    "Cc1ccc(-n2c(-c3ccc(S(N)(=O)=O)cc3)cc(C)c2C(F)(F)F)cc1",
                    0.7142857142857143
                ]
            ],
            "execution_time": 126682.64402461052,
            "number_scoring_function_calls": 5183832,
            "metadata": {
                "top_1": 0.7142857142857143,
                "internal_similarity_max": 0.0,
                "internal_similarity_mean": 0.0,
                "internal_similarity_histogram_density": [
                    [
                        10.0,
                        0.0,
                        0.0,
                        0.0,
                        0.0,
                        0.0,
                        0.0,
                        0.0,
                        0.0,
                        0.0
                    ]
                ],
                "internal_similarity_histogram_bins": [
                    [
                        0.0,
                        0.1,
                        0.2,
                        0.30000000000000004,
                        0.4,
                        0.5,
                        0.6000000000000001,
                        0.7000000000000001,
                        0.8,
                        0.9,
                        1.0
                    ]
                ]
            }
        },
        {
            "benchmark_name": "Troglitazone rediscovery",
            "score": 0.7912087912087912,
            "optimized_molecules": [
                [
                    "Cc1c(C)c2c(c(C)c1O)CCC(C)(COc1ccc(CC3SC3=S)cc1)O2",
                    0.7912087912087912
                ]
            ],
            "execution_time": 198155.05463004112,
            "number_scoring_function_calls": 7833312,
            "metadata": {
                "top_1": 0.7912087912087912,
                "internal_similarity_max": 0.0,
                "internal_similarity_mean": 0.0,
                "internal_similarity_histogram_density": [
                    [
                        10.0,
                        0.0,
                        0.0,
                        0.0,
                        0.0,
                        0.0,
                        0.0,
                        0.0,
                        0.0,
                        0.0
                    ]
                ],
                "internal_similarity_histogram_bins": [
                    [
                        0.0,
                        0.1,
                        0.2,
                        0.30000000000000004,
                        0.4,
                        0.5,
                        0.6000000000000001,
                        0.7000000000000001,
                        0.8,
                        0.9,
                        1.0
                    ]
                ]
            }
        },
        {
            "benchmark_name": "Thiothixene rediscovery",
            "score": 1.0,
            "optimized_molecules": [
                [
                    "CN1CCN(CCC=C2c3ccccc3Sc3ccc(S(=O)(=O)N(C)C)cc32)CC1",
                    1.0
                ]
            ],
            "execution_time": 343854.59235811234,
            "number_scoring_function_calls": 11123343,
            "metadata": {
                "top_1": 1.0,
                "internal_similarity_max": 0.0,
                "internal_similarity_mean": 0.0,
                "internal_similarity_histogram_density": [
                    [
                        10.0,
                        0.0,
                        0.0,
                        0.0,
                        0.0,
                        0.0,
                        0.0,
                        0.0,
                        0.0,
                        0.0
                    ]
                ],
                "internal_similarity_histogram_bins": [
                    [
                        0.0,
                        0.1,
                        0.2,
                        0.30000000000000004,
                        0.4,
                        0.5,
                        0.6000000000000001,
                        0.7000000000000001,
                        0.8,
                        0.9,
                        1.0
                    ]
                ]
            }
        },
        {
            "benchmark_name": "Aripiprazole similarity",
            "score": 1.0,
            "optimized_molecules": [
                [
                    "[SH]#[SH]=C1CCc2ccc(OCCCCN3CCN(c4cccc(Cl)c4Cl)CC3)cc21",
                    1.0
                ],
                [
                    "S[SH]=C1CCc2ccc(OCCCCN3CCN(c4cccc(Cl)c4Cl)CC3)cc21",
                    1.0
                ],
                [
                    "SP=C1CCc2ccc(OCCCCN3CCN(c4cccc(Cl)c4Cl)CC3)cc21",
                    1.0
                ],
                [
                    "SC=C1CCc2ccc(OCCCCN3CCN(c4cccc(Cl)c4Cl)CC3)cc21",
                    1.0
                ],
                [
                    "SC1=Cc2cc(OCCCCN3CCN(c4cccc(Cl)c4Cl)CC3)ccc2CC1",
                    1.0
                ],
                [
                    "S=S=C1CCc2ccc(OCCCCN3CCN(c4cccc(Cl)c4Cl)CC3)cc21",
                    1.0
                ],
                [
                    "S=C=C1CCc2ccc(OCCCCN3CCN(c4cccc(Cl)c4Cl)CC3)cc21",
                    1.0
                ],
                [
                    "S=C1NC1=C1CCc2ccc(OCCCCN3CCN(c4cccc(Cl)c4Cl)CC3)cc21",
                    1.0
                ],
                [
                    "S=C1CCc2ccc(OCCCCN3CCN(c4cccc(Cl)c4Cl)CC3)cc21",
                    1.0
                ],
                [
                    "S=C1CCc2cc(OCCCCN3CCN(c4cccc(Cl)c4Cl)CC3)ccc21",
                    1.0
                ],
                [
                    "P[SH]=C1CCc2ccc(OCCCCN3CCN(c4cccc(Cl)c4Cl)CC3)cc21",
                    1.0
                ],
                [
                    "PP=C1CCc2ccc(OCCCCN3CCN(c4cccc(Cl)c4Cl)CC3)cc21",
                    1.0
                ],
                [
                    "PC=C1CCc2ccc(OCCCCN3CCN(c4cccc(Cl)c4Cl)CC3)cc21",
                    1.0
                ],
                [
                    "PC1=Cc2cc(OCCCCN3CCN(c4cccc(Cl)c4Cl)CC3)ccc2CC1",
                    1.0
                ],
                [
                    "P=S=C1CCc2ccc(OCCCCN3CCN(c4cccc(Cl)c4Cl)CC3)cc21",
                    1.0
                ],
                [
                    "P=C=C1CCc2ccc(OCCCCN3CCN(c4cccc(Cl)c4Cl)CC3)cc21",
                    1.0
                ],
                [
                    "P=C1CCc2ccc(OCCCCN3CCN(c4cccc(Cl)c4Cl)CC3)cc21",
                    1.0
                ],
                [
                    "P=C1CCc2cc(OCCCCN3CCN(c4cccc(Cl)c4Cl)CC3)ccc21",
                    1.0
                ],
                [
                    "P#[SH]=C1CCc2ccc(OCCCCN3CCN(c4cccc(Cl)c4Cl)CC3)cc21",
                    1.0
                ],
                [
                    "O[SH]=C1CCc2ccc(OCCCCN3CCN(c4cccc(Cl)c4Cl)CC3)cc21",
                    1.0
                ],
                [
                    "OP=C1CCc2ccc(OCCCCN3CCN(c4cccc(Cl)c4Cl)CC3)cc21",
                    1.0
                ],
                [
                    "OC=C1CCc2ccc(OCCCCN3CCN(c4cccc(Cl)c4Cl)CC3)cc21",
                    1.0
                ],
                [
                    "OC1=Cc2cc(OCCCCN3CCN(c4cccc(Cl)c4Cl)CC3)ccc2CC1",
                    1.0
                ],
                [
                    "O=[SH](S)=C1CCc2ccc(OCCCCN3CCN(c4cccc(Cl)c4Cl)CC3)cc21",
                    1.0
                ],
                [
                    "O=[SH](P)=C1CCc2ccc(OCCCCN3CCN(c4cccc(Cl)c4Cl)CC3)cc21",
                    1.0
                ],
                [
                    "O=[SH](O)=C1CCc2ccc(OCCCCN3CCN(c4cccc(Cl)c4Cl)CC3)cc21",
                    1.0
                ],
                [
                    "O=[SH](F)=C1CCc2ccc(OCCCCN3CCN(c4cccc(Cl)c4Cl)CC3)cc21",
                    1.0
                ],
                [
                    "O=[SH](Cl)=C1CCc2ccc(OCCCCN3CCN(c4cccc(Cl)c4Cl)CC3)cc21",
                    1.0
                ],
                [
                    "O=[SH](Br)=C1CCc2ccc(OCCCCN3CCN(c4cccc(Cl)c4Cl)CC3)cc21",
                    1.0
                ],
                [
                    "O=S=C1CCc2ccc(OCCCCN3CCN(c4cccc(Cl)c4Cl)CC3)cc21",
                    1.0
                ],
                [
                    "O=S1(=C2CCc3ccc(OCCCCN4CCN(c5cccc(Cl)c5Cl)CC4)cc32)NP1",
                    1.0
                ],
                [
                    "O=S1(=C2CCc3ccc(OCCCCN4CCN(c5cccc(Cl)c5Cl)CC4)cc32)NO1",
                    1.0
                ],
                [
                    "O=S1(=C2CCc3ccc(OCCCCN4CCN(c5cccc(Cl)c5Cl)CC4)cc32)NN1",
                    1.0
                ],
                [
                    "O=S1(=C2CCc3ccc(OCCCCN4CCN(c5cccc(Cl)c5Cl)CC4)cc32)CN1",
                    1.0
                ],
                [
                    "O=S(=S)=C1CCc2ccc(OCCCCN3CCN(c4cccc(Cl)c4Cl)CC3)cc21",
                    1.0
                ],
                [
                    "O=S(=P)=C1CCc2ccc(OCCCCN3CCN(c4cccc(Cl)c4Cl)CC3)cc21",
                    1.0
                ],
                [
                    "O=S(=O)=C1CCc2ccc(OCCCCN3CCN(c4cccc(Cl)c4Cl)CC3)cc21",
                    1.0
                ],
                [
                    "O=C[SH]=C1CCc2ccc(OCCCCN3CCN(c4cccc(Cl)c4Cl)CC3)cc21",
                    1.0
                ],
                [
                    "O=C=S=C1CCc2ccc(OCCCCN3CCN(c4cccc(Cl)c4Cl)CC3)cc21",
                    1.0
                ],
                [
                    "O=C=C1CCc2ccc(OCCCCN3CCN(c4cccc(Cl)c4Cl)CC3)cc21",
                    1.0
                ],
                [
                    "O=C1N[SH]1(S)=C1CCc2ccc(OCCCCN3CCN(c4cccc(Cl)c4Cl)CC3)cc21",
                    1.0
                ],
                [
                    "O=C1N[SH]1(O)=C1CCc2ccc(OCCCCN3CCN(c4cccc(Cl)c4Cl)CC3)cc21",
                    1.0
                ],
                [
                    "O=C1N[SH]1(Cl)=C1CCc2ccc(OCCCCN3CCN(c4cccc(Cl)c4Cl)CC3)cc21",
                    1.0
                ],
                [
                    "O=C1NS1=C1CCc2ccc(OCCCCN3CCN(c4cccc(Cl)c4Cl)CC3)cc21",
                    1.0
                ],
                [
                    "O=C1NS1(=O)=C1CCc2ccc(OCCCCN3CCN(c4cccc(Cl)c4Cl)CC3)cc21",
                    1.0
                ],
                [
                    "O=C1Cc2ccc(OCCCCN3CCN(c4cccc(Cl)c4Cl)CC3)cc21",
                    1.0
                ],
                [
                    "O=C1Cc2cc(OCCCCN3CCN(c4cccc(Cl)c4Cl)CC3)ccc21",
                    1.0
                ],
                [
                    "O=C1CCc2ccc(OCCCN3CCN(c4cccc(Cl)c4Cl)CC3)cc21",
                    1.0
                ],
                [
                    "O=C1CCc2ccc(OCCCCN3CCN(c4cccc(Cl)c4Cl)CC3)cc21",
                    1.0
                ],
                [
                    "N[SH]=C1CCc2ccc(OCCCCN3CCN(c4cccc(Cl)c4Cl)CC3)cc21",
                    1.0
                ],
                [
                    "N[SH](=O)=C1CCc2ccc(OCCCCN3CCN(c4cccc(Cl)c4Cl)CC3)cc21",
                    1.0
                ],
                [
                    "NP=C1CCc2ccc(OCCCCN3CCN(c4cccc(Cl)c4Cl)CC3)cc21",
                    1.0
                ],
                [
                    "NC=C1CCc2ccc(OCCCCN3CCN(c4cccc(Cl)c4Cl)CC3)cc21",
                    1.0
                ],
                [
                    "NC1=Cc2cc(OCCCCN3CCN(c4cccc(Cl)c4Cl)CC3)ccc2CC1",
                    1.0
                ],
                [
                    "N=S=C1CCc2ccc(OCCCCN3CCN(c4cccc(Cl)c4Cl)CC3)cc21",
                    1.0
                ],
                [
                    "N=S(=O)=C1CCc2ccc(OCCCCN3CCN(c4cccc(Cl)c4Cl)CC3)cc21",
                    1.0
                ],
                [
                    "N=C=C1CCc2ccc(OCCCCN3CCN(c4cccc(Cl)c4Cl)CC3)cc21",
                    1.0
                ],
                [
                    "N=C1CCc2cc(OCCCCN3CCN(c4cccc(Cl)c4Cl)CC3)ccc21",
                    1.0
                ],
                [
                    "N#[SH]=C1CCc2ccc(OCCCCN3CCN(c4cccc(Cl)c4Cl)CC3)cc21",
                    1.0
                ],
                [
                    "F[SH]=C1CCc2ccc(OCCCCN3CCN(c4cccc(Cl)c4Cl)CC3)cc21",
                    1.0
                ],
                [
                    "FP=C1CCc2ccc(OCCCCN3CCN(c4cccc(Cl)c4Cl)CC3)cc21",
                    1.0
                ],
                [
                    "FC=C1CCc2ccc(OCCCCN3CCN(c4cccc(Cl)c4Cl)CC3)cc21",
                    1.0
                ],
                [
                    "FC1=Cc2cc(OCCCCN3CCN(c4cccc(Cl)c4Cl)CC3)ccc2CC1",
                    1.0
                ],
                [
                    "Clc1cccc(N2CCN(CCCOc3ccc4c(c3)CC4)CC2)c1Cl",
                    1.0
                ],
                [
                    "Clc1cccc(N2CCN(CCCCOc3ccc4c(c3)CCC4)CC2)c1Cl",
                    1.0
                ],
                [
                    "Clc1cccc(N2CCN(CCCCOc3ccc4c(c3)CC4)CC2)c1Cl",
                    1.0
                ],
                [
                    "Clc1cccc(N2CCN(CCCCOc3ccc4c(c3)C4)CC2)c1Cl",
                    1.0
                ],
                [
                    "Clc1cccc(N2CCN(CCCCOc3ccc4c(c3)C3=C(CC4)P3)CC2)c1Cl",
                    1.0
                ],
                [
                    "Clc1cccc(N2CCN(CCCCOc3ccc4c(c3)C3=C(CC4)N3)CC2)c1Cl",
                    1.0
                ],
                [
                    "Clc1cccc(N2CCN(CCCCOc3ccc4c(c3)C(=[SH]Br)CC4)CC2)c1Cl",
                    1.0
                ],
                [
                    "Clc1cccc(N2CCN(CCCCOc3ccc4c(c3)C(=[SH]3=[SH]N3)CC4)CC2)c1Cl",
                    1.0
                ],
                [
                    "Clc1cccc(N2CCN(CCCCOc3ccc4c(c3)C(=[SH]3=PN3)CC4)CC2)c1Cl",
                    1.0
                ],
                [
                    "Clc1cccc(N2CCN(CCCCOc3ccc4c(c3)C(=[SH]3=NN3)CC4)CC2)c1Cl",
                    1.0
                ],
                [
                    "Clc1cccc(N2CCN(CCCCOc3ccc4c(c3)C(=[SH]3=CN3)CC4)CC2)c1Cl",
                    1.0
                ],
                [
                    "Clc1cccc(N2CCN(CCCCOc3ccc4c(c3)C(=S3NS3)CC4)CC2)c1Cl",
                    1.0
                ],
                [
                    "Clc1cccc(N2CCN(CCCCOc3ccc4c(c3)C(=S3NP3)CC4)CC2)c1Cl",
                    1.0
                ],
                [
                    "Clc1cccc(N2CCN(CCCCOc3ccc4c(c3)C(=S3NO3)CC4)CC2)c1Cl",
                    1.0
                ],
                [
                    "Clc1cccc(N2CCN(CCCCOc3ccc4c(c3)C(=S3NN3)CC4)CC2)c1Cl",
                    1.0
                ],
                [
                    "Clc1cccc(N2CCN(CCCCOc3ccc4c(c3)C(=S3CN3)CC4)CC2)c1Cl",
                    1.0
                ],
                [
                    "Clc1cccc(N2CCN(CCCCOc3ccc4c(c3)C(=S3#SN3)CC4)CC2)c1Cl",
                    1.0
                ],
                [
                    "Clc1cccc(N2CCN(CCCCOc3ccc4c(c3)C(=S3#CN3)CC4)CC2)c1Cl",
                    1.0
                ],
                [
                    "Clc1cccc(N2CCN(CCCCOc3ccc4c(c3)C(=PBr)CC4)CC2)c1Cl",
                    1.0
                ],
                [
                    "Clc1cccc(N2CCN(CCCCOc3ccc4c(c3)C(=CBr)CC4)CC2)c1Cl",
                    1.0
                ],
                [
                    "Clc1cccc(N2CCN(CCCCOc3ccc4c(c3)C(=C3NS3)CC4)CC2)c1Cl",
                    1.0
                ],
                [
                    "Clc1cccc(N2CCN(CCCCOc3ccc4c(c3)C(=C3NP3)CC4)CC2)c1Cl",
                    1.0
                ],
                [
                    "Clc1cccc(N2CCN(CCCCOc3ccc4c(c3)C(=C3CN3)CC4)CC2)c1Cl",
                    1.0
                ],
                [
                    "Cl[SH]=C1CCc2ccc(OCCCCN3CCN(c4cccc(Cl)c4Cl)CC3)cc21",
                    1.0
                ],
                [
                    "ClP=C1CCc2ccc(OCCCCN3CCN(c4cccc(Cl)c4Cl)CC3)cc21",
                    1.0
                ],
                [
                    "ClC=C1CCc2ccc(OCCCCN3CCN(c4cccc(Cl)c4Cl)CC3)cc21",
                    1.0
                ],
                [
                    "ClC1=Cc2cc(OCCCCN3CCN(c4cccc(Cl)c4Cl)CC3)ccc2CC1",
                    1.0
                ],
                [
                    "C[SH]=C1CCc2ccc(OCCCCN3CCN(c4cccc(Cl)c4Cl)CC3)cc21",
                    1.0
                ],
                [
                    "C[SH](=O)=C1CCc2ccc(OCCCCN3CCN(c4cccc(Cl)c4Cl)CC3)cc21",
                    1.0
                ],
                [
                    "CP=C1CCc2ccc(OCCCCN3CCN(c4cccc(Cl)c4Cl)CC3)cc21",
                    1.0
                ],
                [
                    "CC=C1CCc2ccc(OCCCCN3CCN(c4cccc(Cl)c4Cl)CC3)cc21",
                    1.0
                ],
                [
                    "C=S=C1CCc2ccc(OCCCCN3CCN(c4cccc(Cl)c4Cl)CC3)cc21",
                    1.0
                ],
                [
                    "C=S(=O)=C1CCc2ccc(OCCCCN3CCN(c4cccc(Cl)c4Cl)CC3)cc21",
                    1.0
                ],
                [
                    "C=C=C1CCc2ccc(OCCCCN3CCN(c4cccc(Cl)c4Cl)CC3)cc21",
                    1.0
                ],
                [
                    "C=C1CCc2ccc(OCCCCN3CCN(c4cccc(Cl)c4Cl)CC3)cc21",
                    1.0
                ],
                [
                    "C=C1CCc2cc(OCCCCN3CCN(c4cccc(Cl)c4Cl)CC3)ccc21",
                    1.0
                ],
                [
                    "C#[SH]=C1CCc2ccc(OCCCCN3CCN(c4cccc(Cl)c4Cl)CC3)cc21",
                    1.0
                ]
            ],
            "execution_time": 5.26737380027771,
            "number_scoring_function_calls": 1000,
            "metadata": {
                "top_1": 1.0,
                "top_10": 1.0,
                "top_100": 1.0,
                "internal_similarity_max": 0.9433962264150944,
                "internal_similarity_mean": 0.6926069176017283,
                "internal_similarity_histogram_density": [
                    [
                        0.1,
                        0.0,
                        0.0,
                        0.0,
                        0.0,
                        0.015999999999999986,
                        5.9620000000000015,
                        3.460000000000001,
                        0.45600000000000007,
                        0.006000000000000001
                    ]
                ],
                "internal_similarity_histogram_bins": [
                    [
                        0.0,
                        0.1,
                        0.2,
                        0.30000000000000004,
                        0.4,
                        0.5,
                        0.6000000000000001,
                        0.7000000000000001,
                        0.8,
                        0.9,
                        1.0
                    ]
                ]
            }
        },
        {
            "benchmark_name": "Albuterol similarity",
            "score": 1.0,
            "optimized_molecules": [
                [
                    "Oc1ccc(CS)cc1C(O)CNC1(P)C=C1",
                    1.0
                ],
                [
                    "OCc1ccc(C(O)CNC2(P)CC2)cc1O",
                    1.0
                ],
                [
                    "OC1CNC2(C=C2P)C(S)c2cc1ccc2S",
                    1.0
                ],
                [
                    "OC1CNC2(C=C2)C(P)(S)c2cc1ccc2S",
                    1.0
                ],
                [
                    "Cc1ccc(O)c(C(O)CNC(C)(P)CS)c1",
                    1.0
                ],
                [
                    "Cc1ccc(O)c(C(O)CNC(C)(P)C(C)S)c1",
                    1.0
                ],
                [
                    "Cc1ccc(O)c(C(O)CNC(C)(C)P)c1",
                    1.0
                ],
                [
                    "Cc1ccc(C(O)CNC(C)(C)P)cc1O",
                    1.0
                ],
                [
                    "Cc1cc(C(O)CNC(C)(C)P)ccc1CO",
                    1.0
                ],
                [
                    "Cc1cc(C(O)CNC(C)(C)P)c(O)cc1CO",
                    1.0
                ],
                [
                    "CPC(C)NCC(O)c1ccc(CO)c(S)c1",
                    1.0
                ],
                [
                    "CPC(C)(C)NCC(O)c1ccc(CO)cc1O",
                    1.0
                ],
                [
                    "CPC(C)(C)NCC(O)c1ccc(CO)c(O)c1",
                    1.0
                ],
                [
                    "CNCC(O)c1ccc(S)c(CS)c1",
                    1.0
                ],
                [
                    "CCNCC(O)c1ccc(S)c(CS)c1",
                    1.0
                ],
                [
                    "CCCC(C)NCC(O)c1ccc(S)c(CS)c1",
                    1.0
                ],
                [
                    "CCC1(C)NCC(O)c2ccc(S)c(c2)C1S",
                    1.0
                ],
                [
                    "CCC1(C)NCC(O)c2ccc(S)c(c2)C1(P)S",
                    1.0
                ],
                [
                    "CCC(C)(S)NCC(O)c1ccc(S)c(CS)c1",
                    1.0
                ],
                [
                    "CCC(C)(P)NCC(O)c1ccc(CO)cc1O",
                    1.0
                ],
                [
                    "CCC(C)(P)NCC(O)c1ccc(CO)c(S)c1",
                    1.0
                ],
                [
                    "CCC(C)(NCC(O)c1ccc(CO)c(O)c1)PC",
                    1.0
                ],
                [
                    "CCC(Br)C(C)(C)NCC(O)c1ccc(S)c(CS)c1",
                    1.0
                ],
                [
                    "CC1CC12NCC(O)c1ccc(S)c(c1)C2S",
                    1.0
                ],
                [
                    "CC1=CC12NCC(O)c1ccc(S)c(c1)C2(P)S",
                    1.0
                ],
                [
                    "CC1(P)Cc2cc(cc(S)c2CO)C(O)CN1",
                    1.0
                ],
                [
                    "CC1(P)CC(C(O)c2ccc(S)c(CS)c2)N1",
                    1.0
                ],
                [
                    "CC1(NCC(O)c2ccc(CO)c(O)c2)PP1",
                    1.0
                ],
                [
                    "CC1(NCC(O)c2cc(CS)ccc2O)PC1S",
                    1.0
                ],
                [
                    "CC1(NCC(O)c2cc(CS)ccc2O)CP1",
                    1.0
                ],
                [
                    "CC1(CP)NCC(O)c2ccc(S)c(c2)C1(P)S",
                    1.0
                ],
                [
                    "CC1(CP)NCC(O)c2cc(ccc2O)C1S",
                    1.0
                ],
                [
                    "CC1(CF)NCC(O)c2ccc(S)c(c2)C1(P)S",
                    1.0
                ],
                [
                    "CC1(C)NCC1(O)c1cc(C(P)S)ccc1O",
                    1.0
                ],
                [
                    "CC1(C)NCC(O)c2ccc(S)c(c2)C1S",
                    1.0
                ],
                [
                    "CC1(C)NCC(O)c2ccc(S)c(c2)C1PP",
                    1.0
                ],
                [
                    "CC1(C)NCC(O)c2ccc(S)c(c2)C1P(P)S",
                    1.0
                ],
                [
                    "CC1(C)NCC(O)c2ccc(S)c(c2)C1P",
                    1.0
                ],
                [
                    "CC1(C)NCC(O)c2ccc(S)c(c2)C1(S)PS",
                    1.0
                ],
                [
                    "CC1(C)NCC(O)c2ccc(S)c(c2)C1(S)PP",
                    1.0
                ],
                [
                    "CC1(C)NCC(O)c2ccc(S)c(c2)C1(P)S",
                    1.0
                ],
                [
                    "CC1(C)NCC(O)c2cc(ccc2O)C1S",
                    1.0
                ],
                [
                    "CC1(C)NCC(O)c2cc(ccc2O)C(S)P1",
                    1.0
                ],
                [
                    "CC1(C)Cc2cc(ccc2S)C(O)CN1",
                    1.0
                ],
                [
                    "CC1(C(S)c2ccc(O)c(CO)c2)NC1P",
                    1.0
                ],
                [
                    "CC(S)NCC(O)c1ccc(S)c(CS)c1",
                    1.0
                ],
                [
                    "CC(S)C(C)(P)NCC(O)c1cc(CS)ccc1O",
                    1.0
                ],
                [
                    "CC(P)NCC(O)c1ccc(CO)c(S)c1",
                    1.0
                ],
                [
                    "CC(P)NCC(O)c1ccc(CO)c(O)c1",
                    1.0
                ],
                [
                    "CC(P)NCC(O)c1cc(CS)ccc1O",
                    1.0
                ],
                [
                    "CC(P)CNCC(O)c1cc(CS)ccc1O",
                    1.0
                ],
                [
                    "CC(P)C(P)NCC(O)c1cc(CS)ccc1O",
                    1.0
                ],
                [
                    "CC(P)(P)NCC(O)c1ccc(CO)c(S)c1",
                    1.0
                ],
                [
                    "CC(P)(P)NCC(O)c1ccc(CO)c(P)c1",
                    1.0
                ],
                [
                    "CC(P)(P)NCC(O)c1ccc(CO)c(O)c1O",
                    1.0
                ],
                [
                    "CC(P)(P)NCC(O)c1cc(P)c(CO)cc1S",
                    1.0
                ],
                [
                    "CC(P)(NCC(O)c1cc(CS)ccc1O)C(S)Br",
                    1.0
                ],
                [
                    "CC(P)(NCC(O)c1cc(CS)ccc1O)C(N)S",
                    1.0
                ],
                [
                    "CC(P)(CS)NCC(O)c1cc(CS)ccc1O",
                    1.0
                ],
                [
                    "CC(P)(CF)NCC(O)c1ccc(CO)c(O)c1",
                    1.0
                ],
                [
                    "CC(NCC(O)c1ccc(S)c(CS)c1)PP",
                    1.0
                ],
                [
                    "CC(NCC(O)c1cc(CS)ccc1O)PP",
                    1.0
                ],
                [
                    "CC(CP)NCC(O)c1ccc(S)c(CS)c1",
                    1.0
                ],
                [
                    "CC(CP)NCC(O)c1cc(CS)ccc1O",
                    1.0
                ],
                [
                    "CC(CF)NCC(O)c1ccc(S)c(CS)c1",
                    1.0
                ],
                [
                    "CC(C)NCC(O)c1ccc(S)c(CS)c1",
                    1.0
                ],
                [
                    "CC(C)NCC(O)c1ccc(S)c(C(P)S)c1",
                    1.0
                ],
                [
                    "CC(C)NCC(O)c1cc(CS)ccc1O",
                    1.0
                ],
                [
                    "CC(C)NCC(O)c1cc(C(P)S)ccc1S",
                    1.0
                ],
                [
                    "CC(C)NCC(O)c1cc(C(P)S)ccc1O",
                    1.0
                ],
                [
                    "CC(C)(S)NCC(O)c1ccc(S)c(CS)c1",
                    1.0
                ],
                [
                    "CC(C)(P)NCC(O)c1cccc(CS)c1",
                    1.0
                ],
                [
                    "CC(C)(P)NCC(O)c1ccc(CO)cc1S",
                    1.0
                ],
                [
                    "CC(C)(P)NCC(O)c1ccc(CO)cc1O",
                    1.0
                ],
                [
                    "CC(C)(P)NCC(O)c1ccc(CO)cc1",
                    1.0
                ],
                [
                    "CC(C)(P)NCC(O)c1ccc(CO)c(S)c1S",
                    1.0
                ],
                [
                    "CC(C)(P)NCC(O)c1ccc(CO)c(S)c1P",
                    1.0
                ],
                [
                    "CC(C)(P)NCC(O)c1ccc(CO)c(S)c1",
                    1.0
                ],
                [
                    "CC(C)(P)NCC(O)c1ccc(CO)c(P)c1",
                    1.0
                ],
                [
                    "CC(C)(P)NCC(O)c1ccc(CO)c(O)c1O",
                    1.0
                ],
                [
                    "CC(C)(P)NCC(O)c1ccc(CO)c(O)c1",
                    1.0
                ],
                [
                    "CC(C)(P)NCC(O)c1ccc(C(N)O)c(O)c1",
                    1.0
                ],
                [
                    "CC(C)(P)NCC(O)c1cc(P)c(CO)cc1O",
                    1.0
                ],
                [
                    "CC(C)(P)NCC(O)c1cc(O)c(CO)cc1O",
                    1.0
                ],
                [
                    "CC(C)(P)NCC(O)c1cc(O)c(CO)cc1Cl",
                    1.0
                ],
                [
                    "CC(C)(P)NCC(O)c1cc(N)c(CO)c(O)c1",
                    1.0
                ],
                [
                    "CC(C)(P)NCC(O)c1cc(CS)ccc1O",
                    1.0
                ],
                [
                    "CC(C)(P)NCC(O)c1cc(CS)c(Cl)cc1O",
                    1.0
                ],
                [
                    "CC(C)(P)NCC(O)c1cc(C(F)S)ccc1O",
                    1.0
                ],
                [
                    "CC(C)(P)NCC(O)(F)c1cc(CS)ccc1O",
                    1.0
                ],
                [
                    "CC(C)(P)NCC(O)(Br)c1cc(CS)ccc1O",
                    1.0
                ],
                [
                    "CC(C)(NCC(O)c1ccc(CO)cc1O)PP",
                    1.0
                ],
                [
                    "CC(C)(NCC(O)c1ccc(CO)c(S)c1)PN",
                    1.0
                ],
                [
                    "CC(C)(C)NCC(S)c1cc(CS)ccc1O",
                    1.0
                ],
                [
                    "CC(Br)C1(C)NCC(O)c2ccc(S)c(c2)C1S",
                    1.0
                ],
                [
                    "CC(Br)C(C)NCC(O)c1ccc(S)c(CS)c1",
                    1.0
                ],
                [
                    "CC(=CP)NCC(O)c1cc(CS)ccc1O",
                    1.0
                ],
                [
                    "CC(=CCl)NCC(O)c1ccc(S)c(CS)c1",
                    1.0
                ],
                [
                    "C=CNCC(O)c1ccc(S)c(CS)c1",
                    1.0
                ],
                [
                    "C=C(C)NCC(O)c1ccc(S)c(CS)c1",
                    1.0
                ]
            ],
            "execution_time": 2.459808111190796,
            "number_scoring_function_calls": 1000,
            "metadata": {
                "top_1": 1.0,
                "top_10": 1.0,
                "top_100": 1.0,
                "internal_similarity_max": 0.8461538461538461,
                "internal_similarity_mean": 0.28405935969023277,
                "internal_similarity_histogram_density": [
                    [
                        0.614,
                        3.024,
                        2.4179999999999993,
                        1.6920000000000004,
                        1.0580000000000003,
                        0.7339999999999993,
                        0.28,
                        0.15600000000000006,
                        0.024000000000000004,
                        0.0
                    ]
                ],
                "internal_similarity_histogram_bins": [
                    [
                        0.0,
                        0.1,
                        0.2,
                        0.30000000000000004,
                        0.4,
                        0.5,
                        0.6000000000000001,
                        0.7000000000000001,
                        0.8,
                        0.9,
                        1.0
                    ]
                ]
            }
        },
        {
            "benchmark_name": "Mestranol similarity",
            "score": 1.0,
            "optimized_molecules": [
                [
                    "COc1ccc2c(c1)CCC1C2CCC23C#CC2(O)CCC13",
                    1.0
                ],
                [
                    "COc1ccc2c(c1)CCC1C2CCC2(C)C1CCC2(O)S",
                    1.0
                ],
                [
                    "COc1ccc2c(c1)CCC1C2CCC2(C)C1CCC2(O)P",
                    1.0
                ],
                [
                    "COc1ccc2c(c1)CCC1C2CCC2(C)C1CCC2(O)O",
                    1.0
                ],
                [
                    "COc1ccc2c(c1)CCC1C2CCC2(C)C1CCC2(O)F",
                    1.0
                ],
                [
                    "COc1ccc2c(c1)CCC1C2CCC2(C)C1CCC2(O)Cl",
                    1.0
                ],
                [
                    "COc1ccc2c(c1)CCC1C2CCC2(C)C1CCC2(O)Br",
                    1.0
                ],
                [
                    "COc1ccc2c(c1)CCC1C2CCC2(C)C1CCC2(N)O",
                    1.0
                ],
                [
                    "COc1ccc2c(c1)CCC1C2CCC2(C)C1CCC2(C)O",
                    1.0
                ],
                [
                    "COc1ccc2c(c1)CCC1C2CCC2(C)C1CC2(O)C#P",
                    1.0
                ],
                [
                    "COc1ccc2c(c1)CCC1C2CCC2(C)C1CC2(O)C#N",
                    1.0
                ],
                [
                    "CCC12CCC3c4ccc(OC)cc4CCC3C1CC2(O)C#P",
                    1.0
                ],
                [
                    "CCC12CCC3c4ccc(OC)cc4CCC3C1CC2(O)C#N",
                    1.0
                ],
                [
                    "C#CC12CCC3c4ccc(OC)cc4CCC3C1CC2(C)O",
                    1.0
                ],
                [
                    "C#CC12CCC3C4CCc5cc(OC)ccc5C4CCC31O2",
                    1.0
                ],
                [
                    "C#CC12CC3C4CCc5cc(OC)ccc5C4CCC31CO2",
                    1.0
                ],
                [
                    "C#CC12CC3C4CCc5cc(OC)ccc5C4CCC31C2O",
                    1.0
                ],
                [
                    "C#CC12CC3C4CCc5cc(OC)ccc5C4CCC31C2",
                    1.0
                ],
                [
                    "C#CC1(OO)CC2C3CCc4cc(OC)ccc4C3CCC21C",
                    1.0
                ],
                [
                    "C#CC1(O)CCC2CC3c4ccc(OC)cc4CCC3CC21F",
                    1.0
                ],
                [
                    "C#CC1(O)CCC2C3CCc4cc(OC)ccc4C3CCC21O",
                    1.0
                ],
                [
                    "C#CC1(O)CCC2C3CCc4cc(OC)ccc4C3CCC21F",
                    1.0
                ],
                [
                    "C#CC1(O)CCC2C3CCc4cc(OC)ccc4C3CCC21C",
                    1.0
                ],
                [
                    "C#CC1(O)CCC2C3CCc4cc(OC)ccc4C3CCC21Br",
                    1.0
                ],
                [
                    "C#CC1(O)CCC2C3CCc4cc(OC)ccc4C3CCC21",
                    1.0
                ],
                [
                    "C#CC1(O)CCC12CCC1c3ccc(OC)cc3CCC1C2Br",
                    1.0
                ],
                [
                    "C#CC1(O)CCC1(CC)C1CC2c3ccc(OC)cc3CCC21",
                    1.0
                ],
                [
                    "C#CC1(O)CCC1(C)C1CC2c3ccc(OC)cc3CCC21",
                    1.0
                ],
                [
                    "C#CC1(O)CC2CC3c4ccc(OC)cc4CCC3CC21CN",
                    1.0
                ],
                [
                    "C#CC1(O)CC2C3CCc4cc(OP)ccc4C3CCC21C",
                    1.0
                ],
                [
                    "C#CC1(O)CC2C3CCc4cc(OCS)ccc4C3CCC21C",
                    1.0
                ],
                [
                    "C#CC1(O)CC2C3CCc4cc(OCP)ccc4C3CCC21C",
                    1.0
                ],
                [
                    "C#CC1(O)CC2C3CCc4cc(OCOC)ccc4C3CCC21C",
                    1.0
                ],
                [
                    "C#CC1(O)CC2C3CCc4cc(OCO)ccc4C3CCC21C",
                    1.0
                ],
                [
                    "C#CC1(O)CC2C3CCc4cc(OCN)ccc4C3CCC21C",
                    1.0
                ],
                [
                    "C#CC1(O)CC2C3CCc4cc(OCF)ccc4C3CCC21C",
                    1.0
                ],
                [
                    "C#CC1(O)CC2C3CCc4cc(OCCl)ccc4C3CCC21C",
                    1.0
                ],
                [
                    "C#CC1(O)CC2C3CCc4cc(OCC)ccc4C3CCC21C",
                    1.0
                ],
                [
                    "C#CC1(O)CC2C3CCc4cc(OCBr)ccc4C3CCC21C",
                    1.0
                ],
                [
                    "C#CC1(O)CC2C3CCc4cc(OC)ccc4C3CCC21N",
                    1.0
                ],
                [
                    "C#CC1(O)CC2C3CCc4cc(OC)ccc4C3CCC21C[SH]=O",
                    1.0
                ],
                [
                    "C#CC1(O)CC2C3CCc4cc(OC)ccc4C3CCC21CSS",
                    1.0
                ],
                [
                    "C#CC1(O)CC2C3CCc4cc(OC)ccc4C3CCC21CSO",
                    1.0
                ],
                [
                    "C#CC1(O)CC2C3CCc4cc(OC)ccc4C3CCC21CSN",
                    1.0
                ],
                [
                    "C#CC1(O)CC2C3CCc4cc(OC)ccc4C3CCC21CSF",
                    1.0
                ],
                [
                    "C#CC1(O)CC2C3CCc4cc(OC)ccc4C3CCC21CSBr",
                    1.0
                ],
                [
                    "C#CC1(O)CC2C3CCc4cc(OC)ccc4C3CCC21CS#[SH]",
                    1.0
                ],
                [
                    "C#CC1(O)CC2C3CCc4cc(OC)ccc4C3CCC21CS",
                    1.0
                ],
                [
                    "C#CC1(O)CC2C3CCc4cc(OC)ccc4C3CCC21CPN",
                    1.0
                ],
                [
                    "C#CC1(O)CC2C3CCc4cc(OC)ccc4C3CCC21CPC",
                    1.0
                ],
                [
                    "C#CC1(O)CC2C3CCc4cc(OC)ccc4C3CCC21CP",
                    1.0
                ],
                [
                    "C#CC1(O)CC2C3CCc4cc(OC)ccc4C3CCC21COF",
                    1.0
                ],
                [
                    "C#CC1(O)CC2C3CCc4cc(OC)ccc4C3CCC21CO",
                    1.0
                ],
                [
                    "C#CC1(O)CC2C3CCc4cc(OC)ccc4C3CCC21CNS",
                    1.0
                ],
                [
                    "C#CC1(O)CC2C3CCc4cc(OC)ccc4C3CCC21CNP",
                    1.0
                ],
                [
                    "C#CC1(O)CC2C3CCc4cc(OC)ccc4C3CCC21CNO",
                    1.0
                ],
                [
                    "C#CC1(O)CC2C3CCc4cc(OC)ccc4C3CCC21CNN",
                    1.0
                ],
                [
                    "C#CC1(O)CC2C3CCc4cc(OC)ccc4C3CCC21CNF",
                    1.0
                ],
                [
                    "C#CC1(O)CC2C3CCc4cc(OC)ccc4C3CCC21CNCl",
                    1.0
                ],
                [
                    "C#CC1(O)CC2C3CCc4cc(OC)ccc4C3CCC21CNBr",
                    1.0
                ],
                [
                    "C#CC1(O)CC2C3CCc4cc(OC)ccc4C3CCC21CN=P",
                    1.0
                ],
                [
                    "C#CC1(O)CC2C3CCc4cc(OC)ccc4C3CCC21CN=N",
                    1.0
                ],
                [
                    "C#CC1(O)CC2C3CCc4cc(OC)ccc4C3CCC21CN",
                    1.0
                ],
                [
                    "C#CC1(O)CC2C3CCc4cc(OC)ccc4C3CCC21CF",
                    1.0
                ],
                [
                    "C#CC1(O)CC2C3CCc4cc(OC)ccc4C3CCC21CCl",
                    1.0
                ],
                [
                    "C#CC1(O)CC2C3CCc4cc(OC)ccc4C3CCC21CC",
                    1.0
                ],
                [
                    "C#CC1(O)CC2C3CCc4cc(OC)ccc4C3CCC21CBr",
                    1.0
                ],
                [
                    "C#CC1(O)CC2C3CCc4cc(OC)ccc4C3CCC21C",
                    1.0
                ],
                [
                    "C#CC1(O)CC2C3CCc4cc(OC(C)P)ccc4C3CCC21C",
                    1.0
                ],
                [
                    "C#CC1(O)CC2C3CCc4cc(OC(C)O)ccc4C3CCC21C",
                    1.0
                ],
                [
                    "C#CC1(O)CC2C3CCc4cc(OC(C)N)ccc4C3CCC21C",
                    1.0
                ],
                [
                    "C#CC1(O)CC2C3CCc4cc(OC(C)F)ccc4C3CCC21C",
                    1.0
                ],
                [
                    "C#CC1(O)CC2C3CCc4cc(OC(C)Cl)ccc4C3CCC21C",
                    1.0
                ],
                [
                    "C#CC1(O)CC2C3CCc4cc(OC(C)C)ccc4C3CCC21C",
                    1.0
                ],
                [
                    "C#CC1(O)CC2C3CCc4cc(OC(C)Br)ccc4C3CCC21C",
                    1.0
                ],
                [
                    "C#CC1(O)CC2C3CCc4cc(OC(C)=P)ccc4C3CCC21C",
                    1.0
                ],
                [
                    "C#CC1(O)CC2C3CCc4cc(OC(=C)C)ccc4C3CCC21C",
                    1.0
                ],
                [
                    "C#CC1(O)CC2C3C4Cc5cc(OC)ccc5C43CCC21CC",
                    1.0
                ],
                [
                    "C#CC1(O)CC2C3C4Cc5cc(OC)ccc5C43CCC21C",
                    1.0
                ],
                [
                    "C#CC1(O)CC2C3C4CCc5cc(OC)ccc5C4CCC231",
                    1.0
                ],
                [
                    "C#CC1(O)CC2C34CCc5cc(OC)ccc5C3C4CC21CC",
                    1.0
                ],
                [
                    "C#CC1(O)CC2C34CCc5cc(OC)ccc5C3C4CC21C",
                    1.0
                ],
                [
                    "C#CC1(O)CC23C4CCc5cc(OC)ccc5C4CC2C13C",
                    1.0
                ],
                [
                    "C#CC1(O)CC2(C)C3C4CCc5cc(OC)ccc5C4CCC312",
                    1.0
                ],
                [
                    "C#CC1(O)CC12CCC1c3ccc(OC)cc3CCC1C2SC",
                    1.0
                ],
                [
                    "C#CC1(O)CC12CCC1c3ccc(OC)cc3CCC1C2S",
                    1.0
                ],
                [
                    "C#CC1(O)CC12CCC1c3ccc(OC)cc3CCC1C2PC",
                    1.0
                ],
                [
                    "C#CC1(O)CC12CCC1c3ccc(OC)cc3CCC1C2P",
                    1.0
                ],
                [
                    "C#CC1(O)CC12CC1CCc3cc(OC)ccc3C1CC2C",
                    1.0
                ],
                [
                    "C#CC1(O)C2CCC13CCC1c4ccc(OC)cc4CCC1C23",
                    1.0
                ],
                [
                    "C#CC1(O)C(C)C2C3CCc4cc(OC)ccc4C3CCC21CN",
                    1.0
                ],
                [
                    "C#CC1(O)C(C)C2C3CCc4cc(OC)ccc4C3CCC21CF",
                    1.0
                ],
                [
                    "C#CC1(O)C(C)C2C3CCc4cc(OC)ccc4C3CCC21CC",
                    1.0
                ],
                [
                    "C#CC1(F)CC2C3CCc4cc(OC)ccc4C3CCC21CO",
                    1.0
                ],
                [
                    "C#CC1(F)CC2C3CCc4cc(OC)ccc4C3CCC21C",
                    1.0
                ],
                [
                    "C#CC(O)(CP)C12CCC3c4ccc(OC)cc4CCC3C1C2",
                    1.0
                ],
                [
                    "C#CC(O)(CN)C12CCC3c4ccc(OC)cc4CCC3C1C2",
                    1.0
                ],
                [
                    "C#CC(O)(CF)C12CCC3c4ccc(OC)cc4CCC3C1C2",
                    1.0
                ],
                [
                    "C#CC(O)(CBr)C12CCC3c4ccc(OC)cc4CCC3C1C2",
                    1.0
                ],
                [
                    "C#CC(C)(O)C12CCC3c4ccc(OC)cc4CCC3C1C2",
                    1.0
                ]
            ],
            "execution_time": 4.535013198852539,
            "number_scoring_function_calls": 1000,
            "metadata": {
                "top_1": 1.0,
                "top_10": 1.0,
                "top_100": 1.0,
                "internal_similarity_max": 0.8727272727272727,
                "internal_similarity_mean": 0.5698993325642616,
                "internal_similarity_histogram_density": [
                    [
                        0.1,
                        0.0,
                        0.019999999999999993,
                        0.3200000000000001,
                        1.5060000000000004,
                        4.9839999999999955,
                        1.7500000000000004,
                        0.9720000000000002,
                        0.3480000000000001,
                        0.0
                    ]
                ],
                "internal_similarity_histogram_bins": [
                    [
                        0.0,
                        0.1,
                        0.2,
                        0.30000000000000004,
                        0.4,
                        0.5,
                        0.6000000000000001,
                        0.7000000000000001,
                        0.8,
                        0.9,
                        1.0
                    ]
                ]
            }
        },
        {
            "benchmark_name": "C11H24",
            "score": 0.9997433299189254,
            "optimized_molecules": [
                [
                    "CCCCCCCCCCC",
                    1.0
                ],
                [
                    "CCCCCCCCC(C)C",
                    1.0
                ],
                [
                    "CCCCCCCC(C)CC",
                    1.0
                ],
                [
                    "CCCCCCCC(C)(C)C",
                    1.0
                ],
                [
                    "CCCCCCC(CC)CC",
                    1.0
                ],
                [
                    "CCCCCCC(C)CCC",
                    1.0
                ],
                [
                    "CCCCCCC(C)C(C)C",
                    1.0
                ],
                [
                    "CCCCCCC(C)(C)CC",
                    1.0
                ],
                [
                    "CCCCCC(CC)CCC",
                    1.0
                ],
                [
                    "CCCCCC(CC)C(C)C",
                    1.0
                ],
                [
                    "CCCCCC(C)CCCC",
                    1.0
                ],
                [
                    "CCCCCC(C)CC(C)C",
                    1.0
                ],
                [
                    "CCCCCC(C)C(C)CC",
                    1.0
                ],
                [
                    "CCCCCC(C)C(C)(C)C",
                    1.0
                ],
                [
                    "CCCCCC(C)(CC)CC",
                    1.0
                ],
                [
                    "CCCCCC(C)(C)CCC",
                    1.0
                ],
                [
                    "CCCCCC(C)(C)C(C)C",
                    1.0
                ],
                [
                    "CCCCC(CCC)CCC",
                    1.0
                ],
                [
                    "CCCCC(CCC)C(C)C",
                    1.0
                ],
                [
                    "CCCCC(CC)CCCC",
                    1.0
                ],
                [
                    "CCCCC(CC)CC(C)C",
                    1.0
                ],
                [
                    "CCCCC(CC)C(C)CC",
                    1.0
                ],
                [
                    "CCCCC(CC)C(C)(C)C",
                    1.0
                ],
                [
                    "CCCCC(CC)(CC)CC",
                    1.0
                ],
                [
                    "CCCCC(C)CCC(C)C",
                    1.0
                ],
                [
                    "CCCCC(C)CC(C)CC",
                    1.0
                ],
                [
                    "CCCCC(C)CC(C)(C)C",
                    1.0
                ],
                [
                    "CCCCC(C)C(CC)CC",
                    1.0
                ],
                [
                    "CCCCC(C)C(C)CCC",
                    1.0
                ],
                [
                    "CCCCC(C)C(C)C(C)C",
                    1.0
                ],
                [
                    "CCCCC(C)C(C)(C)CC",
                    1.0
                ],
                [
                    "CCCCC(C)(CC)CCC",
                    1.0
                ],
                [
                    "CCCCC(C)(CC)C(C)C",
                    1.0
                ],
                [
                    "CCCCC(C)(C)CCCC",
                    1.0
                ],
                [
                    "CCCCC(C)(C)CC(C)C",
                    1.0
                ],
                [
                    "CCCCC(C)(C)C(C)CC",
                    1.0
                ],
                [
                    "CCCCC(C)(C)C(C)(C)C",
                    1.0
                ],
                [
                    "CCCCC(C(C)C)C(C)C",
                    1.0
                ],
                [
                    "CCCC(CCC)CC(C)C",
                    1.0
                ],
                [
                    "CCCC(CCC)C(C)CC",
                    1.0
                ],
                [
                    "CCCC(CCC)C(C)(C)C",
                    1.0
                ],
                [
                    "CCCC(CC)CCC(C)C",
                    1.0
                ],
                [
                    "CCCC(CC)CC(C)CC",
                    1.0
                ],
                [
                    "CCCC(CC)CC(C)(C)C",
                    1.0
                ],
                [
                    "CCCC(CC)C(CC)CC",
                    1.0
                ],
                [
                    "CCCC(CC)C(C)C(C)C",
                    1.0
                ],
                [
                    "CCCC(CC)C(C)(C)CC",
                    1.0
                ],
                [
                    "CCCC(CC)(CC)CCC",
                    1.0
                ],
                [
                    "CCCC(CC)(CC)C(C)C",
                    1.0
                ],
                [
                    "CCCC(CC(C)C)C(C)C",
                    1.0
                ],
                [
                    "CCCC(C)CCCC(C)C",
                    1.0
                ],
                [
                    "CCCC(C)CCC(C)CC",
                    1.0
                ],
                [
                    "CCCC(C)CCC(C)(C)C",
                    1.0
                ],
                [
                    "CCCC(C)CC(CC)CC",
                    1.0
                ],
                [
                    "CCCC(C)CC(C)CCC",
                    1.0
                ],
                [
                    "CCCC(C)CC(C)C(C)C",
                    1.0
                ],
                [
                    "CCCC(C)CC(C)(C)CC",
                    1.0
                ],
                [
                    "CCCC(C)C(CC)CCC",
                    1.0
                ],
                [
                    "CCCC(C)C(CC)C(C)C",
                    1.0
                ],
                [
                    "CCCC(C)C(C)CC(C)C",
                    1.0
                ],
                [
                    "CCCC(C)C(C)C(C)CC",
                    1.0
                ],
                [
                    "CCCC(C)C(C)C(C)(C)C",
                    1.0
                ],
                [
                    "CCCC(C)C(C)(CC)CC",
                    1.0
                ],
                [
                    "CCCC(C)C(C)(C)CCC",
                    1.0
                ],
                [
                    "CCCC(C)C(C)(C)C(C)C",
                    1.0
                ],
                [
                    "CCCC(C)(CCC)CCC",
                    1.0
                ],
                [
                    "CCCC(C)(CCC)C(C)C",
                    1.0
                ],
                [
                    "CCCC(C)(CC)CC(C)C",
                    1.0
                ],
                [
                    "CCCC(C)(CC)C(C)CC",
                    1.0
                ],
                [
                    "CCCC(C)(CC)C(C)(C)C",
                    1.0
                ],
                [
                    "CCCC(C)(C)CCC(C)C",
                    1.0
                ],
                [
                    "CCCC(C)(C)CC(C)CC",
                    1.0
                ],
                [
                    "CCCC(C)(C)CC(C)(C)C",
                    1.0
                ],
                [
                    "CCCC(C)(C)C(CC)CC",
                    1.0
                ],
                [
                    "CCCC(C)(C)C(C)C(C)C",
                    1.0
                ],
                [
                    "CCCC(C)(C)C(C)(C)CC",
                    1.0
                ],
                [
                    "CCCC(C)(C(C)C)C(C)C",
                    1.0
                ],
                [
                    "CCCC(C(C)C)C(C)CC",
                    1.0
                ],
                [
                    "CCCC(C(C)C)C(C)(C)C",
                    1.0
                ],
                [
                    "CCC(CCC(C)C)C(C)C",
                    1.0
                ],
                [
                    "CCC(CC)CCCC(C)C",
                    1.0
                ],
                [
                    "CCC(CC)CCC(C)(C)C",
                    1.0
                ],
                [
                    "CCC(CC)CC(CC)CC",
                    1.0
                ],
                [
                    "CCC(CC)CC(C)C(C)C",
                    1.0
                ],
                [
                    "CCC(CC)CC(C)(C)CC",
                    1.0
                ],
                [
                    "CCC(CC)C(CC)C(C)C",
                    1.0
                ],
                [
                    "CCC(CC)C(C)CC(C)C",
                    1.0
                ],
                [
                    "CCC(CC)C(C)C(C)(C)C",
                    1.0
                ],
                [
                    "CCC(CC)C(C)(CC)CC",
                    1.0
                ],
                [
                    "CCC(CC)C(C)(C)C(C)C",
                    1.0
                ],
                [
                    "CCC(CC)(CC)CC(C)C",
                    1.0
                ],
                [
                    "CCC(CC)(CC)C(C)(C)C",
                    1.0
                ],
                [
                    "CCC(CC(C)C)CC(C)C",
                    1.0
                ],
                [
                    "CCC(CC(C)C)C(C)(C)C",
                    1.0
                ],
                [
                    "CCC(CC(C)(C)C)C(C)C",
                    1.0
                ],
                [
                    "CCC(C)CCCCC(C)C",
                    1.0
                ],
                [
                    "CCC(C)CCCC(C)CC",
                    1.0
                ],
                [
                    "CCC(C)CCCC(C)(C)C",
                    1.0
                ],
                [
                    "CCC(C)CCC(CC)CC",
                    1.0
                ],
                [
                    "CCC(C)CCC(C)C(C)C",
                    1.0
                ],
                [
                    "CCC(C)CCC(C)(C)CC",
                    1.0
                ],
                [
                    "CCC(C)CC(CC)C(C)C",
                    1.0
                ],
                [
                    "CCC(C)CC(C)CC(C)C",
                    1.0
                ],
                [
                    "CCC(C)CC(C)C(C)CC",
                    1.0
                ],
                [
                    "CCC(C)CC(C)C(C)(C)C",
                    1.0
                ],
                [
                    "CCC(C)CC(C)(CC)CC",
                    1.0
                ],
                [
                    "CCC(C)CC(C)(C)C(C)C",
                    1.0
                ],
                [
                    "CCC(C)C(CC)CC(C)C",
                    1.0
                ],
                [
                    "CCC(C)C(CC)C(C)CC",
                    1.0
                ],
                [
                    "CCC(C)C(CC)C(C)(C)C",
                    1.0
                ],
                [
                    "CCC(C)C(CC)(CC)CC",
                    1.0
                ],
                [
                    "CCC(C)C(C)CCC(C)C",
                    1.0
                ],
                [
                    "CCC(C)C(C)CC(C)(C)C",
                    1.0
                ],
                [
                    "CCC(C)C(C)C(CC)CC",
                    1.0
                ],
                [
                    "CCC(C)C(C)C(C)C(C)C",
                    1.0
                ],
                [
                    "CCC(C)C(C)C(C)(C)CC",
                    1.0
                ],
                [
                    "CCC(C)C(C)(CC)C(C)C",
                    1.0
                ],
                [
                    "CCC(C)C(C)(C)CC(C)C",
                    1.0
                ],
                [
                    "CCC(C)C(C)(C)C(C)CC",
                    1.0
                ],
                [
                    "CCC(C)C(C)(C)C(C)(C)C",
                    1.0
                ],
                [
                    "CCC(C)C(C(C)C)C(C)C",
                    1.0
                ],
                [
                    "CCC(C)(CC)CCC(C)C",
                    1.0
                ],
                [
                    "CCC(C)(CC)CC(C)(C)C",
                    1.0
                ],
                [
                    "CCC(C)(CC)C(C)C(C)C",
                    1.0
                ],
                [
                    "CCC(C)(CC(C)C)C(C)C",
                    1.0
                ],
                [
                    "CCC(C)(C)CCCC(C)C",
                    1.0
                ],
                [
                    "CCC(C)(C)CCC(C)(C)C",
                    1.0
                ],
                [
                    "CCC(C)(C)CC(C)C(C)C",
                    1.0
                ],
                [
                    "CCC(C)(C)CC(C)(C)CC",
                    1.0
                ],
                [
                    "CCC(C)(C)C(C)CC(C)C",
                    1.0
                ],
                [
                    "CCC(C)(C)C(C)C(C)(C)C",
                    1.0
                ],
                [
                    "CCC(C)(C)C(C)(CC)CC",
                    1.0
                ],
                [
                    "CCC(C)(C)C(C)(C)C(C)C",
                    1.0
                ],
                [
                    "CCC(C)(C(C)C)C(C)(C)C",
                    1.0
                ],
                [
                    "CCC(C(C)C)C(C)C(C)C",
                    1.0
                ],
                [
                    "CCC(C(C)C)C(C)(C)CC",
                    1.0
                ],
                [
                    "CCC(C(C)(C)C)C(C)(C)C",
                    1.0
                ],
                [
                    "CC(CC(C)(C)C)C(C)(C)C",
                    1.0
                ],
                [
                    "CC(C)CCCCCC(C)C",
                    1.0
                ],
                [
                    "CC(C)CCCCC(C)(C)C",
                    1.0
                ],
                [
                    "CC(C)CCCC(C)C(C)C",
                    1.0
                ],
                [
                    "CC(C)CCC(C)CC(C)C",
                    1.0
                ],
                [
                    "CC(C)CCC(C)C(C)(C)C",
                    1.0
                ],
                [
                    "CC(C)CCC(C)(C)C(C)C",
                    1.0
                ],
                [
                    "CC(C)CC(C)CC(C)(C)C",
                    1.0
                ],
                [
                    "CC(C)CC(C)C(C)C(C)C",
                    1.0
                ],
                [
                    "CC(C)CC(C)(C)CC(C)C",
                    1.0
                ],
                [
                    "CC(C)CC(C)(C)C(C)(C)C",
                    1.0
                ],
                [
                    "CC(C)CC(C(C)C)C(C)C",
                    1.0
                ],
                [
                    "CC(C)C(C)CCC(C)(C)C",
                    1.0
                ],
                [
                    "CC(C)C(C)CC(C)C(C)C",
                    1.0
                ],
                [
                    "CC(C)C(C)C(C)C(C)(C)C",
                    1.0
                ],
                [
                    "CC(C)C(C)C(C)(C)C(C)C",
                    1.0
                ],
                [
                    "CC(C)C(C)(C)CC(C)(C)C",
                    1.0
                ],
                [
                    "CC(C)C(C)(C(C)C)C(C)C",
                    1.0
                ],
                [
                    "CC(C)C(C(C)C)C(C)(C)C",
                    1.0
                ],
                [
                    "CC(C)(C)CCCC(C)(C)C",
                    1.0
                ],
                [
                    "CC(C)(C)C(C)(C)C(C)(C)C",
                    1.0
                ],
                [
                    "CCC(C)(CS)CCCC(C)C",
                    0.9591894571091382
                ]
            ],
            "execution_time": 3.741793155670166,
            "number_scoring_function_calls": 1000,
            "metadata": {
                "top_159": 0.9997433299189254,
                "internal_similarity_max": 0.7777777777777778,
                "internal_similarity_mean": 0.24683323791671324,
                "internal_similarity_histogram_density": [
                    [
                        0.23772793797713698,
                        2.81001542660496,
                        4.533048534472527,
                        1.699299869467189,
                        0.5363711878485821,
                        0.15980380522922338,
                        0.01740437482694514,
                        0.006328863573434596,
                        0.0,
                        0.0
                    ]
                ],
                "internal_similarity_histogram_bins": [
                    [
                        0.0,
                        0.1,
                        0.2,
                        0.30000000000000004,
                        0.4,
                        0.5,
                        0.6000000000000001,
                        0.7000000000000001,
                        0.8,
                        0.9,
                        1.0
                    ]
                ]
            }
        },
        {
            "benchmark_name": "C9H10N2O2PF2Cl",
            "score": 1.0,
            "optimized_molecules": [
                [
                    "Oc1c2[pH]c(c1Cl)C1(O)C2C1(NF)NCCF",
                    1.0
                ],
                [
                    "OOc1c2[pH]c(c1Cl)C1C2C1(NF)NCCF",
                    1.0
                ],
                [
                    "OOC=CC12C3C(P)=C(Cl)C(CF)NC31N2F",
                    1.0
                ],
                [
                    "OOC1=CC2C3C(=C1Cl)P(F)CCN2C3NF",
                    1.0
                ],
                [
                    "OOC1=CC2C(=C(NF)N2CCF)C(P)=C1Cl",
                    1.0
                ],
                [
                    "OOC1=CC23C(C(P)=C1Cl)C2(NF)N3CCF",
                    1.0
                ],
                [
                    "OOC1=CC23C(C(P)=C1Cl)C2(NCCF)N3F",
                    1.0
                ],
                [
                    "OOC1=C2C(F)CNC3N(F)C23CC(P)=C1Cl",
                    1.0
                ],
                [
                    "OOC(CCl)=C1PCC2=C3N(F)C(F)CN3C21",
                    1.0
                ],
                [
                    "ON(F)C1OC=CC2CN2C2(F)CC(Cl)=C1P2",
                    1.0
                ],
                [
                    "ON(F)C1(F)OC=CC2CN2C2CC(Cl)=C1P2",
                    1.0
                ],
                [
                    "ON(F)C1(F)OC2=CC3CN3C2P2CC(Cl)C21",
                    1.0
                ],
                [
                    "OCPC1=C(Cl)C2=CCON(F)C(=CC1F)N2",
                    1.0
                ],
                [
                    "OCCPC1=C(Cl)C2=CC3C(NF)(NC13F)O2",
                    1.0
                ],
                [
                    "OCCPC1=C(Cl)C(O)=CC23C(NF)N2C13F",
                    1.0
                ],
                [
                    "OCCPC1=C(Cl)C(O)=CC23C(F)N2C13NF",
                    1.0
                ],
                [
                    "OCCP1OC=CC23C(NF)N2C3(F)C1=CCl",
                    1.0
                ],
                [
                    "OCCNC1(NF)OC2=CC1C1(F)PC1=C2Cl",
                    1.0
                ],
                [
                    "OCCN1C2CC34ON(F)C1C2(F)C(=C3Cl)P4",
                    1.0
                ],
                [
                    "OCCN1C23CC4(O)PC(=C4Cl)C2(F)C13NF",
                    1.0
                ],
                [
                    "OCCN1C23C=CC(Cl)=C(PO)C2(F)C13NF",
                    1.0
                ],
                [
                    "OCCN1C23C=C(OC12NF)C(Cl)=C(PF)C3",
                    1.0
                ],
                [
                    "OCCN1C23C=C(O)C(Cl)=C(P)N(F)C12C3F",
                    1.0
                ],
                [
                    "OCCN1C23C=C(O)C(Cl)=C(P)C2(F)C13NF",
                    1.0
                ],
                [
                    "OCCN1C23C4C(O)C(Cl)=CPC2(F)C13N4F",
                    1.0
                ],
                [
                    "OCCN1C23C4C(O)C(Cl)=C(P)C2(F)C13N4F",
                    1.0
                ],
                [
                    "OCCN1C23C(P)=C(O)C(Cl)=CN(F)C12C3F",
                    1.0
                ],
                [
                    "OCCN1C2(NF)OC3=CC12C(F)C(P)=C3Cl",
                    1.0
                ],
                [
                    "OCCN1C2(NF)OC3=CC12C(F)(P)C=C3Cl",
                    1.0
                ],
                [
                    "OCCN1C2(NF)OC3=C4PC(C3Cl)C(F)C412",
                    1.0
                ],
                [
                    "OCCCC12N=PC1(F)C1=C(Cl)COC12NF",
                    1.0
                ],
                [
                    "OCC1PC=C(Cl)C(O)=CC23C(NF)N2C13F",
                    1.0
                ],
                [
                    "OCC1PC2=C(Cl)C(O)=CC3(C2F)N(F)CN13",
                    1.0
                ],
                [
                    "OCC1PC2=C(Cl)C(O)=CC3(C2F)C(NF)N13",
                    1.0
                ],
                [
                    "OCC1PC2=C(Cl)C(=CC3C(NF)N13)OC2F",
                    1.0
                ],
                [
                    "OCC1PC(=CCl)C2(O)C34NCC(F)(N3F)C124",
                    1.0
                ],
                [
                    "OCC1P(O)C=C(Cl)C=CC23C(NF)N2C13F",
                    1.0
                ],
                [
                    "OCC1OC2C(Cl)=CPC3(F)C4N1C43C2NF",
                    1.0
                ],
                [
                    "OCC1NC23C1=CC(Cl)=C(N(F)C2O)C3(F)P",
                    1.0
                ],
                [
                    "OCC1NC23C1=C(OC2NF)C(Cl)=CC3(F)P",
                    1.0
                ],
                [
                    "OCC1NC2(NF)OC3=C(P)C2C1(F)C=C3Cl",
                    1.0
                ],
                [
                    "OCC1NC2(CNF)C=C(O)C(Cl)=C3P1C32F",
                    1.0
                ],
                [
                    "OCC1N2C(O)(NF)C23C=CC(Cl)=C(P)C13F",
                    1.0
                ],
                [
                    "OCC12PC1=C(Cl)C=CC1C(NF)N1C2(O)F",
                    1.0
                ],
                [
                    "OCC12PC1=C(Cl)C1CC=C(NF)N(O1)C2F",
                    1.0
                ],
                [
                    "OCC12PC1=C(Cl)C1=CCC(NF)N(O1)C2F",
                    1.0
                ],
                [
                    "OCC12PC1=C(Cl)C(O)=CC1C(NF)N1C2F",
                    1.0
                ],
                [
                    "OCC12PC(=CCl)C(F)OC=CC3C(N1F)N32",
                    1.0
                ],
                [
                    "OCC12PC(=CCl)C(F)(NF)OC=C1C1CN12",
                    1.0
                ],
                [
                    "OCC12NC3C1=C(OC2NF)C(Cl)=CC3(F)P",
                    1.0
                ],
                [
                    "OCC1(F)NC2(CNF)C=C(O)C(Cl)=C3C2P31",
                    1.0
                ],
                [
                    "OCC(CC12N=PC1(F)C1=C(Cl)COC12)NF",
                    1.0
                ],
                [
                    "OC=CN1C2(NF)OC3=CC12C(F)C(P)C3Cl",
                    1.0
                ],
                [
                    "OC=CN1C(NF)C12CC1(O)PC(=C1Cl)C2F",
                    1.0
                ],
                [
                    "OC=CC12NC3C(O)C1N(F)P3C(=CCl)C2F",
                    1.0
                ],
                [
                    "OC=CC12CN(F)P(C(=CCl)C1F)C1(CO1)N2",
                    1.0
                ],
                [
                    "OC=CC1(CNF)N2OCC2P2C(=CCl)C21F",
                    1.0
                ],
                [
                    "OC=C1PC=C(Cl)C(OCF)=CC2C(NF)N12",
                    1.0
                ],
                [
                    "OC=C1PC(=CCl)C2(O)C3(NF)NCC(F)C132",
                    1.0
                ],
                [
                    "OC1CON(F)C=CC(F)C2=C(Cl)C=CNP21",
                    1.0
                ],
                [
                    "OC1CN2C(O)(NF)C23C=C1C(Cl)=C(P)C3F",
                    1.0
                ],
                [
                    "OC1CN(F)C23C4N2CCOP(C=C1Cl)C43F",
                    1.0
                ],
                [
                    "OC1CC1C12NPC1(F)C1=C(Cl)COC12NF",
                    1.0
                ],
                [
                    "OC1C2PC(=CCl)C(F)OC=CC13C(NF)N23",
                    1.0
                ],
                [
                    "OC1=CC2C3OCC(N23)P1C(=CCl)C(F)NF",
                    1.0
                ],
                [
                    "OC1=CC2(CNF)NC3(CO3)PC(=C1Cl)C2F",
                    1.0
                ],
                [
                    "OC1=CC2(CNF)NC(COCl)P3C(=C1)C32F",
                    1.0
                ],
                [
                    "OC1=C2PC(C1Cl)C13OC(F)CNC1(NF)C23",
                    1.0
                ],
                [
                    "OC1=C(P)C23NCCOC2(F)C3N(F)C=C1Cl",
                    1.0
                ],
                [
                    "OC1=C(Cl)C2CC3C(NF)N3C(=CC(F)O2)P1",
                    1.0
                ],
                [
                    "OC1=C(Cl)C2=C3C(P)CNC3(C(NF)O2)C1F",
                    1.0
                ],
                [
                    "OC12OCCN3C45C1N(F)C34C5(F)C(P)C2Cl",
                    1.0
                ],
                [
                    "OC12NC3C(C1C1COC(F)C(=CCl)P13)N2F",
                    1.0
                ],
                [
                    "OC12CC34N5CCON(F)C53C4(F)C(P1)C2Cl",
                    1.0
                ],
                [
                    "OC12C(=CCl)PC3CONCC4(F)N(F)C1C324",
                    1.0
                ],
                [
                    "OC1(NF)NC2COC3(F)C(=C(Cl)C=CC13)P2",
                    1.0
                ],
                [
                    "OC1(NF)N2CCOC3(F)C(P)=C(Cl)C=CC231",
                    1.0
                ],
                [
                    "OC1(N(F)Cl)N2CCOC3(F)C(P)=CC=CC231",
                    1.0
                ],
                [
                    "OC1(F)C=C(Cl)CCC23N4C2(NF)OC1C43P",
                    1.0
                ],
                [
                    "OC(P)CN1C2(NF)OC3=CC12C(F)C=C3Cl",
                    1.0
                ],
                [
                    "OC(O)C12NC3(CNF)C1=CC(Cl)=CC3(F)P2",
                    1.0
                ],
                [
                    "OC(F)C=C(Cl)C=CC12N3C1(P)COC32NF",
                    1.0
                ],
                [
                    "OC(F)C1PC(=CCl)C2(O)C34NCC(F)(N3)C142",
                    1.0
                ],
                [
                    "OC(F)C1C(C23N4C2(P)COC43NF)=CC1Cl",
                    1.0
                ],
                [
                    "OC(F)C1=C(Cl)C=CC2N3C(COC23NF)P1",
                    1.0
                ],
                [
                    "OC(Cl)CN1C2(NF)OC3=CC12C(F)C(P)=C3",
                    1.0
                ],
                [
                    "OC(Cl)C1C(=C(P)CF)C2=CC3N1C3(NF)O2",
                    1.0
                ],
                [
                    "OC(=CC1NC2(P)OC2=C1NF)C(Cl)=CCF",
                    1.0
                ],
                [
                    "OC#CC1CN1C1CC(Cl)=C(C(F)N(O)F)P1",
                    1.0
                ],
                [
                    "OC#CC1(CNF)NC2(CO2)PC(=CCl)C1F",
                    1.0
                ],
                [
                    "O=CCN1C2(NF)OC=CC12C(F)(P)C=CCl",
                    1.0
                ],
                [
                    "NCN(F)OCCP1C2C(Cl)C3=C=C(O3)C21F",
                    1.0
                ],
                [
                    "NCN(F)OCCP1C2=C(Cl)C(O)=C=CC21F",
                    1.0
                ],
                [
                    "NCC1(F)NC2C3(O)C(=CCl)PC4(OC4F)C213",
                    1.0
                ],
                [
                    "NC1OC2=C3C(P)C(F)NC31C(F)C(O)=C2Cl",
                    1.0
                ],
                [
                    "NC1NC12C=COP1C(=CCl)C2(F)OCC1F",
                    1.0
                ],
                [
                    "NC1N2C3(F)C(=CCl)P(C(F)CO)OC=CC123",
                    1.0
                ],
                [
                    "NC1C2C=C(O)C(Cl)=C3P(CCON1F)C32F",
                    1.0
                ],
                [
                    "NC1C2=COC13OCC2P(C(F)C=CCl)N3F",
                    1.0
                ],
                [
                    "NC1C2=C3OC1(NF)OCC2PC(F)C=C3Cl",
                    1.0
                ],
                [
                    "NC1C(C#CO)C2OCN(F)C(=C2Cl)C1(F)P",
                    1.0
                ],
                [
                    "NC1=CC2ON(F)C=CC(F)C(=C1Cl)PC2O",
                    1.0
                ],
                [
                    "NC1=CC(CO)ON(F)C2=CC2(F)C(P)=C1Cl",
                    1.0
                ],
                [
                    "NC1=C2C(P)=C(Cl)C(OOF)=CC2N1CCF",
                    1.0
                ],
                [
                    "NC1=C(F)CC2ON1C(F)C1(CO)PC1=C2Cl",
                    1.0
                ],
                [
                    "NC12OCC(F)POC=CC13N2C3(F)C=CCl",
                    1.0
                ],
                [
                    "NC12OCC(F)C(C=CC3(F)P=NC13CCl)O2",
                    1.0
                ],
                [
                    "NC12OCC(Cl)=CC3(F)P=NC13CC(F)CO2",
                    1.0
                ],
                [
                    "NC12COC3C(Cl)=C(N(F)C4(CO4)C31)C2(F)P",
                    1.0
                ],
                [
                    "NC12C3=C(OC1(NF)OCC3P)C(Cl)=CC2F",
                    1.0
                ],
                [
                    "NC12C3=C(OC1(NF)OCC3)C(Cl)=CC2(F)P",
                    1.0
                ],
                [
                    "NC12C(CCO)=C3OC1N(F)C(=C3Cl)C2(F)P",
                    1.0
                ],
                [
                    "NC12C(C3CO3)C3OC1N(F)C(=C3Cl)C2(F)P",
                    1.0
                ],
                [
                    "NC1(P2C(=CCl)C(F)C(C#CO)C2NF)CO1",
                    1.0
                ],
                [
                    "NC1(OF)N2CCOC3(F)C(P)=C(Cl)C=CC231",
                    1.0
                ],
                [
                    "NC1(NF)OC2=CC(Cl)=C3PCCOC3(F)C21",
                    1.0
                ],
                [
                    "FNOC1C(Cl)=C2PC1N1CC1C=COC2F",
                    1.0
                ],
                [
                    "FNC=C(Cl)c1o[pH]c1C12CC1(F)OCCN2",
                    1.0
                ],
                [
                    "FNC1OC2=CC3COPC(F)(C=C2Cl)C1N3",
                    1.0
                ],
                [
                    "FNC1C2=CC3CP(O2)C(C(Cl)O3)C2(F)CN12",
                    1.0
                ],
                [
                    "FNC12OCCCC13N=PC3(F)C=C(Cl)CO2",
                    1.0
                ],
                [
                    "FNC12OCC=C(Cl)C3(F)P=NC13CCCO2",
                    1.0
                ],
                [
                    "FNC12OCC3PC(=CCl)C(F)OC=CC1N32",
                    1.0
                ],
                [
                    "FNC12OCC3PC(=CCl)C(F)OC4CC41N32",
                    1.0
                ],
                [
                    "FNC12OC=CC1C1(F)C(=CCl)PCCON21",
                    1.0
                ],
                [
                    "FNC1(OCl)N2CCOC3(F)C(P)=CC=CC231",
                    1.0
                ],
                [
                    "FNC1(F)OC=CC2C3OCC(PC1=CCl)N23",
                    1.0
                ],
                [
                    "FN1OC12CC1(F)C=C(Cl)C=CN2C(P)CO1",
                    1.0
                ],
                [
                    "FN1COC1(F)C(=CCl)PC12COC3C(C1)N32",
                    1.0
                ],
                [
                    "FN1CC2(C1)NOCC1OCC(Cl)=C3P1C32F",
                    1.0
                ],
                [
                    "FN1C2OC3C4CCOC1(F)C(=CCl)PC2N43",
                    1.0
                ],
                [
                    "FCCN1C(NF)C2C(P)=C(Cl)c3ooc3C21",
                    1.0
                ],
                [
                    "FCCN1C(NF)=C2C1C=C1OOC1(Cl)C2P",
                    1.0
                ],
                [
                    "FCC1NC23C4CPOOC(=CC42N3F)C1Cl",
                    1.0
                ],
                [
                    "FCC12CN1CC1OPC3=C(Cl)C(O3)C1N2F",
                    1.0
                ],
                [
                    "FCC1(CNF)C=COC2OC23N1P3C=CCl",
                    1.0
                ],
                [
                    "FCC1(CNF)C=C2OC3OC3(N1)PC=C2Cl",
                    1.0
                ],
                [
                    "FC1CN2C1N(F)CC1OC(=C1Cl)P1OCC21",
                    1.0
                ],
                [
                    "FC1C2N3CCOPC4OC(=CN(F)C123)C4Cl",
                    1.0
                ],
                [
                    "FC1C2N3CCOPC4=C(Cl)C(CN(F)C123)O4",
                    1.0
                ],
                [
                    "FC1=C2OC(POCCN3C4C(F)C43N1)C2Cl",
                    1.0
                ],
                [
                    "FC(P)=C(Cl)C1=CC=CN2CCON(F)C2O1",
                    1.0
                ],
                [
                    "CPC1COC23N(F)C(Cl)C(O)=CC24N3C14F",
                    1.0
                ],
                [
                    "CPC1=C(Cl)CC2ON(F)C3=C(C1F)N3C2O",
                    1.0
                ],
                [
                    "CON1C2=C3OC(C2C1(F)C(=CCl)PC)N3F",
                    1.0
                ],
                [
                    "CON1C(F)(C(=CCl)PC)C2C=C3OC21N3F",
                    1.0
                ],
                [
                    "CON(F)C12OC3=CCN1C2C(F)C(P)=C3Cl",
                    1.0
                ],
                [
                    "CON(F)C12OC3=CCN1C2(P)C(F)C=C3Cl",
                    1.0
                ],
                [
                    "COC1C(Cl)=C(PO)C2(F)C34C1N(F)C23N4C",
                    1.0
                ],
                [
                    "COC1(O)C(Cl)=C2PCC13C1C2(F)C1(N)N3F",
                    1.0
                ],
                [
                    "COC1(O)C(Cl)=C(PC)C2(F)C34NC23N(F)C14",
                    1.0
                ],
                [
                    "COC1(O)C(Cl)=C(P)C2(F)C34C1N(F)C23N4C",
                    1.0
                ],
                [
                    "COC1(NF)OC2C=C(C2)C12N=PC2(F)CCl",
                    1.0
                ],
                [
                    "COC1(NF)OC2=C(CP)C1(N)C(F)=C=C2Cl",
                    1.0
                ],
                [
                    "COC1(F)C2N(CC(=CCl)NF)C21c1co[pH]1",
                    1.0
                ],
                [
                    "COC1(F)C2N(C)C21c1[pH]oc1C(Cl)=CNF",
                    1.0
                ],
                [
                    "COC1(F)C23C(=C(OP)C(Cl)=CNF)C12N3C",
                    1.0
                ],
                [
                    "COC1(F)C23C(=C(O)C(Cl)=CNF)C12N3CP",
                    1.0
                ],
                [
                    "COC(O)C12C(Cl)=C(P)C3(F)C4(N1F)N(C)C234",
                    1.0
                ],
                [
                    "COC(F)C1=C(Cl)C23NC4(CP12)C(O)N(F)C43",
                    1.0
                ],
                [
                    "COC(F)C(=CCl)P1CC2N3C1C1OC23N1F",
                    1.0
                ],
                [
                    "COC(F)C(=CCl)P1CC23C4C1N2C3(O)N4F",
                    1.0
                ],
                [
                    "CNC12C3N(F)C14COC3(O)C(Cl)=C(P)C24F",
                    1.0
                ],
                [
                    "CN1C=C=COC(F)C2=C(Cl)C(ONF)C1P2",
                    1.0
                ],
                [
                    "CN1C(F)C2C(Cl)OC34C=C(OP2C3)C14NF",
                    1.0
                ],
                [
                    "CN1C(F)C(=CCl)P2OC(=C=C2CO)C1NF",
                    1.0
                ],
                [
                    "CCPC1=C(Cl)N(F)C23NC1(F)C2C(O)=CO3",
                    1.0
                ],
                [
                    "CCP1OC23C=COC2NC3(F)C1=C(Cl)NF",
                    1.0
                ],
                [
                    "CCP(O)C(=C(Cl)NF)C1(F)NC23OC=C2C13",
                    1.0
                ],
                [
                    "CCOC1=C(Cl)C(OF)=C(P)C23NC2(N1)C3F",
                    1.0
                ],
                [
                    "CCNC12C3C(PF)=C(Cl)C(OO)=CC31N2F",
                    1.0
                ],
                [
                    "CCN1PC2=C(Cl)C(OO)=CC13C(NF)C23F",
                    1.0
                ],
                [
                    "CCN1C2N(F)C3=C(OO)C(Cl)=C(P)C(F)C321",
                    1.0
                ],
                [
                    "CCN1C23C=C(OO)C(Cl)=C(P)C2(F)C13NF",
                    1.0
                ],
                [
                    "CCN1C2(NF)OC3=CC(Cl)=C(P)C(O)(F)C312",
                    1.0
                ],
                [
                    "CCN1C(NF)=C2C(PF)=C(Cl)C(OO)=CC21",
                    1.0
                ],
                [
                    "CCC1C2=C(Cl)COC(O)(NF)C13N=PC23F",
                    1.0
                ],
                [
                    "CC1PC=CON2C3(NF)OC(Cl)=CC3C12F",
                    1.0
                ],
                [
                    "CC1PC2=C(Cl)C=CC3N1C3(NF)OC2(O)F",
                    1.0
                ],
                [
                    "CC1OC2=COC3NC(F)(C(=C(Cl)NF)P1)C23",
                    1.0
                ],
                [
                    "CC1OC23C4C(N2F)P(C(F)=C1Cl)C(O)CN43",
                    1.0
                ],
                [
                    "CC1OC2(NF)C3=CP(C(F)=C1Cl)C(O)CN32",
                    1.0
                ],
                [
                    "CC1OC(POCCN2C3=C(F)C32NF)=C1Cl",
                    1.0
                ],
                [
                    "CC1NC23C1=COC(F)(NF)C(=CCl)P2C3O",
                    1.0
                ],
                [
                    "CC1NC2(C3C=C(OO)C(Cl)=C(P)C32F)N1F",
                    1.0
                ],
                [
                    "CC1CON(F)C23OCC(Cl)=C2C2(F)PNC123",
                    1.0
                ],
                [
                    "CC1C2=C(NF)N1CC=C(OO)C(Cl)=C2PF",
                    1.0
                ],
                [
                    "CC1=PC(=C(Cl)NF)C2(F)C=C(CCN2O)O1",
                    1.0
                ],
                [
                    "CC1=PC(=C(Cl)NF)C(F)N2CCC(=CO2)O1",
                    1.0
                ],
                [
                    "CC1=C2N3CC(F)(C(Cl)C(OO)=C(P)C13)N2F",
                    1.0
                ],
                [
                    "CC12PC(=CCl)C(F)(NF)OC(O)=C1C1CN12",
                    1.0
                ],
                [
                    "CC12OC3ON1C(C)(CNF)C1(F)C(=C3Cl)P21",
                    1.0
                ],
                [
                    "CC12N=PC1(F)C=C(Cl)CC1(F)COC2(O)N1",
                    1.0
                ],
                [
                    "CC12N=PC1(F)C=C(Cl)C1OC2(N)OCC1F",
                    1.0
                ],
                [
                    "CC12N3CC(Cl)OC(C=C4PC41F)OC32NF",
                    1.0
                ],
                [
                    "CC12N3C(CO)=PC1(F)C=C(Cl)COC32NF",
                    1.0
                ],
                [
                    "CC12N(F)C3C(C=COC(F)C(=CCl)P1O)N32",
                    1.0
                ],
                [
                    "CC12CP3OC4=C1N(F)C4NC(F)C3C(Cl)O2",
                    1.0
                ],
                [
                    "CC12COC(F)(N(O)F)C(=C(Cl)C=C3CN31)P2",
                    1.0
                ],
                [
                    "CC1(CNF)N2OCC23OCC(Cl)=C2P3C21F",
                    1.0
                ],
                [
                    "CC(O)PC1=C(Cl)N(F)C23NC1(F)C2C=CO3",
                    1.0
                ],
                [
                    "CC(O)P1NC2=CC(Cl)=C1C(F)C=CN(F)O2",
                    1.0
                ],
                [
                    "CC(N)ON(F)C1OC2=C=C1C(F)C(P)=C2Cl",
                    1.0
                ],
                [
                    "CC(F)NC12C3C(P)=C(Cl)C(OO)=CC31N2F",
                    1.0
                ],
                [
                    "CC(Cl)C1PC2C3=CC4C(ON(F)C1(F)O3)N24",
                    1.0
                ],
                [
                    "CC(Cl)=C1PC2NC=CC=C2OC1(F)N(O)F",
                    1.0
                ],
                [
                    "CC(Cl)=C1PC2C(=CC3CN32)OC1(F)N(O)F",
                    1.0
                ],
                [
                    "CC(Cl)=C1PC(N2CC2)C2=CON(F)C1(F)O2",
                    1.0
                ],
                [
                    "CC(Cl)=C1P2OC3OC(F)(N4C(C)C4NF)C132",
                    1.0
                ],
                [
                    "C=CPC(=CCl)C1(F)NC2(NF)OC=C(O)C21",
                    1.0
                ],
                [
                    "C=CPC(=CCl)C1(F)NC(NF)C1c1coo1",
                    1.0
                ],
                [
                    "C=CN1CC2C=C(C(Cl)=C(F)P)OC1N(F)O2",
                    1.0
                ],
                [
                    "C=CN1C(NF)=C2C(=C(Cl)COO)P(F)C21C",
                    1.0
                ],
                [
                    "C=CC12C(NF)N1C2(F)C1=C(Cl)C(O)CP1O",
                    1.0
                ],
                [
                    "C=CC1(NF)C2N1C2(F)C1=COC(Cl)CP1O",
                    1.0
                ],
                [
                    "C=CC(Cl)=CPC1COC(F)C2N1C21ON1F",
                    1.0
                ],
                [
                    "C=CC(Cl)=C1PC2COC1(F)CC1(N2)ON1F",
                    1.0
                ],
                [
                    "C=CC(Cl)=C1PC2(CO2)ON(F)C(N)=CC1F",
                    1.0
                ],
                [
                    "C=CC(Cl)=C1PC(O)CON(F)C2=C(N2)C1F",
                    1.0
                ],
                [
                    "C=CC(Cl)=C1PC(CO)ON(F)C2=C(N2)C1F",
                    1.0
                ],
                [
                    "C=CC(Cl)=C(P)C(F)C1=C2N(F)OCC(O)N12",
                    1.0
                ],
                [
                    "C=CC(Cl)=C(P)C(F)C1=C(N(F)OC=CO)N1",
                    1.0
                ],
                [
                    "C=C1PCCON2C3(NF)OC(Cl)=CC3C12F",
                    1.0
                ],
                [
                    "C=C1PC2(CO2)NC(C#CO)(CN(F)Cl)C1F",
                    1.0
                ],
                [
                    "C=C1PC(O)=C(Cl)C(OCF)=CC2C(NF)N12",
                    1.0
                ],
                [
                    "C=C1PC(C)N(F)C23OC(Cl)=CC2C1(F)N3O",
                    1.0
                ],
                [
                    "C=C1P(CCO)OC=C(Cl)C23C(NF)N2C13F",
                    1.0
                ],
                [
                    "C=C1OP2CCOCC2C2(F)N3C1(NF)C32Cl",
                    1.0
                ],
                [
                    "C=C1OP2CCOC3C(F)(NC13NF)C2=CCl",
                    1.0
                ],
                [
                    "C=C1OP2CCOC34N(C13NF)C4(F)C2CCl",
                    1.0
                ],
                [
                    "C=C1OP2CCOC(Cl)C2C2(F)C3N2C13NF",
                    1.0
                ],
                [
                    "C=C1OP2CC(Cl)OCC2C2(F)C3N2C13NF",
                    1.0
                ],
                [
                    "C=C1OP(CCO)C2(CCl)N(F)C13C1N3C12F",
                    1.0
                ],
                [
                    "C=C1OP(CCO)C(=CCl)C2(F)C3N2C13NF",
                    1.0
                ],
                [
                    "C=C1OP(CC)C2=C(Cl)C3(O)C2(F)NC13NF",
                    1.0
                ],
                [
                    "C=C1OP(C(=O)CN2C(C)C2NF)C(F)=C1Cl",
                    1.0
                ],
                [
                    "C=C1OC23C(C(F)C(P)=C1Cl)N2CCON3F",
                    1.0
                ],
                [
                    "C=C1OC23C(C(F)C(P)=C1Cl)N2C(CO)N3F",
                    1.0
                ],
                [
                    "C=C1OC2(NF)C(=C)N2CC(O)PC(F)=C1Cl",
                    1.0
                ],
                [
                    "C=C1OC2(N(F)OC)C(N2C)C2(F)PC2=C1Cl",
                    1.0
                ],
                [
                    "C=C1OC(NF)C(=C)NCC(O)=PC(F)=C1Cl",
                    1.0
                ],
                [
                    "C=C1OC(C)=PC(=C(Cl)NF)C2(F)C1CN2O",
                    1.0
                ],
                [
                    "C=C1NC(C(Cl)=C2C(F)P2CO)=CCON1F",
                    1.0
                ],
                [
                    "C=C1N(F)C12N1C3(F)C(CCl)P(O)CCOC132",
                    1.0
                ],
                [
                    "C=C(OC12C(=CF)N1CCON2F)C(Cl)=CP",
                    1.0
                ],
                [
                    "C=C(OC12C(=C)N1CCON2F)C(Cl)=C(F)P",
                    1.0
                ],
                [
                    "C=C(O)C1(NF)N2C3(F)C(PCCO)=C(Cl)C231",
                    1.0
                ],
                [
                    "C=C(O)C(Cl)CP=C(CO)C1(F)C2C(=NF)N21",
                    1.0
                ],
                [
                    "C=C(O)C(Cl)=CP=C(CO)C1(F)C2C(NF)N21",
                    1.0
                ],
                [
                    "C=C(O)C(Cl)=C(F)PC(=O)CN1C(=C)C1NF",
                    1.0
                ]
            ],
            "execution_time": 6.6065993309021,
            "number_scoring_function_calls": 1000,
            "metadata": {
                "top_250": 1.0,
                "internal_similarity_max": 0.64,
                "internal_similarity_mean": 0.13776559625008367,
                "internal_similarity_histogram_density": [
                    [
                        1.71424,
                        7.56128,
                        0.6425599999999998,
                        0.05696000000000002,
                        0.016960000000000003,
                        0.007039999999999993,
                        0.0009600000000000002,
                        0.0,
                        0.0,
                        0.0
                    ]
                ],
                "internal_similarity_histogram_bins": [
                    [
                        0.0,
                        0.1,
                        0.2,
                        0.30000000000000004,
                        0.4,
                        0.5,
                        0.6000000000000001,
                        0.7000000000000001,
                        0.8,
                        0.9,
                        1.0
                    ]
                ]
            }
        },
        {
            "benchmark_name": "Median molecules 1",
            "score": 0.44450619127669505,
            "optimized_molecules": [
                [
                    "CC(C)C1CCC2(C)C(=O)CC(CC1O)C2(C)C",
                    0.4738035414793428
                ],
                [
                    "CC(C)C1CCC2CC(=O)C(C)(CCC1O)C2(C)C",
                    0.46032847487588874
                ],
                [
                    "CC(C)C1CC(=O)C2(C)CCC(CC1O)C2(C)C",
                    0.458682472293863
                ],
                [
                    "CC(C)C1CCC2CCC(C)(C(=O)CC1O)C2(C)C",
                    0.4476660119995655
                ],
                [
                    "CC(C)C1CCC2CC(=O)C(C)(CC1O)C2(C)C",
                    0.4468887036332465
                ],
                [
                    "CC(C)C1CC2CCC(C)(C(=O)CC1O)C2(C)C",
                    0.443613573862942
                ],
                [
                    "CC(C)C1CC2CC(=O)C(C)(CCC1O)C2(C)C",
                    0.443613573862942
                ],
                [
                    "CC(C)C1CCC(=O)C2(C)CCC(CC1O)C2(C)C",
                    0.43605676539356963
                ],
                [
                    "CC(C)C1CCCC2(C)C(=O)CC(CC1O)C2(C)C",
                    0.43513363202883826
                ],
                [
                    "CC(C)C1CCC2CC(C)(C(=O)CC1O)C2(C)C",
                    0.42047525605008473
                ],
                [
                    "CC(C)C1CCC2(C)C(=O)CC(CC1O)C2(C)S",
                    0.42047525605008473
                ],
                [
                    "CC(C)C1CCC2(C)C(=O)CC(CC1O)C2(C)P",
                    0.42047525605008473
                ],
                [
                    "CC(C)C1CCC2(C)C(=O)CC(CC1O)C2(C)O",
                    0.42047525605008473
                ],
                [
                    "CC(C)C1CCC2(C)C(=O)CC(CC1O)C2(C)N",
                    0.42047525605008473
                ],
                [
                    "CC(C)C1CCC2(C)C(=O)CC(CC1O)C2(C)F",
                    0.42047525605008473
                ],
                [
                    "CC(C)C1CCC2(C)C(=O)CC(CC1O)C2(C)Cl",
                    0.42047525605008473
                ],
                [
                    "CC(C)C1CCC2(C)C(=O)CC(CC1O)C2(C)Br",
                    0.42047525605008473
                ],
                [
                    "CC1CCC2CC(=O)C(C)(CCC(O)C1)C2(C)C",
                    0.41753340038353265
                ],
                [
                    "CC(C)C1CCC2CC(=O)C(C)(CCC1C)C2(C)C",
                    0.4169606805807075
                ],
                [
                    "CC(C)C1CC2(C)C(=O)CC(CC1O)C2(C)C",
                    0.4166352189390347
                ],
                [
                    "CC1CCC2(C)C(=O)CC(C(O)C1)C2(C)C",
                    0.416442466109408
                ],
                [
                    "CC(S)C1CCC2(C)C(=O)CC(CC1O)C2(C)C",
                    0.4135291205802923
                ],
                [
                    "CC(S)C1CC(=O)C2(C)CCC(CC1O)C2(C)C",
                    0.4135291205802923
                ],
                [
                    "CC(P)C1CCC2(C)C(=O)CC(CC1O)C2(C)C",
                    0.4135291205802923
                ],
                [
                    "CC(P)C1CC(=O)C2(C)CCC(CC1O)C2(C)C",
                    0.4135291205802923
                ],
                [
                    "CC(O)C1CCC2(C)C(=O)CC(CC1O)C2(C)C",
                    0.4135291205802923
                ],
                [
                    "CC(O)C1CC(=O)C2(C)CCC(CC1O)C2(C)C",
                    0.4135291205802923
                ],
                [
                    "CC(N)C1CCC2(C)C(=O)CC(CC1O)C2(C)C",
                    0.4135291205802923
                ],
                [
                    "CC(N)C1CC(=O)C2(C)CCC(CC1O)C2(C)C",
                    0.4135291205802923
                ],
                [
                    "CC(F)C1CCC2(C)C(=O)CC(CC1O)C2(C)C",
                    0.4135291205802923
                ],
                [
                    "CC(F)C1CC(=O)C2(C)CCC(CC1O)C2(C)C",
                    0.4135291205802923
                ],
                [
                    "CC(Cl)C1CCC2(C)C(=O)CC(CC1O)C2(C)C",
                    0.4135291205802923
                ],
                [
                    "CC(Cl)C1CC(=O)C2(C)CCC(CC1O)C2(C)C",
                    0.4135291205802923
                ],
                [
                    "CC(C)C1CCC2(C)C(=O)CC(CC1C)C2(C)C",
                    0.4135291205802923
                ],
                [
                    "CC(C)C1CC2CCC(C)(C(=O)CC1C)C2(C)C",
                    0.4135291205802923
                ],
                [
                    "CC(C)C1CC2CC(=O)C(C)(CCC1C)C2(C)C",
                    0.4135291205802923
                ],
                [
                    "CC(C)C1CC(=O)C2(C)CCC(CC1C)C2(C)C",
                    0.4135291205802923
                ],
                [
                    "CC(Br)C1CCC2(C)C(=O)CC(CC1O)C2(C)C",
                    0.4135291205802923
                ],
                [
                    "CC(Br)C1CC(=O)C2(C)CCC(CC1O)C2(C)C",
                    0.4135291205802923
                ],
                [
                    "CC1CCC2(C)C(=O)CC(C1)C2(C)C",
                    0.4120816918460671
                ],
                [
                    "CC(C)C1CC(=O)C2(C)CCCC(CC1O)C2(C)C",
                    0.40941973703376455
                ],
                [
                    "CC(C)C1CCC2CC(=O)C(C)(CC(O)C1C)C2(C)C",
                    0.4080010919607474
                ],
                [
                    "CC(C)C1CCC2CC(=O)C(C)(C(C)CC1O)C2(C)C",
                    0.4080010919607474
                ],
                [
                    "CC(C)C1CCC2(C)C(=O)CC(CC1O)C2(S)S",
                    0.4074074074074074
                ],
                [
                    "CC(C)C1CCC2(C)C(=O)CC(CC1O)C2(S)Cl",
                    0.4074074074074074
                ],
                [
                    "CC(C)C1CCC2(C)C(=O)CC(CC1O)C2(S)Br",
                    0.4074074074074074
                ],
                [
                    "CC(C)C1CCC2(C)C(=O)CC(CC1O)C2(P)S",
                    0.4074074074074074
                ],
                [
                    "CC(C)C1CCC2(C)C(=O)CC(CC1O)C2(P)P",
                    0.4074074074074074
                ],
                [
                    "CC(C)C1CCC2(C)C(=O)CC(CC1O)C2(P)Cl",
                    0.4074074074074074
                ],
                [
                    "CC(C)C1CCC2(C)C(=O)CC(CC1O)C2(P)Br",
                    0.4074074074074074
                ],
                [
                    "CC(C)C1CCC2(C)C(=O)CC(CC1O)C2(O)S",
                    0.4074074074074074
                ],
                [
                    "CC(C)C1CCC2(C)C(=O)CC(CC1O)C2(O)P",
                    0.4074074074074074
                ],
                [
                    "CC(C)C1CCC2(C)C(=O)CC(CC1O)C2(O)O",
                    0.4074074074074074
                ],
                [
                    "CC(C)C1CCC2(C)C(=O)CC(CC1O)C2(O)F",
                    0.4074074074074074
                ],
                [
                    "CC(C)C1CCC2(C)C(=O)CC(CC1O)C2(O)Cl",
                    0.4074074074074074
                ],
                [
                    "CC(C)C1CCC2(C)C(=O)CC(CC1O)C2(O)Br",
                    0.4074074074074074
                ],
                [
                    "CC(C)C1CCC2(C)C(=O)CC(CC1O)C2(N)S",
                    0.4074074074074074
                ],
                [
                    "CC(C)C1CCC2(C)C(=O)CC(CC1O)C2(N)P",
                    0.4074074074074074
                ],
                [
                    "CC(C)C1CCC2(C)C(=O)CC(CC1O)C2(N)O",
                    0.4074074074074074
                ],
                [
                    "CC(C)C1CCC2(C)C(=O)CC(CC1O)C2(N)N",
                    0.4074074074074074
                ],
                [
                    "CC(C)C1CCC2(C)C(=O)CC(CC1O)C2(N)F",
                    0.4074074074074074
                ],
                [
                    "CC(C)C1CCC2(C)C(=O)CC(CC1O)C2(N)Cl",
                    0.4074074074074074
                ],
                [
                    "CC(C)C1CCC2(C)C(=O)CC(CC1O)C2(N)Br",
                    0.4074074074074074
                ],
                [
                    "CC(C)C1CCC2(C)C(=O)CC(CC1O)C2(F)S",
                    0.4074074074074074
                ],
                [
                    "CC(C)C1CCC2(C)C(=O)CC(CC1O)C2(F)P",
                    0.4074074074074074
                ],
                [
                    "CC(C)C1CCC2(C)C(=O)CC(CC1O)C2(F)F",
                    0.4074074074074074
                ],
                [
                    "CC(C)C1CCC2(C)C(=O)CC(CC1O)C2(F)Cl",
                    0.4074074074074074
                ],
                [
                    "CC(C)C1CCC2(C)C(=O)CC(CC1O)C2(F)Br",
                    0.4074074074074074
                ],
                [
                    "CC(C)C1CCC2(C)C(=O)CC(CC1O)C2(Cl)Cl",
                    0.4074074074074074
                ],
                [
                    "CC(C)C1CCC2(C)C(=O)CC(CC1O)C2(Cl)Br",
                    0.4074074074074074
                ],
                [
                    "CC(C)C1CCC2(C)C(=O)CC(CC1O)C2(Br)Br",
                    0.4074074074074074
                ],
                [
                    "CC(C)C1CC(=O)C2(C)CCC(CC1O)C2(C)S",
                    0.40705611735461583
                ],
                [
                    "CC(C)C1CC(=O)C2(C)CCC(CC1O)C2(C)P",
                    0.40705611735461583
                ],
                [
                    "CC(C)C1CC(=O)C2(C)CCC(CC1O)C2(C)O",
                    0.40705611735461583
                ],
                [
                    "CC(C)C1CC(=O)C2(C)CCC(CC1O)C2(C)N",
                    0.40705611735461583
                ],
                [
                    "CC(C)C1CC(=O)C2(C)CCC(CC1O)C2(C)F",
                    0.40705611735461583
                ],
                [
                    "CC(C)C1CC(=O)C2(C)CCC(CC1O)C2(C)Cl",
                    0.40705611735461583
                ],
                [
                    "CC(C)C1CC(=O)C2(C)CCC(CC1O)C2(C)Br",
                    0.40705611735461583
                ],
                [
                    "CC(C)C1CCC2(C)C(=O)CC(CC1O)C21C(C)C1(C)C",
                    0.40648479068406884
                ],
                [
                    "CC(C)C1CCC2(C)C(=O)CC2CC1O",
                    0.40645603468907804
                ],
                [
                    "CC1CCC2CCC(C)(C(=O)CC(O)C1)C2(C)C",
                    0.4058888551215276
                ],
                [
                    "CC1CCC(O)CCC2(C)C(=O)CC(C1)C2(C)C",
                    0.4058888551215276
                ],
                [
                    "CC1CCC(O)CC(=O)C2(C)CCC(C1)C2(C)C",
                    0.4058888551215276
                ],
                [
                    "CC(C)C1CCC2CCC(C)(C(=O)CC1C)C2(C)C",
                    0.40549115517243645
                ],
                [
                    "CC1CCC2(C)C(=O)CC(CC1O)C2(C)C",
                    0.40542185821300153
                ],
                [
                    "CC1CC2CCC(C)(C(=O)CC1O)C2(C)C",
                    0.40542185821300153
                ],
                [
                    "CC1CC2CC(=O)C(C)(CCC1O)C2(C)C",
                    0.40542185821300153
                ],
                [
                    "CC1CC(=O)C2(C)CCC(CC1O)C2(C)C",
                    0.40542185821300153
                ],
                [
                    "CC1CCC2CC(=O)C(C)(CC(O)C1)C2(C)C",
                    0.4049619353670292
                ],
                [
                    "CC(C)C1CCC2CC(=O)C(C)(CC1C)C2(C)C",
                    0.4042260417272216
                ],
                [
                    "CC(C)C1CCC2CC(=O)C(C)(C1O)C2(C)C",
                    0.40346263020218287
                ],
                [
                    "CC(C)C1CC(=O)C2(C)CC(CC1O)C2(C)C",
                    0.40346263020218287
                ],
                [
                    "CC(S)C1CCC2CC(=O)C(C)(CCC1O)C2(C)C",
                    0.40249942350384277
                ],
                [
                    "CC(P)C1CCC2CC(=O)C(C)(CCC1O)C2(C)C",
                    0.40249942350384277
                ],
                [
                    "CC(F)C1CCC2CC(=O)C(C)(CCC1O)C2(C)C",
                    0.40249942350384277
                ],
                [
                    "CC(Cl)C1CCC2CC(=O)C(C)(CCC1O)C2(C)C",
                    0.40249942350384277
                ],
                [
                    "CC(C)C1CCC2CC(=O)C(C)(CCC1N)C2(C)C",
                    0.40249942350384277
                ],
                [
                    "CC(C)C1CCC2CC(=O)C(C)(CCC1Cl)C2(C)C",
                    0.40249942350384277
                ],
                [
                    "CC(C)C1CCC2CC(=O)C(C)(CCC1Br)C2(C)C",
                    0.40249942350384277
                ],
                [
                    "CC(Br)C1CCC2CC(=O)C(C)(CCC1O)C2(C)C",
                    0.40249942350384277
                ]
            ],
            "execution_time": 153279.81592202187,
            "number_scoring_function_calls": 12028459,
            "metadata": {
                "top_1": 0.4738035414793428,
                "top_10": 0.4466262005480283,
                "top_100": 0.4130888318027142,
                "internal_similarity_max": 0.8421052631578947,
                "internal_similarity_mean": 0.5447768317759358,
                "internal_similarity_histogram_density": [
                    [
                        0.1,
                        0.0,
                        0.001999999999999999,
                        0.6380000000000002,
                        2.8480000000000008,
                        3.581999999999997,
                        1.8440000000000003,
                        0.9360000000000002,
                        0.05000000000000001,
                        0.0
                    ]
                ],
                "internal_similarity_histogram_bins": [
                    [
                        0.0,
                        0.1,
                        0.2,
                        0.30000000000000004,
                        0.4,
                        0.5,
                        0.6000000000000001,
                        0.7000000000000001,
                        0.8,
                        0.9,
                        1.0
                    ]
                ]
            }
        },
        {
            "benchmark_name": "Median molecules 2",
            "score": 0.411352419348495,
            "optimized_molecules": [
                [
                    "CCCc1nn(C)c2c(=O)[nH]c(-c3cc(S(=O)(=O)N4CC5=C6C(C4)N5C6c4ccc5c(c4)OCO5)ccc3OCC)nc12",
                    0.41486901201111825
                ],
                [
                    "CCCc1nn(C)c2c(=O)[nH]c(-c3cc(S(=O)(=O)N4CCN(C)C(c5ccc6c(c5)OCO6)C(=[SH])C4)ccc3OCC)nc12",
                    0.41276854016057085
                ],
                [
                    "CCCc1nn(C)c2c(=O)[nH]c(-c3cc(S(=O)(=O)N4CCN(C)C(c5ccc6c(c5)OCO6)C(=S)C4)ccc3OCC)nc12",
                    0.41276854016057085
                ],
                [
                    "CCCc1nn(C)c2c(=O)[nH]c(-c3cc(S(=O)(=O)N4CCN(C)C(c5ccc6c(c5)OCO6)C(=P)C4)ccc3OCC)nc12",
                    0.41276854016057085
                ],
                [
                    "CCCc1nn(C)c2c(=O)[nH]c(-c3cc(S(=O)(=O)N4CCN(C)C(c5ccc6c(c5)OCO6)C(=N)C4)ccc3OCC)nc12",
                    0.41276854016057085
                ],
                [
                    "C=C1CN(S(=O)(=O)c2ccc(OCC)c(-c3nc4c(CCC)nn(C)c4c(=O)[nH]3)c2)CCN(C)C1c1ccc2c(c1)OCO2",
                    0.41276854016057085
                ],
                [
                    "CCCc1nn(C)c2c(=O)[nH]c(-c3cc(S(=O)(=O)N4CC(=[SH])C(c5ccc6c(c5)OCO6)N(C)C4)ccc3OCC)nc12",
                    0.41066625019892805
                ],
                [
                    "CCCc1nn(C)c2c(=O)[nH]c(-c3cc(S(=O)(=O)N4CC(=S)C(c5ccc6c(c5)OCO6)N(C)C4)ccc3OCC)nc12",
                    0.41066625019892805
                ],
                [
                    "CCCc1nn(C)c2c(=O)[nH]c(-c3cc(S(=O)(=O)N4CC(=P)C(c5ccc6c(c5)OCO6)N(C)C4)ccc3OCC)nc12",
                    0.41066625019892805
                ],
                [
                    "CCCc1nn(C)c2c(=O)[nH]c(-c3cc(S(=O)(=O)N4CC(=N)C(c5ccc6c(c5)OCO6)N(C)C4)ccc3OCC)nc12",
                    0.41066625019892805
                ],
                [
                    "C=C1CN(S(=O)(=O)c2ccc(OCC)c(-c3nc4c(CCC)nn(C)c4c(=O)[nH]3)c2)CN(C)C1c1ccc2c(c1)OCO2",
                    0.41066625019892805
                ],
                [
                    "CCCc1nn(C)c2c(=O)[nH]c(-c3cc(S(=O)(=O)N4CCN5C=C(C4)C5c4ccc5c(c4)OCO5)ccc3OCC)nc12",
                    0.4106523292414583
                ],
                [
                    "CCCc1nn(C)c2c(=O)[nH]c(-c3cc(S(=O)(=O)N4CC5=CN(C4)C5c4ccc5c(c4)OCO5)ccc3OCC)nc12",
                    0.41061105350216
                ],
                [
                    "CCCc1nn(C)c2c(=O)[nH]c(-c3cc(S(=O)(=O)N4CCC(c5ccc6c(c5)OCO6)N(C)CC4)ccc3OCC)nc12",
                    0.40873985992605305
                ],
                [
                    "CCCc1nn(C)c2c(=O)[nH]c(-c3cc(S(=O)(=O)N4CCN(C)C(c5ccc6c(c5)OCO6)C4)ccc3OCC)nc12",
                    0.4079238690083448
                ],
                [
                    "CCCc1nn(C)c2c(=O)[nH]c(-c3cc(S(=O)(=O)N4CCC5=CN(CC4)C5c4ccc5c(c4)OCO5)ccc3OCC)nc12",
                    0.4073175815400313
                ],
                [
                    "CCCc1nn(C)c2c(=O)[nH]c(-c3cc(S(=O)(=O)N4CCN5[SH]=C(C4)C5c4ccc5c(c4)OCO5)ccc3OCC)nc12",
                    0.40629221742536237
                ],
                [
                    "CCCc1nn(C)c2c(=O)[nH]c(-c3cc(S(=O)(=O)N4CCN5P=C(C4)C5c4ccc5c(c4)OCO5)ccc3OCC)nc12",
                    0.40629221742536237
                ],
                [
                    "CCCc1nn(C)c2c(=O)[nH]c(-c3cc(S(=O)(=O)N4CCN5N=C(C4)C5c4ccc5c(c4)OCO5)ccc3OCC)nc12",
                    0.40629221742536237
                ],
                [
                    "CCCc1nn(C)c2c(=O)[nH]c(-c3cc(S(=O)(=O)N4CCN(S)C(c5ccc6c(c5)OCO6)C(=[SH])C4)ccc3OCC)nc12",
                    0.40629221742536237
                ],
                [
                    "CCCc1nn(C)c2c(=O)[nH]c(-c3cc(S(=O)(=O)N4CCN(S)C(c5ccc6c(c5)OCO6)C(=S)C4)ccc3OCC)nc12",
                    0.40629221742536237
                ],
                [
                    "CCCc1nn(C)c2c(=O)[nH]c(-c3cc(S(=O)(=O)N4CCN(S)C(c5ccc6c(c5)OCO6)C(=P)C4)ccc3OCC)nc12",
                    0.40629221742536237
                ],
                [
                    "CCCc1nn(C)c2c(=O)[nH]c(-c3cc(S(=O)(=O)N4CCN(S)C(c5ccc6c(c5)OCO6)C(=N)C4)ccc3OCC)nc12",
                    0.40629221742536237
                ],
                [
                    "CCCc1nn(C)c2c(=O)[nH]c(-c3cc(S(=O)(=O)N4CCN(P)C(c5ccc6c(c5)OCO6)C(=[SH])C4)ccc3OCC)nc12",
                    0.40629221742536237
                ],
                [
                    "CCCc1nn(C)c2c(=O)[nH]c(-c3cc(S(=O)(=O)N4CCN(P)C(c5ccc6c(c5)OCO6)C(=S)C4)ccc3OCC)nc12",
                    0.40629221742536237
                ],
                [
                    "CCCc1nn(C)c2c(=O)[nH]c(-c3cc(S(=O)(=O)N4CCN(P)C(c5ccc6c(c5)OCO6)C(=P)C4)ccc3OCC)nc12",
                    0.40629221742536237
                ],
                [
                    "CCCc1nn(C)c2c(=O)[nH]c(-c3cc(S(=O)(=O)N4CCN(P)C(c5ccc6c(c5)OCO6)C(=N)C4)ccc3OCC)nc12",
                    0.40629221742536237
                ],
                [
                    "CCCc1nn(C)c2c(=O)[nH]c(-c3cc(S(=O)(=O)N4CCN(O)C(c5ccc6c(c5)OCO6)C(=[SH])C4)ccc3OCC)nc12",
                    0.40629221742536237
                ],
                [
                    "CCCc1nn(C)c2c(=O)[nH]c(-c3cc(S(=O)(=O)N4CCN(O)C(c5ccc6c(c5)OCO6)C(=S)C4)ccc3OCC)nc12",
                    0.40629221742536237
                ],
                [
                    "CCCc1nn(C)c2c(=O)[nH]c(-c3cc(S(=O)(=O)N4CCN(O)C(c5ccc6c(c5)OCO6)C(=P)C4)ccc3OCC)nc12",
                    0.40629221742536237
                ],
                [
                    "CCCc1nn(C)c2c(=O)[nH]c(-c3cc(S(=O)(=O)N4CCN(O)C(c5ccc6c(c5)OCO6)C(=N)C4)ccc3OCC)nc12",
                    0.40629221742536237
                ],
                [
                    "CCCc1nn(C)c2c(=O)[nH]c(-c3cc(S(=O)(=O)N4CCN(N)C(c5ccc6c(c5)OCO6)C(=[SH])C4)ccc3OCC)nc12",
                    0.40629221742536237
                ],
                [
                    "CCCc1nn(C)c2c(=O)[nH]c(-c3cc(S(=O)(=O)N4CCN(N)C(c5ccc6c(c5)OCO6)C(=S)C4)ccc3OCC)nc12",
                    0.40629221742536237
                ],
                [
                    "CCCc1nn(C)c2c(=O)[nH]c(-c3cc(S(=O)(=O)N4CCN(N)C(c5ccc6c(c5)OCO6)C(=P)C4)ccc3OCC)nc12",
                    0.40629221742536237
                ],
                [
                    "CCCc1nn(C)c2c(=O)[nH]c(-c3cc(S(=O)(=O)N4CCN(N)C(c5ccc6c(c5)OCO6)C(=N)C4)ccc3OCC)nc12",
                    0.40629221742536237
                ],
                [
                    "CCCc1nn(C)c2c(=O)[nH]c(-c3cc(S(=O)(=O)N4CCN(F)C(c5ccc6c(c5)OCO6)C(=[SH])C4)ccc3OCC)nc12",
                    0.40629221742536237
                ],
                [
                    "CCCc1nn(C)c2c(=O)[nH]c(-c3cc(S(=O)(=O)N4CCN(F)C(c5ccc6c(c5)OCO6)C(=S)C4)ccc3OCC)nc12",
                    0.40629221742536237
                ],
                [
                    "CCCc1nn(C)c2c(=O)[nH]c(-c3cc(S(=O)(=O)N4CCN(F)C(c5ccc6c(c5)OCO6)C(=P)C4)ccc3OCC)nc12",
                    0.40629221742536237
                ],
                [
                    "CCCc1nn(C)c2c(=O)[nH]c(-c3cc(S(=O)(=O)N4CCN(F)C(c5ccc6c(c5)OCO6)C(=N)C4)ccc3OCC)nc12",
                    0.40629221742536237
                ],
                [
                    "CCCc1nn(C)c2c(=O)[nH]c(-c3cc(S(=O)(=O)N4CCN(Cl)C(c5ccc6c(c5)OCO6)C(=[SH])C4)ccc3OCC)nc12",
                    0.40629221742536237
                ],
                [
                    "CCCc1nn(C)c2c(=O)[nH]c(-c3cc(S(=O)(=O)N4CCN(Cl)C(c5ccc6c(c5)OCO6)C(=S)C4)ccc3OCC)nc12",
                    0.40629221742536237
                ],
                [
                    "CCCc1nn(C)c2c(=O)[nH]c(-c3cc(S(=O)(=O)N4CCN(Cl)C(c5ccc6c(c5)OCO6)C(=P)C4)ccc3OCC)nc12",
                    0.40629221742536237
                ],
                [
                    "CCCc1nn(C)c2c(=O)[nH]c(-c3cc(S(=O)(=O)N4CCN(Cl)C(c5ccc6c(c5)OCO6)C(=N)C4)ccc3OCC)nc12",
                    0.40629221742536237
                ],
                [
                    "CCCc1nn(C)c2c(=O)[nH]c(-c3cc(S(=O)(=O)N4CCN(Br)C(c5ccc6c(c5)OCO6)C(=[SH])C4)ccc3OCC)nc12",
                    0.40629221742536237
                ],
                [
                    "CCCc1nn(C)c2c(=O)[nH]c(-c3cc(S(=O)(=O)N4CCN(Br)C(c5ccc6c(c5)OCO6)C(=S)C4)ccc3OCC)nc12",
                    0.40629221742536237
                ],
                [
                    "CCCc1nn(C)c2c(=O)[nH]c(-c3cc(S(=O)(=O)N4CCN(Br)C(c5ccc6c(c5)OCO6)C(=P)C4)ccc3OCC)nc12",
                    0.40629221742536237
                ],
                [
                    "CCCc1nn(C)c2c(=O)[nH]c(-c3cc(S(=O)(=O)N4CCN(Br)C(c5ccc6c(c5)OCO6)C(=N)C4)ccc3OCC)nc12",
                    0.40629221742536237
                ],
                [
                    "C=C1CN(S(=O)(=O)c2ccc(OCC)c(-c3nc4c(CCC)nn(C)c4c(=O)[nH]3)c2)CCN(S)C1c1ccc2c(c1)OCO2",
                    0.40629221742536237
                ],
                [
                    "C=C1CN(S(=O)(=O)c2ccc(OCC)c(-c3nc4c(CCC)nn(C)c4c(=O)[nH]3)c2)CCN(P)C1c1ccc2c(c1)OCO2",
                    0.40629221742536237
                ],
                [
                    "C=C1CN(S(=O)(=O)c2ccc(OCC)c(-c3nc4c(CCC)nn(C)c4c(=O)[nH]3)c2)CCN(O)C1c1ccc2c(c1)OCO2",
                    0.40629221742536237
                ],
                [
                    "C=C1CN(S(=O)(=O)c2ccc(OCC)c(-c3nc4c(CCC)nn(C)c4c(=O)[nH]3)c2)CCN(N)C1c1ccc2c(c1)OCO2",
                    0.40629221742536237
                ],
                [
                    "C=C1CN(S(=O)(=O)c2ccc(OCC)c(-c3nc4c(CCC)nn(C)c4c(=O)[nH]3)c2)CCN(F)C1c1ccc2c(c1)OCO2",
                    0.40629221742536237
                ],
                [
                    "C=C1CN(S(=O)(=O)c2ccc(OCC)c(-c3nc4c(CCC)nn(C)c4c(=O)[nH]3)c2)CCN(Cl)C1c1ccc2c(c1)OCO2",
                    0.40629221742536237
                ],
                [
                    "C=C1CN(S(=O)(=O)c2ccc(OCC)c(-c3nc4c(CCC)nn(C)c4c(=O)[nH]3)c2)CCN(Br)C1c1ccc2c(c1)OCO2",
                    0.40629221742536237
                ],
                [
                    "CCCc1nn(C)c2c(=O)[nH]c(-c3cc(S(=O)(=O)N4CCN(C)C(c5ccc6c(c5)OCO6)C(=[SH]S)C4)ccc3OCC)nc12",
                    0.40627533800324617
                ],
                [
                    "CCCc1nn(C)c2c(=O)[nH]c(-c3cc(S(=O)(=O)N4CCN(C)C(c5ccc6c(c5)OCO6)C(=[SH]P)C4)ccc3OCC)nc12",
                    0.40627533800324617
                ],
                [
                    "CCCc1nn(C)c2c(=O)[nH]c(-c3cc(S(=O)(=O)N4CCN(C)C(c5ccc6c(c5)OCO6)C(=[SH]O)C4)ccc3OCC)nc12",
                    0.40627533800324617
                ],
                [
                    "CCCc1nn(C)c2c(=O)[nH]c(-c3cc(S(=O)(=O)N4CCN(C)C(c5ccc6c(c5)OCO6)C(=[SH]N)C4)ccc3OCC)nc12",
                    0.40627533800324617
                ],
                [
                    "CCCc1nn(C)c2c(=O)[nH]c(-c3cc(S(=O)(=O)N4CCN(C)C(c5ccc6c(c5)OCO6)C(=[SH]F)C4)ccc3OCC)nc12",
                    0.40627533800324617
                ],
                [
                    "CCCc1nn(C)c2c(=O)[nH]c(-c3cc(S(=O)(=O)N4CCN(C)C(c5ccc6c(c5)OCO6)C(=[SH]Cl)C4)ccc3OCC)nc12",
                    0.40627533800324617
                ],
                [
                    "CCCc1nn(C)c2c(=O)[nH]c(-c3cc(S(=O)(=O)N4CCN(C)C(c5ccc6c(c5)OCO6)C(=[SH]Br)C4)ccc3OCC)nc12",
                    0.40627533800324617
                ],
                [
                    "CCCc1nn(C)c2c(=O)[nH]c(-c3cc(S(=O)(=O)N4CCN(C)C(c5ccc6c(c5)OCO6)C(=[SH]=[SH])C4)ccc3OCC)nc12",
                    0.40627533800324617
                ],
                [
                    "CCCc1nn(C)c2c(=O)[nH]c(-c3cc(S(=O)(=O)N4CCN(C)C(c5ccc6c(c5)OCO6)C(=[SH]=S)C4)ccc3OCC)nc12",
                    0.40627533800324617
                ],
                [
                    "CCCc1nn(C)c2c(=O)[nH]c(-c3cc(S(=O)(=O)N4CCN(C)C(c5ccc6c(c5)OCO6)C(=[SH]=O)C4)ccc3OCC)nc12",
                    0.40627533800324617
                ],
                [
                    "CCCc1nn(C)c2c(=O)[nH]c(-c3cc(S(=O)(=O)N4CCN(C)C(c5ccc6c(c5)OCO6)C(=[SH]=N)C4)ccc3OCC)nc12",
                    0.40627533800324617
                ],
                [
                    "CCCc1nn(C)c2c(=O)[nH]c(-c3cc(S(=O)(=O)N4CCN(C)C(c5ccc6c(c5)OCO6)C(=[SH]#[SH])C4)ccc3OCC)nc12",
                    0.40627533800324617
                ],
                [
                    "CCCc1nn(C)c2c(=O)[nH]c(-c3cc(S(=O)(=O)N4CCN(C)C(c5ccc6c(c5)OCO6)C(=[SH]#P)C4)ccc3OCC)nc12",
                    0.40627533800324617
                ],
                [
                    "CCCc1nn(C)c2c(=O)[nH]c(-c3cc(S(=O)(=O)N4CCN(C)C(c5ccc6c(c5)OCO6)C(=[SH]#N)C4)ccc3OCC)nc12",
                    0.40627533800324617
                ],
                [
                    "CCCc1nn(C)c2c(=O)[nH]c(-c3cc(S(=O)(=O)N4CCN(C)C(c5ccc6c(c5)OCO6)C(=S=S)C4)ccc3OCC)nc12",
                    0.40627533800324617
                ],
                [
                    "CCCc1nn(C)c2c(=O)[nH]c(-c3cc(S(=O)(=O)N4CCN(C)C(c5ccc6c(c5)OCO6)C(=S=P)C4)ccc3OCC)nc12",
                    0.40627533800324617
                ],
                [
                    "CCCc1nn(C)c2c(=O)[nH]c(-c3cc(S(=O)(=O)N4CCN(C)C(c5ccc6c(c5)OCO6)C(=S=O)C4)ccc3OCC)nc12",
                    0.40627533800324617
                ],
                [
                    "CCCc1nn(C)c2c(=O)[nH]c(-c3cc(S(=O)(=O)N4CCN(C)C(c5ccc6c(c5)OCO6)C(=S=N)C4)ccc3OCC)nc12",
                    0.40627533800324617
                ],
                [
                    "CCCc1nn(C)c2c(=O)[nH]c(-c3cc(S(=O)(=O)N4CCN(C)C(c5ccc6c(c5)OCO6)C(=PS)C4)ccc3OCC)nc12",
                    0.40627533800324617
                ],
                [
                    "CCCc1nn(C)c2c(=O)[nH]c(-c3cc(S(=O)(=O)N4CCN(C)C(c5ccc6c(c5)OCO6)C(=PO)C4)ccc3OCC)nc12",
                    0.40627533800324617
                ],
                [
                    "CCCc1nn(C)c2c(=O)[nH]c(-c3cc(S(=O)(=O)N4CCN(C)C(c5ccc6c(c5)OCO6)C(=PN)C4)ccc3OCC)nc12",
                    0.40627533800324617
                ],
                [
                    "CCCc1nn(C)c2c(=O)[nH]c(-c3cc(S(=O)(=O)N4CCN(C)C(c5ccc6c(c5)OCO6)C(=PF)C4)ccc3OCC)nc12",
                    0.40627533800324617
                ],
                [
                    "CCCc1nn(C)c2c(=O)[nH]c(-c3cc(S(=O)(=O)N4CCN(C)C(c5ccc6c(c5)OCO6)C(=PCl)C4)ccc3OCC)nc12",
                    0.40627533800324617
                ],
                [
                    "CCCc1nn(C)c2c(=O)[nH]c(-c3cc(S(=O)(=O)N4CCN(C)C(c5ccc6c(c5)OCO6)C(=PC)C4)ccc3OCC)nc12",
                    0.40627533800324617
                ],
                [
                    "CCCc1nn(C)c2c(=O)[nH]c(-c3cc(S(=O)(=O)N4CCN(C)C(c5ccc6c(c5)OCO6)C(=PBr)C4)ccc3OCC)nc12",
                    0.40627533800324617
                ],
                [
                    "CCCc1nn(C)c2c(=O)[nH]c(-c3cc(S(=O)(=O)N4CCN(C)C(c5ccc6c(c5)OCO6)C(=NS)C4)ccc3OCC)nc12",
                    0.40627533800324617
                ],
                [
                    "CCCc1nn(C)c2c(=O)[nH]c(-c3cc(S(=O)(=O)N4CCN(C)C(c5ccc6c(c5)OCO6)C(=NP)C4)ccc3OCC)nc12",
                    0.40627533800324617
                ],
                [
                    "CCCc1nn(C)c2c(=O)[nH]c(-c3cc(S(=O)(=O)N4CCN(C)C(c5ccc6c(c5)OCO6)C(=NO)C4)ccc3OCC)nc12",
                    0.40627533800324617
                ],
                [
                    "CCCc1nn(C)c2c(=O)[nH]c(-c3cc(S(=O)(=O)N4CCN(C)C(c5ccc6c(c5)OCO6)C(=NN)C4)ccc3OCC)nc12",
                    0.40627533800324617
                ],
                [
                    "CCCc1nn(C)c2c(=O)[nH]c(-c3cc(S(=O)(=O)N4CCN(C)C(c5ccc6c(c5)OCO6)C(=NF)C4)ccc3OCC)nc12",
                    0.40627533800324617
                ],
                [
                    "CCCc1nn(C)c2c(=O)[nH]c(-c3cc(S(=O)(=O)N4CCN(C)C(c5ccc6c(c5)OCO6)C(=NCl)C4)ccc3OCC)nc12",
                    0.40627533800324617
                ],
                [
                    "CCCc1nn(C)c2c(=O)[nH]c(-c3cc(S(=O)(=O)N4CCN(C)C(c5ccc6c(c5)OCO6)C(=NC)C4)ccc3OCC)nc12",
                    0.40627533800324617
                ],
                [
                    "CCCc1nn(C)c2c(=O)[nH]c(-c3cc(S(=O)(=O)N4CCN(C)C(c5ccc6c(c5)OCO6)C(=NBr)C4)ccc3OCC)nc12",
                    0.40627533800324617
                ],
                [
                    "CCCc1nn(C)c2c(=O)[nH]c(-c3cc(S(=O)(=O)N4CCN(C)C(c5ccc6c(c5)OCO6)C(=CP)C4)ccc3OCC)nc12",
                    0.40627533800324617
                ],
                [
                    "CCCc1nn(C)c2c(=O)[nH]c(-c3cc(S(=O)(=O)N4CCN(C)C(c5ccc6c(c5)OCO6)C(=CO)C4)ccc3OCC)nc12",
                    0.40627533800324617
                ],
                [
                    "CCCc1nn(C)c2c(=O)[nH]c(-c3cc(S(=O)(=O)N4CCN(C)C(c5ccc6c(c5)OCO6)C(=CN)C4)ccc3OCC)nc12",
                    0.40627533800324617
                ],
                [
                    "CCCc1nn(C)c2c(=O)[nH]c(-c3cc(S(=O)(=O)N4CCN(C)C(c5ccc6c(c5)OCO6)C(=CF)C4)ccc3OCC)nc12",
                    0.40627533800324617
                ],
                [
                    "CCCc1nn(C)c2c(=O)[nH]c(-c3cc(S(=O)(=O)N4CCN(C)C(c5ccc6c(c5)OCO6)C(=CCl)C4)ccc3OCC)nc12",
                    0.40627533800324617
                ],
                [
                    "CCCc1nn(C)c2c(=O)[nH]c(-c3cc(S(=O)(=O)N4CCN(C)C(c5ccc6c(c5)OCO6)C(=C=S)C4)ccc3OCC)nc12",
                    0.40627533800324617
                ],
                [
                    "CCCc1nn(C)c2c(=O)[nH]c(-c3cc(S(=O)(=O)N4CCN(C)C(c5ccc6c(c5)OCO6)C(=C=P)C4)ccc3OCC)nc12",
                    0.40627533800324617
                ],
                [
                    "CCCc1nn(C)c2c(=O)[nH]c(-c3cc(S(=O)(=O)N4CCN(C)C(c5ccc6c(c5)OCO6)C(=C=N)C4)ccc3OCC)nc12",
                    0.40627533800324617
                ],
                [
                    "CC=C1CN(S(=O)(=O)c2ccc(OCC)c(-c3nc4c(CCC)nn(C)c4c(=O)[nH]3)c2)CCN(C)C1c1ccc2c(c1)OCO2",
                    0.40627533800324617
                ],
                [
                    "C=[SH]=C1CN(S(=O)(=O)c2ccc(OCC)c(-c3nc4c(CCC)nn(C)c4c(=O)[nH]3)c2)CCN(C)C1c1ccc2c(c1)OCO2",
                    0.40627533800324617
                ],
                [
                    "C=S=C1CN(S(=O)(=O)c2ccc(OCC)c(-c3nc4c(CCC)nn(C)c4c(=O)[nH]3)c2)CCN(C)C1c1ccc2c(c1)OCO2",
                    0.40627533800324617
                ],
                [
                    "C=C=C1CN(S(=O)(=O)c2ccc(OCC)c(-c3nc4c(CCC)nn(C)c4c(=O)[nH]3)c2)CCN(C)C1c1ccc2c(c1)OCO2",
                    0.40627533800324617
                ],
                [
                    "C#[SH]=C1CN(S(=O)(=O)c2ccc(OCC)c(-c3nc4c(CCC)nn(C)c4c(=O)[nH]3)c2)CCN(C)C1c1ccc2c(c1)OCO2",
                    0.40627533800324617
                ]
            ],
            "execution_time": 1014750.190817833,
            "number_scoring_function_calls": 22777609,
            "metadata": {
                "top_1": 0.41486901201111825,
                "top_10": 0.41213767136096846,
                "top_100": 0.4070505746733982,
                "internal_similarity_max": 0.9111111111111111,
                "internal_similarity_mean": 0.7847285264223345,
                "internal_similarity_histogram_density": [
                    [
                        0.1,
                        0.0,
                        0.0,
                        0.0,
                        0.0,
                        0.0,
                        0.0,
                        6.742000000000002,
                        3.0660000000000007,
                        0.09200000000000003
                    ]
                ],
                "internal_similarity_histogram_bins": [
                    [
                        0.0,
                        0.1,
                        0.2,
                        0.30000000000000004,
                        0.4,
                        0.5,
                        0.6000000000000001,
                        0.7000000000000001,
                        0.8,
                        0.9,
                        1.0
                    ]
                ]
            }
        },
        {
            "benchmark_name": "Osimertinib MPO",
            "score": 0.9629281929174155,
            "optimized_molecules": [
                [
                    "C=CC(=O)Nc1cc(Nc2nc(=O)c3ccccc3n2C(O)C(N)(N)n2oo2)c(OC)cc1N(C)CCN(C)C",
                    0.9638616037567366
                ],
                [
                    "C=CC(=O)Nc1cc(Nc2nc(=O)c3ccccc3n2C(N)C(N)(O)n2oo2)c(OC)cc1N(C)CCN(C)C",
                    0.9638616037567366
                ],
                [
                    "C=CC(=O)Nc1cc(Nc2nc(=O)c3ccccc3n2C(N)C(N)(N)n2oo2)c(OC)cc1N(C)CCN(C)C",
                    0.9638616037567366
                ],
                [
                    "C=CC(=O)Nc1cc(Nc2nc(=O)c3ccccc3n2C(N)(O)C(N)n2oo2)c(OC)cc1N(C)CCN(C)C",
                    0.9638616037567366
                ],
                [
                    "C=CC(=O)Nc1cc(Nc2nc(=O)c3ccccc3n2C(N)(N)C(O)n2oo2)c(OC)cc1N(C)CCN(C)C",
                    0.9638616037567366
                ],
                [
                    "C=CC(=O)Nc1cc(Nc2nc(=O)c3ccccc3n2C(N)(N)C(N)n2oo2)c(OC)cc1N(C)CCN(C)C",
                    0.9638616037567366
                ],
                [
                    "C=CC(=O)Nc1cc(Nc2nc(=O)c3ccccc3n2C(O)C(N)(O)n2oo2)c(OC)cc1N(C)CCN(C)C",
                    0.9638472893133877
                ],
                [
                    "C=CC(=O)Nc1cc(Nc2nc(=O)c3ccccc3n2C(O)(O)C(N)n2oo2)c(OC)cc1N(C)CCN(C)C",
                    0.9638472893133877
                ],
                [
                    "C=CC(=O)Nc1cc(Nc2nc(=O)c3ccccc3n2C(N)C(O)(O)n2oo2)c(OC)cc1N(C)CCN(C)C",
                    0.9638472893133877
                ],
                [
                    "C=CC(=O)Nc1cc(Nc2nc(=O)c3ccccc3n2C(N)(O)C(O)n2oo2)c(OC)cc1N(C)CCN(C)C",
                    0.9638472893133877
                ],
                [
                    "C=CC(=O)Nc1cc(Nc2nc(=O)c3ccccc3n2C(O)C(O)(O)n2oo2)c(OC)cc1N(C)CCN(C)C",
                    0.9636230474154244
                ],
                [
                    "C=CC(=O)Nc1cc(Nc2nc(=O)c3ccccc3n2C(O)(O)C(O)n2oo2)c(OC)cc1N(C)CCN(C)C",
                    0.9636230474154244
                ],
                [
                    "C=CC(=O)Nc1cc(Nc2nc(=O)c3ccccc3n2C(N)C(N)(N)n2oo2)c(OP)cc1N(C)CCN(C)C",
                    0.9625593433948293
                ],
                [
                    "C=CC(=O)Nc1cc(Nc2nc(=O)c3ccccc3n2C(N)C(N)(N)n2oo2)c(OC)cc1N(P)CCN(C)C",
                    0.9625593433948293
                ],
                [
                    "C=CC(=O)Nc1cc(Nc2nc(=O)c3ccccc3n2C(N)(N)C(N)n2oo2)c(OP)cc1N(C)CCN(C)C",
                    0.9625593433948293
                ],
                [
                    "C=CC(=O)Nc1cc(Nc2nc(=O)c3ccccc3n2C(N)(N)C(N)n2oo2)c(OC)cc1N(P)CCN(C)C",
                    0.9625593433948293
                ],
                [
                    "C=CC(=O)Nc1cc(Nc2nc(=O)c3ccccc3n2CC(N)(NN)n2oo2)c(OC)cc1N(C)CCN(C)C",
                    0.9619586100650339
                ],
                [
                    "C=CC(=O)Nc1cc(Nc2nc(=O)c3ccccc3n2C2(O)NC2(O)n2oo2)c(OC)cc1N(P)CCN(C)C",
                    0.9619586100650339
                ],
                [
                    "C=CC(=O)Nc1cc(Nc2nc(=O)c3ccccc3n2C2(O)NC2(O)n2oo2)c(OC)cc1N(C)CCN(C)C",
                    0.9619586100650339
                ],
                [
                    "C=CC(=O)Nc1cc(Nc2nc(=O)c3ccccc3n2C2(O)NC2(N)n2oo2)c(OP)cc1N(C)CCN(C)C",
                    0.9619586100650339
                ],
                [
                    "C=CC(=O)Nc1cc(Nc2nc(=O)c3ccccc3n2C2(O)NC2(N)n2oo2)c(OC)cc1N(P)CCN(C)C",
                    0.9619586100650339
                ],
                [
                    "C=CC(=O)Nc1cc(Nc2nc(=O)c3ccccc3n2C2(O)NC2(N)n2oo2)c(OC)cc1N(C)CCN(C)C",
                    0.9619586100650339
                ],
                [
                    "C=CC(=O)Nc1cc(Nc2nc(=O)c3ccccc3n2C2(N)NC2(O)n2oo2)c(OC)cc1N(P)CCN(C)C",
                    0.9619586100650339
                ],
                [
                    "C=CC(=O)Nc1cc(Nc2nc(=O)c3ccccc3n2C2(N)NC2(O)n2oo2)c(OC)cc1N(C)CCN(C)C",
                    0.9619586100650339
                ],
                [
                    "C=CC(=O)Nc1cc(Nc2nc(=O)c3ccccc3n2C2(N)NC2(N)n2oo2)c(OP)cc1N(C)CCN(C)C",
                    0.9619586100650339
                ],
                [
                    "C=CC(=O)Nc1cc(Nc2nc(=O)c3ccccc3n2C2(N)NC2(N)n2oo2)c(OC)cc1N(P)CCN(C)C",
                    0.9619586100650339
                ],
                [
                    "C=CC(=O)Nc1cc(Nc2nc(=O)c3ccccc3n2C2(N)NC2(N)n2oo2)c(OC)cc1N(C)CCN(C)C",
                    0.9619586100650339
                ],
                [
                    "C=CC(=O)Nc1cc(Nc2nc(=O)c3ccccc3n2C(N)(Cn2oo2)NN)c(OC)cc1N(C)CCN(C)C",
                    0.9619586100650339
                ],
                [
                    "C=CC(=O)Nc1cc(Nc2nc(=O)c3ccccc3n2C(N)(N)C(=O)n2oo2)c(OC)cc1N(C)CCN(C)C",
                    0.9619324931247771
                ],
                [
                    "C=CC(=O)Nc1cc(Nc2nc(=O)c3ccccc3n2C(=O)C(N)(N)n2oo2)c(OC)cc1N(C)CCN(C)C",
                    0.9619324931247771
                ],
                [
                    "C=CC(=O)Nc1cc(Nc2nc(=O)c3ccccc3n2CC(O)(NN)n2oo2)c(OC)cc1N(C)CCN(C)C",
                    0.9618858454581496
                ],
                [
                    "C=CC(=O)Nc1cc(Nc2nc(=O)c3ccccc3n2C(O)(Cn2oo2)NN)c(OC)cc1N(C)CCN(C)C",
                    0.9618858454581496
                ],
                [
                    "C=CC(=O)Nc1cc(Nc2nc(=O)c3ccccc3n2C(O)C(N)(N)n2oo2)c(OP)cc1N(C)CCN(C)C",
                    0.9615831105631546
                ],
                [
                    "C=CC(=O)Nc1cc(Nc2nc(=O)c3ccccc3n2C(O)C(N)(N)n2oo2)c(OC)cc1N(P)CCN(C)C",
                    0.9615831105631546
                ],
                [
                    "C=CC(=O)Nc1cc(Nc2nc(=O)c3ccccc3n2C(N)C(N)(O)n2oo2)c(OP)cc1N(C)CCN(C)C",
                    0.9615831105631546
                ],
                [
                    "C=CC(=O)Nc1cc(Nc2nc(=O)c3ccccc3n2C(N)C(N)(O)n2oo2)c(OC)cc1N(P)CCN(C)C",
                    0.9615831105631546
                ],
                [
                    "C=CC(=O)Nc1cc(Nc2nc(=O)c3ccccc3n2C(N)(O)C(N)n2oo2)c(OP)cc1N(C)CCN(C)C",
                    0.9615831105631546
                ],
                [
                    "C=CC(=O)Nc1cc(Nc2nc(=O)c3ccccc3n2C(N)(O)C(N)n2oo2)c(OC)cc1N(P)CCN(C)C",
                    0.9615831105631546
                ],
                [
                    "C=CC(=O)Nc1cc(Nc2nc(=O)c3ccccc3n2C(N)(N)C(O)n2oo2)c(OC)cc1N(P)CCN(C)C",
                    0.9615831105631546
                ],
                [
                    "C=CC(=O)Nc1cc(Nc2non2C(N)(n2oo2)n2c(=O)c3ccccc3n(C)c2=O)c(OC)cc1N(C)CCN(C)C",
                    0.9608257814739337
                ],
                [
                    "C=CC(=O)Nc1cc(Nc2non2C(O)(n2oo2)n2c(=O)c3ccccc3n(C)c2=O)c(OC)cc1N(C)CCN(C)C",
                    0.9608173070279135
                ],
                [
                    "C=CC(=O)Nc1cc(Nc2nc(=O)c3ccccc3n2C(N)(O)C(=O)n2oo2)c(OC)cc1N(C)CCN(C)C",
                    0.960774485305827
                ],
                [
                    "C=CC(=O)Nc1cc(Nc2nc(=O)c3ccccc3n2C(=O)C(N)(O)n2oo2)c(OC)cc1N(C)CCN(C)C",
                    0.960774485305827
                ],
                [
                    "C=CC(=O)Nc1cc(Nc2nc(=O)c3ccccc3n2C(O)C(N)(O)n2oo2)c(OC)cc1N(P)CCN(C)C",
                    0.9603367841245518
                ],
                [
                    "C=CC(=O)Nc1cc(Nc2nc(=O)c3ccccc3n2C(O)(O)C(N)n2oo2)c(OP)cc1N(C)CCN(C)C",
                    0.9603367841245518
                ],
                [
                    "C=CC(=O)Nc1cc(Nc2nc(=O)c3ccccc3n2C(O)(O)C(N)n2oo2)c(OC)cc1N(P)CCN(C)C",
                    0.9603367841245518
                ],
                [
                    "C=CC(=O)Nc1cc(Nc2nc(=O)c3ccccc3n2C(N)C(O)(O)n2oo2)c(OP)cc1N(C)CCN(C)C",
                    0.9603367841245518
                ],
                [
                    "C=CC(=O)Nc1cc(Nc2nc(=O)c3ccccc3n2C(N)C(O)(O)n2oo2)c(OC)cc1N(P)CCN(C)C",
                    0.9603367841245518
                ],
                [
                    "C=CC(=O)Nc1cc(Nc2nc(=O)c3ccccc3n2C(N)(O)C(O)n2oo2)c(OP)cc1N(C)CCN(C)C",
                    0.9603367841245518
                ],
                [
                    "C=CC(=O)Nc1cc(Nc2nc(=O)c3ccccc3n2C(N)(O)C(O)n2oo2)c(OC)cc1N(P)CCN(C)C",
                    0.9603367841245518
                ],
                [
                    "C=CC(=O)Nc1cc(Nc2nc(=O)c3ccccc3n2C23NN2C3(N)n2oo2)c(OC)cc1N(C)CCN(C)C",
                    0.9600742550628775
                ],
                [
                    "C=CC(=O)Nc1cc(Nc2nc(=O)c3ccccc3n2C2(N)N3NC32n2oo2)c(OC)cc1N(C)CCN(C)C",
                    0.9600742550628775
                ],
                [
                    "C=CC(=O)Nc1cc(Nc2nc(=O)c3ccccc3n2C(O)(P)C(N)(O)n2oo2)c(OC)cc1N(C)CCN(C)C",
                    0.9600742550628775
                ],
                [
                    "C=CC(=O)Nc1cc(Nc2nc(=O)c3ccccc3n2C(O)(P)C(N)(N)n2oo2)c(OC)cc1N(C)CCN(C)C",
                    0.9600742550628775
                ],
                [
                    "C=CC(=O)Nc1cc(Nc2nc(=O)c3ccccc3n2C(O)(O)C(O)(O)n2oo2)c(OC)cc1N(P)CCN(C)C",
                    0.9600742550628775
                ],
                [
                    "C=CC(=O)Nc1cc(Nc2nc(=O)c3ccccc3n2C(O)(O)C(O)(O)n2oo2)c(OC)cc1N(C)CCN(C)C",
                    0.9600742550628775
                ],
                [
                    "C=CC(=O)Nc1cc(Nc2nc(=O)c3ccccc3n2C(O)(O)C(N)(P)n2oo2)c(OC)cc1N(C)CCN(C)C",
                    0.9600742550628775
                ],
                [
                    "C=CC(=O)Nc1cc(Nc2nc(=O)c3ccccc3n2C(O)(O)C(N)(O)n2oo2)c(OC)cc1N(P)CCN(C)C",
                    0.9600742550628775
                ],
                [
                    "C=CC(=O)Nc1cc(Nc2nc(=O)c3ccccc3n2C(O)(O)C(N)(O)n2oo2)c(OC)cc1N(C)CCN(C)C",
                    0.9600742550628775
                ],
                [
                    "C=CC(=O)Nc1cc(Nc2nc(=O)c3ccccc3n2C(O)(O)C(N)(N)n2oo2)c(OP)cc1N(C)CCN(C)C",
                    0.9600742550628775
                ],
                [
                    "C=CC(=O)Nc1cc(Nc2nc(=O)c3ccccc3n2C(O)(O)C(N)(N)n2oo2)c(OC)cc1N(P)CCN(C)C",
                    0.9600742550628775
                ],
                [
                    "C=CC(=O)Nc1cc(Nc2nc(=O)c3ccccc3n2C(O)(O)C(N)(N)n2oo2)c(OC)cc1N(C)CCN(C)C",
                    0.9600742550628775
                ],
                [
                    "C=CC(=O)Nc1cc(Nc2nc(=O)c3ccccc3n2C(N)(S)C(N)(N)n2oo2)c(OC)cc1N(C)CCN(C)C",
                    0.9600742550628775
                ],
                [
                    "C=CC(=O)Nc1cc(Nc2nc(=O)c3ccccc3n2C(N)(P)C(O)(O)n2oo2)c(OC)cc1N(C)CCN(C)C",
                    0.9600742550628775
                ],
                [
                    "C=CC(=O)Nc1cc(Nc2nc(=O)c3ccccc3n2C(N)(P)C(N)(O)n2oo2)c(OC)cc1N(C)CCN(C)C",
                    0.9600742550628775
                ],
                [
                    "C=CC(=O)Nc1cc(Nc2nc(=O)c3ccccc3n2C(N)(P)C(N)(N)n2oo2)c(OC)cc1N(C)CCN(C)C",
                    0.9600742550628775
                ],
                [
                    "C=CC(=O)Nc1cc(Nc2nc(=O)c3ccccc3n2C(N)(O)C(O)(P)n2oo2)c(OC)cc1N(C)CCN(C)C",
                    0.9600742550628775
                ],
                [
                    "C=CC(=O)Nc1cc(Nc2nc(=O)c3ccccc3n2C(N)(O)C(O)(O)n2oo2)c(OP)cc1N(C)CCN(C)C",
                    0.9600742550628775
                ],
                [
                    "C=CC(=O)Nc1cc(Nc2nc(=O)c3ccccc3n2C(N)(O)C(O)(O)n2oo2)c(OC)cc1N(P)CCN(C)C",
                    0.9600742550628775
                ],
                [
                    "C=CC(=O)Nc1cc(Nc2nc(=O)c3ccccc3n2C(N)(O)C(O)(O)n2oo2)c(OC)cc1N(C)CCN(C)C",
                    0.9600742550628775
                ],
                [
                    "C=CC(=O)Nc1cc(Nc2nc(=O)c3ccccc3n2C(N)(O)C(N)(P)n2oo2)c(OC)cc1N(C)CCN(C)C",
                    0.9600742550628775
                ],
                [
                    "C=CC(=O)Nc1cc(Nc2nc(=O)c3ccccc3n2C(N)(O)C(N)(O)n2oo2)c(OP)cc1N(C)CCN(C)C",
                    0.9600742550628775
                ],
                [
                    "C=CC(=O)Nc1cc(Nc2nc(=O)c3ccccc3n2C(N)(O)C(N)(O)n2oo2)c(OC)cc1N(P)CCN(C)C",
                    0.9600742550628775
                ],
                [
                    "C=CC(=O)Nc1cc(Nc2nc(=O)c3ccccc3n2C(N)(O)C(N)(O)n2oo2)c(OC)cc1N(C)CCN(C)C",
                    0.9600742550628775
                ],
                [
                    "C=CC(=O)Nc1cc(Nc2nc(=O)c3ccccc3n2C(N)(O)C(N)(N)n2oo2)c(OP)cc1N(C)CCN(C)C",
                    0.9600742550628775
                ],
                [
                    "C=CC(=O)Nc1cc(Nc2nc(=O)c3ccccc3n2C(N)(O)C(N)(N)n2oo2)c(OC)cc1N(P)CCN(C)C",
                    0.9600742550628775
                ],
                [
                    "C=CC(=O)Nc1cc(Nc2nc(=O)c3ccccc3n2C(N)(O)C(N)(N)n2oo2)c(OC)cc1N(C)CCN(C)C",
                    0.9600742550628775
                ],
                [
                    "C=CC(=O)Nc1cc(Nc2nc(=O)c3ccccc3n2C(N)(N)C(O)(P)n2oo2)c(OC)cc1N(C)CCN(C)C",
                    0.9600742550628775
                ],
                [
                    "C=CC(=O)Nc1cc(Nc2nc(=O)c3ccccc3n2C(N)(N)C(O)(O)n2oo2)c(OC)cc1N(P)CCN(C)C",
                    0.9600742550628775
                ],
                [
                    "C=CC(=O)Nc1cc(Nc2nc(=O)c3ccccc3n2C(N)(N)C(O)(O)n2oo2)c(OC)cc1N(C)CCN(C)C",
                    0.9600742550628775
                ],
                [
                    "C=CC(=O)Nc1cc(Nc2nc(=O)c3ccccc3n2C(N)(N)C(N)(S)n2oo2)c(OC)cc1N(C)CCN(C)C",
                    0.9600742550628775
                ],
                [
                    "C=CC(=O)Nc1cc(Nc2nc(=O)c3ccccc3n2C(N)(N)C(N)(P)n2oo2)c(OC)cc1N(C)CCN(C)C",
                    0.9600742550628775
                ],
                [
                    "C=CC(=O)Nc1cc(Nc2nc(=O)c3ccccc3n2C(N)(N)C(N)(O)n2oo2)c(OP)cc1N(P)CCN(C)C",
                    0.9600742550628775
                ],
                [
                    "C=CC(=O)Nc1cc(Nc2nc(=O)c3ccccc3n2C(N)(N)C(N)(O)n2oo2)c(OC)cc1N(P)CCN(C)C",
                    0.9600742550628775
                ],
                [
                    "C=CC(=O)Nc1cc(Nc2nc(=O)c3ccccc3n2C(N)(N)C(N)(O)n2oo2)c(OC)cc1N(C)CCN(C)C",
                    0.9600742550628775
                ],
                [
                    "C=CC(=O)Nc1cc(Nc2nc(=O)c3ccccc3n2C(N)(N)C(N)(N)n2oo2)c(OP)cc1N(C)CCN(C)C",
                    0.9600742550628775
                ],
                [
                    "C=CC(=O)Nc1cc(Nc2nc(=O)c3ccccc3n2C(N)(N)C(N)(N)n2oo2)c(OC)cc1N(P)CCN(C)C",
                    0.9600742550628775
                ],
                [
                    "C=CC(=O)Nc1cc(Nc2nc(=O)c3ccccc3n2C(N)(N)C(N)(N)n2oo2)c(OC)cc1N(C)CCN(C)C",
                    0.9600742550628775
                ],
                [
                    "C=CC(=O)Nc1cc(Nc2nc(=O)c3ccccc3n2C23NN2C3(O)n2oo2)c(OC)cc1N(C)CCN(C)C",
                    0.9600707555985956
                ],
                [
                    "C=CC(=O)Nc1cc(Nc2nc(=O)c3ccccc3n2C2(O)N3NC32n2oo2)c(OC)cc1N(C)CCN(C)C",
                    0.9600707555985956
                ],
                [
                    "C=CC(=O)Nc1cc(Nc2nc(=O)c3ccccc3n2C(O)(S)C(N)(N)n2oo2)c(OC)cc1N(C)CCN(C)C",
                    0.9600318399192462
                ],
                [
                    "C=CC(=O)Nc1cc(Nc2nc(=O)c3ccccc3n2C(N)(S)C(N)(O)n2oo2)c(OC)cc1N(C)CCN(C)C",
                    0.9600318399192462
                ],
                [
                    "C=CC(=O)Nc1cc(Nc2nc(=O)c3ccccc3n2C(N)(O)C(N)(S)n2oo2)c(OC)cc1N(C)CCN(C)C",
                    0.9600318399192462
                ],
                [
                    "C=CC(=O)Nc1cc(Nc2nc(=O)c3ccccc3n2C(N)(N)C(O)(S)n2oo2)c(OC)cc1N(C)CCN(C)C",
                    0.9600318399192462
                ],
                [
                    "C=CC(=O)Nc1cc(Nc2nc(=O)c3ccccc3n2C2(N)OC2(N)n2oo2)c(OC)cc1N(C)CCN(C)C",
                    0.9600241818864527
                ],
                [
                    "C=CC(=O)Nc1cc(Nc2nc(=O)c3ccccc3n2C(N)(N)C(N)(F)n2oo2)c(OC)cc1N(C)CCN(C)C",
                    0.9599998509912587
                ],
                [
                    "C=CC(=O)Nc1cc(Nc2nc(=O)c3ccccc3n2C(N)(F)C(N)(N)n2oo2)c(OC)cc1N(C)CCN(C)C",
                    0.9599998509912587
                ],
                [
                    "C=CC(=O)Nc1cc(Nc2nc(=O)c3ccccc3n2C(O)(P)C(O)(O)n2oo2)c(OC)cc1N(C)CCN(C)C",
                    0.9599566903682163
                ],
                [
                    "C=CC(=O)Nc1cc(Nc2nc(=O)c3ccccc3n2C(O)(O)C(O)(P)n2oo2)c(OC)cc1N(C)CCN(C)C",
                    0.9599566903682163
                ],
                [
                    "C=CC(=O)Nc1cc(Nc2non2C(N)(c2nc(=O)n(C)c3ccccc23)N(N)n2oo2)c(OC)cc1N(P)CCN(C)C",
                    0.9598683056645265
                ]
            ],
            "execution_time": 933288.472376585,
            "number_scoring_function_calls": 20259211,
            "metadata": {
                "top_1": 0.9638616037567366,
                "top_10": 0.963855877979397,
                "top_100": 0.9610670970161129,
                "internal_similarity_max": 0.9156626506024096,
                "internal_similarity_mean": 0.6913877880593418,
                "internal_similarity_histogram_density": [
                    [
                        0.1,
                        0.0,
                        0.0,
                        0.0,
                        0.08000000000000003,
                        1.5979999999999985,
                        3.7600000000000007,
                        3.150000000000001,
                        1.2000000000000002,
                        0.11200000000000002
                    ]
                ],
                "internal_similarity_histogram_bins": [
                    [
                        0.0,
                        0.1,
                        0.2,
                        0.30000000000000004,
                        0.4,
                        0.5,
                        0.6000000000000001,
                        0.7000000000000001,
                        0.8,
                        0.9,
                        1.0
                    ]
                ]
            }
        },
        {
            "benchmark_name": "Fexofenadine MPO",
            "score": 0.9779679894448615,
            "optimized_molecules": [
                [
                    "C[SH](C)(O)(C(=O)O)c1c#cc(OCCCN2CCC(C(O)(c3c#cc#cc3)c3c#cc#cc3)CC2)cc1",
                    0.984429395157702
                ],
                [
                    "CS1(C)(O)(c2ccc(OCCCN3CCC(C(O)(c4c#cc#cc4)c4cc#ccc4)CC3)cc2)C(=O)C1O",
                    0.9760269771008073
                ],
                [
                    "CS1(C)(O)(c2ccc(OCCCN3CCC(C(O)(c4c#cc#cc4)c4c#cccc4)CC3)cc2)C(=O)C1O",
                    0.9760269771008073
                ],
                [
                    "CS1(C)(O)(c2ccc(OCCCN3CCC(C(O)(c4c#cc#cc4)c4c#cc#cc4)CC3)cc2)C(=O)C1O",
                    0.9760269771008073
                ],
                [
                    "CS1(C)(O)(c2c#cc(OCCCN3CCC(C(O)(c4cc#ccc4)c4cc#ccc4)CC3)cc2)C(=O)C1O",
                    0.9760269771008073
                ],
                [
                    "CS1(C)(O)(c2c#cc(OCCCN3CCC(C(O)(c4c#cccc4)c4cc#ccc4)CC3)cc2)C(=O)C1O",
                    0.9760269771008073
                ],
                [
                    "CS1(C)(O)(c2c#cc(OCCCN3CCC(C(O)(c4c#cccc4)c4c#cccc4)CC3)cc2)C(=O)C1O",
                    0.9760269771008073
                ],
                [
                    "CS1(C)(O)(c2c#cc(OCCCN3CCC(C(O)(c4c#cc#cc4)c4ccccc4)CC3)cc2)C(=O)C1O",
                    0.9760269771008073
                ],
                [
                    "CS1(C)(O)(c2c#cc(OCCCN3CCC(C(O)(c4c#cc#cc4)c4cc#ccc4)CC3)cc2)C(=O)C1O",
                    0.9760269771008073
                ],
                [
                    "CS1(C)(O)(c2c#cc(OCCCN3CCC(C(O)(c4c#cc#cc4)c4c#cccc4)CC3)cc2)C(=O)C1O",
                    0.9760269771008073
                ],
                [
                    "CS1(C)(O)(c2c#cc(OCCCN3CCC(C(O)(c4c#cc#cc4)c4c#cc#cc4)CC3)cc2)C(=O)C1O",
                    0.9760269771008073
                ],
                [
                    "C[SH](C)(N)(C(=O)O)c1ccc(OCCCN2CCC(C(O)(c3c#cc#cc3)c3c#cc#cc3)CC2)cc1",
                    0.9740763724685937
                ],
                [
                    "C[SH](C)(N)(C(=O)O)c1c#cc(OCCCN2CCC(C(O)(c3c#cc#cc3)c3cc#ccc3)CC2)cc1",
                    0.9740763724685937
                ],
                [
                    "C[SH](C)(N)(C(=O)O)c1c#cc(OCCCN2CCC(C(O)(c3c#cc#cc3)c3c#cccc3)CC2)cc1",
                    0.9740763724685937
                ],
                [
                    "C[SH](C)(N)(C(=O)O)c1c#cc(OCCCN2CCC(C(O)(c3c#cc#cc3)c3c#cc#cc3)CC2)cc1",
                    0.9740763724685937
                ],
                [
                    "CS(C)(=N)(C(=O)O)c1c#cc(OCCCN2CCC(C(O)(c3c#cc#cc3)c3c#cc#cc3)CC2)cc1",
                    0.9740763724685937
                ],
                [
                    "CS(O)(C(=O)O)c1c#cc(OCCCN2CCC(C(O)(c3c#cc#cc3)c3c#cc#cc3)CC2)cc1",
                    0.9740140104883235
                ],
                [
                    "C[SH]1(C)(c2ccc(OCCCN3CCC(C(O)(c4ccccc4)c4ccccc4)CC3)cc2)C(=O)C1(O)O",
                    0.9737487185858246
                ],
                [
                    "C[SH]1(C)(c2ccc(OCCCN3CCC(C(O)(c4cc#ccc4)c4ccccc4)CC3)cc2)C(=O)C1(O)O",
                    0.9737487185858246
                ],
                [
                    "C[SH]1(C)(c2ccc(OCCCN3CCC(C(O)(c4cc#ccc4)c4cc#ccc4)CC3)cc2)C(=O)C1(O)O",
                    0.9737487185858246
                ],
                [
                    "C[SH]1(C)(c2ccc(OCCCN3CCC(C(O)(c4c#cccc4)c4ccccc4)CC3)cc2)C(=O)C1(O)O",
                    0.9737487185858246
                ],
                [
                    "C[SH]1(C)(c2ccc(OCCCN3CCC(C(O)(c4c#cccc4)c4cc#ccc4)CC3)cc2)C(=O)C1(O)O",
                    0.9737487185858246
                ],
                [
                    "C[SH]1(C)(c2ccc(OCCCN3CCC(C(O)(c4c#cccc4)c4c#cccc4)CC3)cc2)C(=O)C1(O)O",
                    0.9737487185858246
                ],
                [
                    "C[SH]1(C)(c2ccc(OCCCN3CCC(C(O)(c4c#cc#cc4)c4ccccc4)CC3)cc2)C(=O)C1(O)O",
                    0.9737487185858246
                ],
                [
                    "C[SH]1(C)(c2ccc(OCCCN3CCC(C(O)(c4c#cc#cc4)c4cc#ccc4)CC3)cc2)C(=O)C1(O)O",
                    0.9737487185858246
                ],
                [
                    "C[SH]1(C)(c2ccc(OCCCN3CCC(C(O)(c4c#cc#cc4)c4c#cccc4)CC3)cc2)C(=O)C1(O)O",
                    0.9737487185858246
                ],
                [
                    "C[SH]1(C)(c2ccc(OCCCN3CCC(C(O)(c4c#cc#cc4)c4c#cc#cc4)CC3)cc2)C(=O)C1(O)O",
                    0.9737487185858246
                ],
                [
                    "C[SH]1(C)(c2c#cc(OCCCN3CCC(C(O)(c4ccccc4)c4ccccc4)CC3)cc2)C(=O)C1(O)O",
                    0.9737487185858246
                ],
                [
                    "C[SH]1(C)(c2c#cc(OCCCN3CCC(C(O)(c4cc#ccc4)c4ccccc4)CC3)cc2)C(=O)C1(O)O",
                    0.9737487185858246
                ],
                [
                    "C[SH]1(C)(c2c#cc(OCCCN3CCC(C(O)(c4cc#ccc4)c4cc#ccc4)CC3)cc2)C(=O)C1(O)O",
                    0.9737487185858246
                ],
                [
                    "C[SH]1(C)(c2c#cc(OCCCN3CCC(C(O)(c4c#cccc4)c4ccccc4)CC3)cc2)C(=O)C1(O)O",
                    0.9737487185858246
                ],
                [
                    "C[SH]1(C)(c2c#cc(OCCCN3CCC(C(O)(c4c#cccc4)c4cc#ccc4)CC3)cc2)C(=O)C1(O)O",
                    0.9737487185858246
                ],
                [
                    "C[SH]1(C)(c2c#cc(OCCCN3CCC(C(O)(c4c#cccc4)c4c#cccc4)CC3)cc2)C(=O)C1(O)O",
                    0.9737487185858246
                ],
                [
                    "C[SH]1(C)(c2c#cc(OCCCN3CCC(C(O)(c4c#cc#cc4)c4ccccc4)CC3)cc2)C(=O)C1(O)O",
                    0.9737487185858246
                ],
                [
                    "C[SH]1(C)(c2c#cc(OCCCN3CCC(C(O)(c4c#cc#cc4)c4cc#ccc4)CC3)cc2)C(=O)C1(O)O",
                    0.9737487185858246
                ],
                [
                    "C[SH]1(C)(c2c#cc(OCCCN3CCC(C(O)(c4c#cc#cc4)c4c#cccc4)CC3)cc2)C(=O)C1(O)O",
                    0.9737487185858246
                ],
                [
                    "C[SH]1(C)(c2c#cc(OCCCN3CCC(C(O)(c4c#cc#cc4)c4c#cc#cc4)CC3)cc2)C(=O)C1(O)O",
                    0.9737487185858246
                ],
                [
                    "CS1(C)(O)(c2ccc(OCCCN3CCC(C(O)(c4cc#ccc4)c4cc#ccc4)CC3)cc2)C(=O)C1O",
                    0.9732622676463678
                ],
                [
                    "CS1(C)(O)(c2ccc(OCCCN3CCC(C(O)(c4c#cccc4)c4cc#ccc4)CC3)cc2)C(=O)C1O",
                    0.9732622676463678
                ],
                [
                    "CS1(C)(O)(c2ccc(OCCCN3CCC(C(O)(c4c#cccc4)c4c#cccc4)CC3)cc2)C(=O)C1O",
                    0.9732622676463678
                ],
                [
                    "CS1(C)(O)(c2ccc(OCCCN3CCC(C(O)(c4c#cc#cc4)c4ccccc4)CC3)cc2)C(=O)C1O",
                    0.9732622676463678
                ],
                [
                    "CS1(C)(O)(c2c#cc(OCCCN3CCC(C(O)(c4cc#ccc4)c4ccccc4)CC3)cc2)C(=O)C1O",
                    0.9732622676463678
                ],
                [
                    "CS1(C)(O)(c2c#cc(OCCCN3CCC(C(O)(c4c#cccc4)c4ccccc4)CC3)cc2)C(=O)C1O",
                    0.9732622676463678
                ],
                [
                    "CS(C)(N)(O)(C(=O)O)c1c#cc(OCCCN2CCC(C(O)(c3c#cc#cc3)c3c#cc#cc3)CC2)cc1",
                    0.973134753278924
                ],
                [
                    "CS(C)(N)(O)(C(=O)O)c1ccc(OCCCN2CCC(C(O)(c3c#cc#cc3)c3c#cc#cc3)CC2)cc1",
                    0.9730388292375073
                ],
                [
                    "CS(C)(N)(O)(C(=O)O)c1c#cc(OCCCN2CCC(C(O)(c3c#cc#cc3)c3cc#ccc3)CC2)cc1",
                    0.9730388292375073
                ],
                [
                    "CS(C)(N)(O)(C(=O)O)c1c#cc(OCCCN2CCC(C(O)(c3c#cc#cc3)c3c#cccc3)CC2)cc1",
                    0.9730388292375073
                ],
                [
                    "CC1(O)C(=O)[SH]1(C)(O)c1ccc(OCCCN2CCC(C(O)(c3c#cc#cc3)c3cc#ccc3)CC2)cc1",
                    0.9723023022710376
                ],
                [
                    "CC1(O)C(=O)[SH]1(C)(O)c1ccc(OCCCN2CCC(C(O)(c3c#cc#cc3)c3c#cccc3)CC2)cc1",
                    0.9723023022710376
                ],
                [
                    "CC1(O)C(=O)[SH]1(C)(O)c1ccc(OCCCN2CCC(C(O)(c3c#cc#cc3)c3c#cc#cc3)CC2)cc1",
                    0.9723023022710376
                ],
                [
                    "CC1(O)C(=O)[SH]1(C)(O)c1c#cc(OCCCN2CCC(C(O)(c3cc#ccc3)c3cc#ccc3)CC2)cc1",
                    0.9723023022710376
                ],
                [
                    "CC1(O)C(=O)[SH]1(C)(O)c1c#cc(OCCCN2CCC(C(O)(c3c#cccc3)c3cc#ccc3)CC2)cc1",
                    0.9723023022710376
                ],
                [
                    "CC1(O)C(=O)[SH]1(C)(O)c1c#cc(OCCCN2CCC(C(O)(c3c#cccc3)c3c#cccc3)CC2)cc1",
                    0.9723023022710376
                ],
                [
                    "CC1(O)C(=O)[SH]1(C)(O)c1c#cc(OCCCN2CCC(C(O)(c3c#cc#cc3)c3ccccc3)CC2)cc1",
                    0.9723023022710376
                ],
                [
                    "CC1(O)C(=O)[SH]1(C)(O)c1c#cc(OCCCN2CCC(C(O)(c3c#cc#cc3)c3cc#ccc3)CC2)cc1",
                    0.9723023022710376
                ],
                [
                    "CC1(O)C(=O)[SH]1(C)(O)c1c#cc(OCCCN2CCC(C(O)(c3c#cc#cc3)c3c#cccc3)CC2)cc1",
                    0.9723023022710376
                ],
                [
                    "CC1(O)C(=O)[SH]1(C)(O)c1c#cc(OCCCN2CCC(C(O)(c3c#cc#cc3)c3c#cc#cc3)CC2)cc1",
                    0.9723023022710376
                ],
                [
                    "CC1(O)C(=O)[SH]1(C)(O)c1ccc(OCCCN2CCC(C(O)(c3cc#ccc3)c3cc#ccc3)CC2)cc1",
                    0.9710663572828744
                ],
                [
                    "CC1(O)C(=O)[SH]1(C)(O)c1ccc(OCCCN2CCC(C(O)(c3c#cccc3)c3cc#ccc3)CC2)cc1",
                    0.9710663572828744
                ],
                [
                    "CC1(O)C(=O)[SH]1(C)(O)c1ccc(OCCCN2CCC(C(O)(c3c#cccc3)c3c#cccc3)CC2)cc1",
                    0.9710663572828744
                ],
                [
                    "CC1(O)C(=O)[SH]1(C)(O)c1ccc(OCCCN2CCC(C(O)(c3c#cc#cc3)c3ccccc3)CC2)cc1",
                    0.9710663572828744
                ],
                [
                    "CC1(O)C(=O)[SH]1(C)(O)c1c#cc(OCCCN2CCC(C(O)(c3cc#ccc3)c3ccccc3)CC2)cc1",
                    0.9710663572828744
                ],
                [
                    "CC1(O)C(=O)[SH]1(C)(O)c1c#cc(OCCCN2CCC(C(O)(c3c#cccc3)c3ccccc3)CC2)cc1",
                    0.9710663572828744
                ],
                [
                    "C[SH]1(C)(c2ccc(OCCCN3CCC(C(O)(c4ccccc4)c4ccccc4)CC3)cc2)C(=O)C1(N)O",
                    0.9708570522853013
                ],
                [
                    "C[SH]1(C)(c2ccc(OCCCN3CCC(C(O)(c4cc#ccc4)c4ccccc4)CC3)cc2)C(=O)C1(N)O",
                    0.9708570522853013
                ],
                [
                    "C[SH]1(C)(c2ccc(OCCCN3CCC(C(O)(c4cc#ccc4)c4cc#ccc4)CC3)cc2)C(=O)C1(N)O",
                    0.9708570522853013
                ],
                [
                    "C[SH]1(C)(c2ccc(OCCCN3CCC(C(O)(c4c#cccc4)c4ccccc4)CC3)cc2)C(=O)C1(N)O",
                    0.9708570522853013
                ],
                [
                    "C[SH]1(C)(c2ccc(OCCCN3CCC(C(O)(c4c#cccc4)c4cc#ccc4)CC3)cc2)C(=O)C1(N)O",
                    0.9708570522853013
                ],
                [
                    "C[SH]1(C)(c2ccc(OCCCN3CCC(C(O)(c4c#cccc4)c4c#cccc4)CC3)cc2)C(=O)C1(N)O",
                    0.9708570522853013
                ],
                [
                    "C[SH]1(C)(c2ccc(OCCCN3CCC(C(O)(c4c#cc#cc4)c4ccccc4)CC3)cc2)C(=O)C1(N)O",
                    0.9708570522853013
                ],
                [
                    "C[SH]1(C)(c2ccc(OCCCN3CCC(C(O)(c4c#cc#cc4)c4cc#ccc4)CC3)cc2)C(=O)C1(N)O",
                    0.9708570522853013
                ],
                [
                    "C[SH]1(C)(c2ccc(OCCCN3CCC(C(O)(c4c#cc#cc4)c4c#cccc4)CC3)cc2)C(=O)C1(N)O",
                    0.9708570522853013
                ],
                [
                    "C[SH]1(C)(c2ccc(OCCCN3CCC(C(O)(c4c#cc#cc4)c4c#cc#cc4)CC3)cc2)C(=O)C1(N)O",
                    0.9708570522853013
                ],
                [
                    "C[SH]1(C)(c2c#cc(OCCCN3CCC(C(O)(c4ccccc4)c4ccccc4)CC3)cc2)C(=O)C1(N)O",
                    0.9708570522853013
                ],
                [
                    "C[SH]1(C)(c2c#cc(OCCCN3CCC(C(O)(c4cc#ccc4)c4ccccc4)CC3)cc2)C(=O)C1(N)O",
                    0.9708570522853013
                ],
                [
                    "C[SH]1(C)(c2c#cc(OCCCN3CCC(C(O)(c4cc#ccc4)c4cc#ccc4)CC3)cc2)C(=O)C1(N)O",
                    0.9708570522853013
                ],
                [
                    "C[SH]1(C)(c2c#cc(OCCCN3CCC(C(O)(c4c#cccc4)c4ccccc4)CC3)cc2)C(=O)C1(N)O",
                    0.9708570522853013
                ],
                [
                    "C[SH]1(C)(c2c#cc(OCCCN3CCC(C(O)(c4c#cccc4)c4cc#ccc4)CC3)cc2)C(=O)C1(N)O",
                    0.9708570522853013
                ],
                [
                    "C[SH]1(C)(c2c#cc(OCCCN3CCC(C(O)(c4c#cccc4)c4c#cccc4)CC3)cc2)C(=O)C1(N)O",
                    0.9708570522853013
                ],
                [
                    "C[SH]1(C)(c2c#cc(OCCCN3CCC(C(O)(c4c#cc#cc4)c4ccccc4)CC3)cc2)C(=O)C1(N)O",
                    0.9708570522853013
                ],
                [
                    "C[SH]1(C)(c2c#cc(OCCCN3CCC(C(O)(c4c#cc#cc4)c4cc#ccc4)CC3)cc2)C(=O)C1(N)O",
                    0.9708570522853013
                ],
                [
                    "C[SH]1(C)(c2c#cc(OCCCN3CCC(C(O)(c4c#cc#cc4)c4c#cccc4)CC3)cc2)C(=O)C1(N)O",
                    0.9708570522853013
                ],
                [
                    "C[SH]1(C)(c2c#cc(OCCCN3CCC(C(O)(c4c#cc#cc4)c4c#cc#cc4)CC3)cc2)C(=O)C1(N)O",
                    0.9708570522853013
                ],
                [
                    "CC1(O)C(=O)S1(C)(C)(O)c1ccc(OCCCN2CCC(C(O)(c3c#cc#cc3)c3c#cc#cc3)CC2)cc1",
                    0.9708138822516663
                ],
                [
                    "CC1(O)C(=O)S1(C)(C)(O)c1c#cc(OCCCN2CCC(C(O)(c3c#cc#cc3)c3cc#ccc3)CC2)cc1",
                    0.9708138822516663
                ],
                [
                    "CC1(O)C(=O)S1(C)(C)(O)c1c#cc(OCCCN2CCC(C(O)(c3c#cc#cc3)c3c#cccc3)CC2)cc1",
                    0.9708138822516663
                ],
                [
                    "CC1(O)C(=O)S1(C)(C)(O)c1c#cc(OCCCN2CCC(C(O)(c3c#cc#cc3)c3c#cc#cc3)CC2)cc1",
                    0.9708138822516663
                ],
                [
                    "C[SH](C)(N)(C(=O)O)c1ccc(OCCCN2CCC(C(O)(c3c#cc#cc3)c3cc#ccc3)CC2)cc1",
                    0.9705488178806814
                ],
                [
                    "C[SH](C)(N)(C(=O)O)c1ccc(OCCCN2CCC(C(O)(c3c#cc#cc3)c3c#cccc3)CC2)cc1",
                    0.9705488178806814
                ],
                [
                    "C[SH](C)(N)(C(=O)O)c1c#cc(OCCCN2CCC(C(O)(c3cc#ccc3)c3cc#ccc3)CC2)cc1",
                    0.9705488178806814
                ],
                [
                    "C[SH](C)(N)(C(=O)O)c1c#cc(OCCCN2CCC(C(O)(c3c#cccc3)c3cc#ccc3)CC2)cc1",
                    0.9705488178806814
                ],
                [
                    "C[SH](C)(N)(C(=O)O)c1c#cc(OCCCN2CCC(C(O)(c3c#cccc3)c3c#cccc3)CC2)cc1",
                    0.9705488178806814
                ],
                [
                    "C[SH](C)(N)(C(=O)O)c1c#cc(OCCCN2CCC(C(O)(c3c#cc#cc3)c3ccccc3)CC2)cc1",
                    0.9705488178806814
                ],
                [
                    "CS12(C)(c3ccc(OCCCN4CCC(C(O)(c5cc#ccc5)c5ccccc5)CC4)cc3)NC1(O)C2=O",
                    0.9702472172930021
                ],
                [
                    "CS12(C)(c3ccc(OCCCN4CCC(C(O)(c5cc#ccc5)c5cc#ccc5)CC4)cc3)NC1(O)C2=O",
                    0.9702472172930021
                ],
                [
                    "CS12(C)(c3ccc(OCCCN4CCC(C(O)(c5c#cccc5)c5c#cccc5)CC4)cc3)NC1(O)C2=O",
                    0.9702472172930021
                ],
                [
                    "CS12(C)(c3ccc(OCCCN4CCC(C(O)(c5c#cc#cc5)c5c#cccc5)CC4)cc3)NC1(O)C2=O",
                    0.9702472172930021
                ],
                [
                    "CS12(C)(c3c#cc(OCCCN4CCC(C(O)(c5ccccc5)c5ccccc5)CC4)cc3)NC1(O)C2=O",
                    0.9702472172930021
                ],
                [
                    "CS12(C)(c3c#cc(OCCCN4CCC(C(O)(c5c#cc#cc5)c5cc#ccc5)CC4)cc3)NC1(O)C2=O",
                    0.9702472172930021
                ],
                [
                    "CS12(C)(c3c#cc(OCCCN4CCC(C(O)(c5c#cc#cc5)c5c#cccc5)CC4)cc3)NC1(O)C2=O",
                    0.9702472172930021
                ]
            ],
            "execution_time": 1014815.1430065632,
            "number_scoring_function_calls": 25720985,
            "metadata": {
                "top_1": 0.984429395157702,
                "top_10": 0.9768672189064966,
                "top_100": 0.9726073542703859,
                "internal_similarity_max": 0.9264705882352942,
                "internal_similarity_mean": 0.5362510203919828,
                "internal_similarity_histogram_density": [
                    [
                        0.1,
                        0.0,
                        0.0,
                        1.0580000000000003,
                        3.0500000000000007,
                        3.109999999999997,
                        1.6000000000000003,
                        0.6680000000000001,
                        0.39000000000000007,
                        0.024000000000000004
                    ]
                ],
                "internal_similarity_histogram_bins": [
                    [
                        0.0,
                        0.1,
                        0.2,
                        0.30000000000000004,
                        0.4,
                        0.5,
                        0.6000000000000001,
                        0.7000000000000001,
                        0.8,
                        0.9,
                        1.0
                    ]
                ]
            }
        },
        {
            "benchmark_name": "Ranolazine MPO",
            "score": 0.9468397829023877,
            "optimized_molecules": [
                [
                    "COc1ccccc1CCC(O)CN(Cl)CCCOC(=O)NC(C(C)=CCCCCCCN(O)Cl)=C(C)C=CF",
                    0.9478982444531577
                ],
                [
                    "COc1ccccc1CCC(O)CN(Cl)CCCOC(=O)NC(C(C)=CCCCCCCN(O)Br)=C(C)C=CF",
                    0.9478982444531577
                ],
                [
                    "COc1ccccc1CCC(O)CN(Br)CCCOC(=O)NC(C(C)=CCCCCCCN(O)Cl)=C(C)C=CF",
                    0.9478982444531577
                ],
                [
                    "COc1ccccc1CCC(O)CN(Br)CCCOC(=O)NC(C(C)=CCCCCCCN(O)Br)=C(C)C=CF",
                    0.9478982444531577
                ],
                [
                    "COc1cc#ccc1CCC(O)CN(Br)CCCOC(=O)NC(C(C)=CCCCCCCN(O)Br)=C(C)C=CF",
                    0.9478078590345255
                ],
                [
                    "COc1ccccc1CCC(O)CN(Br)CCCOC(=O)NC(C(C)=CCCCCCCN(O)S)=C(C)C=CF",
                    0.9468717990675096
                ],
                [
                    "COc1ccccc1CCC(O)CN(Cl)CCCOC(=O)NC(C(C)=CCCCCCCN(O)CCl)=C(C)C=CF",
                    0.9466709165427105
                ],
                [
                    "COc1ccccc1CCC(O)CN(Cl)CCCOC(=O)NC(C(C)=CCCCCCCN(O)CBr)=C(C)C=CF",
                    0.9466709165427105
                ],
                [
                    "COc1ccccc1CCC(O)CN(Br)CCCOC(=O)NC(C(C)=CCCCCCCN(O)CCl)=C(C)C=CF",
                    0.9466709165427105
                ],
                [
                    "COc1ccccc1CCC(O)CN(Br)CCCOC(=O)NC(C(C)=CCCCCCCN(O)CBr)=C(C)C=CF",
                    0.9466709165427105
                ],
                [
                    "COc1cc#ccc1CCC(O)CN(Br)CCCOC(=O)NC(C(C)=CCCCCCCN(O)CBr)=C(C)C=CF",
                    0.9466709165427105
                ],
                [
                    "CCN(O)CCCCCCC=C(C)C(NC(=O)OCCCN(Br)CC(O)CCc1ccccc1OC)=C(C)C=CF",
                    0.9466709165427105
                ],
                [
                    "COc1ccccc1CCC(O)CN(O)CCCOC(=O)NC(C(C)=CCCCCCCN(Cl)Cl)=C(C)C=CF",
                    0.9466190535070547
                ],
                [
                    "COc1ccccc1CCC(O)CN(O)CCCOC(=O)NC(C(C)=CCCCCCCN(Cl)Br)=C(C)C=CF",
                    0.9466190535070547
                ],
                [
                    "COc1ccccc1CCC(O)CN(O)CCCOC(=O)NC(C(C)=CCCCCCCN(Br)Br)=C(C)C=CF",
                    0.9466190535070547
                ],
                [
                    "COc1ccccc1CCC(O)CN(Br)CCCOC(=O)NC(C(C)=CCCCCCCN1C[SH]1O)=C(C)C=CF",
                    0.9465872286163173
                ],
                [
                    "COc1cc#ccc1CCC(O)CN(O)CCCOC(=O)NC(C(C)=CCCCCCCN(Br)Br)=C(C)C=CF",
                    0.9465287900637608
                ],
                [
                    "COc1ccccc1CCC(O)CN(O)CCCOC(=O)NC(C(C)=CCCCCCCN1S#S1)=C(C)C=CF",
                    0.9464738662954043
                ],
                [
                    "COc1ccccc1CCC(O)CN(S)CCCOC(=O)NC(C(C)=CCCCCCCN(O)CBr)=C(C)C=CF",
                    0.9463679877272377
                ],
                [
                    "COc1ccccc1CCC(O)CN(Br)CCCOC(=O)NC(C(C)=CCCCCCCN(O)CS)=C(C)C=CF",
                    0.9463679877272377
                ],
                [
                    "COc1ccccc1CCC(O)CN(Cl)CCCOC(=O)NC(C(C)=CCCCCCCN(O)C1CC1)=C(C)C=CF",
                    0.9462736678548698
                ],
                [
                    "COc1ccccc1CCC(O)CN(Br)CCCOC(=O)NC(C(C)=CCCCCCCN(O)C1CC1)=C(C)C=CF",
                    0.9462736678548698
                ],
                [
                    "COc1ccccc1CCC(O)CN(Br)CCCOC(=O)NC(C(C)=CCCCCCCN1CP1O)=C(C)C=CF",
                    0.9462697917648327
                ],
                [
                    "COc1ccccc1CCC(O)CN(Br)CCCOC(=O)NC(C(C)=CCCCCCCN(Br)CO)=C(C)C=CF",
                    0.9461335067932666
                ],
                [
                    "COc1ccccc1CCC(O)CN(Br)CCCOC(=O)NC(C(C)=CCCCCCCOO)=C(C)C=CF",
                    0.9461014734502342
                ],
                [
                    "CCN(O)CCCCCCC=C(C)C(NC(=O)OCCCN(Cl)CC(O)CCc1ccccc1OC)=C(C)C=CF",
                    0.9460213907027372
                ],
                [
                    "COc1ccccc1CCC(O)CN(O)CCCOC(=O)NC(C(C)=CCCCCCCN(S)Br)=C(C)C=CF",
                    0.9455939933119073
                ],
                [
                    "COc1ccccc1CCC(O)CN(Br)CCCOC(=O)NC(C(C)=CCCCCCCN1OC1SO)=C(C)C=CF",
                    0.9455500017114251
                ],
                [
                    "COc1ccccc1CCC(O)CN(Cl)CCCOC(=O)NC(C(C)=CCCCCCCN(Cl)OO)=C(C)C=CF",
                    0.9454826790380481
                ],
                [
                    "COc1ccccc1CCC(O)CN(Cl)CCCOC(=O)NC(C(C)=CCCCCCCN(Br)OO)=C(C)C=CF",
                    0.9454826790380481
                ],
                [
                    "COc1ccccc1CCC(O)CN(Br)CCCOC(=O)NC(C(C)=CCCCCCCN(Cl)OO)=C(C)C=CF",
                    0.9454826790380481
                ],
                [
                    "COc1ccccc1CCC(O)CN(Br)CCCOC(=O)NC(C(C)=CCCCCCCN(Br)OO)=C(C)C=CF",
                    0.9454826790380481
                ],
                [
                    "COc1cc#ccc1CCC(O)CN(Br)CCCOC(=O)NC(C(C)=CCCCCCCN(Br)OO)=C(C)C=CF",
                    0.9454650307757991
                ],
                [
                    "COc1ccccc1CCC(O)CN(O)CCCOC(=O)NC(C(C)=CCCCCCCN1SCS1)=C(C)C=CF",
                    0.9454088160890571
                ],
                [
                    "COc1ccccc1CCC(O)CN(O)CCCOC(=O)NC(C(C)=CCCCCCCN1CSS1)=C(C)C=CF",
                    0.9454088160890571
                ],
                [
                    "COc1ccccc1CCC(O)CN(O)CCCOC(=O)NC(C(C)=CCCCCCCN1CS#S1)=C(C)C=CF",
                    0.9454088160890571
                ],
                [
                    "COc1ccccc1CCC(O)CN(O)CCCOC(=O)NC(C(C)=CCCCCCCN(Br)CCl)=C(C)C=CF",
                    0.9454088160890571
                ],
                [
                    "COc1cc#ccc1CCC(O)CN(O)CCCOC(=O)NC(C(C)=CCCCCCCN(Br)CBr)=C(C)C=CF",
                    0.9454088160890571
                ],
                [
                    "COc1ccccc1CCC(O)CN(Cl)CCCOC(=O)NC(C(C)=CCCCCCCN1CC1SO)=C(C)C=CF",
                    0.9453925511982819
                ],
                [
                    "COc1ccccc1CCC(O)CN(Br)CCCOC(=O)NC(C(C)=CCCCCCCN1CC1SO)=C(C)C=CF",
                    0.9453925511982819
                ],
                [
                    "COc1ccccc1CCC(O)CN(CCl)CCCOC(=O)NC(C(C)=CCCCCCCN(O)Cl)=C(C)C=CF",
                    0.9453813767468208
                ],
                [
                    "COc1ccccc1CCC(O)CN(CCl)CCCOC(=O)NC(C(C)=CCCCCCCN(O)Br)=C(C)C=CF",
                    0.9453813767468208
                ],
                [
                    "COc1ccccc1CCC(O)CN(CBr)CCCOC(=O)NC(C(C)=CCCCCCCN(O)Cl)=C(C)C=CF",
                    0.9453813767468208
                ],
                [
                    "COc1ccccc1CCC(O)CN(CBr)CCCOC(=O)NC(C(C)=CCCCCCCN(O)Br)=C(C)C=CF",
                    0.9453813767468208
                ],
                [
                    "COc1cc#ccc1CCC(O)CN(CBr)CCCOC(=O)NC(C(C)=CCCCCCCN(O)Br)=C(C)C=CF",
                    0.9453813767468208
                ],
                [
                    "CCN(CCCOC(=O)NC(C(C)=CCCCCCCN(O)Br)=C(C)C=CF)CC(O)CCc1ccccc1OC",
                    0.9453813767468208
                ],
                [
                    "COc1ccccc1CCC(O)CN(P)CCCOC(=O)NC(C(C)=CCCCCCCN(O)CBr)=C(C)C=CF",
                    0.9453597288726677
                ],
                [
                    "COc1ccccc1CCC(O)CN(Br)CCCOC(=O)NC(C(C)=CCCCCCCN(O)CP)=C(C)C=CF",
                    0.9453597288726677
                ],
                [
                    "COc1ccccc1CCC(O)CN(O)CCCOC(=O)NC(C(C)=CCCCCCCN1SC1Br)=C(C)C=CF",
                    0.9453252397353002
                ],
                [
                    "COc1ccccc1CCC(O)CN(P)CCCOC(=O)NC(C(C)=CCCCCCCN(O)Br)=C(C)C=CF",
                    0.945313439414214
                ],
                [
                    "COc1ccccc1CCC(O)CN(Br)CCCOC(=O)NC(C(C)=CCCCCCCN(O)P)=C(C)C=CF",
                    0.945313439414214
                ],
                [
                    "COc1ccccc1CCC(O)CN(Cl)CCCOC(=O)NC(C(C)=CCCCCCCN1OC1SO)=C(C)C=CF",
                    0.9452754491308288
                ],
                [
                    "COc1ccccc1CCC(O)CN(O)CCCOC(=O)NC(C(C)=CCCCCCCN1P2C[SH]12)=C(C)C=CF",
                    0.9451804978900462
                ],
                [
                    "COc1ccccc1CCC(O)CN(O)CCCOC(=O)NC(C(C)=CCCCCCCN(S)CBr)=C(C)C=CF",
                    0.9451062911378934
                ],
                [
                    "COc1ccccc1CCC(O)CN(O)CCCOC(=O)NC(C(C)=CCCCCCCN(Br)CS)=C(C)C=CF",
                    0.9451062911378934
                ],
                [
                    "COc1ccccc1CCC(O)CN(Br)CCCOC(=O)NC(C(C)=CCCCCCCN(O)C1OS1)=C(C)C=CF",
                    0.9451036716358404
                ],
                [
                    "COc1ccccc1CCC(O)CN(CS)CCCOC(=O)NC(C(C)=CCCCCCCN(O)Br)=C(C)C=CF",
                    0.945078860576076
                ],
                [
                    "COc1ccccc1CCC(O)CN(CBr)CCCOC(=O)NC(C(C)=CCCCCCCN(O)S)=C(C)C=CF",
                    0.945078860576076
                ],
                [
                    "COc1ccccc1CCC(O)CN(Br)CCCOC(=O)NC(C(C)=CCCCCCCN(O)C1CS1)=C(C)C=CF",
                    0.9450298382956462
                ],
                [
                    "COc1ccccc1CCC(O)CN(Br)CCCOC(=O)NC(C(C)=CCCCCCCN(O)C1CP1)=C(C)C=CF",
                    0.9450298382956462
                ],
                [
                    "COc1ccccc1CCC(O)CN(O)CCCOC(=O)NC(C(C)=CCCCCCCN1C[SH]1Br)=C(C)C=CF",
                    0.9450227415280507
                ],
                [
                    "COc1ccccc1CCC(O)CN(Cl)CCCOC(=O)NC(C(C)=CCCCCCCN(O)C1CS1)=C(C)C=CF",
                    0.9449772476672386
                ],
                [
                    "COc1ccccc1CCC(O)CN(Br)CCCOC(=O)NC(C(C)=CCCCCCCN1OC[SH]1O)=C(C)C=CF",
                    0.9449573053140781
                ],
                [
                    "COc1ccccc1CCC(O)CN(Cl)CCCOC(=O)NC(C(C)=CCCCCCCN1C2CS21O)=C(C)C=CF",
                    0.9449462954444139
                ],
                [
                    "COc1ccccc1CCC(O)CN(Br)CCCOC(=O)NC(C(C)=CCCCCCCN1C2CS21O)=C(C)C=CF",
                    0.9449462954444139
                ],
                [
                    "COc1ccccc1CCC(O)CN(O)CCCOC(=O)NC(C(C)=CCCCCCCN1SC1Cl)=C(C)C=CF",
                    0.9448473852041698
                ],
                [
                    "COc1ccccc1CCC(O)CN(Cl)CCCOC(=O)NC(C(C)=CCCCCCCN1C[SH]1O)=C(C)C=CF",
                    0.9448017095222819
                ],
                [
                    "COc1ccccc1CCC(O)CN(Br)CCCOC(=O)NC(C(C)=CCCCCCCN1O[SH]1O)=C(C)C=CF",
                    0.9447694290625415
                ],
                [
                    "COc1ccccc1CCC(O)CN(Br)CCCOC(=O)NC(C(C)=CCCCCCCN(S)OO)=C(C)C=CF",
                    0.9447694290625415
                ],
                [
                    "CCN(Cl)CCCCCCC=C(C)C(NC(=O)OCCCN(O)CC(O)CCc1ccccc1OC)=C(C)C=CF",
                    0.9447601561961019
                ],
                [
                    "CCN(CCCOC(=O)NC(C(C)=CCCCCCCN(O)Cl)=C(C)C=CF)CC(O)CCc1ccccc1OC",
                    0.9447327356804307
                ],
                [
                    "CCCN(CCCCCC=C(C)C(NC(=O)OCCCN(Br)CC(O)CCc1ccccc1OC)=C(C)C=CF)OO",
                    0.9445670681945985
                ],
                [
                    "CCCN(O)CCCCCC=C(C)C(NC(=O)OCCCN(Br)CC(O)CCc1ccccc1OC)=C(C)C=CF",
                    0.9445054143731652
                ],
                [
                    "COc1ccccc1CCC(O)CN(Br)CCCOC(=O)NC(C(C)=CCCCCCCN1CC1SOO)=C(C)C=CF",
                    0.944386381355251
                ],
                [
                    "COc1cc#ccc1CCC(O)CN(Cl)CCCOC(=O)NC(C(C)=CCCCCCCN(O)CBr)=C(C)C=CF",
                    0.9443139129122851
                ],
                [
                    "COc1cc#ccc1CCC(O)CN(Br)CCCOC(=O)NC(C(C)=CCCCCCCN(O)CCl)=C(C)C=CF",
                    0.9443139129122851
                ],
                [
                    "COc1ccccc1CCC(O)CN(Cl)CCCOC(=O)NC(C(C)=CCCCCCCN(Br)COO)=C(C)C=CF",
                    0.944304428915452
                ],
                [
                    "COc1ccccc1CCC(O)CN(Br)CCCOC(=O)NC(C(C)=CCCCCCCN1SC1OO)=C(C)C=CF",
                    0.944304428915452
                ],
                [
                    "COc1ccccc1CCC(O)CN(Br)CCCOC(=O)NC(C(C)=CCCCCCCN(Br)COO)=C(C)C=CF",
                    0.944304428915452
                ],
                [
                    "COc1cc#ccc1CCC(O)CN(Br)CCCOC(=O)NC(C(C)=CCCCCCCN(Br)COO)=C(C)C=CF",
                    0.944304428915452
                ],
                [
                    "COc1ccccc1CCC(O)CN(Cl)CCCOC(=O)NC(C(C)=CCCCCCCN(OO)C1CC1)=C(C)C=CF",
                    0.9442970052843992
                ],
                [
                    "CCCCC=C(C)C(NC(=O)OCCCN(CCN(O)SBr)CC(O)CCc1ccccc1OC)=C(C)C=CF",
                    0.9442761652201981
                ],
                [
                    "COc1ccccc1CCC(O)CN(O)CCCOC(=O)NC(C(C)=CCCCCCCN1CC(Br)S1)=C(C)C=CF",
                    0.9442306580136564
                ],
                [
                    "COc1ccccc1CCC(O)CN(Cl)CCCOC(=O)NC(C(C)=CCCCCCCN(O)CCBr)=C(C)C=CF",
                    0.9442306580136564
                ],
                [
                    "COc1ccccc1CCC(O)CN(Br)CCCOC(=O)NC(C(C)=CCCCCCCN1C[SH](O)C1)=C(C)C=CF",
                    0.9442306580136564
                ],
                [
                    "COc1ccccc1CCC(O)CN(Br)CCCOC(=O)NC(C(C)=CCCCCCCN(O)CCCl)=C(C)C=CF",
                    0.9442306580136564
                ],
                [
                    "COc1ccccc1CCC(O)CN(Br)CCCOC(=O)NC(C(C)=CCCCCCCN(O)CCBr)=C(C)C=CF",
                    0.9442306580136564
                ],
                [
                    "CCCN(O)CCCCCCC=C(C)C(NC(=O)OCCCN(Cl)CC(O)CCc1ccccc1OC)=C(C)C=CF",
                    0.9442306580136564
                ],
                [
                    "CCCN(O)CCCCCCC=C(C)C(NC(=O)OCCCN(Br)CC(O)CCc1ccccc1OC)=C(C)C=CF",
                    0.9442306580136564
                ],
                [
                    "CCCN(O)CCCCCCC=C(C)C(NC(=O)OCCCN(Br)CC(O)CCc1cc#ccc1OC)=C(C)C=CF",
                    0.9442306580136564
                ],
                [
                    "COc1ccccc1CCC(O)CN(Br)CCCOC(=O)NC(C(C)=CCCCCCCN(O)CCS)=C(C)C=CF",
                    0.944222914173727
                ],
                [
                    "COc1ccccc1CCC(O)CN(Br)CCCOC(=O)NC(C(C)=CCCCCCCN1C[SH]1OO)=C(C)C=CF",
                    0.9441581863708166
                ],
                [
                    "COc1ccccc1CCC(O)CN(Br)CCCOC(=O)NC(C(C)=CCCCCCCN1C[SH](O)O1)=C(C)C=CF",
                    0.9441581863708166
                ],
                [
                    "COc1ccccc1CCC(O)CN(Br)CCCOC(=O)NC(C(C)=CCCCCCCN(S)COO)=C(C)C=CF",
                    0.9441581863708166
                ],
                [
                    "COc1ccccc1CCC(O)CN(O)CCCOC(=O)NC(C(C)=CCCCCCCN(Br)CP)=C(C)C=CF",
                    0.944099376492737
                ],
                [
                    "COc1ccccc1CCC(O)CN(CBr)CCCOC(=O)NC(C(C)=CCCCCCCN(O)P)=C(C)C=CF",
                    0.944071975155394
                ],
                [
                    "COc1cc#ccc1CCC(O)CN(Cl)CCCOC(=O)NC(C(C)=CCCCCCCN(O)Br)=C(C)C=CF",
                    0.9439073636648053
                ],
                [
                    "COc1cc#ccc1CCC(O)CN(Br)CCCOC(=O)NC(C(C)=CCCCCCCN(O)Cl)=C(C)C=CF",
                    0.9439073636648053
                ],
                [
                    "COc1ccccc1CCC(O)CN(Br)CCCOC(=O)NC(C(C)=CCCCCCCN(O)COS)=C(C)C=CF",
                    0.9438777405069755
                ],
                [
                    "COc1ccccc1CCC(O)CN(Cl)CCCOC(=O)NC(C(C)=CCCCCCCN(CCl)OO)=C(C)C=CF",
                    0.9438595268231115
                ]
            ],
            "execution_time": 1014878.7705101967,
            "number_scoring_function_calls": 25184488,
            "metadata": {
                "top_1": 0.9478982444531577,
                "top_10": 0.9472956302085509,
                "top_100": 0.9453254740454545,
                "internal_similarity_max": 1.0,
                "internal_similarity_mean": 0.7152801942252867,
                "internal_similarity_histogram_density": [
                    [
                        0.1,
                        0.0,
                        0.0,
                        0.0,
                        0.0,
                        0.45999999999999963,
                        3.5740000000000007,
                        4.348000000000001,
                        1.4560000000000004,
                        0.06200000000000001
                    ]
                ],
                "internal_similarity_histogram_bins": [
                    [
                        0.0,
                        0.1,
                        0.2,
                        0.30000000000000004,
                        0.4,
                        0.5,
                        0.6000000000000001,
                        0.7000000000000001,
                        0.8,
                        0.9,
                        1.0
                    ]
                ]
            }
        },
        {
            "benchmark_name": "Perindopril MPO",
            "score": 0.7390659560519328,
            "optimized_molecules": [
                [
                    "CCOC(=O)C(CCc1ccccc1C)NC(C)C(=O)N1C(C(=O)O)CC2CCCc3cccc(c3)CCCC21",
                    0.7390659560519331
                ],
                [
                    "CCOC(=O)C(CCc1ccccc1C)NC(C)C(=O)N1C(C(=O)O)CC2CCCc3c#ccc(c3)CCCC21",
                    0.7390659560519331
                ],
                [
                    "CCOC(=O)C(CCc1ccccc1C)NC(C)C(=O)N1C(C(=O)O)CC2CCCCc3ccccc3CCC21",
                    0.7390659560519331
                ],
                [
                    "CCOC(=O)C(CCc1ccccc1C)NC(C)C(=O)N1C(C(=O)O)CC2CCCCc3cccc(c3)CCC21",
                    0.7390659560519331
                ],
                [
                    "CCOC(=O)C(CCc1ccccc1C)NC(C)C(=O)N1C(C(=O)O)CC2CCCCc3cc#ccc3CCC21",
                    0.7390659560519331
                ],
                [
                    "CCOC(=O)C(CCc1ccccc1C)NC(C)C(=O)N1C(C(=O)O)CC2CCCCc3cc#cc(c3)CCC21",
                    0.7390659560519331
                ],
                [
                    "CCOC(=O)C(CCc1ccccc1)NC(C)C(=O)N1C(C(=O)O)CC2CCCc3cccc(c3C)CCCC21",
                    0.7390659560519331
                ],
                [
                    "CCOC(=O)C(CCc1ccccc1)NC(C)C(=O)N1C(C(=O)O)CC2CCCc3c(C)cccc3CCCC21",
                    0.7390659560519331
                ],
                [
                    "CCOC(=O)C(CCc1ccccc1)NC(C)C(=O)N1C(C(=O)O)CC2CCCc3c#ccc(c3C)CCCC21",
                    0.7390659560519331
                ],
                [
                    "CCOC(=O)C(CCc1ccccc1)NC(C)C(=O)N1C(C(=O)O)CC2CCCCc3cccc(c3C)CCC21",
                    0.7390659560519331
                ],
                [
                    "CCOC(=O)C(CCc1ccccc1)NC(C)C(=O)N1C(C(=O)O)CC2CCCCc3cccc(C)c3CCC21",
                    0.7390659560519331
                ],
                [
                    "CCOC(=O)C(CCc1ccccc1)NC(C)C(=O)N1C(C(=O)O)CC2CCCCc3ccc(cc3C)CCC21",
                    0.7390659560519331
                ],
                [
                    "CCOC(=O)C(CCc1ccccc1)NC(C)C(=O)N1C(C(=O)O)CC2CCCCc3ccc(C)cc3CCC21",
                    0.7390659560519331
                ],
                [
                    "CCOC(=O)C(CCc1ccccc1)NC(C)C(=O)N1C(C(=O)O)CC2CCCCc3ccc(C)c(c3)CCC21",
                    0.7390659560519331
                ],
                [
                    "CCOC(=O)C(CCc1ccccc1)NC(C)C(=O)N1C(C(=O)O)CC2CCCCc3cc(ccc3C)CCC21",
                    0.7390659560519331
                ],
                [
                    "CCOC(=O)C(CCc1ccccc1)NC(C)C(=O)N1C(C(=O)O)CC2CCCCc3cc(c#cc3C)CCC21",
                    0.7390659560519331
                ],
                [
                    "CCOC(=O)C(CCc1ccccc1)NC(C)C(=O)N1C(C(=O)O)CC2CCCCc3cc(C)ccc3CCC21",
                    0.7390659560519331
                ],
                [
                    "CCOC(=O)C(CCc1ccccc1)NC(C)C(=O)N1C(C(=O)O)CC2CCCCc3cc(C)cc(c3)CCC21",
                    0.7390659560519331
                ],
                [
                    "CCOC(=O)C(CCc1ccccc1)NC(C)C(=O)N1C(C(=O)O)CC2CCCCc3cc#cc(C)c3CCC21",
                    0.7390659560519331
                ],
                [
                    "CCOC(=O)C(CCc1ccccc1)NC(C)C(=O)N1C(C(=O)O)CC2CCCCc3c(C)cccc3CCC21",
                    0.7390659560519331
                ],
                [
                    "CCOC(=O)C(CCc1ccccc1)NC(C)C(=O)N1C(C(=O)O)CC2CCCCc3c#ccc(c3C)CCC21",
                    0.7390659560519331
                ],
                [
                    "CCOC(=O)C(CCc1ccccc1)NC(C)C(=O)N1C(C(=O)O)CC2CCCCc3c#ccc(C)c3CCC21",
                    0.7390659560519331
                ],
                [
                    "CCOC(=O)C(CCc1ccccc1)NC(C)C(=O)N1C(C(=O)O)CC2CCCCc3c#cc(C)c(c3)CCC21",
                    0.7390659560519331
                ],
                [
                    "CCOC(=O)C(CCc1cccc(C)c1)NC(C)C(=O)N1C(C(=O)O)CC2CCCc3c#ccc(c3)CCCC21",
                    0.7390659560519331
                ],
                [
                    "CCOC(=O)C(CCc1cccc(C)c1)NC(C)C(=O)N1C(C(=O)O)CC2CCCCc3ccccc3CCC21",
                    0.7390659560519331
                ],
                [
                    "CCOC(=O)C(CCc1cccc(C)c1)NC(C)C(=O)N1C(C(=O)O)CC2CCCCc3cccc(c3)CCC21",
                    0.7390659560519331
                ],
                [
                    "CCOC(=O)C(CCc1cccc(C)c1)NC(C)C(=O)N1C(C(=O)O)CC2CCCCc3cc#ccc3CCC21",
                    0.7390659560519331
                ],
                [
                    "CCOC(=O)C(CCc1cccc(C)c1)NC(C)C(=O)N1C(C(=O)O)CC2CCCCc3cc#cc(c3)CCC21",
                    0.7390659560519331
                ],
                [
                    "CCOC(=O)C(CCc1cccc(C)c1)NC(C)C(=O)N1C(C(=O)O)CC2CCCCc3c#ccc(c3)CCC21",
                    0.7390659560519331
                ],
                [
                    "CCOC(=O)C(CCc1ccc(C)cc1)NC(C)C(=O)N1C(C(=O)O)CC2CCCc3c#ccc(c3)CCCC21",
                    0.7390659560519331
                ],
                [
                    "CCOC(=O)C(CCc1ccc(C)cc1)NC(C)C(=O)N1C(C(=O)O)CC2CCCCc3cccc(c3)CCC21",
                    0.7390659560519331
                ],
                [
                    "CCOC(=O)C(CCc1ccc(C)cc1)NC(C)C(=O)N1C(C(=O)O)CC2CCCCc3cc#ccc3CCC21",
                    0.7390659560519331
                ],
                [
                    "CCOC(=O)C(CCc1ccc(C)cc1)NC(C)C(=O)N1C(C(=O)O)CC2CCCCc3cc#cc(c3)CCC21",
                    0.7390659560519331
                ],
                [
                    "CCOC(=O)C(CCc1ccc(C)cc1)NC(C)C(=O)N1C(C(=O)O)CC2CCCCc3c#ccc(c3)CCC21",
                    0.7390659560519331
                ],
                [
                    "CCOC(=O)C(CCc1ccc#cc1C)NC(C)C(=O)N1C(C(=O)O)CC2CCCc3ccccc3CCCC21",
                    0.7390659560519331
                ],
                [
                    "CCOC(=O)C(CCc1ccc#cc1C)NC(C)C(=O)N1C(C(=O)O)CC2CCCCc3ccccc3CCC21",
                    0.7390659560519331
                ],
                [
                    "CCOC(=O)C(CCc1ccc#cc1C)NC(C)C(=O)N1C(C(=O)O)CC2CCCCc3cc#ccc3CCC21",
                    0.7390659560519331
                ],
                [
                    "CCOC(=O)C(CCc1ccc#cc1C)NC(C)C(=O)N1C(C(=O)O)CC2CCCCc3cc#cc(c3)CCC21",
                    0.7390659560519331
                ],
                [
                    "CCOC(=O)C(CCc1cc#ccc1C)NC(C)C(=O)N1C(C(=O)O)CC2CCCCc3ccccc3CCC21",
                    0.7390659560519331
                ],
                [
                    "CCOC(=O)C(CCc1cc#ccc1C)NC(C)C(=O)N1C(C(=O)O)CC2CCCCc3cccc(c3)CCC21",
                    0.7390659560519331
                ],
                [
                    "CCOC(=O)C(CCc1cc#ccc1C)NC(C)C(=O)N1C(C(=O)O)CC2CCCCc3cc#ccc3CCC21",
                    0.7390659560519331
                ],
                [
                    "CCOC(=O)C(CCc1cc#ccc1C)NC(C)C(=O)N1C(C(=O)O)CC2CCCCc3cc#cc(c3)CCC21",
                    0.7390659560519331
                ],
                [
                    "CCOC(=O)C(CCc1cc#ccc1)NC(C)C(=O)N1C(C(=O)O)CC2CCCc3cccc(c3C)CCCC21",
                    0.7390659560519331
                ],
                [
                    "CCOC(=O)C(CCc1cc#ccc1)NC(C)C(=O)N1C(C(=O)O)CC2CCCc3cccc(C)c3CCCC21",
                    0.7390659560519331
                ],
                [
                    "CCOC(=O)C(CCc1cc#ccc1)NC(C)C(=O)N1C(C(=O)O)CC2CCCc3ccc(C)cc3CCCC21",
                    0.7390659560519331
                ],
                [
                    "CCOC(=O)C(CCc1cc#ccc1)NC(C)C(=O)N1C(C(=O)O)CC2CCCc3cc(C)ccc3CCCC21",
                    0.7390659560519331
                ],
                [
                    "CCOC(=O)C(CCc1cc#ccc1)NC(C)C(=O)N1C(C(=O)O)CC2CCCc3c(c#ccc3C)CCCC21",
                    0.7390659560519331
                ],
                [
                    "CCOC(=O)C(CCc1cc#ccc1)NC(C)C(=O)N1C(C(=O)O)CC2CCCc3c(C)cccc3CCCC21",
                    0.7390659560519331
                ],
                [
                    "CCOC(=O)C(CCc1cc#ccc1)NC(C)C(=O)N1C(C(=O)O)CC2CCCCc3cccc(c3C)CCC21",
                    0.7390659560519331
                ],
                [
                    "CCOC(=O)C(CCc1cc#ccc1)NC(C)C(=O)N1C(C(=O)O)CC2CCCCc3ccc(cc3C)CCC21",
                    0.7390659560519331
                ],
                [
                    "CCOC(=O)C(CCc1cc#ccc1)NC(C)C(=O)N1C(C(=O)O)CC2CCCCc3ccc(C)cc3CCC21",
                    0.7390659560519331
                ],
                [
                    "CCOC(=O)C(CCc1cc#ccc1)NC(C)C(=O)N1C(C(=O)O)CC2CCCCc3ccc(C)c(c3)CCC21",
                    0.7390659560519331
                ],
                [
                    "CCOC(=O)C(CCc1cc#ccc1)NC(C)C(=O)N1C(C(=O)O)CC2CCCCc3cc(ccc3C)CCC21",
                    0.7390659560519331
                ],
                [
                    "CCOC(=O)C(CCc1cc#ccc1)NC(C)C(=O)N1C(C(=O)O)CC2CCCCc3cc(c#cc3C)CCC21",
                    0.7390659560519331
                ],
                [
                    "CCOC(=O)C(CCc1cc#ccc1)NC(C)C(=O)N1C(C(=O)O)CC2CCCCc3cc(C)ccc3CCC21",
                    0.7390659560519331
                ],
                [
                    "CCOC(=O)C(CCc1cc#ccc1)NC(C)C(=O)N1C(C(=O)O)CC2CCCCc3cc#cc(c3C)CCC21",
                    0.7390659560519331
                ],
                [
                    "CCOC(=O)C(CCc1cc#ccc1)NC(C)C(=O)N1C(C(=O)O)CC2CCCCc3cc#cc(C)c3CCC21",
                    0.7390659560519331
                ],
                [
                    "CCOC(=O)C(CCc1cc#ccc1)NC(C)C(=O)N1C(C(=O)O)CC2CCCCc3c(C)cccc3CCC21",
                    0.7390659560519331
                ],
                [
                    "CCOC(=O)C(CCc1cc#ccc1)NC(C)C(=O)N1C(C(=O)O)CC2CCCCc3c(C)c#ccc3CCC21",
                    0.7390659560519331
                ],
                [
                    "CCOC(=O)C(CCc1cc#ccc1)NC(C)C(=O)N1C(C(=O)O)CC2CCCCc3c#ccc(c3C)CCC21",
                    0.7390659560519331
                ],
                [
                    "CCOC(=O)C(CCc1cc#ccc1)NC(C)C(=O)N1C(C(=O)O)CC2CCCCc3c#cc(C)c(c3)CCC21",
                    0.7390659560519331
                ],
                [
                    "CCOC(=O)C(CCc1cc#cc(C)c1)NC(C)C(=O)N1C(C(=O)O)CC2CCCCc3cccc(c3)CCC21",
                    0.7390659560519331
                ],
                [
                    "CCOC(=O)C(CCc1cc#cc(C)c1)NC(C)C(=O)N1C(C(=O)O)CC2CCCCc3cc#ccc3CCC21",
                    0.7390659560519331
                ],
                [
                    "CCOC(=O)C(CCc1cc#cc(C)c1)NC(C)C(=O)N1C(C(=O)O)CC2CCCCc3cc#cc(c3)CCC21",
                    0.7390659560519331
                ],
                [
                    "CCOC(=O)C(CCc1cc#cc(C)c1)NC(C)C(=O)N1C(C(=O)O)CC2CCCCc3c#cccc3CCC21",
                    0.7390659560519331
                ],
                [
                    "CCOC(=O)C(CCc1c2cc3c-2c13)NC(C)C(=O)N1C(C(=O)O)CC2CCCCc3c#ccc(c3C)CCC21",
                    0.7390659560519331
                ],
                [
                    "CCOC(=O)C(CCc1c#cccc1C)NC(C)C(=O)N1C(C(=O)O)CC2CCCCc3cccc(c3)CCC21",
                    0.7390659560519331
                ],
                [
                    "CCOC(=O)C(CCc1c#cccc1C)NC(C)C(=O)N1C(C(=O)O)CC2CCCCc3cc#cc(c3)CCC21",
                    0.7390659560519331
                ],
                [
                    "CCOC(=O)C(CCc1c#cccc1)NC(C)C(=O)N1C(C(=O)O)CC2CCCc3cccc(c3C)CCCC21",
                    0.7390659560519331
                ],
                [
                    "CCOC(=O)C(CCc1c#cccc1)NC(C)C(=O)N1C(C(=O)O)CC2CCCc3c#ccc(c3C)CCCC21",
                    0.7390659560519331
                ],
                [
                    "CCOC(=O)C(CCc1c#cccc1)NC(C)C(=O)N1C(C(=O)O)CC2CCCCc3cccc(c3C)CCC21",
                    0.7390659560519331
                ],
                [
                    "CCOC(=O)C(CCc1c#cccc1)NC(C)C(=O)N1C(C(=O)O)CC2CCCCc3cccc(C)c3CCC21",
                    0.7390659560519331
                ],
                [
                    "CCOC(=O)C(CCc1c#cccc1)NC(C)C(=O)N1C(C(=O)O)CC2CCCCc3cc(ccc3C)CCC21",
                    0.7390659560519331
                ],
                [
                    "CCOC(=O)C(CCc1c#cccc1)NC(C)C(=O)N1C(C(=O)O)CC2CCCCc3cc(c#cc3C)CCC21",
                    0.7390659560519331
                ],
                [
                    "CCOC(=O)C(CCc1c#cccc1)NC(C)C(=O)N1C(C(=O)O)CC2CCCCc3cc(C)cc(c3)CCC21",
                    0.7390659560519331
                ],
                [
                    "CCOC(=O)C(CCc1c#cccc1)NC(C)C(=O)N1C(C(=O)O)CC2CCCCc3cc#cc(c3C)CCC21",
                    0.7390659560519331
                ],
                [
                    "CCOC(=O)C(CCc1c#cccc1)NC(C)C(=O)N1C(C(=O)O)CC2CCCCc3cc#cc(C)c3CCC21",
                    0.7390659560519331
                ],
                [
                    "CCOC(=O)C(CCc1c#cccc1)NC(C)C(=O)N1C(C(=O)O)CC2CCCCc3c(C)c#ccc3CCC21",
                    0.7390659560519331
                ],
                [
                    "CCOC(=O)C(CCc1c#cccc1)NC(C)C(=O)N1C(C(=O)O)CC2CCCCc3c#ccc(c3C)CCC21",
                    0.7390659560519331
                ],
                [
                    "CCOC(=O)C(CCc1c#ccc(C)c1)NC(C)C(=O)N1C(C(=O)O)CC2CCCCc3cccc(c3)CCC21",
                    0.7390659560519331
                ],
                [
                    "CCOC(=O)C(CCc1c#ccc(C)c1)NC(C)C(=O)N1C(C(=O)O)CC2CCCCc3cc#ccc3CCC21",
                    0.7390659560519331
                ],
                [
                    "CCOC(=O)C(CCc1c#ccc(C)c1)NC(C)C(=O)N1C(C(=O)O)CC2CCCCc3cc#cc(c3)CCC21",
                    0.7390659560519331
                ],
                [
                    "CCOC(=O)C(CCc1c#cc(C)cc1)NC(C)C(=O)N1C(C(=O)O)CC2CCCCc3cccc(c3)CCC21",
                    0.7390659560519331
                ],
                [
                    "CCOC(=O)C(CCc1c#cc(C)cc1)NC(C)C(=O)N1C(C(=O)O)CC2CCCCc3cc#cc(c3)CCC21",
                    0.7390659560519331
                ],
                [
                    "CCOC(=O)C(CCc1c#cc#cc1C)NC(C)C(=O)N1C(C(=O)O)CC2CCCCc3ccccc3CCC21",
                    0.7390659560519331
                ],
                [
                    "CCOC(=O)C(CCc1c#cc#cc1C)NC(C)C(=O)N1C(C(=O)O)CC2CCCCc3cccc(c3)CCC21",
                    0.7390659560519331
                ],
                [
                    "CCOC(=O)C(CCc1c#cc#cc1C)NC(C)C(=O)N1C(C(=O)O)CC2CCCCc3cc#ccc3CCC21",
                    0.7390659560519331
                ],
                [
                    "CCOC(=O)C(CCc1c#cc#cc1C)NC(C)C(=O)N1C(C(=O)O)CC2CCCCc3c#ccc(c3)CCC21",
                    0.7390659560519331
                ],
                [
                    "CCOC(=O)C(CCc1c#cc#cc1)NC(C)C(=O)N1C(C(=O)O)CC2CCCc3c(C)cccc3CCCC21",
                    0.7390659560519331
                ],
                [
                    "CCOC(=O)C(CCc1c#cc#cc1)NC(C)C(=O)N1C(C(=O)O)CC2CCCCc3cccc(c3C)CCC21",
                    0.7390659560519331
                ],
                [
                    "CCOC(=O)C(CCc1c#cc#cc1)NC(C)C(=O)N1C(C(=O)O)CC2CCCCc3ccc(C)cc3CCC21",
                    0.7390659560519331
                ],
                [
                    "CCOC(=O)C(CCc1c#cc#cc1)NC(C)C(=O)N1C(C(=O)O)CC2CCCCc3ccc(C)c(c3)CCC21",
                    0.7390659560519331
                ],
                [
                    "CCOC(=O)C(CCc1c#cc#cc1)NC(C)C(=O)N1C(C(=O)O)CC2CCCCc3cc(ccc3C)CCC21",
                    0.7390659560519331
                ],
                [
                    "CCOC(=O)C(CCc1c#cc#cc1)NC(C)C(=O)N1C(C(=O)O)CC2CCCCc3cc(c#cc3C)CCC21",
                    0.7390659560519331
                ],
                [
                    "CCOC(=O)C(CCc1c#cc#cc1)NC(C)C(=O)N1C(C(=O)O)CC2CCCCc3cc(C)ccc3CCC21",
                    0.7390659560519331
                ],
                [
                    "CCOC(=O)C(CCc1c#cc#cc1)NC(C)C(=O)N1C(C(=O)O)CC2CCCCc3cc(C)cc(c3)CCC21",
                    0.7390659560519331
                ],
                [
                    "CCOC(=O)C(CCc1c#cc#cc1)NC(C)C(=O)N1C(C(=O)O)CC2CCCCc3cc#cc(c3C)CCC21",
                    0.7390659560519331
                ],
                [
                    "CCOC(=O)C(CCc1c#cc#cc1)NC(C)C(=O)N1C(C(=O)O)CC2CCCCc3c(C)cccc3CCC21",
                    0.7390659560519331
                ],
                [
                    "CCOC(=O)C(CCc1c#cc#cc1)NC(C)C(=O)N1C(C(=O)O)CC2CCCCc3c(C)c#ccc3CCC21",
                    0.7390659560519331
                ],
                [
                    "CCOC(=O)C(CCc1c#cc#cc1)NC(C)C(=O)N1C(C(=O)O)CC2CCCCc3c#ccc(c3C)CCC21",
                    0.7390659560519331
                ]
            ],
            "execution_time": 32311.232259511948,
            "number_scoring_function_calls": 613735,
            "metadata": {
                "top_1": 0.7390659560519331,
                "top_10": 0.739065956051933,
                "top_100": 0.7390659560519324,
                "internal_similarity_max": 1.0,
                "internal_similarity_mean": 0.6533388198744089,
                "internal_similarity_histogram_density": [
                    [
                        0.1,
                        0.0,
                        0.0,
                        0.0,
                        0.0,
                        1.849999999999998,
                        5.654000000000002,
                        1.9100000000000004,
                        0.3980000000000001,
                        0.08800000000000002
                    ]
                ],
                "internal_similarity_histogram_bins": [
                    [
                        0.0,
                        0.1,
                        0.2,
                        0.30000000000000004,
                        0.4,
                        0.5,
                        0.6000000000000001,
                        0.7000000000000001,
                        0.8,
                        0.9,
                        1.0
                    ]
                ]
            }
        },
        {
            "benchmark_name": "Amlodipine MPO",
            "score": 0.8632918814314742,
            "optimized_molecules": [
                [
                    "CCOC(=O)C1=C(C(=O)OC)C(c2ccccc2Cl)C(COCCN)=[SH]C1CC1=C(C)N1",
                    0.869090990021281
                ],
                [
                    "CCOC(=O)C1=C(C(=O)OC)C(CC2=C(C)N2)[SH]=C(COCCN)C1c1ccccc1Cl",
                    0.869090990021281
                ],
                [
                    "CCOC(=O)C1=C(C(=O)OC)S(CC2=C(C)N2)=C(COCCN)C1c1ccccc1Cl",
                    0.861356769214109
                ],
                [
                    "CCOC(=O)C1=C(C(=O)OC)C(c2ccccc2Cl)C(COCCN)=[SH]C1C1=C(C)N1",
                    0.861356769214109
                ],
                [
                    "CCOC(=O)C1=C(C(=O)OC)C(c2ccccc2Cl)C(COCCN)=S1CC1=C(C)N1",
                    0.861356769214109
                ],
                [
                    "CCOC(=O)C1=C(C(=O)OC)C(c2ccccc2Cl)C(COCCN)=PC1C1=C(C)N1",
                    0.861356769214109
                ],
                [
                    "CCOC(=O)C1=C(C(=O)OC)C(c2ccccc2Cl)C(COCCN)=NC1C1=C(C)N1",
                    0.861356769214109
                ],
                [
                    "CCOC(=O)C1=C(C(=O)OC)C(c2ccccc2Cl)C(COCCN)=CC1C1=C(C)N1",
                    0.861356769214109
                ],
                [
                    "CCOC(=O)C1=C(C(=O)OC)C(c2ccccc2Cl)C(COCCN)=C1CC1=C(C)N1",
                    0.861356769214109
                ],
                [
                    "CCOC(=O)C1=C(C(=O)OC)C(CC2=C(C)N2)=C(COCCN)C1c1ccccc1Cl",
                    0.861356769214109
                ],
                [
                    "CCOC(=O)C1=C(C(=O)OC)C(C2=C(C)N2)[SH]=C(COCCN)C1c1ccccc1Cl",
                    0.861356769214109
                ],
                [
                    "CCOC(=O)C1=C(C(=O)OC)C(C2=C(C)N2)P=C(COCCN)C1c1ccccc1Cl",
                    0.861356769214109
                ],
                [
                    "CCOC(=O)C1=C(C(=O)OC)C(C2=C(C)N2)N=C(COCCN)C1c1ccccc1Cl",
                    0.861356769214109
                ],
                [
                    "CCOC(=O)C1=C(C(=O)OC)C(C2=C(C)N2)C=C(COCCN)C1c1ccccc1Cl",
                    0.861356769214109
                ],
                [
                    "CCOC(=O)C1=C(C(=O)OC)C(c2ccccc2Cl)C(COCCN)=[SH](=S)C1CC1=C(C)N1",
                    0.8599903100229289
                ],
                [
                    "CCOC(=O)C1=C(C(=O)OC)C(c2ccccc2Cl)C(COCCN)=[SH](=P)C1CC1=C(C)N1",
                    0.8599903100229289
                ],
                [
                    "CCOC(=O)C1=C(C(=O)OC)C(c2ccccc2Cl)C(COCCN)=[SH](=O)C1CC1=C(C)N1",
                    0.8599903100229289
                ],
                [
                    "CCOC(=O)C1=C(C(=O)OC)C(c2ccccc2Cl)C(COCCN)=[SH](=N)C1CC1=C(C)N1",
                    0.8599903100229289
                ],
                [
                    "CCOC(=O)C1=C(C(=O)OC)C(c2ccccc2Cl)C(COCCN)=S(S)C1CC1=C(C)N1",
                    0.8599903100229289
                ],
                [
                    "CCOC(=O)C1=C(C(=O)OC)C(c2ccccc2Cl)C(COCCN)=S(P)C1CC1=C(C)N1",
                    0.8599903100229289
                ],
                [
                    "CCOC(=O)C1=C(C(=O)OC)C(c2ccccc2Cl)C(COCCN)=S(O)C1CC1=C(C)N1",
                    0.8599903100229289
                ],
                [
                    "CCOC(=O)C1=C(C(=O)OC)C(c2ccccc2Cl)C(COCCN)=S(N)C1CC1=C(C)N1",
                    0.8599903100229289
                ],
                [
                    "CCOC(=O)C1=C(C(=O)OC)C(c2ccccc2Cl)C(COCCN)=S(F)C1CC1=C(C)N1",
                    0.8599903100229289
                ],
                [
                    "CCOC(=O)C1=C(C(=O)OC)C(c2ccccc2Cl)C(COCCN)=S(Cl)C1CC1=C(C)N1",
                    0.8599903100229289
                ],
                [
                    "CCOC(=O)C1=C(C(=O)OC)C(c2ccccc2Cl)C(COCCN)=S(CC2=C(C)N2)C1S",
                    0.8599903100229289
                ],
                [
                    "CCOC(=O)C1=C(C(=O)OC)C(c2ccccc2Cl)C(COCCN)=S(CC2=C(C)N2)C1P",
                    0.8599903100229289
                ],
                [
                    "CCOC(=O)C1=C(C(=O)OC)C(c2ccccc2Cl)C(COCCN)=S(CC2=C(C)N2)C1O",
                    0.8599903100229289
                ],
                [
                    "CCOC(=O)C1=C(C(=O)OC)C(c2ccccc2Cl)C(COCCN)=S(CC2=C(C)N2)C1N",
                    0.8599903100229289
                ],
                [
                    "CCOC(=O)C1=C(C(=O)OC)C(c2ccccc2Cl)C(COCCN)=S(CC2=C(C)N2)C1F",
                    0.8599903100229289
                ],
                [
                    "CCOC(=O)C1=C(C(=O)OC)C(c2ccccc2Cl)C(COCCN)=S(CC2=C(C)N2)C1Cl",
                    0.8599903100229289
                ],
                [
                    "CCOC(=O)C1=C(C(=O)OC)C(c2ccccc2Cl)C(COCCN)=S(CC2=C(C)N2)C1C",
                    0.8599903100229289
                ],
                [
                    "CCOC(=O)C1=C(C(=O)OC)C(c2ccccc2Cl)C(COCCN)=S(CC2=C(C)N2)C1Br",
                    0.8599903100229289
                ],
                [
                    "CCOC(=O)C1=C(C(=O)OC)C(c2ccccc2Cl)C(COCCN)=S(C)C1CC1=C(C)N1",
                    0.8599903100229289
                ],
                [
                    "CCOC(=O)C1=C(C(=O)OC)C(c2ccccc2Cl)C(COCCN)=S(Br)C1CC1=C(C)N1",
                    0.8599903100229289
                ],
                [
                    "CCOC(=O)C1=C(C(=O)OC)C(c2ccccc2Cl)C(COCCN)=S(#[SH])C1CC1=C(C)N1",
                    0.8599903100229289
                ],
                [
                    "CCOC(=O)C1=C(C(=O)OC)C(c2ccccc2Cl)C(COCCN)=S(#P)C1CC1=C(C)N1",
                    0.8599903100229289
                ],
                [
                    "CCOC(=O)C1=C(C(=O)OC)C(c2ccccc2Cl)C(COCCN)=S(#N)C1CC1=C(C)N1",
                    0.8599903100229289
                ],
                [
                    "CCOC(=O)C1=C(C(=O)OC)C(S)S(CC2=C(C)N2)=C(COCCN)C1c1ccccc1Cl",
                    0.8599903100229289
                ],
                [
                    "CCOC(=O)C1=C(C(=O)OC)C(P)S(CC2=C(C)N2)=C(COCCN)C1c1ccccc1Cl",
                    0.8599903100229289
                ],
                [
                    "CCOC(=O)C1=C(C(=O)OC)C(O)S(CC2=C(C)N2)=C(COCCN)C1c1ccccc1Cl",
                    0.8599903100229289
                ],
                [
                    "CCOC(=O)C1=C(C(=O)OC)C(N)S(CC2=C(C)N2)=C(COCCN)C1c1ccccc1Cl",
                    0.8599903100229289
                ],
                [
                    "CCOC(=O)C1=C(C(=O)OC)C(F)S(CC2=C(C)N2)=C(COCCN)C1c1ccccc1Cl",
                    0.8599903100229289
                ],
                [
                    "CCOC(=O)C1=C(C(=O)OC)C(Cl)S(CC2=C(C)N2)=C(COCCN)C1c1ccccc1Cl",
                    0.8599903100229289
                ],
                [
                    "CCOC(=O)C1=C(C(=O)OC)C(CC2=C(C)N2)[SH](=S)=C(COCCN)C1c1ccccc1Cl",
                    0.8599903100229289
                ],
                [
                    "CCOC(=O)C1=C(C(=O)OC)C(CC2=C(C)N2)[SH](=P)=C(COCCN)C1c1ccccc1Cl",
                    0.8599903100229289
                ],
                [
                    "CCOC(=O)C1=C(C(=O)OC)C(CC2=C(C)N2)[SH](=O)=C(COCCN)C1c1ccccc1Cl",
                    0.8599903100229289
                ],
                [
                    "CCOC(=O)C1=C(C(=O)OC)C(CC2=C(C)N2)[SH](=N)=C(COCCN)C1c1ccccc1Cl",
                    0.8599903100229289
                ],
                [
                    "CCOC(=O)C1=C(C(=O)OC)C(CC2=C(C)N2)S(S)=C(COCCN)C1c1ccccc1Cl",
                    0.8599903100229289
                ],
                [
                    "CCOC(=O)C1=C(C(=O)OC)C(CC2=C(C)N2)S(P)=C(COCCN)C1c1ccccc1Cl",
                    0.8599903100229289
                ],
                [
                    "CCOC(=O)C1=C(C(=O)OC)C(CC2=C(C)N2)S(O)=C(COCCN)C1c1ccccc1Cl",
                    0.8599903100229289
                ],
                [
                    "CCOC(=O)C1=C(C(=O)OC)C(CC2=C(C)N2)S(N)=C(COCCN)C1c1ccccc1Cl",
                    0.8599903100229289
                ],
                [
                    "CCOC(=O)C1=C(C(=O)OC)C(CC2=C(C)N2)S(F)=C(COCCN)C1c1ccccc1Cl",
                    0.8599903100229289
                ],
                [
                    "CCOC(=O)C1=C(C(=O)OC)C(CC2=C(C)N2)S(Cl)=C(COCCN)C1c1ccccc1Cl",
                    0.8599903100229289
                ],
                [
                    "CCOC(=O)C1=C(C(=O)OC)C(CC2=C(C)N2)S(C)=C(COCCN)C1c1ccccc1Cl",
                    0.8599903100229289
                ],
                [
                    "CCOC(=O)C1=C(C(=O)OC)C(CC2=C(C)N2)S(Br)=C(COCCN)C1c1ccccc1Cl",
                    0.8599903100229289
                ],
                [
                    "CCOC(=O)C1=C(C(=O)OC)C(CC2=C(C)N2)S(#[SH])=C(COCCN)C1c1ccccc1Cl",
                    0.8599903100229289
                ],
                [
                    "CCOC(=O)C1=C(C(=O)OC)C(CC2=C(C)N2)S(#P)=C(COCCN)C1c1ccccc1Cl",
                    0.8599903100229289
                ],
                [
                    "CCOC(=O)C1=C(C(=O)OC)C(CC2=C(C)N2)S(#N)=C(COCCN)C1c1ccccc1Cl",
                    0.8599903100229289
                ],
                [
                    "CCOC(=O)C1=C(C(=O)OC)C(C)S(CC2=C(C)N2)=C(COCCN)C1c1ccccc1Cl",
                    0.8599903100229289
                ],
                [
                    "CCOC(=O)C1=C(C(=O)OC)C(Br)S(CC2=C(C)N2)=C(COCCN)C1c1ccccc1Cl",
                    0.8599903100229289
                ],
                [
                    "C=[SH]1=C(COCCN)C(c2ccccc2Cl)C(C(=O)OCC)=C(C(=O)OC)C1CC1=C(C)N1",
                    0.8599903100229289
                ],
                [
                    "C=[SH]1=C(COCCN)C(c2ccccc2Cl)C(C(=O)OC)=C(C(=O)OCC)C1CC1=C(C)N1",
                    0.8599903100229289
                ],
                [
                    "C#S1=C(COCCN)C(c2ccccc2Cl)C(C(=O)OCC)=C(C(=O)OC)C1CC1=C(C)N1",
                    0.8599903100229289
                ],
                [
                    "C#S1=C(COCCN)C(c2ccccc2Cl)C(C(=O)OC)=C(C(=O)OCC)C1CC1=C(C)N1",
                    0.8599903100229289
                ],
                [
                    "CCOC(=O)C1=C(C(=O)OC)C(c2ccccc2Cl)C(COCCN)=[SH]C1OCC1=C(C)N1",
                    0.8555458859036129
                ],
                [
                    "CCOC(=O)C1=C(C(=O)OC)C(NCC2=C(C)N2)[SH]=C(COCCN)C1c1ccccc1Cl",
                    0.8555458859036129
                ],
                [
                    "CCOC(=O)C1=C(C(=O)OC)C(CC2=C(C)N2)[SH]=S=C(COCCN)C1c1ccccc1Cl",
                    0.8555458859036129
                ],
                [
                    "CCOC(=O)C1=C(C(=O)OC)C(CC2=C(C)N2)S[SH]=C(COCCN)C1c1ccccc1Cl",
                    0.8555458859036129
                ],
                [
                    "CCOC(=O)C1=C(C(=O)OC)C(CC2=C(C)N2)S#[SH]=C(COCCN)C1c1ccccc1Cl",
                    0.8555458859036129
                ],
                [
                    "CCOC(=O)C1=C(C(=O)OC)C(CC2=C(C)N2)N[SH]=C(COCCN)C1c1ccccc1Cl",
                    0.8555458859036129
                ],
                [
                    "CCOC(=O)C1=C(C(=O)OC)C(CC2=C(C)N2)N=S=C(COCCN)C1c1ccccc1Cl",
                    0.8555458859036129
                ],
                [
                    "CCOC(=O)C1=C(C(=O)OC)C(CC2=C(C)N2)C=S=C(COCCN)C1c1ccccc1Cl",
                    0.8555458859036129
                ],
                [
                    "CCOC(=O)C1=C(C(=O)OC)C(c2ccccc2Cl)C1CCOCC1=C(C)N1",
                    0.8545976121261312
                ],
                [
                    "CCOC(=O)C1=C(C(=O)OC)C(CCOCC2=C(C)N2)C1c1ccccc1Cl",
                    0.8545976121261312
                ],
                [
                    "CCOC(=O)C1=C(C(=O)OC)C(c2ccccc2Cl)C(COCCN)=C1C1=C(C)N1",
                    0.8533820185387183
                ],
                [
                    "CCOC(=O)C1=C(C(=O)OC)C(C2=C(C)N2)=C(COCCN)C1c1ccccc1Cl",
                    0.8533820185387183
                ],
                [
                    "CCOC(=O)C1=C(C(=O)OC)[SH](Cl)(CC2=C(C)N2)=C(COCCN)C1c1ccccc1Cl",
                    0.8522416262267903
                ],
                [
                    "CCOC(=O)C1=C(C(=O)OC)S(=S)(CC2=C(C)N2)=C(COCCN)C1c1ccccc1Cl",
                    0.8522416262267903
                ],
                [
                    "CCOC(=O)C1=C(C(=O)OC)C(c2ccccc2Cl)C(COCCN)=[SH]1(S)CC1=C(C)N1",
                    0.8522416262267903
                ],
                [
                    "CCOC(=O)C1=C(C(=O)OC)C(c2ccccc2Cl)C(COCCN)=[SH]1(O)CC1=C(C)N1",
                    0.8522416262267903
                ],
                [
                    "CCOC(=O)C1=C(C(=O)OC)C(c2ccccc2Cl)C(COCCN)=[SH]1(F)CC1=C(C)N1",
                    0.8522416262267903
                ],
                [
                    "CCOC(=O)C1=C(C(=O)OC)C(c2ccccc2Cl)C(COCCN)=[SH](=O)C1C1=C(C)N1",
                    0.8522416262267903
                ],
                [
                    "CCOC(=O)C1=C(C(=O)OC)C(c2ccccc2Cl)C(COCCN)=S1(=O)CC1=C(C)N1",
                    0.8522416262267903
                ],
                [
                    "CCOC(=O)C1=C(C(=O)OC)C(c2ccccc2Cl)C(COCCN)=S1(=N)CC1=C(C)N1",
                    0.8522416262267903
                ],
                [
                    "CCOC(=O)C1=C(C(=O)OC)C(c2ccccc2Cl)C(COCCN)=S(F)C1C1=C(C)N1",
                    0.8522416262267903
                ],
                [
                    "CCOC(=O)C1=C(C(=O)OC)C(c2ccccc2Cl)C(COCCN)=S(Cl)C1C1=C(C)N1",
                    0.8522416262267903
                ],
                [
                    "CCOC(=O)C1=C(C(=O)OC)C(c2ccccc2Cl)C(COCCN)=S(C)C1C1=C(C)N1",
                    0.8522416262267903
                ],
                [
                    "CCOC(=O)C1=C(C(=O)OC)C(c2ccccc2Cl)C(COCCN)=S(#[SH])C1C1=C(C)N1",
                    0.8522416262267903
                ],
                [
                    "CCOC(=O)C1=C(C(=O)OC)C(c2ccccc2Cl)C(COCCN)=S(#N)C1C1=C(C)N1",
                    0.8522416262267903
                ],
                [
                    "CCOC(=O)C1=C(C(=O)OC)C(c2ccccc2Cl)C(COCCN)=C(P)C1C1=C(C)N1",
                    0.8522416262267903
                ],
                [
                    "CCOC(=O)C1=C(C(=O)OC)C(c2ccccc2Cl)C(COCCN)=C(C)C1C1=C(C)N1",
                    0.8522416262267903
                ],
                [
                    "CCOC(=O)C1=C(C(=O)OC)C(C2=C(C)N2)[SH](=P)=C(COCCN)C1c1ccccc1Cl",
                    0.8522416262267903
                ],
                [
                    "CCOC(=O)C1=C(C(=O)OC)C(C2=C(C)N2)[SH](=O)=C(COCCN)C1c1ccccc1Cl",
                    0.8522416262267903
                ],
                [
                    "CCOC(=O)C1=C(C(=O)OC)C(C2=C(C)N2)S(S)=C(COCCN)C1c1ccccc1Cl",
                    0.8522416262267903
                ],
                [
                    "CCOC(=O)C1=C(C(=O)OC)C(C2=C(C)N2)S(Cl)=C(COCCN)C1c1ccccc1Cl",
                    0.8522416262267903
                ],
                [
                    "CCOC(=O)C1=C(C(=O)OC)C(C2=C(C)N2)S(C)=C(COCCN)C1c1ccccc1Cl",
                    0.8522416262267903
                ],
                [
                    "CCOC(=O)C1=C(C(=O)OC)C(C2=C(C)N2)S(Br)=C(COCCN)C1c1ccccc1Cl",
                    0.8522416262267903
                ],
                [
                    "CCOC(=O)C1=C(C(=O)OC)C(C2=C(C)N2)S(#[SH])=C(COCCN)C1c1ccccc1Cl",
                    0.8522416262267903
                ],
                [
                    "CCOC(=O)C1=C(C(=O)OC)C(C2=C(C)N2)C(Br)=C(COCCN)C1c1ccccc1Cl",
                    0.8522416262267903
                ],
                [
                    "C=[SH]1=C(COCCN)C(c2ccccc2Cl)C(C(=O)OCC)=C(C(=O)OC)C1C1=C(C)N1",
                    0.8522416262267903
                ]
            ],
            "execution_time": 322006.3935468197,
            "number_scoring_function_calls": 11963405,
            "metadata": {
                "top_1": 0.869090990021281,
                "top_10": 0.8629036133755434,
                "top_100": 0.8578810408975979,
                "internal_similarity_max": 1.0,
                "internal_similarity_mean": 0.6501038716826765,
                "internal_similarity_histogram_density": [
                    [
                        0.1,
                        0.0,
                        0.0,
                        0.0,
                        0.0,
                        3.0259999999999976,
                        4.718000000000001,
                        1.1400000000000001,
                        0.9400000000000002,
                        0.07600000000000001
                    ]
                ],
                "internal_similarity_histogram_bins": [
                    [
                        0.0,
                        0.1,
                        0.2,
                        0.30000000000000004,
                        0.4,
                        0.5,
                        0.6000000000000001,
                        0.7000000000000001,
                        0.8,
                        0.9,
                        1.0
                    ]
                ]
            }
        },
        {
            "benchmark_name": "Sitagliptin MPO",
            "score": 0.943030983330848,
            "optimized_molecules": [
                [
                    "CC1NC2C34C5C6C7(NF)C2(C(F)(Br)C7(F)S(F)(F)(=CO)C3C2NC25N=CF)C164",
                    0.9430309833308482
                ],
                [
                    "CC1NC23C4C5C6(N=CF)NC6(F)C46C1C52C31C(Br)C(F)(C1NF)S6(F)(F)=CO",
                    0.9430309833308482
                ],
                [
                    "CC1NC23C4C5C16C4C1(C4(F)NC64N=CF)C5(NF)C2(Br)C3C(F)S1(F)(F)=CO",
                    0.9430309833308482
                ],
                [
                    "CC1NC23C4C5(NF)C6C2C62C1C1(N=CF)NC1(F)C2(F)S(F)(F)(=CO)C5C43Br",
                    0.9430309833308482
                ],
                [
                    "CC1NC23C4C(NF)C5C6C27C15C1(N=CF)NC1(F)C67S(F)(F)(=CO)C(F)C43Br",
                    0.9430309833308482
                ],
                [
                    "CC1NC23C4C(NF)C25C2C56C1C1(N=CF)NC1(F)C26S(F)(F)(=CO)C(F)C43Br",
                    0.9430309833308482
                ],
                [
                    "CC1NC23C4C(NF)C(F)(C42Br)S(F)(F)(=CO)C24C5C6(F)NC6(N=CF)C1C52C34",
                    0.9430309833308482
                ],
                [
                    "CC1NC23C4C(F)(NF)C56C1C4(Br)C25S(F)(F)(=CO)C1(C2(F)NC2N=CF)C3C61",
                    0.9430309833308482
                ],
                [
                    "CC1NC23C4C(Br)C5(C6C7C2C73C2(F)NC62N=CF)C4(NF)C1(F)S5(F)(F)=CO",
                    0.9430309833308482
                ],
                [
                    "CC1NC2(F)C3C45C1C41C(NF)C4C1(Br)C25C3(C1(F)NC1N=CF)S4(F)(F)=CO",
                    0.9430309833308482
                ],
                [
                    "CC1NC2(Br)C3C(NF)C45C6C27C14C1(N=CF)NC1C67S(F)(F)(=CO)C5(F)C3F",
                    0.9430309833308482
                ],
                [
                    "CC1C2C3C4NC56C7(N=CF)NC7C(F)(C425)S(F)(F)(=CO)C2(F)C(NF)C16C32Br",
                    0.9430309833308482
                ],
                [
                    "CC1C2C3C4C5(F)NC(C12NF)C41C(Br)C5(F)C(F)(S(F)=CO)C32NC12N=CF",
                    0.9430309833308482
                ],
                [
                    "CC1C2C3C4(NF)C15C1NC36C21C6(C1NC1(F)N=CF)S(F)(F)(=CO)C4(F)C5Br",
                    0.9430309833308482
                ],
                [
                    "CC1C2C3C4(F)NC56C7(N=CF)NC7C3(C245)S(F)(F)(=CO)C2(F)C(Br)C16C2NF",
                    0.9430309833308482
                ],
                [
                    "CC1C2C3C1(F)NC1C4(Br)C5C(C3(F)C15NF)C(F)(S(F)=CO)C21NC41N=CF",
                    0.9430309833308482
                ],
                [
                    "CC1C2C3C(F)C3(NF)C3(NC1(F)F)C1C(Br)C34C2(S(F)=CO)C42NC12N=CF",
                    0.9430309833308482
                ],
                [
                    "CC1C2C3C(F)(S(F)=CO)C45NC4(N=CF)C5C4C5(F)NC(C12NF)C4(F)C35Br",
                    0.9430309833308482
                ],
                [
                    "CC1C2C34C5NC3(C4C3(F)NC3N=CF)C23C2(NF)C15C(Br)C2(F)S3(F)(F)=CO",
                    0.9430309833308482
                ],
                [
                    "CC1C2C34C(F)C5(NF)C2(Br)C52NC(F)C3C12C1(N=CF)NC1C4(F)S(F)=CO",
                    0.9430309833308482
                ],
                [
                    "CC1C2C3(Br)C4NC5C16C1C4C5(C4(F)NC14N=CF)S(F)(F)(=CO)C3(F)C26NF",
                    0.9430309833308482
                ],
                [
                    "CC1C2C3(Br)C4C56C(F)(NF)C1S(F)(F)(=CO)C1(C7NC7N=CF)C5(F)NC26C431",
                    0.9430309833308482
                ],
                [
                    "CC1C2C3(Br)C4C(F)(NF)C56C1C31C25NC6C1(C1NC1(F)N=CF)S4(F)(F)=CO",
                    0.9430309833308482
                ],
                [
                    "CC1C2C(F)(Br)C3(F)C14C1C25NC2C54C(NF)C4(NC4N=CF)C21S3(F)(F)=CO",
                    0.9430309833308482
                ],
                [
                    "CC1C2C(Br)C3C4(F)C(F)NC25C(NF)C45C12C1(N=CF)NC12C3(F)S(F)=CO",
                    0.9430309833308482
                ],
                [
                    "CC1C2C(Br)C(F)(S(F)=CO)C2(NF)C23C1(F)C21C2NC13C2C1(F)NC1N=CF",
                    0.9430309833308482
                ],
                [
                    "CC1C23NC4(F)C15C1NC1(N=CF)C2C(Br)C1C(F)C5(C3(F)NF)C14S(F)=CO",
                    0.9430309833308482
                ],
                [
                    "CC1C23NC(F)C4C5(C(F)C(C5(F)S(F)=CO)C5(Br)C46NC6(N=CF)C125)C3NF",
                    0.9430309833308482
                ],
                [
                    "CC1C23C4NC(F)C2(Br)C2C5(F)C(C4NF)C15C1(NC31N=CF)C2(F)S(F)=CO",
                    0.9430309833308482
                ],
                [
                    "CC1C23C4NC(F)C1(C1NC12N=CF)C12C(S(F)=CO)C(C3Br)(C1(F)F)C42NF",
                    0.9430309833308482
                ],
                [
                    "CC1C23C4C2C2(Br)C(F)C(F)NC(S(F)=CO)(C4NF)C14C1(N=CF)NC31C24F",
                    0.9430309833308482
                ],
                [
                    "CC1C23C(S(F)=CO)C4C5(F)C(C6NC(F)(F)C4(Br)C61C1(N=CF)NC12)C53NF",
                    0.9430309833308482
                ],
                [
                    "CC1C23C(N=CF)NC4(F)C(F)(S(F)=CO)C5C6(F)C(C(NF)C27NC7C53Br)C164",
                    0.9430309833308482
                ],
                [
                    "CC1C23C(Br)C(F)S(F)(F)(=CO)C45C6NC6(N=CF)C26NC2(F)C(C3NF)C14C265",
                    0.9430309833308482
                ],
                [
                    "CC1C2(F)NC34C5C(S(F)=CO)(C2C2C(F)C23NF)C2NC2(N=CF)C14C5(F)Br",
                    0.9430309833308482
                ],
                [
                    "CC1C2(F)C3C4C5C6(Br)C(F)NC(C43NF)C16C1(N=CF)NC21C5(F)S(F)=CO",
                    0.9430309833308482
                ],
                [
                    "CC1C2(F)C3C4C3(NF)C3NC(F)C5(Br)C31C1(N=CF)NC1C(F)(S(F)=CO)C425",
                    0.9430309833308482
                ],
                [
                    "CC1C2(Br)C3NC45C6C7C4C5(C4(F)NC4N=CF)S(F)(F)(=CO)C2(F)C6(NF)C713",
                    0.9430309833308482
                ],
                [
                    "CC1C2(Br)C3NC45C6C7C4C5(C4(F)NC4(F)N=CF)S(F)(F)(=CO)C2C6(NF)C713",
                    0.9430309833308482
                ],
                [
                    "CC1C2(Br)C3C4C2C2(NF)C5(F)NC3(F)C3C12C1(N=CF)NC1C35S4(F)(F)=CO",
                    0.9430309833308482
                ],
                [
                    "CC1C(F)NC2C3C(Br)C45C(F)(S(F)=CO)C6(NC36N=CF)C1C41C2(NF)C15F",
                    0.9430309833308482
                ],
                [
                    "CC1C(F)NC23C4C1(Br)C1C(C5C2(F)C53NF)C2(NC42N=CF)C1(F)S(F)=CO",
                    0.9430309833308482
                ],
                [
                    "CC12NC3C45C6C7C(NF)C(F)(C7(Br)C31C642)S(F)(F)(=CO)C5C1(F)NC1N=CF",
                    0.9430309833308482
                ],
                [
                    "CC12NC3C45C(C4(NF)C4(F)NC4N=CF)C4(C6C1C(Br)C6(F)S4(F)(F)=CO)C325",
                    0.9430309833308482
                ],
                [
                    "CC12NC3C1C1(Br)C45C6C3(C(C3(F)NC3N=CF)S(F)(F)(=CO)C1(F)C4NF)C625",
                    0.9430309833308482
                ],
                [
                    "CC12NC3C1C1(Br)C45C2C4C32C(C3(F)NC3N=CF)S(F)(F)(=CO)C1(F)C25NF",
                    0.9430309833308482
                ],
                [
                    "CC12NC3C14C(Br)C15C(C6(F)NC6N=CF)C31C21C5S(F)(F)(=CO)C1(F)C4NF",
                    0.9430309833308482
                ],
                [
                    "CC12NC34C5C1C1(N=CF)NC1(F)C21C32C(Br)C(F)S(F)(F)(=CO)C(C2NF)C541",
                    0.9430309833308482
                ],
                [
                    "CC12NC34C5C(F)S(F)(F)(=CO)C6C7C3C1(C(NF)C54Br)C72C1(N=CF)NC61F",
                    0.9430309833308482
                ],
                [
                    "CC12NC34C1C15C(NF)C6C1C6(Br)C(F)S(F)(F)(=CO)C3(C1(F)NC1N=CF)C254",
                    0.9430309833308482
                ],
                [
                    "CC12NC34C1C15C(NF)C6C1C(Br)C6(F)S(F)(F)(=CO)C3(C1(F)NC1N=CF)C254",
                    0.9430309833308482
                ],
                [
                    "CC12NC3(F)C4C5C3(Br)C(C(F)C51C2NF)C(F)(S(F)=CO)C12NC1(N=CF)C42",
                    0.9430309833308482
                ],
                [
                    "CC12NC3(F)C4C5C1C51C(C5NC5N=CF)S(F)(F)(=CO)C45C(F)(NF)C23C15Br",
                    0.9430309833308482
                ],
                [
                    "CC12NC3(F)C45C(Br)C(C4NF)S(F)(F)(=CO)C4C1C31C4C51C1(F)NC21N=CF",
                    0.9430309833308482
                ],
                [
                    "CC12NC3(F)C45C(Br)C(C4NF)S(F)(F)(=CO)C34C1C1C4C15C1(F)NC21N=CF",
                    0.9430309833308482
                ],
                [
                    "CC12NC3(F)C1C1(Br)C4C(NF)(C5C3C542)C12C(C1(F)NC1N=CF)S2(F)(F)=CO",
                    0.9430309833308482
                ],
                [
                    "CC12NC3(F)C1C1(Br)C45C2C4C5(NF)C12C3C(C1NC1(F)N=CF)S2(F)(F)=CO",
                    0.9430309833308482
                ],
                [
                    "CC12NC3(F)C14C(Br)C1C(NF)C5C6C52C63C4(C2(F)NC2N=CF)S1(F)(F)=CO",
                    0.9430309833308482
                ],
                [
                    "CC12NC1(N=CF)C1C3C4NC(F)(F)C1(F)C1C5C4(NF)C5(Br)C31C2S(F)=CO",
                    0.9430309833308482
                ],
                [
                    "CC12NC1(N=CF)C13C4C5NC1(F)C(NF)C(F)C(Br)C51C3C41C2(F)S(F)=CO",
                    0.9430309833308482
                ],
                [
                    "CC12NC(F)C3C4(Br)C5C(C1NF)C51C(F)C32C2(N=CF)NC12C4(F)S(F)=CO",
                    0.9430309833308482
                ],
                [
                    "CC12C3NC4C5C(F)(Br)C6C5(NF)C1(C1C(C5(F)NC35N=CF)C412)S6(F)(F)=CO",
                    0.9430309833308482
                ],
                [
                    "CC12C3NC4C5C(F)(Br)C56C(NF)C1(C1C(C5(F)NC35N=CF)C412)S6(F)(F)=CO",
                    0.9430309833308482
                ],
                [
                    "CC12C3NC(F)C4(Br)C5C6(F)C(NF)C6C51C(F)(S(F)=CO)C1NC1(N=CF)C342",
                    0.9430309833308482
                ],
                [
                    "CC12C3C4NC5C6C(Br)C7(F)C6(NF)C1(C4(C52)C1(N=CF)NC31F)S7(F)(F)=CO",
                    0.9430309833308482
                ],
                [
                    "CC12C3C4NC15C(C(F)C(C42Br)C(F)(S(F)=CO)C12NC1(N=CF)C32)C5(F)NF",
                    0.9430309833308482
                ],
                [
                    "CC12C3C4NC1(F)C4(NF)C1C(F)C1(C3Br)C(F)(S(F)=CO)C13NC1(N=CF)C23",
                    0.9430309833308482
                ],
                [
                    "CC12C3C4NC1(F)C3(Br)C(C1(F)C(NF)C41)C(F)(S(F)=CO)C13NC1(N=CF)C23",
                    0.9430309833308482
                ],
                [
                    "CC12C3C4C5NC46C1(C(Br)C1C(NF)C4(NC4(F)N=CF)C5(F)S1(F)(F)=CO)C326",
                    0.9430309833308482
                ],
                [
                    "CC12C3C4C5C6NC51C43C61C3(NC3(F)N=CF)C(NF)C(F)(C2Br)S1(F)(F)=CO",
                    0.9430309833308482
                ],
                [
                    "CC12C3C4C5C(NC3(F)F)C3(NF)C1(F)C3(Br)C52C(S(F)=CO)C1NC14N=CF",
                    0.9430309833308482
                ],
                [
                    "CC12C3C4C5C(Br)C6(C(NC(F)(F)C16F)C43NF)C1(N=CF)NC51C2S(F)=CO",
                    0.9430309833308482
                ],
                [
                    "CC12C3C4C56NC7C5C1(NF)C(F)(C(Br)C732)S(F)(F)(=CO)C46C1NC1(F)N=CF",
                    0.9430309833308482
                ],
                [
                    "CC12C3C4C5(N=CF)NC5C(F)(S(F)=CO)C5C(F)(F)C6C(NF)C61NC43C52Br",
                    0.9430309833308482
                ],
                [
                    "CC12C3C4C(F)C(NF)C15NC4(F)C1C(F)(Br)C(S(F)=CO)C34NC4(N=CF)C125",
                    0.9430309833308482
                ],
                [
                    "CC12C3C45NC6C4C31C52C(Br)C1(F)C(NF)C2(NC2(F)N=CF)C6S1(F)(F)=CO",
                    0.9430309833308482
                ],
                [
                    "CC12C3C4(S(F)=CO)C5NC5(N=CF)C15C(Br)C4C5(NC2(F)F)C31C(F)C1NF",
                    0.9430309833308482
                ],
                [
                    "CC12C3C4(F)C5C6C(F)(F)NC(C34NF)C6(C1Br)C1(N=CF)NC21C5S(F)=CO",
                    0.9430309833308482
                ],
                [
                    "CC12C3C4(Br)C(F)C4(NF)C4NC(F)C5C41C1(N=CF)NC1C(F)(S(F)=CO)C352",
                    0.9430309833308482
                ],
                [
                    "CC12C3C1C1(Br)C45C3NC4(F)C23C(C2NC2(F)N=CF)S(F)(F)(=CO)C13C5NF",
                    0.9430309833308482
                ],
                [
                    "CC12C3C14C15C6NC1C3(C1NC1(F)N=CF)S(F)(F)(=CO)C(F)(C5NF)C(Br)C624",
                    0.9430309833308482
                ],
                [
                    "CC12C3C(NC1(F)C3Br)C1C3(F)C(C13NF)C(F)(S(F)=CO)C13NC1(N=CF)C23",
                    0.9430309833308482
                ],
                [
                    "CC12C3C(F)C3(NF)C34NC(F)C5C(Br)C(F)(S(F)=CO)C16NC6(N=CF)C53C24",
                    0.9430309833308482
                ],
                [
                    "CC12C(S(F)=CO)C34C(F)C(NF)C5C6NC(F)(F)C3(Br)C61C1(N=CF)NC1C524",
                    0.9430309833308482
                ],
                [
                    "CC12C(NF)C3NC(F)C4C5(Br)C1C21C(F)C34C2(N=CF)NC21C5(F)S(F)=CO",
                    0.9430309833308482
                ],
                [
                    "CC12C(F)NC34C1C1(N=CF)NC1C(F)(S(F)=CO)C21C(C31)C1(Br)C(F)C14NF",
                    0.9430309833308482
                ],
                [
                    "CC12C(F)NC3(C(F)C45C(NF)C4C15C3Br)C(F)(S(F)=CO)C13NC1(N=CF)C23",
                    0.9430309833308482
                ],
                [
                    "CC12C(F)C3C4C5C(F)(S(F)=CO)C6NC6(N=CF)C16C(NC2(F)C56Br)C34NF",
                    0.9430309833308482
                ],
                [
                    "CC12C(F)C3C(NF)C4NC(F)(F)C1C41C4(N=CF)NC45C3C1(Br)C25S(F)=CO",
                    0.9430309833308482
                ],
                [
                    "CC12C(F)C3C(Br)C4C5(C(F)NC41C52NF)C1C2(N=CF)NC12C3(F)S(F)=CO",
                    0.9430309833308482
                ],
                [
                    "CC12C(F)C3(NF)C4NC(F)(F)C1C15C4C2(C(S(F)=CO)C2NC21N=CF)C35Br",
                    0.9430309833308482
                ],
                [
                    "CC1(NF)C2C34C5(F)NC6C7C(C(Br)C615)C73C4(C1NC1(F)N=CF)S2(F)(F)=CO",
                    0.9430309833308482
                ],
                [
                    "CC1(NF)C23C4C56C7NC(C7C2(Br)C1(F)S(F)(F)(=CO)C5C1(F)NC1N=CF)C463",
                    0.9430309833308482
                ],
                [
                    "CC1(NF)C23C4C2C25NC(F)C2C3(Br)C1(S(F)(F)(=CO)C1C2(F)NC12N=CF)C45",
                    0.9430309833308482
                ],
                [
                    "CC1(F)NC2C3C4C5C6(Br)C7C5(NF)C26C31C1(N=CF)NC1(F)C4S7(F)(F)=CO",
                    0.9430309833308482
                ],
                [
                    "CC1(F)NC23C4C15C1(N=CF)NC1C42S(F)(F)(=CO)C(F)C1(Br)C2C(NF)C35C21",
                    0.9430309833308482
                ],
                [
                    "CC1(F)C2C3(Br)C(F)NC4C5(NF)C(C6C7(N=CF)NC67C2(F)S(F)=CO)C3C415",
                    0.9430309833308482
                ],
                [
                    "CC1(F)C23C4NC(F)C2C2(Br)C(S(F)=CO)C5(NC53N=CF)C13C(C23)C4(F)NF",
                    0.9430309833308482
                ],
                [
                    "CC1(Br)C2C3NC(F)C4C5C6(F)C(C36NF)C41C1(NC21N=CF)C5(F)S(F)=CO",
                    0.9430309833308482
                ],
                [
                    "CC1(Br)C2C3(F)C4C5C6C(F)NC(C43NF)C61C1(N=CF)NC51C2(F)S(F)=CO",
                    0.9430309833308482
                ]
            ],
            "execution_time": 582832.1546969414,
            "number_scoring_function_calls": 18707812,
            "metadata": {
                "top_1": 0.9430309833308482,
                "top_10": 0.9430309833308483,
                "top_100": 0.9430309833308473,
                "internal_similarity_max": 0.6338028169014085,
                "internal_similarity_mean": 0.29022683635591573,
                "internal_similarity_histogram_density": [
                    [
                        0.1,
                        0.188,
                        5.863999999999998,
                        3.2120000000000006,
                        0.5780000000000001,
                        0.05599999999999995,
                        0.0020000000000000005,
                        0.0,
                        0.0,
                        0.0
                    ]
                ],
                "internal_similarity_histogram_bins": [
                    [
                        0.0,
                        0.1,
                        0.2,
                        0.30000000000000004,
                        0.4,
                        0.5,
                        0.6000000000000001,
                        0.7000000000000001,
                        0.8,
                        0.9,
                        1.0
                    ]
                ]
            }
        },
        {
            "benchmark_name": "Zaleplon MPO",
            "score": 0.7913272142311522,
            "optimized_molecules": [
                [
                    "CCN(C(C)=O)c1cccc(-c2ccnc3c(C#CC=O)cnn23)c1",
                    0.803969143692053
                ],
                [
                    "CCN(C(C)=O)c1cccc(-c2ccnc3c(C#CPO)cnn23)c1",
                    0.793982078592347
                ],
                [
                    "CCN(C(C)=O)c1cccc(-c2ccnc3c(C#COP)cnn23)c1",
                    0.793982078592347
                ],
                [
                    "CCN(C(C)=O)c1cccc(-c2ccnc3c(C#CCF)cnn23)c1",
                    0.793982078592347
                ],
                [
                    "CCN(C(C)=O)c1cccc(-c2ccnc3c(C#CCCl)cnn23)c1",
                    0.793982078592347
                ],
                [
                    "CCN(C(C)=O)c1cccc(-c2ccnc3c(C#CCBr)cnn23)c1",
                    0.793982078592347
                ],
                [
                    "CCN(C(C)=O)c1cccc(-c2ccnc3c(C#CC=P)cnn23)c1",
                    0.793982078592347
                ],
                [
                    "C=PC#Cc1cnn2c(-c3cccc(N(CC)C(C)=O)c3)ccnc12",
                    0.793982078592347
                ],
                [
                    "CCN(C(C)=O)c1cccc(-c2ccnc3c(C#CC(O)F)cnn23)c1",
                    0.7935949136575051
                ],
                [
                    "CCN(C(C)=O)c1cccc(-c2ccnc3c(C#CC(O)Cl)cnn23)c1",
                    0.7935949136575051
                ],
                [
                    "CCN(C(C)=O)c1cccc(-c2ccnc3c(C#CC(O)Br)cnn23)c1",
                    0.7935949136575051
                ],
                [
                    "CCN(C(C)=O)c1cccc(-c2ccnc3c(C#CC(O)=P)cnn23)c1",
                    0.7935949136575051
                ],
                [
                    "CCN(C(C)=O)c1cccc(-c2ccnc3c(C#CC(=O)P)cnn23)c1",
                    0.7935949136575051
                ],
                [
                    "CCN(C(C)=O)c1cccc(-c2ccnc3c(C#CPC=O)cnn23)c1",
                    0.7885561648497321
                ],
                [
                    "CCN(C(C)=O)c1cccc(-c2ccnc3c(C#CP=CO)cnn23)c1",
                    0.7885561648497321
                ],
                [
                    "CCN(C(C)=O)c1cccc(-c2ccnc3c(C#CP4CO4)cnn23)c1",
                    0.7885561648497321
                ],
                [
                    "CCN(C(C)=O)c1cccc(-c2ccnc3c(C#COCF)cnn23)c1",
                    0.7885561648497321
                ],
                [
                    "CCN(C(C)=O)c1cccc(-c2ccnc3c(C#COCCl)cnn23)c1",
                    0.7885561648497321
                ],
                [
                    "CCN(C(C)=O)c1cccc(-c2ccnc3c(C#COCBr)cnn23)c1",
                    0.7885561648497321
                ],
                [
                    "CCN(C(C)=O)c1cccc(-c2ccnc3c(C#CCP=O)cnn23)c1",
                    0.7885561648497321
                ],
                [
                    "CCN(C(C)=O)c1cccc(-c2ccnc3c(C#CCOF)cnn23)c1",
                    0.7885561648497321
                ],
                [
                    "CCN(C(C)=O)c1cccc(-c2ccnc3c(C#CCOCl)cnn23)c1",
                    0.7885561648497321
                ],
                [
                    "CCN(C(C)=O)c1cccc(-c2ccnc3c(C#CCOBr)cnn23)c1",
                    0.7885561648497321
                ],
                [
                    "CCN(C(C)=O)c1cccc(-c2ccnc3c(C#CC=PO)cnn23)c1",
                    0.7885561648497321
                ],
                [
                    "CCN(C(C)=O)c1cccc(-c2ccnc3c(C#CC4OP4)cnn23)c1",
                    0.7885561648497321
                ],
                [
                    "C=POC#Cc1cnn2c(-c3cccc(N(CC)C(C)=O)c3)ccnc12",
                    0.7885561648497321
                ],
                [
                    "CCN(C(C)=O)c1cccc(-c2ccnc3c(C#S4=C=C4O)cnn23)c1",
                    0.7837367193130107
                ],
                [
                    "CCN(C(C)=O)c1cccc(-c2ccnc3c(C#S45C=C4O5)cnn23)c1",
                    0.7837367193130107
                ],
                [
                    "CCN(C(C)=O)c1cccc(-c2ccnc3c(C#S4(O)C#C4)cnn23)c1",
                    0.7837367193130107
                ],
                [
                    "CCN(C(C)=O)c1cccc(-c2ccnc3c(C#CC(O)=S)cnn23)c1",
                    0.7837367193130107
                ],
                [
                    "CCN(C(C)=O)c1cccc(-c2ccnc3c(C#CC(=O)S)cnn23)c1",
                    0.7837367193130107
                ],
                [
                    "C#S(=O)C#Cc1cnn2c(-c3cccc(N(CC)C(C)=O)c3)ccnc12",
                    0.7837367193130107
                ],
                [
                    "CCN(C(C)=O)c1cccc(-c2ccnc3c(C#CP)cnn23)c1",
                    0.7803151211091254
                ],
                [
                    "CCN(C(C)=O)c1cccc(-c2ccnc3c(C#[SH]4C5=C4O5)cnn23)c1",
                    0.7787605628481891
                ],
                [
                    "CCN(C(C)=O)c1cccc(-c2ccnc3c(C#[SH]4C#CO4)cnn23)c1",
                    0.7787605628481891
                ],
                [
                    "CCN(C(C)=O)c1cccc(-c2ccnc3c(C#SC4=CO4)cnn23)c1",
                    0.7787605628481891
                ],
                [
                    "CCN(C(C)=O)c1cccc(-c2ccnc3c(C#SC#CO)cnn23)c1",
                    0.7787605628481891
                ],
                [
                    "CCN(C(C)=O)c1cccc(-c2ccnc3c(C#C[SH]=C=O)cnn23)c1",
                    0.7787605628481891
                ],
                [
                    "CCN(C(C)=O)c1cccc(-c2ccnc3c(C#C[SH]4#CO4)cnn23)c1",
                    0.7787605628481891
                ],
                [
                    "CCN(C(C)=O)c1cccc(-c2ccnc3c(C#CSC=O)cnn23)c1",
                    0.7787605628481891
                ],
                [
                    "CCN(C(C)=O)c1cccc(-c2ccnc3c(C#CS4=CO4)cnn23)c1",
                    0.7787605628481891
                ],
                [
                    "CCN(C(C)=O)c1cccc(-c2ccnc3c(C#CS#CO)cnn23)c1",
                    0.7787605628481891
                ],
                [
                    "CCN(C(C)=O)c1cccc(-c2ccnc3c(C#COC=S)cnn23)c1",
                    0.7787605628481891
                ],
                [
                    "CCN(C(C)=O)c1cccc(-c2ccnc3c(C#COC#[SH])cnn23)c1",
                    0.7787605628481891
                ],
                [
                    "CCN(C(C)=O)c1cccc(-c2ccnc3c(C#CC=S=O)cnn23)c1",
                    0.7787605628481891
                ],
                [
                    "CCN(C(C)=O)c1cccc(-c2ccnc3c(C#CC4OS4)cnn23)c1",
                    0.7787605628481891
                ],
                [
                    "CCN(C(C)=O)c1cccc(-c2ccnc3c(C#CC4=[SH]O4)cnn23)c1",
                    0.7787605628481891
                ],
                [
                    "CCN(C(C)=O)c1cccc(-c2ccnc3c(C#CC#[SH]=O)cnn23)c1",
                    0.7787605628481891
                ],
                [
                    "CCN(C(C)=O)c1cccc(-c2ccnc3c(C#CC#SO)cnn23)c1",
                    0.7787605628481891
                ],
                [
                    "C#COS#Cc1cnn2c(-c3cccc(N(CC)C(C)=O)c3)ccnc12",
                    0.7787605628481891
                ],
                [
                    "C#Cc1cnn2c(-c3cccc(N(CC)C(=O)C(C)=O)c3)ccnc12",
                    0.7735006416506128
                ],
                [
                    "C#CC(=O)c1cnn2c(-c3cccc(N(CC)C(C)=O)c3)ccnc12",
                    0.7735006416506128
                ],
                [
                    "CCN(C(C)=O)c1cccc(-c2ccnc3c(C#CO)cnn23)c1",
                    0.7706218909970667
                ],
                [
                    "CC#Cc1cnn2c(-c3cccc(N(CC)C(C)=O)c3)ccnc12",
                    0.7706218909970667
                ],
                [
                    "CCN(C(C)=O)c1cccc(-c2ccnc3c(C=C=C=O)cnn23)c1",
                    0.7685894768121614
                ],
                [
                    "CCN(C(C)=O)c1cccc(-c2ccnc3c4cc(c(=O)n23)C4)c1",
                    0.7683498199278325
                ],
                [
                    "CCN(C(C)=O)c1cccc(-c2ccnc3c(C#[SH]=C=O)cnn23)c1",
                    0.7647591058705235
                ],
                [
                    "CCN(C(C)=O)c1cccc(-c2ccnc3c(C#[SH]4C#C4)cnn23)c1",
                    0.7647591058705235
                ],
                [
                    "CCN(C(C)=O)c1cccc(-c2ccnc3c(C#SC=O)cnn23)c1",
                    0.7647591058705235
                ],
                [
                    "CCN(C(C)=O)c1cccc(-c2ccnc3c(C#S4=CO4)cnn23)c1",
                    0.7647591058705235
                ],
                [
                    "CCN(C(C)=O)c1cccc(-c2ccnc3c(C#S4=C=C4)cnn23)c1",
                    0.7647591058705235
                ],
                [
                    "CCN(C(C)=O)c1cccc(-c2ccnc3c(C#S#CO)cnn23)c1",
                    0.7647591058705235
                ],
                [
                    "CCN(C(C)=O)c1cccc(-c2ccnc3c(C#C[SH]=O)cnn23)c1",
                    0.7647591058705235
                ],
                [
                    "CCN(C(C)=O)c1cccc(-c2ccnc3c(C#CSO)cnn23)c1",
                    0.7647591058705235
                ],
                [
                    "CCN(C(C)=O)c1cccc(-c2ccnc3c(C#COS)cnn23)c1",
                    0.7647591058705235
                ],
                [
                    "CCN(C(C)=O)c1cccc(-c2ccnc3c(C#COC)cnn23)c1",
                    0.7647591058705235
                ],
                [
                    "CCN(C(C)=O)c1cccc(-c2ccnc3c(C#CCO)cnn23)c1",
                    0.7647591058705235
                ],
                [
                    "CCN(C(C)=O)c1cccc(-c2ccnc3c(C#CC=S)cnn23)c1",
                    0.7647591058705235
                ],
                [
                    "CCN(C(C)=O)c1cccc(-c2ccnc3c(C#CC#[SH])cnn23)c1",
                    0.7647591058705235
                ],
                [
                    "C#SC#Cc1cnn2c(-c3cccc(N(CC)C(C)=O)c3)ccnc12",
                    0.7647591058705235
                ],
                [
                    "C#CS#Cc1cnn2c(-c3cccc(N(CC)C(C)=O)c3)ccnc12",
                    0.7647591058705235
                ],
                [
                    "CCN(C(C)=O)c1cccc(-c2ccnc3c(C(P)=C=O)cnn23)c1",
                    0.7638920623619182
                ],
                [
                    "CCN(C(C)=O)c1cccc(-c2ccnc3c(C(O)C#P)cnn23)c1",
                    0.7638920623619182
                ],
                [
                    "CCN(C(C)=O)c1cccc(-c2ccnc3c(C(O)=C=P)cnn23)c1",
                    0.7638920623619182
                ],
                [
                    "C=C=C(F)c1cnn2c(-c3cccc(N(CC)C(C)=O)c3)ccnc12",
                    0.7638920623619182
                ],
                [
                    "C=C=C(Cl)c1cnn2c(-c3cccc(N(CC)C(C)=O)c3)ccnc12",
                    0.7638920623619182
                ],
                [
                    "C=C=C(Br)c1cnn2c(-c3cccc(N(CC)C(C)=O)c3)ccnc12",
                    0.7638920623619182
                ],
                [
                    "C=C(C#P)c1cnn2c(-c3cccc(N(CC)C(C)=O)c3)ccnc12",
                    0.7638920623619182
                ],
                [
                    "C#Cc1cnn2c(-c3cccc(N(CC)C(=O)C(C)=P)c3)ccnc12",
                    0.7638920623619182
                ],
                [
                    "C#CC(F)c1cnn2c(-c3cccc(N(CC)C(C)=O)c3)ccnc12",
                    0.7638920623619182
                ],
                [
                    "C#CC(Cl)c1cnn2c(-c3cccc(N(CC)C(C)=O)c3)ccnc12",
                    0.7638920623619182
                ],
                [
                    "C#CC(Br)c1cnn2c(-c3cccc(N(CC)C(C)=O)c3)ccnc12",
                    0.7638920623619182
                ],
                [
                    "C#CC(=P)c1cnn2c(-c3cccc(N(CC)C(C)=O)c3)ccnc12",
                    0.7638920623619182
                ],
                [
                    "C#CC(O)(F)c1cnn2c(-c3cccc(N(CC)C(C)=O)c3)ccnc12",
                    0.7637706865074504
                ],
                [
                    "C#CC(O)(Cl)c1cnn2c(-c3cccc(N(CC)C(C)=O)c3)ccnc12",
                    0.7637706865074504
                ],
                [
                    "C#CC(O)(Br)c1cnn2c(-c3cccc(N(CC)C(C)=O)c3)ccnc12",
                    0.7637706865074504
                ],
                [
                    "CCN(C(C)=O)c1cccc(-c2ccnc3c4c(cc(=O)n23)C4)c1",
                    0.7637626158259734
                ],
                [
                    "CCN(C(C)=O)c1cccc(-c2ccnc3c4c(=O)c(cn23)C4)c1",
                    0.7637626158259734
                ],
                [
                    "CCN(C(C)=O)c1cccc(-c2ccnc3c(C4=C=C4O)cnn23)c1",
                    0.7618176313578489
                ],
                [
                    "CCN(C(C)=O)c1cccc(-c2ccnc3c(C45C=C4O5)cnn23)c1",
                    0.7618176313578489
                ],
                [
                    "CCN(C(C)=O)c1cccc(-c2ccnc3c(C4(O)C#C4)cnn23)c1",
                    0.7618176313578489
                ],
                [
                    "CCN(C(C)=O)c1cccc(-c2ccnc3c(-c4cc4=O)cnn23)c1",
                    0.7618176313578489
                ],
                [
                    "C#Cc1cnn2c(-c3cccc(N(CC(C)=O)C(C)=O)c3)ccnc12",
                    0.7618176313578489
                ],
                [
                    "C=S(F)#Cc1cnn2c(-c3cccc(N(CC)C(C)=O)c3)ccnc12",
                    0.7602775038850339
                ],
                [
                    "C=S(Cl)#Cc1cnn2c(-c3cccc(N(CC)C(C)=O)c3)ccnc12",
                    0.7602775038850339
                ],
                [
                    "C=S(Br)#Cc1cnn2c(-c3cccc(N(CC)C(C)=O)c3)ccnc12",
                    0.7602775038850339
                ],
                [
                    "CCN(C(C)=O)c1cccc(-c2ccnc3c(CP=C=O)cnn23)c1",
                    0.7590419049928974
                ],
                [
                    "CCN(C(C)=O)c1cccc(-c2ccnc3c(C=C=CBr)cnn23)c1",
                    0.7590419049928974
                ],
                [
                    "CCCN(C(C)=O)c1cccc(-c2ccnc3c(C#CCl)cnn23)c1",
                    0.7590419049928974
                ],
                [
                    "CCC#Cc1cnn2c(-c3cccc(N(CF)C(C)=O)c3)ccnc12",
                    0.7590419049928974
                ]
            ],
            "execution_time": 1014156.5692865849,
            "number_scoring_function_calls": 43085564,
            "metadata": {
                "top_1": 0.803969143692053,
                "top_10": 0.7949033521153492,
                "top_100": 0.7751091468860543,
                "internal_similarity_max": 0.864406779661017,
                "internal_similarity_mean": 0.6634689684830937,
                "internal_similarity_histogram_density": [
                    [
                        0.1,
                        0.0,
                        0.0,
                        0.0,
                        0.15200000000000002,
                        0.8719999999999992,
                        5.526000000000002,
                        3.060000000000001,
                        0.29000000000000004,
                        0.0
                    ]
                ],
                "internal_similarity_histogram_bins": [
                    [
                        0.0,
                        0.1,
                        0.2,
                        0.30000000000000004,
                        0.4,
                        0.5,
                        0.6000000000000001,
                        0.7000000000000001,
                        0.8,
                        0.9,
                        1.0
                    ]
                ]
            }
        },
        {
            "benchmark_name": "Valsartan SMARTS",
            "score": 0.999012628466048,
            "optimized_molecules": [
                [
                    "O=C(NF)N1Cc2ccc3c(c2NP)-c2c-3ccc(c2P)PC1NO",
                    0.9990126284660481
                ],
                [
                    "O=C(NF)N1Cc2ccc3c(c2NP)-c2c-3ccc(P)c2PC1NO",
                    0.9990126284660481
                ],
                [
                    "O=C(NF)N1Cc2ccc3c(c2)-c2cc(P)c(NP)c-3c2PC1NO",
                    0.9990126284660481
                ],
                [
                    "O=C(NF)N1Cc2ccc3c(c2)-c2cc(NP)c(P)c-3c2PC1NO",
                    0.9990126284660481
                ],
                [
                    "O=C(NF)N1Cc2ccc3c(c2)-c2c(P)cc(NP)c-3c2PC1NO",
                    0.9990126284660481
                ],
                [
                    "O=C(NF)N1Cc2ccc3c(c2)-c2c(NP)cc(P)c-3c2PC1NO",
                    0.9990126284660481
                ],
                [
                    "O=C(NF)N1Cc2ccc3c(c2)-c2c(NP)c-3cc(P)c2PC1NO",
                    0.9990126284660481
                ],
                [
                    "O=C(NF)N1Cc2ccc3c(NP)c2-c2ccc-3c(P)c2PC1NO",
                    0.9990126284660481
                ],
                [
                    "O=C(NF)N1Cc2ccc3c(NP)c2-c2c-3ccc(c2P)PC1NO",
                    0.9990126284660481
                ],
                [
                    "O=C(NF)N1Cc2ccc3c(NP)c2-c2c-3ccc(P)c2PC1NO",
                    0.9990126284660481
                ],
                [
                    "O=C(NF)N1Cc2ccc(cc2P)-c2c3cc(NP)c-3c2PC1NO",
                    0.9990126284660481
                ],
                [
                    "O=C(NF)N1Cc2ccc(c(NP)c2)-c2c3cc(P)c-3c2PC1NO",
                    0.9990126284660481
                ],
                [
                    "O=C(NF)N1Cc2ccc(-c3ccc4c(P)c3-4)c(c2NP)PC1NO",
                    0.9990126284660481
                ],
                [
                    "O=C(NF)N1Cc2ccc(-c3ccc4c(P)c3-4)c(NP)c2PC1NO",
                    0.9990126284660481
                ],
                [
                    "O=C(NF)N1Cc2ccc(-c3cc4cc(PP)c3-4)c(P)c2NC1NO",
                    0.9990126284660481
                ],
                [
                    "O=C(NF)N1Cc2ccc(-c3c4ccc-4c3PP)c(P)c2NC1NO",
                    0.9990126284660481
                ],
                [
                    "O=C(NF)N1Cc2cc3c(cc2NP)-c2ccc(P)c-3c2PC1NO",
                    0.9990126284660481
                ],
                [
                    "O=C(NF)N1Cc2cc3c(cc2NP)-c2cc-3cc(P)c2PC1NO",
                    0.9990126284660481
                ],
                [
                    "O=C(NF)N1Cc2cc3c(cc2NP)-c2c-3ccc(P)c2PC1NO",
                    0.9990126284660481
                ],
                [
                    "O=C(NF)N1Cc2cc3c(c-3c2NP)-c2cccc(c2P)PC1NO",
                    0.9990126284660481
                ],
                [
                    "O=C(NF)N1Cc2cc3c(c(NP)c2-3)-c2cccc(c2P)PC1NO",
                    0.9990126284660481
                ],
                [
                    "O=C(NF)N1Cc2cc3c(c(NP)c2-3)-c2cccc(P)c2PC1NO",
                    0.9990126284660481
                ],
                [
                    "O=C(NF)N1Cc2cc(NP)c3cc2-c2c-3ccc(c2P)PC1NO",
                    0.9990126284660481
                ],
                [
                    "O=C(NF)N1Cc2cc(NP)c3cc2-c2c-3ccc(P)c2PC1NO",
                    0.9990126284660481
                ],
                [
                    "O=C(NF)N1Cc2cc(NP)c3c(c2)-c2c-3ccc(c2P)PC1NO",
                    0.9990126284660481
                ],
                [
                    "O=C(NF)N1Cc2cc(NP)c3c(c2)-c2c-3ccc(P)c2PC1NO",
                    0.9990126284660481
                ],
                [
                    "O=C(NF)N1Cc2c3cc(c-3c2NP)-c2cccc(c2P)PC1NO",
                    0.9990126284660481
                ],
                [
                    "O=C(NF)N1Cc2c3cc(c-3c2NP)-c2cccc(P)c2PC1NO",
                    0.9990126284660481
                ],
                [
                    "O=C(NF)N1Cc2c3cc(c(NP)c2-3)-c2cccc(c2P)PC1NO",
                    0.9990126284660481
                ],
                [
                    "O=C(NF)N1Cc2c3cc(c(NP)c2-3)-c2cccc(P)c2PC1NO",
                    0.9990126284660481
                ],
                [
                    "O=C(NF)N1Cc2c3cc(-c4cccc(P)c4NP)c-3c2PC1NO",
                    0.9990126284660481
                ],
                [
                    "O=C(NF)N1Cc2c3cc(-c4ccc(P)cc4NP)c-3c2PC1NO",
                    0.9990126284660481
                ],
                [
                    "O=C(NF)N1Cc2c3cc(-c4ccc(NP)cc4P)c-3c2PC1NO",
                    0.9990126284660481
                ],
                [
                    "O=C(NF)N1Cc2ccc3cc2-c2c-3cc(c(P)c2NP)PC1NO",
                    0.999012628466048
                ],
                [
                    "O=C(NF)N1Cc2ccc3c(c2P)-c2cc(cc-3c2P)NPC1NO",
                    0.999012628466048
                ],
                [
                    "O=C(NF)N1Cc2ccc3c(c2-c2cc(NP)cc(P)c2-3)PC1NO",
                    0.999012628466048
                ],
                [
                    "O=C(NF)N1Cc2ccc3c(c2)-c2cc-3c(NP)c(c2P)PC1NO",
                    0.999012628466048
                ],
                [
                    "O=C(NF)N1Cc2ccc3c(c2)-c2cc(NP)c(c-3c2P)PC1NO",
                    0.999012628466048
                ],
                [
                    "O=C(NF)N1Cc2ccc3c(c2)-c2c(c(NP)cc(P)c2-3)PC1NO",
                    0.999012628466048
                ],
                [
                    "O=C(NF)N1Cc2ccc3c(c2)-c2c(P)c(P)cc(c2-3)NPC1NO",
                    0.999012628466048
                ],
                [
                    "O=C(NF)N1Cc2ccc3c(P)c2-c2ccc-3c(c2P)NPC1NO",
                    0.999012628466048
                ],
                [
                    "O=C(NF)N1Cc2ccc3c(P)c2-c2cc(NP)c(cc2-3)PC1NO",
                    0.999012628466048
                ],
                [
                    "O=C(NF)N1Cc2ccc3c(NP)c2-c2c(P)cc(cc2-3)PC1NO",
                    0.999012628466048
                ],
                [
                    "O=C(NF)N1Cc2ccc(c(P)c2P)-c2cc3cc-3c2NPC1NO",
                    0.999012628466048
                ],
                [
                    "O=C(NF)N1Cc2ccc(c(P)c2)-c2cc3c(c(P)c2-3)NPC1NO",
                    0.999012628466048
                ],
                [
                    "O=C(NF)N1Cc2ccc(c(NP)c2)-c2c(c3cc(P)c2-3)PC1NO",
                    0.999012628466048
                ],
                [
                    "O=C(NF)N1Cc2ccc(c(NP)c2)-c2c(P)cc3c(c2-3)PC1NO",
                    0.999012628466048
                ],
                [
                    "O=C(NF)N1Cc2ccc(-c3c(P)cc4cc3-4)c(c2P)NPC1NO",
                    0.999012628466048
                ],
                [
                    "O=C(NF)N1Cc2ccc(-c3c(P)cc4cc3-4)c(NP)c2PC1NO",
                    0.999012628466048
                ],
                [
                    "O=C(NF)N1Cc2ccc(-c3c(P)c4cc(P)c3-4)c(c2)NPC1NO",
                    0.999012628466048
                ],
                [
                    "O=C(NF)N1Cc2cc3c(cc2PC1NO)-c1cc(P)c(NP)c-3c1",
                    0.999012628466048
                ],
                [
                    "O=C(NF)N1Cc2cc3c(cc2P)-c2cc-3cc(c2NP)PC1NO",
                    0.999012628466048
                ],
                [
                    "O=C(NF)N1Cc2cc3c(cc2P)-c2cc(c(P)cc2-3)NPC1NO",
                    0.999012628466048
                ],
                [
                    "O=C(NF)N1Cc2cc3c(cc2P)-c2cc(c(NP)cc2-3)PC1NO",
                    0.999012628466048
                ],
                [
                    "O=C(NF)N1Cc2cc3c(cc2-3)-c2ccc(P)c(NP)c2PC1NO",
                    0.999012628466048
                ],
                [
                    "O=C(NF)N1Cc2cc3c(cc2-3)-c2c(NP)ccc(c2P)PC1NO",
                    0.999012628466048
                ],
                [
                    "O=C(NF)N1Cc2cc3c(cc2-3)-c2c(NP)cc(P)cc2PC1NO",
                    0.999012628466048
                ],
                [
                    "O=C(NF)N1Cc2cc3c(c(P)c2P)-c2cc-3ccc2NPC1NO",
                    0.999012628466048
                ],
                [
                    "O=C(NF)N1Cc2cc3c(c(NP)c2P)-c2cc(ccc2-3)PC1NO",
                    0.999012628466048
                ],
                [
                    "O=C(NF)N1Cc2cc3c(-c4ccc(P)c(NP)c4)c(c2-3)PC1NO",
                    0.999012628466048
                ],
                [
                    "O=C(NF)N1Cc2cc(c3cc2-c2cc(NP)c-3cc2P)PC1NO",
                    0.999012628466048
                ],
                [
                    "O=C(NF)N1Cc2cc(c3c(c2NP)-c2ccc(P)c-3c2)PC1NO",
                    0.999012628466048
                ],
                [
                    "O=C(NF)N1Cc2cc(c(-c3cc4c(NP)cc3-4)cc2P)PC1NO",
                    0.999012628466048
                ],
                [
                    "O=C(NF)N1Cc2cc(P)c3cc2-c2c-3ccc(NP)c2PC1NO",
                    0.999012628466048
                ],
                [
                    "O=C(NF)N1Cc2cc(P)c3cc2-c2c(NP)ccc(c2-3)PC1NO",
                    0.999012628466048
                ],
                [
                    "O=C(NF)N1Cc2cc(P)c3c(c2-c2ccc(NP)cc2-3)PC1NO",
                    0.999012628466048
                ],
                [
                    "O=C(NF)N1Cc2cc(P)c3c(c2)-c2ccc(c-3c2NP)PC1NO",
                    0.999012628466048
                ],
                [
                    "O=C(NF)N1Cc2cc(P)c3c(c2)-c2cc-3c(P)cc2NPC1NO",
                    0.999012628466048
                ],
                [
                    "O=C(NF)N1Cc2cc(P)c3c(NP)c2-c2ccc-3cc2PC1NO",
                    0.999012628466048
                ],
                [
                    "O=C(NF)N1Cc2cc(P)c(-c3ccc4cc3-4)c(P)c2NPC1NO",
                    0.999012628466048
                ],
                [
                    "O=C(NF)N1Cc2cc(NP)c3cc2-c2c(ccc(P)c2-3)PC1NO",
                    0.999012628466048
                ],
                [
                    "O=C(NF)N1Cc2cc(NP)c3c(c2)-c2cc-3c(cc2P)PC1NO",
                    0.999012628466048
                ],
                [
                    "O=C(NF)N1Cc2cc(NP)c3c(c2)-c2cc(cc-3c2P)PC1NO",
                    0.999012628466048
                ],
                [
                    "O=C(NF)N1Cc2cc(NP)c(cc2P)-c2cc3c(cc2-3)PC1NO",
                    0.999012628466048
                ],
                [
                    "O=C(NF)N1Cc2cc(NP)c(-c3cc(P)c4cc3-4)cc2PC1NO",
                    0.999012628466048
                ],
                [
                    "O=C(NF)N1Cc2c3cc(c-3c2P)-c2ccc(c(P)c2)NPC1NO",
                    0.999012628466048
                ],
                [
                    "O=C(NF)N1Cc2c3cc(c-3c2P)-c2c(NP)cccc2PC1NO",
                    0.999012628466048
                ],
                [
                    "O=C(NF)N1Cc2c3cc(c-3c2NP)-c2ccc(P)cc2PC1NO",
                    0.999012628466048
                ],
                [
                    "O=C(NF)N1Cc2c3cc(c(P)c2NP)-c2cc(ccc2-3)PC1NO",
                    0.999012628466048
                ],
                [
                    "O=C(NF)N1Cc2c3cc(c(NP)c2PC1NO)-c1c(P)cccc1-3",
                    0.999012628466048
                ],
                [
                    "O=C(NF)N1Cc2c3cc(c(NP)c2P)-c2c(cccc2-3)PC1NO",
                    0.999012628466048
                ],
                [
                    "O=C(NF)N1Cc2c(cc3cc2-c2ccc-3c(P)c2NP)PC1NO",
                    0.999012628466048
                ],
                [
                    "O=C(NF)N1Cc2c(cc3cc2-c2c(P)cc(NP)cc2-3)PC1NO",
                    0.999012628466048
                ],
                [
                    "O=C(NF)N1Cc2c(cc3c(P)c2-c2ccc(P)cc2-3)NPC1NO",
                    0.999012628466048
                ],
                [
                    "O=C(NF)N1Cc2c(P)cc3cc2-c2c(NP)ccc(c2-3)PC1NO",
                    0.999012628466048
                ],
                [
                    "O=C(NF)N1Cc2c(P)cc3c(c2PC1NO)-c1c(NP)cccc1-3",
                    0.999012628466048
                ],
                [
                    "O=C(NF)N1Cc2c(P)cc(cc2NP)-c2cc(c3cc2-3)PC1NO",
                    0.999012628466048
                ],
                [
                    "O=C(NF)N1Cc2c(NP)cc3cc2-c2cc(P)cc(c2-3)PC1NO",
                    0.999012628466048
                ],
                [
                    "O=C(NF)N1Cc2c(NP)cc3cc2-c2c-3ccc(c2P)PC1NO",
                    0.999012628466048
                ],
                [
                    "O=C(NF)N1Cc2c(NP)cc3c(c2PC1NO)-c1ccc(P)c-3c1",
                    0.999012628466048
                ],
                [
                    "O=C(NF)N(Cc1ccc2cc1-c1c-2cc(NP)c2c1P2)C(P)NO",
                    0.999012628466048
                ],
                [
                    "O=C(NF)N(Cc1ccc2c(c1P)NPc1cc-2c2cc1-2)C(P)NO",
                    0.999012628466048
                ],
                [
                    "O=C(NF)N(Cc1ccc(-c2c3cc4c(c2-3)P4)c(NP)c1)C(P)NO",
                    0.999012628466048
                ],
                [
                    "O=C(NF)N(Cc1cc2c3c(c1-2)PNc1cccc-3c1P)C(P)NO",
                    0.999012628466048
                ],
                [
                    "O=C(NF)N(Cc1cc2c3c(c1)-c1cc(P)cc-3c1PN2)C(P)NO",
                    0.999012628466048
                ],
                [
                    "O=C(NF)N(Cc1cc2c(-c3ccc4cc3-4)c(P)c1PN2)C(P)NO",
                    0.999012628466048
                ],
                [
                    "O=C(NF)N(Cc1cc2c(-c3ccc4c(P)c3-4)cc1PN2)C(P)NO",
                    0.999012628466048
                ],
                [
                    "O=C(NF)N(Cc1cc(NP)c2cc1-c1ccc3c(c1-2)P3)C(P)NO",
                    0.999012628466048
                ],
                [
                    "O=C(NF)N(Cc1c2cc(-c3ccc4cc3-4)c(c1P)NP2)C(P)NO",
                    0.999012628466048
                ],
                [
                    "O=C(NF)N(Cc1c(P)cc2c3c1-c1ccc(cc1-2)NP3)C(P)NO",
                    0.999012628466048
                ]
            ],
            "execution_time": 1013426.8882753849,
            "number_scoring_function_calls": 45427039,
            "metadata": {
                "top_1": 0.9990126284660481,
                "top_10": 0.9990126284660479,
                "top_100": 0.9990126284660478,
                "internal_similarity_max": 1.0,
                "internal_similarity_mean": 0.4686619841341411,
                "internal_similarity_histogram_density": [
                    [
                        0.1,
                        0.148,
                        1.5799999999999994,
                        0.5180000000000001,
                        2.4700000000000006,
                        3.8599999999999963,
                        1.0460000000000003,
                        0.23200000000000004,
                        0.040000000000000015,
                        0.006000000000000001
                    ]
                ],
                "internal_similarity_histogram_bins": [
                    [
                        0.0,
                        0.1,
                        0.2,
                        0.30000000000000004,
                        0.4,
                        0.5,
                        0.6000000000000001,
                        0.7000000000000001,
                        0.8,
                        0.9,
                        1.0
                    ]
                ]
            }
        },
        {
            "benchmark_name": "Scaffold Hop",
            "score": 0.9824346405228765,
            "optimized_molecules": [
                [
                    "COc1cc2ncnc(NCC(Br)c3scnc3CCl)c2cc1OCCC(C)Br",
                    0.9824346405228759
                ],
                [
                    "CCc1ncsc1CCNc1ncnc2cc(OCBr)c(OCC(Br)CC)cc12",
                    0.9824346405228759
                ],
                [
                    "CCc1ncsc1CCNc1ncnc2cc(OC)c(OCC(Br)CC)cc12",
                    0.9824346405228759
                ],
                [
                    "CCc1ncsc1CCNc1ncnc2cc(OC)c(OC(Br)C(Br)CC)cc12",
                    0.9824346405228759
                ],
                [
                    "CCc1ncsc1CCNc1ncnc2cc(OC(Cl)Br)c(OC(Br)C(Cl)C(C)C)cc12",
                    0.9824346405228759
                ],
                [
                    "CCc1ncsc1CCNc1ncnc2cc(OC(Cl)Br)c(OC(Br)C(C)CC)cc12",
                    0.9824346405228759
                ],
                [
                    "CCc1ncsc1CCNc1ncnc2cc(OC(C)Br)c(OC(Br)CC(C)Br)cc12",
                    0.9824346405228759
                ],
                [
                    "CCc1ncsc1CCNc1ncnc2cc(OC(C)(Cl)Br)c(OC(Br)C(Cl)C(C)C)cc12",
                    0.9824346405228759
                ],
                [
                    "CCc1ncsc1CC(Cl)Nc1ncnc2cc(OCBr)c(OC(Br)C(Cl)CC)cc12",
                    0.9824346405228759
                ],
                [
                    "CCc1ncsc1CC(Br)Nc1ncnc2cc(OCCl)c(OC(Br)C(Cl)CC)cc12",
                    0.9824346405228759
                ],
                [
                    "CCc1ncsc1CC(Br)Nc1ncnc2cc(OC(C)Br)c(OC(Br)C(C)CC)cc12",
                    0.9824346405228759
                ],
                [
                    "CCc1ncsc1C(CBr)CNc1ncnc2cc(OC)c(OCCC(C)Br)cc12",
                    0.9824346405228759
                ],
                [
                    "CCc1ncsc1C(Br)CNc1ncnc2cc(OCBr)c(OCC(Br)CC)cc12",
                    0.9824346405228759
                ],
                [
                    "CCc1ncsc1C(Br)CNc1ncnc2cc(OCBr)c(OCC(Br)C(C)Cl)cc12",
                    0.9824346405228759
                ],
                [
                    "CCOc1cc2ncnc(NCCc3scnc3CC#CBr)c2cc1OC(Br)CC(C)Br",
                    0.9824346405228759
                ],
                [
                    "CCOc1cc2ncnc(NCCc3scnc3C)c2cc1OCC(Br)CC",
                    0.9824346405228759
                ],
                [
                    "CCOc1cc2ncnc(NCCc3scnc3C)c2cc1OC(Br)C(C)CC",
                    0.9824346405228759
                ],
                [
                    "CCOc1cc2ncnc(NCCc3scnc3C(C)Br)c2cc1OC(Br)C(C)CC",
                    0.9824346405228759
                ],
                [
                    "CCOc1cc2ncnc(NC(Cl)Cc3scnc3CC#CBr)c2cc1OC(Br)C(Br)CC",
                    0.9824346405228759
                ],
                [
                    "CCOc1cc2ncnc(NC(C)(Cl)Cc3scnc3CC#CBr)c2cc1OC(Br)C(Br)C(C)Br",
                    0.9824346405228759
                ],
                [
                    "CCOc1cc2ncnc(NC#Cc3scnc3C)c2cc1OCC(Cl)CC",
                    0.9824346405228759
                ],
                [
                    "CCCOc1cc2ncnc(NC#Cc3scnc3C)c2cc1OCC(Cl)CC",
                    0.9824346405228759
                ],
                [
                    "CCCCOc1cc2c(NCCc3scnc3CC)ncnc2cc1OCC",
                    0.9824346405228759
                ],
                [
                    "CCCCOc1cc2c(NCCc3scnc3CBr)ncnc2cc1OCC",
                    0.9824346405228759
                ],
                [
                    "CCCCOc1cc2c(NCCc3scnc3C)ncnc2cc1OC(C)C",
                    0.9824346405228759
                ],
                [
                    "CCCCOc1cc2c(NCC(Cl)c3scnc3C)ncnc2cc1OC(Cl)Br",
                    0.9824346405228759
                ],
                [
                    "CCCCOc1cc2c(NCC(Cl)c3scnc3C)ncnc2cc1OC(Cl)(Cl)Br",
                    0.9824346405228759
                ],
                [
                    "CCCCOc1cc2c(NCC(Br)c3scnc3C)ncnc2cc1OCBr",
                    0.9824346405228759
                ],
                [
                    "CCCCOc1cc2c(NC(Cl)C(Cl)c3scnc3C)ncnc2cc1OC",
                    0.9824346405228759
                ],
                [
                    "CCCCOc1cc2c(NC(Cl)=C(Cl)c3scnc3C)ncnc2cc1OC",
                    0.9824346405228759
                ],
                [
                    "CCCCOc1cc2c(NC(C)C(Br)c3scnc3C)ncnc2cc1OC(C)(Cl)Br",
                    0.9824346405228759
                ],
                [
                    "CCCCOc1cc2c(NC(C)(C)C(C)c3scnc3CBr)ncnc2cc1OCBr",
                    0.9824346405228759
                ],
                [
                    "CCCCOc1cc2c(NC(Br)Cc3scnc3C)ncnc2cc1OC(Br)C(Cl)Br",
                    0.9824346405228759
                ],
                [
                    "CCCCOc1cc2c(NC(Br)C(Br)c3scnc3C)ncnc2cc1OC",
                    0.9824346405228759
                ],
                [
                    "CCCC(Br)Oc1cc2c(NCCc3scnc3C)ncnc2cc1OCBr",
                    0.9824346405228759
                ],
                [
                    "CCCC(Br)Oc1cc2c(NCC(Cl)(Br)c3scnc3C)ncnc2cc1OC",
                    0.9824346405228759
                ],
                [
                    "CCCC(Br)Oc1cc2c(NCC(Br)c3scnc3C)ncnc2cc1OC(C)Br",
                    0.9824346405228759
                ],
                [
                    "CCCC(Br)Oc1cc2c(NCC(Br)c3scnc3C)ncnc2cc1OC",
                    0.9824346405228759
                ],
                [
                    "CCCC(Br)Oc1cc2c(NCC(Br)c3scnc3C(Br)CBr)ncnc2cc1OC",
                    0.9824346405228759
                ],
                [
                    "CCCC(Br)Oc1cc2c(NC(Cl)Cc3scnc3CC)ncnc2cc1OCBr",
                    0.9824346405228759
                ],
                [
                    "CCCC(Br)Oc1cc2c(NC(Cl)Cc3scnc3C(C)Br)ncnc2cc1OC(Br)Br",
                    0.9824346405228759
                ],
                [
                    "CCCC(Br)Oc1cc2c(NC(Cl)C(Cl)c3scnc3C(Br)C#CCl)ncnc2cc1OC",
                    0.9824346405228759
                ],
                [
                    "CCCC(Br)Oc1cc2c(NC(Br)=C(Cl)c3scnc3C)ncnc2cc1OC",
                    0.9824346405228759
                ],
                [
                    "CCC(Cl)COc1cc2c(NC(Cl)=Cc3scnc3C3(Br)C=C3)ncnc2cc1OC",
                    0.9824346405228759
                ],
                [
                    "CCC(Cl)COc1cc2c(NC#Cc3scnc3C)ncnc2cc1OC",
                    0.9824346405228759
                ],
                [
                    "CCC(Cl)C(Br)Oc1cc2c(NCCc3scnc3CCBr)ncnc2cc1OCCl",
                    0.9824346405228759
                ],
                [
                    "CCC(Cl)C(Br)Oc1cc2c(NC(Cl)=C(Cl)c3scnc3C3(Cl)C#CC3)ncnc2cc1OC",
                    0.9824346405228759
                ],
                [
                    "CCC(Cl)=COc1cc2ncnc(NCCc3scnc3CBr)c2cc1OC(Br)C(C)C(C)Br",
                    0.9824346405228759
                ],
                [
                    "CCC(C)c1ncsc1CC(Br)Nc1ncnc2cc(OCBr)c(OCCC(C)Br)cc12",
                    0.9824346405228759
                ],
                [
                    "CCC(C)c1ncsc1CC(Br)Nc1ncnc2cc(OC)c(OC(Br)C(C)CC)cc12",
                    0.9824346405228759
                ],
                [
                    "CCC(C)C(Br)Oc1cc2c(NC=Cc3scnc3CBr)ncnc2cc1OC=C(Cl)CBr",
                    0.9824346405228759
                ],
                [
                    "CCC(C)C(Br)Oc1cc2c(NC=Cc3scnc3C)ncnc2cc1OC(C)C",
                    0.9824346405228759
                ],
                [
                    "CCC(C)C(Br)Oc1cc2c(NC=Cc3scnc3C)ncnc2cc1OC(C)(C)Br",
                    0.9824346405228759
                ],
                [
                    "CCC(Br)COc1cc2c(NCC(Cl)c3scnc3CC=C(C)Br)ncnc2cc1OC",
                    0.9824346405228759
                ],
                [
                    "CCC(Br)COc1cc2c(NC(Br)Cc3scnc3CBr)ncnc2cc1OC",
                    0.9824346405228759
                ],
                [
                    "CC=Cc1ncsc1C(Br)CNc1ncnc2cc(OC)c(OC(Br)C(Cl)CC)cc12",
                    0.9824346405228759
                ],
                [
                    "CC=CCc1ncsc1CCNc1ncnc2cc(OCC)c(OC(Br)C(Br)C(C)Br)cc12",
                    0.9824346405228759
                ],
                [
                    "CC(Cl)=COc1cc2ncnc(NC=Cc3scnc3CBr)c2cc1OC(Br)C(C)C(C)Br",
                    0.9824346405228759
                ],
                [
                    "CC(C)c1ncsc1CC(Br)Nc1ncnc2cc(OCBr)c(OC(Br)C(C)C(C)Br)cc12",
                    0.9824346405228759
                ],
                [
                    "CC(C)Oc1cc2ncnc(NCCc3scnc3CC#CBr)c2cc1OC(Br)C(Br)C(C)Br",
                    0.9824346405228759
                ],
                [
                    "CC(C)C(Cl)C(Br)Oc1cc2c(NCCc3scnc3CCCBr)ncnc2cc1OC(Cl)Br",
                    0.9824346405228759
                ],
                [
                    "CC#CCc1ncsc1C#CNc1ncnc2cc(OC)c(OCC(Cl)CC)cc12",
                    0.9824346405228759
                ],
                [
                    "CC#CC(Cl)c1ncsc1CC(C)Nc1ncnc2cc(OC)c(OC(Br)C(Cl)CC)cc12",
                    0.9824346405228759
                ],
                [
                    "C=COc1cc2ncnc(NCCc3scnc3CC)c2cc1OC(Br)C(Br)CC",
                    0.9824346405228759
                ],
                [
                    "C=CCc1ncsc1CCNc1ncnc2cc(OCC)c(OC(Br)C(Br)C(C)Br)cc12",
                    0.9824346405228759
                ],
                [
                    "C=CCc1ncsc1CCNc1ncnc2cc(OC)c(OC(Br)CC(C)Br)cc12",
                    0.9824346405228759
                ],
                [
                    "C=CCc1ncsc1CC(=C)Nc1ncnc2cc(OCC)c(OC(Br)C(Br)C(C)Br)cc12",
                    0.9824346405228759
                ],
                [
                    "C=CCc1ncsc1C=CNc1ncnc2cc(OCC)c(OC(Br)C(Br)C(C)Br)cc12",
                    0.9824346405228759
                ],
                [
                    "C=CCc1ncsc1C(Cl)=C(Cl)Nc1ncnc2cc(OC)c(OCCCC)cc12",
                    0.9824346405228759
                ],
                [
                    "C=CCc1ncsc1C#CNc1ncnc2cc(OC(C)Br)c(OCC(Cl)CC)cc12",
                    0.9824346405228759
                ],
                [
                    "C=C=Cc1ncsc1CCNc1ncnc2cc(OC=C)c(OC(Br)C(Br)C(C)Br)cc12",
                    0.9824346405228759
                ],
                [
                    "C=C=Cc1ncsc1C(Br)CNc1ncnc2cc(OC)c(OC(Br)C(Cl)CC)cc12",
                    0.9824346405228759
                ],
                [
                    "C=C(Cc1scnc1CCCl)Nc1ncnc2cc(OC)c(OC(Br)CC(C)Br)cc12",
                    0.9824346405228759
                ],
                [
                    "C=C(Cc1scnc1CC)Nc1ncnc2cc(OCC)c(OC(Br)C(Br)C(C)Br)cc12",
                    0.9824346405228759
                ],
                [
                    "C=C(C)Cc1ncsc1C#CNc1ncnc2cc(OC(Cl)Br)c(OC(Br)C(Cl)CC)cc12",
                    0.9824346405228759
                ],
                [
                    "C=C(C)C(Cl)c1ncsc1C#CNc1ncnc2cc(OC)c(OCC(Cl)CC)cc12",
                    0.9824346405228759
                ],
                [
                    "C=C(Br)c1ncsc1CC(Cl)Nc1ncnc2cc(OC(Br)Br)c(OC(Br)CCC)cc12",
                    0.9824346405228759
                ],
                [
                    "C#Cc1ncsc1CCNc1ncnc2cc(OC)c(OCCCC)cc12",
                    0.9824346405228759
                ],
                [
                    "C#CCc1ncsc1CCNc1ncnc2cc(OC)c(OC(Br)CCC)cc12",
                    0.9824346405228759
                ],
                [
                    "C#CCc1ncsc1CCNc1ncnc2cc(OC)c(OC(Br)C(C)C(C)C)cc12",
                    0.9824346405228759
                ],
                [
                    "C#CCc1ncsc1CCNc1ncnc2cc(OC)c(OC(Br)C(Br)CC)cc12",
                    0.9824346405228759
                ],
                [
                    "C#CCc1ncsc1CC(Cl)Nc1ncnc2cc(OC)c(OC(Br)C(Cl)C(C)Br)cc12",
                    0.9824346405228759
                ],
                [
                    "C#CCc1ncsc1CC(Br)(Br)Nc1ncnc2cc(OCBr)c(OC(Br)C(C)CC)cc12",
                    0.9824346405228759
                ],
                [
                    "C#CCc1ncsc1C(Cl)CNc1ncnc2cc(OC)c(OC(Br)C(C)CC)cc12",
                    0.9824346405228759
                ],
                [
                    "C#CCc1ncsc1C(Br)CNc1ncnc2cc(OCCl)c(OCC(Cl)CC)cc12",
                    0.9824346405228759
                ],
                [
                    "C#CCc1ncsc1C(Br)C(Cl)Nc1ncnc2cc(OCC)c(OCC(Cl)CC)cc12",
                    0.9824346405228759
                ],
                [
                    "C#CC(CBr)c1ncsc1C(C)CNc1ncnc2cc(OCBr)c(OC(Br)C(C)CC)cc12",
                    0.9824346405228759
                ],
                [
                    "C#CC(C)c1ncsc1CCNc1ncnc2cc(OC)c(OC(Br)CCC)cc12",
                    0.9824346405228759
                ],
                [
                    "C#CC(C)c1ncsc1CC(Cl)Nc1ncnc2cc(OCBr)c(OC(Br)C(C)CC)cc12",
                    0.9824346405228759
                ],
                [
                    "C#CC(C)c1ncsc1CC(Br)Nc1ncnc2cc(OCBr)c(OC(Br)C(C)CC)cc12",
                    0.9824346405228759
                ],
                [
                    "C#CC(C)c1ncsc1CC(Br)Nc1ncnc2cc(OCBr)c(OC(Br)C(C)C(C)Br)cc12",
                    0.9824346405228759
                ],
                [
                    "C#CC(C)c1ncsc1C#CNc1ncnc2cc(OCCl)c(OCC(Br)CC)cc12",
                    0.9824346405228759
                ],
                [
                    "C#CC(C)(Cl)c1ncsc1CCNc1ncnc2cc(OCBr)c(OC(Br)C(C)CC)cc12",
                    0.9824346405228759
                ],
                [
                    "C#CC(C)(Br)Oc1cc2ncnc(NC#Cc3scnc3CC)c2cc1OCC(Cl)C(C)Br",
                    0.9824346405228759
                ],
                [
                    "C#CC(C)(Br)Oc1cc2ncnc(NC#Cc3scnc3C(C)Cl)c2cc1OC(Cl)C(Cl)C(C)Br",
                    0.9824346405228759
                ],
                [
                    "C#CC(Br)c1ncsc1CC(C)Nc1ncnc2cc(OC(C)Br)c(OC(Br)C(Cl)CC)cc12",
                    0.9824346405228759
                ],
                [
                    "C#CC(Br)c1ncsc1C(Cl)C(C)Nc1ncnc2cc(OC(C)Br)c(OC(Br)C(Cl)CC)cc12",
                    0.9824346405228759
                ],
                [
                    "C#CC(Br)c1ncsc1C(Cl)C(Br)Nc1ncnc2cc(OCBr)c(OC(Br)C(C)CC)cc12",
                    0.9824346405228759
                ],
                [
                    "C#CC(Br)Oc1cc2ncnc(NC#Cc3scnc3CC=CBr)c2cc1OC(Br)C(Cl)CC",
                    0.9824346405228759
                ],
                [
                    "C#CC(Br)Oc1cc2ncnc(NC#Cc3scnc3CC=C)c2cc1OC(Br)C(Cl)CC",
                    0.9824346405228759
                ]
            ],
            "execution_time": 58965.09925079346,
            "number_scoring_function_calls": 575708,
            "metadata": {
                "top_1": 0.9824346405228759,
                "top_10": 0.9824346405228759,
                "top_100": 0.9824346405228778,
                "internal_similarity_max": 0.8813559322033898,
                "internal_similarity_mean": 0.4137024860140781,
                "internal_similarity_histogram_density": [
                    [
                        0.1,
                        0.0,
                        0.2579999999999999,
                        4.898000000000001,
                        3.0140000000000007,
                        1.279999999999999,
                        0.3340000000000001,
                        0.07400000000000001,
                        0.04200000000000001,
                        0.0
                    ]
                ],
                "internal_similarity_histogram_bins": [
                    [
                        0.0,
                        0.1,
                        0.2,
                        0.30000000000000004,
                        0.4,
                        0.5,
                        0.6000000000000001,
                        0.7000000000000001,
                        0.8,
                        0.9,
                        1.0
                    ]
                ]
            }
        },
        {
            "benchmark_name": "Deco Hop",
            "score": 1.0,
            "optimized_molecules": [
                [
                    "FS1(F)(CBr)(C2(CCCBr)CC2)CCCOc2cc3nc#cc(Nc4ccc5ncsc5c4)c3cc21",
                    1.0
                ],
                [
                    "FS1(F)(CBr)(C2(CCC(Cl)Br)CC2)CCCOc2cc3nccc(Nc4ccc5ncsc5c4)c3cc21",
                    1.0
                ],
                [
                    "FS1(F)(C(Cl)Cl)(C2(CCCl)CC2)CCCOc2cc3nc#cc(Nc4ccc5ncsc5c4)c3cc21",
                    1.0
                ],
                [
                    "FS1(F)(C(Cl)(Cl)Cl)(C2(CCBr)CC2)CCCOc2cc3nc#cc(Nc4ccc5ncsc5c4)c3cc21",
                    1.0
                ],
                [
                    "CCCOc1cc2nc#cc(Nc3ccc4ncsc4c3)c2cc1S(F)(F)C(CC)(CBr)CCC(Cl)Br",
                    1.0
                ],
                [
                    "CCCC1(S2(F)(F)(CC)CCCOc3cc4nccc(Nc5ccc6ncsc6c5)c4cc32)CC1",
                    1.0
                ],
                [
                    "CCCC1(S2(F)(F)(CC)CCCOc3cc4nc#cc(Nc5ccc6ncsc6c5)c4cc32)CC1",
                    1.0
                ],
                [
                    "CCCC1(S2(F)(F)(C(Cl)(Cl)Cl)CCCOc3cc4nc#cc(Nc5ccc6ncsc6c5)c4cc32)CC1",
                    1.0
                ],
                [
                    "CCCC1(C)CCCS12(F)(F)CCCOc1cc3nc#cc(Nc4ccc5ncsc5c4)c3cc12",
                    1.0
                ],
                [
                    "CCCC(C)(CC)S1(F)(F)(CCl)CCCOc2cc3nc#cc(Nc4ccc5ncsc5c4)c3cc21",
                    1.0
                ],
                [
                    "CCCC(C)(CC)S1(F)(F)(CCl)CC(Cl)(Br)COc2cc3nc#cc(Nc4ccc5ncsc5c4)c3cc21",
                    1.0
                ],
                [
                    "CCCC(C)(CC)S1(F)(F)(CBr)CCCOc2cc3nc#cc(Nc4ccc5ncsc5c4)c3cc21",
                    1.0
                ],
                [
                    "CCCC(C)(CC)S1(F)(F)(C(Cl)Br)CCCOc2cc3nc#cc(Nc4ccc5ncsc5c4)c3cc21",
                    1.0
                ],
                [
                    "CCCC(C)(CC)S1(C)(F)(F)CCCOc2cc3nc#cc(Nc4ccc5ncsc5c4)c3cc21",
                    1.0
                ],
                [
                    "CCCC(C)(C)S1(F)(F)(CCl)CCCOc2cc3nc#cc(Nc4ccc5ncsc5c4)c3cc21",
                    1.0
                ],
                [
                    "CCCC(C)(C)S1(F)(F)(CBr)CCCOc2cc3nc#cc(Nc4ccc5ncsc5c4)c3cc21",
                    1.0
                ],
                [
                    "CCCC(C)(C)S1(C)(F)(F)CCCOc2cc3nc#cc(Nc4ccc5ncsc5c4)c3cc21",
                    1.0
                ],
                [
                    "CCC1(S2(F)(F)(CCl)CCCOc3cc4nc#cc(Nc5ccc6ncsc6c5)c4cc32)CCC1",
                    1.0
                ],
                [
                    "CCC1(S2(F)(F)(CCl)CCCOc3cc4nc#cc(Nc5ccc6ncsc6c5)c4cc32)CC=CCC1",
                    1.0
                ],
                [
                    "CCC1(S2(F)(F)(CCl)CCCOc3cc4nc#cc(Nc5ccc6ncsc6c5)c4cc32)CC1",
                    1.0
                ],
                [
                    "CCC1(S2(F)(F)(CCl)CC(Cl)(Br)COc3cc4nc#cc(Nc5ccc6ncsc6c5)c4cc32)CC=CCC1",
                    1.0
                ],
                [
                    "CCC1(S2(F)(F)(CC)CCCOc3cc4nc#cc(Nc5ccc6ncsc6c5)c4cc32)CC1",
                    1.0
                ],
                [
                    "CCC1(S2(F)(F)(C(Cl)Cl)CCCOc3cc4nc#cc(Nc5ccc6ncsc6c5)c4cc32)CC1",
                    1.0
                ],
                [
                    "CCC1(S2(F)(F)(C(Cl)(Cl)Cl)CCCOc3cc4nc#cc(Nc5ccc6ncsc6c5)c4cc32)CC1",
                    1.0
                ],
                [
                    "CCC1(S2(F)(F)(C(Cl)(Cl)Br)CCCOc3cc4nc#cc(Nc5ccc6ncsc6c5)c4cc32)CC1",
                    1.0
                ],
                [
                    "CCC1(S2(F)(F)(C(C)Cl)CCCOc3cc4nc#cc(Nc5ccc6ncsc6c5)c4cc32)CC1",
                    1.0
                ],
                [
                    "CCC1(S2(F)(F)(C(C)C)CCCOc3cc4nc#cc(Nc5ccc6ncsc6c5)c4cc32)CC1",
                    1.0
                ],
                [
                    "CCC1(S2(C)(F)(F)CCCOc3cc4nc#cc(Nc5ccc6ncsc6c5)c4cc32)CC1",
                    1.0
                ],
                [
                    "CCC1(CCCCl)CCCS12(F)(F)CCCOc1cc3nc#cc(Nc4ccc5ncsc5c4)c3cc12",
                    1.0
                ],
                [
                    "CCC(CBr)(CCC(Cl)Br)S1(C)(F)(F)CCCOc2cc3nc#cc(Nc4ccc5ncsc5c4)c3cc21",
                    1.0
                ],
                [
                    "CCC(C)(CCCCl)S1(F)(F)(C(Cl)Br)CCCOc2cc3nc#cc(Nc4ccc5ncsc5c4)c3cc21",
                    1.0
                ],
                [
                    "CCC(C)(CCCCl)S1(C)(F)(F)CCCOc2cc3nc#cc(Nc4ccc5ncsc5c4)c3cc21",
                    1.0
                ],
                [
                    "CCC(C)(CCCBr)S1(C)(F)(F)CCCOc2cc3nc#cc(Nc4ccc5ncsc5c4)c3cc21",
                    1.0
                ],
                [
                    "CCC(C)(CCC(Cl)Br)S1(C)(F)(F)CCCOc2cc3nc#cc(Nc4ccc5ncsc5c4)c3cc21",
                    1.0
                ],
                [
                    "CCC(C)(CCC(Br)Br)S1(C)(F)(F)CCCOc2cc3nc#cc(Nc4ccc5ncsc5c4)c3cc21",
                    1.0
                ],
                [
                    "CCC(C)(CCBr)S1(C)(F)(F)CCCOc2cc3nc#cc(Nc4ccc5ncsc5c4)c3cc21",
                    1.0
                ],
                [
                    "CCC(C)(CC)S1(F)(F)(CCl)CCCOc2cc3nc#cc(Nc4ccc5ncsc5c4)c3cc21",
                    1.0
                ],
                [
                    "CCC(C)(CC(C)Br)S1(C)(F)(F)CCCOc2cc3nc#cc(Nc4ccc5ncsc5c4)c3cc21",
                    1.0
                ],
                [
                    "CCC(C)(CBr)S1(C)(F)(F)CCCOc2cc3nc#cc(Nc4ccc5ncsc5c4)c3cc21",
                    1.0
                ],
                [
                    "CCC(C)(C)S1(F)(F)(CBr)CCCOc2cc3nc#cc(Nc4ccc5ncsc5c4)c3cc21",
                    1.0
                ],
                [
                    "CCC(C)(C)S1(C)(F)(F)CCCOc2cc3nc#cc(Nc4ccc5ncsc5c4)c3cc21",
                    1.0
                ],
                [
                    "CC1(S2(F)(F)(CCl)CCCOc3cc4nc#cc(Nc5ccc6ncsc6c5)c4cc32)CC#CCC1",
                    1.0
                ],
                [
                    "CC1(S2(F)(F)(CCl)CC(Cl)(Br)COc3cc4nc#cc(Nc5ccc6ncsc6c5)c4cc32)CC=CCC1",
                    1.0
                ],
                [
                    "CC1(S2(F)(F)(C(Cl)Cl)CCCOc3cc4nc#cc(Nc5ccc6ncsc6c5)c4cc32)CC1",
                    1.0
                ],
                [
                    "CC1(S2(F)(F)(C(Cl)(Cl)Cl)CCCOc3cc4nc#cc(Nc5ccc6ncsc6c5)c4cc32)CCC1",
                    1.0
                ],
                [
                    "CC1(S2(C)(F)(F)CCCOc3cc4nc#cc(Nc5ccc6ncsc6c5)c4cc32)CCC1",
                    1.0
                ],
                [
                    "CC1(S2(C)(F)(F)CCCOc3cc4nc#cc(Nc5ccc6ncsc6c5)c4cc32)CCC(Cl)(Br)C1",
                    1.0
                ],
                [
                    "CC1(Cl)CCS(F)(F)(CBr)(C(C)(C)CCCBr)c2cc3c(Nc4ccc5ncsc5c4)c#cnc3cc2O1",
                    1.0
                ],
                [
                    "CC1(CCCCl)CCS12(F)(F)CCCOc1cc3nc#cc(Nc4ccc5ncsc5c4)c3cc12",
                    1.0
                ],
                [
                    "CC1(CCCCl)CCCS12(F)(F)CCCOc1cc3nc#cc(Nc4ccc5ncsc5c4)c3cc12",
                    1.0
                ],
                [
                    "CC1(CCCBr)CCCS12(F)(F)CCCOc1cc3nc#cc(Nc4ccc5ncsc5c4)c3cc12",
                    1.0
                ],
                [
                    "CC1(CCC(Cl)Br)CCCS12(F)(F)CCCOc1cc3nc#cc(Nc4ccc5ncsc5c4)c3cc12",
                    1.0
                ],
                [
                    "CC1(CC=CCl)CCCS12(F)(F)CCCOc1cc3nc#cc(Nc4ccc5ncsc5c4)c3cc12",
                    1.0
                ],
                [
                    "CC1(C)CCC(Cl)(Br)CS12(F)(F)CCCOc1cc3nc#cc(Nc4ccc5ncsc5c4)c3cc12",
                    1.0
                ],
                [
                    "CC1(C)CCC#CS12(F)(F)CCCOc1cc3nc#cc(Nc4ccc5ncsc5c4)c3cc12",
                    1.0
                ],
                [
                    "CC1(C)CC=CS12(F)(F)CCCOc1cc3nc#cc(Nc4ccc5ncsc5c4)c3cc12",
                    1.0
                ],
                [
                    "CC(Cl)S1(F)(F)(C2(CCBr)CC2)CCCOc2cc3nc#cc(Nc4ccc5ncsc5c4)c3cc21",
                    1.0
                ],
                [
                    "CC(Cl)CC(C)(C)S1(F)(F)(CBr)CCCOc2cc3nc#cc(Nc4ccc5ncsc5c4)c3cc21",
                    1.0
                ],
                [
                    "CC(CCl)(CCCCl)S1(F)(F)(CCl)CCCOc2cc3nc#cc(Nc4ccc5ncsc5c4)c3cc21",
                    1.0
                ],
                [
                    "CC(CCl)(CCCCl)S1(F)(F)(CBr)CCCOc2cc3nc#cc(Nc4ccc5ncsc5c4)c3cc21",
                    1.0
                ],
                [
                    "CC(CCl)(CCCCl)S1(F)(F)(C(Cl)Br)CCCOc2cc3nc#cc(Nc4ccc5ncsc5c4)c3cc21",
                    1.0
                ],
                [
                    "CC(CCl)(CCC(Cl)Br)S1(F)(F)(CBr)CCCOc2cc3nccc(Nc4ccc5ncsc5c4)c3cc21",
                    1.0
                ],
                [
                    "CC(CCl)(CCBr)S1(C)(F)(F)CCCOc2cc3nc#cc(Nc4ccc5ncsc5c4)c3cc21",
                    1.0
                ],
                [
                    "CC(CBr)(CCC(Cl)Br)S1(C)(F)(F)CCCOc2cc3nc#cc(Nc4ccc5ncsc5c4)c3cc21",
                    1.0
                ],
                [
                    "CC(C)(CCCCl)S1(F)(F)(CCl)CCCOc2cc3nc#cc(Nc4ccc5ncsc5c4)c3cc21",
                    1.0
                ],
                [
                    "CC(C)(CCCCl)S1(F)(F)(C(Cl)Cl)CCCOc2cc3nc#cc(Nc4ccc5ncsc5c4)c3cc21",
                    1.0
                ],
                [
                    "CC(C)(CCCCl)S1(F)(F)(C(Cl)Br)CCCOc2cc3nc#cc(Nc4ccc5ncsc5c4)c3cc21",
                    1.0
                ],
                [
                    "CC(C)(CCCCl)S1(C)(F)(F)CCCOc2cc3nc#cc(Nc4ccc5ncsc5c4)c3cc21",
                    1.0
                ],
                [
                    "CC(C)(CCCBr)S1(F)(F)(CBr)CCCOc2cc3nc#cc(Nc4ccc5ncsc5c4)c3cc21",
                    1.0
                ],
                [
                    "CC(C)(CCCBr)S1(C)(F)(F)CCCOc2cc3nccc(Nc4ccc5ncsc5c4)c3cc21",
                    1.0
                ],
                [
                    "CC(C)(CCCBr)S1(C)(F)(F)CCCOc2cc3nc#cc(Nc4ccc5ncsc5c4)c3cc21",
                    1.0
                ],
                [
                    "CC(C)(CCC(Cl)Cl)S1(F)(F)(CBr)CCCOc2cc3nc#cc(Nc4ccc5ncsc5c4)c3cc21",
                    1.0
                ],
                [
                    "CC(C)(CCC(Cl)Cl)S1(F)(F)(C(Cl)Br)CCCOc2cc3nc#cc(Nc4ccc5ncsc5c4)c3cc21",
                    1.0
                ],
                [
                    "CC(C)(CCC(Cl)Br)S1(F)(F)(CCl)CCCOc2cc3nc#cc(Nc4ccc5ncsc5c4)c3cc21",
                    1.0
                ],
                [
                    "CC(C)(CCC(Cl)Br)S1(C)(F)(F)CCCOc2cc3nccc(Nc4ccc5ncsc5c4)c3cc21",
                    1.0
                ],
                [
                    "CC(C)(CCC(Cl)Br)S1(C)(F)(F)CCCOc2cc3nc#cc(Nc4ccc5ncsc5c4)c3cc21",
                    1.0
                ],
                [
                    "CC(C)(CCC(Cl)(Cl)Br)S1(F)(F)(CBr)CCCOc2cc3nccc(Nc4ccc5ncsc5c4)c3cc21",
                    1.0
                ],
                [
                    "CC(C)(CCC(Br)Br)S1(C)(F)(F)CCCOc2cc3nc#cc(Nc4ccc5ncsc5c4)c3cc21",
                    1.0
                ],
                [
                    "CC(C)(CCBr)S1(F)(F)(CBr)CCCOc2cc3nc#cc(Nc4ccc5ncsc5c4)c3cc21",
                    1.0
                ],
                [
                    "CC(C)(CCBr)S1(C)(F)(F)CCCOc2cc3nccc(Nc4ccc5ncsc5c4)c3cc21",
                    1.0
                ],
                [
                    "CC(C)(CCBr)S1(C)(F)(F)CCCOc2cc3nc#cc(Nc4ccc5ncsc5c4)c3cc21",
                    1.0
                ],
                [
                    "CC(C)(CC=CCl)S1(F)(F)(CCl)CCCOc2cc3nc#cc(Nc4ccc5ncsc5c4)c3cc21",
                    1.0
                ],
                [
                    "CC(C)(CC(Br)CBr)S1(F)(F)(CBr)CCCOc2cc3nc#cc(Nc4ccc5ncsc5c4)c3cc21",
                    1.0
                ],
                [
                    "CC(C)(CC(Br)CBr)S1(C)(F)(F)CCCOc2cc3nc#cc(Nc4ccc5ncsc5c4)c3cc21",
                    1.0
                ],
                [
                    "CC(C)(CC#CBr)S1(C)(F)(F)CCCOc2cc3nc#cc(Nc4ccc5ncsc5c4)c3cc21",
                    1.0
                ],
                [
                    "CC(C)(C)S1(C)(F)(F)CCCOc2cc3nc#cc(Nc4ccc5ncsc5c4)c3cc21",
                    1.0
                ],
                [
                    "CC(Br)CCS1(C)(F)(F)CCCOc2cc3nc#cc(Nc4ccc5ncsc5c4)c3cc21",
                    1.0
                ],
                [
                    "CC(Br)CC(C)(CBr)S1(F)(F)(CBr)CCCOc2cc3nc#cc(Nc4ccc5ncsc5c4)c3cc21",
                    1.0
                ],
                [
                    "CC(Br)CC(C)(C)S1(F)(F)(CCl)CCCOc2cc3nc#cc(Nc4ccc5ncsc5c4)c3cc21",
                    1.0
                ],
                [
                    "CC(Br)CC(C)(C)S1(C)(F)(F)CCCOc2cc3nc#cc(Nc4ccc5ncsc5c4)c3cc21",
                    1.0
                ],
                [
                    "CC#CS1(F)(F)(C(C)(CCl)CBr)CCCOc2cc3nc#cc(Nc4ccc5ncsc5c4)c3cc21",
                    1.0
                ],
                [
                    "CC#CS1(F)(F)(C(C)(CBr)CBr)CCCOc2cc3nc#cc(Nc4ccc5ncsc5c4)c3cc21",
                    1.0
                ],
                [
                    "CC#CS1(F)(F)(C(C)(C)CBr)CCCOc2cc3nc#cc(Nc4ccc5ncsc5c4)c3cc21",
                    1.0
                ],
                [
                    "CC#CS1(F)(F)(C(C)(C)C)CCCOc2cc3nc#cc(Nc4ccc5ncsc5c4)c3cc21",
                    1.0
                ],
                [
                    "C=CS1(F)(F)(C(C)(C)C)CCCOc2cc3nc#cc(Nc4ccc5ncsc5c4)c3cc21",
                    1.0
                ],
                [
                    "C=CCC1(S2(C)(F)(F)CCCOc3cc4nc#cc(Nc5ccc6ncsc6c5)c4cc32)CC1",
                    1.0
                ],
                [
                    "C=CCC(C)(CC)S1(F)(F)(CCl)CCCOc2cc3nc#cc(Nc4ccc5ncsc5c4)c3cc21",
                    1.0
                ],
                [
                    "C=CCC(C)(CC)S1(F)(F)(CCl)CC(Cl)(Br)COc2cc3nc#cc(Nc4ccc5ncsc5c4)c3cc21",
                    1.0
                ],
                [
                    "C#CS1(F)(F)(C(C)(C)CBr)CCCOc2cc3nc#cc(Nc4ccc5ncsc5c4)c3cc21",
                    1.0
                ],
                [
                    "C#CS1(F)(F)(C(C)(C)C)CCCOc2cc3nc#cc(Nc4ccc5ncsc5c4)c3cc21",
                    1.0
                ]
            ],
            "execution_time": 96.15688920021057,
            "number_scoring_function_calls": 1000,
            "metadata": {
                "top_1": 1.0,
                "top_10": 1.0,
                "top_100": 1.0,
                "internal_similarity_max": 0.958904109589041,
                "internal_similarity_mean": 0.6206799631778102,
                "internal_similarity_histogram_density": [
                    [
                        0.1,
                        0.0,
                        0.007999999999999997,
                        0.12200000000000003,
                        1.08,
                        1.7139999999999986,
                        5.292000000000002,
                        1.2140000000000002,
                        0.4360000000000001,
                        0.034
                    ]
                ],
                "internal_similarity_histogram_bins": [
                    [
                        0.0,
                        0.1,
                        0.2,
                        0.30000000000000004,
                        0.4,
                        0.5,
                        0.6000000000000001,
                        0.7000000000000001,
                        0.8,
                        0.9,
                        1.0
                    ]
                ]
            }
        }
    ]
}
