# Supplementary material for: EvoMol: a flexible and interpretable evolutionary algorithm for unbiased de novo molecular generation
Source: J Cheminform. 2020 Sep 16;12:55. doi: 10.1186/s13321-020-00458-z (PMC7494000; doi:10.1186/s13321-020-00458-z)
Supplement: Supplementary file 2 — Additional file 2. Archive of the GuacaMol benchmarks experiments. [file 13321_2020_458_MOESM2_ESM.xz › GuacaMol_JSON/Primary actions/output_v2_3.json]

{
    "guacamol_version": "0.5.0",
    "benchmark_suite_version": "v2",
    "timestamp": "20200422-1440",
    "results": [
        {
            "benchmark_name": "Celecoxib rediscovery",
            "score": 0.7710843373493976,
            "optimized_molecules": [
                [
                    "Cc1ccc(-n2c(-c3ccc(S(N)(=O)=O)cc3)cc(C(F)(F)F)nc2=O)cc1",
                    0.7710843373493976
                ]
            ],
            "execution_time": 106614.21317839622,
            "number_scoring_function_calls": 4975672,
            "metadata": {
                "top_1": 0.7710843373493976,
                "internal_similarity_max": 0.0,
                "internal_similarity_mean": 0.0,
                "internal_similarity_histogram_density": [
                    [
                        10.0,
                        0.0,
                        0.0,
                        0.0,
                        0.0,
                        0.0,
                        0.0,
                        0.0,
                        0.0,
                        0.0
                    ]
                ],
                "internal_similarity_histogram_bins": [
                    [
                        0.0,
                        0.1,
                        0.2,
                        0.30000000000000004,
                        0.4,
                        0.5,
                        0.6000000000000001,
                        0.7000000000000001,
                        0.8,
                        0.9,
                        1.0
                    ]
                ]
            }
        },
        {
            "benchmark_name": "Troglitazone rediscovery",
            "score": 0.8041237113402062,
            "optimized_molecules": [
                [
                    "Cc1c(C)c2c(c(C)c1O)CCC(C)(CCc1ccc(OCC3SC(=O)NC3=O)cc1)O2",
                    0.8041237113402062
                ]
            ],
            "execution_time": 424625.0146975517,
            "number_scoring_function_calls": 14387678,
            "metadata": {
                "top_1": 0.8041237113402062,
                "internal_similarity_max": 0.0,
                "internal_similarity_mean": 0.0,
                "internal_similarity_histogram_density": [
                    [
                        10.0,
                        0.0,
                        0.0,
                        0.0,
                        0.0,
                        0.0,
                        0.0,
                        0.0,
                        0.0,
                        0.0
                    ]
                ],
                "internal_similarity_histogram_bins": [
                    [
                        0.0,
                        0.1,
                        0.2,
                        0.30000000000000004,
                        0.4,
                        0.5,
                        0.6000000000000001,
                        0.7000000000000001,
                        0.8,
                        0.9,
                        1.0
                    ]
                ]
            }
        },
        {
            "benchmark_name": "Thiothixene rediscovery",
            "score": 1.0,
            "optimized_molecules": [
                [
                    "CN1CCN(CCC=C2c3ccccc3Sc3ccc(S(=O)(=O)N(C)C)cc32)CC1",
                    1.0
                ]
            ],
            "execution_time": 6.553701639175415,
            "number_scoring_function_calls": 1000,
            "metadata": {
                "top_1": 1.0,
                "internal_similarity_max": 0.0,
                "internal_similarity_mean": 0.0,
                "internal_similarity_histogram_density": [
                    [
                        10.0,
                        0.0,
                        0.0,
                        0.0,
                        0.0,
                        0.0,
                        0.0,
                        0.0,
                        0.0,
                        0.0
                    ]
                ],
                "internal_similarity_histogram_bins": [
                    [
                        0.0,
                        0.1,
                        0.2,
                        0.30000000000000004,
                        0.4,
                        0.5,
                        0.6000000000000001,
                        0.7000000000000001,
                        0.8,
                        0.9,
                        1.0
                    ]
                ]
            }
        },
        {
            "benchmark_name": "Aripiprazole similarity",
            "score": 1.0,
            "optimized_molecules": [
                [
                    "[SH]#[SH]=C1CCc2ccc(OCCCCN3CCN(c4cccc(Cl)c4Cl)CC3)cc21",
                    1.0
                ],
                [
                    "S[SH]=C1CCc2ccc(OCCCCN3CCN(c4cccc(Cl)c4Cl)CC3)cc21",
                    1.0
                ],
                [
                    "SS1=CCCc2ccc(OCCCCN3CCN(c4cccc(Cl)c4Cl)CC3)cc2N1",
                    1.0
                ],
                [
                    "SP=C1CCc2ccc(OCCCCN3CCN(c4cccc(Cl)c4Cl)CC3)cc21",
                    1.0
                ],
                [
                    "SN=C1CCc2ccc(OCCCCN3CCN(c4cccc(Cl)c4Cl)CC3)cc21",
                    1.0
                ],
                [
                    "S=S=C1CCc2ccc(OCCCCN3CCN(c4cccc(Cl)c4Cl)CC3)cc21",
                    1.0
                ],
                [
                    "S=C1CCc2ccc(OCCCCN3CCN(c4cccc(Cl)c4Cl)CC3)cc21",
                    1.0
                ],
                [
                    "P[SH]=C1CCc2ccc(OCCCCN3CCN(c4cccc(Cl)c4Cl)CC3)cc21",
                    1.0
                ],
                [
                    "PS12(Cl)=C(CCc3ccc(OCCCCN4CCN(c5cccc(Cl)c5Cl)CC4)cc3N1)O2",
                    1.0
                ],
                [
                    "PP=C1CCc2ccc(OCCCCN3CCN(c4cccc(Cl)c4Cl)CC3)cc21",
                    1.0
                ],
                [
                    "PN=C1CCc2ccc(OCCCCN3CCN(c4cccc(Cl)c4Cl)CC3)cc21",
                    1.0
                ],
                [
                    "PC1=[SH]Nc2cc(OCCCCN3CCN(c4cccc(Cl)c4Cl)CC3)ccc2CC1",
                    1.0
                ],
                [
                    "PC1=S(Cl)Nc2cc(OCCCCN3CCN(c4cccc(Cl)c4Cl)CC3)ccc2CC1",
                    1.0
                ],
                [
                    "P=S=C1CCc2ccc(OCCCCN3CCN(c4cccc(Cl)c4Cl)CC3)cc21",
                    1.0
                ],
                [
                    "P=C1CCc2ccc(OCCCCN3CCN(c4cccc(Cl)c4Cl)CC3)cc21",
                    1.0
                ],
                [
                    "P=C1CCc2cc(OCCCCN3CCN(c4cccc(Cl)c4Cl)CC3)ccc21",
                    1.0
                ],
                [
                    "P#[SH]=C1CCc2ccc(OCCCCN3CCN(c4cccc(Cl)c4Cl)CC3)cc21",
                    1.0
                ],
                [
                    "O[SH]=C1CCc2ccc(OCCCCN3CCN(c4cccc(Cl)c4Cl)CC3)cc21",
                    1.0
                ],
                [
                    "OS[SH]12=C(CCc3ccc(OCCCCN4CCN(c5cccc(Cl)c5Cl)CC4)cc3N1)O2",
                    1.0
                ],
                [
                    "OS1=CCCc2ccc(OCCCCN3CCN(c4cccc(Cl)c4Cl)CC3)cc2N1",
                    1.0
                ],
                [
                    "OP=C1CCc2ccc(OCCCCN3CCN(c4cccc(Cl)c4Cl)CC3)cc21",
                    1.0
                ],
                [
                    "ON=C1CCc2ccc(OCCCCN3CCN(c4cccc(Cl)c4Cl)CC3)cc21",
                    1.0
                ],
                [
                    "O=[SH][SH]=C1CCc2ccc(OCCCCN3CCN(c4cccc(Cl)c4Cl)CC3)cc21",
                    1.0
                ],
                [
                    "O=[SH]1=[SH](=C2CCc3ccc(OCCCCN4CCN(c5cccc(Cl)c5Cl)CC4)cc32)N1",
                    1.0
                ],
                [
                    "O=[SH](S)=C1CCc2ccc(OCCCCN3CCN(c4cccc(Cl)c4Cl)CC3)cc21",
                    1.0
                ],
                [
                    "O=[SH](P)=C1CCc2ccc(OCCCCN3CCN(c4cccc(Cl)c4Cl)CC3)cc21",
                    1.0
                ],
                [
                    "O=[SH](O)=C1CCc2ccc(OCCCCN3CCN(c4cccc(Cl)c4Cl)CC3)cc21",
                    1.0
                ],
                [
                    "O=[SH](F)=C1CCc2ccc(OCCCCN3CCN(c4cccc(Cl)c4Cl)CC3)cc21",
                    1.0
                ],
                [
                    "O=[SH](Cl)=C1CCc2ccc(OCCCCN3CCN(c4cccc(Cl)c4Cl)CC3)cc21",
                    1.0
                ],
                [
                    "O=[SH](Br)=C1CCc2ccc(OCCCCN3CCN(c4cccc(Cl)c4Cl)CC3)cc21",
                    1.0
                ],
                [
                    "O=[SH]#[SH]=C1CCc2ccc(OCCCCN3CCN(c4cccc(Cl)c4Cl)CC3)cc21",
                    1.0
                ],
                [
                    "O=S=S=C1CCc2ccc(OCCCCN3CCN(c4cccc(Cl)c4Cl)CC3)cc21",
                    1.0
                ],
                [
                    "O=S=C1CCc2ccc(OCCCCN3CCN(c4cccc(Cl)c4Cl)CC3)cc21",
                    1.0
                ],
                [
                    "O=S1NS1=C1CCc2ccc(OCCCCN3CCN(c4cccc(Cl)c4Cl)CC3)cc21",
                    1.0
                ],
                [
                    "O=S1(=C2CCc3ccc(OCCCCN4CCN(c5cccc(Cl)c5Cl)CC4)cc32)NS1",
                    1.0
                ],
                [
                    "O=S1(=C2CCc3ccc(OCCCCN4CCN(c5cccc(Cl)c5Cl)CC4)cc32)NP1",
                    1.0
                ],
                [
                    "O=S1(=C2CCc3ccc(OCCCCN4CCN(c5cccc(Cl)c5Cl)CC4)cc32)NO1",
                    1.0
                ],
                [
                    "O=S1(=C2CCc3ccc(OCCCCN4CCN(c5cccc(Cl)c5Cl)CC4)cc32)NN1",
                    1.0
                ],
                [
                    "O=S1(=C2CCc3ccc(OCCCCN4CCN(c5cccc(Cl)c5Cl)CC4)cc32)CN1",
                    1.0
                ],
                [
                    "O=S(=S)=C1CCc2ccc(OCCCCN3CCN(c4cccc(Cl)c4Cl)CC3)cc21",
                    1.0
                ],
                [
                    "O=S(=P)=C1CCc2ccc(OCCCCN3CCN(c4cccc(Cl)c4Cl)CC3)cc21",
                    1.0
                ],
                [
                    "O=S(=O)=C1CCc2ccc(OCCCCN3CCN(c4cccc(Cl)c4Cl)CC3)cc21",
                    1.0
                ],
                [
                    "O=C[SH]=C1CCc2ccc(OCCCCN3CCN(c4cccc(Cl)c4Cl)CC3)cc21",
                    1.0
                ],
                [
                    "O=CP=C1CCc2ccc(OCCCCN3CCN(c4cccc(Cl)c4Cl)CC3)cc21",
                    1.0
                ],
                [
                    "O=C=S=C1CCc2ccc(OCCCCN3CCN(c4cccc(Cl)c4Cl)CC3)cc21",
                    1.0
                ],
                [
                    "O=C=C1CCc2cc(OCCCCN3CCN(c4cccc(Cl)c4Cl)CC3)ccc21",
                    1.0
                ],
                [
                    "O=C1Cc2ccc(OCCCCN3CCN(c4cccc(Cl)c4Cl)CC3)cc21",
                    1.0
                ],
                [
                    "O=C1Cc2cc(OCCCCN3CCN(c4cccc(Cl)c4Cl)CC3)ccc21",
                    1.0
                ],
                [
                    "N[SH]=C1CCc2ccc(OCCCCN3CCN(c4cccc(Cl)c4Cl)CC3)cc21",
                    1.0
                ],
                [
                    "N[SH](=O)=C1CCc2ccc(OCCCCN3CCN(c4cccc(Cl)c4Cl)CC3)cc21",
                    1.0
                ],
                [
                    "NS12(Cl)=C(CCc3ccc(OCCCCN4CCN(c5cccc(Cl)c5Cl)CC4)cc3N1)O2",
                    1.0
                ],
                [
                    "NP=C1CCc2ccc(OCCCCN3CCN(c4cccc(Cl)c4Cl)CC3)cc21",
                    1.0
                ],
                [
                    "NN=C1CCc2ccc(OCCCCN3CCN(c4cccc(Cl)c4Cl)CC3)cc21",
                    1.0
                ],
                [
                    "N=S=C1CCc2ccc(OCCCCN3CCN(c4cccc(Cl)c4Cl)CC3)cc21",
                    1.0
                ],
                [
                    "N=S(=O)=C1CCc2ccc(OCCCCN3CCN(c4cccc(Cl)c4Cl)CC3)cc21",
                    1.0
                ],
                [
                    "N=C1CCc2ccc(OCCCCN3CCN(c4cccc(Cl)c4Cl)CC3)cc21",
                    1.0
                ],
                [
                    "N#[SH]=C1CCc2ccc(OCCCCN3CCN(c4cccc(Cl)c4Cl)CC3)cc21",
                    1.0
                ],
                [
                    "F[SH]=C1CCc2ccc(OCCCCN3CCN(c4cccc(Cl)c4Cl)CC3)cc21",
                    1.0
                ],
                [
                    "F[SH]12=C(CCc3ccc(OCCCCN4CCN(c5cccc(Cl)c5Cl)CC4)cc3N1)O2",
                    1.0
                ],
                [
                    "FS12(Br)=C(CCc3ccc(OCCCCN4CCN(c5cccc(Cl)c5Cl)CC4)cc3N1)O2",
                    1.0
                ],
                [
                    "FPC1=[SH]Nc2cc(OCCCCN3CCN(c4cccc(Cl)c4Cl)CC3)ccc2CC1",
                    1.0
                ],
                [
                    "FP=C1CCc2ccc(OCCCCN3CCN(c4cccc(Cl)c4Cl)CC3)cc21",
                    1.0
                ],
                [
                    "FN=C1CCc2ccc(OCCCCN3CCN(c4cccc(Cl)c4Cl)CC3)cc21",
                    1.0
                ],
                [
                    "Clc1cccc(N2CCN(CCCCOc3ccc4c(c3)N[SH]=CCC4)CC2)c1Cl",
                    1.0
                ],
                [
                    "Clc1cccc(N2CCN(CCCCOc3ccc4c(c3)N[SH]3(Cl)=C(CC4)O3)CC2)c1Cl",
                    1.0
                ],
                [
                    "Clc1cccc(N2CCN(CCCCOc3ccc4c(c3)NS3=C(CC4)O3)CC2)c1Cl",
                    1.0
                ],
                [
                    "Clc1cccc(N2CCN(CCCCOc3ccc4c(c3)NS(Cl)=CCC4)CC2)c1Cl",
                    1.0
                ],
                [
                    "Clc1cccc(N2CCN(CCCCOc3ccc4c(c3)NS(Br)=CCC4)CC2)c1Cl",
                    1.0
                ],
                [
                    "Clc1cccc(N2CCN(CCCCOc3ccc4c(c3)NCCC4)CC2)c1Cl",
                    1.0
                ],
                [
                    "Clc1cccc(N2CCN(CCCCOc3ccc4c(c3)CCC4)CC2)c1Cl",
                    1.0
                ],
                [
                    "Clc1cccc(N2CCN(CCCCOc3ccc4c(c3)CC4)CC2)c1Cl",
                    1.0
                ],
                [
                    "Clc1cccc(N2CCN(CCCCOc3ccc4c(c3)C4)CC2)c1Cl",
                    1.0
                ],
                [
                    "Clc1cccc(N2CCN(CCCCOc3ccc4c(c3)C(=[SH]Br)CC4)CC2)c1Cl",
                    1.0
                ],
                [
                    "Clc1cccc(N2CCN(CCCCOc3ccc4c(c3)C(=[SH]3=[SH]N3)CC4)CC2)c1Cl",
                    1.0
                ],
                [
                    "Clc1cccc(N2CCN(CCCCOc3ccc4c(c3)C(=[SH]3=PN3)CC4)CC2)c1Cl",
                    1.0
                ],
                [
                    "Clc1cccc(N2CCN(CCCCOc3ccc4c(c3)C(=[SH]3=NN3)CC4)CC2)c1Cl",
                    1.0
                ],
                [
                    "Clc1cccc(N2CCN(CCCCOc3ccc4c(c3)C(=[SH]3=CN3)CC4)CC2)c1Cl",
                    1.0
                ],
                [
                    "Clc1cccc(N2CCN(CCCCOc3ccc4c(c3)C(=S3NS3)CC4)CC2)c1Cl",
                    1.0
                ],
                [
                    "Clc1cccc(N2CCN(CCCCOc3ccc4c(c3)C(=S3NP3)CC4)CC2)c1Cl",
                    1.0
                ],
                [
                    "Clc1cccc(N2CCN(CCCCOc3ccc4c(c3)C(=S3NO3)CC4)CC2)c1Cl",
                    1.0
                ],
                [
                    "Clc1cccc(N2CCN(CCCCOc3ccc4c(c3)C(=S3NN3)CC4)CC2)c1Cl",
                    1.0
                ],
                [
                    "Clc1cccc(N2CCN(CCCCOc3ccc4c(c3)C(=S3CN3)CC4)CC2)c1Cl",
                    1.0
                ],
                [
                    "Clc1cccc(N2CCN(CCCCOc3ccc4c(c3)C(=S3#SN3)CC4)CC2)c1Cl",
                    1.0
                ],
                [
                    "Clc1cccc(N2CCN(CCCCOc3ccc4c(c3)C(=S3#CN3)CC4)CC2)c1Cl",
                    1.0
                ],
                [
                    "Clc1cccc(N2CCN(CCCCOc3ccc4c(c3)C(=PBr)CC4)CC2)c1Cl",
                    1.0
                ],
                [
                    "Clc1cccc(N2CCN(CCCCOc3ccc4c(c3)C(=NBr)CC4)CC2)c1Cl",
                    1.0
                ],
                [
                    "Cl[SH]=C1CCc2ccc(OCCCCN3CCN(c4cccc(Cl)c4Cl)CC3)cc21",
                    1.0
                ],
                [
                    "ClP=C1CCc2ccc(OCCCCN3CCN(c4cccc(Cl)c4Cl)CC3)cc21",
                    1.0
                ],
                [
                    "ClN=C1CCc2ccc(OCCCCN3CCN(c4cccc(Cl)c4Cl)CC3)cc21",
                    1.0
                ],
                [
                    "C[SH]=C1CCc2ccc(OCCCCN3CCN(c4cccc(Cl)c4Cl)CC3)cc21",
                    1.0
                ],
                [
                    "C[SH]12=C(CCc3ccc(OCCCCN4CCN(c5cccc(Cl)c5Cl)CC4)cc3N1)O2",
                    1.0
                ],
                [
                    "C[SH](=O)=C1CCc2ccc(OCCCCN3CCN(c4cccc(Cl)c4Cl)CC3)cc21",
                    1.0
                ],
                [
                    "CP=C1CCc2ccc(OCCCCN3CCN(c4cccc(Cl)c4Cl)CC3)cc21",
                    1.0
                ],
                [
                    "CN=C1CCc2ccc(OCCCCN3CCN(c4cccc(Cl)c4Cl)CC3)cc21",
                    1.0
                ],
                [
                    "CC1=[SH]Nc2cc(OCCCCN3CCN(c4cccc(Cl)c4Cl)CC3)ccc2CC1",
                    1.0
                ],
                [
                    "CC1=S(S)Nc2cc(OCCCCN3CCN(c4cccc(Cl)c4Cl)CC3)ccc2CC1",
                    1.0
                ],
                [
                    "C=S=C1CCc2ccc(OCCCCN3CCN(c4cccc(Cl)c4Cl)CC3)cc21",
                    1.0
                ],
                [
                    "C=S(=O)=C1CCc2ccc(OCCCCN3CCN(c4cccc(Cl)c4Cl)CC3)cc21",
                    1.0
                ],
                [
                    "C=C1CCc2cc(OCCCCN3CCN(c4cccc(Cl)c4Cl)CC3)ccc21",
                    1.0
                ],
                [
                    "C#[SH]=C1CCc2ccc(OCCCCN3CCN(c4cccc(Cl)c4Cl)CC3)cc21",
                    1.0
                ]
            ],
            "execution_time": 5.1263344287872314,
            "number_scoring_function_calls": 1000,
            "metadata": {
                "top_1": 1.0,
                "top_10": 1.0,
                "top_100": 1.0,
                "internal_similarity_max": 0.9183673469387755,
                "internal_similarity_mean": 0.6641685097012126,
                "internal_similarity_histogram_density": [
                    [
                        0.1,
                        0.0,
                        0.0,
                        0.0,
                        0.0,
                        2.0559999999999983,
                        4.974000000000001,
                        2.3940000000000006,
                        0.4740000000000001,
                        0.0020000000000000005
                    ]
                ],
                "internal_similarity_histogram_bins": [
                    [
                        0.0,
                        0.1,
                        0.2,
                        0.30000000000000004,
                        0.4,
                        0.5,
                        0.6000000000000001,
                        0.7000000000000001,
                        0.8,
                        0.9,
                        1.0
                    ]
                ]
            }
        },
        {
            "benchmark_name": "Albuterol similarity",
            "score": 1.0,
            "optimized_molecules": [
                [
                    "Oc1cc(C(O)CNC2(P)CC2)ccc1CS",
                    1.0
                ],
                [
                    "NPc1ccc(S)c(C(O)CNC(P)CP)c1",
                    1.0
                ],
                [
                    "NPc1cc(C(O)CNC(P)CP)ccc1S",
                    1.0
                ],
                [
                    "Cc1ccc(S)c(C(O)CNC(C)(C)P)c1",
                    1.0
                ],
                [
                    "Cc1ccc(C(S)CNC(C)(C)P)cc1O",
                    1.0
                ],
                [
                    "Cc1ccc(C(O)CNC(C)(C)P)cc1S",
                    1.0
                ],
                [
                    "Cc1ccc(C(O)CNC(C)(C)P)cc1PO",
                    1.0
                ],
                [
                    "Cc1ccc(C(O)CNC(C)(C)P)cc1O",
                    1.0
                ],
                [
                    "Cc1cc(S)c(C(O)CNC(C)(C)P)cc1PO",
                    1.0
                ],
                [
                    "Cc1cc(C(O)CNC(C)(C)P)ccc1CS",
                    1.0
                ],
                [
                    "Cc1cc(C(O)CNC(C)(C)P)ccc1CO",
                    1.0
                ],
                [
                    "Cc1cc(C(O)CNC(C)(C)P)cc(O)c1CS",
                    1.0
                ],
                [
                    "Cc1c(O)cccc1C(O)CNC(C)(P)P",
                    1.0
                ],
                [
                    "CPc1ccc(S)c(C(O)CNC(C)(P)CS)c1",
                    1.0
                ],
                [
                    "CPc1ccc(S)c(C(O)CNC(C)(C)P)c1",
                    1.0
                ],
                [
                    "CPP(N)c1ccc(S)c(C(O)CNC(C)(C)P)c1",
                    1.0
                ],
                [
                    "CPC(C)(C)NCC(O)c1ccc(CS)cc1O",
                    1.0
                ],
                [
                    "CPC(C)(C)NCC(O)c1cc(O)cc(CS)c1",
                    1.0
                ],
                [
                    "CP(S)c1ccc(S)c(C(O)CNC(C)(P)CS)c1",
                    1.0
                ],
                [
                    "CP(S)c1ccc(S)c(C(O)CNC(C)(P)CCl)c1",
                    1.0
                ],
                [
                    "CP(S)c1ccc(S)c(C(O)CNC(C)(C)P)c1",
                    1.0
                ],
                [
                    "CP(NS)c1ccc(S)c(C(O)CNC(C)(C)P)c1",
                    1.0
                ],
                [
                    "CP(NCl)c1ccc(S)c(C(O)CNC(C)(C)P)c1",
                    1.0
                ],
                [
                    "CP(N)c1ccc(S)c(C(O)CNC(C)(C)PF)c1",
                    1.0
                ],
                [
                    "CP(N)c1ccc(S)c(C(O)CNC(C)(C)P)c1",
                    1.0
                ],
                [
                    "CP(N)C(C)(C)NCC(O)c1ccc(S)c(PCl)c1",
                    1.0
                ],
                [
                    "CP(N)C(C)(C)NCC(O)c1ccc(S)c(P)c1",
                    1.0
                ],
                [
                    "CP(N)C(C)(C)NCC(O)c1cc(P)ccc1S",
                    1.0
                ],
                [
                    "CP(Cl)P(N)c1ccc(S)c(C(O)CNC(C)(C)P)c1",
                    1.0
                ],
                [
                    "CNPc1ccc(S)c(C(O)CNC(C)(C)P)c1",
                    1.0
                ],
                [
                    "CNP(C)c1ccc(S)c(C(O)CNC(C)(C)P)c1",
                    1.0
                ],
                [
                    "CCPP(N)c1ccc(S)c(C(O)CNC(C)(C)P)c1",
                    1.0
                ],
                [
                    "CCC(C)(NCC(O)c1ccc(CS)c(O)c1)P(F)P",
                    1.0
                ],
                [
                    "CC=PP(N)c1ccc(S)c(C(O)CNC(C)(C)P)c1",
                    1.0
                ],
                [
                    "CC1(P)NCC(O)c2cc(ccc2S)PC1S",
                    1.0
                ],
                [
                    "CC(P)NCC(O)c1ccc(CS)c(S)c1",
                    1.0
                ],
                [
                    "CC(P)NCC(O)c1ccc(CS)c(O)c1",
                    1.0
                ],
                [
                    "CC(P)NCC(O)c1cc(PN)ccc1S",
                    1.0
                ],
                [
                    "CC(P)NCC(O)c1cc(P(N)P)ccc1S",
                    1.0
                ],
                [
                    "CC(P)(NCC(O)c1ccc(S)c(P(P)Cl)c1)PN",
                    1.0
                ],
                [
                    "CC(P)(CS)NCC(O)c1cc(PS)ccc1S",
                    1.0
                ],
                [
                    "CC(P)(CS)NCC(O)c1cc(P)ccc1S",
                    1.0
                ],
                [
                    "CC(P)(CP)NCC(O)c1ccc(CS)cc1S",
                    1.0
                ],
                [
                    "CC(P)(CO)NCC(O)c1ccc(CS)c(O)c1",
                    1.0
                ],
                [
                    "CC(P)(CN)NCC(O)c1ccc(CS)c(S)c1",
                    1.0
                ],
                [
                    "CC(P)(CF)NCC(O)c1ccc(CS)c(O)c1",
                    1.0
                ],
                [
                    "CC(P)(CF)NCC(O)c1cc(PN)ccc1S",
                    1.0
                ],
                [
                    "CC(NCC(O)c1ccc(CS)c(O)c1)PP",
                    1.0
                ],
                [
                    "CC(C)NCC(O)c1ccc(CS)c(S)c1",
                    1.0
                ],
                [
                    "CC(C)NCC(O)c1ccc(CS)c(O)c1",
                    1.0
                ],
                [
                    "CC(C)NCC(O)c1cc(PS)ccc1S",
                    1.0
                ],
                [
                    "CC(C)NCC(O)c1cc(PN)ccc1S",
                    1.0
                ],
                [
                    "CC(C)NCC(O)c1cc(P(N)P)ccc1S",
                    1.0
                ],
                [
                    "CC(C)NCC(O)c1cc(P(C)N)ccc1S",
                    1.0
                ],
                [
                    "CC(C)(P)NCCc1cc(PN)ccc1S",
                    1.0
                ],
                [
                    "CC(C)(P)NCC(S)c1ccc(CS)c(O)c1",
                    1.0
                ],
                [
                    "CC(C)(P)NCC(O)c1cccc(PN)c1",
                    1.0
                ],
                [
                    "CC(C)(P)NCC(O)c1ccc(S)c(PN)c1",
                    1.0
                ],
                [
                    "CC(C)(P)NCC(O)c1ccc(S)c(PCl)c1",
                    1.0
                ],
                [
                    "CC(C)(P)NCC(O)c1ccc(S)c(P(N)Cl)c1",
                    1.0
                ],
                [
                    "CC(C)(P)NCC(O)c1ccc(O)c(P(N)C=PBr)c1",
                    1.0
                ],
                [
                    "CC(C)(P)NCC(O)c1ccc(CS)cc1S",
                    1.0
                ],
                [
                    "CC(C)(P)NCC(O)c1ccc(CS)cc1O",
                    1.0
                ],
                [
                    "CC(C)(P)NCC(O)c1ccc(CS)cc1",
                    1.0
                ],
                [
                    "CC(C)(P)NCC(O)c1ccc(CS)c(S)c1",
                    1.0
                ],
                [
                    "CC(C)(P)NCC(O)c1ccc(CS)c(O)c1N",
                    1.0
                ],
                [
                    "CC(C)(P)NCC(O)c1ccc(CS)c(O)c1",
                    1.0
                ],
                [
                    "CC(C)(P)NCC(O)c1ccc(C(P)S)c(S)c1",
                    1.0
                ],
                [
                    "CC(C)(P)NCC(O)c1cc(PS)ccc1S",
                    1.0
                ],
                [
                    "CC(C)(P)NCC(O)c1cc(PS)c(P)cc1S",
                    1.0
                ],
                [
                    "CC(C)(P)NCC(O)c1cc(PP)ccc1S",
                    1.0
                ],
                [
                    "CC(C)(P)NCC(O)c1cc(PO)ccc1S",
                    1.0
                ],
                [
                    "CC(C)(P)NCC(O)c1cc(PNS)ccc1S",
                    1.0
                ],
                [
                    "CC(C)(P)NCC(O)c1cc(PNCl)ccc1S",
                    1.0
                ],
                [
                    "CC(C)(P)NCC(O)c1cc(PN)ccc1S",
                    1.0
                ],
                [
                    "CC(C)(P)NCC(O)c1cc(PF)ccc1S",
                    1.0
                ],
                [
                    "CC(C)(P)NCC(O)c1cc(PCl)ccc1S",
                    1.0
                ],
                [
                    "CC(C)(P)NCC(O)c1cc(P)ccc1S",
                    1.0
                ],
                [
                    "CC(C)(P)NCC(O)c1cc(P(O)Cl)ccc1S",
                    1.0
                ],
                [
                    "CC(C)(P)NCC(O)c1cc(P(N)PCl)ccc1S",
                    1.0
                ],
                [
                    "CC(C)(P)NCC(O)c1cc(P(N)PC=S)ccc1S",
                    1.0
                ],
                [
                    "CC(C)(P)NCC(O)c1cc(P(N)P)ccc1S",
                    1.0
                ],
                [
                    "CC(C)(P)NCC(O)c1cc(P(N)CP)ccc1S",
                    1.0
                ],
                [
                    "CC(C)(P)NCC(O)c1cc(P(N)CBr)ccc1S",
                    1.0
                ],
                [
                    "CC(C)(P)NCC(O)c1cc(P(N)C=PBr)ccc1S",
                    1.0
                ],
                [
                    "CC(C)(P)NCC(O)c1cc(P(N)C=P)ccc1S",
                    1.0
                ],
                [
                    "CC(C)(P)NCC(O)c1cc(P(N)C(=P)Br)ccc1S",
                    1.0
                ],
                [
                    "CC(C)(P)NCC(O)c1c(S)ccc(PN)c1F",
                    1.0
                ],
                [
                    "CC(C)(P)NCC(C)(O)c1cc(PN)ccc1S",
                    1.0
                ],
                [
                    "CC(C)(NCC(O)c1ccc(S)c(PCl)c1)PN",
                    1.0
                ],
                [
                    "CC(C)(NCC(O)c1ccc(S)c(P)c1)PN",
                    1.0
                ],
                [
                    "CC(C)(NCC(O)c1ccc(CS)c(O)c1)PCl",
                    1.0
                ],
                [
                    "CC(C)(NCC(O)c1ccc(CS)c(O)c1)P(P)Cl",
                    1.0
                ],
                [
                    "CC(C)(NCC(O)c1ccc(CS)c(O)c1)P(F)P",
                    1.0
                ],
                [
                    "CC(C)(NCC(O)c1ccc(CO)c(O)c1)PCl",
                    1.0
                ],
                [
                    "CC(C)(NCC(O)c1cc(PP)ccc1S)PN",
                    1.0
                ],
                [
                    "CC(C)(NCC(O)c1cc(PN)ccc1S)PN",
                    1.0
                ],
                [
                    "CC(C)(NCC(O)c1cc(PN)ccc1S)P(N)F",
                    1.0
                ],
                [
                    "CC(C)(NCC(O)c1cc(P)ccc1S)PS",
                    1.0
                ],
                [
                    "CC(C)(NCC(O)c1cc(P)ccc1S)PN",
                    1.0
                ]
            ],
            "execution_time": 3.4402661323547363,
            "number_scoring_function_calls": 1000,
            "metadata": {
                "top_1": 1.0,
                "top_10": 1.0,
                "top_100": 1.0,
                "internal_similarity_max": 0.8372093023255814,
                "internal_similarity_mean": 0.4056627724936727,
                "internal_similarity_histogram_density": [
                    [
                        0.11,
                        0.32,
                        1.9119999999999993,
                        2.9340000000000006,
                        2.3400000000000003,
                        1.3879999999999988,
                        0.6580000000000001,
                        0.29800000000000004,
                        0.040000000000000015,
                        0.0
                    ]
                ],
                "internal_similarity_histogram_bins": [
                    [
                        0.0,
                        0.1,
                        0.2,
                        0.30000000000000004,
                        0.4,
                        0.5,
                        0.6000000000000001,
                        0.7000000000000001,
                        0.8,
                        0.9,
                        1.0
                    ]
                ]
            }
        },
        {
            "benchmark_name": "Mestranol similarity",
            "score": 1.0,
            "optimized_molecules": [
                [
                    "C#CON(C)c1ccc2c(c1)CCC1C2CCC2(C)C1CCC2(O)C#C",
                    1.0
                ],
                [
                    "C#CC1(O)CCC2C3CCc4cc([SH](C)C)ccc4C3CCC21C",
                    1.0
                ],
                [
                    "C#CC1(O)CCC2C3CCc4cc([SH](C)Br)ccc4C3CCC21C",
                    1.0
                ],
                [
                    "C#CC1(O)CCC2C3CCc4cc(SC)ccc4C3CCC21C",
                    1.0
                ],
                [
                    "C#CC1(O)CCC2C3CCc4cc(S)ccc4C3CCC21C",
                    1.0
                ],
                [
                    "C#CC1(O)CCC2C3CCc4cc(NOOC)ccc4C3CCC21C",
                    1.0
                ],
                [
                    "C#CC1(O)CCC2C3CCc4cc(NOC)ccc4C3CCC21C",
                    1.0
                ],
                [
                    "C#CC1(O)CCC2C3CCc4cc(NC)ccc4C3CCC21C",
                    1.0
                ],
                [
                    "C#CC1(O)CCC2C3CCc4cc(N5OC5C)ccc4C3CCC21C",
                    1.0
                ],
                [
                    "C#CC1(O)CCC2C3CCc4cc(N)ccc4C3CCC21C",
                    1.0
                ],
                [
                    "C#CC1(O)CCC2C3CCc4cc(N(S)OC)ccc4C3CCC21C",
                    1.0
                ],
                [
                    "C#CC1(O)CCC2C3CCc4cc(N(P)OC)ccc4C3CCC21C",
                    1.0
                ],
                [
                    "C#CC1(O)CCC2C3CCc4cc(N(O)OC)ccc4C3CCC21C",
                    1.0
                ],
                [
                    "C#CC1(O)CCC2C3CCc4cc(N(N)OC)ccc4C3CCC21C",
                    1.0
                ],
                [
                    "C#CC1(O)CCC2C3CCc4cc(N(F)OC)ccc4C3CCC21C",
                    1.0
                ],
                [
                    "C#CC1(O)CCC2C3CCc4cc(N(Cl)OC)ccc4C3CCC21C",
                    1.0
                ],
                [
                    "C#CC1(O)CCC2C3CCc4cc(N(C)P)ccc4C3CCC21C",
                    1.0
                ],
                [
                    "C#CC1(O)CCC2C3CCc4cc(N(C)O[SH]=P)ccc4C3CCC21C",
                    1.0
                ],
                [
                    "C#CC1(O)CCC2C3CCc4cc(N(C)O[SH]=O)ccc4C3CCC21C",
                    1.0
                ],
                [
                    "C#CC1(O)CCC2C3CCc4cc(N(C)O[SH]=N)ccc4C3CCC21C",
                    1.0
                ],
                [
                    "C#CC1(O)CCC2C3CCc4cc(N(C)O[SH]=C)ccc4C3CCC21C",
                    1.0
                ],
                [
                    "C#CC1(O)CCC2C3CCc4cc(N(C)OSS)ccc4C3CCC21C",
                    1.0
                ],
                [
                    "C#CC1(O)CCC2C3CCc4cc(N(C)OSP)ccc4C3CCC21C",
                    1.0
                ],
                [
                    "C#CC1(O)CCC2C3CCc4cc(N(C)OSO)ccc4C3CCC21C",
                    1.0
                ],
                [
                    "C#CC1(O)CCC2C3CCc4cc(N(C)OSN)ccc4C3CCC21C",
                    1.0
                ],
                [
                    "C#CC1(O)CCC2C3CCc4cc(N(C)OSF)ccc4C3CCC21C",
                    1.0
                ],
                [
                    "C#CC1(O)CCC2C3CCc4cc(N(C)OSCl)ccc4C3CCC21C",
                    1.0
                ],
                [
                    "C#CC1(O)CCC2C3CCc4cc(N(C)OSC)ccc4C3CCC21C",
                    1.0
                ],
                [
                    "C#CC1(O)CCC2C3CCc4cc(N(C)OSBr)ccc4C3CCC21C",
                    1.0
                ],
                [
                    "C#CC1(O)CCC2C3CCc4cc(N(C)OS)ccc4C3CCC21C",
                    1.0
                ],
                [
                    "C#CC1(O)CCC2C3CCc4cc(N(C)OS#[SH])ccc4C3CCC21C",
                    1.0
                ],
                [
                    "C#CC1(O)CCC2C3CCc4cc(N(C)OS#P)ccc4C3CCC21C",
                    1.0
                ],
                [
                    "C#CC1(O)CCC2C3CCc4cc(N(C)OS#N)ccc4C3CCC21C",
                    1.0
                ],
                [
                    "C#CC1(O)CCC2C3CCc4cc(N(C)OS#C)ccc4C3CCC21C",
                    1.0
                ],
                [
                    "C#CC1(O)CCC2C3CCc4cc(N(C)OPS)ccc4C3CCC21C",
                    1.0
                ],
                [
                    "C#CC1(O)CCC2C3CCc4cc(N(C)OPP)ccc4C3CCC21C",
                    1.0
                ],
                [
                    "C#CC1(O)CCC2C3CCc4cc(N(C)OPO)ccc4C3CCC21C",
                    1.0
                ],
                [
                    "C#CC1(O)CCC2C3CCc4cc(N(C)OPN)ccc4C3CCC21C",
                    1.0
                ],
                [
                    "C#CC1(O)CCC2C3CCc4cc(N(C)OPF)ccc4C3CCC21C",
                    1.0
                ],
                [
                    "C#CC1(O)CCC2C3CCc4cc(N(C)OPCl)ccc4C3CCC21C",
                    1.0
                ],
                [
                    "C#CC1(O)CCC2C3CCc4cc(N(C)OPC)ccc4C3CCC21C",
                    1.0
                ],
                [
                    "C#CC1(O)CCC2C3CCc4cc(N(C)OPBr)ccc4C3CCC21C",
                    1.0
                ],
                [
                    "C#CC1(O)CCC2C3CCc4cc(N(C)OP=P)ccc4C3CCC21C",
                    1.0
                ],
                [
                    "C#CC1(O)CCC2C3CCc4cc(N(C)OP=O)ccc4C3CCC21C",
                    1.0
                ],
                [
                    "C#CC1(O)CCC2C3CCc4cc(N(C)OP)ccc4C3CCC21C",
                    1.0
                ],
                [
                    "C#CC1(O)CCC2C3CCc4cc(N(C)OOS)ccc4C3CCC21C",
                    1.0
                ],
                [
                    "C#CC1(O)CCC2C3CCc4cc(N(C)OOP)ccc4C3CCC21C",
                    1.0
                ],
                [
                    "C#CC1(O)CCC2C3CCc4cc(N(C)OOO)ccc4C3CCC21C",
                    1.0
                ],
                [
                    "C#CC1(O)CCC2C3CCc4cc(N(C)OON)ccc4C3CCC21C",
                    1.0
                ],
                [
                    "C#CC1(O)CCC2C3CCc4cc(N(C)OOF)ccc4C3CCC21C",
                    1.0
                ],
                [
                    "C#CC1(O)CCC2C3CCc4cc(N(C)OOCl)ccc4C3CCC21C",
                    1.0
                ],
                [
                    "C#CC1(O)CCC2C3CCc4cc(N(C)OOBr)ccc4C3CCC21C",
                    1.0
                ],
                [
                    "C#CC1(O)CCC2C3CCc4cc(N(C)OO)ccc4C3CCC21C",
                    1.0
                ],
                [
                    "C#CC1(O)CCC2C3CCc4cc(N(C)ONS)ccc4C3CCC21C",
                    1.0
                ],
                [
                    "C#CC1(O)CCC2C3CCc4cc(N(C)ONO)ccc4C3CCC21C",
                    1.0
                ],
                [
                    "C#CC1(O)CCC2C3CCc4cc(N(C)ONF)ccc4C3CCC21C",
                    1.0
                ],
                [
                    "C#CC1(O)CCC2C3CCc4cc(N(C)ONCl)ccc4C3CCC21C",
                    1.0
                ],
                [
                    "C#CC1(O)CCC2C3CCc4cc(N(C)ONC)ccc4C3CCC21C",
                    1.0
                ],
                [
                    "C#CC1(O)CCC2C3CCc4cc(N(C)ONBr)ccc4C3CCC21C",
                    1.0
                ],
                [
                    "C#CC1(O)CCC2C3CCc4cc(N(C)ON=O)ccc4C3CCC21C",
                    1.0
                ],
                [
                    "C#CC1(O)CCC2C3CCc4cc(N(C)ON=C)ccc4C3CCC21C",
                    1.0
                ],
                [
                    "C#CC1(O)CCC2C3CCc4cc(N(C)ON)ccc4C3CCC21C",
                    1.0
                ],
                [
                    "C#CC1(O)CCC2C3CCc4cc(N(C)OF)ccc4C3CCC21C",
                    1.0
                ],
                [
                    "C#CC1(O)CCC2C3CCc4cc(N(C)OCl)ccc4C3CCC21C",
                    1.0
                ],
                [
                    "C#CC1(O)CCC2C3CCc4cc(N(C)OCS)ccc4C3CCC21C",
                    1.0
                ],
                [
                    "C#CC1(O)CCC2C3CCc4cc(N(C)OCP)ccc4C3CCC21C",
                    1.0
                ],
                [
                    "C#CC1(O)CCC2C3CCc4cc(N(C)OCO)ccc4C3CCC21C",
                    1.0
                ],
                [
                    "C#CC1(O)CCC2C3CCc4cc(N(C)OCN)ccc4C3CCC21C",
                    1.0
                ],
                [
                    "C#CC1(O)CCC2C3CCc4cc(N(C)OCF)ccc4C3CCC21C",
                    1.0
                ],
                [
                    "C#CC1(O)CCC2C3CCc4cc(N(C)OCCl)ccc4C3CCC21C",
                    1.0
                ],
                [
                    "C#CC1(O)CCC2C3CCc4cc(N(C)OCC)ccc4C3CCC21C",
                    1.0
                ],
                [
                    "C#CC1(O)CCC2C3CCc4cc(N(C)OCBr)ccc4C3CCC21C",
                    1.0
                ],
                [
                    "C#CC1(O)CCC2C3CCc4cc(N(C)OC=S)ccc4C3CCC21C",
                    1.0
                ],
                [
                    "C#CC1(O)CCC2C3CCc4cc(N(C)OC=P)ccc4C3CCC21C",
                    1.0
                ],
                [
                    "C#CC1(O)CCC2C3CCc4cc(N(C)OC=O)ccc4C3CCC21C",
                    1.0
                ],
                [
                    "C#CC1(O)CCC2C3CCc4cc(N(C)OC=N)ccc4C3CCC21C",
                    1.0
                ],
                [
                    "C#CC1(O)CCC2C3CCc4cc(N(C)OC=C)ccc4C3CCC21C",
                    1.0
                ],
                [
                    "C#CC1(O)CCC2C3CCc4cc(N(C)OC)ccc4C3CCC21C",
                    1.0
                ],
                [
                    "C#CC1(O)CCC2C3CCc4cc(N(C)OC#[SH])ccc4C3CCC21C",
                    1.0
                ],
                [
                    "C#CC1(O)CCC2C3CCc4cc(N(C)OC#P)ccc4C3CCC21C",
                    1.0
                ],
                [
                    "C#CC1(O)CCC2C3CCc4cc(N(C)OC#N)ccc4C3CCC21C",
                    1.0
                ],
                [
                    "C#CC1(O)CCC2C3CCc4cc(N(C)OBr)ccc4C3CCC21C",
                    1.0
                ],
                [
                    "C#CC1(O)CCC2C3CCc4cc(N(C)O)ccc4C3CCC21C",
                    1.0
                ],
                [
                    "C#CC1(O)CCC2C3CCc4cc(N(C)N)ccc4C3CCC21C",
                    1.0
                ],
                [
                    "C#CC1(O)CCC2C3CCc4cc(N(C)F)ccc4C3CCC21C",
                    1.0
                ],
                [
                    "C#CC1(O)CCC2C3CCc4cc(N(C)Cl)ccc4C3CCC21C",
                    1.0
                ],
                [
                    "C#CC1(O)CCC2C3CCc4cc(N(C)C)ccc4C3CCC21C",
                    1.0
                ],
                [
                    "C#CC1(O)CCC2C3CCc4cc(N(C)Br)ccc4C3CCC21C",
                    1.0
                ],
                [
                    "C#CC1(O)CCC2C3CCc4cc(N(Br)OC)ccc4C3CCC21C",
                    1.0
                ],
                [
                    "C#CC1(O)CCC2C3CCc4cc(F)ccc4C3CCC21C",
                    1.0
                ],
                [
                    "C#CC1(O)CCC2C3CCc4c(ccc5c4N5OC)C3CCC21C",
                    1.0
                ],
                [
                    "C#CC1(O)CCC2C3CCc4c(NOC)cccc4C3CCC21C",
                    1.0
                ],
                [
                    "C#CC1(O)CCC2C3CCc4c(NOC)c#ccc4C3CCC21C",
                    1.0
                ],
                [
                    "C#CC1(O)CCC2C3CCC4=CN(OS)C(C)=CC=C4C3CCC21C",
                    1.0
                ],
                [
                    "C#CC1(O)CCC2C3CCC4=CN(OC)C=CC=C4C3CCC21C",
                    1.0
                ],
                [
                    "C#CC1(O)CCC2C3CCC4=CN(OC)C(S)=CC=C4C3CCC21C",
                    1.0
                ],
                [
                    "C#CC1(O)CCC2C3CCC4=CN(OC)C(F)=CC=C4C3CCC21C",
                    1.0
                ],
                [
                    "C#CC1(O)CCC2C3CCC4=CN(OC)C(C)=CC=C4C3CCC21C",
                    1.0
                ],
                [
                    "C#CC1(O)CCC2C3CCC4=CN(OC)C(Br)=CC=C4C3CCC21C",
                    1.0
                ],
                [
                    "C#CC1(O)CC2C3CCc4cc(NC)ccc4C3CCC21C",
                    1.0
                ]
            ],
            "execution_time": 3.21159029006958,
            "number_scoring_function_calls": 1000,
            "metadata": {
                "top_1": 1.0,
                "top_10": 1.0,
                "top_100": 1.0,
                "internal_similarity_max": 0.864406779661017,
                "internal_similarity_mean": 0.6768319130277795,
                "internal_similarity_histogram_density": [
                    [
                        0.1,
                        0.0,
                        0.0,
                        0.012000000000000002,
                        1.2840000000000005,
                        0.7839999999999993,
                        1.7780000000000005,
                        5.310000000000001,
                        0.7320000000000002,
                        0.0
                    ]
                ],
                "internal_similarity_histogram_bins": [
                    [
                        0.0,
                        0.1,
                        0.2,
                        0.30000000000000004,
                        0.4,
                        0.5,
                        0.6000000000000001,
                        0.7000000000000001,
                        0.8,
                        0.9,
                        1.0
                    ]
                ]
            }
        },
        {
            "benchmark_name": "C11H24",
            "score": 1.0,
            "optimized_molecules": [
                [
                    "CCCCCCCCCCC",
                    1.0
                ],
                [
                    "CCCCCCCCC(C)C",
                    1.0
                ],
                [
                    "CCCCCCCC(C)CC",
                    1.0
                ],
                [
                    "CCCCCCCC(C)(C)C",
                    1.0
                ],
                [
                    "CCCCCCC(CC)CC",
                    1.0
                ],
                [
                    "CCCCCCC(C)CCC",
                    1.0
                ],
                [
                    "CCCCCCC(C)C(C)C",
                    1.0
                ],
                [
                    "CCCCCCC(C)(C)CC",
                    1.0
                ],
                [
                    "CCCCCC(CC)CCC",
                    1.0
                ],
                [
                    "CCCCCC(CC)C(C)C",
                    1.0
                ],
                [
                    "CCCCCC(C)CCCC",
                    1.0
                ],
                [
                    "CCCCCC(C)CC(C)C",
                    1.0
                ],
                [
                    "CCCCCC(C)C(C)CC",
                    1.0
                ],
                [
                    "CCCCCC(C)C(C)(C)C",
                    1.0
                ],
                [
                    "CCCCCC(C)(CC)CC",
                    1.0
                ],
                [
                    "CCCCCC(C)(C)CCC",
                    1.0
                ],
                [
                    "CCCCCC(C)(C)C(C)C",
                    1.0
                ],
                [
                    "CCCCC(CCC)CCC",
                    1.0
                ],
                [
                    "CCCCC(CCC)C(C)C",
                    1.0
                ],
                [
                    "CCCCC(CC)CCCC",
                    1.0
                ],
                [
                    "CCCCC(CC)CC(C)C",
                    1.0
                ],
                [
                    "CCCCC(CC)C(C)CC",
                    1.0
                ],
                [
                    "CCCCC(CC)C(C)(C)C",
                    1.0
                ],
                [
                    "CCCCC(CC)(CC)CC",
                    1.0
                ],
                [
                    "CCCCC(C)CCC(C)C",
                    1.0
                ],
                [
                    "CCCCC(C)CC(C)CC",
                    1.0
                ],
                [
                    "CCCCC(C)CC(C)(C)C",
                    1.0
                ],
                [
                    "CCCCC(C)C(CC)CC",
                    1.0
                ],
                [
                    "CCCCC(C)C(C)CCC",
                    1.0
                ],
                [
                    "CCCCC(C)C(C)C(C)C",
                    1.0
                ],
                [
                    "CCCCC(C)C(C)(C)CC",
                    1.0
                ],
                [
                    "CCCCC(C)(CC)CCC",
                    1.0
                ],
                [
                    "CCCCC(C)(CC)C(C)C",
                    1.0
                ],
                [
                    "CCCCC(C)(C)CCCC",
                    1.0
                ],
                [
                    "CCCCC(C)(C)CC(C)C",
                    1.0
                ],
                [
                    "CCCCC(C)(C)C(C)CC",
                    1.0
                ],
                [
                    "CCCCC(C)(C)C(C)(C)C",
                    1.0
                ],
                [
                    "CCCCC(C(C)C)C(C)C",
                    1.0
                ],
                [
                    "CCCC(CCC)CC(C)C",
                    1.0
                ],
                [
                    "CCCC(CCC)C(C)CC",
                    1.0
                ],
                [
                    "CCCC(CCC)C(C)(C)C",
                    1.0
                ],
                [
                    "CCCC(CC)CCC(C)C",
                    1.0
                ],
                [
                    "CCCC(CC)CC(C)CC",
                    1.0
                ],
                [
                    "CCCC(CC)CC(C)(C)C",
                    1.0
                ],
                [
                    "CCCC(CC)C(CC)CC",
                    1.0
                ],
                [
                    "CCCC(CC)C(C)C(C)C",
                    1.0
                ],
                [
                    "CCCC(CC)C(C)(C)CC",
                    1.0
                ],
                [
                    "CCCC(CC)(CC)CCC",
                    1.0
                ],
                [
                    "CCCC(CC)(CC)C(C)C",
                    1.0
                ],
                [
                    "CCCC(CC(C)C)C(C)C",
                    1.0
                ],
                [
                    "CCCC(C)CCCC(C)C",
                    1.0
                ],
                [
                    "CCCC(C)CCC(C)CC",
                    1.0
                ],
                [
                    "CCCC(C)CCC(C)(C)C",
                    1.0
                ],
                [
                    "CCCC(C)CC(CC)CC",
                    1.0
                ],
                [
                    "CCCC(C)CC(C)CCC",
                    1.0
                ],
                [
                    "CCCC(C)CC(C)C(C)C",
                    1.0
                ],
                [
                    "CCCC(C)CC(C)(C)CC",
                    1.0
                ],
                [
                    "CCCC(C)C(CC)CCC",
                    1.0
                ],
                [
                    "CCCC(C)C(CC)C(C)C",
                    1.0
                ],
                [
                    "CCCC(C)C(C)CC(C)C",
                    1.0
                ],
                [
                    "CCCC(C)C(C)C(C)CC",
                    1.0
                ],
                [
                    "CCCC(C)C(C)C(C)(C)C",
                    1.0
                ],
                [
                    "CCCC(C)C(C)(CC)CC",
                    1.0
                ],
                [
                    "CCCC(C)C(C)(C)CCC",
                    1.0
                ],
                [
                    "CCCC(C)C(C)(C)C(C)C",
                    1.0
                ],
                [
                    "CCCC(C)(CCC)CCC",
                    1.0
                ],
                [
                    "CCCC(C)(CCC)C(C)C",
                    1.0
                ],
                [
                    "CCCC(C)(CC)CC(C)C",
                    1.0
                ],
                [
                    "CCCC(C)(CC)C(C)CC",
                    1.0
                ],
                [
                    "CCCC(C)(CC)C(C)(C)C",
                    1.0
                ],
                [
                    "CCCC(C)(C)CCC(C)C",
                    1.0
                ],
                [
                    "CCCC(C)(C)CC(C)CC",
                    1.0
                ],
                [
                    "CCCC(C)(C)CC(C)(C)C",
                    1.0
                ],
                [
                    "CCCC(C)(C)C(CC)CC",
                    1.0
                ],
                [
                    "CCCC(C)(C)C(C)C(C)C",
                    1.0
                ],
                [
                    "CCCC(C)(C)C(C)(C)CC",
                    1.0
                ],
                [
                    "CCCC(C)(C(C)C)C(C)C",
                    1.0
                ],
                [
                    "CCCC(C(C)C)C(C)CC",
                    1.0
                ],
                [
                    "CCCC(C(C)C)C(C)(C)C",
                    1.0
                ],
                [
                    "CCC(CCC(C)C)C(C)C",
                    1.0
                ],
                [
                    "CCC(CC)CCCC(C)C",
                    1.0
                ],
                [
                    "CCC(CC)CCC(C)(C)C",
                    1.0
                ],
                [
                    "CCC(CC)CC(CC)CC",
                    1.0
                ],
                [
                    "CCC(CC)CC(C)C(C)C",
                    1.0
                ],
                [
                    "CCC(CC)CC(C)(C)CC",
                    1.0
                ],
                [
                    "CCC(CC)C(CC)C(C)C",
                    1.0
                ],
                [
                    "CCC(CC)C(C)CC(C)C",
                    1.0
                ],
                [
                    "CCC(CC)C(C)C(C)(C)C",
                    1.0
                ],
                [
                    "CCC(CC)C(C)(CC)CC",
                    1.0
                ],
                [
                    "CCC(CC)C(C)(C)C(C)C",
                    1.0
                ],
                [
                    "CCC(CC)(CC)CC(C)C",
                    1.0
                ],
                [
                    "CCC(CC)(CC)C(C)(C)C",
                    1.0
                ],
                [
                    "CCC(CC)(C(C)C)C(C)C",
                    1.0
                ],
                [
                    "CCC(CC(C)C)CC(C)C",
                    1.0
                ],
                [
                    "CCC(CC(C)C)C(C)(C)C",
                    1.0
                ],
                [
                    "CCC(CC(C)(C)C)C(C)C",
                    1.0
                ],
                [
                    "CCC(C)CCCCC(C)C",
                    1.0
                ],
                [
                    "CCC(C)CCCC(C)CC",
                    1.0
                ],
                [
                    "CCC(C)CCCC(C)(C)C",
                    1.0
                ],
                [
                    "CCC(C)CCC(CC)CC",
                    1.0
                ],
                [
                    "CCC(C)CCC(C)C(C)C",
                    1.0
                ],
                [
                    "CCC(C)CCC(C)(C)CC",
                    1.0
                ],
                [
                    "CCC(C)CC(CC)C(C)C",
                    1.0
                ],
                [
                    "CCC(C)CC(C)CC(C)C",
                    1.0
                ],
                [
                    "CCC(C)CC(C)C(C)CC",
                    1.0
                ],
                [
                    "CCC(C)CC(C)C(C)(C)C",
                    1.0
                ],
                [
                    "CCC(C)CC(C)(CC)CC",
                    1.0
                ],
                [
                    "CCC(C)CC(C)(C)C(C)C",
                    1.0
                ],
                [
                    "CCC(C)C(CC)CC(C)C",
                    1.0
                ],
                [
                    "CCC(C)C(CC)C(C)CC",
                    1.0
                ],
                [
                    "CCC(C)C(CC)C(C)(C)C",
                    1.0
                ],
                [
                    "CCC(C)C(CC)(CC)CC",
                    1.0
                ],
                [
                    "CCC(C)C(C)CCC(C)C",
                    1.0
                ],
                [
                    "CCC(C)C(C)CC(C)(C)C",
                    1.0
                ],
                [
                    "CCC(C)C(C)C(CC)CC",
                    1.0
                ],
                [
                    "CCC(C)C(C)C(C)C(C)C",
                    1.0
                ],
                [
                    "CCC(C)C(C)C(C)(C)CC",
                    1.0
                ],
                [
                    "CCC(C)C(C)(CC)C(C)C",
                    1.0
                ],
                [
                    "CCC(C)C(C)(C)CC(C)C",
                    1.0
                ],
                [
                    "CCC(C)C(C)(C)C(C)CC",
                    1.0
                ],
                [
                    "CCC(C)C(C)(C)C(C)(C)C",
                    1.0
                ],
                [
                    "CCC(C)C(C(C)C)C(C)C",
                    1.0
                ],
                [
                    "CCC(C)(CC)CCC(C)C",
                    1.0
                ],
                [
                    "CCC(C)(CC)CC(C)(C)C",
                    1.0
                ],
                [
                    "CCC(C)(CC)C(C)C(C)C",
                    1.0
                ],
                [
                    "CCC(C)(CC(C)C)C(C)C",
                    1.0
                ],
                [
                    "CCC(C)(C)CCCC(C)C",
                    1.0
                ],
                [
                    "CCC(C)(C)CCC(C)(C)C",
                    1.0
                ],
                [
                    "CCC(C)(C)CC(C)C(C)C",
                    1.0
                ],
                [
                    "CCC(C)(C)CC(C)(C)CC",
                    1.0
                ],
                [
                    "CCC(C)(C)C(C)CC(C)C",
                    1.0
                ],
                [
                    "CCC(C)(C)C(C)C(C)(C)C",
                    1.0
                ],
                [
                    "CCC(C)(C)C(C)(CC)CC",
                    1.0
                ],
                [
                    "CCC(C)(C)C(C)(C)C(C)C",
                    1.0
                ],
                [
                    "CCC(C)(C(C)C)C(C)(C)C",
                    1.0
                ],
                [
                    "CCC(C(C)C)C(C)C(C)C",
                    1.0
                ],
                [
                    "CCC(C(C)C)C(C)(C)CC",
                    1.0
                ],
                [
                    "CCC(C(C)(C)C)C(C)(C)C",
                    1.0
                ],
                [
                    "CC(CC(C)(C)C)C(C)(C)C",
                    1.0
                ],
                [
                    "CC(C)CCCCCC(C)C",
                    1.0
                ],
                [
                    "CC(C)CCCCC(C)(C)C",
                    1.0
                ],
                [
                    "CC(C)CCCC(C)C(C)C",
                    1.0
                ],
                [
                    "CC(C)CCC(C)CC(C)C",
                    1.0
                ],
                [
                    "CC(C)CCC(C)C(C)(C)C",
                    1.0
                ],
                [
                    "CC(C)CCC(C)(C)C(C)C",
                    1.0
                ],
                [
                    "CC(C)CC(C)CC(C)(C)C",
                    1.0
                ],
                [
                    "CC(C)CC(C)C(C)C(C)C",
                    1.0
                ],
                [
                    "CC(C)CC(C)(C)CC(C)C",
                    1.0
                ],
                [
                    "CC(C)CC(C)(C)C(C)(C)C",
                    1.0
                ],
                [
                    "CC(C)CC(C(C)C)C(C)C",
                    1.0
                ],
                [
                    "CC(C)C(C)CCC(C)(C)C",
                    1.0
                ],
                [
                    "CC(C)C(C)CC(C)C(C)C",
                    1.0
                ],
                [
                    "CC(C)C(C)C(C)C(C)(C)C",
                    1.0
                ],
                [
                    "CC(C)C(C)C(C)(C)C(C)C",
                    1.0
                ],
                [
                    "CC(C)C(C)(C)CC(C)(C)C",
                    1.0
                ],
                [
                    "CC(C)C(C)(C(C)C)C(C)C",
                    1.0
                ],
                [
                    "CC(C)C(C(C)C)C(C)(C)C",
                    1.0
                ],
                [
                    "CC(C)(C)CCCC(C)(C)C",
                    1.0
                ],
                [
                    "CC(C)(C)C(C)(C)C(C)(C)C",
                    1.0
                ]
            ],
            "execution_time": 2.7103519439697266,
            "number_scoring_function_calls": 1000,
            "metadata": {
                "top_159": 1.0,
                "internal_similarity_max": 0.7777777777777778,
                "internal_similarity_mean": 0.24693232087435193,
                "internal_similarity_histogram_density": [
                    [
                        0.23772793797713698,
                        2.7910288358846564,
                        4.548870693406114,
                        1.7032554092005856,
                        0.5371622957952614,
                        0.15822158933586475,
                        0.01740437482694514,
                        0.006328863573434596,
                        0.0,
                        0.0
                    ]
                ],
                "internal_similarity_histogram_bins": [
                    [
                        0.0,
                        0.1,
                        0.2,
                        0.30000000000000004,
                        0.4,
                        0.5,
                        0.6000000000000001,
                        0.7000000000000001,
                        0.8,
                        0.9,
                        1.0
                    ]
                ]
            }
        },
        {
            "benchmark_name": "C9H10N2O2PF2Cl",
            "score": 1.0,
            "optimized_molecules": [
                [
                    "OPC12CC3C1=CC31N(CCl)C1(O)N2C(F)F",
                    1.0
                ],
                [
                    "OP1CC2N3ON(CC=CC(Cl)=CC31)C2(F)F",
                    1.0
                ],
                [
                    "OP1CC2=C3C1CC2C1(O)NC(Cl)C(F)(F)N31",
                    1.0
                ],
                [
                    "OP1CC2(Cl)NC34C=C3CN(OC1C4)C2(F)F",
                    1.0
                ],
                [
                    "OP1CC2(Cl)N3ON(CC=CC=CC31)C2(F)F",
                    1.0
                ],
                [
                    "OP1C2C=C3C1N1C(Cl)C(F)(F)NC1(O)C3C2",
                    1.0
                ],
                [
                    "OP(CCl)C12C=CC(=C1F)ON1CN2CC1F",
                    1.0
                ],
                [
                    "ONC1OP(CF)C23C=CC(=C12)N3C(Cl)CF",
                    1.0
                ],
                [
                    "ONC1OP(CCl)C2(C3=CC=C32)N1CC(F)F",
                    1.0
                ],
                [
                    "ONC(F)(F)CN1COP2CC(=C3C=C3Cl)C12",
                    1.0
                ],
                [
                    "ONC(F)(F)C(Cl)NC1c2cccc(c2)P1O",
                    1.0
                ],
                [
                    "ONC(F)(F)C(Cl)NC1Pc2cccc1c2O",
                    1.0
                ],
                [
                    "ONC(F)(F)C(Cl)N1CP2OCC3=CC=CC312",
                    1.0
                ],
                [
                    "ON1COPCC(Cl)(N2CC2=C2C=C2)C1(F)F",
                    1.0
                ],
                [
                    "ON1COP2CN(C(Cl)C1(F)F)C21C=CC=C1",
                    1.0
                ],
                [
                    "ON1COP2CC(=C3C=C3)NC(Cl)(C2)C1(F)F",
                    1.0
                ],
                [
                    "ON1COP(CF)C23C=CC(=C2)C(Cl)(N3)C1F",
                    1.0
                ],
                [
                    "ON1CN2C(Cl)CC(C3C4=CC32P4O)C1(F)F",
                    1.0
                ],
                [
                    "ON1CN(C23CC4=C2C(C4)P3O)C(Cl)C1(F)F",
                    1.0
                ],
                [
                    "ON1C=CP(O)C2(C=CC=C2)NC(Cl)C1(F)F",
                    1.0
                ],
                [
                    "ON1C=C2C3=CC(CC3)(NC(Cl)C1(F)F)P2O",
                    1.0
                ],
                [
                    "ON1C2OPCC3=CC=CC3N2C(Cl)C1(F)F",
                    1.0
                ],
                [
                    "ON1C2OP3CCC4(C=C24)NC(Cl)(C3)C1(F)F",
                    1.0
                ],
                [
                    "ON1C2OP3CC(=CC=CCl)C3N2CC1(F)F",
                    1.0
                ],
                [
                    "ON1C2OP(CF)C34C=CC3C2C(Cl)(N4)C1F",
                    1.0
                ],
                [
                    "ON1C2OP(CF)C3(C=CC=C23)NC(Cl)C1F",
                    1.0
                ],
                [
                    "ON1C2OP(CCl)C3(C=CC=C3)N2CC1(F)F",
                    1.0
                ],
                [
                    "ON1C2NCC1(F)C(Cl)(C1C=CC=C1F)PO2",
                    1.0
                ],
                [
                    "ON1C2CC3C4=CCC4(N2C(Cl)C1(F)F)P3O",
                    1.0
                ],
                [
                    "ON1C2C=CC=CC3NC(Cl)(CP3O2)C1(F)F",
                    1.0
                ],
                [
                    "ON1C2C=C3C=CC(NC(Cl)C1(F)F)P(C3)O2",
                    1.0
                ],
                [
                    "ON1C2C=C3C=C(F)C(NC(Cl)C1F)P(C3)O2",
                    1.0
                ],
                [
                    "ON1C2(Cl)C=CC=CC3NC(CP3O2)C1(F)F",
                    1.0
                ],
                [
                    "ON1C(F)CNC1OP1C(Cl)C12C=CC=C2F",
                    1.0
                ],
                [
                    "ON1C(F)CN2C1OP(CCl)C21C=CC=C1F",
                    1.0
                ],
                [
                    "ON1C(F)CN2C1OP(C(F)Cl)C21C=CC=C1",
                    1.0
                ],
                [
                    "ON1C(F)C2=C3C1OP(CF)C3(NCCl)C=C2",
                    1.0
                ],
                [
                    "ON1C#CP(O)C2(C=CCC(Cl)N2)CC1(F)F",
                    1.0
                ],
                [
                    "ON(CF)COP(CF)C12C=C3C(=C1)N2C3Cl",
                    1.0
                ],
                [
                    "ON(CF)COP(CF)C12C3=C4C(C(Cl)N41)C32",
                    1.0
                ],
                [
                    "ON(CF)C1OP(C23C=C4C(C2)C(Cl)N43)C1F",
                    1.0
                ],
                [
                    "ON(C#CP(O)C1(NCCl)C=CC=C1)C(F)F",
                    1.0
                ],
                [
                    "OCN1OP2CC(=C3C=C3)NC(Cl)(C2)C1(F)F",
                    1.0
                ],
                [
                    "OCN(O)C(F)C1(Cl)NC2(PCF)C=C3C2=C31",
                    1.0
                ],
                [
                    "OCC1NC23ON2C(F)(F)C3C=CC2(Cl)CP12",
                    1.0
                ],
                [
                    "OCC1N2C3C=C(C=CPO)C(Cl)(N31)C2(F)F",
                    1.0
                ],
                [
                    "OCC1=CC2NC(F)(F)C3(Cl)N2C3(PO)C=C1",
                    1.0
                ],
                [
                    "OC=C1CC2C1PC2N1C(O)N=C(F)C1(F)Cl",
                    1.0
                ],
                [
                    "OC1NCC(F)(C(P)(Cl)C2=C=CC=C2F)N1O",
                    1.0
                ],
                [
                    "OC1NC2(Cl)CC(F)C3=C4OP(C3)C4C2(F)N1",
                    1.0
                ],
                [
                    "OC1NC(F)C(Cl)(C2C(F)C3=C4OP(C3)C42)N1",
                    1.0
                ],
                [
                    "OC1NC(F)(F)C23CC4C5OP(C42)C53N1CCl",
                    1.0
                ],
                [
                    "OC1NC(F)(F)C2(Cl)CC3C4=C(CN12)CP3O4",
                    1.0
                ],
                [
                    "OC1NC(F)(F)C(Cl)N1C12CCC3=C1OP2C3",
                    1.0
                ],
                [
                    "OC1NC(F)(F)C(Cl)(C2CC3=C4OP(C3)C42)N1",
                    1.0
                ],
                [
                    "OC1NC(F)(F)C(Cl)(C2=CC3=CC2PC3O)N1",
                    1.0
                ],
                [
                    "OC1N2C(NC1(F)F)OP1CC(=CC=CCl)C21",
                    1.0
                ],
                [
                    "OC1CP2CC3(Cl)NC14C=C4C(NC3(F)F)O2",
                    1.0
                ],
                [
                    "OC1CNC23ON2C(F)(F)C13C=CC1(Cl)CP1",
                    1.0
                ],
                [
                    "OC1C=CC23NC(F)(F)C(Cl)N2C2C1CP2O3",
                    1.0
                ],
                [
                    "OC1C2=C3OP1C3C(C1(Cl)NCNC1F)C2F",
                    1.0
                ],
                [
                    "OC1=C=C2C=CC(P)N2CC(F)(F)N1OCCl",
                    1.0
                ],
                [
                    "OC12CC3=C4OPC4(CC3)N1C(Cl)C(F)(F)N2",
                    1.0
                ],
                [
                    "OC12CC3=C4OC(Cl)(N1C4(P)CC3)C(F)(F)N2",
                    1.0
                ],
                [
                    "OC12C(C=C3C4CC3(PO4)N1C(F)F)N2CCl",
                    1.0
                ],
                [
                    "OC12C(C3=C4CCC4(PO3)N1C(F)F)N2CCl",
                    1.0
                ],
                [
                    "OC1(NC(F)F)NC12C1=C3CC2(CCl)C3PO1",
                    1.0
                ],
                [
                    "OC1(NC(F)F)NC(Cl)=C2C=C3OPCC2C31",
                    1.0
                ],
                [
                    "OC1(NC(F)F)N(CCl)C12C1=C3CC2C3PO1",
                    1.0
                ],
                [
                    "OC1(NC(F)(F)CCl)NC2C3C4=C(CP3O4)C21",
                    1.0
                ],
                [
                    "OC1(Cl)N(C23CC4=C2CP3OC4)CNC1(F)F",
                    1.0
                ],
                [
                    "OC1(C2CC3C4=C2CP3O4)NC(Cl)C(F)(F)N1",
                    1.0
                ],
                [
                    "OC(NCF)N(C(F)Cl)C12C3=C4CC1C4P2O3",
                    1.0
                ],
                [
                    "OC(NC(F)F)N(CCl)C12C3=C4CC1C4P2O3",
                    1.0
                ],
                [
                    "OC(N=CF)N(C(F)Cl)C1C2CC3=COP1C32",
                    1.0
                ],
                [
                    "NC1C=CCC(Cl)C2(F)C=C3OP1C(F)ON32",
                    1.0
                ],
                [
                    "NC1C=CC2=CC(P3CO3)N1C2(Cl)C(O)(F)F",
                    1.0
                ],
                [
                    "NC1C=C2CP(O)C3C=C2C(Cl)(C(O)(F)F)N13",
                    1.0
                ],
                [
                    "NC1C(O)=CC2=CC(P3CO3)N1C2(Cl)C(F)F",
                    1.0
                ],
                [
                    "NC1=CC2C=C1C(Cl)C(F)N1COP2C(F)O1",
                    1.0
                ],
                [
                    "NC1=CC2C(Cl)=C1CC(F)N1COP2C(F)O1",
                    1.0
                ],
                [
                    "NC12C=CC(=C1)C(Cl)C(F)N1OC1OP2CF",
                    1.0
                ],
                [
                    "NC12C=CC(=C1)C(Cl)C(F)N1COP2C(F)O1",
                    1.0
                ],
                [
                    "NC12C3=CC=C1C(OP2CF)N(C(F)CCl)O3",
                    1.0
                ],
                [
                    "NC12C3=C=CC1C(OP2CF)N(C(F)CCl)O3",
                    1.0
                ],
                [
                    "NC12C(O)=C1C1=CC(PCO)N2C1(Cl)C(F)F",
                    1.0
                ],
                [
                    "NC1(P)C2=CON(C(F)(F)CCl)C3OC2C=C31",
                    1.0
                ],
                [
                    "NC1(F)ON2COP1C1C=CC(=C1)C(Cl)C2F",
                    1.0
                ],
                [
                    "NC1(Cl)CP2CC=C3C=C3C(O2)N(O)C1(F)F",
                    1.0
                ],
                [
                    "NC1(Cl)CC2=CC3OPC(C=C2)ON3C1(F)F",
                    1.0
                ],
                [
                    "NC(F)(F)C(Cl)N1C(O)C2CC34C=C2C1P3O4",
                    1.0
                ],
                [
                    "NC(Cl)C(F)N1OC2C=C(F)C3=CC1OP2C3",
                    1.0
                ],
                [
                    "NC(Cl)C(F)N(O)C12C=C3C(F)=CCP(O1)C32",
                    1.0
                ],
                [
                    "NC(Cl)C(F)(F)N1OC=C=C2CC2=CC1OP",
                    1.0
                ],
                [
                    "NC(Cl)C(F)(F)N1OC2C=CC3=CC1OP2C3",
                    1.0
                ],
                [
                    "FNC12C=CC(=C1)C(Cl)CN1COP2C(F)O1",
                    1.0
                ],
                [
                    "FCP1OCN2OC3=CC=CC31NC(Cl)C2F",
                    1.0
                ],
                [
                    "FCP1OCN2OC3=CC14CC3C(Cl)(N4)C2F",
                    1.0
                ],
                [
                    "FCNC1OC23CC4=COP(C42)C3N1C(F)Cl",
                    1.0
                ],
                [
                    "FC1=CCCC12N1C3ON(C3F)C1OP2CCl",
                    1.0
                ],
                [
                    "FC1(F)OC2(C#CCC3NON31)CCC(Cl)P2",
                    1.0
                ],
                [
                    "FC1(F)NC2NC1(Cl)C1CC3=CC1PC3OO2",
                    1.0
                ],
                [
                    "FC1(F)NC23CC4=C(OC1(Cl)N2O3)C(P)CC4",
                    1.0
                ],
                [
                    "FC1(F)NC2(NC1Cl)OC21CC2C1C1COP12",
                    1.0
                ],
                [
                    "FC1(F)N2CNC3C(=C4CC4)OP3CC1(Cl)O2",
                    1.0
                ],
                [
                    "FC1(F)N2CN(C34COP3C3CC3C4)C1(Cl)O2",
                    1.0
                ],
                [
                    "FC1(F)CNC2(OP3CC(=CC=CCl)C3)ON12",
                    1.0
                ],
                [
                    "FC1(F)CN2C3OP(C(Cl)ON31)C21C=CCC1",
                    1.0
                ],
                [
                    "FC1(F)C(Cl)ON1CNC12CCC3=C1OP2C3",
                    1.0
                ],
                [
                    "FC(F)N1ONC12CC#CC1CCC(Cl)P1O2",
                    1.0
                ],
                [
                    "FC(F)CNC1C2=C3ONCOP1CC(Cl)=C32",
                    1.0
                ],
                [
                    "FC(F)C1(Cl)C2C=C3ONC3N1C(P1CO1)C2",
                    1.0
                ],
                [
                    "FC(F)C(Cl)N1CC2C=C=C3CP(ONO2)C31",
                    1.0
                ],
                [
                    "FC(F)C(Cl)N1C2C3=CC4CP(ONOC32)C41",
                    1.0
                ],
                [
                    "CPOC1NC(F)(F)C2(Cl)C3=CC(O)=CC3N12",
                    1.0
                ],
                [
                    "CPC12C=CC=C1C1(Cl)N2C(O)N(O)C1(F)F",
                    1.0
                ],
                [
                    "CP=CON1C2=C=C(CCO2)NC(Cl)C1(F)F",
                    1.0
                ],
                [
                    "CP1ON2C3C=CC(O)=CC1N3C(Cl)C2(F)F",
                    1.0
                ],
                [
                    "CP1OCNC12C=C1NC(F)(F)COC1=C2Cl",
                    1.0
                ],
                [
                    "CP1OCN2CC(F)(F)NC3=CC21C(Cl)=C3O",
                    1.0
                ],
                [
                    "CP1OCN2C(Cl)C(F)(F)NC3=CC21C=C3O",
                    1.0
                ],
                [
                    "CP1OC2NOC3=CC1N2C(C(F)F)C(Cl)=C3",
                    1.0
                ],
                [
                    "CP1OC2NOC3=C(C3=CCl)C1N2CC(F)F",
                    1.0
                ],
                [
                    "CP1OC2NC(F)(F)C(Cl)N3C(=C2O)C=CC31",
                    1.0
                ],
                [
                    "CP1OC2NC(F)(F)C(Cl)N2C12C=CC(O)=C2",
                    1.0
                ],
                [
                    "CP1OC2N3OC4=CCCC41N2C(Cl)C3(F)F",
                    1.0
                ],
                [
                    "CP1OC2N3CC(F)(F)N2OC(C=CCl)=CC31",
                    1.0
                ],
                [
                    "CP1OC2N(O)C(F)(F)CN2C12C=CC=C2Cl",
                    1.0
                ],
                [
                    "CP1OC2N(O)C(F)(F)C(Cl)N2C12C=CC=C2",
                    1.0
                ],
                [
                    "CP1OC2C=C3C=CC1N3C(Cl)C(F)(F)N2O",
                    1.0
                ],
                [
                    "CP1OC2C3=CC=CC31NC(Cl)C(F)(F)N2O",
                    1.0
                ],
                [
                    "CP1OC2C(=C3C=C3)C1NC(Cl)C(F)(F)N2O",
                    1.0
                ],
                [
                    "CP1OC2=CCCC21N1CN2OC1(Cl)C2(F)F",
                    1.0
                ],
                [
                    "CP1OC2=C3CC=CC31NC(Cl)C(F)(F)N2O",
                    1.0
                ],
                [
                    "CP1OC2=C3CC3C21NCN1OC(Cl)C1(F)F",
                    1.0
                ],
                [
                    "CP1OC2=C3CC3C21NC1N(OCCl)C1(F)F",
                    1.0
                ],
                [
                    "CP1OC2=C3CC34C(N(O)C(F)(F)CCl)NC214",
                    1.0
                ],
                [
                    "CP1OC23NC1C=CC=C2ON3C(F)(F)CCl",
                    1.0
                ],
                [
                    "CP1OC23C=CC=CC1N2C(Cl)C(F)(F)N3O",
                    1.0
                ],
                [
                    "CP1OC23C=CC(O)=CC1N2C(Cl)C(F)(F)N3",
                    1.0
                ],
                [
                    "CP1OC23C=CC(O)=C(F)C1N2C(Cl)C(F)N3",
                    1.0
                ],
                [
                    "CP1OC2(Cl)NC(F)(F)CN2C12C=CC(O)=C2",
                    1.0
                ],
                [
                    "CP1OC(N(O)C(F)F)C2=CC3=CC21N3CCl",
                    1.0
                ],
                [
                    "CP1CC=C2ON3C(NC(C2=CCl)C3(F)F)O1",
                    1.0
                ],
                [
                    "CP1CC2=CC3=C(O)C(O1)N2C(F)(F)C(Cl)N3",
                    1.0
                ],
                [
                    "CP1C2=CC=C3C21NC3(Cl)C(F)(F)N(O)CO",
                    1.0
                ],
                [
                    "CP1C2=CC=C3C(Cl)(C(F)N(CO)OF)NC231",
                    1.0
                ],
                [
                    "CP(O)C1C=CC=C2ON3C2N1C(Cl)C3(F)F",
                    1.0
                ],
                [
                    "CP(O)C1C=CC=C2ON(C(F)F)C23C(Cl)N13",
                    1.0
                ],
                [
                    "CP(O)C1C=CC2=C(O)C23NC(F)(F)C(Cl)N13",
                    1.0
                ],
                [
                    "CP(O)C1C=C=C=C2ONC2N1C(Cl)C(F)F",
                    1.0
                ],
                [
                    "CP(O)C1C=C2C=C(O)C3NC(F)(F)C2(Cl)N31",
                    1.0
                ],
                [
                    "CP(O)C1C#CC2C3(O)N1C23NC(F)(F)CCl",
                    1.0
                ],
                [
                    "CP(O)C1C#CC2C(O)C23NC(F)(F)C(Cl)N13",
                    1.0
                ],
                [
                    "CP(O)C1=C=CCC2ON3C2N1C(Cl)C3(F)F",
                    1.0
                ],
                [
                    "CP(O)C12CC=C1CC1N3OC(Cl)(N12)C3(F)F",
                    1.0
                ],
                [
                    "CP(O)C12CC3C=C(O1)C1NC(F)(F)C3(Cl)N12",
                    1.0
                ],
                [
                    "CP(O)C12C=C3CC(O)C4N1C(F)(F)C3(Cl)N42",
                    1.0
                ],
                [
                    "CP(O)C1(N2CN3OC2(Cl)C3F)C=CC=C1F",
                    1.0
                ],
                [
                    "CP(O)C1(N2CN3OC2(Cl)C3(F)F)C=CC=C1",
                    1.0
                ],
                [
                    "CONC(F)(F)C(Cl)N1C2=C3COC(=C2)C31P",
                    1.0
                ],
                [
                    "CON1COC2=C3PC3(C=C2)NC(Cl)C1(F)F",
                    1.0
                ],
                [
                    "CON1C2OC3=CC(PNC(Cl)C1(F)F)C2=C3",
                    1.0
                ],
                [
                    "CON1C2OC3=CC(P)(NC(Cl)C1(F)F)C2=C3",
                    1.0
                ],
                [
                    "CON1C2C=C3C=CC(PO2)N3C(Cl)C1(F)F",
                    1.0
                ],
                [
                    "CON1C2=C=C(C=C(CP)O2)NC(Cl)C1(F)F",
                    1.0
                ],
                [
                    "CON1C(O)C2=C3C=CC2(P)N3C(Cl)C1(F)F",
                    1.0
                ],
                [
                    "CON1C(O)=C=C2C=CC(P)N2C(Cl)C1(F)F",
                    1.0
                ],
                [
                    "CNC1=CC(P2OC3C(F)N3OC2F)C(Cl)=C1",
                    1.0
                ],
                [
                    "CNC(Cl)C(F)(F)NC12C=CC=C=C(O1)PO2",
                    1.0
                ],
                [
                    "CN1OC(Cl)(NC23COP2C2=C(C2)C3)C1(F)F",
                    1.0
                ],
                [
                    "CN1C2OP(C)C13C(Cl)=C(O)C(NC(F)F)=C23",
                    1.0
                ],
                [
                    "CN(C1C(=C=C2NO2)C2OP21)C(Cl)C(C)(F)F",
                    1.0
                ],
                [
                    "CCP1OC(NCl)(N(O)C(F)F)C2=CC1C#C2",
                    1.0
                ],
                [
                    "CCP1OC(NCl)(N(O)C(F)F)C12C#CC=C2",
                    1.0
                ],
                [
                    "CCN(C(Cl)C(F)F)C1C(=C=C2NO2)C2OP21",
                    1.0
                ],
                [
                    "CCCC1=C=C2OC13NC(F)(F)C(N)(Cl)P2O3",
                    1.0
                ],
                [
                    "CCC12C=C3C(Cl)(N1)C(F)N1OC31OP2CF",
                    1.0
                ],
                [
                    "CC=C1C2OP3CC4ON2C(F)(F)C(Cl)NC143",
                    1.0
                ],
                [
                    "CC=C1C2N3CN4OP2C1(OC)C3(Cl)C4(F)F",
                    1.0
                ],
                [
                    "CC=C1C2=CC1(N1CN(O)C(F)(F)C1Cl)P2O",
                    1.0
                ],
                [
                    "CC=C(Cl)C1(F)C=C2OP(C3CN3)C(F)ON21",
                    1.0
                ],
                [
                    "CC1N2OC(Cl)(N1C13CC=C1CP3O)C2(F)F",
                    1.0
                ],
                [
                    "CC1C=C2OP(C)C21N1CN2OC1(Cl)C2(F)F",
                    1.0
                ],
                [
                    "CC1C2=C=C(OP2)C12N(CCl)C2(O)NC(F)F",
                    1.0
                ],
                [
                    "CC1C2=C3OPC3(NCN3OC(Cl)C3(F)F)C21",
                    1.0
                ],
                [
                    "CC1=CC2OPC(=C=C1)ON2C(F)(F)C(N)Cl",
                    1.0
                ],
                [
                    "CC1=CC2(OP)N(OC=C=C1)C(F)(F)C2(N)Cl",
                    1.0
                ],
                [
                    "CC1=CC2(NC(F)(F)C(N)Cl)OPC(=C=C1)O2",
                    1.0
                ],
                [
                    "CC1=CC(NC(F)(F)C(N)Cl)OP2C(O)=C=C12",
                    1.0
                ],
                [
                    "CC1=C2ON3C2N(CC3(F)F)C(PO)C(Cl)=C1",
                    1.0
                ],
                [
                    "CC1=C2ON3C2N(C(PO)C=C1)C(Cl)C3(F)F",
                    1.0
                ],
                [
                    "CC1=C2CP(O)C2(N2CN3OC2(Cl)C3(F)F)C1",
                    1.0
                ],
                [
                    "CC1=C2CC1(N)P1OC3N(OC1F)C(F)C23Cl",
                    1.0
                ],
                [
                    "CC1=C2C3C1C2(N1CN(O)C(F)(F)C1Cl)P3O",
                    1.0
                ],
                [
                    "CC1=C2C3=CC2(N(CCl)CN(O)C1(F)F)P3O",
                    1.0
                ],
                [
                    "CC12POC3OC4(C(C=C31)N4CCl)N2C(F)F",
                    1.0
                ],
                [
                    "CC12POC3(C=C31)OC1(CN1CCl)N2C(F)F",
                    1.0
                ],
                [
                    "CC12CC34CN1C3(Cl)C(F)N(O)C1OP2C14F",
                    1.0
                ],
                [
                    "CC12C3=C=C(CN1C(Cl)C(F)F)ONOP2C3",
                    1.0
                ],
                [
                    "CC12C3=C4OPC4(NCN1C(F)(F)C(O)Cl)C32",
                    1.0
                ],
                [
                    "CC12C3=C4OP1C4(NCONC(F)(F)CCl)C32",
                    1.0
                ],
                [
                    "CC12C3=C4OP1C4(NCN(O)C(F)(F)CCl)C32",
                    1.0
                ],
                [
                    "CC1(NC(F)F)POC23OC4C(C2=C13)N4CCl",
                    1.0
                ],
                [
                    "CC1(N)C2=CC(Cl)C(F)N3OC(F)P1OC3=C2",
                    1.0
                ],
                [
                    "CC1(Cl)POC(N)(C2=CCC#C2)N(O)C1(F)F",
                    1.0
                ],
                [
                    "CC1(Cl)PC23NC(N(O)C(F)F)C(=C2O)C=C13",
                    1.0
                ],
                [
                    "CC1(Cl)NC23C=C2CN(OC(=PO)C3)C1(F)F",
                    1.0
                ],
                [
                    "CC1(Cl)C=CC2=C(O)C(NC23ON3C(F)F)P1",
                    1.0
                ],
                [
                    "CC(F)(N(CO)OF)C1(Cl)NC23PC2=CC=C31",
                    1.0
                ],
                [
                    "CC(F)(F)N1C#CP(O)C2C=C(CC(Cl)N2)O1",
                    1.0
                ],
                [
                    "CC(F)(F)N(O)C1NC23C=CC(=C2)C(Cl)P3O1",
                    1.0
                ],
                [
                    "CC(F)(F)C1(Cl)C2NOC=C=CC(P3CO3)N21",
                    1.0
                ],
                [
                    "CC(F)(F)C(Cl)N1CNOC=C=C2C3OP3C21",
                    1.0
                ],
                [
                    "CC(F)(F)C(Cl)N1C=NOC=C=CC2OP2C1",
                    1.0
                ],
                [
                    "CC(Cl)P1OC2(N(O)C(F)F)NC13C=CC2=C3",
                    1.0
                ],
                [
                    "CC(Cl)P1OC(N)(N(O)C(F)F)C2=CC1C#C2",
                    1.0
                ],
                [
                    "CC(Cl)P1OC(N)(N(O)C(F)F)C2=C3C(=C2)C31",
                    1.0
                ],
                [
                    "CC(Cl)P1OC(N)(N(O)C(F)F)C2=C1CC#C2",
                    1.0
                ],
                [
                    "C=NC1=CC(P2OCC(F)NOC2F)C(Cl)=C1",
                    1.0
                ],
                [
                    "C=CP1OC2N3C1C(Cl)=CCC3C(F)(F)N2O",
                    1.0
                ],
                [
                    "C=CP1OC2N3C(C(F)(F)NO)CC=C(Cl)C231",
                    1.0
                ],
                [
                    "C=CC1=CCN(O)C(F)(F)C2(Cl)N3CP(O)C132",
                    1.0
                ],
                [
                    "C=CC1=CC2OPCN1C1(Cl)CON2C1(F)F",
                    1.0
                ],
                [
                    "C=CC1=CC2OP3CNC(Cl)(C13)C(F)(F)N2O",
                    1.0
                ],
                [
                    "C=CC1=CC2(N(O)C(F)F)OP3CNC(Cl)C132",
                    1.0
                ],
                [
                    "C=CC12C=C3C(OP1CF)N(O)C(F)C3(Cl)N2",
                    1.0
                ],
                [
                    "C=C=C1CP2ONC3(CO)N(C12)C3(Cl)C(F)F",
                    1.0
                ],
                [
                    "C=C=C1CP2ON3OCC3N(C(Cl)C(F)F)C12",
                    1.0
                ],
                [
                    "C=C=C1CP2ON3CN(C12)C(Cl)(C(F)F)CO3",
                    1.0
                ],
                [
                    "C=C=C1COPC12N1OCC1N2C(Cl)C(F)F",
                    1.0
                ],
                [
                    "C=C=C1C2OP2C1N(C1CON1)C(Cl)C(F)F",
                    1.0
                ],
                [
                    "C=C=C1C2OCC3NOP2C1N3C(F)(Cl)CF",
                    1.0
                ],
                [
                    "C=C=C1C2OCC3NOP2C1N3C(Cl)C(F)F",
                    1.0
                ],
                [
                    "C=C=C1C2N3CNOP2C1(OC)C3(Cl)C(F)F",
                    1.0
                ],
                [
                    "C=C=C1C2N(C3CON3OP2C)C(Cl)C1(F)F",
                    1.0
                ],
                [
                    "C=C1OC2=C=CN(C1P)C(Cl)C(F)(F)N2OC",
                    1.0
                ],
                [
                    "C=C1C=CC2N3C1(Cl)C3(F)N(O)COP2CF",
                    1.0
                ],
                [
                    "C=C1C2CP3ON4CN(C(Cl)(C(F)F)CO4)C123",
                    1.0
                ],
                [
                    "C=C1C2CC(P3OC4(C(F)N4O)C3F)N1C2Cl",
                    1.0
                ],
                [
                    "C=C1C2=CC=CC2(NC(Cl)C(F)(F)NO)P1O",
                    1.0
                ],
                [
                    "C=C1C2=CC2(N)P(CF)OC2ON2C(F)C1Cl",
                    1.0
                ],
                [
                    "C=C1C2=CC2(N)C(F)(N2OC2OPCF)C1Cl",
                    1.0
                ],
                [
                    "C=C1C2(P)NC(Cl)C(F)(F)N(OC)C13OC=C23",
                    1.0
                ],
                [
                    "C=C(C)C=C=C1OC2NC(F)(F)C(N)(Cl)P1O2",
                    1.0
                ],
                [
                    "C#CPC(NC1CC(F)(F)N1O)C(Cl)=C=CO",
                    1.0
                ],
                [
                    "C#CP1OC2N(CC(F)(F)N2O)C1C(Cl)=CC",
                    1.0
                ],
                [
                    "C#CP1OC2N(CC(Cl)=C1C)CC(F)(F)N2O",
                    1.0
                ],
                [
                    "C#CP1OC(N(O)C(C)(F)F)NC1C(Cl)=C=C",
                    1.0
                ],
                [
                    "C#CP(O)C1=C(Cl)CNC(C(F)(F)N(C)O)=C1",
                    1.0
                ]
            ],
            "execution_time": 7.892482757568359,
            "number_scoring_function_calls": 1000,
            "metadata": {
                "top_250": 1.0,
                "internal_similarity_max": 0.6041666666666666,
                "internal_similarity_mean": 0.13803660182666908,
                "internal_similarity_histogram_density": [
                    [
                        1.6608,
                        7.59648,
                        0.6595199999999998,
                        0.06304000000000001,
                        0.016320000000000005,
                        0.0035199999999999967,
                        0.0003200000000000001,
                        0.0,
                        0.0,
                        0.0
                    ]
                ],
                "internal_similarity_histogram_bins": [
                    [
                        0.0,
                        0.1,
                        0.2,
                        0.30000000000000004,
                        0.4,
                        0.5,
                        0.6000000000000001,
                        0.7000000000000001,
                        0.8,
                        0.9,
                        1.0
                    ]
                ]
            }
        },
        {
            "benchmark_name": "Median molecules 1",
            "score": 0.4403849199384695,
            "optimized_molecules": [
                [
                    "CC(C)C1CCC2(C)C(=O)CC(CC1O)C2(C)C",
                    0.4738035414793428
                ],
                [
                    "CC(C)C1CC(=O)C2(C)CCC(CC1O)C2(C)C",
                    0.458682472293863
                ],
                [
                    "CC(C)C1CCC2CC(=O)C(C)(CC1O)C2(C)C",
                    0.4468887036332465
                ],
                [
                    "CC(C)C1CC2CCC(C)(C(=O)CC1O)C2(C)C",
                    0.443613573862942
                ],
                [
                    "CC(C)C1CC2CC(=O)C(C)(CCC1O)C2(C)C",
                    0.443613573862942
                ],
                [
                    "CC(C)C1CCC2(C)C(=O)CC(CC1O)C2(C)S",
                    0.42047525605008473
                ],
                [
                    "CC(C)C1CCC2(C)C(=O)CC(CC1O)C2(C)P",
                    0.42047525605008473
                ],
                [
                    "CC(C)C1CCC2(C)C(=O)CC(CC1O)C2(C)O",
                    0.42047525605008473
                ],
                [
                    "CC(C)C1CCC2(C)C(=O)CC(CC1O)C2(C)N",
                    0.42047525605008473
                ],
                [
                    "CC(C)C1CCC2(C)C(=O)CC(CC1O)C2(C)F",
                    0.42047525605008473
                ],
                [
                    "CC(C)C1CCC2(C)C(=O)CC(CC1O)C2(C)Cl",
                    0.42047525605008473
                ],
                [
                    "CC(C)C1CCC2(C)C(=O)CC(CC1O)C2(C)Br",
                    0.42047525605008473
                ],
                [
                    "CC1CCC2CC(=O)C(C)(CCC(O)C1)C2(C)C",
                    0.41753340038353265
                ],
                [
                    "CC(C)C1CC2(C)C(=O)CC(CC1O)C2(C)C",
                    0.4166352189390347
                ],
                [
                    "CC1CCC2(C)C(=O)CC(C(O)C1)C2(C)C",
                    0.416442466109408
                ],
                [
                    "CC(S)C1CCC2(C)C(=O)CC(CC1O)C2(C)C",
                    0.4135291205802923
                ],
                [
                    "CC(S)C1CC(=O)C2(C)CCC(CC1O)C2(C)C",
                    0.4135291205802923
                ],
                [
                    "CC(P)C1CCC2(C)C(=O)CC(CC1O)C2(C)C",
                    0.4135291205802923
                ],
                [
                    "CC(P)C1CC(=O)C2(C)CCC(CC1O)C2(C)C",
                    0.4135291205802923
                ],
                [
                    "CC(O)C1CCC2(C)C(=O)CC(CC1O)C2(C)C",
                    0.4135291205802923
                ],
                [
                    "CC(O)C1CC(=O)C2(C)CCC(CC1O)C2(C)C",
                    0.4135291205802923
                ],
                [
                    "CC(N)C1CCC2(C)C(=O)CC(CC1O)C2(C)C",
                    0.4135291205802923
                ],
                [
                    "CC(N)C1CC(=O)C2(C)CCC(CC1O)C2(C)C",
                    0.4135291205802923
                ],
                [
                    "CC(F)C1CCC2(C)C(=O)CC(CC1O)C2(C)C",
                    0.4135291205802923
                ],
                [
                    "CC(F)C1CC(=O)C2(C)CCC(CC1O)C2(C)C",
                    0.4135291205802923
                ],
                [
                    "CC(Cl)C1CCC2(C)C(=O)CC(CC1O)C2(C)C",
                    0.4135291205802923
                ],
                [
                    "CC(Cl)C1CC(=O)C2(C)CCC(CC1O)C2(C)C",
                    0.4135291205802923
                ],
                [
                    "CC(C)C1CCC2(C)C(=O)CC(CC1C)C2(C)C",
                    0.4135291205802923
                ],
                [
                    "CC(C)C1CC2CCC(C)(C(=O)CC1C)C2(C)C",
                    0.4135291205802923
                ],
                [
                    "CC(C)C1CC2CC(=O)C(C)(CCC1C)C2(C)C",
                    0.4135291205802923
                ],
                [
                    "CC(C)C1CC(=O)C2(C)CCC(CC1C)C2(C)C",
                    0.4135291205802923
                ],
                [
                    "CC(Br)C1CCC2(C)C(=O)CC(CC1O)C2(C)C",
                    0.4135291205802923
                ],
                [
                    "CC(Br)C1CC(=O)C2(C)CCC(CC1O)C2(C)C",
                    0.4135291205802923
                ],
                [
                    "CC1CCC2(C)C(=O)CC(C1)C2(C)C",
                    0.4120816918460671
                ],
                [
                    "CC(C)C1CCC2(C)C(=O)CC(CC1O)C2(S)S",
                    0.4074074074074074
                ],
                [
                    "CC(C)C1CCC2(C)C(=O)CC(CC1O)C2(S)Cl",
                    0.4074074074074074
                ],
                [
                    "CC(C)C1CCC2(C)C(=O)CC(CC1O)C2(S)Br",
                    0.4074074074074074
                ],
                [
                    "CC(C)C1CCC2(C)C(=O)CC(CC1O)C2(P)S",
                    0.4074074074074074
                ],
                [
                    "CC(C)C1CCC2(C)C(=O)CC(CC1O)C2(P)P",
                    0.4074074074074074
                ],
                [
                    "CC(C)C1CCC2(C)C(=O)CC(CC1O)C2(P)Cl",
                    0.4074074074074074
                ],
                [
                    "CC(C)C1CCC2(C)C(=O)CC(CC1O)C2(P)Br",
                    0.4074074074074074
                ],
                [
                    "CC(C)C1CCC2(C)C(=O)CC(CC1O)C2(O)S",
                    0.4074074074074074
                ],
                [
                    "CC(C)C1CCC2(C)C(=O)CC(CC1O)C2(O)P",
                    0.4074074074074074
                ],
                [
                    "CC(C)C1CCC2(C)C(=O)CC(CC1O)C2(O)O",
                    0.4074074074074074
                ],
                [
                    "CC(C)C1CCC2(C)C(=O)CC(CC1O)C2(O)F",
                    0.4074074074074074
                ],
                [
                    "CC(C)C1CCC2(C)C(=O)CC(CC1O)C2(O)Cl",
                    0.4074074074074074
                ],
                [
                    "CC(C)C1CCC2(C)C(=O)CC(CC1O)C2(O)Br",
                    0.4074074074074074
                ],
                [
                    "CC(C)C1CCC2(C)C(=O)CC(CC1O)C2(N)S",
                    0.4074074074074074
                ],
                [
                    "CC(C)C1CCC2(C)C(=O)CC(CC1O)C2(N)P",
                    0.4074074074074074
                ],
                [
                    "CC(C)C1CCC2(C)C(=O)CC(CC1O)C2(N)O",
                    0.4074074074074074
                ],
                [
                    "CC(C)C1CCC2(C)C(=O)CC(CC1O)C2(N)N",
                    0.4074074074074074
                ],
                [
                    "CC(C)C1CCC2(C)C(=O)CC(CC1O)C2(N)F",
                    0.4074074074074074
                ],
                [
                    "CC(C)C1CCC2(C)C(=O)CC(CC1O)C2(N)Cl",
                    0.4074074074074074
                ],
                [
                    "CC(C)C1CCC2(C)C(=O)CC(CC1O)C2(N)Br",
                    0.4074074074074074
                ],
                [
                    "CC(C)C1CCC2(C)C(=O)CC(CC1O)C2(F)S",
                    0.4074074074074074
                ],
                [
                    "CC(C)C1CCC2(C)C(=O)CC(CC1O)C2(F)P",
                    0.4074074074074074
                ],
                [
                    "CC(C)C1CCC2(C)C(=O)CC(CC1O)C2(F)F",
                    0.4074074074074074
                ],
                [
                    "CC(C)C1CCC2(C)C(=O)CC(CC1O)C2(F)Cl",
                    0.4074074074074074
                ],
                [
                    "CC(C)C1CCC2(C)C(=O)CC(CC1O)C2(F)Br",
                    0.4074074074074074
                ],
                [
                    "CC(C)C1CCC2(C)C(=O)CC(CC1O)C2(Cl)Cl",
                    0.4074074074074074
                ],
                [
                    "CC(C)C1CCC2(C)C(=O)CC(CC1O)C2(Cl)Br",
                    0.4074074074074074
                ],
                [
                    "CC(C)C1CCC2(C)C(=O)CC(CC1O)C2(Br)Br",
                    0.4074074074074074
                ],
                [
                    "CC(C)C1CC(=O)C2(C)CCC(CC1O)C2(C)S",
                    0.40705611735461583
                ],
                [
                    "CC(C)C1CC(=O)C2(C)CCC(CC1O)C2(C)P",
                    0.40705611735461583
                ],
                [
                    "CC(C)C1CC(=O)C2(C)CCC(CC1O)C2(C)O",
                    0.40705611735461583
                ],
                [
                    "CC(C)C1CC(=O)C2(C)CCC(CC1O)C2(C)N",
                    0.40705611735461583
                ],
                [
                    "CC(C)C1CC(=O)C2(C)CCC(CC1O)C2(C)F",
                    0.40705611735461583
                ],
                [
                    "CC(C)C1CC(=O)C2(C)CCC(CC1O)C2(C)Cl",
                    0.40705611735461583
                ],
                [
                    "CC(C)C1CC(=O)C2(C)CCC(CC1O)C2(C)Br",
                    0.40705611735461583
                ],
                [
                    "CC(C)C1CCC2(C)C(=O)CC(CC1O)C21C(C)C1(C)C",
                    0.40648479068406884
                ],
                [
                    "CC(C)C1CCC2(C)C(=O)CC2CC1O",
                    0.40645603468907804
                ],
                [
                    "CC1CCC2(C)C(=O)CC(C(C(C)C)C1)C2(C)C",
                    0.4059989714705751
                ],
                [
                    "CC1CCC(O)CCC2(C)C(=O)CC(C1)C2(C)C",
                    0.4058888551215276
                ],
                [
                    "CC1CCC2(C)C(=O)CC(CC1O)C2(C)C",
                    0.40542185821300153
                ],
                [
                    "CC1CC2CCC(C)(C(=O)CC1O)C2(C)C",
                    0.40542185821300153
                ],
                [
                    "CC1CC2CC(=O)C(C)(CCC1O)C2(C)C",
                    0.40542185821300153
                ],
                [
                    "CC1CC(=O)C2(C)CCC(CC1O)C2(C)C",
                    0.40542185821300153
                ],
                [
                    "CC1CCC2CC(=O)C(C)(CC(O)C1)C2(C)C",
                    0.4049619353670292
                ],
                [
                    "CC(C)C1CCC2CC(=O)C(C)(CC1C)C2(C)C",
                    0.4042260417272216
                ],
                [
                    "CC(C)C1CCC2CC(=O)C(C)(C1O)C2(C)C",
                    0.40346263020218287
                ],
                [
                    "CC(C)C1CCC2(C)C(=O)C(CC1O)C2(C)C",
                    0.40346263020218287
                ],
                [
                    "CC(C)C1CC(=O)C2(C)CC(CC1O)C2(C)C",
                    0.40346263020218287
                ],
                [
                    "CC(C)C1CC2CCC(C)(C(=O)C1O)C2(C)C",
                    0.40230815533848163
                ],
                [
                    "CC(C)C1CC2CC(=O)C(C)(CC1O)C2(C)C",
                    0.40230815533848163
                ],
                [
                    "CC1CC(=O)C2(C)CCC(C(O)C1)C2(C)C",
                    0.40094451135042747
                ],
                [
                    "CC(C)C1CCC2(C)C(=O)CC(C1O)C2(C)C",
                    0.40037088556878325
                ],
                [
                    "CC(C)C1CC(=O)C2(C)CCC(C1O)C2(C)C",
                    0.40037088556878325
                ],
                [
                    "CC1CCC(C(C)C)C(O)C1",
                    0.4
                ],
                [
                    "CC(C)C1CCC2(C)C(=O)CC(CC1O)C21[SH]=[SH]1",
                    0.4
                ],
                [
                    "CC(C)C1CCC2(C)C(=O)CC(CC1O)C21SS1",
                    0.4
                ],
                [
                    "CC(C)C1CCC2(C)C(=O)CC(CC1O)C21S#S1",
                    0.4
                ],
                [
                    "CC(C)C1CCC2(C)C(=O)CC(CC1O)C21PP1",
                    0.4
                ],
                [
                    "CC(C)C1CCC2(C)C(=O)CC(CC1O)C21P=P1",
                    0.4
                ],
                [
                    "CC(C)C1CCC2(C)C(=O)CC(CC1O)C21N=P1",
                    0.4
                ],
                [
                    "CC(C)C1CCC2(C)C(=O)CC(CC1O)C21CO1",
                    0.4
                ],
                [
                    "CC(C)C1CCC2(C)C(=O)CC(CC1O)C21CC1",
                    0.4
                ],
                [
                    "CC(C)C1CCC2(C)C(=O)CC(CC1O)C21C=[SH]1",
                    0.4
                ],
                [
                    "CC(C)C1CCC2(C)C(=O)CC(CC1O)C21C=N1",
                    0.4
                ],
                [
                    "CC(C)C1CCC2(C)C(=O)CC(CC1O)C21C#S1",
                    0.4
                ],
                [
                    "CC(C)C1CCC2(C)C(=O)CC(CC1O)C21C#C1",
                    0.4
                ]
            ],
            "execution_time": 132930.72191047668,
            "number_scoring_function_calls": 9703926,
            "metadata": {
                "top_1": 0.4738035414793428,
                "top_10": 0.43689781453827603,
                "top_100": 0.4104534037977898,
                "internal_similarity_max": 0.85,
                "internal_similarity_mean": 0.5534992047921826,
                "internal_similarity_histogram_density": [
                    [
                        0.1,
                        0.0,
                        0.07399999999999998,
                        0.8000000000000002,
                        2.1080000000000005,
                        3.397999999999997,
                        2.508000000000001,
                        0.9680000000000002,
                        0.04400000000000001,
                        0.0
                    ]
                ],
                "internal_similarity_histogram_bins": [
                    [
                        0.0,
                        0.1,
                        0.2,
                        0.30000000000000004,
                        0.4,
                        0.5,
                        0.6000000000000001,
                        0.7000000000000001,
                        0.8,
                        0.9,
                        1.0
                    ]
                ]
            }
        },
        {
            "benchmark_name": "Median molecules 2",
            "score": 0.41286936713480243,
            "optimized_molecules": [
                [
                    "CCCc1nn(C)c2c(=O)[nH]c(-c3cc(S(=O)(=O)N4CCN(C5=CN(C)C5c5ccc6c(c5)OCO6)CC4)ccc3OCC)nc12",
                    0.41666215970160275
                ],
                [
                    "CCCc1nn(C)c2c(=O)[nH]c(-c3cc(S(=O)(=O)N4CCN(C)CC5=CN(CC4)C5c4ccc5c(c4)OCO5)ccc3OCC)nc12",
                    0.41534481123181805
                ],
                [
                    "CCCc1nn(C)c2c(=O)[nH]c(-c3cc(S(=O)(=O)N4CC5=C6C(C4)N5C6c4ccc5c(c4)OCO5)ccc3OCC)nc12",
                    0.41486901201111825
                ],
                [
                    "CCCc1nn(C)c2c(=O)[nH]c(-c3cc(S(=O)(=O)N4CCN(C)C5=CN(CC4)C5c4ccc5c(c4)OCO5)ccc3OCC)nc12",
                    0.41457958749161017
                ],
                [
                    "C=C1CN(S(=O)(=O)c2ccc(OCC)c(-c3nc4c(CCC)nn(C)c4c(=O)[nH]3)c2)CCN(C)C1c1ccc2c(c1)OCO2",
                    0.41276854016057085
                ],
                [
                    "CCCc1nn(C)c2c(=O)[nH]c(-c3cc(S(=O)(=O)N4CCN(C)CC5=[SH]N(CC4)C5c4ccc5c(c4)OCO5)ccc3OCC)nc12",
                    0.41099746826339323
                ],
                [
                    "CCCc1nn(C)c2c(=O)[nH]c(-c3cc(S(=O)(=O)N4CCN(C)CC5=PN(CC4)C5c4ccc5c(c4)OCO5)ccc3OCC)nc12",
                    0.41099746826339323
                ],
                [
                    "CCCc1nn(C)c2c(=O)[nH]c(-c3cc(S(=O)(=O)N4CCN(C)CC5=NN(CC4)C5c4ccc5c(c4)OCO5)ccc3OCC)nc12",
                    0.41099746826339323
                ],
                [
                    "CCCc1nn(C)c2c(=O)[nH]c(-c3cc(S(=O)(=O)N4CCN(C)CC(=S)C(c5ccc6c(c5)OCO6)N(O)CC4)ccc3OCC)nc12",
                    0.41099746826339323
                ],
                [
                    "CCCc1nn(C)c2c(=O)[nH]c(-c3cc(S(=O)(=O)N4CCN(C)CC(=P)C(c5ccc6c(c5)OCO6)N(Cl)CC4)ccc3OCC)nc12",
                    0.41099746826339323
                ],
                [
                    "CCCc1nn(C)c2c(=O)[nH]c(-c3cc(S(=O)(=O)N4CCN(C)CC(=P)C(c5ccc6c(c5)OCO6)N(C)CC4)ccc3OCC)nc12",
                    0.41099746826339323
                ],
                [
                    "CCCc1nn(C)c2c(=O)[nH]c(-c3cc(S(=O)(=O)N4CCN5C=C(C4)C5c4ccc5c(c4)OCO5)ccc3OCC)nc12",
                    0.4106523292414583
                ],
                [
                    "CCCc1nn(C)c2c(=O)[nH]c(-c3cc(S(=O)(=O)N4CC5=CN(C4)C5c4ccc5c(c4)OCO5)ccc3OCC)nc12",
                    0.41061105350216
                ],
                [
                    "CCCc1nn(C)c2c(=O)[nH]c(-c3cc(S(=O)(=O)N4CCN(C5=CN(S)C5c5ccc6c(c5)OCO6)CC4)ccc3OCC)nc12",
                    0.41037077138609573
                ],
                [
                    "CCCc1nn(C)c2c(=O)[nH]c(-c3cc(S(=O)(=O)N4CCN(C5=CN(P)C5c5ccc6c(c5)OCO6)CC4)ccc3OCC)nc12",
                    0.41037077138609573
                ],
                [
                    "CCCc1nn(C)c2c(=O)[nH]c(-c3cc(S(=O)(=O)N4CCN(C5=CN(O)C5c5ccc6c(c5)OCO6)CC4)ccc3OCC)nc12",
                    0.41037077138609573
                ],
                [
                    "CCCc1nn(C)c2c(=O)[nH]c(-c3cc(S(=O)(=O)N4CCN(C5=CN(N)C5c5ccc6c(c5)OCO6)CC4)ccc3OCC)nc12",
                    0.41037077138609573
                ],
                [
                    "CCCc1nn(C)c2c(=O)[nH]c(-c3cc(S(=O)(=O)N4CCN(C5=CN(F)C5c5ccc6c(c5)OCO6)CC4)ccc3OCC)nc12",
                    0.41037077138609573
                ],
                [
                    "CCCc1nn(C)c2c(=O)[nH]c(-c3cc(S(=O)(=O)N4CCN(C5=CN(Br)C5c5ccc6c(c5)OCO6)CC4)ccc3OCC)nc12",
                    0.41037077138609573
                ],
                [
                    "CCCc1nn(C)c2c(=O)[nH]c(-c3cc(S(=O)(=O)N4CCN5C=C(C5)C(c5ccc6c(c5)OCO6)N(C)CC4)ccc3OCC)nc12",
                    0.4103440265903702
                ],
                [
                    "CCCc1nn(C)c2c(=O)[nH]c(-c3cc(S(=O)(=O)N4CCN5C=C5C(c5ccc6c(c5)OCO6)N(C)CC4)ccc3OCC)nc12",
                    0.41022322344515705
                ],
                [
                    "CCCc1nn(C)c2c(=O)[nH]c(-c3cc(S(=O)(=O)N4CCN(C)C5=[SH]N(CC4)C5c4ccc5c(c4)OCO5)ccc3OCC)nc12",
                    0.41022322344515705
                ],
                [
                    "CCCc1nn(C)c2c(=O)[nH]c(-c3cc(S(=O)(=O)N4CCN(C)C5=PN(CC4)C5c4ccc5c(c4)OCO5)ccc3OCC)nc12",
                    0.41022322344515705
                ],
                [
                    "CCCc1nn(C)c2c(=O)[nH]c(-c3cc(S(=O)(=O)N4CCN(C)C5=NN(CC4)C5c4ccc5c(c4)OCO5)ccc3OCC)nc12",
                    0.41022322344515705
                ],
                [
                    "CCCc1nn(C)c2c(=O)[nH]c(-c3cc(S(=O)(=O)N4CCN(C)C(=S)C(c5ccc6c(c5)OCO6)N(S)CC4)ccc3OCC)nc12",
                    0.41022322344515705
                ],
                [
                    "CCCc1nn(C)c2c(=O)[nH]c(-c3cc(S(=O)(=O)N4CCN(C)C(=S)C(c5ccc6c(c5)OCO6)N(P)CC4)ccc3OCC)nc12",
                    0.41022322344515705
                ],
                [
                    "CCCc1nn(C)c2c(=O)[nH]c(-c3cc(S(=O)(=O)N4CCN(C)C(=S)C(c5ccc6c(c5)OCO6)N(O)CC4)ccc3OCC)nc12",
                    0.41022322344515705
                ],
                [
                    "CCCc1nn(C)c2c(=O)[nH]c(-c3cc(S(=O)(=O)N4CCN(C)C(=S)C(c5ccc6c(c5)OCO6)N(N)CC4)ccc3OCC)nc12",
                    0.41022322344515705
                ],
                [
                    "CCCc1nn(C)c2c(=O)[nH]c(-c3cc(S(=O)(=O)N4CCN(C)C(=S)C(c5ccc6c(c5)OCO6)N(F)CC4)ccc3OCC)nc12",
                    0.41022322344515705
                ],
                [
                    "CCCc1nn(C)c2c(=O)[nH]c(-c3cc(S(=O)(=O)N4CCN(C)C(=S)C(c5ccc6c(c5)OCO6)N(Cl)CC4)ccc3OCC)nc12",
                    0.41022322344515705
                ],
                [
                    "CCCc1nn(C)c2c(=O)[nH]c(-c3cc(S(=O)(=O)N4CCN(C)C(=S)C(c5ccc6c(c5)OCO6)N(C)CC4)ccc3OCC)nc12",
                    0.41022322344515705
                ],
                [
                    "CCCc1nn(C)c2c(=O)[nH]c(-c3cc(S(=O)(=O)N4CCN(C)C(=S)C(c5ccc6c(c5)OCO6)N(Br)CC4)ccc3OCC)nc12",
                    0.41022322344515705
                ],
                [
                    "CCCc1nn(C)c2c(=O)[nH]c(-c3cc(S(=O)(=O)N4CCN(C)C(=P)C(c5ccc6c(c5)OCO6)N(S)CC4)ccc3OCC)nc12",
                    0.41022322344515705
                ],
                [
                    "CCCc1nn(C)c2c(=O)[nH]c(-c3cc(S(=O)(=O)N4CCN(C)C(=P)C(c5ccc6c(c5)OCO6)N(P)CC4)ccc3OCC)nc12",
                    0.41022322344515705
                ],
                [
                    "CCCc1nn(C)c2c(=O)[nH]c(-c3cc(S(=O)(=O)N4CCN(C)C(=P)C(c5ccc6c(c5)OCO6)N(O)CC4)ccc3OCC)nc12",
                    0.41022322344515705
                ],
                [
                    "CCCc1nn(C)c2c(=O)[nH]c(-c3cc(S(=O)(=O)N4CCN(C)C(=P)C(c5ccc6c(c5)OCO6)N(N)CC4)ccc3OCC)nc12",
                    0.41022322344515705
                ],
                [
                    "CCCc1nn(C)c2c(=O)[nH]c(-c3cc(S(=O)(=O)N4CCN(C)C(=P)C(c5ccc6c(c5)OCO6)N(F)CC4)ccc3OCC)nc12",
                    0.41022322344515705
                ],
                [
                    "CCCc1nn(C)c2c(=O)[nH]c(-c3cc(S(=O)(=O)N4CCN(C)C(=P)C(c5ccc6c(c5)OCO6)N(Cl)CC4)ccc3OCC)nc12",
                    0.41022322344515705
                ],
                [
                    "CCCc1nn(C)c2c(=O)[nH]c(-c3cc(S(=O)(=O)N4CCN(C)C(=P)C(c5ccc6c(c5)OCO6)N(C)CC4)ccc3OCC)nc12",
                    0.41022322344515705
                ],
                [
                    "CCCc1nn(C)c2c(=O)[nH]c(-c3cc(S(=O)(=O)N4CCN(C)C(=P)C(c5ccc6c(c5)OCO6)N(Br)CC4)ccc3OCC)nc12",
                    0.41022322344515705
                ],
                [
                    "CCCc1nn(C)c2c(=O)[nH]c(-c3cc(S(=O)(=O)N4CCN(C)C(=N)C(c5ccc6c(c5)OCO6)N(S)CC4)ccc3OCC)nc12",
                    0.41022322344515705
                ],
                [
                    "CCCc1nn(C)c2c(=O)[nH]c(-c3cc(S(=O)(=O)N4CCN(C)C(=N)C(c5ccc6c(c5)OCO6)N(P)CC4)ccc3OCC)nc12",
                    0.41022322344515705
                ],
                [
                    "CCCc1nn(C)c2c(=O)[nH]c(-c3cc(S(=O)(=O)N4CCN(C)C(=N)C(c5ccc6c(c5)OCO6)N(O)CC4)ccc3OCC)nc12",
                    0.41022322344515705
                ],
                [
                    "CCCc1nn(C)c2c(=O)[nH]c(-c3cc(S(=O)(=O)N4CCN(C)C(=N)C(c5ccc6c(c5)OCO6)N(N)CC4)ccc3OCC)nc12",
                    0.41022322344515705
                ],
                [
                    "CCCc1nn(C)c2c(=O)[nH]c(-c3cc(S(=O)(=O)N4CCN(C)C(=N)C(c5ccc6c(c5)OCO6)N(F)CC4)ccc3OCC)nc12",
                    0.41022322344515705
                ],
                [
                    "CCCc1nn(C)c2c(=O)[nH]c(-c3cc(S(=O)(=O)N4CCN(C)C(=N)C(c5ccc6c(c5)OCO6)N(Cl)CC4)ccc3OCC)nc12",
                    0.41022322344515705
                ],
                [
                    "CCCc1nn(C)c2c(=O)[nH]c(-c3cc(S(=O)(=O)N4CCN(C)C(=N)C(c5ccc6c(c5)OCO6)N(C)CC4)ccc3OCC)nc12",
                    0.41022322344515705
                ],
                [
                    "CCCc1nn(C)c2c(=O)[nH]c(-c3cc(S(=O)(=O)N4CCN(C)C(=N)C(c5ccc6c(c5)OCO6)N(Br)CC4)ccc3OCC)nc12",
                    0.41022322344515705
                ],
                [
                    "C=C1C(c2ccc3c(c2)OCO3)N(S)CCN(S(=O)(=O)c2ccc(OCC)c(-c3nc4c(CCC)nn(C)c4c(=O)[nH]3)c2)CCN1C",
                    0.41022322344515705
                ],
                [
                    "C=C1C(c2ccc3c(c2)OCO3)N(P)CCN(S(=O)(=O)c2ccc(OCC)c(-c3nc4c(CCC)nn(C)c4c(=O)[nH]3)c2)CCN1C",
                    0.41022322344515705
                ],
                [
                    "C=C1C(c2ccc3c(c2)OCO3)N(O)CCN(S(=O)(=O)c2ccc(OCC)c(-c3nc4c(CCC)nn(C)c4c(=O)[nH]3)c2)CCN1C",
                    0.41022322344515705
                ],
                [
                    "C=C1C(c2ccc3c(c2)OCO3)N(N)CCN(S(=O)(=O)c2ccc(OCC)c(-c3nc4c(CCC)nn(C)c4c(=O)[nH]3)c2)CCN1C",
                    0.41022322344515705
                ],
                [
                    "C=C1C(c2ccc3c(c2)OCO3)N(F)CCN(S(=O)(=O)c2ccc(OCC)c(-c3nc4c(CCC)nn(C)c4c(=O)[nH]3)c2)CCN1C",
                    0.41022322344515705
                ],
                [
                    "C=C1C(c2ccc3c(c2)OCO3)N(Cl)CCN(S(=O)(=O)c2ccc(OCC)c(-c3nc4c(CCC)nn(C)c4c(=O)[nH]3)c2)CCN1C",
                    0.41022322344515705
                ],
                [
                    "C=C1C(c2ccc3c(c2)OCO3)N(C)CCN(S(=O)(=O)c2ccc(OCC)c(-c3nc4c(CCC)nn(C)c4c(=O)[nH]3)c2)CCN1C",
                    0.41022322344515705
                ],
                [
                    "C=C1C(c2ccc3c(c2)OCO3)N(Br)CCN(S(=O)(=O)c2ccc(OCC)c(-c3nc4c(CCC)nn(C)c4c(=O)[nH]3)c2)CCN1C",
                    0.41022322344515705
                ],
                [
                    "C=C1CCN(S(=O)(=O)c2ccc(OCC)c(-c3nc4c(CCC)nn(C)c4c(=O)[nH]3)c2)CCN(C)C1c1ccc2c(c1)OCO2",
                    0.4092499643923867
                ],
                [
                    "CCCc1nn(C)c2c(=O)[nH]c(-c3cc(S(=O)(=O)N4CCC(c5ccc6c(c5)OCO6)N(C)CC4)ccc3OCC)nc12",
                    0.40873985992605305
                ],
                [
                    "CCCc1nn(C)c2c(=O)[nH]c(-c3cc(S(=O)(=O)N4CCN(C)C(c5ccc6c(c5)OCO6)C5=C6CC5N6CC4)ccc3OCC)nc12",
                    0.4083714237166898
                ],
                [
                    "CCCc1nn(C)c2c(=O)[nH]c(-c3cc(S(=O)(=O)N4CCC5=CN(CC4)C5c4ccc5c(c4)OCO5)ccc3OCC)nc12",
                    0.4073175815400313
                ],
                [
                    "CCCc1nn(C)c2c(=O)[nH]c(-c3cc(S(=O)(=O)N4CCN(C5=C6C(C)N6C5c5ccc6c(c5)OCO6)CC4)ccc3OCC)nc12",
                    0.40727316120570667
                ],
                [
                    "CCCc1nn(C)c2c(=O)[nH]c(-c3cc(S(=O)(=O)N4CCN(C)CC5=[SH](=S)N(CC4)C5c4ccc5c(c4)OCO5)ccc3OCC)nc12",
                    0.4068534072907305
                ],
                [
                    "CCCc1nn(C)c2c(=O)[nH]c(-c3cc(S(=O)(=O)N4CCN(C)CC5=[SH](=P)N(CC4)C5c4ccc5c(c4)OCO5)ccc3OCC)nc12",
                    0.4068534072907305
                ],
                [
                    "CCCc1nn(C)c2c(=O)[nH]c(-c3cc(S(=O)(=O)N4CCN(C)CC5=[SH](=O)N(CC4)C5c4ccc5c(c4)OCO5)ccc3OCC)nc12",
                    0.4068534072907305
                ],
                [
                    "CCCc1nn(C)c2c(=O)[nH]c(-c3cc(S(=O)(=O)N4CCN(C)CC5=[SH](=N)N(CC4)C5c4ccc5c(c4)OCO5)ccc3OCC)nc12",
                    0.4068534072907305
                ],
                [
                    "CCCc1nn(C)c2c(=O)[nH]c(-c3cc(S(=O)(=O)N4CCN(C)CC5=S(S)N(CC4)C5c4ccc5c(c4)OCO5)ccc3OCC)nc12",
                    0.4068534072907305
                ],
                [
                    "CCCc1nn(C)c2c(=O)[nH]c(-c3cc(S(=O)(=O)N4CCN(C)CC5=S(P)N(CC4)C5c4ccc5c(c4)OCO5)ccc3OCC)nc12",
                    0.4068534072907305
                ],
                [
                    "CCCc1nn(C)c2c(=O)[nH]c(-c3cc(S(=O)(=O)N4CCN(C)CC5=S(O)N(CC4)C5c4ccc5c(c4)OCO5)ccc3OCC)nc12",
                    0.4068534072907305
                ],
                [
                    "CCCc1nn(C)c2c(=O)[nH]c(-c3cc(S(=O)(=O)N4CCN(C)CC5=S(N)N(CC4)C5c4ccc5c(c4)OCO5)ccc3OCC)nc12",
                    0.4068534072907305
                ],
                [
                    "CCCc1nn(C)c2c(=O)[nH]c(-c3cc(S(=O)(=O)N4CCN(C)CC5=S(F)N(CC4)C5c4ccc5c(c4)OCO5)ccc3OCC)nc12",
                    0.4068534072907305
                ],
                [
                    "CCCc1nn(C)c2c(=O)[nH]c(-c3cc(S(=O)(=O)N4CCN(C)CC5=S(Cl)N(CC4)C5c4ccc5c(c4)OCO5)ccc3OCC)nc12",
                    0.4068534072907305
                ],
                [
                    "CCCc1nn(C)c2c(=O)[nH]c(-c3cc(S(=O)(=O)N4CCN(C)CC5=S(C)N(CC4)C5c4ccc5c(c4)OCO5)ccc3OCC)nc12",
                    0.4068534072907305
                ],
                [
                    "CCCc1nn(C)c2c(=O)[nH]c(-c3cc(S(=O)(=O)N4CCN(C)CC5=S(Br)N(CC4)C5c4ccc5c(c4)OCO5)ccc3OCC)nc12",
                    0.4068534072907305
                ],
                [
                    "CCCc1nn(C)c2c(=O)[nH]c(-c3cc(S(=O)(=O)N4CCN(C)CC5=S(#P)N(CC4)C5c4ccc5c(c4)OCO5)ccc3OCC)nc12",
                    0.4068534072907305
                ],
                [
                    "CCCc1nn(C)c2c(=O)[nH]c(-c3cc(S(=O)(=O)N4CCN(C)CC5=S(#N)N(CC4)C5c4ccc5c(c4)OCO5)ccc3OCC)nc12",
                    0.4068534072907305
                ],
                [
                    "CCCc1nn(C)c2c(=O)[nH]c(-c3cc(S(=O)(=O)N4CCN(C)CC5=C(S)N(CC4)C5c4ccc5c(c4)OCO5)ccc3OCC)nc12",
                    0.4068534072907305
                ],
                [
                    "CCCc1nn(C)c2c(=O)[nH]c(-c3cc(S(=O)(=O)N4CCN(C)CC5=C(P)N(CC4)C5c4ccc5c(c4)OCO5)ccc3OCC)nc12",
                    0.4068534072907305
                ],
                [
                    "CCCc1nn(C)c2c(=O)[nH]c(-c3cc(S(=O)(=O)N4CCN(C)CC5=C(O)N(CC4)C5c4ccc5c(c4)OCO5)ccc3OCC)nc12",
                    0.4068534072907305
                ],
                [
                    "CCCc1nn(C)c2c(=O)[nH]c(-c3cc(S(=O)(=O)N4CCN(C)CC5=C(N)N(CC4)C5c4ccc5c(c4)OCO5)ccc3OCC)nc12",
                    0.4068534072907305
                ],
                [
                    "CCCc1nn(C)c2c(=O)[nH]c(-c3cc(S(=O)(=O)N4CCN(C)CC5=C(F)N(CC4)C5c4ccc5c(c4)OCO5)ccc3OCC)nc12",
                    0.4068534072907305
                ],
                [
                    "CCCc1nn(C)c2c(=O)[nH]c(-c3cc(S(=O)(=O)N4CCN(C)CC5=C(Cl)N(CC4)C5c4ccc5c(c4)OCO5)ccc3OCC)nc12",
                    0.4068534072907305
                ],
                [
                    "CCCc1nn(C)c2c(=O)[nH]c(-c3cc(S(=O)(=O)N4CCN(C)CC5=C(C)N(CC4)C5c4ccc5c(c4)OCO5)ccc3OCC)nc12",
                    0.4068534072907305
                ],
                [
                    "CCCc1nn(C)c2c(=O)[nH]c(-c3cc(S(=O)(=O)N4CCN(C)CC5=C(Br)N(CC4)C5c4ccc5c(c4)OCO5)ccc3OCC)nc12",
                    0.4068534072907305
                ],
                [
                    "C=[SH]1=C2CN(C)CCN(S(=O)(=O)c3ccc(OCC)c(-c4nc5c(CCC)nn(C)c5c(=O)[nH]4)c3)CCN1C2c1ccc2c(c1)OCO2",
                    0.4068534072907305
                ],
                [
                    "C#S1=C2CN(C)CCN(S(=O)(=O)c3ccc(OCC)c(-c4nc5c(CCC)nn(C)c5c(=O)[nH]4)c3)CCN1C2c1ccc2c(c1)OCO2",
                    0.4068534072907305
                ],
                [
                    "CCCc1nn(C)c2c(=O)[nH]c(-c3cc(S(=O)(=O)N4CCN(C)C5=C6CC6N(CC4)C5c4ccc5c(c4)OCO5)ccc3OCC)nc12",
                    0.4064285306853157
                ],
                [
                    "CCCc1nn(C)c2c(=O)[nH]c(-c3cc(S(=O)(=O)N4CCN(C)C5=C6C(C5)N(CC4)C6c4ccc5c(c4)OCO5)ccc3OCC)nc12",
                    0.4064285306853157
                ],
                [
                    "CCCc1nn(C)c2c(=O)[nH]c(-c3cc(S(=O)(=O)N4CCN(C)C5=CC(S)N(CC4)C5c4ccc5c(c4)OCO5)ccc3OCC)nc12",
                    0.40632351698851554
                ],
                [
                    "CCCc1nn(C)c2c(=O)[nH]c(-c3cc(S(=O)(=O)N4CCN(C)C5=CC(P)N(CC4)C5c4ccc5c(c4)OCO5)ccc3OCC)nc12",
                    0.40632351698851554
                ],
                [
                    "CCCc1nn(C)c2c(=O)[nH]c(-c3cc(S(=O)(=O)N4CCN(C)C5=CC(O)N(CC4)C5c4ccc5c(c4)OCO5)ccc3OCC)nc12",
                    0.40632351698851554
                ],
                [
                    "CCCc1nn(C)c2c(=O)[nH]c(-c3cc(S(=O)(=O)N4CCN(C)C5=CC(N)N(CC4)C5c4ccc5c(c4)OCO5)ccc3OCC)nc12",
                    0.40632351698851554
                ],
                [
                    "CCCc1nn(C)c2c(=O)[nH]c(-c3cc(S(=O)(=O)N4CCN(C)C5=CC(F)N(CC4)C5c4ccc5c(c4)OCO5)ccc3OCC)nc12",
                    0.40632351698851554
                ],
                [
                    "CCCc1nn(C)c2c(=O)[nH]c(-c3cc(S(=O)(=O)N4CCN(C)C5=CC(Cl)N(CC4)C5c4ccc5c(c4)OCO5)ccc3OCC)nc12",
                    0.40632351698851554
                ],
                [
                    "CCCc1nn(C)c2c(=O)[nH]c(-c3cc(S(=O)(=O)N4CCN(C)C5=CC(C)N(CC4)C5c4ccc5c(c4)OCO5)ccc3OCC)nc12",
                    0.40632351698851554
                ],
                [
                    "CCCc1nn(C)c2c(=O)[nH]c(-c3cc(S(=O)(=O)N4CCN(C)C5=CC(Br)N(CC4)C5c4ccc5c(c4)OCO5)ccc3OCC)nc12",
                    0.40632351698851554
                ],
                [
                    "CCCc1nn(C)c2c(=O)[nH]c(-c3cc(S(=O)(=O)N4CCN(C)C5=CC(=O)N(CC4)C5c4ccc5c(c4)OCO5)ccc3OCC)nc12",
                    0.40632351698851554
                ],
                [
                    "CCCc1nn(C)c2c(=O)[nH]c(-c3cc(S(=O)(=O)N4CCN(C)C(=O)C5=CN(CC4)C5c4ccc5c(c4)OCO5)ccc3OCC)nc12",
                    0.40632351698851554
                ],
                [
                    "C=C1CN(S(=O)(=O)c2ccc(OCC)c(-c3nc4c(CCC)nn(C)c4c(=O)[nH]3)c2)CCN(F)C1c1ccc2c(c1)OCO2",
                    0.40629221742536237
                ],
                [
                    "C=C1CN(S(=O)(=O)c2ccc(OCC)c(-c3nc4c(CCC)nn(C)c4c(=O)[nH]3)c2)CCN(Cl)C1c1ccc2c(c1)OCO2",
                    0.40629221742536237
                ],
                [
                    "C=C1CN(S(=O)(=O)c2ccc(OCC)c(-c3nc4c(CCC)nn(C)c4c(=O)[nH]3)c2)CCN(Br)C1c1ccc2c(c1)OCO2",
                    0.40629221742536237
                ]
            ],
            "execution_time": 1015353.8100047112,
            "number_scoring_function_calls": 20817709,
            "metadata": {
                "top_1": 0.41666215970160275,
                "top_10": 0.4129211451913687,
                "top_100": 0.40902479651143575,
                "internal_similarity_max": 0.9204545454545454,
                "internal_similarity_mean": 0.7495909564209731,
                "internal_similarity_histogram_density": [
                    [
                        0.1,
                        0.0,
                        0.0,
                        0.0,
                        0.0,
                        0.0,
                        0.012000000000000002,
                        8.936000000000002,
                        0.9460000000000002,
                        0.006000000000000001
                    ]
                ],
                "internal_similarity_histogram_bins": [
                    [
                        0.0,
                        0.1,
                        0.2,
                        0.30000000000000004,
                        0.4,
                        0.5,
                        0.6000000000000001,
                        0.7000000000000001,
                        0.8,
                        0.9,
                        1.0
                    ]
                ]
            }
        },
        {
            "benchmark_name": "Osimertinib MPO",
            "score": 0.9563127537722941,
            "optimized_molecules": [
                [
                    "COc1cc(N(C)CCN(C)C)c(NC(=O)C=P)cc1Nc1cn(C(N)(N)n2c(N)nc3ccccc3c2=O)o1",
                    0.9589886257290183
                ],
                [
                    "COc1cc(N(C)CCN(C)C)c(NC(=O)C=P)cc1Nc1cn(C(N)(O)n2c(N)nc3ccccc3c2=O)o1",
                    0.9585295718812802
                ],
                [
                    "COc1cc(N(C)CCN(C)C)c(NC(=O)C=P)cc1Nc1on2c1-c1cccccnc(N)n(c1=O)C2(N)N",
                    0.9573034491024509
                ],
                [
                    "COc1cc(N(C)CCN(C)C)c(NC(=O)C=P)cc1Nc1on2c1-c1cccccnc(N)n(c1=O)C2(N)O",
                    0.9572262504786814
                ],
                [
                    "COc1cc(N(C)CCN(C)C)c(NC(=O)C=P)cc1Nc1ccccnc(N)n2c(=O)c1-c1con1C2(N)O",
                    0.9572262504786814
                ],
                [
                    "COc1cc(N(P)CCN(C)C)c(NC(=O)C=P)cc1Nc1cn(C(N)(O)n2c(=O)c3ccccc3n(C)c2=O)o1",
                    0.9554427922043668
                ],
                [
                    "COc1cc(N(P)CCN(C)C)c(NC(=O)C=P)cc1Nc1cn(C(N)(N)n2c(=O)c3ccccc3n(C)c2=O)o1",
                    0.9554427922043668
                ],
                [
                    "COc1cc(N(C)CCN(C)C)c(NC(=O)C=P)cc1Nc1cn(C(O)(O)n2c(=O)c3ccccc3n(C)c2=O)o1",
                    0.9554427922043668
                ],
                [
                    "COc1cc(N(C)CCN(C)C)c(NC(=O)C=P)cc1Nc1cn(C(N)(O)n2c(=O)c3ccccc3n(C)c2=O)o1",
                    0.9554427922043668
                ],
                [
                    "COc1cc(N(C)CCN(C)C)c(NC(=O)C=P)cc1Nc1cn(C(N)(N)n2c(=O)c3ccccc3n(C)c2=O)o1",
                    0.9554427922043668
                ],
                [
                    "CN(C)CCN(C)c1cc(OP)c(Nc2cn(C(O)(O)n3c(=O)c4ccccc4n(C)c3=O)o2)cc1NC(=O)C=P",
                    0.9554427922043668
                ],
                [
                    "CN(C)CCN(C)c1cc(OP)c(Nc2cn(C(N)(O)n3c(=O)c4ccccc4n(C)c3=O)o2)cc1NC(=O)C=P",
                    0.9554427922043668
                ],
                [
                    "CN(C)CCN(C)c1cc(OP)c(Nc2cn(C(N)(N)n3c(=O)c4ccccc4n(C)c3=O)o2)cc1NC(=O)C=P",
                    0.9554427922043668
                ],
                [
                    "CN(C)CCN(P)c1cc(OP)c(Nc2cn(C(N)(N)n3c(=O)c4ccccc4n(C)c3=O)o2)cc1NC(=O)C=P",
                    0.9546341981665374
                ],
                [
                    "COc1cc(N(P)CCN(C)C)c(NC(=O)C=P)cc1Nc1on2c1-c1cccccnc(N)n(c1=O)C2(N)N",
                    0.9545391166680989
                ],
                [
                    "CN(C)CCN(C)c1cc(OP)c(Nc2on3c2-c2cccccnc(N)n(c2=O)C3(N)N)cc1NC(=O)C=P",
                    0.9545391166680989
                ],
                [
                    "COc1cc(N(C)CCN(C)C)c(NC(=O)C=P)cc1Nc1cn(C(N)(O)n2c(P)nc3ccccc3c2=O)o1",
                    0.9545083727079496
                ],
                [
                    "COc1cc(N(C)CCN(C)C)c(NC(=O)C=P)cc1Nc1cn(C(N)(N)n2c(P)nc3ccccc3c2=O)o1",
                    0.9545083727079496
                ],
                [
                    "COc1cc(N(C)CCN(C)C)c(NC(=O)C=P)cc1Nc1cn(C(N)(N)n2c(N)nc3cccc-3cc2=O)o1",
                    0.9545083727079496
                ],
                [
                    "COc1cc(N(C)CCN(C)C)c(NC(=O)C=P)cc1Nc1cn(C(N)(N)n2c(N)nc3cc-3cccc2=O)o1",
                    0.9545083727079496
                ],
                [
                    "COc1cc(N(C)CCN(C)C)c(NC(=O)C=P)cc1Nc1cn(C(N)(N)n2c(N)nccccccc2=O)o1",
                    0.9544928668453818
                ],
                [
                    "COc1cc(N(C)CCN(C)C)c(NC(=O)C=P)cc1Nc1cn(C(N)(O)n2c(N)nc3cccc-3cc2=O)o1",
                    0.9544313994840272
                ],
                [
                    "COc1cc(N(C)CCN(C)C)c(NC(=O)C=P)cc1Nc1cn(C(N)(O)n2c(N)nc3cc-3cccc2=O)o1",
                    0.9544313994840272
                ],
                [
                    "COc1cc(N(C)CCN(C)C)c(NC(=O)C=P)cc1Nc1on2c(=NN)n3c(N)ncccccc(c3=O)c12",
                    0.9544214625498659
                ],
                [
                    "CN(C)CCN(C)c1cc(OP)c(Nc2cn(C(N)(N)n3c(N)nc4ccccc4c3=O)o2)cc1NC(=O)C=P",
                    0.9543745342999691
                ],
                [
                    "COc1cc(N(P)CCN(C)C)c(NC(=O)C=P)cc1Nc1cn(C(N)(N)n2c(N)nc3ccccc3c2=O)o1",
                    0.954374534299969
                ],
                [
                    "COc1cc(N(C)CCN(C)C)c(NC(=O)C=P)cc1Nc1cn(C(N)(O)n2c(N)nccccccc2=O)o1",
                    0.954266793352285
                ],
                [
                    "CN(C)CCN(P)c1cc(OP)c(Nc2cn(C(N)(O)n3c(=O)c4ccccc4n(C)c3=O)o2)cc1NC(=O)C=P",
                    0.953839853142772
                ],
                [
                    "COc1cc(N(P)CCN(C)C)c(NC(=O)C=P)cc1Nc1cn(C2(n3c(N)nc4ccccc4c3=O)NN2N)o1",
                    0.9536000781466512
                ],
                [
                    "COc1cc(N(P)CCN(C)C)c(NC(=O)C=P)cc1Nc1cn(C(O)(NN)n2c(N)nc3ccccc3c2=O)o1",
                    0.9536000781466512
                ],
                [
                    "COc1cc(N(P)CCN(C)C)c(NC(=O)C=P)cc1Nc1cn(C(N)(NN)n2c(N)nc3ccccc3c2=O)o1",
                    0.9536000781466512
                ],
                [
                    "COc1cc(N(C)CCN(C)C)c(NC(=O)C=P)cc1Nc1con1C(N)(O)n1c(=O)c2ccccc2n(C)c1=O",
                    0.9536000781466512
                ],
                [
                    "COc1cc(N(C)CCN(C)C)c(NC(=O)C=P)cc1Nc1con1C(N)(N)n1c(=O)c2ccccc2n(C)c1=O",
                    0.9536000781466512
                ],
                [
                    "COc1cc(N(C)CCN(C)C)c(NC(=O)C=P)cc1Nc1cn(C2(n3c(N)nc4ccccc4c3=O)NN2N)o1",
                    0.9536000781466512
                ],
                [
                    "COc1cc(N(C)CCN(C)C)c(NC(=O)C=P)cc1Nc1cn(C2(n3c(=O)c4ccccc4n(C)c3=O)NN2)o1",
                    0.9536000781466512
                ],
                [
                    "COc1cc(N(C)CCN(C)C)c(NC(=O)C=P)cc1Nc1cn(C(O)(NN)n2c(N)nc3ccccc3c2=O)o1",
                    0.9536000781466512
                ],
                [
                    "COc1cc(N(C)CCN(C)C)c(NC(=O)C=P)cc1Nc1cn(C(N)(ON)n2c(N)nc3ccccc3c2=O)o1",
                    0.9536000781466512
                ],
                [
                    "COc1cc(N(C)CCN(C)C)c(NC(=O)C=P)cc1Nc1cn(C(N)(NN)n2c(N)nc3ccccc3c2=O)o1",
                    0.9536000781466512
                ],
                [
                    "CN(C)CCN(P)c1cc(OP)c(Nc2cn(C(N)(NN)n3c(N)nc4ccccc4c3=O)o2)cc1NC(=O)C=P",
                    0.9536000781466512
                ],
                [
                    "CN(C)CCN(C)c1cc(OP)c(Nc2con2C(N)(O)n2c(=O)c3ccccc3n(C)c2=O)cc1NC(=O)C=P",
                    0.9536000781466512
                ],
                [
                    "CN(C)CCN(C)c1cc(OP)c(Nc2con2C(N)(N)n2c(=O)c3ccccc3n(C)c2=O)cc1NC(=O)C=P",
                    0.9536000781466512
                ],
                [
                    "CN(C)CCN(C)c1cc(OP)c(Nc2cn(C3(n4c(N)nc5ccccc5c4=O)NN3N)o2)cc1NC(=O)C=P",
                    0.9536000781466512
                ],
                [
                    "CN(C)CCN(C)c1cc(OP)c(Nc2cn(C(O)(NN)n3c(N)nc4ccccc4c3=O)o2)cc1NC(=O)C=P",
                    0.9536000781466512
                ],
                [
                    "CN(C)CCN(C)c1cc(OP)c(Nc2cn(C(N)(NN)n3c(N)nc4ccccc4c3=O)o2)cc1NC(=O)C=P",
                    0.9536000781466512
                ],
                [
                    "COc1cc(N(C)CCN(C)C)c(NC(=O)C=P)cc1Nc1cn(C2(n3c(N)nc4ccccc4c3=O)NC2N)o1",
                    0.9532615041501759
                ],
                [
                    "COc1cc(N(P)CCN(C)C)c(NC(=O)C=P)cc1Nc1on2c1-c1cccccnc(N)n(c1=O)C2(N)O",
                    0.953185814983087
                ],
                [
                    "COc1cc(N(P)CCN(C)C)c(NC(=O)C=P)cc1Nc1ccccnc(N)n2c(=O)c1-c1con1C2(N)O",
                    0.953185814983087
                ],
                [
                    "CN(C)CCN(C)c1cc(OP)c(Nc2on3c2-c2cccccnc(N)n(c2=O)C3(N)O)cc1NC(=O)C=P",
                    0.953185814983087
                ],
                [
                    "COc1cc(N(C)CCN(C)C)c(NC(=O)C=P)cc1Nc1cn(C(N)(NO)n2c(N)nc3ccccc3c2=O)o1",
                    0.9531667546657907
                ],
                [
                    "COc1cc(N(C)CCN(C)C)c(NC(=O)C=P)cc1Nc1cn(C(N(N)N)n2c(N)nc3ccccc3c2=O)o1",
                    0.9531638761065383
                ],
                [
                    "COc1cc(N(P)CCN(C)C)c(NC(=O)C=P)cc1Nc1cn(C(N)(N)n2c(P)nc3ccccc3c2=O)o1",
                    0.9528287613331025
                ],
                [
                    "CN(C)CCN(C)c1cc(OP)c(Nc2cn(C(N)(N)n3c(P)nc4ccccc4c3=O)o2)cc1NC(=O)C=P",
                    0.9528287613331025
                ],
                [
                    "CN(C)CCN(P)c1cc(OP)c(Nc2con2C(N)(N)n2c(=O)c3ccccc3n(C)c2=O)cc1NC(=O)C=P",
                    0.9527930436031343
                ],
                [
                    "COc1cc(N(C)CCN(C)C)c(NC(=O)C=P)cc1Nc1cn(C(N)(CN)n2c(N)nc3ccccc3c2=O)o1",
                    0.9527851830929491
                ],
                [
                    "CN(C)CCN(P)c1cc(OP)c(Nc2cn(C(O)(O)n3c(=O)c4ccccc4n(C)c3=O)o2)cc1NC(=O)C=P",
                    0.9527772192936481
                ],
                [
                    "COc1cc(N(C)CCN(C)C)c(NC(=O)C=P)cc1Nc1cn(C2(n3c(N)nc4ccccc4c3=O)NC2O)o1",
                    0.9527003508770329
                ],
                [
                    "COc1cc(N(C)CCN(C)C)c(NC(=O)C=P)cc1Nc1on2c1-c1ccccnc(N)n(c(=O)c1)C2(N)N",
                    0.9526531484427251
                ],
                [
                    "COc1cc(N(C)CCN(C)C)c(NC(=O)C=P)cc1Nc1on2c1-c1ccccc(=O)n(c(N)nc1)C2(N)N",
                    0.9526531484427251
                ],
                [
                    "COc1cc(N(C)CCN(C)C)c(NC(=O)C=P)cc1Nc1cn(C2(N(N)N)c3nc4ccccc4c(=O)n32)o1",
                    0.9526531484427251
                ],
                [
                    "COc1cc(N(C)CCN(C)C)c(NC(=O)C=P)cc1Nc1cn(C(O)(NN)n2cnc3ccccc3c2=O)o1",
                    0.9526531484427251
                ],
                [
                    "COc1cc(N(C)CCN(C)C)c(NC(=O)C=P)cc1Nc1cn(C(N)(NN)n2cnc3ccccc3c2=O)o1",
                    0.9526531484427251
                ],
                [
                    "COc1cc(N(P)CCN(C)C)c(NC(=O)C=P)cc1Nc1cn(C(N)(O)n2c(N)nc3ccccc3c2=O)o1",
                    0.952634084297355
                ],
                [
                    "CN(C)CCN(C)c1cc(OP)c(Nc2cn(C(N)(O)n3c(N)nc4ccccc4c3=O)o2)cc1NC(=O)C=P",
                    0.952634084297355
                ],
                [
                    "COc1cc(N(C)CCN(C)C)c(NC(=O)C=P)cc1Nc1on2c1-c1ccccnc(N)n(c(=O)c1)C2(N)O",
                    0.9525763248273308
                ],
                [
                    "COc1cc(N(C)CCN(C)C)c(NC(=O)C=P)cc1Nc1on2c1-c1ccccc(=O)n(c(N)nc1)C2(N)O",
                    0.9525763248273308
                ],
                [
                    "COc1cc(N(C)CCN(C)C)c(NC(=O)C=P)cc1Nc1cn(C(O)(NO)n2c(N)nc3ccccc3c2=O)o1",
                    0.9525496456026257
                ],
                [
                    "CN(C)CCN(C)c1cc(OP)c(Nc2cn(C3(n4c(=O)c5ccccc5n(C)c4=O)NN3)o2)cc1NC(=O)C=P",
                    0.9520953223142237
                ],
                [
                    "COc1cc(N(P)CCN(C)C)c(NC(=O)C=P)cc1Nc1cn(C2(n3c(=O)c4ccccc4n(C)c3=O)NN2)o1",
                    0.9520953223142236
                ],
                [
                    "COc1cc(N(C)CCN(C)C)c(NC(=O)C=P)cc1Nc1cn(C(O)(CN)n2c(N)nc3ccccc3c2=O)o1",
                    0.9519891779338143
                ],
                [
                    "COc1cc(N(C)CCN(C)C)c(NC(=O)C=P)cc1Nc1cn(C(N)(CO)n2c(N)nc3ccccc3c2=O)o1",
                    0.9519891779338143
                ],
                [
                    "COc1cc(N(P)CCN(C)C)c(NC(=O)C=P)cc1Nc1on2c1-c1cccccnc(N)n(c1=O)C21NN1N",
                    0.9517749978623133
                ],
                [
                    "COc1cc(N(P)CCN(C)C)c(NC(=O)C=P)cc1Nc1on2c1-c1cccccnc(N)n(c1=O)C2(O)NN",
                    0.9517749978623133
                ],
                [
                    "COc1cc(N(P)CCN(C)C)c(NC(=O)C=P)cc1Nc1on2c1-c1cccccnc(N)n(c1=O)C2(N)NN",
                    0.9517749978623133
                ],
                [
                    "COc1cc(N(P)CCN(C)C)c(NC(=O)C=P)cc1Nc1cn(C2(n3c(N)nc4ccccc4c3=O)NNN2)o1",
                    0.9517749978623133
                ],
                [
                    "COc1cc(N(P)CCN(C)C)c(NC(=O)C=P)cc1Nc1ccccnc(N)n2c(=O)c1-c1con1C2(O)NN",
                    0.9517749978623133
                ],
                [
                    "COc1cc(N(C)CCN(C)C)c(NC(=O)C=P)cc1Nc1on2c1-c1cccccnc(N)n(c1=O)C21NN1N",
                    0.9517749978623133
                ],
                [
                    "COc1cc(N(C)CCN(C)C)c(NC(=O)C=P)cc1Nc1on2c1-c1cccccnc(N)n(c1=O)C2(O)NN",
                    0.9517749978623133
                ],
                [
                    "COc1cc(N(C)CCN(C)C)c(NC(=O)C=P)cc1Nc1on2c1-c1cccccnc(N)n(c1=O)C2(N)ON",
                    0.9517749978623133
                ],
                [
                    "COc1cc(N(C)CCN(C)C)c(NC(=O)C=P)cc1Nc1on2c1-c1cccccnc(N)n(c1=O)C2(N)NN",
                    0.9517749978623133
                ],
                [
                    "COc1cc(N(C)CCN(C)C)c(NC(=O)C=P)cc1Nc1con1C1(n2c(=O)c3ccccc3n(C)c2=O)NN1",
                    0.9517749978623133
                ],
                [
                    "COc1cc(N(C)CCN(C)C)c(NC(=O)C=P)cc1Nc1cn(C2(n3c(N)nc4ccccc4c3=O)NNN2)o1",
                    0.9517749978623133
                ],
                [
                    "COc1cc(N(C)CCN(C)C)c(NC(=O)C=P)cc1Nc1cn(C(NNN)n2c(N)nc3ccccc3c2=O)o1",
                    0.9517749978623133
                ],
                [
                    "COc1cc(N(C)CCN(C)C)c(NC(=O)C=P)cc1Nc1ccccnc(N)n2c(=O)c1-c1con1C21NN1N",
                    0.9517749978623133
                ],
                [
                    "COc1cc(N(C)CCN(C)C)c(NC(=O)C=P)cc1Nc1ccccnc(N)n2c(=O)c1-c1con1C2(O)NN",
                    0.9517749978623133
                ],
                [
                    "COc1cc(N(C)CCN(C)C)c(NC(=O)C=P)cc1Nc1ccccnc(N)n2c(=O)c1-c1con1C2(N)ON",
                    0.9517749978623133
                ],
                [
                    "CN(C)CCN(P)c1cc(OP)c(Nc2on3c2-c2cccccnc(N)n(c2=O)C3(N)NN)cc1NC(=O)C=P",
                    0.9517749978623133
                ],
                [
                    "CN(C)CCN(C)c1cc(OP)c(Nc2on3c2-c2cccccnc(N)n(c2=O)C32NN2N)cc1NC(=O)C=P",
                    0.9517749978623133
                ],
                [
                    "CN(C)CCN(C)c1cc(OP)c(Nc2on3c2-c2cccccnc(N)n(c2=O)C3(O)NN)cc1NC(=O)C=P",
                    0.9517749978623133
                ],
                [
                    "CN(C)CCN(C)c1cc(OP)c(Nc2on3c2-c2cccccnc(N)n(c2=O)C3(N)NN)cc1NC(=O)C=P",
                    0.9517749978623133
                ],
                [
                    "CN(C)CCN(C)c1cc(OP)c(Nc2cn(C3(n4c(N)nc5ccccc5c4=O)NNN3)o2)cc1NC(=O)C=P",
                    0.9517749978623133
                ],
                [
                    "COc1cc(N(C)CCN(C)C)c(NC(=O)C=P)cc1Nc1on2c1-c1cccccnc(N)n(c1=O)C2(N)NO",
                    0.9517581504042435
                ],
                [
                    "COc1cc(N(C)CCN(C)C)c(NC(=O)C=P)cc1Nc1on2c1-c1cccccnc(N)n(c1=O)C2N(N)N",
                    0.9517575793495245
                ],
                [
                    "COc1cc(N(C)CCN(C)C)c(NC(=O)C=P)cc1Nc1ccccnc(N)n2c(=O)c1-c1con1C2N(N)N",
                    0.9517575793495245
                ],
                [
                    "COc1cc(N(P)CCN(C)C)c(NC(=O)C=P)cc1Nc1cn(C(N)(N)n2c(N)nc3cccc-3cc2=O)o1",
                    0.951752111403333
                ],
                [
                    "COc1cc(N(P)CCN(C)C)c(NC(=O)C=P)cc1Nc1cn(C(N)(N)n2c(N)nc3cc-3cccc2=O)o1",
                    0.951752111403333
                ],
                [
                    "CN(C)CCN(C)c1cc(OP)c(Nc2cn(C(N)(N)n3c(N)nc4cccc-4cc3=O)o2)cc1NC(=O)C=P",
                    0.951752111403333
                ],
                [
                    "CN(C)CCN(C)c1cc(OP)c(Nc2cn(C(N)(N)n3c(N)nc4cc-4cccc3=O)o2)cc1NC(=O)C=P",
                    0.951752111403333
                ],
                [
                    "COc1cc(N(C)CCN(C)C)c(NC(=O)C=P)cc1Nc1cn(C2(N(N)N)Nc3nc4ccccc4c(=O)n32)o1",
                    0.951746415298596
                ],
                [
                    "COc1cc(N(P)CCN(C)C)c(NC(=O)C=P)cc1Nc1cn(C(N)(O)n2c(P)nc3ccccc3c2=O)o1",
                    0.9517448685973242
                ],
                [
                    "CN(C)CCN(C)c1cc(OP)c(Nc2cn(C(N)(O)n3c(P)nc4ccccc4c3=O)o2)cc1NC(=O)C=P",
                    0.9517448685973242
                ]
            ],
            "execution_time": 765050.0390315056,
            "number_scoring_function_calls": 18553049,
            "metadata": {
                "top_1": 0.9589886257290183,
                "top_10": 0.9566488108691947,
                "top_100": 0.9533008247186694,
                "internal_similarity_max": 0.9146341463414634,
                "internal_similarity_mean": 0.5442114666403662,
                "internal_similarity_histogram_density": [
                    [
                        0.1,
                        0.0,
                        0.0,
                        0.4900000000000001,
                        3.766000000000001,
                        2.6719999999999975,
                        1.6840000000000004,
                        0.8240000000000002,
                        0.4260000000000001,
                        0.038000000000000006
                    ]
                ],
                "internal_similarity_histogram_bins": [
                    [
                        0.0,
                        0.1,
                        0.2,
                        0.30000000000000004,
                        0.4,
                        0.5,
                        0.6000000000000001,
                        0.7000000000000001,
                        0.8,
                        0.9,
                        1.0
                    ]
                ]
            }
        },
        {
            "benchmark_name": "Fexofenadine MPO",
            "score": 0.9946507254855659,
            "optimized_molecules": [
                [
                    "CC(O)(C(=O)O)c1ccc(OCCCN2CCC(C(O)(c3cc#ccc3)c3ccccc3)CC2)cc1",
                    0.998643146230392
                ],
                [
                    "CC(O)(C(=O)O)c1ccc(OCCCN2CCC(C(O)(c3cc#ccc3)c3cc#ccc3)CC2)cc1",
                    0.998643146230392
                ],
                [
                    "CC(O)(C(=O)O)c1ccc(OCCCN2CCC(C(O)(c3c#cccc3)c3ccccc3)CC2)cc1",
                    0.998643146230392
                ],
                [
                    "CC(O)(C(=O)O)c1ccc(OCCCN2CCC(C(O)(c3c#cccc3)c3cc#ccc3)CC2)cc1",
                    0.998643146230392
                ],
                [
                    "CC(O)(C(=O)O)c1ccc(OCCCN2CCC(C(O)(c3c#cccc3)c3c#cccc3)CC2)cc1",
                    0.998643146230392
                ],
                [
                    "CC(O)(C(=O)O)c1ccc(OCCCN2CCC(C(O)(c3c#cc#cc3)c3ccccc3)CC2)cc1",
                    0.998643146230392
                ],
                [
                    "CC(O)(C(=O)O)c1ccc(OCCCN2CCC(C(O)(c3c#cc#cc3)c3cc#ccc3)CC2)cc1",
                    0.998643146230392
                ],
                [
                    "CC(O)(C(=O)O)c1ccc(OCCCN2CCC(C(O)(c3c#cc#cc3)c3c#cccc3)CC2)cc1",
                    0.998643146230392
                ],
                [
                    "CC(O)(C(=O)O)c1ccc(OCCCN2CCC(C(O)(c3c#cc#cc3)c3c#cc#cc3)CC2)cc1",
                    0.998643146230392
                ],
                [
                    "CC(O)(C(=O)O)c1c#cc(OCCCN2CCC(C(O)(c3ccccc3)c3ccccc3)CC2)cc1",
                    0.998643146230392
                ],
                [
                    "CC(O)(C(=O)O)c1c#cc(OCCCN2CCC(C(O)(c3cc#ccc3)c3ccccc3)CC2)cc1",
                    0.998643146230392
                ],
                [
                    "CC(O)(C(=O)O)c1c#cc(OCCCN2CCC(C(O)(c3cc#ccc3)c3cc#ccc3)CC2)cc1",
                    0.998643146230392
                ],
                [
                    "CC(O)(C(=O)O)c1c#cc(OCCCN2CCC(C(O)(c3c#cccc3)c3ccccc3)CC2)cc1",
                    0.998643146230392
                ],
                [
                    "CC(O)(C(=O)O)c1c#cc(OCCCN2CCC(C(O)(c3c#cccc3)c3cc#ccc3)CC2)cc1",
                    0.998643146230392
                ],
                [
                    "CC(O)(C(=O)O)c1c#cc(OCCCN2CCC(C(O)(c3c#cccc3)c3c#cccc3)CC2)cc1",
                    0.998643146230392
                ],
                [
                    "CC(O)(C(=O)O)c1c#cc(OCCCN2CCC(C(O)(c3c#cc#cc3)c3ccccc3)CC2)cc1",
                    0.998643146230392
                ],
                [
                    "CC(O)(C(=O)O)c1c#cc(OCCCN2CCC(C(O)(c3c#cc#cc3)c3cc#ccc3)CC2)cc1",
                    0.998643146230392
                ],
                [
                    "CC(O)(C(=O)O)c1c#cc(OCCCN2CCC(C(O)(c3c#cc#cc3)c3c#cccc3)CC2)cc1",
                    0.998643146230392
                ],
                [
                    "CC(O)(C(=O)O)c1c#cc(OCCCN2CCC(C(O)(c3c#cc#cc3)c3c#cc#cc3)CC2)cc1",
                    0.998643146230392
                ],
                [
                    "CC(N)(C(=O)O)c1ccc(OCCCN2CCC(C(O)(c3cc#ccc3)c3ccccc3)CC2)cc1",
                    0.9879995170503326
                ],
                [
                    "CC(N)(C(=O)O)c1ccc(OCCCN2CCC(C(O)(c3cc#ccc3)c3cc#ccc3)CC2)cc1",
                    0.9879995170503326
                ],
                [
                    "CC(N)(C(=O)O)c1ccc(OCCCN2CCC(C(O)(c3c#cccc3)c3ccccc3)CC2)cc1",
                    0.9879995170503326
                ],
                [
                    "CC(N)(C(=O)O)c1ccc(OCCCN2CCC(C(O)(c3c#cccc3)c3cc#ccc3)CC2)cc1",
                    0.9879995170503326
                ],
                [
                    "CC(N)(C(=O)O)c1ccc(OCCCN2CCC(C(O)(c3c#cccc3)c3c#cccc3)CC2)cc1",
                    0.9879995170503326
                ],
                [
                    "CC(N)(C(=O)O)c1ccc(OCCCN2CCC(C(O)(c3c#cc#cc3)c3ccccc3)CC2)cc1",
                    0.9879995170503326
                ],
                [
                    "CC(N)(C(=O)O)c1ccc(OCCCN2CCC(C(O)(c3c#cc#cc3)c3cc#ccc3)CC2)cc1",
                    0.9879995170503326
                ],
                [
                    "CC(N)(C(=O)O)c1ccc(OCCCN2CCC(C(O)(c3c#cc#cc3)c3c#cccc3)CC2)cc1",
                    0.9879995170503326
                ],
                [
                    "CC(N)(C(=O)O)c1ccc(OCCCN2CCC(C(O)(c3c#cc#cc3)c3c#cc#cc3)CC2)cc1",
                    0.9879995170503326
                ],
                [
                    "CC(N)(C(=O)O)c1c#cc(OCCCN2CCC(C(O)(c3ccccc3)c3ccccc3)CC2)cc1",
                    0.9879995170503326
                ],
                [
                    "CC(N)(C(=O)O)c1c#cc(OCCCN2CCC(C(O)(c3cc#ccc3)c3ccccc3)CC2)cc1",
                    0.9879995170503326
                ],
                [
                    "CC(N)(C(=O)O)c1c#cc(OCCCN2CCC(C(O)(c3cc#ccc3)c3cc#ccc3)CC2)cc1",
                    0.9879995170503326
                ],
                [
                    "CC(N)(C(=O)O)c1c#cc(OCCCN2CCC(C(O)(c3c#cccc3)c3ccccc3)CC2)cc1",
                    0.9879995170503326
                ],
                [
                    "CC(N)(C(=O)O)c1c#cc(OCCCN2CCC(C(O)(c3c#cccc3)c3cc#ccc3)CC2)cc1",
                    0.9879995170503326
                ],
                [
                    "CC(N)(C(=O)O)c1c#cc(OCCCN2CCC(C(O)(c3c#cccc3)c3c#cccc3)CC2)cc1",
                    0.9879995170503326
                ],
                [
                    "CC(N)(C(=O)O)c1c#cc(OCCCN2CCC(C(O)(c3c#cc#cc3)c3ccccc3)CC2)cc1",
                    0.9879995170503326
                ],
                [
                    "CC(N)(C(=O)O)c1c#cc(OCCCN2CCC(C(O)(c3c#cc#cc3)c3cc#ccc3)CC2)cc1",
                    0.9879995170503326
                ],
                [
                    "CC(N)(C(=O)O)c1c#cc(OCCCN2CCC(C(O)(c3c#cc#cc3)c3c#cccc3)CC2)cc1",
                    0.9879995170503326
                ],
                [
                    "CC(N)(C(=O)O)c1c#cc(OCCCN2CCC(C(O)(c3c#cc#cc3)c3c#cc#cc3)CC2)cc1",
                    0.9879995170503326
                ],
                [
                    "CC(C)(C(=O)O)C(C=CC(=CO)OCCCN1CCC(C(O)(c2c#cc#cc2)c2c#cc#cc2)CC1)=CO",
                    0.986379627126108
                ],
                [
                    "CC(CO)(C(=O)O)c1ccc(OCCCN2CCC(C(O)(c3cc#ccc3)c3cc#ccc3)CC2)cc1",
                    0.9835872823470859
                ],
                [
                    "CC(CO)(C(=O)O)c1ccc(OCCCN2CCC(C(O)(c3c#cccc3)c3cc#ccc3)CC2)cc1",
                    0.9835872823470859
                ],
                [
                    "CC(CO)(C(=O)O)c1ccc(OCCCN2CCC(C(O)(c3c#cccc3)c3c#cccc3)CC2)cc1",
                    0.9835872823470859
                ],
                [
                    "CC(CO)(C(=O)O)c1ccc(OCCCN2CCC(C(O)(c3c#cc#cc3)c3ccccc3)CC2)cc1",
                    0.9835872823470859
                ],
                [
                    "CC(CO)(C(=O)O)c1ccc(OCCCN2CCC(C(O)(c3c#cc#cc3)c3cc#ccc3)CC2)cc1",
                    0.9835872823470859
                ],
                [
                    "CC(CO)(C(=O)O)c1ccc(OCCCN2CCC(C(O)(c3c#cc#cc3)c3c#cccc3)CC2)cc1",
                    0.9835872823470859
                ],
                [
                    "CC(CO)(C(=O)O)c1ccc(OCCCN2CCC(C(O)(c3c#cc#cc3)c3c#cc#cc3)CC2)cc1",
                    0.9835872823470859
                ],
                [
                    "CC(CO)(C(=O)O)c1c#cc(OCCCN2CCC(C(O)(c3cc#ccc3)c3ccccc3)CC2)cc1",
                    0.9835872823470859
                ],
                [
                    "CC(CO)(C(=O)O)c1c#cc(OCCCN2CCC(C(O)(c3cc#ccc3)c3cc#ccc3)CC2)cc1",
                    0.9835872823470859
                ],
                [
                    "CC(CO)(C(=O)O)c1c#cc(OCCCN2CCC(C(O)(c3c#cccc3)c3ccccc3)CC2)cc1",
                    0.9835872823470859
                ],
                [
                    "CC(CO)(C(=O)O)c1c#cc(OCCCN2CCC(C(O)(c3c#cccc3)c3cc#ccc3)CC2)cc1",
                    0.9835872823470859
                ],
                [
                    "CC(CO)(C(=O)O)c1c#cc(OCCCN2CCC(C(O)(c3c#cccc3)c3c#cccc3)CC2)cc1",
                    0.9835872823470859
                ],
                [
                    "CC(CO)(C(=O)O)c1c#cc(OCCCN2CCC(C(O)(c3c#cc#cc3)c3ccccc3)CC2)cc1",
                    0.9835872823470859
                ],
                [
                    "CC(CO)(C(=O)O)c1c#cc(OCCCN2CCC(C(O)(c3c#cc#cc3)c3cc#ccc3)CC2)cc1",
                    0.9835872823470859
                ],
                [
                    "CC(CO)(C(=O)O)c1c#cc(OCCCN2CCC(C(O)(c3c#cc#cc3)c3c#cccc3)CC2)cc1",
                    0.9835872823470859
                ],
                [
                    "CC(CO)(C(=O)O)c1c#cc(OCCCN2CCC(C(O)(c3c#cc#cc3)c3c#cc#cc3)CC2)cc1",
                    0.9835872823470859
                ],
                [
                    "CC(CO)(C(=O)O)c1ccc(OCCCN2CCC(C(O)(c3cc#ccc3)c3ccccc3)CC2)cc1",
                    0.9833433147018112
                ],
                [
                    "CC(CO)(C(=O)O)c1ccc(OCCCN2CCC(C(O)(c3c#cccc3)c3ccccc3)CC2)cc1",
                    0.9833433147018112
                ],
                [
                    "CC(CO)(C(=O)O)c1c#cc(OCCCN2CCC(C(O)(c3ccccc3)c3ccccc3)CC2)cc1",
                    0.9833433147018112
                ],
                [
                    "CC(OO)(C(=O)O)c1ccc(OCCCN2CCC(C(O)(c3c#cc#cc3)c3cc#ccc3)CC2)cc1",
                    0.9821035009809996
                ],
                [
                    "CC(OO)(C(=O)O)c1ccc(OCCCN2CCC(C(O)(c3c#cc#cc3)c3c#cccc3)CC2)cc1",
                    0.9821035009809996
                ],
                [
                    "CC(OO)(C(=O)O)c1ccc(OCCCN2CCC(C(O)(c3c#cc#cc3)c3c#cc#cc3)CC2)cc1",
                    0.9821035009809996
                ],
                [
                    "CC(OO)(C(=O)O)c1c#cc(OCCCN2CCC(C(O)(c3cc#ccc3)c3cc#ccc3)CC2)cc1",
                    0.9821035009809996
                ],
                [
                    "CC(OO)(C(=O)O)c1c#cc(OCCCN2CCC(C(O)(c3c#cccc3)c3cc#ccc3)CC2)cc1",
                    0.9821035009809996
                ],
                [
                    "CC(OO)(C(=O)O)c1c#cc(OCCCN2CCC(C(O)(c3c#cccc3)c3c#cccc3)CC2)cc1",
                    0.9821035009809996
                ],
                [
                    "CC(OO)(C(=O)O)c1c#cc(OCCCN2CCC(C(O)(c3c#cc#cc3)c3ccccc3)CC2)cc1",
                    0.9821035009809996
                ],
                [
                    "CC(OO)(C(=O)O)c1c#cc(OCCCN2CCC(C(O)(c3c#cc#cc3)c3cc#ccc3)CC2)cc1",
                    0.9821035009809996
                ],
                [
                    "CC(OO)(C(=O)O)c1c#cc(OCCCN2CCC(C(O)(c3c#cc#cc3)c3c#cccc3)CC2)cc1",
                    0.9821035009809996
                ],
                [
                    "CC(OO)(C(=O)O)c1c#cc(OCCCN2CCC(C(O)(c3c#cc#cc3)c3c#cc#cc3)CC2)cc1",
                    0.9821035009809996
                ],
                [
                    "CC(NO)(C(=O)O)c1ccc(OCCCN2CCC(C(O)(c3cc#ccc3)c3ccccc3)CC2)cc1",
                    0.9821035009809996
                ],
                [
                    "CC(NO)(C(=O)O)c1ccc(OCCCN2CCC(C(O)(c3cc#ccc3)c3cc#ccc3)CC2)cc1",
                    0.9821035009809996
                ],
                [
                    "CC(NO)(C(=O)O)c1ccc(OCCCN2CCC(C(O)(c3c#cccc3)c3ccccc3)CC2)cc1",
                    0.9821035009809996
                ],
                [
                    "CC(NO)(C(=O)O)c1ccc(OCCCN2CCC(C(O)(c3c#cccc3)c3cc#ccc3)CC2)cc1",
                    0.9821035009809996
                ],
                [
                    "CC(NO)(C(=O)O)c1ccc(OCCCN2CCC(C(O)(c3c#cccc3)c3c#cccc3)CC2)cc1",
                    0.9821035009809996
                ],
                [
                    "CC(NO)(C(=O)O)c1ccc(OCCCN2CCC(C(O)(c3c#cc#cc3)c3ccccc3)CC2)cc1",
                    0.9821035009809996
                ],
                [
                    "CC(NO)(C(=O)O)c1ccc(OCCCN2CCC(C(O)(c3c#cc#cc3)c3cc#ccc3)CC2)cc1",
                    0.9821035009809996
                ],
                [
                    "CC(NO)(C(=O)O)c1ccc(OCCCN2CCC(C(O)(c3c#cc#cc3)c3c#cccc3)CC2)cc1",
                    0.9821035009809996
                ],
                [
                    "CC(NO)(C(=O)O)c1ccc(OCCCN2CCC(C(O)(c3c#cc#cc3)c3c#cc#cc3)CC2)cc1",
                    0.9821035009809996
                ],
                [
                    "CC(NO)(C(=O)O)c1c#cc(OCCCN2CCC(C(O)(c3ccccc3)c3ccccc3)CC2)cc1",
                    0.9821035009809996
                ],
                [
                    "CC(NO)(C(=O)O)c1c#cc(OCCCN2CCC(C(O)(c3cc#ccc3)c3ccccc3)CC2)cc1",
                    0.9821035009809996
                ],
                [
                    "CC(NO)(C(=O)O)c1c#cc(OCCCN2CCC(C(O)(c3cc#ccc3)c3cc#ccc3)CC2)cc1",
                    0.9821035009809996
                ],
                [
                    "CC(NO)(C(=O)O)c1c#cc(OCCCN2CCC(C(O)(c3c#cccc3)c3ccccc3)CC2)cc1",
                    0.9821035009809996
                ],
                [
                    "CC(NO)(C(=O)O)c1c#cc(OCCCN2CCC(C(O)(c3c#cccc3)c3cc#ccc3)CC2)cc1",
                    0.9821035009809996
                ],
                [
                    "CC(NO)(C(=O)O)c1c#cc(OCCCN2CCC(C(O)(c3c#cccc3)c3c#cccc3)CC2)cc1",
                    0.9821035009809996
                ],
                [
                    "CC(NO)(C(=O)O)c1c#cc(OCCCN2CCC(C(O)(c3c#cc#cc3)c3ccccc3)CC2)cc1",
                    0.9821035009809996
                ],
                [
                    "CC(NO)(C(=O)O)c1c#cc(OCCCN2CCC(C(O)(c3c#cc#cc3)c3cc#ccc3)CC2)cc1",
                    0.9821035009809996
                ],
                [
                    "CC(NO)(C(=O)O)c1c#cc(OCCCN2CCC(C(O)(c3c#cc#cc3)c3c#cccc3)CC2)cc1",
                    0.9821035009809996
                ],
                [
                    "CC(NO)(C(=O)O)c1c#cc(OCCCN2CCC(C(O)(c3c#cc#cc3)c3c#cc#cc3)CC2)cc1",
                    0.9821035009809996
                ],
                [
                    "CC(C)(C(=O)O)C(C=CC(=CO)OCCCN1CCC(C(O)(c2c#cc#cc2)c2cc#ccc2)CC1)=CN",
                    0.9820262065134224
                ],
                [
                    "CC(C)(C(=O)O)C(C=CC(=CO)OCCCN1CCC(C(O)(c2c#cc#cc2)c2c#cccc2)CC1)=CN",
                    0.9820262065134224
                ],
                [
                    "CC(C)(C(=O)O)C(C=CC(=CO)OCCCN1CCC(C(O)(c2c#cc#cc2)c2c#cc#cc2)CC1)=CN",
                    0.9820262065134224
                ],
                [
                    "CC(O)(C(N)=O)c1ccc(OCCCN2CCC(C(O)(c3ccccc3)c3ccccc3)CC2)cc1",
                    0.9819491560483414
                ],
                [
                    "CC(O)(C(N)=O)c1ccc(OCCCN2CCC(C(O)(c3cc#ccc3)c3ccccc3)CC2)cc1",
                    0.9819491560483414
                ],
                [
                    "CC(O)(C(N)=O)c1ccc(OCCCN2CCC(C(O)(c3cc#ccc3)c3cc#ccc3)CC2)cc1",
                    0.9819491560483414
                ],
                [
                    "CC(O)(C(N)=O)c1ccc(OCCCN2CCC(C(O)(c3c#cccc3)c3cc#ccc3)CC2)cc1",
                    0.9819491560483414
                ],
                [
                    "CC(O)(C(N)=O)c1ccc(OCCCN2CCC(C(O)(c3c#cc#cc3)c3ccccc3)CC2)cc1",
                    0.9819491560483414
                ],
                [
                    "CC(O)(C(N)=O)c1ccc(OCCCN2CCC(C(O)(c3c#cc#cc3)c3c#cccc3)CC2)cc1",
                    0.9819491560483414
                ],
                [
                    "CC(O)(C(N)=O)c1ccc(OCCCN2CCC(C(O)(c3c#cc#cc3)c3c#cc#cc3)CC2)cc1",
                    0.9819491560483414
                ],
                [
                    "CC(O)(C(N)=O)c1c#cc(OCCCN2CCC(C(O)(c3cc#ccc3)c3cc#ccc3)CC2)cc1",
                    0.9819491560483414
                ],
                [
                    "CC(O)(C(N)=O)c1c#cc(OCCCN2CCC(C(O)(c3c#cccc3)c3ccccc3)CC2)cc1",
                    0.9819491560483414
                ],
                [
                    "CC(O)(C(N)=O)c1c#cc(OCCCN2CCC(C(O)(c3c#cc#cc3)c3ccccc3)CC2)cc1",
                    0.9819491560483414
                ]
            ],
            "execution_time": 1013559.1830503941,
            "number_scoring_function_calls": 26267098,
            "metadata": {
                "top_1": 0.998643146230392,
                "top_10": 0.998643146230392,
                "top_100": 0.9866658839959139,
                "internal_similarity_max": 0.9264705882352942,
                "internal_similarity_mean": 0.5921963916565639,
                "internal_similarity_histogram_density": [
                    [
                        0.1,
                        0.0,
                        0.0,
                        0.24400000000000005,
                        1.7960000000000003,
                        3.567999999999997,
                        2.492000000000001,
                        1.1600000000000001,
                        0.6140000000000001,
                        0.026000000000000006
                    ]
                ],
                "internal_similarity_histogram_bins": [
                    [
                        0.0,
                        0.1,
                        0.2,
                        0.30000000000000004,
                        0.4,
                        0.5,
                        0.6000000000000001,
                        0.7000000000000001,
                        0.8,
                        0.9,
                        1.0
                    ]
                ]
            }
        },
        {
            "benchmark_name": "Ranolazine MPO",
            "score": 0.9375378873972661,
            "optimized_molecules": [
                [
                    "COc1ccccc1OCN(O)CCCCC(CCCCC=CSO)N1C=C(C)C(=C(C)C=CF)NC1=O",
                    0.939540701777349
                ],
                [
                    "COc1ccccc1OCN(O)CCCCC(CCCCCC=CO)N1C=C(C)C(=C(C)C=CF)NC1=O",
                    0.9394350093937072
                ],
                [
                    "COc1ccccc1OCN(O)CCCCC(CCCCC=CC=CO)N1C=C(C)C(=C(C)C=CF)NC1=O",
                    0.9384383472163632
                ],
                [
                    "COc1ccccc1OCN(O)CCCCC(CCCCC=CC=COO)N1C=C(C)C(=C(C)C=CF)NC1=O",
                    0.9378709386757602
                ],
                [
                    "COc1ccccc1OCN(O)CCCCC(CCCC=CSO)N1C=C(C)C(=C(C)C=CF)NC1=O",
                    0.9372184528220011
                ],
                [
                    "COc1ccccc1OCN(O)CCCCC(CCCC(Br)=CO)N1C=C(C)C(=C(C)C=CF)NC1=O",
                    0.9371388879053222
                ],
                [
                    "COc1ccccc1OCN(O)CCCCC(CCCC=CC=C(C)O)N1C=C(C)C(=C(C)C=CF)NC1=O",
                    0.9371249243379435
                ],
                [
                    "C=C(O)C=CCCCCC(CCCCN(O)COc1ccccc1OC)N1C=C(C)C(=C(C)C=CF)NC1=O",
                    0.9371249243379435
                ],
                [
                    "COc1ccccc1OCN(O)CCCCC(CCCCC=CS#N)N1C=C(C)C(=C(C)C=CF)NC1=O",
                    0.9370833562937511
                ],
                [
                    "COc1ccccc1OCN(O)CCCCC(CCCCC=CC(O)=S)N1C=C(C)C(=C(C)C=CF)NC1=O",
                    0.9368297717908572
                ],
                [
                    "COc1ccccc1OCN(O)CCCCC(CCCCC=CC=POO)N1C=C(C)C(=C(C)C=CF)NC1=O",
                    0.936637154183341
                ],
                [
                    "CC=C(O)C=CCCCC(CCCCN(O)COc1ccccc1OC)N1C=C(C)C(=C(C)C=CF)NC1=O",
                    0.9366263423584605
                ],
                [
                    "COc1ccccc1OCN(O)CCCCC(CCCCC1C=C(O)C1)N1C=C(C)C(=C(C)C=CF)NC1=O",
                    0.9364586247424529
                ],
                [
                    "COc1ccccc1OCN(O)CCCCC(CCCCC=C(C)O)N1C=C(C)C(=C(C)C=CF)NC1=O",
                    0.9363982224752772
                ],
                [
                    "COc1ccccc1OCN(O)CCCCC(CCCCCC=COO)N1C=C(C)C(=C(C)C=CF)NC1=O",
                    0.9361293676899081
                ],
                [
                    "CCCCC(CCCCN(O)COC1=C(OO)C(C)=CC=CC=C1)N1C=C(C)C(=C(C)C=CF)NC1=O",
                    0.9361051731857529
                ],
                [
                    "COc1ccc#cc1OCN(O)CCCCC(CCCCC=CSO)N1C=C(C)C(=C(C)C=CF)NC1=O",
                    0.9360919903363666
                ],
                [
                    "COc1c#cccc1OCN(O)CCCCC(CCCCC=CSO)N1C=C(C)C(=C(C)C=CF)NC1=O",
                    0.9360919903363666
                ],
                [
                    "COc1ccccc1OCN(O)CCCCC(CCCCC=CSOO)N1C=C(C)C(=C(C)C=CF)NC1=O",
                    0.9360141507941285
                ],
                [
                    "COc1ccccc1OCN(O)CCCCC(CCCCC=CCC=N)N1C=C(C)C(=C(C)C=CF)NC1=O",
                    0.9360141507941285
                ],
                [
                    "COc1ccccc1OCN(O)CCCCC(CCCCC=PC=CO)N1C=C(C)C(=C(C)C=CF)NC1=O",
                    0.9359410275450118
                ],
                [
                    "COc1ccccc1OCN(O)CCCCC(CCCCC=C[SH](C)O)N1C=C(C)C(=C(C)C=CF)NC1=O",
                    0.9358806165804785
                ],
                [
                    "COc1ccccc1OCN(O)CCCCC(CCCCC=C=C(C)O)N1C=C(C)C(=C(C)C=CF)NC1=O",
                    0.9358806165804785
                ],
                [
                    "CC=CC=C(O)CCCC(CCCCN(O)COc1ccccc1OC)N1C=C(C)C(=C(C)C=CF)NC1=O",
                    0.9357019804467377
                ],
                [
                    "COc1ccccc1OCN(O)CCCCC(CCCCC=CC(C)=CO)N1C=C(C)C(=C(C)C=CF)NC1=O",
                    0.9356432852018736
                ],
                [
                    "COc1ccc#cc1OCN(O)CCCCC(CCCCC=CC(C)=CO)N1C=C(C)C(=C(C)C=CF)NC1=O",
                    0.9356432852018736
                ],
                [
                    "COc1c#cccc1OCN(O)CCCCC(CCCCC=CC(C)=CO)N1C=C(C)C(=C(C)C=CF)NC1=O",
                    0.9356432852018736
                ],
                [
                    "CC=C(O)C=CCCCCC(CCCCN(O)COc1ccccc1OC)N1C=C(C)C(=C(C)C=CF)NC1=O",
                    0.9356432852018736
                ],
                [
                    "CC=C(O)C=CCCCCC(CCCCN(O)COc1ccc#cc1OC)N1C=C(C)C(=C(C)C=CF)NC1=O",
                    0.9356432852018736
                ],
                [
                    "CC=C(O)C=CCCCCC(CCCCN(O)COc1c#cccc1OC)N1C=C(C)C(=C(C)C=CF)NC1=O",
                    0.9356432852018736
                ],
                [
                    "CCC=C(O)CCCC(CCCCN(O)COc1ccccc1OC)N1C=C(C)C(=C(C)C=CF)NC1=O",
                    0.9354589431798245
                ],
                [
                    "COc1ccccc1OCN(O)CCCCC(CCCCCCC=COO)N1C=C(C)C(=C(C)C=CF)NC1=O",
                    0.9354030461204896
                ],
                [
                    "COc1ccccc1OCN(O)CCCCC(CCCCC=PC=COO)N1C=C(C)C(=C(C)C=CF)NC1=O",
                    0.9354030461204896
                ],
                [
                    "COc1ccccc1OCN(O)CCCCC(CCCC=CCC=COO)N1C=C(C)C(=C(C)C=CF)NC1=O",
                    0.9354030461204896
                ],
                [
                    "COc1ccccc1OCN(O)CCCCC(CCCC=CC(C)=CO)N1C=C(C)C(=C(C)C=CF)NC1=O",
                    0.9353878919881369
                ],
                [
                    "COc1ccccc1OCN(O)CCCCC(CCCC=CCSO)N1C=C(C)C(=C(C)C=CF)NC1=O",
                    0.9353390490447698
                ],
                [
                    "COC=CC=CCCCC(CCCCN(O)COc1cccc(C)c1OO)N1C=C(C)C(=C(C)C=CF)NC1=O",
                    0.9352655845160883
                ],
                [
                    "COc1ccccc1OCN(O)CCCCC(CCCCC=C(O)Cl)N1C=C(C)C(=C(C)C=CF)NC1=O",
                    0.9352438642847399
                ],
                [
                    "COc1ccccc1OCN(O)CCCCC(CCCCC=C(O)Br)N1C=C(C)C(=C(C)C=CF)NC1=O",
                    0.9352438642847399
                ],
                [
                    "COc1ccccc1OCN(O)CCCCC(CCCCC=CC=S1OO1)N1C=C(C)C(=C(C)C=CF)NC1=O",
                    0.9351570588576301
                ],
                [
                    "CCC(O)=CCCCC(CCCCN(O)COc1ccccc1OC)N1C=C(C)C(=C(C)C=CF)NC1=O",
                    0.9350802766022196
                ],
                [
                    "CC=C(O)CCCCC(CCCCN(O)COc1ccccc1OC)N1C=C(C)C(=C(C)C=CF)NC1=O",
                    0.9350802766022196
                ],
                [
                    "CC=CC=CCCCC(CCCCN(O)COc1cccc(C)c1OO)N1C=C(C)C(=C(C)C=CF)NC1=O",
                    0.9350128542969373
                ],
                [
                    "CC=CC=CCCCC(CCCCN(O)COc1c#ccc(C)c1OO)N1C=C(C)C(=C(C)C=CF)NC1=O",
                    0.9350128542969373
                ],
                [
                    "CC=C1C=CC(OC)=C(OCN(O)CCCCC(CCCC=CO)N2C=C(C)C(=C(C)C=CF)NC2=O)C=C1",
                    0.9349561411729271
                ],
                [
                    "CCCC(CCCCN(O)COC(C=CO)=C(C=CC=CBr)OC)N1C=C(C)C(=C(C)C=CF)NC1=O",
                    0.9349404599092851
                ],
                [
                    "COc1ccccc1OCN(O)CCCCC(CCCCC=CC=COP=O)N1C=C(C)C(=C(C)C=CF)NC1=O",
                    0.934806342247047
                ],
                [
                    "COc1ccc#cc1OCN(O)CCCCC(CCCCC=CC=COP=O)N1C=C(C)C(=C(C)C=CF)NC1=O",
                    0.934806342247047
                ],
                [
                    "COc1c#cccc1OCN(O)CCCCC(CCCCC=CC=COP=O)N1C=C(C)C(=C(C)C=CF)NC1=O",
                    0.934806342247047
                ],
                [
                    "COc1c#cc#cc1OCN(O)CCCCC(CCCCC=CC=COP=O)N1C=C(C)C(=C(C)C=CF)NC1=O",
                    0.934806342247047
                ],
                [
                    "CC=CC=CCCCC(CCCCN(O)COc1cccc(O)c1OC)N1C=C(C)C(=C(C)C=CF)NC1=O",
                    0.9347866085630355
                ],
                [
                    "CC=CC=CCCCC(CCCCN(O)COc1cc(O)ccc1OC)N1C=C(C)C(=C(C)C=CF)NC1=O",
                    0.9347866085630355
                ],
                [
                    "COc1ccccc1OCN(O)CCCCC(CCCCCC=CC=N)N1C=C(C)C(=C(C)C=CF)NC1=O",
                    0.9347648920156072
                ],
                [
                    "COc1ccccc1OCN(O)CCCCC(CCCCC=CC(O)=COS)N1C=C(C)C(=C(C)C=CF)NC1=O",
                    0.9346972750473359
                ],
                [
                    "COc1ccccc1OCN(O)CCCCC(CCCCC=CC(O)=COP)N1C=C(C)C(=C(C)C=CF)NC1=O",
                    0.9346972750473359
                ],
                [
                    "COc1ccccc1OCN(O)CCCCC(CCCCC=CC(O)=COCl)N1C=C(C)C(=C(C)C=CF)NC1=O",
                    0.9346972750473359
                ],
                [
                    "COc1ccccc1OCN(O)CCCCC(CCCCC=CC(O)=COBr)N1C=C(C)C(=C(C)C=CF)NC1=O",
                    0.9346972750473359
                ],
                [
                    "COc1ccccc1OCN(O)CCCCC(CCCCC=CC(C)=COO)N1C=C(C)C(=C(C)C=CF)NC1=O",
                    0.9346972750473359
                ],
                [
                    "COc1ccc#cc1OCN(O)CCCCC(CCCCC=CC(O)=COCl)N1C=C(C)C(=C(C)C=CF)NC1=O",
                    0.9346972750473359
                ],
                [
                    "COc1ccc#cc1OCN(O)CCCCC(CCCCC=CC(O)=COBr)N1C=C(C)C(=C(C)C=CF)NC1=O",
                    0.9346972750473359
                ],
                [
                    "COc1ccc#cc1OCN(O)CCCCC(CCCCC=CC(C)=COO)N1C=C(C)C(=C(C)C=CF)NC1=O",
                    0.9346972750473359
                ],
                [
                    "COc1c#cccc1OCN(O)CCCCC(CCCCC=CC(O)=COCl)N1C=C(C)C(=C(C)C=CF)NC1=O",
                    0.9346972750473359
                ],
                [
                    "COc1c#cccc1OCN(O)CCCCC(CCCCC=CC(O)=COBr)N1C=C(C)C(=C(C)C=CF)NC1=O",
                    0.9346972750473359
                ],
                [
                    "COc1c#cccc1OCN(O)CCCCC(CCCCC=CC(C)=COO)N1C=C(C)C(=C(C)C=CF)NC1=O",
                    0.9346972750473359
                ],
                [
                    "COC=CC=CCCCCC(CCCCN(O)COc1cccc(C)c1OO)N1C=C(C)C(=C(C)C=CF)NC1=O",
                    0.9346972750473359
                ],
                [
                    "COC=C(O)C=CCCCCC(CCCCN(O)COc1ccccc1OC)N1C=C(C)C(=C(C)C=CF)NC1=O",
                    0.9346972750473359
                ],
                [
                    "COc1ccccc1OCN(O)CCCCC(CCCCCCC=CO)N1C=C(C)C(=C(C)C=CF)NC1=O",
                    0.9346918663610202
                ],
                [
                    "COc1ccccc1OCN(O)CCCCC(CCCCCC=CSO)N1C=C(C)C(=C(C)C=CF)NC1=O",
                    0.9346918663610202
                ],
                [
                    "COc1ccccc1OCN(O)CCCCC(CCCCC=CCSO)N1C=C(C)C(=C(C)C=CF)NC1=O",
                    0.9346918663610202
                ],
                [
                    "COc1ccccc1OCN(O)CCCCC(CCCC=CCC=CO)N1C=C(C)C(=C(C)C=CF)NC1=O",
                    0.9346918663610202
                ],
                [
                    "COc1ccc#cc1OCN(O)CCCCC(CCCCCC=CSO)N1C=C(C)C(=C(C)C=CF)NC1=O",
                    0.9346918663610202
                ],
                [
                    "COc1c#cccc1OCN(O)CCCCC(CCCCCC=CSO)N1C=C(C)C(=C(C)C=CF)NC1=O",
                    0.9346918663610202
                ],
                [
                    "COc1ccccc1OCN(O)CCCCC(CCCCCC=CPO)N1C=C(C)C(=C(C)C=CF)NC1=O",
                    0.9346913008726122
                ],
                [
                    "COc1c#cc#cc1OCN(O)CCCCC(CCCCC=CC(O)=COBr)N1C=C(C)C(=C(C)C=CF)NC1=O",
                    0.9346879370475899
                ],
                [
                    "COc1ccccc1OCN(O)CCCCC(CCCCCC=C(C)O)N1C=C(C)C(=C(C)C=CF)NC1=O",
                    0.9346359706491555
                ],
                [
                    "C=C(O)CC=CCCCC(CCCCN(O)COc1ccccc1OC)N1C=C(C)C(=C(C)C=CF)NC1=O",
                    0.9346359706491555
                ],
                [
                    "COC=CC=CCCCCC(CCCCN(O)COc1c#ccc(C)c1OO)N1C=C(C)C(=C(C)C=CF)NC1=O",
                    0.9346327539530793
                ],
                [
                    "COc1ccc#cc1OCN(O)CCCCC(CCCCCCC=CO)N1C=C(C)C(=C(C)C=CF)NC1=O",
                    0.9345094054009776
                ],
                [
                    "COc1c#cccc1OCN(O)CCCCC(CCCCCCC=CO)N1C=C(C)C(=C(C)C=CF)NC1=O",
                    0.9345094054009776
                ],
                [
                    "COc1ccccc1OCN(O)CCCCC(CCCCC=COOCl)N1C=C(C)C(=C(C)C=CF)NC1=O",
                    0.9345081176512654
                ],
                [
                    "COc1ccccc1OCN(O)CCCCC(CCCCC=COOBr)N1C=C(C)C(=C(C)C=CF)NC1=O",
                    0.9345081176512654
                ],
                [
                    "COc1ccccc1OCN(O)CCCCC(CCCCC=CC(O)=CO)N1C=C(C)C(=C(C)C=CF)NC1=O",
                    0.9344893823019499
                ],
                [
                    "COc1ccc#cc1OCN(O)CCCCC(CCCCCC=C(C)O)N1C=C(C)C(=C(C)C=CF)NC1=O",
                    0.9344535206005004
                ],
                [
                    "COc1c#cccc1OCN(O)CCCCC(CCCCCC=C(C)O)N1C=C(C)C(=C(C)C=CF)NC1=O",
                    0.9344535206005004
                ],
                [
                    "COc1ccccc1OCN(O)CCCCC(CCCCC=CC(O)=COO)N1C=C(C)C(=C(C)C=CF)NC1=O",
                    0.9344435905777588
                ],
                [
                    "COc1ccc#cc1OCN(O)CCCCC(CCCCC=PC=CO)N1C=C(C)C(=C(C)C=CF)NC1=O",
                    0.9344266154634343
                ],
                [
                    "COc1c#cccc1OCN(O)CCCCC(CCCCC=PC=CO)N1C=C(C)C(=C(C)C=CF)NC1=O",
                    0.9344266154634343
                ],
                [
                    "CCCCCC(CCCCN(O)COC1=C(OO)C(C)=CC=CC=C1)N1C=C(C)C(=C(C)C=CF)NC1=O",
                    0.9344223932556629
                ],
                [
                    "CC=CC=CCCC(CCCCN(O)COc1cccc(C)c1OO)N1C=C(C)C(=C(C)C=CF)NC1=O",
                    0.9344223932556629
                ],
                [
                    "CC=C1OC=CC=CC=C1OCN(O)CCCCC(CCCC=CO)N1C=C(C)C(=C(C)C=CF)NC1=O",
                    0.9344223932556629
                ],
                [
                    "COc1ccccc1OCN(O)CCCCC(CCCCC=CC(O)=CS)N1C=C(C)C(=C(C)C=CF)NC1=O",
                    0.9344163781707185
                ],
                [
                    "COc1ccccc1OCN(O)CCCCC(CCCCC=CC(O)=CP)N1C=C(C)C(=C(C)C=CF)NC1=O",
                    0.9344163781707185
                ],
                [
                    "COc1ccccc1OCN(O)CCCCC(CCCCC=CC(O)=CCl)N1C=C(C)C(=C(C)C=CF)NC1=O",
                    0.9344163781707185
                ],
                [
                    "COc1ccccc1OCN(O)CCCCC(CCCCC=CC(O)=CBr)N1C=C(C)C(=C(C)C=CF)NC1=O",
                    0.9344163781707185
                ],
                [
                    "COc1ccc#cc1OCN(O)CCCCC(CCCCC=CC(O)=CCl)N1C=C(C)C(=C(C)C=CF)NC1=O",
                    0.9344163781707185
                ],
                [
                    "COc1ccc#cc1OCN(O)CCCCC(CCCCC=CC(O)=CBr)N1C=C(C)C(=C(C)C=CF)NC1=O",
                    0.9344163781707185
                ],
                [
                    "COc1c#cccc1OCN(O)CCCCC(CCCCC=CC(O)=CCl)N1C=C(C)C(=C(C)C=CF)NC1=O",
                    0.9344163781707185
                ],
                [
                    "COc1c#cccc1OCN(O)CCCCC(CCCCC=CC(O)=CBr)N1C=C(C)C(=C(C)C=CF)NC1=O",
                    0.9344163781707185
                ],
                [
                    "COc1c#cc#cc1OCN(O)CCCCC(CCCCC=CC(O)=CBr)N1C=C(C)C(=C(C)C=CF)NC1=O",
                    0.9344163781707185
                ],
                [
                    "COc1c#cccc1OCN(O)CCCCC(CCCCC=CC(O)=CS)N1C=C(C)C(=C(C)C=CF)NC1=O",
                    0.9344121452273924
                ]
            ],
            "execution_time": 1014860.4066529274,
            "number_scoring_function_calls": 28401296,
            "metadata": {
                "top_1": 0.939540701777349,
                "top_10": 0.9377805314550999,
                "top_100": 0.9352924289593494,
                "internal_similarity_max": 1.0,
                "internal_similarity_mean": 0.6793127561735343,
                "internal_similarity_histogram_density": [
                    [
                        0.1,
                        0.0,
                        0.0,
                        0.0,
                        0.05600000000000001,
                        1.9879999999999982,
                        3.670000000000001,
                        2.544000000000001,
                        1.5720000000000003,
                        0.07
                    ]
                ],
                "internal_similarity_histogram_bins": [
                    [
                        0.0,
                        0.1,
                        0.2,
                        0.30000000000000004,
                        0.4,
                        0.5,
                        0.6000000000000001,
                        0.7000000000000001,
                        0.8,
                        0.9,
                        1.0
                    ]
                ]
            }
        },
        {
            "benchmark_name": "Perindopril MPO",
            "score": 0.8114485167451423,
            "optimized_molecules": [
                [
                    "CCCC(NC(C)C(=O)N1C(C(=O)O)CC2CCCCC21)C(C(=O)OCC)c1coc2c(=P)c12",
                    0.816496580927726
                ],
                [
                    "CCCC(NC(C)C(=O)N1C(C(=O)O)CC2CCCCC21)C(C(=O)OCC)c1cc2cpc1o2",
                    0.812403840463596
                ],
                [
                    "CCCC(NC(C)C(=O)N1C(C(=O)O)CC2CCCCC21)C(C(=O)OCC)c1cc2ccc1o2",
                    0.812403840463596
                ],
                [
                    "CCCC(NC(C)C(=O)N1C(C(=O)O)CC2CCCCC21)C(C(=O)OCC)c1cc2ccc1[pH]2",
                    0.812403840463596
                ],
                [
                    "CCCC(NC(C)C(=O)N1C(C(=O)O)CC2CCCCC21)C(C(=O)OCC)c1cc2ccc1[nH]2",
                    0.812403840463596
                ],
                [
                    "CCCC(NC(C)C(=O)N1C(C(=O)O)CC2CCCCC21)C(C(=O)OCC)c1c2c3oc1pc3-2",
                    0.812403840463596
                ],
                [
                    "CCCC(NC(C)C(=O)N1C(C(=O)O)CC2CCCCC21)C(C(=O)OCC)c1c2c3oc1cc3-2",
                    0.812403840463596
                ],
                [
                    "CCCC(NC(C)C(=O)N1C(C(=O)O)CC2CCCCC21)C(C(=O)OCC)c1c2c3[pH]c1cc3-2",
                    0.812403840463596
                ],
                [
                    "CCCC(NC(C)C(=O)N1C(C(=O)O)CC2CCCCC21)C(C(=O)OCC)c1c2c3[nH]c1cc3-2",
                    0.812403840463596
                ],
                [
                    "CCCC(NC(C)C(=O)N1C(C(=O)O)CC2CCCCC21)C(C(=O)OCC)c1c(S)oc2c(=P)c12",
                    0.8083720347307009
                ],
                [
                    "CCCC(NC(C)C(=O)N1C(C(=O)O)CC2CCCCC21)C(C(=O)OCC)c1c(P)oc2c(=P)c12",
                    0.8083720347307009
                ],
                [
                    "CCCC(NC(C)C(=O)N1C(C(=O)O)CC2CCCCC21)C(C(=O)OCC)c1c(N)oc2c(=P)c12",
                    0.8083720347307009
                ],
                [
                    "CCCC(NC(C)C(=O)N1C(C(=O)O)CC2CCCCC21)C(C(=O)OCC)c1c(F)oc2c(=P)c12",
                    0.8083720347307009
                ],
                [
                    "CCCC(NC(C)C(=O)N1C(C(=O)O)CC2CCCCC21)C(C(=O)OCC)c1c(Cl)oc2c(=P)c12",
                    0.8083720347307009
                ],
                [
                    "CCCC(NC(C)C(=O)N1C(C(=O)O)CC2CCCCC21)C(C(=O)OCC)c1c(C)oc2c(=P)c12",
                    0.8083720347307009
                ],
                [
                    "CCCC(NC(C)C(=O)N1C(C(=O)O)CC2CCCCC21)C(C(=O)OCC)c1c(Br)oc2c(=P)c12",
                    0.8083720347307009
                ],
                [
                    "CCCC(NC(C)C(=O)N1C(C(=O)O)CC2CCCCC21)c1cc2oc1cc2C(N)C(=O)OCC",
                    0.8043996665398437
                ],
                [
                    "CCCC(NC(C)C(=O)N1C(C(=O)O)CC2CCCCC21)C(C(=O)OCC)c1coc2c(=PP)c12",
                    0.8043996665398437
                ],
                [
                    "CCCC(NC(C)C(=O)N1C(C(=O)O)CC2CCCCC21)C(C(=O)OCC)c1coc2c(=PO)c12",
                    0.8043996665398437
                ],
                [
                    "CCCC(NC(C)C(=O)N1C(C(=O)O)CC2CCCCC21)C(C(=O)OCC)c1coc2c(=PF)c12",
                    0.8043996665398437
                ],
                [
                    "CCCC(NC(C)C(=O)N1C(C(=O)O)CC2CCCCC21)C(C(=O)OCC)c1coc2c(=PBr)c12",
                    0.8043996665398437
                ],
                [
                    "CCCC(NC(C)C(=O)N1C(C(=O)O)CC2CCCCC21)C(C(=O)OCC)c1cc2oc1pc2S",
                    0.8043996665398437
                ],
                [
                    "CCCC(NC(C)C(=O)N1C(C(=O)O)CC2CCCCC21)C(C(=O)OCC)c1cc2oc1pc2P",
                    0.8043996665398437
                ],
                [
                    "CCCC(NC(C)C(=O)N1C(C(=O)O)CC2CCCCC21)C(C(=O)OCC)c1cc2oc1pc2O",
                    0.8043996665398437
                ],
                [
                    "CCCC(NC(C)C(=O)N1C(C(=O)O)CC2CCCCC21)C(C(=O)OCC)c1cc2oc1pc2N",
                    0.8043996665398437
                ],
                [
                    "CCCC(NC(C)C(=O)N1C(C(=O)O)CC2CCCCC21)C(C(=O)OCC)c1cc2oc1pc2F",
                    0.8043996665398437
                ],
                [
                    "CCCC(NC(C)C(=O)N1C(C(=O)O)CC2CCCCC21)C(C(=O)OCC)c1cc2oc1pc2Cl",
                    0.8043996665398437
                ],
                [
                    "CCCC(NC(C)C(=O)N1C(C(=O)O)CC2CCCCC21)C(C(=O)OCC)c1cc2oc1pc2C",
                    0.8043996665398437
                ],
                [
                    "CCCC(NC(C)C(=O)N1C(C(=O)O)CC2CCCCC21)C(C(=O)OCC)c1cc2oc1pc2Br",
                    0.8043996665398437
                ],
                [
                    "CCCC(NC(C)C(=O)N1C(C(=O)O)CC2CCCCC21)C(C(=O)OCC)c1cc2oc1cc2S",
                    0.8043996665398437
                ],
                [
                    "CCCC(NC(C)C(=O)N1C(C(=O)O)CC2CCCCC21)C(C(=O)OCC)c1cc2oc1cc2P",
                    0.8043996665398437
                ],
                [
                    "CCCC(NC(C)C(=O)N1C(C(=O)O)CC2CCCCC21)C(C(=O)OCC)c1cc2oc1cc2O",
                    0.8043996665398437
                ],
                [
                    "CCCC(NC(C)C(=O)N1C(C(=O)O)CC2CCCCC21)C(C(=O)OCC)c1cc2oc1cc2N",
                    0.8043996665398437
                ],
                [
                    "CCCC(NC(C)C(=O)N1C(C(=O)O)CC2CCCCC21)C(C(=O)OCC)c1cc2oc1cc2F",
                    0.8043996665398437
                ],
                [
                    "CCCC(NC(C)C(=O)N1C(C(=O)O)CC2CCCCC21)C(C(=O)OCC)c1cc2oc1cc2Cl",
                    0.8043996665398437
                ],
                [
                    "CCCC(NC(C)C(=O)N1C(C(=O)O)CC2CCCCC21)C(C(=O)OCC)c1cc2oc1cc2C",
                    0.8043996665398437
                ],
                [
                    "CCCC(NC(C)C(=O)N1C(C(=O)O)CC2CCCCC21)C(C(=O)OCC)c1cc2oc1cc2Br",
                    0.8043996665398437
                ],
                [
                    "CCCC(NC(C)C(=O)N1C(C(=O)O)CC2CCCCC21)C(C(=O)OCC)c1cc2cc(S)c1o2",
                    0.8043996665398437
                ],
                [
                    "CCCC(NC(C)C(=O)N1C(C(=O)O)CC2CCCCC21)C(C(=O)OCC)c1cc2cc(S)c1[pH]2",
                    0.8043996665398437
                ],
                [
                    "CCCC(NC(C)C(=O)N1C(C(=O)O)CC2CCCCC21)C(C(=O)OCC)c1cc2cc(P)c1o2",
                    0.8043996665398437
                ],
                [
                    "CCCC(NC(C)C(=O)N1C(C(=O)O)CC2CCCCC21)C(C(=O)OCC)c1cc2cc(P)c1[pH]2",
                    0.8043996665398437
                ],
                [
                    "CCCC(NC(C)C(=O)N1C(C(=O)O)CC2CCCCC21)C(C(=O)OCC)c1cc2cc(P)c1[nH]2",
                    0.8043996665398437
                ],
                [
                    "CCCC(NC(C)C(=O)N1C(C(=O)O)CC2CCCCC21)C(C(=O)OCC)c1cc2cc(O)c1o2",
                    0.8043996665398437
                ],
                [
                    "CCCC(NC(C)C(=O)N1C(C(=O)O)CC2CCCCC21)C(C(=O)OCC)c1cc2cc(O)c1[nH]2",
                    0.8043996665398437
                ],
                [
                    "CCCC(NC(C)C(=O)N1C(C(=O)O)CC2CCCCC21)C(C(=O)OCC)c1cc2cc(N)c1o2",
                    0.8043996665398437
                ],
                [
                    "CCCC(NC(C)C(=O)N1C(C(=O)O)CC2CCCCC21)C(C(=O)OCC)c1cc2cc(F)c1o2",
                    0.8043996665398437
                ],
                [
                    "CCCC(NC(C)C(=O)N1C(C(=O)O)CC2CCCCC21)C(C(=O)OCC)c1cc2cc(F)c1[pH]2",
                    0.8043996665398437
                ],
                [
                    "CCCC(NC(C)C(=O)N1C(C(=O)O)CC2CCCCC21)C(C(=O)OCC)c1cc2cc(Cl)c1o2",
                    0.8043996665398437
                ],
                [
                    "CCCC(NC(C)C(=O)N1C(C(=O)O)CC2CCCCC21)C(C(=O)OCC)c1cc2cc(Cl)c1[nH]2",
                    0.8043996665398437
                ],
                [
                    "CCCC(NC(C)C(=O)N1C(C(=O)O)CC2CCCCC21)C(C(=O)OCC)c1cc2cc(C)c1o2",
                    0.8043996665398437
                ],
                [
                    "CCCC(NC(C)C(=O)N1C(C(=O)O)CC2CCCCC21)C(C(=O)OCC)c1cc2cc(C)c1[pH]2",
                    0.8043996665398437
                ],
                [
                    "CCCC(NC(C)C(=O)N1C(C(=O)O)CC2CCCCC21)C(C(=O)OCC)c1cc2cc(C)c1[nH]2",
                    0.8043996665398437
                ],
                [
                    "CCCC(NC(C)C(=O)N1C(C(=O)O)CC2CCCCC21)C(C(=O)OCC)c1cc2cc(Br)c1o2",
                    0.8043996665398437
                ],
                [
                    "CCCC(NC(C)C(=O)N1C(C(=O)O)CC2CCCCC21)C(C(=O)OCC)c1cc2cc(Br)c1[nH]2",
                    0.8043996665398437
                ],
                [
                    "CCCC(NC(C)C(=O)N1C(C(=O)O)CC2CCCCC21)C(C(=O)OCC)c1cc2[pH]c1cc2S",
                    0.8043996665398437
                ],
                [
                    "CCCC(NC(C)C(=O)N1C(C(=O)O)CC2CCCCC21)C(C(=O)OCC)c1cc2[pH]c1cc2O",
                    0.8043996665398437
                ],
                [
                    "CCCC(NC(C)C(=O)N1C(C(=O)O)CC2CCCCC21)C(C(=O)OCC)c1cc2[pH]c1cc2N",
                    0.8043996665398437
                ],
                [
                    "CCCC(NC(C)C(=O)N1C(C(=O)O)CC2CCCCC21)C(C(=O)OCC)c1cc2[pH]c1cc2Cl",
                    0.8043996665398437
                ],
                [
                    "CCCC(NC(C)C(=O)N1C(C(=O)O)CC2CCCCC21)C(C(=O)OCC)c1cc2[nH]c1cc2N",
                    0.8043996665398437
                ],
                [
                    "CCCC(NC(C)C(=O)N1C(C(=O)O)CC2CCCCC21)C(C(=O)OCC)c1cc2[nH]c1cc2F",
                    0.8043996665398437
                ],
                [
                    "CCCC(NC(C)C(=O)N1C(C(=O)O)CC2CCCCC21)C(C(=O)OCC)c1cc2[nH]c1cc2Cl",
                    0.8043996665398437
                ],
                [
                    "CCCC(NC(C)C(=O)N1C(C(=O)O)CC2CCCCC21)C(C(=O)OCC)c1cc2[nH]c1cc2C",
                    0.8043996665398437
                ],
                [
                    "CCCC(NC(C)C(=O)N1C(C(=O)O)CC2CCCCC21)C(C(=O)OCC)c1c2c3oc1c(S)c3-2",
                    0.8043996665398437
                ],
                [
                    "CCCC(NC(C)C(=O)N1C(C(=O)O)CC2CCCCC21)C(C(=O)OCC)c1c2c3oc1c(P)c3-2",
                    0.8043996665398437
                ],
                [
                    "CCCC(NC(C)C(=O)N1C(C(=O)O)CC2CCCCC21)C(C(=O)OCC)c1c2c3oc1c(O)c3-2",
                    0.8043996665398437
                ],
                [
                    "CCCC(NC(C)C(=O)N1C(C(=O)O)CC2CCCCC21)C(C(=O)OCC)c1c2c3oc1c(N)c3-2",
                    0.8043996665398437
                ],
                [
                    "CCCC(NC(C)C(=O)N1C(C(=O)O)CC2CCCCC21)C(C(=O)OCC)c1c2c3oc1c(Cl)c3-2",
                    0.8043996665398437
                ],
                [
                    "CCCC(NC(C)C(=O)N1C(C(=O)O)CC2CCCCC21)C(C(=O)OCC)c1c2c3oc1c(C)c3-2",
                    0.8043996665398437
                ],
                [
                    "CCCC(NC(C)C(=O)N1C(C(=O)O)CC2CCCCC21)C(C(=O)OCC)c1c2c3[pH]c1c(O)c3-2",
                    0.8043996665398437
                ],
                [
                    "CCCC(NC(C)C(=O)N1C(C(=O)O)CC2CCCCC21)C(C(=O)OCC)c1c2c3[pH]c1c(Cl)c3-2",
                    0.8043996665398437
                ],
                [
                    "CCCC(NC(C)C(=O)N1C(C(=O)O)CC2CCCCC21)C(C(=O)OCC)c1c2c3[nH]c1c(P)c3-2",
                    0.8043996665398437
                ],
                [
                    "CCCC(NC(C)C(=O)N1C(C(=O)O)CC2CCCCC21)C(C(=O)OCC)c1c2c3[nH]c1c(O)c3-2",
                    0.8043996665398437
                ],
                [
                    "CCCC(NC(C)C(=O)N1C(C(=O)O)CC2CCCCC21)C(C(=O)OCC)c1c2c3[nH]c1c(N)c3-2",
                    0.8043996665398437
                ],
                [
                    "CCCC(NC(C)C(=O)N1C(C(=O)O)CC2CCCCC21)C(C(=O)OCC)c1c2c3[nH]c1c(F)c3-2",
                    0.8043996665398437
                ],
                [
                    "CCCC(NC(C)C(=O)N1C(C(=O)O)CC2CCCCC21)C(C(=O)OCC)c1c2c3[nH]c1c(Cl)c3-2",
                    0.8043996665398437
                ],
                [
                    "CCCC(NC(C)C(=O)N1C(C(=O)O)CC2CCCCC21)C(C(=O)OCC)c1c2c3[nH]c1c(C)c3-2",
                    0.8043996665398437
                ],
                [
                    "CCCC(NC(C)C(=O)N1C(C(=O)O)CC2CCCCC21)C(C(=O)OCC)c1c(S)c2cpc1o2",
                    0.8043996665398437
                ],
                [
                    "CCCC(NC(C)C(=O)N1C(C(=O)O)CC2CCCCC21)C(C(=O)OCC)c1c(S)c2ccc1o2",
                    0.8043996665398437
                ],
                [
                    "CCCC(NC(C)C(=O)N1C(C(=O)O)CC2CCCCC21)C(C(=O)OCC)c1c(S)c2ccc1[pH]2",
                    0.8043996665398437
                ],
                [
                    "CCCC(NC(C)C(=O)N1C(C(=O)O)CC2CCCCC21)C(C(=O)OCC)c1c(S)c2ccc1[nH]2",
                    0.8043996665398437
                ],
                [
                    "CCCC(NC(C)C(=O)N1C(C(=O)O)CC2CCCCC21)C(C(=O)OCC)c1c(P)c2cpc1o2",
                    0.8043996665398437
                ],
                [
                    "CCCC(NC(C)C(=O)N1C(C(=O)O)CC2CCCCC21)C(C(=O)OCC)c1c(P)c2ccc1o2",
                    0.8043996665398437
                ],
                [
                    "CCCC(NC(C)C(=O)N1C(C(=O)O)CC2CCCCC21)C(C(=O)OCC)c1c(P)c2ccc1[pH]2",
                    0.8043996665398437
                ],
                [
                    "CCCC(NC(C)C(=O)N1C(C(=O)O)CC2CCCCC21)C(C(=O)OCC)c1c(P)c2ccc1[nH]2",
                    0.8043996665398437
                ],
                [
                    "CCCC(NC(C)C(=O)N1C(C(=O)O)CC2CCCCC21)C(C(=O)OCC)c1c(O)c2cpc1o2",
                    0.8043996665398437
                ],
                [
                    "CCCC(NC(C)C(=O)N1C(C(=O)O)CC2CCCCC21)C(C(=O)OCC)c1c(O)c2ccc1o2",
                    0.8043996665398437
                ],
                [
                    "CCCC(NC(C)C(=O)N1C(C(=O)O)CC2CCCCC21)C(C(=O)OCC)c1c(O)c2ccc1[pH]2",
                    0.8043996665398437
                ],
                [
                    "CCCC(NC(C)C(=O)N1C(C(=O)O)CC2CCCCC21)C(C(=O)OCC)c1c(O)c2ccc1[nH]2",
                    0.8043996665398437
                ],
                [
                    "CCCC(NC(C)C(=O)N1C(C(=O)O)CC2CCCCC21)C(C(=O)OCC)c1c(N)c2ccc1[pH]2",
                    0.8043996665398437
                ],
                [
                    "CCCC(NC(C)C(=O)N1C(C(=O)O)CC2CCCCC21)C(C(=O)OCC)c1c(N)c2ccc1[nH]2",
                    0.8043996665398437
                ],
                [
                    "CCCC(NC(C)C(=O)N1C(C(=O)O)CC2CCCCC21)C(C(=O)OCC)c1c(F)c2ccc1o2",
                    0.8043996665398437
                ],
                [
                    "CCCC(NC(C)C(=O)N1C(C(=O)O)CC2CCCCC21)C(C(=O)OCC)c1c(F)c2ccc1[pH]2",
                    0.8043996665398437
                ],
                [
                    "CCCC(NC(C)C(=O)N1C(C(=O)O)CC2CCCCC21)C(C(=O)OCC)c1c(F)c2ccc1[nH]2",
                    0.8043996665398437
                ],
                [
                    "CCCC(NC(C)C(=O)N1C(C(=O)O)CC2CCCCC21)C(C(=O)OCC)c1c(Cl)c2cpc1o2",
                    0.8043996665398437
                ],
                [
                    "CCCC(NC(C)C(=O)N1C(C(=O)O)CC2CCCCC21)C(C(=O)OCC)c1c(Cl)c2ccc1[nH]2",
                    0.8043996665398437
                ],
                [
                    "CCCC(NC(C)C(=O)N1C(C(=O)O)CC2CCCCC21)C(C(=O)OCC)c1c(C)c2cpc1o2",
                    0.8043996665398437
                ],
                [
                    "CCCC(NC(C)C(=O)N1C(C(=O)O)CC2CCCCC21)C(C(=O)OCC)c1c(C)c2ccc1o2",
                    0.8043996665398437
                ],
                [
                    "CCCC(NC(C)C(=O)N1C(C(=O)O)CC2CCCCC21)C(C(=O)OCC)c1c(C)c2ccc1[nH]2",
                    0.8043996665398437
                ],
                [
                    "CCCC(NC(C)C(=O)N1C(C(=O)O)CC2CCCCC21)C(C(=O)OCC)c1c(Br)c2ccc1o2",
                    0.8043996665398437
                ],
                [
                    "CCCC(NC(C)C(=O)N1C(C(=O)O)CC2CCCCC21)C(C(=O)OCC)c1c(Br)c2ccc1[pH]2",
                    0.8043996665398437
                ]
            ],
            "execution_time": 152985.9712791443,
            "number_scoring_function_calls": 4600343,
            "metadata": {
                "top_1": 0.816496580927726,
                "top_10": 0.8124099339367197,
                "top_100": 0.8054390353709813,
                "internal_similarity_max": 0.9014084507042254,
                "internal_similarity_mean": 0.6617692062725491,
                "internal_similarity_histogram_density": [
                    [
                        0.1,
                        0.0,
                        0.0,
                        0.0,
                        0.0,
                        0.6279999999999994,
                        7.032000000000002,
                        1.7680000000000005,
                        0.4700000000000001,
                        0.0020000000000000005
                    ]
                ],
                "internal_similarity_histogram_bins": [
                    [
                        0.0,
                        0.1,
                        0.2,
                        0.30000000000000004,
                        0.4,
                        0.5,
                        0.6000000000000001,
                        0.7000000000000001,
                        0.8,
                        0.9,
                        1.0
                    ]
                ]
            }
        },
        {
            "benchmark_name": "Amlodipine MPO",
            "score": 0.858924269766561,
            "optimized_molecules": [
                [
                    "CCOC(=O)C1=C(C(=O)OC)S(CC2=C(C)N2)=C(COCCN)C1c1ccccc1Cl",
                    0.861356769214109
                ],
                [
                    "CCOC(=O)C1=C(C(=O)OC)C(c2ccccc2Cl)C(COCCN)=[SH]C1C1=C(C)N1",
                    0.861356769214109
                ],
                [
                    "CCOC(=O)C1=C(C(=O)OC)C(c2ccccc2Cl)C(COCCN)=S1CC1=C(C)N1",
                    0.861356769214109
                ],
                [
                    "CCOC(=O)C1=C(C(=O)OC)C(c2ccccc2Cl)C(COCCN)=PC1C1=C(C)N1",
                    0.861356769214109
                ],
                [
                    "CCOC(=O)C1=C(C(=O)OC)C(c2ccccc2Cl)C(COCCN)=CC1C1=C(C)N1",
                    0.861356769214109
                ],
                [
                    "CCOC(=O)C1=C(C(=O)OC)C(C2=C(C)N2)[SH]=C(COCCN)C1c1ccccc1Cl",
                    0.861356769214109
                ],
                [
                    "CCOC(=O)C1=C(C(=O)OC)C(C2=C(C)N2)P=C(COCCN)C1c1ccccc1Cl",
                    0.861356769214109
                ],
                [
                    "CCOC(=O)C1=C(C(=O)OC)C(C2=C(C)N2)C=C(COCCN)C1c1ccccc1Cl",
                    0.861356769214109
                ],
                [
                    "CCOC(=O)C1=C(C(=O)OC)C(c2ccccc2Cl)C(COCCN)=S(CC2=C(C)N2)C1S",
                    0.8599903100229289
                ],
                [
                    "CCOC(=O)C1=C(C(=O)OC)C(c2ccccc2Cl)C(COCCN)=S(CC2=C(C)N2)C1P",
                    0.8599903100229289
                ],
                [
                    "CCOC(=O)C1=C(C(=O)OC)C(c2ccccc2Cl)C(COCCN)=S(CC2=C(C)N2)C1O",
                    0.8599903100229289
                ],
                [
                    "CCOC(=O)C1=C(C(=O)OC)C(c2ccccc2Cl)C(COCCN)=S(CC2=C(C)N2)C1N",
                    0.8599903100229289
                ],
                [
                    "CCOC(=O)C1=C(C(=O)OC)C(c2ccccc2Cl)C(COCCN)=S(CC2=C(C)N2)C1F",
                    0.8599903100229289
                ],
                [
                    "CCOC(=O)C1=C(C(=O)OC)C(c2ccccc2Cl)C(COCCN)=S(CC2=C(C)N2)C1Cl",
                    0.8599903100229289
                ],
                [
                    "CCOC(=O)C1=C(C(=O)OC)C(c2ccccc2Cl)C(COCCN)=S(CC2=C(C)N2)C1C",
                    0.8599903100229289
                ],
                [
                    "CCOC(=O)C1=C(C(=O)OC)C(c2ccccc2Cl)C(COCCN)=S(CC2=C(C)N2)C1Br",
                    0.8599903100229289
                ],
                [
                    "CCOC(=O)C1=C(C(=O)OC)C(S)S(CC2=C(C)N2)=C(COCCN)C1c1ccccc1Cl",
                    0.8599903100229289
                ],
                [
                    "CCOC(=O)C1=C(C(=O)OC)C(P)S(CC2=C(C)N2)=C(COCCN)C1c1ccccc1Cl",
                    0.8599903100229289
                ],
                [
                    "CCOC(=O)C1=C(C(=O)OC)C(O)S(CC2=C(C)N2)=C(COCCN)C1c1ccccc1Cl",
                    0.8599903100229289
                ],
                [
                    "CCOC(=O)C1=C(C(=O)OC)C(N)S(CC2=C(C)N2)=C(COCCN)C1c1ccccc1Cl",
                    0.8599903100229289
                ],
                [
                    "CCOC(=O)C1=C(C(=O)OC)C(F)S(CC2=C(C)N2)=C(COCCN)C1c1ccccc1Cl",
                    0.8599903100229289
                ],
                [
                    "CCOC(=O)C1=C(C(=O)OC)C(Cl)S(CC2=C(C)N2)=C(COCCN)C1c1ccccc1Cl",
                    0.8599903100229289
                ],
                [
                    "CCOC(=O)C1=C(C(=O)OC)C(C)S(CC2=C(C)N2)=C(COCCN)C1c1ccccc1Cl",
                    0.8599903100229289
                ],
                [
                    "CCOC(=O)C1=C(C(=O)OC)C(Br)S(CC2=C(C)N2)=C(COCCN)C1c1ccccc1Cl",
                    0.8599903100229289
                ],
                [
                    "CCOC(=O)C1=C(C(=O)OC)C(c2ccccc2Cl)C(COCCN)=[SH]C1SCC1=C(C)N1",
                    0.8555458859036129
                ],
                [
                    "CCOC(=O)C1=C(C(=O)OC)C(c2ccccc2Cl)C(COCCN)=PC1SCC1=C(C)N1",
                    0.8555458859036129
                ],
                [
                    "CCOC(=O)C1=C(C(=O)OC)C(SCC2=C(C)N2)P=C(COCCN)C1c1ccccc1Cl",
                    0.8555458859036129
                ],
                [
                    "CCOC(=O)C1=C(C(=O)OC)C(c2ccccc2Cl)C(COCCN)=C1C1=C(C)N1",
                    0.8533820185387183
                ],
                [
                    "CCOC(=O)C1=C(C(=O)OC)C(C2=C(C)N2)=C(COCCN)C1c1ccccc1Cl",
                    0.8533820185387183
                ],
                [
                    "CCOC(=O)C1=C(C(=O)OC)[SH](S)(CC2=C(C)N2)=C(COCCN)C1c1ccccc1Cl",
                    0.8522416262267903
                ],
                [
                    "CCOC(=O)C1=C(C(=O)OC)[SH](P)(CC2=C(C)N2)=C(COCCN)C1c1ccccc1Cl",
                    0.8522416262267903
                ],
                [
                    "CCOC(=O)C1=C(C(=O)OC)[SH](O)(CC2=C(C)N2)=C(COCCN)C1c1ccccc1Cl",
                    0.8522416262267903
                ],
                [
                    "CCOC(=O)C1=C(C(=O)OC)[SH](N)(CC2=C(C)N2)=C(COCCN)C1c1ccccc1Cl",
                    0.8522416262267903
                ],
                [
                    "CCOC(=O)C1=C(C(=O)OC)[SH](F)(CC2=C(C)N2)=C(COCCN)C1c1ccccc1Cl",
                    0.8522416262267903
                ],
                [
                    "CCOC(=O)C1=C(C(=O)OC)[SH](Cl)(CC2=C(C)N2)=C(COCCN)C1c1ccccc1Cl",
                    0.8522416262267903
                ],
                [
                    "CCOC(=O)C1=C(C(=O)OC)[SH](C)(CC2=C(C)N2)=C(COCCN)C1c1ccccc1Cl",
                    0.8522416262267903
                ],
                [
                    "CCOC(=O)C1=C(C(=O)OC)[SH](Br)(CC2=C(C)N2)=C(COCCN)C1c1ccccc1Cl",
                    0.8522416262267903
                ],
                [
                    "CCOC(=O)C1=C(C(=O)OC)S(=S)(CC2=C(C)N2)=C(COCCN)C1c1ccccc1Cl",
                    0.8522416262267903
                ],
                [
                    "CCOC(=O)C1=C(C(=O)OC)S(=P)(CC2=C(C)N2)=C(COCCN)C1c1ccccc1Cl",
                    0.8522416262267903
                ],
                [
                    "CCOC(=O)C1=C(C(=O)OC)S(=O)(CC2=C(C)N2)=C(COCCN)C1c1ccccc1Cl",
                    0.8522416262267903
                ],
                [
                    "CCOC(=O)C1=C(C(=O)OC)S(=N)(CC2=C(C)N2)=C(COCCN)C1c1ccccc1Cl",
                    0.8522416262267903
                ],
                [
                    "CCOC(=O)C1=C(C(=O)OC)C(c2ccccc2Cl)C(S)=C(COCCN)C1C1=C(C)N1",
                    0.8522416262267903
                ],
                [
                    "CCOC(=O)C1=C(C(=O)OC)C(c2ccccc2Cl)C(P)=C(COCCN)C1C1=C(C)N1",
                    0.8522416262267903
                ],
                [
                    "CCOC(=O)C1=C(C(=O)OC)C(c2ccccc2Cl)C(N)=C(COCCN)C1C1=C(C)N1",
                    0.8522416262267903
                ],
                [
                    "CCOC(=O)C1=C(C(=O)OC)C(c2ccccc2Cl)C(F)=C(COCCN)C1C1=C(C)N1",
                    0.8522416262267903
                ],
                [
                    "CCOC(=O)C1=C(C(=O)OC)C(c2ccccc2Cl)C(Cl)=C(COCCN)C1C1=C(C)N1",
                    0.8522416262267903
                ],
                [
                    "CCOC(=O)C1=C(C(=O)OC)C(c2ccccc2Cl)C(COCCN)=[SH]1(S)CC1=C(C)N1",
                    0.8522416262267903
                ],
                [
                    "CCOC(=O)C1=C(C(=O)OC)C(c2ccccc2Cl)C(COCCN)=[SH]1(P)CC1=C(C)N1",
                    0.8522416262267903
                ],
                [
                    "CCOC(=O)C1=C(C(=O)OC)C(c2ccccc2Cl)C(COCCN)=[SH]1(N)CC1=C(C)N1",
                    0.8522416262267903
                ],
                [
                    "CCOC(=O)C1=C(C(=O)OC)C(c2ccccc2Cl)C(COCCN)=[SH]1(F)CC1=C(C)N1",
                    0.8522416262267903
                ],
                [
                    "CCOC(=O)C1=C(C(=O)OC)C(c2ccccc2Cl)C(COCCN)=[SH]1(Cl)CC1=C(C)N1",
                    0.8522416262267903
                ],
                [
                    "CCOC(=O)C1=C(C(=O)OC)C(c2ccccc2Cl)C(COCCN)=[SH]1(C)CC1=C(C)N1",
                    0.8522416262267903
                ],
                [
                    "CCOC(=O)C1=C(C(=O)OC)C(c2ccccc2Cl)C(COCCN)=[SH]1(Br)CC1=C(C)N1",
                    0.8522416262267903
                ],
                [
                    "CCOC(=O)C1=C(C(=O)OC)C(c2ccccc2Cl)C(COCCN)=[SH](=S)C1C1=C(C)N1",
                    0.8522416262267903
                ],
                [
                    "CCOC(=O)C1=C(C(=O)OC)C(c2ccccc2Cl)C(COCCN)=[SH](=P)C1C1=C(C)N1",
                    0.8522416262267903
                ],
                [
                    "CCOC(=O)C1=C(C(=O)OC)C(c2ccccc2Cl)C(COCCN)=[SH](=O)C1C1=C(C)N1",
                    0.8522416262267903
                ],
                [
                    "CCOC(=O)C1=C(C(=O)OC)C(c2ccccc2Cl)C(COCCN)=[SH](=N)C1C1=C(C)N1",
                    0.8522416262267903
                ],
                [
                    "CCOC(=O)C1=C(C(=O)OC)C(c2ccccc2Cl)C(COCCN)=S1(=S)CC1=C(C)N1",
                    0.8522416262267903
                ],
                [
                    "CCOC(=O)C1=C(C(=O)OC)C(c2ccccc2Cl)C(COCCN)=S1(=P)CC1=C(C)N1",
                    0.8522416262267903
                ],
                [
                    "CCOC(=O)C1=C(C(=O)OC)C(c2ccccc2Cl)C(COCCN)=S1(=N)CC1=C(C)N1",
                    0.8522416262267903
                ],
                [
                    "CCOC(=O)C1=C(C(=O)OC)C(c2ccccc2Cl)C(COCCN)=S(P)C1C1=C(C)N1",
                    0.8522416262267903
                ],
                [
                    "CCOC(=O)C1=C(C(=O)OC)C(c2ccccc2Cl)C(COCCN)=S(O)C1C1=C(C)N1",
                    0.8522416262267903
                ],
                [
                    "CCOC(=O)C1=C(C(=O)OC)C(c2ccccc2Cl)C(COCCN)=S(N)C1C1=C(C)N1",
                    0.8522416262267903
                ],
                [
                    "CCOC(=O)C1=C(C(=O)OC)C(c2ccccc2Cl)C(COCCN)=S(F)C1C1=C(C)N1",
                    0.8522416262267903
                ],
                [
                    "CCOC(=O)C1=C(C(=O)OC)C(c2ccccc2Cl)C(COCCN)=S(#P)C1C1=C(C)N1",
                    0.8522416262267903
                ],
                [
                    "CCOC(=O)C1=C(C(=O)OC)C(c2ccccc2Cl)C(COCCN)=C(S)C1C1=C(C)N1",
                    0.8522416262267903
                ],
                [
                    "CCOC(=O)C1=C(C(=O)OC)C(c2ccccc2Cl)C(COCCN)=C(O)C1C1=C(C)N1",
                    0.8522416262267903
                ],
                [
                    "CCOC(=O)C1=C(C(=O)OC)C(c2ccccc2Cl)C(COCCN)=C(N)C1C1=C(C)N1",
                    0.8522416262267903
                ],
                [
                    "CCOC(=O)C1=C(C(=O)OC)C(c2ccccc2Cl)C(COCCN)=C(Cl)C1C1=C(C)N1",
                    0.8522416262267903
                ],
                [
                    "CCOC(=O)C1=C(C(=O)OC)C(c2ccccc2Cl)C(COCCN)=C(C)C1C1=C(C)N1",
                    0.8522416262267903
                ],
                [
                    "CCOC(=O)C1=C(C(=O)OC)C(c2ccccc2Cl)C(COCCN)=C(Br)C1C1=C(C)N1",
                    0.8522416262267903
                ],
                [
                    "CCOC(=O)C1=C(C(=O)OC)C(c2ccccc2Cl)C(C)=C(COCCN)C1C1=C(C)N1",
                    0.8522416262267903
                ],
                [
                    "CCOC(=O)C1=C(C(=O)OC)C(c2ccccc2Cl)C(Br)=C(COCCN)C1C1=C(C)N1",
                    0.8522416262267903
                ],
                [
                    "CCOC(=O)C1=C(C(=O)OC)C(C2=C(C)N2)[SH](=S)=C(COCCN)C1c1ccccc1Cl",
                    0.8522416262267903
                ],
                [
                    "CCOC(=O)C1=C(C(=O)OC)C(C2=C(C)N2)[SH](=O)=C(COCCN)C1c1ccccc1Cl",
                    0.8522416262267903
                ],
                [
                    "CCOC(=O)C1=C(C(=O)OC)C(C2=C(C)N2)[SH](=N)=C(COCCN)C1c1ccccc1Cl",
                    0.8522416262267903
                ],
                [
                    "CCOC(=O)C1=C(C(=O)OC)C(C2=C(C)N2)S(S)=C(COCCN)C1c1ccccc1Cl",
                    0.8522416262267903
                ],
                [
                    "CCOC(=O)C1=C(C(=O)OC)C(C2=C(C)N2)S(P)=C(COCCN)C1c1ccccc1Cl",
                    0.8522416262267903
                ],
                [
                    "CCOC(=O)C1=C(C(=O)OC)C(C2=C(C)N2)S(O)=C(COCCN)C1c1ccccc1Cl",
                    0.8522416262267903
                ],
                [
                    "CCOC(=O)C1=C(C(=O)OC)C(C2=C(C)N2)S(N)=C(COCCN)C1c1ccccc1Cl",
                    0.8522416262267903
                ],
                [
                    "CCOC(=O)C1=C(C(=O)OC)C(C2=C(C)N2)S(F)=C(COCCN)C1c1ccccc1Cl",
                    0.8522416262267903
                ],
                [
                    "CCOC(=O)C1=C(C(=O)OC)C(C2=C(C)N2)S(C)=C(COCCN)C1c1ccccc1Cl",
                    0.8522416262267903
                ],
                [
                    "CCOC(=O)C1=C(C(=O)OC)C(C2=C(C)N2)S(Br)=C(COCCN)C1c1ccccc1Cl",
                    0.8522416262267903
                ],
                [
                    "CCOC(=O)C1=C(C(=O)OC)C(C2=C(C)N2)S(#P)=C(COCCN)C1c1ccccc1Cl",
                    0.8522416262267903
                ],
                [
                    "CCOC(=O)C1=C(C(=O)OC)C(C2=C(C)N2)C(S)=C(COCCN)C1c1ccccc1Cl",
                    0.8522416262267903
                ],
                [
                    "CCOC(=O)C1=C(C(=O)OC)C(C2=C(C)N2)C(O)=C(COCCN)C1c1ccccc1Cl",
                    0.8522416262267903
                ],
                [
                    "CCOC(=O)C1=C(C(=O)OC)C(C2=C(C)N2)C(N)=C(COCCN)C1c1ccccc1Cl",
                    0.8522416262267903
                ],
                [
                    "CCOC(=O)C1=C(C(=O)OC)C(C2=C(C)N2)C(F)=C(COCCN)C1c1ccccc1Cl",
                    0.8522416262267903
                ],
                [
                    "CCOC(=O)C1=C(C(=O)OC)C(C2=C(C)N2)C(COCCN)=C(S)C1c1ccccc1Cl",
                    0.8522416262267903
                ],
                [
                    "CCOC(=O)C1=C(C(=O)OC)C(C2=C(C)N2)C(COCCN)=C(O)C1c1ccccc1Cl",
                    0.8522416262267903
                ],
                [
                    "CCOC(=O)C1=C(C(=O)OC)C(C2=C(C)N2)C(COCCN)=C(N)C1c1ccccc1Cl",
                    0.8522416262267903
                ],
                [
                    "CCOC(=O)C1=C(C(=O)OC)C(C2=C(C)N2)C(COCCN)=C(F)C1c1ccccc1Cl",
                    0.8522416262267903
                ],
                [
                    "CCOC(=O)C1=C(C(=O)OC)C(C2=C(C)N2)C(COCCN)=C(Cl)C1c1ccccc1Cl",
                    0.8522416262267903
                ],
                [
                    "CCOC(=O)C1=C(C(=O)OC)C(C2=C(C)N2)C(COCCN)=C(Br)C1c1ccccc1Cl",
                    0.8522416262267903
                ],
                [
                    "CCOC(=O)C1=C(C(=O)OC)C(C2=C(C)N2)C(C)=C(COCCN)C1c1ccccc1Cl",
                    0.8522416262267903
                ],
                [
                    "CCOC(=O)C1=C(C(=O)OC)C(C2=C(C)N2)C(Br)=C(COCCN)C1c1ccccc1Cl",
                    0.8522416262267903
                ],
                [
                    "C=S1(CC2=C(C)N2)=C(COCCN)C(c2ccccc2Cl)C(C(=O)OCC)=C1C(=O)OC",
                    0.8522416262267903
                ],
                [
                    "C=S1(CC2=C(C)N2)=C(COCCN)C(c2ccccc2Cl)C(C(=O)OC)=C1C(=O)OCC",
                    0.8522416262267903
                ],
                [
                    "C#S1=C(COCCN)C(c2ccccc2Cl)C(C(=O)OCC)=C(C(=O)OC)C1C1=C(C)N1",
                    0.8522416262267903
                ],
                [
                    "C#S1=C(COCCN)C(c2ccccc2Cl)C(C(=O)OC)=C(C(=O)OCC)C1C1=C(C)N1",
                    0.8522416262267903
                ]
            ],
            "execution_time": 270156.3993797302,
            "number_scoring_function_calls": 10448805,
            "metadata": {
                "top_1": 0.861356769214109,
                "top_10": 0.8610834773758729,
                "top_100": 0.8543325627097008,
                "internal_similarity_max": 1.0,
                "internal_similarity_mean": 0.6415434978145856,
                "internal_similarity_histogram_density": [
                    [
                        0.1,
                        0.0,
                        0.0,
                        0.0,
                        0.0,
                        4.411999999999996,
                        3.6480000000000006,
                        0.7560000000000002,
                        0.9560000000000002,
                        0.12800000000000003
                    ]
                ],
                "internal_similarity_histogram_bins": [
                    [
                        0.0,
                        0.1,
                        0.2,
                        0.30000000000000004,
                        0.4,
                        0.5,
                        0.6000000000000001,
                        0.7000000000000001,
                        0.8,
                        0.9,
                        1.0
                    ]
                ]
            }
        },
        {
            "benchmark_name": "Sitagliptin MPO",
            "score": 0.9600853322296939,
            "optimized_molecules": [
                [
                    "CC=NC1(N(N)C=NC=CC#CF)C2OC2C(C=C=CF)NC(F)(F)C1(F)F",
                    0.9600853322296937
                ],
                [
                    "CC=NC1(N(N)C=NC=CC#CF)C(F)C(F)NC2OC2(F)C1(F)C=C=CF",
                    0.9600853322296937
                ],
                [
                    "CC=NC1(N(N)C=NC=CC#CC=C=CF)C(F)C2OC2NC(F)(F)C1(F)F",
                    0.9600853322296937
                ],
                [
                    "CC=NC1(N(N)C=NC#CC=CF)C(F)C2OC2(F)NC(C=C=CF)C1(F)F",
                    0.9600853322296937
                ],
                [
                    "CC=NC1(N(N)C=NC#CC=CF)C(F)C(F)NC2(OC2(F)C=C=CF)C1F",
                    0.9600853322296937
                ],
                [
                    "CC=NC1(N(N)C=NC#CC=CF)C(F)C(F)NC2(C=C=CF)OC2(F)C1F",
                    0.9600853322296937
                ],
                [
                    "CC=NC1(N(N)C=NC#CC=CC=C=CF)C(F)C2OC2(F)NC(F)(F)C1F",
                    0.9600853322296937
                ],
                [
                    "CC=NC1(N(N)C=NC#CC=CC=C=CF)C(F)C2(F)OC2NC(F)C1(F)F",
                    0.9600853322296937
                ],
                [
                    "CC=NC1(N(N)C=NC#CC=C=CC=CF)C(F)C(F)NC2OC2(F)C1(F)F",
                    0.9600853322296937
                ],
                [
                    "CC=CN=CN(N)C1(N=CF)C(F)(F)C(F)NC2OC2C1(F)C=C=CC#CF",
                    0.9600853322296937
                ],
                [
                    "CC=CC=CN=CN(NN)C1(N=C=CC#CF)C(F)C(F)C2OC2(F)C1(F)F",
                    0.9600853322296937
                ],
                [
                    "CC=CC=CN=CN(N)C1(N=C=CC#CF)C(F)C(F)(F)NC2OC2(F)C1F",
                    0.9600853322296937
                ],
                [
                    "CC=CC=C=NC1(N(N)C=NC=CC#CF)C2OC2NC(F)(F)C(F)C1(F)F",
                    0.9600853322296937
                ],
                [
                    "CC=CC=C=NC1(N(N)C=NC=CC#CF)C2OC2(F)C(F)NC(F)C1(F)F",
                    0.9600853322296937
                ],
                [
                    "CC=CC=C=NC1(N(N)C=NC=CC#CF)C(F)C2OC2(F)NC(F)(F)C1F",
                    0.9600853322296937
                ],
                [
                    "CC=CC=C=NC1(N(N)C=NC=CC#CF)C(F)(F)C(F)NC(F)C2OC21F",
                    0.9600853322296937
                ],
                [
                    "CC=CC=C=NC1(N(N)C=NC#CC=CF)C(F)C(F)NC2OC2(F)C1(F)F",
                    0.9600853322296937
                ],
                [
                    "CC=CC#CN=CN(N)C1(N=CF)C(F)C(F)NC1C1(F)OC1(F)C=C=CF",
                    0.9600853322296937
                ],
                [
                    "CC=CC#CN=CN(N)C1(N=CF)C(F)C(F)(NC2(F)OC2C=C=CF)C1F",
                    0.9600853322296937
                ],
                [
                    "CC=CC#CN=CN(N)C1(N=CF)C(F)C(F)(F)NC2OC2(C=C=CF)C1F",
                    0.9600853322296937
                ],
                [
                    "CC=CC#CN=CN(N)C1(N=CF)C(C2OC2(F)C=C=CF)NC(F)C1(F)F",
                    0.9600853322296937
                ],
                [
                    "CC=CC#CN=CN(N)C1(N=CC=C=CF)C(F)C(F)NC2(F)OC2C1(F)F",
                    0.9600853322296937
                ],
                [
                    "CC=CC#CN=CN(N)C1(N=C=CF)C(F)(F)C2OC2NC(F)C1(F)C=CF",
                    0.9600853322296937
                ],
                [
                    "CC=CC#CN=CN(N)C1(N=C=CC=CF)C(F)C(F)(F)NC2OC2C1(F)F",
                    0.9600853322296937
                ],
                [
                    "CC=C=CC=NC1(N(N)C=NC=CC#CF)C(F)C(F)(F)NC2OC2(F)C1F",
                    0.9600853322296937
                ],
                [
                    "CC=C=CC1OC1N(N=CNC=CC#CF)C1(F)C(N)(F)C(N=CF)C1(F)F",
                    0.9600853322296937
                ],
                [
                    "CC=C=CC1OC1N(C=NC=CC#CF)C1(F)C(F)C(F)(N=CF)C1(F)NN",
                    0.9600853322296937
                ],
                [
                    "CC=C=CC1OC1(N)N(N=CNC=CC#CF)C1C(F)(F)C(N=CF)C1(F)F",
                    0.9600853322296937
                ],
                [
                    "CC=C=CC1OC1(F)N(N=CNC=CC#CF)C1C(F)C(N)(N=CF)C1(F)F",
                    0.9600853322296937
                ],
                [
                    "CC=C=CC1NC2OC2(F)C(F)(F)C(N(C=NC=CC#CF)N=CN)C1(F)F",
                    0.9600853322296937
                ],
                [
                    "CC=C=CC12NC(N)C(F)(F)C(F)(N(C=NC#CC=CF)N=CF)C(F)C1O2",
                    0.9600853322296937
                ],
                [
                    "CC=C=CC12NC(F)C(N)C(F)(N(C=NC#CC=CF)N=CF)C(F)(F)C1O2",
                    0.9600853322296937
                ],
                [
                    "CC=C=CC12NC(F)C(F)C(N(C=NC#CC=CF)N=CN)C(F)(F)C1(F)O2",
                    0.9600853322296937
                ],
                [
                    "CC=C=CC12NC(F)C(F)C(F)(N(C=NC=CC#CF)N=CF)C(N)(F)C1O2",
                    0.9600853322296937
                ],
                [
                    "CC=C=CC12NC(F)C(F)C(F)(N(C=NC#CC=CF)N=CN)C(F)C1(F)O2",
                    0.9600853322296937
                ],
                [
                    "CC=C=CC12NC(F)C(F)(F)C(N(C=NC#CC=CF)N=CN)C(F)C1(F)O2",
                    0.9600853322296937
                ],
                [
                    "CC=C=CC12NC(F)(F)C(F)C(N(C=NC=CC#CF)N=CN)C(F)C1(F)O2",
                    0.9600853322296937
                ],
                [
                    "CC=C=CC12NC(F)(F)C(F)C(N(C=NC=CC#CF)N=CN)C(F)(F)C1O2",
                    0.9600853322296937
                ],
                [
                    "CC=C=CC12NC(F)(F)C(F)C(N(C=NC=CC#CF)N=CF)C(N)(F)C1O2",
                    0.9600853322296937
                ],
                [
                    "CC=C=CC1(F)OC1NN(C#CC=CF)C=NC1(N=CF)C(N)C(F)C1(F)F",
                    0.9600853322296937
                ],
                [
                    "CC=C=CC1(F)OC1N(NC=NC=CC#CF)C1(F)C(N)C(F)(N=CF)C1F",
                    0.9600853322296937
                ],
                [
                    "CC=C=CC1(F)OC1N(NC=CC#CF)C1C(F)C(N=CN)(N=CF)C1(F)F",
                    0.9600853322296937
                ],
                [
                    "CC=C=CC1(F)OC1N(N=CNC=CC#CF)C1C(N)(F)C(N=CF)C1(F)F",
                    0.9600853322296937
                ],
                [
                    "CC=C=CC1(F)OC1N(N=CNC=CC#CF)C1(F)C(N)C(N=CF)C1(F)F",
                    0.9600853322296937
                ],
                [
                    "CC=C=CC1(F)OC1N(N)C1C(F)C(N=CF)(NC=NC=CC#CF)C1(F)F",
                    0.9600853322296937
                ],
                [
                    "CC=C=CC1(F)OC1N(C=NC=CC#CF)C1(F)C(NN)C(N=CF)C1(F)F",
                    0.9600853322296937
                ],
                [
                    "CC=C=CC1(F)OC1C1(F)NC(F)C(F)C1(F)N(C=NC=CC#CF)N=CN",
                    0.9600853322296937
                ],
                [
                    "CC=C=CC1(F)OC1(F)N(C=NC=CC#CF)C1C(F)C(F)(N=CF)C1NN",
                    0.9600853322296937
                ],
                [
                    "CC=C=CC1(F)NC2OC2(F)C(F)C(N(C=NC=CC#CF)N=CN)C1(F)F",
                    0.9600853322296937
                ],
                [
                    "CC=C=CC1(F)NC2(F)OC2C(F)C(F)(N(C=NC=CC#CF)N=CN)C1F",
                    0.9600853322296937
                ],
                [
                    "CC=C=CC1(F)C2(F)OC2C(F)C(F)C1(F)N(C=NC=CC#CNN)N=CF",
                    0.9600853322296937
                ],
                [
                    "CC=C=CC1(F)C(N(C=NC=CC#CNN)N=CF)C(F)C(F)C2(F)OC12F",
                    0.9600853322296937
                ],
                [
                    "CC=C=CC1(F)C(F)NC2OC2C(F)(F)C1(F)N(C=NC=CC#CF)N=CN",
                    0.9600853322296937
                ],
                [
                    "CC=C=CC1(F)C(F)NC2OC2(F)C(F)C1(F)N(C=NC#CC=CF)N=CN",
                    0.9600853322296937
                ],
                [
                    "CC=C=CC1(F)C(F)NC2OC2(F)C(F)(F)C1N(C=NC=CC#CF)N=CN",
                    0.9600853322296937
                ],
                [
                    "CC=C=CC1(F)C(F)NC2(F)OC2C(F)C1(F)N(C=NC#CC=CF)N=CN",
                    0.9600853322296937
                ],
                [
                    "CC=C=CC1(F)C(F)NC2(F)OC2C(F)(F)C1N(C=NC=CC#CF)N=CN",
                    0.9600853322296937
                ],
                [
                    "CC=C=CC1(F)C(F)(F)NC2OC2C(F)C1(F)N(C=NC#CC=CF)N=CN",
                    0.9600853322296937
                ],
                [
                    "CC=C=CC#CC=CN=CN(N)C1(N=CF)C(F)C(F)NC2OC2(F)C1(F)F",
                    0.9600853322296937
                ],
                [
                    "CC1NC2OC2C(F)(F)C(C=C=CF)(N(C=NC=CC#CN)N=CF)C1(F)F",
                    0.9600853322296937
                ],
                [
                    "CC1NC2OC2(C=C=CF)C(F)(F)C(N(C=NC#CC=CF)N=CN)C1(F)F",
                    0.9600853322296937
                ],
                [
                    "CC1NC2(F)OC2C(F)C(C=C=CF)(N(C=NC=CC#CF)N=CN)C1(F)F",
                    0.9600853322296937
                ],
                [
                    "CC1NC2(F)OC2(F)C(F)C(N(C=NC#CC=CF)N=CN)C1(F)C=C=CF",
                    0.9600853322296937
                ],
                [
                    "CC1NC2(F)OC2(F)C(F)C(C=C=CF)(N(C=NC=CC#CN)N=CF)C1F",
                    0.9600853322296937
                ],
                [
                    "CC12OC1NC(F)C(F)(C=C=CF)C(N(C=NC=CC#CN)N=CF)C2(F)F",
                    0.9600853322296937
                ],
                [
                    "CC12OC1NC(F)(C=C=CF)C(F)C(N(C=NC=CC#CN)N=CF)C2(F)F",
                    0.9600853322296937
                ],
                [
                    "CC12OC1(F)NC(F)C(F)(C=C=CF)C(N(C=NC#CC=CF)N=CN)C2F",
                    0.9600853322296937
                ],
                [
                    "CC12OC1(F)NC(C=C=CF)C(F)C(N(C=NC=CC#CF)N=CN)C2(F)F",
                    0.9600853322296937
                ],
                [
                    "CC12NC(F)C(F)(C=C=CF)C(N(C=NC=CC#CN)N=CF)C(F)C1(F)O2",
                    0.9600853322296937
                ],
                [
                    "CC12NC(F)C(F)(C=C=CF)C(N(C=NC=CC#CN)N=CF)C(F)(F)C1O2",
                    0.9600853322296937
                ],
                [
                    "CC12NC(F)C(F)(C=C=CF)C(F)(N(C=NC=CC#CN)N=CF)C(F)C1O2",
                    0.9600853322296937
                ],
                [
                    "CC12NC(C=C=CF)C(F)C(F)(N(C=NC=CC#CF)N=CN)C(F)(F)C1O2",
                    0.9600853322296937
                ],
                [
                    "CC1(N(C=NC#CC=CN)N=CF)C(F)C2(F)OC2NC(F)C1(F)C=C=CF",
                    0.9600853322296937
                ],
                [
                    "CC1(F)NC2OC2C(F)C(C=C=CF)(N(C=NC=CC#CN)N=CF)C1(F)F",
                    0.9600853322296937
                ],
                [
                    "CC1(F)NC2OC2C(F)C(C=C=CF)(N(C=NC=CC#CF)N=CN)C1(F)F",
                    0.9600853322296937
                ],
                [
                    "CC1(F)NC2OC2C(F)(F)C(C=C=CF)(N(C=NC=CC#CN)N=CF)C1F",
                    0.9600853322296937
                ],
                [
                    "CC1(F)NC2OC2(F)C(F)C(N(C=NC=CC#CN)N=CF)C1(F)C=C=CF",
                    0.9600853322296937
                ],
                [
                    "CC1(F)NC2OC2(F)C(F)(C=C=CF)C(N(C=NC#CC=CF)N=CN)C1F",
                    0.9600853322296937
                ],
                [
                    "CC1(F)NC2(C=C=CF)OC2C(F)C(N(C=NC=CC#CF)N=CN)C1(F)F",
                    0.9600853322296937
                ],
                [
                    "CC1(F)NC(F)(C2OC2C=C=CF)C(N(C=NC#CC=CF)N=CN)C1(F)F",
                    0.9600853322296937
                ],
                [
                    "CC1(F)C2OC2NC(F)(F)C(F)(C=C=CF)C1N(C=NC#CC=CN)N=CF",
                    0.9600853322296937
                ],
                [
                    "CC1(F)C(N(N)C2OC2C=C=CF)C(F)(F)C1(N=CF)N=CNC=CC#CF",
                    0.9600853322296937
                ],
                [
                    "CC1(F)C(N(N)C2(F)OC2C=C=CF)C(F)C1(N=CF)N=CNC=CC#CF",
                    0.9600853322296937
                ],
                [
                    "CC1(F)C(N(C=NC=CC#CN)N=CF)C(F)(F)C2OC2NC1(F)C=C=CF",
                    0.9600853322296937
                ],
                [
                    "CC1(F)C(F)NC2OC2C(F)(C=C=CF)C1(F)N(C=NC=CC#CN)N=CF",
                    0.9600853322296937
                ],
                [
                    "CC1(F)C(F)NC2(F)OC2C(F)C1(C=C=CF)N(C=NC=CC#CN)N=CF",
                    0.9600853322296937
                ],
                [
                    "CC1(F)C(C=C=CF)NC2OC2(F)C(F)C1(F)N(C=NC=CC#CF)N=CN",
                    0.9600853322296937
                ],
                [
                    "CC1(C=C=CF)OC1(F)N(N)C1C(F)C(N=CF)(N=CNC=CC#CF)C1F",
                    0.9600853322296937
                ],
                [
                    "CC1(C=C=CF)NC2OC2(F)C(F)C(F)(N(C=NC=CC#CN)N=CF)C1F",
                    0.9600853322296937
                ],
                [
                    "CC#CN=CN(N)C1(N=CF)C(F)C(F)NC2(C=CF)OC2(C=C=CF)C1F",
                    0.9600853322296937
                ],
                [
                    "CC#CC=CN=CN(N)C1(N=CF)C(F)C2OC2(C=C=CF)NC(F)(F)C1F",
                    0.9600853322296937
                ],
                [
                    "CC#CC=CN=CN(N)C1(N=CF)C(F)C(F)NC2(F)OC2C1(F)C=C=CF",
                    0.9600853322296937
                ],
                [
                    "CC#CC=CN=CN(N)C1(N=CF)C(F)(F)C(C=C=CF)NC2OC2C1(F)F",
                    0.9600853322296937
                ],
                [
                    "CC#CC=CN=CN(N)C1(N=CC=C=CF)C(F)C2OC2(F)NC(F)C1(F)F",
                    0.9600853322296937
                ],
                [
                    "CC#CC=CN=CN(N)C1(N=CC=C=CF)C(F)C2OC2(F)NC(F)(F)C1F",
                    0.9600853322296937
                ],
                [
                    "CC#CC=CN=CN(N)C1(N=C=CC=CF)C(F)C2OC2NC(F)(F)C1(F)F",
                    0.9600853322296937
                ],
                [
                    "CC#CC=C=NC1(N(N)C=NC=CC=CF)C(F)C(F)NC2(F)OC2(F)C1F",
                    0.9600853322296937
                ],
                [
                    "CC#CC=C=NC1(N(N)C=NC=CC=CF)C(F)C(F)C(F)(F)NC2OC21F",
                    0.9600853322296937
                ],
                [
                    "CC#CC=C=NC1(N(N)C=NC=CC=CF)C(F)(F)C(F)NC(F)C2OC21F",
                    0.9600853322296937
                ],
                [
                    "CC#CC=C=NC1(N(N)C=NC=CC=CF)C(F)(F)C(F)C(F)NC2OC21F",
                    0.9600853322296937
                ]
            ],
            "execution_time": 1013598.8583076,
            "number_scoring_function_calls": 39394283,
            "metadata": {
                "top_1": 0.9600853322296937,
                "top_10": 0.9600853322296936,
                "top_100": 0.9600853322296946,
                "internal_similarity_max": 0.7741935483870968,
                "internal_similarity_mean": 0.29538172323804035,
                "internal_similarity_histogram_density": [
                    [
                        0.1,
                        0.888,
                        4.931999999999999,
                        2.8580000000000005,
                        0.8060000000000002,
                        0.3459999999999997,
                        0.06000000000000001,
                        0.010000000000000004,
                        0.0,
                        0.0
                    ]
                ],
                "internal_similarity_histogram_bins": [
                    [
                        0.0,
                        0.1,
                        0.2,
                        0.30000000000000004,
                        0.4,
                        0.5,
                        0.6000000000000001,
                        0.7000000000000001,
                        0.8,
                        0.9,
                        1.0
                    ]
                ]
            }
        },
        {
            "benchmark_name": "Zaleplon MPO",
            "score": 0.7919226956276134,
            "optimized_molecules": [
                [
                    "CCN(C(C)=O)c1cccc(-c2ccnc3c(C#CC=O)cnn23)c1",
                    0.803969143692053
                ],
                [
                    "CCN(C(C)=O)c1cccc(-c2ccnc3c(C#CPO)cnn23)c1",
                    0.793982078592347
                ],
                [
                    "CCN(C(C)=O)c1cccc(-c2ccnc3c(C#COP)cnn23)c1",
                    0.793982078592347
                ],
                [
                    "CCN(C(C)=O)c1cccc(-c2ccnc3c(C#CCF)cnn23)c1",
                    0.793982078592347
                ],
                [
                    "CCN(C(C)=O)c1cccc(-c2ccnc3c(C#CCCl)cnn23)c1",
                    0.793982078592347
                ],
                [
                    "CCN(C(C)=O)c1cccc(-c2ccnc3c(C#CCBr)cnn23)c1",
                    0.793982078592347
                ],
                [
                    "CCN(C(C)=O)c1cccc(-c2ccnc3c(C#CC=P)cnn23)c1",
                    0.793982078592347
                ],
                [
                    "C=PC#Cc1cnn2c(-c3cccc(N(CC)C(C)=O)c3)ccnc12",
                    0.793982078592347
                ],
                [
                    "CCN(C(C)=O)c1cccc(-c2ccnc3c(C#CC(O)F)cnn23)c1",
                    0.7935949136575051
                ],
                [
                    "CCN(C(C)=O)c1cccc(-c2ccnc3c(C#CC(O)Cl)cnn23)c1",
                    0.7935949136575051
                ],
                [
                    "CCN(C(C)=O)c1cccc(-c2ccnc3c(C#CC(O)Br)cnn23)c1",
                    0.7935949136575051
                ],
                [
                    "CCN(C(C)=O)c1cccc(-c2ccnc3c(C#CC(O)=P)cnn23)c1",
                    0.7935949136575051
                ],
                [
                    "CCN(C(C)=O)c1cccc(-c2ccnc3c(C#CC(=O)P)cnn23)c1",
                    0.7935949136575051
                ],
                [
                    "C#Cc1cc(O)n2c(-c3cccc(N(CC)C(C)=O)c3)ccnc12",
                    0.7934920476158722
                ],
                [
                    "CCN(C(C)=O)c1cccc(-c2ccnc3c(C#CO)ccn23)c1",
                    0.7886388397182801
                ],
                [
                    "CCN(C(C)=O)c1cccc(-c2ccnc3c(C#CP=CO)cnn23)c1",
                    0.7885561648497321
                ],
                [
                    "CCN(C(C)=O)c1cccc(-c2ccnc3c(C#COCF)cnn23)c1",
                    0.7885561648497321
                ],
                [
                    "CCN(C(C)=O)c1cccc(-c2ccnc3c(C#COCCl)cnn23)c1",
                    0.7885561648497321
                ],
                [
                    "CCN(C(C)=O)c1cccc(-c2ccnc3c(C#COCBr)cnn23)c1",
                    0.7885561648497321
                ],
                [
                    "CCN(C(C)=O)c1cccc(-c2ccnc3c(C#COC=P)cnn23)c1",
                    0.7885561648497321
                ],
                [
                    "CCN(C(C)=O)c1cccc(-c2ccnc3c(C#CCOF)cnn23)c1",
                    0.7885561648497321
                ],
                [
                    "CCN(C(C)=O)c1cccc(-c2ccnc3c(C#CCOCl)cnn23)c1",
                    0.7885561648497321
                ],
                [
                    "CCN(C(C)=O)c1cccc(-c2ccnc3c(C#CCOBr)cnn23)c1",
                    0.7885561648497321
                ],
                [
                    "CCN(C(C)=O)c1cccc(-c2ccnc3c(C#CC=PO)cnn23)c1",
                    0.7885561648497321
                ],
                [
                    "CCN(C(C)=O)c1cccc(-c2ccnc3c(C#CC4OP4)cnn23)c1",
                    0.7885561648497321
                ],
                [
                    "C=POC#Cc1cnn2c(-c3cccc(N(CC)C(C)=O)c3)ccnc12",
                    0.7885561648497321
                ],
                [
                    "CCN(C(C)=O)c1cccc(-c2ccnc3c(C#S4=C=C4O)cnn23)c1",
                    0.7837367193130107
                ],
                [
                    "CCN(C(C)=O)c1cccc(-c2ccnc3c(C#S45C=C4O5)cnn23)c1",
                    0.7837367193130107
                ],
                [
                    "CCN(C(C)=O)c1cccc(-c2ccnc3c(C#S4(O)C#C4)cnn23)c1",
                    0.7837367193130107
                ],
                [
                    "CCN(C(C)=O)c1cccc(-c2ccnc3c(C#CC(O)=S)cnn23)c1",
                    0.7837367193130107
                ],
                [
                    "CCN(C(C)=O)c1cccc(-c2ccnc3c(C#CC(=O)S)cnn23)c1",
                    0.7837367193130107
                ],
                [
                    "C#S(=O)C#Cc1cnn2c(-c3cccc(N(CC)C(C)=O)c3)ccnc12",
                    0.7837367193130107
                ],
                [
                    "C#CS(=O)#Cc1cnn2c(-c3cccc(N(CC)C(C)=O)c3)ccnc12",
                    0.7837367193130107
                ],
                [
                    "C#Cc1c(O)cn2c(-c3cccc(N(CC)C(C)=O)c3)ccnc12",
                    0.7808688094430303
                ],
                [
                    "CCN(C(C)=O)c1cccc(-c2ccnc3c(C#CP)cnn23)c1",
                    0.7803151211091254
                ],
                [
                    "CCN(C(C)=O)c1cccc(-c2ccnc3c(C#[SH]=C=C=O)cnn23)c1",
                    0.7787605628481891
                ],
                [
                    "CCN(C(C)=O)c1cccc(-c2ccnc3c(C#[SH]4C#CO4)cnn23)c1",
                    0.7787605628481891
                ],
                [
                    "CCN(C(C)=O)c1cccc(-c2ccnc3c(C#SC=C=O)cnn23)c1",
                    0.7787605628481891
                ],
                [
                    "CCN(C(C)=O)c1cccc(-c2ccnc3c(C#SC#CO)cnn23)c1",
                    0.7787605628481891
                ],
                [
                    "CCN(C(C)=O)c1cccc(-c2ccnc3c(C#S4=C=CO4)cnn23)c1",
                    0.7787605628481891
                ],
                [
                    "CCN(C(C)=O)c1cccc(-c2ccnc3c(C#C[SH]=C=O)cnn23)c1",
                    0.7787605628481891
                ],
                [
                    "CCN(C(C)=O)c1cccc(-c2ccnc3c(C#C[SH]4#CO4)cnn23)c1",
                    0.7787605628481891
                ],
                [
                    "CCN(C(C)=O)c1cccc(-c2ccnc3c(C#CSC=O)cnn23)c1",
                    0.7787605628481891
                ],
                [
                    "CCN(C(C)=O)c1cccc(-c2ccnc3c(C#CS4=CO4)cnn23)c1",
                    0.7787605628481891
                ],
                [
                    "CCN(C(C)=O)c1cccc(-c2ccnc3c(C#CS#CO)cnn23)c1",
                    0.7787605628481891
                ],
                [
                    "CCN(C(C)=O)c1cccc(-c2ccnc3c(C#COC=S)cnn23)c1",
                    0.7787605628481891
                ],
                [
                    "CCN(C(C)=O)c1cccc(-c2ccnc3c(C#COC#[SH])cnn23)c1",
                    0.7787605628481891
                ],
                [
                    "CCN(C(C)=O)c1cccc(-c2ccnc3c(C#CC=S=O)cnn23)c1",
                    0.7787605628481891
                ],
                [
                    "CCN(C(C)=O)c1cccc(-c2ccnc3c(C#CC4OS4)cnn23)c1",
                    0.7787605628481891
                ],
                [
                    "CCN(C(C)=O)c1cccc(-c2ccnc3c(C#CC4=[SH]O4)cnn23)c1",
                    0.7787605628481891
                ],
                [
                    "CCN(C(C)=O)c1cccc(-c2ccnc3c(C#CC#[SH]=O)cnn23)c1",
                    0.7787605628481891
                ],
                [
                    "CCN(C(C)=O)c1cccc(-c2ccnc3c(C#CC#SO)cnn23)c1",
                    0.7787605628481891
                ],
                [
                    "C#SOC#Cc1cnn2c(-c3cccc(N(CC)C(C)=O)c3)ccnc12",
                    0.7787605628481891
                ],
                [
                    "C#COS#Cc1cnn2c(-c3cccc(N(CC)C(C)=O)c3)ccnc12",
                    0.7787605628481891
                ],
                [
                    "CCN(C(C)=O)c1cccc(-c2ccnc3c(C=C=O)ccn23)c1",
                    0.7761505257063329
                ],
                [
                    "C#COc1ccn2c(-c3cccc(N(CC)C(C)=O)c3)ccnc12",
                    0.7761505257063329
                ],
                [
                    "C#Cc1cnn2c(-c3cccc(N(CC)C(=O)C(C)=O)c3)ccnc12",
                    0.7735006416506128
                ],
                [
                    "C#CC(=O)c1cnn2c(-c3cccc(N(CC)C(C)=O)c3)ccnc12",
                    0.7735006416506128
                ],
                [
                    "CCN(C(C)=O)c1cccc(-c2ccnc3c(C#CO)cnn23)c1",
                    0.7706218909970667
                ],
                [
                    "CC#Cc1cnn2c(-c3cccc(N(CC)C(C)=O)c3)ccnc12",
                    0.7706218909970667
                ],
                [
                    "CCN(C(C)=O)c1cccc(-c2ccnc3c(C#CS)cc(O)n23)c1",
                    0.7695144225994927
                ],
                [
                    "CCN(C(C)=O)c1cccc(-c2ccnc3c(C#CO)cc(S)n23)c1",
                    0.7695144225994927
                ],
                [
                    "C#S#Cc1cc(O)n2c(-c3cccc(N(CC)C(C)=O)c3)ccnc12",
                    0.7695144225994927
                ],
                [
                    "C#Cc1cc([SH]=O)n2c(-c3cccc(N(CC)C(C)=O)c3)ccnc12",
                    0.7695144225994927
                ],
                [
                    "C#Cc1cc(SO)n2c(-c3cccc(N(CC)C(C)=O)c3)ccnc12",
                    0.7695144225994927
                ],
                [
                    "C#Cc1cc(OS)n2c(-c3cccc(N(CC)C(C)=O)c3)ccnc12",
                    0.7695144225994927
                ],
                [
                    "CCN(C(C)=O)c1cccc(-c2ccnc3c(C=C=C=O)cnn23)c1",
                    0.7685894768121614
                ],
                [
                    "C#Cc1cc2nccc(-c3cccc(N(CC)C(C)=O)c3)n2c1O",
                    0.7683498199278325
                ],
                [
                    "CCN(C(C)=O)c1cccc(-c2ccnc3c(C#[SH]=C=O)ccn23)c1",
                    0.7649744748793907
                ],
                [
                    "CCN(C(C)=O)c1cccc(-c2ccnc3c(C#SC=O)ccn23)c1",
                    0.7649744748793907
                ],
                [
                    "CCN(C(C)=O)c1cccc(-c2ccnc3c(C#S4=CO4)ccn23)c1",
                    0.7649744748793907
                ],
                [
                    "CCN(C(C)=O)c1cccc(-c2ccnc3c(C#S#CO)ccn23)c1",
                    0.7649744748793907
                ],
                [
                    "CCN(C(C)=O)c1cccc(-c2ccnc3c(C#C[SH]=O)ccn23)c1",
                    0.7649744748793907
                ],
                [
                    "CCN(C(C)=O)c1cccc(-c2ccnc3c(C#CSO)ccn23)c1",
                    0.7649744748793907
                ],
                [
                    "CCN(C(C)=O)c1cccc(-c2ccnc3c(C#COS)ccn23)c1",
                    0.7649744748793907
                ],
                [
                    "CCN(C(C)=O)c1cccc(-c2ccnc3c(C#[SH]=C=O)cnn23)c1",
                    0.7647591058705235
                ],
                [
                    "CCN(C(C)=O)c1cccc(-c2ccnc3c(C#[SH]4C#C4)cnn23)c1",
                    0.7647591058705235
                ],
                [
                    "CCN(C(C)=O)c1cccc(-c2ccnc3c(C#SC=O)cnn23)c1",
                    0.7647591058705235
                ],
                [
                    "CCN(C(C)=O)c1cccc(-c2ccnc3c(C#S4=CO4)cnn23)c1",
                    0.7647591058705235
                ],
                [
                    "CCN(C(C)=O)c1cccc(-c2ccnc3c(C#S4=C=C4)cnn23)c1",
                    0.7647591058705235
                ],
                [
                    "CCN(C(C)=O)c1cccc(-c2ccnc3c(C#S#CO)cnn23)c1",
                    0.7647591058705235
                ],
                [
                    "CCN(C(C)=O)c1cccc(-c2ccnc3c(C#C[SH]=O)cnn23)c1",
                    0.7647591058705235
                ],
                [
                    "CCN(C(C)=O)c1cccc(-c2ccnc3c(C#CSO)cnn23)c1",
                    0.7647591058705235
                ],
                [
                    "CCN(C(C)=O)c1cccc(-c2ccnc3c(C#COS)cnn23)c1",
                    0.7647591058705235
                ],
                [
                    "CCN(C(C)=O)c1cccc(-c2ccnc3c(C#COC)cnn23)c1",
                    0.7647591058705235
                ],
                [
                    "CCN(C(C)=O)c1cccc(-c2ccnc3c(C#CCO)cnn23)c1",
                    0.7647591058705235
                ],
                [
                    "CCN(C(C)=O)c1cccc(-c2ccnc3c(C#CC=S)cnn23)c1",
                    0.7647591058705235
                ],
                [
                    "CCN(C(C)=O)c1cccc(-c2ccnc3c(C#CC#[SH])cnn23)c1",
                    0.7647591058705235
                ],
                [
                    "C#SC#Cc1cnn2c(-c3cccc(N(CC)C(C)=O)c3)ccnc12",
                    0.7647591058705235
                ],
                [
                    "C#CS#Cc1cnn2c(-c3cccc(N(CC)C(C)=O)c3)ccnc12",
                    0.7647591058705235
                ],
                [
                    "CCN(C(C)=O)c1cccc(-c2ccnc3c(C(O)C#P)cnn23)c1",
                    0.7638920623619182
                ],
                [
                    "CCN(C(C)=O)c1cccc(-c2ccnc3c(C(O)=C=P)cnn23)c1",
                    0.7638920623619182
                ],
                [
                    "C=C=C(F)c1cnn2c(-c3cccc(N(CC)C(C)=O)c3)ccnc12",
                    0.7638920623619182
                ],
                [
                    "C=C=C(Cl)c1cnn2c(-c3cccc(N(CC)C(C)=O)c3)ccnc12",
                    0.7638920623619182
                ],
                [
                    "C=C=C(Br)c1cnn2c(-c3cccc(N(CC)C(C)=O)c3)ccnc12",
                    0.7638920623619182
                ],
                [
                    "C=C(C#P)c1cnn2c(-c3cccc(N(CC)C(C)=O)c3)ccnc12",
                    0.7638920623619182
                ],
                [
                    "C#Cc1cnn2c(-c3cccc(N(CC)C(=O)C(C)=P)c3)ccnc12",
                    0.7638920623619182
                ],
                [
                    "C#CC(Cl)c1cnn2c(-c3cccc(N(CC)C(C)=O)c3)ccnc12",
                    0.7638920623619182
                ],
                [
                    "C#CC(Br)c1cnn2c(-c3cccc(N(CC)C(C)=O)c3)ccnc12",
                    0.7638920623619182
                ],
                [
                    "C#CC(=P)c1cnn2c(-c3cccc(N(CC)C(C)=O)c3)ccnc12",
                    0.7638920623619182
                ]
            ],
            "execution_time": 1014384.9914617538,
            "number_scoring_function_calls": 44740578,
            "metadata": {
                "top_1": 0.803969143692053,
                "top_10": 0.7949033521153492,
                "top_100": 0.7768955910754383,
                "internal_similarity_max": 0.864406779661017,
                "internal_similarity_mean": 0.6371057660571825,
                "internal_similarity_histogram_density": [
                    [
                        0.1,
                        0.0,
                        0.0,
                        0.0,
                        0.11000000000000003,
                        3.171999999999997,
                        3.4460000000000006,
                        2.904000000000001,
                        0.26800000000000007,
                        0.0
                    ]
                ],
                "internal_similarity_histogram_bins": [
                    [
                        0.0,
                        0.1,
                        0.2,
                        0.30000000000000004,
                        0.4,
                        0.5,
                        0.6000000000000001,
                        0.7000000000000001,
                        0.8,
                        0.9,
                        1.0
                    ]
                ]
            }
        },
        {
            "benchmark_name": "Valsartan SMARTS",
            "score": 0.9982711242407681,
            "optimized_molecules": [
                [
                    "O=Cc1cc2c(c(O)c1F)C1C(=O)N1C(O)(CF)c1ccc-2cc1",
                    0.9982711242407676
                ],
                [
                    "O=Cc1cc2c(c(O)c1F)C1(CF)C(=O)N1C(O)c1ccc-2cc1",
                    0.9982711242407676
                ],
                [
                    "O=Cc1cc2c(c(O)c1F)C(O)(CF)N1C(=O)C1c1ccc-2cc1",
                    0.9982711242407676
                ],
                [
                    "O=Cc1cc2c(c(O)c1F)C(CF)N1C(=O)C1(O)c1ccc-2cc1",
                    0.9982711242407676
                ],
                [
                    "O=Cc1cc2c(c(F)c1O)C1C(=O)N1C(O)(CF)c1ccc-2cc1",
                    0.9982711242407676
                ],
                [
                    "O=Cc1cc2c(c(F)c1O)C1(CF)C(=O)N1C(O)c1ccc-2cc1",
                    0.9982711242407676
                ],
                [
                    "O=Cc1cc2c(O)c(c1F)C1C(=O)N1C(O)(CF)c1ccc-2cc1",
                    0.9982711242407676
                ],
                [
                    "O=Cc1cc2c(O)c(c1F)C1(O)C(=O)N1C(CF)c1ccc-2cc1",
                    0.9982711242407676
                ],
                [
                    "O=Cc1cc2c(O)c(c1F)C(O)N1C(=O)C1(CF)c1ccc-2cc1",
                    0.9982711242407676
                ],
                [
                    "O=Cc1cc2c(O)c(c1F)C(F)C(O)(N1CC1=O)c1ccc-2cc1",
                    0.9982711242407676
                ],
                [
                    "O=Cc1cc2c(O)c(F)c1C1C(=O)N1C(O)(CF)c1ccc-2cc1",
                    0.9982711242407676
                ],
                [
                    "O=Cc1cc2c(O)c(F)c1C1(O)C(=O)N1C(CF)c1ccc-2cc1",
                    0.9982711242407676
                ],
                [
                    "O=Cc1cc2c(O)c(F)c1C(F)C(O)(N1CC1=O)c1ccc-2cc1",
                    0.9982711242407676
                ],
                [
                    "O=Cc1cc2c(F)c(c1O)C1C(=O)N1C(O)(CF)c1ccc-2cc1",
                    0.9982711242407676
                ],
                [
                    "O=Cc1cc2c(F)c(c1O)C1(O)C(=O)N1C(CF)c1ccc-2cc1",
                    0.9982711242407676
                ],
                [
                    "O=Cc1cc2c(F)c(c1O)C(O)(CF)N1C(=O)C1c1ccc-2cc1",
                    0.9982711242407676
                ],
                [
                    "O=Cc1cc2c(F)c(c1O)C(CF)N1C(=O)C1(O)c1ccc-2cc1",
                    0.9982711242407676
                ],
                [
                    "O=Cc1cc2c(F)c(O)c1C(F)C(O)(N1CC1=O)c1ccc-2cc1",
                    0.9982711242407676
                ],
                [
                    "O=Cc1cc(O)c2c(c1F)C1C(=O)N1C(O)(CF)c1ccc-2cc1",
                    0.9982711242407676
                ],
                [
                    "O=Cc1cc(O)c2c(c1F)C1(O)C(=O)N1C(CF)c1ccc-2cc1",
                    0.9982711242407676
                ],
                [
                    "O=Cc1cc(O)c2c(c1F)C(O)N1C(=O)C1(CF)c1ccc-2cc1",
                    0.9982711242407676
                ],
                [
                    "O=Cc1cc(O)c2c(c1F)C(F)C(O)(N1CC1=O)c1ccc-2cc1",
                    0.9982711242407676
                ],
                [
                    "O=Cc1cc(O)c2c(F)c1C1C(=O)N1C(O)(CF)c1ccc-2cc1",
                    0.9982711242407676
                ],
                [
                    "O=Cc1cc(O)c2c(F)c1C1(O)C(=O)N1C(CF)c1ccc-2cc1",
                    0.9982711242407676
                ],
                [
                    "O=Cc1cc(O)c2c(F)c1C(O)N1C(=O)C1(CF)c1ccc-2cc1",
                    0.9982711242407676
                ],
                [
                    "O=Cc1cc(O)c2c(F)c1C(O)(CF)N1C(=O)C1c1ccc-2cc1",
                    0.9982711242407676
                ],
                [
                    "O=Cc1cc(O)c2c(F)c1C(F)C(O)(N1CC1=O)c1ccc-2cc1",
                    0.9982711242407676
                ],
                [
                    "O=Cc1cc(O)c(F)c2c1C1C(=O)N1C(O)(CF)c1ccc-2cc1",
                    0.9982711242407676
                ],
                [
                    "O=Cc1cc(O)c(F)c2c1C1(O)C(=O)N1C(CF)c1ccc-2cc1",
                    0.9982711242407676
                ],
                [
                    "O=Cc1cc(O)c(F)c2c1C(F)C(O)(N1CC1=O)c1ccc-2cc1",
                    0.9982711242407676
                ],
                [
                    "O=Cc1cc(F)c2c(c1O)C1C(=O)N1C(O)(CF)c1ccc-2cc1",
                    0.9982711242407676
                ],
                [
                    "O=Cc1cc(F)c2c(c1O)C1(O)C(=O)N1C(CF)c1ccc-2cc1",
                    0.9982711242407676
                ],
                [
                    "O=Cc1cc(F)c2c(c1O)C(O)N1C(=O)C1(CF)c1ccc-2cc1",
                    0.9982711242407676
                ],
                [
                    "O=Cc1cc(F)c2c(c1O)C(F)C(O)(N1CC1=O)c1ccc-2cc1",
                    0.9982711242407676
                ],
                [
                    "O=Cc1cc(F)c2c(O)c1C(F)C(O)(N1CC1=O)c1ccc-2cc1",
                    0.9982711242407676
                ],
                [
                    "O=Cc1cc(F)c(O)c2c1C1(CF)C(=O)N1C(O)c1ccc-2cc1",
                    0.9982711242407676
                ],
                [
                    "O=Cc1c2cc(c(O)c1F)C1C(=O)N1C(O)(CF)c1ccc-2cc1",
                    0.9982711242407676
                ],
                [
                    "O=Cc1c2cc(c(O)c1F)C1(O)C(=O)N1C(CF)c1ccc-2cc1",
                    0.9982711242407676
                ],
                [
                    "O=Cc1c2cc(c(O)c1F)C1(CF)C(=O)N1C(O)c1ccc-2cc1",
                    0.9982711242407676
                ],
                [
                    "O=Cc1c2cc(c(O)c1F)C(O)N1C(=O)C1(CF)c1ccc-2cc1",
                    0.9982711242407676
                ],
                [
                    "O=Cc1c2cc(c(O)c1F)C(O)(CF)N1C(=O)C1c1ccc-2cc1",
                    0.9982711242407676
                ],
                [
                    "O=Cc1c2cc(c(O)c1F)C(F)C1(C(=O)N1CO)c1ccc-2cc1",
                    0.9982711242407676
                ],
                [
                    "O=Cc1c2cc(c(O)c1F)C(CF)N1C(=O)C1(O)c1ccc-2cc1",
                    0.9982711242407676
                ],
                [
                    "O=Cc1c2cc(c(F)c1O)C1C(=O)N1C(O)(CF)c1ccc-2cc1",
                    0.9982711242407676
                ],
                [
                    "O=Cc1c2cc(c(F)c1O)C1(O)C(=O)N1C(CF)c1ccc-2cc1",
                    0.9982711242407676
                ],
                [
                    "O=Cc1c2cc(c(F)c1O)C1(CF)C(=O)N1C(O)c1ccc-2cc1",
                    0.9982711242407676
                ],
                [
                    "O=Cc1c2cc(c(F)c1O)C(O)N1C(=O)C1(CF)c1ccc-2cc1",
                    0.9982711242407676
                ],
                [
                    "O=Cc1c2cc(c(F)c1O)C(O)(CF)N1C(=O)C1c1ccc-2cc1",
                    0.9982711242407676
                ],
                [
                    "O=Cc1c2cc(c(F)c1O)C(F)C(O)(N1CC1=O)c1ccc-2cc1",
                    0.9982711242407676
                ],
                [
                    "O=Cc1c2cc(c(F)c1O)C(CF)N1C(=O)C1(O)c1ccc-2cc1",
                    0.9982711242407676
                ],
                [
                    "O=Cc1c2cc(O)c(c1F)C1C(=O)N1C(O)(CF)c1ccc-2cc1",
                    0.9982711242407676
                ],
                [
                    "O=Cc1c2cc(O)c(c1F)C1(O)C(=O)N1CC(F)c1ccc-2cc1",
                    0.9982711242407676
                ],
                [
                    "O=Cc1c2cc(O)c(c1F)C1(O)C(=O)N1C(CF)c1ccc-2cc1",
                    0.9982711242407676
                ],
                [
                    "O=Cc1c2cc(O)c(c1F)C1(CF)C(=O)N1C(O)c1ccc-2cc1",
                    0.9982711242407676
                ],
                [
                    "O=Cc1c2cc(O)c(c1F)C(O)N1C(=O)C1(CF)c1ccc-2cc1",
                    0.9982711242407676
                ],
                [
                    "O=Cc1c2cc(O)c(c1F)C(F)CN1C(=O)C1(O)c1ccc-2cc1",
                    0.9982711242407676
                ],
                [
                    "O=Cc1c2cc(O)c(F)c1C1C(=O)N1C(O)(CF)c1ccc-2cc1",
                    0.9982711242407676
                ],
                [
                    "O=Cc1c2cc(O)c(F)c1C1(O)C(=O)N1C(CF)c1ccc-2cc1",
                    0.9982711242407676
                ],
                [
                    "O=Cc1c2cc(O)c(F)c1C(O)N1C(=O)C1(CF)c1ccc-2cc1",
                    0.9982711242407676
                ],
                [
                    "O=Cc1c2cc(O)c(F)c1C(F)C(O)(N1CC1=O)c1ccc-2cc1",
                    0.9982711242407676
                ],
                [
                    "O=Cc1c2cc(F)c(c1O)C1(O)C(=O)N1C(CF)c1ccc-2cc1",
                    0.9982711242407676
                ],
                [
                    "O=Cc1c2cc(F)c(c1O)C(O)N1C(=O)C1(CF)c1ccc-2cc1",
                    0.9982711242407676
                ],
                [
                    "O=Cc1c2cc(F)c(c1O)C(F)C(O)(N1CC1=O)c1ccc-2cc1",
                    0.9982711242407676
                ],
                [
                    "O=Cc1c2cc(F)c(O)c1C(F)CN1C(=O)C1(O)c1ccc-2cc1",
                    0.9982711242407676
                ],
                [
                    "O=Cc1c2cc(F)c(O)c1C(F)C(O)(N1CC1=O)c1ccc-2cc1",
                    0.9982711242407676
                ],
                [
                    "O=Cc1c2cc(F)c(O)c1C(CF)N1C(=O)C1(O)c1ccc-2cc1",
                    0.9982711242407676
                ],
                [
                    "O=Cc1c2c(O)cc(F)c1C1C(=O)N1C(O)(CF)c1ccc-2cc1",
                    0.9982711242407676
                ],
                [
                    "O=Cc1c2c(O)cc(F)c1C1(O)C(=O)N1C(CF)c1ccc-2cc1",
                    0.9982711242407676
                ],
                [
                    "O=Cc1c2c(O)cc(F)c1C(O)N1C(=O)C1(CF)c1ccc-2cc1",
                    0.9982711242407676
                ],
                [
                    "O=Cc1c2c(O)cc(F)c1C(F)C(O)(N1CC1=O)c1ccc-2cc1",
                    0.9982711242407676
                ],
                [
                    "O=Cc1c2c(F)cc(O)c1C(F)CN1C(=O)C1(O)c1ccc-2cc1",
                    0.9982711242407676
                ],
                [
                    "O=Cc1c2c(F)cc(O)c1C(F)C(O)(N1CC1=O)c1ccc-2cc1",
                    0.9982711242407676
                ],
                [
                    "O=Cc1c2c(F)cc(O)c1C(CF)N1C(=O)C1(O)c1ccc-2cc1",
                    0.9982711242407676
                ],
                [
                    "O=Cc1c(O)cc2c(c1F)C1C(=O)N1C(O)(CF)c1ccc-2cc1",
                    0.9982711242407676
                ],
                [
                    "O=Cc1c(O)cc2c(c1F)C1(O)C(=O)N1C(CF)c1ccc-2cc1",
                    0.9982711242407676
                ],
                [
                    "O=Cc1c(O)cc2c(c1F)C(F)C(O)(N1CC1=O)c1ccc-2cc1",
                    0.9982711242407676
                ],
                [
                    "O=Cc1c(O)cc2c(F)c1C1C(=O)N1C(O)(CF)c1ccc-2cc1",
                    0.9982711242407676
                ],
                [
                    "O=Cc1c(O)cc2c(F)c1C1(O)C(=O)N1C(CF)c1ccc-2cc1",
                    0.9982711242407676
                ],
                [
                    "O=Cc1c(O)cc2c(F)c1C(O)N1C(=O)C1(CF)c1ccc-2cc1",
                    0.9982711242407676
                ],
                [
                    "O=Cc1c(O)cc2c(F)c1C(O)(CF)N1C(=O)C1c1ccc-2cc1",
                    0.9982711242407676
                ],
                [
                    "O=Cc1c(O)cc2c(F)c1C(F)C(O)(N1CC1=O)c1ccc-2cc1",
                    0.9982711242407676
                ],
                [
                    "O=Cc1c(O)cc2c(F)c1C(CF)N1C(=O)C1(O)c1ccc-2cc1",
                    0.9982711242407676
                ],
                [
                    "O=Cc1c(O)cc(F)c2c1C1(O)C(=O)N1C(CF)c1ccc-2cc1",
                    0.9982711242407676
                ],
                [
                    "O=Cc1c(O)c2cc(c1F)C1C(=O)N1C(O)(CF)c1ccc-2cc1",
                    0.9982711242407676
                ],
                [
                    "O=Cc1c(O)c2cc(c1F)C(F)C(O)(N1CC1=O)c1ccc-2cc1",
                    0.9982711242407676
                ],
                [
                    "O=Cc1c(O)c2cc(F)c1C1C(=O)N1C(O)(CF)c1ccc-2cc1",
                    0.9982711242407676
                ],
                [
                    "O=Cc1c(O)c2cc(F)c1C1(O)C(=O)N1C(CF)c1ccc-2cc1",
                    0.9982711242407676
                ],
                [
                    "O=Cc1c(O)c2cc(F)c1C(O)N1C(=O)C1(CF)c1ccc-2cc1",
                    0.9982711242407676
                ],
                [
                    "O=Cc1c(O)c(F)cc2c1C1(O)C(=O)N1C(CF)c1ccc-2cc1",
                    0.9982711242407676
                ],
                [
                    "O=Cc1c(O)c(F)cc2c1C(F)C(O)(N1CC1=O)c1ccc-2cc1",
                    0.9982711242407676
                ],
                [
                    "O=Cc1c(F)cc2c(c1O)C1C(=O)N1C(O)(CF)c1ccc-2cc1",
                    0.9982711242407676
                ],
                [
                    "O=Cc1c(F)cc2c(c1O)C(O)(CF)N1C(=O)C1c1ccc-2cc1",
                    0.9982711242407676
                ],
                [
                    "O=Cc1c(F)cc2c(O)c1C(F)C(O)(N1CC1=O)c1ccc-2cc1",
                    0.9982711242407676
                ],
                [
                    "O=Cc1c(F)cc(O)c2c1C1C(=O)N1C(O)(CF)c1ccc-2cc1",
                    0.9982711242407676
                ],
                [
                    "O=Cc1c(F)cc(O)c2c1C1(CF)C(=O)N1C(O)c1ccc-2cc1",
                    0.9982711242407676
                ],
                [
                    "O=Cc1c(F)cc(O)c2c1C(F)C1(C(=O)N1CO)c1ccc-2cc1",
                    0.9982711242407676
                ],
                [
                    "O=Cc1c(F)cc(O)c2c1C(F)C(O)(N1CC1=O)c1ccc-2cc1",
                    0.9982711242407676
                ],
                [
                    "O=Cc1c(F)c2cc(O)c1C(F)C(O)(N1CC1=O)c1ccc-2cc1",
                    0.9982711242407676
                ],
                [
                    "O=Cc1c(F)c(O)cc2c1C1C(=O)N1C(O)(CF)c1ccc-2cc1",
                    0.9982711242407676
                ],
                [
                    "O=Cc1c(F)c(O)cc2c1C(F)C(O)(N1CC1=O)c1ccc-2cc1",
                    0.9982711242407676
                ]
            ],
            "execution_time": 1013890.958771944,
            "number_scoring_function_calls": 48521526,
            "metadata": {
                "top_1": 0.9982711242407676,
                "top_10": 0.9982711242407676,
                "top_100": 0.9982711242407689,
                "internal_similarity_max": 0.8541666666666666,
                "internal_similarity_mean": 0.4335058825368932,
                "internal_similarity_histogram_density": [
                    [
                        0.1,
                        0.0,
                        0.6059999999999999,
                        4.416,
                        2.468000000000001,
                        0.9919999999999991,
                        0.9360000000000002,
                        0.3140000000000001,
                        0.16800000000000004,
                        0.0
                    ]
                ],
                "internal_similarity_histogram_bins": [
                    [
                        0.0,
                        0.1,
                        0.2,
                        0.30000000000000004,
                        0.4,
                        0.5,
                        0.6000000000000001,
                        0.7000000000000001,
                        0.8,
                        0.9,
                        1.0
                    ]
                ]
            }
        },
        {
            "benchmark_name": "Scaffold Hop",
            "score": 0.98317435082141,
            "optimized_molecules": [
                [
                    "Cc1ncsc1-c1cc#ccc1Nc1ncnc2cc(OC(Cl)Br)c(OC(Cl)C(C)C(C)C)cc12",
                    0.9831743508214097
                ],
                [
                    "Cc1ncsc1-c1cc#ccc1Nc1ncnc2cc(OC(Cl)(Cl)Br)c(OC(Cl)CC(C)Br)cc12",
                    0.9831743508214097
                ],
                [
                    "COc1cc2ncnc(Nc3ccccc3-c3scnc3Cl)c2cc1OCC(C)C(C)Br",
                    0.9831743508214097
                ],
                [
                    "COc1cc2ncnc(Nc3ccccc3-c3scnc3Cl)c2cc1OC(Cl)C(Cl)C(C)Br",
                    0.9831743508214097
                ],
                [
                    "COc1cc2ncnc(Nc3cc#ccc3-c3scnc3CCl)c2cc1OCC(Cl)C(C)Br",
                    0.9831743508214097
                ],
                [
                    "CCc1ncsc1-c1cc#ccc1Nc1ncnc2cc(OC(Cl)(Cl)Br)c(OC(Cl)C(Br)C(C)Br)cc12",
                    0.9831743508214097
                ],
                [
                    "CCOc1cc2ncnc(Nc3ccccc3-c3scnc3Cl)c2cc1OCCC(C)Br",
                    0.9831743508214097
                ],
                [
                    "CCOc1cc2ncnc(Nc3ccccc3-c3scnc3Cl)c2cc1OCC(C)C(C)C",
                    0.9831743508214097
                ],
                [
                    "CCOc1cc2ncnc(Nc3ccccc3-c3scnc3Cl)c2cc1OCC(Br)CC",
                    0.9831743508214097
                ],
                [
                    "CCOc1cc2ncnc(Nc3ccccc3-c3scnc3Cl)c2cc1OC(Cl)C(Cl)C(C)Br",
                    0.9831743508214097
                ],
                [
                    "CCOc1cc2ncnc(Nc3ccccc3-c3scnc3Cl)c2cc1OC(Br)C(Cl)C(C)Br",
                    0.9831743508214097
                ],
                [
                    "CCCCOc1cc2c(Nc3ccccc3-c3scnc3Cl)ncnc2cc1OCC(Cl)Br",
                    0.9831743508214097
                ],
                [
                    "CCCCOc1cc2c(Nc3ccccc3-c3scnc3Cl)ncnc2cc1OC(Br)CCl",
                    0.9831743508214097
                ],
                [
                    "CCCCOc1cc2c(Nc3cc#ccc3-c3scnc3Cl)ncnc2cc1OC(C)CC",
                    0.9831743508214097
                ],
                [
                    "CCCCOc1cc2c(Nc3cc#ccc3-c3scnc3C)ncnc2cc1OC",
                    0.9831743508214097
                ],
                [
                    "CCCC(Cl)Oc1cc2c(Nc3ccccc3-c3scnc3Cl)ncnc2cc1OCCCl",
                    0.9831743508214097
                ],
                [
                    "CCCC(Cl)Oc1cc2c(Nc3ccccc3-c3scnc3Cl)ncnc2cc1OC(Cl)Cl",
                    0.9831743508214097
                ],
                [
                    "CCCC(Cl)Oc1cc2c(Nc3cc#ccc3-c3scnc3CCl)ncnc2cc1OCBr",
                    0.9831743508214097
                ],
                [
                    "CCCC(Cl)Oc1cc2c(Nc3cc#ccc3-c3scnc3C)ncnc2cc1OC(Cl)(Cl)Br",
                    0.9831743508214097
                ],
                [
                    "CCCC(Cl)Oc1cc2c(Nc3cc#ccc3-c3scnc3C)ncnc2cc1OC(C)Br",
                    0.9831743508214097
                ],
                [
                    "CCCC(Br)Oc1cc2c(Nc3ccccc3-c3scnc3Cl)ncnc2cc1OC(Br)(Br)Br",
                    0.9831743508214097
                ],
                [
                    "CCCC(Br)Oc1cc2c(Nc3cc#ccc3-c3scnc3Cl)ncnc2cc1OCCl",
                    0.9831743508214097
                ],
                [
                    "CCCC(Br)Oc1cc2c(Nc3cc#ccc3-c3scnc3Cl)ncnc2cc1OCC(C)Br",
                    0.9831743508214097
                ],
                [
                    "CCCC(Br)Oc1cc2c(Nc3cc#ccc3-c3scnc3Cl)ncnc2cc1OC(Cl)(Cl)Br",
                    0.9831743508214097
                ],
                [
                    "CCCC(Br)Oc1cc2c(Nc3cc#ccc3-c3scnc3Cl)ncnc2cc1OC(Cl)(Br)C(C)Br",
                    0.9831743508214097
                ],
                [
                    "CCCC(Br)Oc1cc2c(Nc3cc#ccc3-c3scnc3Cl)ncnc2cc1OC(C)(Cl)Br",
                    0.9831743508214097
                ],
                [
                    "CCCC(Br)(Br)Oc1cc2ncnc(Nc3ccccc3-c3scnc3Cl)c2cc1OCCC(C)Cl",
                    0.9831743508214097
                ],
                [
                    "CCC(Cl)COc1cc2c(Nc3ccccc3-c3scnc3Cl)ncnc2cc1OC(Cl)CCBr",
                    0.9831743508214097
                ],
                [
                    "CCC(Cl)COc1cc2c(Nc3ccccc3-c3scnc3Cl)ncnc2cc1OC(Cl)CBr",
                    0.9831743508214097
                ],
                [
                    "CCC(Cl)COc1cc2c(Nc3ccccc3-c3scnc3Cl)ncnc2cc1OC(Br)CBr",
                    0.9831743508214097
                ],
                [
                    "CCC(Cl)COc1cc2c(Nc3cc#ccc3-c3scnc3Cl)ncnc2cc1OCCBr",
                    0.9831743508214097
                ],
                [
                    "CCC(Cl)COc1cc2c(Nc3cc#ccc3-c3scnc3Cl)ncnc2cc1OC(Br)Br",
                    0.9831743508214097
                ],
                [
                    "CCC(Cl)COc1cc2c(Nc3cc#ccc3-c3scnc3Cl)ncnc2cc1OC",
                    0.9831743508214097
                ],
                [
                    "CCC(Cl)C(Cl)Oc1cc2c(Nc3ccccc3-c3scnc3Cl)ncnc2cc1OC(Cl)Br",
                    0.9831743508214097
                ],
                [
                    "CCC(Cl)C(Cl)Oc1cc2c(Nc3cc#ccc3-c3scnc3Cl)ncnc2cc1OC(C)(Br)Br",
                    0.9831743508214097
                ],
                [
                    "CCC(Cl)C(Br)Oc1cc2c(Nc3ccccc3-c3scnc3Cl)ncnc2cc1OCCBr",
                    0.9831743508214097
                ],
                [
                    "CCC(Cl)C(Br)Oc1cc2c(Nc3cc#ccc3-c3scnc3Cl)ncnc2cc1OC(Cl)Br",
                    0.9831743508214097
                ],
                [
                    "CCC(Cl)(Br)Oc1cc2ncnc(Nc3cc#ccc3-c3scnc3Cl)c2cc1OC(Br)CC(C)Br",
                    0.9831743508214097
                ],
                [
                    "CCC(C)Oc1cc2ncnc(Nc3cc#ccc3-c3scnc3Cl)c2cc1OCC(Br)C(C)Br",
                    0.9831743508214097
                ],
                [
                    "CCC(C)C(Cl)Oc1cc2c(Nc3ccccc3-c3scnc3Cl)ncnc2cc1OC(Cl)Br",
                    0.9831743508214097
                ],
                [
                    "CCC(C)C(Cl)Oc1cc2c(Nc3ccccc3-c3scnc3Cl)ncnc2cc1OC(C)Br",
                    0.9831743508214097
                ],
                [
                    "CCC(C)C(Cl)Oc1cc2c(Nc3cc#ccc3-c3scnc3Cl)ncnc2cc1OC(Cl)Br",
                    0.9831743508214097
                ],
                [
                    "CCC(C)C(Br)Oc1cc2c(Nc3ccccc3-c3scnc3Cl)ncnc2cc1OC(C)Cl",
                    0.9831743508214097
                ],
                [
                    "CCC(Br)COc1cc2c(Nc3ccccc3-c3scnc3Cl)ncnc2cc1OCBr",
                    0.9831743508214097
                ],
                [
                    "CCC(Br)COc1cc2c(Nc3ccccc3-c3scnc3Cl)ncnc2cc1OC(C)(Br)Br",
                    0.9831743508214097
                ],
                [
                    "CCC(Br)COc1cc2c(Nc3cc#ccc3-c3scnc3Cl)ncnc2cc1OC(Cl)(Br)CC",
                    0.9831743508214097
                ],
                [
                    "CCC(Br)COc1cc2c(Nc3cc#ccc3-c3scnc3Cl)ncnc2cc1OC(C)C",
                    0.9831743508214097
                ],
                [
                    "CCC(Br)C(Cl)Oc1cc2c(Nc3cc#ccc3-c3scnc3C)ncnc2cc1OC(Cl)(Cl)Br",
                    0.9831743508214097
                ],
                [
                    "CCC(Br)(Br)Oc1cc2ncnc(Nc3ccccc3-c3scnc3Cl)c2cc1OCC(Br)C(C)Br",
                    0.9831743508214097
                ],
                [
                    "CC(Cl)Oc1cc2ncnc(Nc3ccccc3-c3scnc3Cl)c2cc1OCC(Cl)C(C)C",
                    0.9831743508214097
                ],
                [
                    "CC(Cl)CCOc1cc2c(Nc3ccccc3-c3scnc3Cl)ncnc2cc1OCCCl",
                    0.9831743508214097
                ],
                [
                    "CC(Cl)CCOc1cc2c(Nc3ccccc3-c3scnc3Cl)ncnc2cc1OCCBr",
                    0.9831743508214097
                ],
                [
                    "CC(Cl)CCOc1cc2c(Nc3ccccc3-c3scnc3Cl)ncnc2cc1OC(Br)C(Cl)Cl",
                    0.9831743508214097
                ],
                [
                    "CC(Cl)CCOc1cc2c(Nc3ccccc3-c3scnc3Cl)ncnc2cc1OC(Br)=CCl",
                    0.9831743508214097
                ],
                [
                    "CC(Cl)CCOc1cc2c(Nc3cc#ccc3-c3scnc3Cl)ncnc2cc1OC(Cl)(Br)Br",
                    0.9831743508214097
                ],
                [
                    "CC(Cl)CC(Cl)Oc1cc2c(Nc3ccccc3-c3scnc3Cl)ncnc2cc1OC(Cl)Br",
                    0.9831743508214097
                ],
                [
                    "CC(Cl)CC(Br)Oc1cc2c(Nc3ccccc3-c3scnc3Cl)ncnc2cc1OCBr",
                    0.9831743508214097
                ],
                [
                    "CC(Cl)CC(Br)Oc1cc2c(Nc3ccccc3-c3scnc3Cl)ncnc2cc1OC(Cl)(Cl)Br",
                    0.9831743508214097
                ],
                [
                    "CC(Cl)CC(Br)Oc1cc2c(Nc3ccccc3-c3scnc3Cl)ncnc2cc1OC(Br)(Br)Br",
                    0.9831743508214097
                ],
                [
                    "CC(Cl)C(Cl)COc1cc2c(Nc3ccccc3-c3scnc3Cl)ncnc2cc1OC(Cl)C(Cl)Cl",
                    0.9831743508214097
                ],
                [
                    "CC(Cl)C(Cl)COc1cc2c(Nc3ccccc3-c3scnc3Cl)ncnc2cc1OC(Cl)=CCl",
                    0.9831743508214097
                ],
                [
                    "CC(Cl)C(Cl)COc1cc2c(Nc3cc#ccc3-c3scnc3Cl)ncnc2cc1OCBr",
                    0.9831743508214097
                ],
                [
                    "CC(Cl)C(Cl)COc1cc2c(Nc3cc#ccc3-c3scnc3Cl)ncnc2cc1OC(Cl)(Cl)CCl",
                    0.9831743508214097
                ],
                [
                    "CC(Cl)C(Cl)C(Br)Oc1cc2c(Nc3cc#ccc3-c3scnc3Cl)ncnc2cc1OCBr",
                    0.9831743508214097
                ],
                [
                    "CC(Cl)C(C)COc1cc2c(Nc3ccccc3-c3scnc3Cl)ncnc2cc1OC(C)(C)Br",
                    0.9831743508214097
                ],
                [
                    "CC(Cl)C(Br)COc1cc2c(Nc3ccccc3-c3scnc3Cl)ncnc2cc1OC(Cl)CBr",
                    0.9831743508214097
                ],
                [
                    "CC(Cl)C(Br)COc1cc2c(Nc3ccccc3-c3scnc3Cl)ncnc2cc1OC(Br)CCl",
                    0.9831743508214097
                ],
                [
                    "CC(Cl)C(Br)C(Cl)Oc1cc2c(Nc3cc#ccc3-c3scnc3Cl)ncnc2cc1OC(C)(Br)Br",
                    0.9831743508214097
                ],
                [
                    "CC(Cl)C(Br)C(Br)Oc1cc2c(Nc3ccccc3-c3scnc3Cl)ncnc2cc1OC(Cl)(Cl)Br",
                    0.9831743508214097
                ],
                [
                    "CC(CCl)Oc1cc2ncnc(Nc3cc#ccc3-c3scnc3Cl)c2cc1OCC(Br)C(C)Br",
                    0.9831743508214097
                ],
                [
                    "CC(C)C(Cl)COc1cc2c(Nc3ccccc3-c3scnc3Cl)ncnc2cc1OC(Cl)Br",
                    0.9831743508214097
                ],
                [
                    "CC(Br)Oc1cc2ncnc(Nc3ccccc3-c3scnc3Cl)c2cc1OCC(Cl)C(C)Br",
                    0.9831743508214097
                ],
                [
                    "CC(Br)CCOc1cc2c(Nc3cc#ccc3-c3scnc3Cl)ncnc2cc1OC(Cl)(Br)Br",
                    0.9831743508214097
                ],
                [
                    "CC(Br)CCOc1cc2c(Nc3cc#ccc3-c3scnc3Cl)ncnc2cc1OC(C)(Br)Br",
                    0.9831743508214097
                ],
                [
                    "CC(Br)CCOc1cc2c(Nc3cc#ccc3-c3scnc3Cl)ncnc2cc1OC(Br)Br",
                    0.9831743508214097
                ],
                [
                    "CC(Br)CC(Cl)Oc1cc2c(Nc3ccccc3-c3scnc3Cl)ncnc2cc1OC(C)Cl",
                    0.9831743508214097
                ],
                [
                    "CC(Br)C(Cl)COc1cc2c(Nc3cc#ccc3-c3scnc3Cl)ncnc2cc1OCBr",
                    0.9831743508214097
                ],
                [
                    "CC(Br)C(Cl)C(Cl)Oc1cc2c(Nc3ccccc3-c3scnc3Cl)ncnc2cc1OCCl",
                    0.9831743508214097
                ],
                [
                    "CC(Br)C(Cl)C(Cl)Oc1cc2c(Nc3ccccc3-c3scnc3Cl)ncnc2cc1OC(Cl)Br",
                    0.9831743508214097
                ],
                [
                    "CC(Br)C(C)C(Cl)Oc1cc2c(Nc3ccccc3-c3scnc3Cl)ncnc2cc1OC(Cl)Cl",
                    0.9831743508214097
                ],
                [
                    "CC(Br)C(C)C(Cl)Oc1cc2c(Nc3ccccc3-c3scnc3Cl)ncnc2cc1OC(Cl)Br",
                    0.9831743508214097
                ],
                [
                    "CC(Br)C(C)C(Br)Oc1cc2c(Nc3ccccc3-c3scnc3Cl)ncnc2cc1OC(Cl)Br",
                    0.9831743508214097
                ],
                [
                    "CC(Br)C(Br)COc1cc2c(Nc3ccccc3-c3scnc3Cl)ncnc2cc1OC(Br)CCl",
                    0.9831743508214097
                ],
                [
                    "CC(Br)C(Br)COc1cc2c(Nc3ccccc3-c3scnc3Cl)ncnc2cc1OC(Br)(Br)CBr",
                    0.9831743508214097
                ],
                [
                    "CC(Br)C(Br)COc1cc2c(Nc3cc#ccc3-c3scnc3Cl)ncnc2cc1OC(Cl)CCl",
                    0.9831743508214097
                ],
                [
                    "CC(Br)C(Br)COc1cc2c(Nc3cc#ccc3-c3scnc3Cl)ncnc2cc1OC(C)(C)Br",
                    0.9831743508214097
                ],
                [
                    "CC(Br)C(Br)COc1cc2c(Nc3cc#ccc3-c3scnc3Cl)ncnc2cc1OC(C)(Br)Br",
                    0.9831743508214097
                ],
                [
                    "CC(Br)C(Br)COc1cc2c(Nc3cc#ccc3-c3scnc3CCl)ncnc2cc1OC(C)(Cl)Br",
                    0.9831743508214097
                ],
                [
                    "CC(Br)C(Br)COc1cc2c(Nc3cc#ccc3-c3scnc3CBr)ncnc2cc1OC(Cl)(Cl)Br",
                    0.9831743508214097
                ],
                [
                    "CC(Br)C(Br)C(Cl)Oc1cc2c(Nc3ccccc3-c3scnc3Cl)ncnc2cc1OC(C)(Br)Br",
                    0.9831743508214097
                ],
                [
                    "CC(Br)C(Br)C(Br)Oc1cc2c(Nc3ccccc3-c3scnc3Cl)ncnc2cc1OC(Cl)Br",
                    0.9831743508214097
                ],
                [
                    "CC#COc1cc2ncnc(Nc3ccccc3-c3scnc3Cl)c2cc1OCCC(C)Br",
                    0.9831743508214097
                ],
                [
                    "C=COc1cc2ncnc(Nc3cc#ccc3-c3scnc3Cl)c2cc1OC(Cl)CCC",
                    0.9831743508214097
                ],
                [
                    "C=CCOc1cc2ncnc(Nc3cc#ccc3-c3scnc3Cl)c2cc1OCCCC",
                    0.9831743508214097
                ],
                [
                    "C=C(Cl)Oc1cc2ncnc(Nc3ccccc3-c3scnc3Cl)c2cc1OC(Br)C(C)C(C)Cl",
                    0.9831743508214097
                ],
                [
                    "C=C(Br)Oc1cc2ncnc(Nc3cc#ccc3-c3scnc3Cl)c2cc1OCC(Cl)CC",
                    0.9831743508214097
                ],
                [
                    "C=C(Br)COc1cc2ncnc(Nc3cc#ccc3-c3scnc3Cl)c2cc1OC(Br)C(C)CC",
                    0.9831743508214097
                ],
                [
                    "C#COc1cc2ncnc(Nc3ccccc3-c3scnc3Cl)c2cc1OC(Br)CC(C)Br",
                    0.9831743508214097
                ],
                [
                    "C#CC(Cl)(Br)Oc1cc2ncnc(Nc3cc#ccc3-c3scnc3Cl)c2cc1OCCC(C)Br",
                    0.9831743508214097
                ],
                [
                    "C#CC(Br)Oc1cc2ncnc(Nc3cc#ccc3-c3scnc3Cl)c2cc1OCCC(C)Br",
                    0.9831743508214097
                ]
            ],
            "execution_time": 166081.75294589996,
            "number_scoring_function_calls": 1283139,
            "metadata": {
                "top_1": 0.9831743508214097,
                "top_10": 0.9831743508214095,
                "top_100": 0.9831743508214107,
                "internal_similarity_max": 0.9402985074626866,
                "internal_similarity_mean": 0.5689704490385847,
                "internal_similarity_histogram_density": [
                    [
                        0.1,
                        0.0,
                        0.0,
                        0.26800000000000007,
                        2.2,
                        3.305999999999997,
                        3.1280000000000006,
                        0.8420000000000002,
                        0.14600000000000002,
                        0.010000000000000004
                    ]
                ],
                "internal_similarity_histogram_bins": [
                    [
                        0.0,
                        0.1,
                        0.2,
                        0.30000000000000004,
                        0.4,
                        0.5,
                        0.6000000000000001,
                        0.7000000000000001,
                        0.8,
                        0.9,
                        1.0
                    ]
                ]
            }
        },
        {
            "benchmark_name": "Deco Hop",
            "score": 1.0,
            "optimized_molecules": [
                [
                    "Cc1nc2cc3c(NC4(C)N=C=Nc5c4c(=C(CF)C(C)(F)C(C)(Br)Br)c4c(F)c5=COCC(Br)(CCl)C4)c-3c2s1",
                    1.0
                ],
                [
                    "Cc1cc(NC2(c3c(N=CF)c4c(F)c(c3=C(CC(Br)Br)C(F)Cl)CC(Br)(CBr)COC=4)C=N2)cc2scnc12",
                    1.0
                ],
                [
                    "Cc1c2c(NC3(C)N=C=Nc4c3c(=C(CF)C(F)CBr)c3c(F)c4=COCC(C)(Br)C3)c-2c2scnc12",
                    1.0
                ],
                [
                    "Cc1c2c(NC3(C)N=C=Nc4c3c(=C(CF)C(F)CBr)c3c(F)c4=COCC(Br)(CCBr)C3)c-2c2scnc12",
                    1.0
                ],
                [
                    "Cc1c2c(NC3(C)N=C=Nc4c3c(=C(CF)C(F)C(C)Br)c3c(F)c4=COCC(C)(Br)C3)c-2c2scnc12",
                    1.0
                ],
                [
                    "CCC1(Nc2c3c(CCl)c4ncsc4c2-3)N=C=Nc2c1c(=C(CF)CC(C)Br)c1c(F)c2=COCC(Br)(CCl)C1",
                    1.0
                ],
                [
                    "CCC1(Nc2c3c(CCl)c4ncsc4c2-3)N=C=Nc2c1c(=C(CF)C(F)C(C)Br)c1c(F)c2=COCC(C)(Br)C1",
                    1.0
                ],
                [
                    "CCC1(Br)COC=c2cc(c(=C(CF)C(F)CBr)c3c2N=C=NC3(C)Nc2ccc3ncsc3c2)C1",
                    1.0
                ],
                [
                    "CCC1(Br)COC=c2cc(c(=C(CF)C(C)(F)CBr)c3c2N=C=NC3(C)Nc2ccc3ncsc3c2)C1",
                    1.0
                ],
                [
                    "CCC1(Br)COC=c2c(F)c(c(=CC(F)CBr)c3c2N=C=NC3(CCl)Nc2c3c(C)c4nc(C)sc4c2-3)C1",
                    1.0
                ],
                [
                    "CCC1(Br)COC=c2c(F)c(c(=CC(F)CBr)c3c2N=C=NC3(C)Nc2c3c(C)c4nc(C)sc4c2-3)C1",
                    1.0
                ],
                [
                    "CCC1(Br)COC=c2c(F)c(c(=C(CF)C(F)CBr)c3c2N=C=NC3(C)Nc2c3c(C)c4ncsc4c2-3)C1",
                    1.0
                ],
                [
                    "CCC1(Br)COC=c2c(F)c(c(=C(CF)C(F)C(Cl)Br)c3c2N=C=NC3(CCl)Nc2c3c(C)c4ncsc4c2-3)C1",
                    1.0
                ],
                [
                    "CCC1(Br)COC=c2c(F)c(c(=C(CF)C(C)(F)CBr)c3c2N=C=NC3(C)Nc2ccc3ncsc3c2)C1",
                    1.0
                ],
                [
                    "CCC(F)(F)C(CF)=c1c2c(F)c(c3c1C(C)(Nc1c4c(C)c5ncsc5c1-4)N=C=N3)=COCC(C)(Br)C2",
                    1.0
                ],
                [
                    "CCC(F)(C(=c1c2c(F)c(c3c1C(C)(Nc1c4cc5ncsc5c1-4)N=C=N3)=COCC(Br)(CCl)C2)C(F)Cl)C(C)(Br)Br",
                    1.0
                ],
                [
                    "CCC(=c1c2c(F)c(c3c1C(Nc1ccc4ncsc4c1)N=C=N3)=COCC(C)(Br)C2)C(C)(F)CBr",
                    1.0
                ],
                [
                    "CCC(=c1c2c(F)c(c3c1C(Nc1ccc4ncsc4c1)N=C=N3)=COCC(Br)(CBr)C2)C(C)(F)CBr",
                    1.0
                ],
                [
                    "CC1(Nc2c3cc4ncsc4c2-3)N=C=Nc2c1c(=C(CF)CC(Br)CBr)c1c(F)c2=COCC(Br)(CCl)C1",
                    1.0
                ],
                [
                    "CC1(Nc2c3cc4ncsc4c2-3)N=C=Nc2c1c(=C(CF)CC(Br)Br)c1c(F)c2=COCC(Br)(CCl)C1",
                    1.0
                ],
                [
                    "CC1(Nc2c3cc4ncsc4c2-3)N=C=Nc2c1c(=C(CF)CC(Br)(Br)CBr)c1c(F)c2=COCC(Br)(CCl)C1",
                    1.0
                ],
                [
                    "CC1(Nc2c3cc4ncsc4c2-3)N=C=Nc2c1c(=C(CF)C(F)CBr)c1c(F)c2=COCC(Br)(CCl)C1",
                    1.0
                ],
                [
                    "CC1(Nc2c3cc4ncsc4c2-3)N=C=Nc2c1c(=C(CF)C(F)(F)CBr)c1c(F)c2=COCC(Br)(CCl)C1",
                    1.0
                ],
                [
                    "CC1(Nc2c3cc4ncsc4c2-3)N=C=Nc2c1c(=C(CF)C(C)(F)C(C)(Br)Br)c1c(F)c2=COCC(Br)(CCl)C1",
                    1.0
                ],
                [
                    "CC1(Nc2c3cc4ncsc4c2-3)N=C=Nc2c1c(=C(C(=O)F)C(Cl)C(Br)CBr)c1c(F)c2=COCC(Br)(CCl)C1",
                    1.0
                ],
                [
                    "CC1(Nc2c3c(F)c4ncsc4c2-3)N=C=Nc2c1c(=C(CF)CC(Br)CBr)c1c(F)c2=COCC(Br)(CCl)C1",
                    1.0
                ],
                [
                    "CC1(Br)COC=c2cc(c(=C(C(F)F)C(F)CBr)c3c2N=C=NC3(CCl)Nc2ccc3ncsc3c2)C1",
                    1.0
                ],
                [
                    "CC1(Br)COC=c2c(F)c(c(=C(CF)CC(Br)CBr)c3c2N=C=NC3(C)Nc2c3c4c5nc(sc5c2-3)C4)C1",
                    1.0
                ],
                [
                    "CC1(Br)COC=c2c(F)c(c(=C(CF)C(F)CBr)c3c2N=C=NC3(C)Nc2c3cc4ncsc4c2-3)C1",
                    1.0
                ],
                [
                    "CC1(Br)COC=c2c(F)c(c(=C(CF)C(F)C(C)(Cl)Br)c3c2N=C=NC3(C)Nc2c3c4c5nc(sc5c2-3)C4)C1",
                    1.0
                ],
                [
                    "CC1(Br)COC=c2c(F)c(c(=C(CF)C(F)C(C)(Br)Br)c3c2N=C=NC3(C)Nc2c3cc4ncsc4c2-3)C1",
                    1.0
                ],
                [
                    "CC1(Br)COC=c2c(F)c(c(=C(CF)C(Cl)CBr)c3c2N=C=NC3(C)Nc2c3c4c5nc(sc5c2-3)C4)C1",
                    1.0
                ],
                [
                    "CC1(Br)COC=c2c(F)c(c(=C(CF)C(C)(F)Cl)c3c2N=C=NC3(C)Nc2ccc3ncsc3c2)C1",
                    1.0
                ],
                [
                    "CC1(Br)COC=c2c(F)c(c(=C(CF)C(C)(F)Cl)c3c2N=C=NC3(C)Nc2cc(Br)c3ncsc3c2)C1",
                    1.0
                ],
                [
                    "CC1(Br)COC=c2c(F)c(c(=C(CF)C(C)(F)CBr)c3c2N=C=NC3(C)Nc2ccc3ncsc3c2)C1",
                    1.0
                ],
                [
                    "CC1(Br)COC=c2c(F)c(c(=C(CF)C(C)(F)CBr)c3c2N=C=NC3(C)Nc2cc3scnc3cc2Cl)C1",
                    1.0
                ],
                [
                    "CC1(Br)COC=c2c(F)c(c(=C(CF)C(Br)C(C)(Br)Br)c3c2N=C=NC3(C)Nc2c3cc4ncsc4c2-3)C1",
                    1.0
                ],
                [
                    "CC1(Br)COC=c2c(F)c(c(=C(CF)C(Br)C(Br)CBr)c3c2N=C=NC3(CCl)Nc2c3c4c5nc(sc5c2-3)C4)C1",
                    1.0
                ],
                [
                    "CC1(Br)COC=c2c(F)c(c(=C(CF)C(Br)C(Br)CBr)c3c2N=C=NC3(C)Nc2c3c4c5nc(sc5c2-3)C4)C1",
                    1.0
                ],
                [
                    "CC1(Br)COC=c2c(F)c(c(=C(CCl)C(F)CBr)c3c2N=C=NC3(CBr)Nc2c3cc4ncsc4c2-3)C1",
                    1.0
                ],
                [
                    "CC1(Br)COC=c2c(F)c(c(=C(CCl)C(F)C(Br)Br)c3c2N=C=NC3(CBr)Nc2c3cc4ncsc4c2-3)C1",
                    1.0
                ],
                [
                    "CC1(Br)COC=c2c(F)c(c(=C(CCBr)C(F)Br)c3c2N=C=NC3(CCl)Nc2ccc3ncsc3c2)C1",
                    1.0
                ],
                [
                    "CC1(Br)COC=c2c(F)c(c(=C(C(F)F)C(F)CBr)c3c2N=C=NC3(CCl)Nc2ccc3ncsc3c2)C1",
                    1.0
                ],
                [
                    "CC1(Br)COC=c2c(F)c(c(=C(C(F)=CBr)C(C)(F)F)c3c2N=C=NC3(CCl)Nc2ccc3ncsc3c2)C1",
                    1.0
                ],
                [
                    "CC1(Br)COC=c2c(F)c(c(=C(C(Cl)=CBr)C(C)(F)F)c3c2N=C=NC3(CCl)Nc2ccc3ncsc3c2)C1",
                    1.0
                ],
                [
                    "CC(F)C(=c1c2c(F)c(c3c1C(Nc1ccc4ncsc4c1)N=C=N3)=COCC(C)(Br)C2)C(C)(F)CBr",
                    1.0
                ],
                [
                    "CC(F)C(=c1c2c(F)c(c3c1C(Nc1ccc4ncsc4c1)N=C=N3)=COCC(C)(Br)C2)C(C)(F)C(Cl)Br",
                    1.0
                ],
                [
                    "CC(F)C(=c1c2c(F)c(c3c1C(Nc1ccc4ncsc4c1)N=C=N3)=COCC(C)(Br)C2)C(C)(F)C(C)Br",
                    1.0
                ],
                [
                    "CC(F)C(=c1c2c(F)c(c3c1C(Nc1ccc4ncsc4c1)N=C=N3)=COCC(Br)(CBr)C2)C(C)CBr",
                    1.0
                ],
                [
                    "CC(F)C(=c1c2c(F)c(c3c1C(Nc1ccc4ncsc4c1)N=C=N3)=COCC(Br)(CBr)C2)C(C)(F)CBr",
                    1.0
                ],
                [
                    "CC(F)(CBr)C(CF)=c1c2c(F)c(c3c1C(Nc1ccc4ncsc4c1)N=C=N3)=COCC(Br)(CBr)C2",
                    1.0
                ],
                [
                    "CC(CCBr)=c1c2c(F)c(c3c1C(C)(Nc1c4cc5ncsc5c1-4)N=C=N3)=COCC(C)(Br)C2",
                    1.0
                ],
                [
                    "CC(CBr)C(CF)=c1c2c(F)c(c3c1C(C)(Nc1c4cc5ncsc5c1-4)N=C=N3)=COCC(C)(Br)C2",
                    1.0
                ],
                [
                    "CC(CBr)C(CCl)=c1c2c(F)c(c3c1C(CBr)(Nc1c4cc5ncsc5c1-4)N=C=N3)=COCC(C)(Br)C2",
                    1.0
                ],
                [
                    "CC(CBr)C(=c1c2c(F)c(c3c1C(CCl)(Nc1ccc4ncsc4c1)N=C=N3)=COCC(C)(Br)C2)C(F)F",
                    1.0
                ],
                [
                    "CC(CBr)C(=c1c2c(F)c(c3c1C(C)(Nc1cc(F)c4ncsc4c1)N=C=N3)=COCC(C)(Br)C2)C(F)F",
                    1.0
                ],
                [
                    "CC(C)(F)C(CF)=c1c2c(F)c(c3c1C(Nc1ccc4ncsc4c1)N=C=N3)=COCC(Br)(CBr)C2",
                    1.0
                ],
                [
                    "CC(C(Br)=C(Br)CBr)=c1c2c(F)c(c3c1C(CCl)(Nc1c4c5c6nc(sc6c1-4)C5)N=C=N3)=COCC(C)(Br)C2",
                    1.0
                ],
                [
                    "CC(Br)C(F)C(CF)=c1c2c(F)c(c3c1C(C)(Nc1c4cc5ncsc5c1-4)N=C=N3)=COCC(C)(Br)C2",
                    1.0
                ],
                [
                    "CC(Br)C(Cl)C(CF)=c1c2c(F)c(c3c1C(C)(Nc1c4c5c6nc(sc6c1-4)C5)N=C=N3)=COCC(C)(Br)C2",
                    1.0
                ],
                [
                    "CC(Br)C(C)C(=c1c2c(F)c(c3c1C(CCl)(Nc1ccc4ncsc4c1)N=C=N3)=COCC(C)(Br)C2)C(F)F",
                    1.0
                ],
                [
                    "CC(Br)C(C)C(=c1c2c(F)c(c3c1C(C)(Nc1ccc4ncsc4c1)N=C=N3)=COCC(C)(Br)C2)C(F)F",
                    1.0
                ],
                [
                    "CC(Br)C(C)(F)C(=c1c2c(F)c(c3c1C(Nc1ccc4ncsc4c1)N=C=N3)=COCC(C)(Br)C2)C(C)(F)Cl",
                    1.0
                ],
                [
                    "CC(=c1c2c(F)c(c3c1C(Nc1c4cc5ncsc5c1-4)(C(Cl)Br)N=C=N3)=COCC(C)(Br)C2)C(F)CBr",
                    1.0
                ],
                [
                    "CC(=c1c2c(F)c(c3c1C(CBr)(Nc1c4cc5ncsc5c1-4)N=C=N3)=COCC(C)(Br)C2)C(F)C(Br)Br",
                    1.0
                ],
                [
                    "CC(=c1c2c(F)c(c3c1C(CBr)(Nc1c4cc5ncsc5c1-4)N=C=N3)=COCC(C)(Br)C2)C(F)(Br)CBr",
                    1.0
                ],
                [
                    "CC(=c1c2c(F)c(c3c1C(C)(Nc1ccc4ncsc4c1)N=C=N3)=COCC(C)(Br)C2)C(F)Cl",
                    1.0
                ],
                [
                    "CC(=c1c2c(F)c(c3c1C(C)(Nc1ccc4ncsc4c1)N=C=N3)=COCC(C)(Br)C2)C(C)(F)Cl",
                    1.0
                ],
                [
                    "CC(=c1c2c(F)c(c3c1C(C)(Nc1c4cc5ncsc5c1-4)N=C=N3)=COCC(C)(Br)C2)C(F)CBr",
                    1.0
                ],
                [
                    "CC(=c1c2c(F)c(c3c1C(C)(Nc1c4cc5ncsc5c1-4)N=C=N3)=COCC(C)(Br)C2)C(C)F",
                    1.0
                ],
                [
                    "CC(=c1c2c(F)c(c3c1C(C)(Nc1c4cc5nc(Cl)sc5c1-4)N=C=N3)=COCC(C)(Br)C2)C(F)CBr",
                    1.0
                ],
                [
                    "CC(=c1c2c(F)c(c3c1C(C)(Nc1c4c(C)c5nc(Cl)sc5c1-4)N=C=N3)=COCC(C)(Br)C2)C(F)C(C)Br",
                    1.0
                ],
                [
                    "CC(=c1c2c(F)c(c3c1C(C)(Nc1c4c(Br)c5ncsc5c1-4)N=C=N3)=COCC(C)(Br)C2)C(F)CBr",
                    1.0
                ],
                [
                    "C=Nc1c(C2(Nc3ccc4ncsc4c3)C=N2)c(=C(CF)CCBr)c2c(F)c1=COCC(C)(Br)C2",
                    1.0
                ],
                [
                    "C=Nc1c(C2(Nc3ccc4ncsc4c3)C=N2)c(=C(CF)C(F)CBr)c2c(F)c1=COCC(C)(Br)C2",
                    1.0
                ],
                [
                    "C=Nc1c(C2(Nc3ccc4ncsc4c3)C=N2)c(=C(CF)C(F)CBr)c2c(F)c1=COCC(Br)(CC)C2",
                    1.0
                ],
                [
                    "C=Nc1c(C2(Nc3ccc4ncsc4c3)C=N2)c(=C(CF)C(F)=CBr)c2c(F)c1=COCC(C)(Br)C2",
                    1.0
                ],
                [
                    "C=Nc1c(C2(Nc3ccc4ncsc4c3)C=N2)c(=C(CF)C(F)=C(Br)CC)c2c(F)c1=COCC(C)(Br)C2",
                    1.0
                ],
                [
                    "C=Nc1c(C2(Nc3ccc4ncsc4c3)C=N2)c(=C(CF)C(Br)CBr)c2c(F)c1=COCC(C)(Br)C2",
                    1.0
                ],
                [
                    "C=Nc1c(C2(Nc3ccc4ncsc4c3)C=N2)c(=C(CCl)CC(Br)Br)c2c(F)c1=COCC(Br)(CBr)C2",
                    1.0
                ],
                [
                    "C=Nc1c(C2(Nc3ccc4ncsc4c3)C=N2)c(=C(CCl)C(F)C(Br)Br)c2c(F)c1=COCC(C)(Br)C2",
                    1.0
                ],
                [
                    "C=Nc1c(C2(Nc3ccc4ncsc4c3)C=N2)c(=C(C)C(Br)CBr)c2c(F)c1=COCC(C)(Br)C2",
                    1.0
                ],
                [
                    "C=Nc1c(C2(Nc3ccc4ncsc4c3)C=N2)c(=C(C(F)=CBr)C(F)F)c2c(F)c1=COCC(C)(Br)C2",
                    1.0
                ],
                [
                    "C=Nc1c(C2(Nc3ccc4ncsc4c3)C=N2)c(=C(C(=C)F)C(F)F)c2c(F)c1=COCC(C)(Br)C2",
                    1.0
                ],
                [
                    "C=Nc1c(C2(Nc3ccc4ncsc4c3)C=N2)c(=C(C(=C)F)C(F)(F)F)c2c(F)c1=COCC(C)(Br)C2",
                    1.0
                ],
                [
                    "C=Nc1c(C2(Nc3ccc4nc(Cl)sc4c3)C=N2)c(=C(CF)C(F)CBr)c2c(F)c1=COCC(C)(Br)C2",
                    1.0
                ],
                [
                    "C=Nc1c(C2(Nc3ccc4nc(Cl)sc4c3)C=N2)c(=C(C(F)Cl)C(F)CBr)c2c(F)c1=COCC(C)(Br)C2",
                    1.0
                ],
                [
                    "C=Nc1c(C2(Nc3ccc4nc(C)sc4c3)C=N2)c(=C(CF)C(F)CBr)c2c(F)c1=COCC(C)(Br)C2",
                    1.0
                ],
                [
                    "C=Nc1c(C2(Nc3ccc4nc(C)sc4c3)C=N2)c(=C(CCl)C(F)CBr)c2c(F)c1=COCC(C)(Br)C2",
                    1.0
                ],
                [
                    "C=Nc1c(C2(Nc3ccc4nc(C)sc4c3)C=N2)c(=C(CCBr)C(F)Cl)c2c(F)c1=COCC(C)(Br)C2",
                    1.0
                ],
                [
                    "C=Nc1c(C2(Nc3ccc4nc(C)sc4c3)C=N2)c(=C(C(F)Cl)C(F)CBr)c2c(F)c1=COCC(C)(Br)C2",
                    1.0
                ],
                [
                    "C=Nc1c(C2(Nc3ccc4nc(C)sc4c3)C=N2)c(=C(C(F)(Cl)Cl)C(F)(Br)CBr)c2c(F)c1=COCC(C)(Br)C2",
                    1.0
                ],
                [
                    "C=Nc1c(C2(Nc3ccc4nc(Br)sc4c3)C=N2)c(=C(CCBr)C(F)(Cl)Cl)c2c(F)c1=COCC(C)(Br)C2",
                    1.0
                ],
                [
                    "C=Nc1c(C2(Nc3ccc4nc(Br)sc4c3)C=N2)c(=C(CC(Br)Br)C(F)Cl)c2c(F)c1=COCC(C)(Br)C2",
                    1.0
                ],
                [
                    "C=Nc1c(C2(Nc3ccc4nc(Br)sc4c3)C=N2)c(=C(C(F)Cl)C(F)C(Br)Br)c2c(F)c1=COCC(C)(Br)C2",
                    1.0
                ],
                [
                    "C=Nc1c(C2(Nc3cc(CCl)c4ncsc4c3)C=N2)c(=C(CC(Br)Br)C(F)Cl)c2c(F)c1=COCC(Br)(CBr)C2",
                    1.0
                ],
                [
                    "C=Nc1c(C2(Nc3cc(C)c4ncsc4c3)C=N2)c(=C(CCl)CCBr)c2c(F)c1=COCC(Br)(CBr)C2",
                    1.0
                ],
                [
                    "C=Nc1c(C2(Nc3cc(C)c4ncsc4c3)C=N2)c(=C(CCl)CC(Br)Br)c2c(F)c1=COCC(Br)(CBr)C2",
                    1.0
                ],
                [
                    "C=Nc1c(C2(Nc3cc(C)c4ncsc4c3)C=N2)c(=C(CC(Br)Br)C(F)Cl)c2c(F)c1=COCC(Br)(CBr)C2",
                    1.0
                ],
                [
                    "C=CC(CF)=c1c2c(F)c(c(N=C)c1C1(Nc3ccc4ncsc4c3)C=N1)=COCC(C)(Br)C2",
                    1.0
                ]
            ],
            "execution_time": 103940.26712870598,
            "number_scoring_function_calls": 425126,
            "metadata": {
                "top_1": 1.0,
                "top_10": 1.0,
                "top_100": 1.0,
                "internal_similarity_max": 0.9156626506024096,
                "internal_similarity_mean": 0.4364612469789201,
                "internal_similarity_histogram_density": [
                    [
                        0.1,
                        0.002,
                        1.1439999999999997,
                        3.404000000000001,
                        2.540000000000001,
                        1.5559999999999985,
                        0.6860000000000002,
                        0.38800000000000007,
                        0.17200000000000004,
                        0.008000000000000002
                    ]
                ],
                "internal_similarity_histogram_bins": [
                    [
                        0.0,
                        0.1,
                        0.2,
                        0.30000000000000004,
                        0.4,
                        0.5,
                        0.6000000000000001,
                        0.7000000000000001,
                        0.8,
                        0.9,
                        1.0
                    ]
                ]
            }
        }
    ]
}
