# Supplementary material for: EvoMol: a flexible and interpretable evolutionary algorithm for unbiased de novo molecular generation
Source: J Cheminform. 2020 Sep 16;12:55. doi: 10.1186/s13321-020-00458-z (PMC7494000; doi:10.1186/s13321-020-00458-z)
Supplement: Supplementary file 2 — Additional file 2. Archive of the GuacaMol benchmarks experiments. [file 13321_2020_458_MOESM2_ESM.xz › GuacaMol_JSON/Primary actions/output_v2_4.json]

{
    "guacamol_version": "0.5.0",
    "benchmark_suite_version": "v2",
    "timestamp": "20200422-1428",
    "results": [
        {
            "benchmark_name": "Celecoxib rediscovery",
            "score": 0.7317073170731707,
            "optimized_molecules": [
                [
                    "Cc1ccc(-n2cc(C(F)(F)F)cc2-c2ccc(S(N)(=O)=O)cc2)cc1",
                    0.7317073170731707
                ]
            ],
            "execution_time": 104697.07106566429,
            "number_scoring_function_calls": 4937563,
            "metadata": {
                "top_1": 0.7317073170731707,
                "internal_similarity_max": 0.0,
                "internal_similarity_mean": 0.0,
                "internal_similarity_histogram_density": [
                    [
                        10.0,
                        0.0,
                        0.0,
                        0.0,
                        0.0,
                        0.0,
                        0.0,
                        0.0,
                        0.0,
                        0.0
                    ]
                ],
                "internal_similarity_histogram_bins": [
                    [
                        0.0,
                        0.1,
                        0.2,
                        0.30000000000000004,
                        0.4,
                        0.5,
                        0.6000000000000001,
                        0.7000000000000001,
                        0.8,
                        0.9,
                        1.0
                    ]
                ]
            }
        },
        {
            "benchmark_name": "Troglitazone rediscovery",
            "score": 1.0,
            "optimized_molecules": [
                [
                    "Cc1c(C)c2c(c(C)c1O)CCC(C)(COc1ccc(CC3SC(=O)NC3=O)cc1)O2",
                    1.0
                ]
            ],
            "execution_time": 153060.85007452965,
            "number_scoring_function_calls": 5468529,
            "metadata": {
                "top_1": 1.0,
                "internal_similarity_max": 0.0,
                "internal_similarity_mean": 0.0,
                "internal_similarity_histogram_density": [
                    [
                        10.0,
                        0.0,
                        0.0,
                        0.0,
                        0.0,
                        0.0,
                        0.0,
                        0.0,
                        0.0,
                        0.0
                    ]
                ],
                "internal_similarity_histogram_bins": [
                    [
                        0.0,
                        0.1,
                        0.2,
                        0.30000000000000004,
                        0.4,
                        0.5,
                        0.6000000000000001,
                        0.7000000000000001,
                        0.8,
                        0.9,
                        1.0
                    ]
                ]
            }
        },
        {
            "benchmark_name": "Thiothixene rediscovery",
            "score": 0.7425742574257426,
            "optimized_molecules": [
                [
                    "CC(=C1Sc2ccccc21)N(C)S(=O)(=O)c1ccc2c(c1)C2=CCCN1CCN(C)CC1",
                    0.7425742574257426
                ]
            ],
            "execution_time": 778232.1219377518,
            "number_scoring_function_calls": 29419209,
            "metadata": {
                "top_1": 0.7425742574257426,
                "internal_similarity_max": 0.0,
                "internal_similarity_mean": 0.0,
                "internal_similarity_histogram_density": [
                    [
                        10.0,
                        0.0,
                        0.0,
                        0.0,
                        0.0,
                        0.0,
                        0.0,
                        0.0,
                        0.0,
                        0.0
                    ]
                ],
                "internal_similarity_histogram_bins": [
                    [
                        0.0,
                        0.1,
                        0.2,
                        0.30000000000000004,
                        0.4,
                        0.5,
                        0.6000000000000001,
                        0.7000000000000001,
                        0.8,
                        0.9,
                        1.0
                    ]
                ]
            }
        },
        {
            "benchmark_name": "Aripiprazole similarity",
            "score": 1.0,
            "optimized_molecules": [
                [
                    "PNN=C1Cc2ccc(OCCCCN3CCN(c4cccc(Cl)c4Cl)CC3)cc2N1",
                    1.0
                ],
                [
                    "ONN=C1Cc2ccc(OCCCCN3CCN(c4cccc(Cl)c4Cl)CC3)cc2N1",
                    1.0
                ],
                [
                    "O=c1ccc(OCCCN2CCN(c3cccc(Cl)c3Cl)CC2)cc2c1CC2",
                    1.0
                ],
                [
                    "O=c1ccc(OCCCCN2CCN(c3cccc(Cl)c3Cl)CC2)cc2c1N2",
                    1.0
                ],
                [
                    "O=c1ccc(OCCCCN2CCN(c3cccc(Cl)c3Cl)CC2)cc2c1CN2",
                    1.0
                ],
                [
                    "O=c1ccc(OCCCCN2CCN(c3cccc(Cl)c3Cl)CC2)cc2c1CC2",
                    1.0
                ],
                [
                    "O=c1ccc(OCCCCN2CCN(c3cccc(Cl)c3Cl)CC2)cc2c1C2",
                    1.0
                ],
                [
                    "O=c1ccc(OCCCCN2CCN(c3cccc(Cl)c3Cl)CC2)cc2c1C(=C1CC1)N2",
                    1.0
                ],
                [
                    "O=c1c2ccc(OCCCN3CCN(c4cccc(Cl)c4Cl)CC3)cc1NC2",
                    1.0
                ],
                [
                    "O=c1c2ccc(OCCCN3CCN(c4cccc(Cl)c4Cl)CC3)cc1CC2",
                    1.0
                ],
                [
                    "O=c1c2ccc(OCCCCN3CCN(c4cccc(Cl)c4Cl)CC3)cc1NCSC2",
                    1.0
                ],
                [
                    "O=c1c2ccc(OCCCCN3CCN(c4cccc(Cl)c4Cl)CC3)cc1NCCC2",
                    1.0
                ],
                [
                    "O=c1c2ccc(OCCCCN3CCN(c4cccc(Cl)c4Cl)CC3)cc1NCC2",
                    1.0
                ],
                [
                    "O=c1c2ccc(OCCCCN3CCN(c4cccc(Cl)c4Cl)CC3)cc1NCC(O)C2",
                    1.0
                ],
                [
                    "O=c1c2ccc(OCCCCN3CCN(c4cccc(Cl)c4Cl)CC3)cc1NC2",
                    1.0
                ],
                [
                    "O=c1c2ccc(OCCCCN3CCN(c4cccc(Cl)c4Cl)CC3)cc1NC1(CP1)C2",
                    1.0
                ],
                [
                    "O=c1c2ccc(OCCCCN3CCN(c4cccc(Cl)c4Cl)CC3)cc1NC1(CO1)C2",
                    1.0
                ],
                [
                    "O=c1c2ccc(OCCCCN3CCN(c4cccc(Cl)c4Cl)CC3)cc1NC1(CN1)C2",
                    1.0
                ],
                [
                    "O=c1c2ccc(OCCCCN3CCN(c4cccc(Cl)c4Cl)CC3)cc1NC1(CC1)C2",
                    1.0
                ],
                [
                    "O=c1c2ccc(OCCCCN3CCN(c4cccc(Cl)c4Cl)CC3)cc1NC(SP)CC2",
                    1.0
                ],
                [
                    "O=c1c2ccc(OCCCCN3CCN(c4cccc(Cl)c4Cl)CC3)cc1NC(S)CC2",
                    1.0
                ],
                [
                    "O=c1c2ccc(OCCCCN3CCN(c4cccc(Cl)c4Cl)CC3)cc1NC(S)C2",
                    1.0
                ],
                [
                    "O=c1c2ccc(OCCCCN3CCN(c4cccc(Cl)c4Cl)CC3)cc1NC(S)(S)CC2",
                    1.0
                ],
                [
                    "O=c1c2ccc(OCCCCN3CCN(c4cccc(Cl)c4Cl)CC3)cc1NC(S)(Cl)CC2",
                    1.0
                ],
                [
                    "O=c1c2ccc(OCCCCN3CCN(c4cccc(Cl)c4Cl)CC3)cc1NC(S)(Br)CC2",
                    1.0
                ],
                [
                    "O=c1c2ccc(OCCCCN3CCN(c4cccc(Cl)c4Cl)CC3)cc1NC(P)C2",
                    1.0
                ],
                [
                    "O=c1c2ccc(OCCCCN3CCN(c4cccc(Cl)c4Cl)CC3)cc1NC(O)CC2",
                    1.0
                ],
                [
                    "O=c1c2ccc(OCCCCN3CCN(c4cccc(Cl)c4Cl)CC3)cc1NC(O)C2",
                    1.0
                ],
                [
                    "O=c1c2ccc(OCCCCN3CCN(c4cccc(Cl)c4Cl)CC3)cc1NC(O)(S)CC2",
                    1.0
                ],
                [
                    "O=c1c2ccc(OCCCCN3CCN(c4cccc(Cl)c4Cl)CC3)cc1NC(F)C2",
                    1.0
                ],
                [
                    "O=c1c2ccc(OCCCCN3CCN(c4cccc(Cl)c4Cl)CC3)cc1NC(Cl)CC2",
                    1.0
                ],
                [
                    "O=c1c2ccc(OCCCCN3CCN(c4cccc(Cl)c4Cl)CC3)cc1NC(Cl)C2",
                    1.0
                ],
                [
                    "O=c1c2ccc(OCCCCN3CCN(c4cccc(Cl)c4Cl)CC3)cc1NC(Br)C2",
                    1.0
                ],
                [
                    "O=c1c2ccc(OCCCCN3CCN(c4cccc(Cl)c4Cl)CC3)cc1NC(=[SH]S)C2",
                    1.0
                ],
                [
                    "O=c1c2ccc(OCCCCN3CCN(c4cccc(Cl)c4Cl)CC3)cc1NC(=[SH]P)C2",
                    1.0
                ],
                [
                    "O=c1c2ccc(OCCCCN3CCN(c4cccc(Cl)c4Cl)CC3)cc1NC(=[SH]O)C2",
                    1.0
                ],
                [
                    "O=c1c2ccc(OCCCCN3CCN(c4cccc(Cl)c4Cl)CC3)cc1NC(=[SH]F)C2",
                    1.0
                ],
                [
                    "O=c1c2ccc(OCCCCN3CCN(c4cccc(Cl)c4Cl)CC3)cc1NC(=[SH]Cl)C2",
                    1.0
                ],
                [
                    "O=c1c2ccc(OCCCCN3CCN(c4cccc(Cl)c4Cl)CC3)cc1NC(=[SH]Br)C2",
                    1.0
                ],
                [
                    "O=c1c2ccc(OCCCCN3CCN(c4cccc(Cl)c4Cl)CC3)cc1NC(=[SH]#[SH])C2",
                    1.0
                ],
                [
                    "O=c1c2ccc(OCCCCN3CCN(c4cccc(Cl)c4Cl)CC3)cc1NC(=[SH]#P)C2",
                    1.0
                ],
                [
                    "O=c1c2ccc(OCCCCN3CCN(c4cccc(Cl)c4Cl)CC3)cc1NC(=S=S)C2",
                    1.0
                ],
                [
                    "O=c1c2ccc(OCCCCN3CCN(c4cccc(Cl)c4Cl)CC3)cc1NC(=S=P)C2",
                    1.0
                ],
                [
                    "O=c1c2ccc(OCCCCN3CCN(c4cccc(Cl)c4Cl)CC3)cc1NC(=S)C2",
                    1.0
                ],
                [
                    "O=c1c2ccc(OCCCCN3CCN(c4cccc(Cl)c4Cl)CC3)cc1NC(=PS)C2",
                    1.0
                ],
                [
                    "O=c1c2ccc(OCCCCN3CCN(c4cccc(Cl)c4Cl)CC3)cc1NC(=PP)C2",
                    1.0
                ],
                [
                    "O=c1c2ccc(OCCCCN3CCN(c4cccc(Cl)c4Cl)CC3)cc1NC(=PO)C2",
                    1.0
                ],
                [
                    "O=c1c2ccc(OCCCCN3CCN(c4cccc(Cl)c4Cl)CC3)cc1NC(=PF)C2",
                    1.0
                ],
                [
                    "O=c1c2ccc(OCCCCN3CCN(c4cccc(Cl)c4Cl)CC3)cc1NC(=PCl)C2",
                    1.0
                ],
                [
                    "O=c1c2ccc(OCCCCN3CCN(c4cccc(Cl)c4Cl)CC3)cc1NC(=PBr)C2",
                    1.0
                ],
                [
                    "O=c1c2ccc(OCCCCN3CCN(c4cccc(Cl)c4Cl)CC3)cc1NC(=P)C2",
                    1.0
                ],
                [
                    "O=c1c2ccc(OCCCCN3CCN(c4cccc(Cl)c4Cl)CC3)cc1NC(=NS)C2",
                    1.0
                ],
                [
                    "O=c1c2ccc(OCCCCN3CCN(c4cccc(Cl)c4Cl)CC3)cc1NC(=NP)C2",
                    1.0
                ],
                [
                    "O=c1c2ccc(OCCCCN3CCN(c4cccc(Cl)c4Cl)CC3)cc1NC(=NO)C2",
                    1.0
                ],
                [
                    "O=c1c2ccc(OCCCCN3CCN(c4cccc(Cl)c4Cl)CC3)cc1NC(=NF)C2",
                    1.0
                ],
                [
                    "O=c1c2ccc(OCCCCN3CCN(c4cccc(Cl)c4Cl)CC3)cc1NC(=NCl)C2",
                    1.0
                ],
                [
                    "O=c1c2ccc(OCCCCN3CCN(c4cccc(Cl)c4Cl)CC3)cc1NC(=NBr)C2",
                    1.0
                ],
                [
                    "O=c1c2ccc(OCCCCN3CCN(c4cccc(Cl)c4Cl)CC3)cc1NC(=CS)C2",
                    1.0
                ],
                [
                    "O=c1c2ccc(OCCCCN3CCN(c4cccc(Cl)c4Cl)CC3)cc1NC(=CP)C2",
                    1.0
                ],
                [
                    "O=c1c2ccc(OCCCCN3CCN(c4cccc(Cl)c4Cl)CC3)cc1NC(=CO)C2",
                    1.0
                ],
                [
                    "O=c1c2ccc(OCCCCN3CCN(c4cccc(Cl)c4Cl)CC3)cc1NC(=CF)C2",
                    1.0
                ],
                [
                    "O=c1c2ccc(OCCCCN3CCN(c4cccc(Cl)c4Cl)CC3)cc1NC(=C=S)C2",
                    1.0
                ],
                [
                    "O=c1c2ccc(OCCCCN3CCN(c4cccc(Cl)c4Cl)CC3)cc1N=C(Cl)CC2",
                    1.0
                ],
                [
                    "O=c1c2ccc(OCCCCN3CCN(c4cccc(Cl)c4Cl)CC3)cc1N2",
                    1.0
                ],
                [
                    "O=c1c2ccc(OCCCCN3CCN(c4cccc(Cl)c4Cl)CC3)cc1CC2",
                    1.0
                ],
                [
                    "O=c1c2ccc(OCCCCN3CCN(c4cccc(Cl)c4Cl)CC3)cc1C2",
                    1.0
                ],
                [
                    "O=c1c2cc(OCCCCN3CCN(c4cccc(Cl)c4Cl)CC3)ccc1NC2",
                    1.0
                ],
                [
                    "O=S=C1Cc2ccc(OCCCCN3CCN(c4cccc(Cl)c4Cl)CC3)cc(c2=O)N1",
                    1.0
                ],
                [
                    "O=NN=C1Cc2ccc(OCCCCN3CCN(c4cccc(Cl)c4Cl)CC3)cc2N1",
                    1.0
                ],
                [
                    "O=C1Cc2ccc(OCCCCN3CCN(c4cccc(Cl)c4Cl)CC3)cc21",
                    1.0
                ],
                [
                    "O=C1Cc2ccc(OCCCCN3CCN(c4cccc(Cl)c4Cl)CC3)cc(c2=O)N1",
                    1.0
                ],
                [
                    "N[SH]=C1Cc2ccc(OCCCCN3CCN(c4cccc(Cl)c4Cl)CC3)cc(c2=O)N1",
                    1.0
                ],
                [
                    "NP=C1Cc2ccc(OCCCCN3CCN(c4cccc(Cl)c4Cl)CC3)cc(c2=O)N1",
                    1.0
                ],
                [
                    "NNN=C1Cc2ccc(OCCCCN3CCN(c4cccc(Cl)c4Cl)CC3)cc2N1",
                    1.0
                ],
                [
                    "NN=C1Cc2ccc(OCCCCN3CCN(c4cccc(Cl)c4Cl)CC3)cc2N1",
                    1.0
                ],
                [
                    "NN=C1Cc2ccc(OCCCCN3CCN(c4cccc(Cl)c4Cl)CC3)cc(c2=O)N1",
                    1.0
                ],
                [
                    "NC=C1Cc2ccc(OCCCCN3CCN(c4cccc(Cl)c4Cl)CC3)cc(c2=O)N1",
                    1.0
                ],
                [
                    "NC1Cc2ccc(OCCCCN3CCN(c4cccc(Cl)c4Cl)CC3)cc(c2=O)N1",
                    1.0
                ],
                [
                    "N=S=C1Cc2ccc(OCCCCN3CCN(c4cccc(Cl)c4Cl)CC3)cc(c2=O)N1",
                    1.0
                ],
                [
                    "N=C1Cc2ccc(OCCCCN3CCN(c4cccc(Cl)c4Cl)CC3)cc2N1",
                    1.0
                ],
                [
                    "N=C1Cc2ccc(OCCCCN3CCN(c4cccc(Cl)c4Cl)CC3)cc(c2=O)N1",
                    1.0
                ],
                [
                    "N#[SH]=C1Cc2ccc(OCCCCN3CCN(c4cccc(Cl)c4Cl)CC3)cc(c2=O)N1",
                    1.0
                ],
                [
                    "FNN=C1Cc2ccc(OCCCCN3CCN(c4cccc(Cl)c4Cl)CC3)cc2N1",
                    1.0
                ],
                [
                    "FN=C1Cc2ccc(OCCCCN3CCN(c4cccc(Cl)c4Cl)CC3)cc2N1",
                    1.0
                ],
                [
                    "Clc1cccc(N2CCN(CCCCOc3ccc4c(c3)NCC4)CC2)c1Cl",
                    1.0
                ],
                [
                    "Clc1cccc(N2CCN(CCCCOc3ccc4c(c3)NC(=NNBr)C4)CC2)c1Cl",
                    1.0
                ],
                [
                    "Clc1cccc(N2CCN(CCCCOc3ccc4c(c3)NC(=NBr)C4)CC2)c1Cl",
                    1.0
                ],
                [
                    "Clc1cccc(N2CCN(CCCCOc3ccc4c(c3)N4)CC2)c1Cl",
                    1.0
                ],
                [
                    "Clc1cccc(N2CCN(CCCCOc3ccc4c(c3)CC4)CC2)c1Cl",
                    1.0
                ],
                [
                    "Clc1cccc(N2CCN(CCCCOc3ccc4c(c3)C4)CC2)c1Cl",
                    1.0
                ],
                [
                    "Clc1cccc(N2CCN(CCCCCOc3ccc4c(c3)CC4)CC2)c1Cl",
                    1.0
                ],
                [
                    "ClN=C1Cc2ccc(OCCCCN3CCN(c4cccc(Cl)c4Cl)CC3)cc2N1",
                    1.0
                ],
                [
                    "C[SH]=C1Cc2ccc(OCCCCN3CCN(c4cccc(Cl)c4Cl)CC3)cc(c2=O)N1",
                    1.0
                ],
                [
                    "CP=C1Cc2ccc(OCCCCN3CCN(c4cccc(Cl)c4Cl)CC3)cc(c2=O)N1",
                    1.0
                ],
                [
                    "CNN=C1Cc2ccc(OCCCCN3CCN(c4cccc(Cl)c4Cl)CC3)cc2N1",
                    1.0
                ],
                [
                    "CC=C1Cc2ccc(OCCCCN3CCN(c4cccc(Cl)c4Cl)CC3)cc(c2=O)N1",
                    1.0
                ],
                [
                    "CC1Cc2ccc(OCCCCN3CCN(c4cccc(Cl)c4Cl)CC3)cc(c2=O)N1",
                    1.0
                ],
                [
                    "C=S=C1Cc2ccc(OCCCCN3CCN(c4cccc(Cl)c4Cl)CC3)cc(c2=O)N1",
                    1.0
                ],
                [
                    "C=NN=C1Cc2ccc(OCCCCN3CCN(c4cccc(Cl)c4Cl)CC3)cc2N1",
                    1.0
                ],
                [
                    "C=C1Cc2ccc(OCCCCN3CCN(c4cccc(Cl)c4Cl)CC3)cc(c2=O)N1",
                    1.0
                ]
            ],
            "execution_time": 7.451889514923096,
            "number_scoring_function_calls": 1000,
            "metadata": {
                "top_1": 1.0,
                "top_10": 1.0,
                "top_100": 1.0,
                "internal_similarity_max": 0.9787234042553191,
                "internal_similarity_mean": 0.6750122360335371,
                "internal_similarity_histogram_density": [
                    [
                        0.1,
                        0.0,
                        0.0,
                        0.0,
                        0.0,
                        0.8019999999999993,
                        5.990000000000001,
                        2.454,
                        0.6440000000000001,
                        0.010000000000000004
                    ]
                ],
                "internal_similarity_histogram_bins": [
                    [
                        0.0,
                        0.1,
                        0.2,
                        0.30000000000000004,
                        0.4,
                        0.5,
                        0.6000000000000001,
                        0.7000000000000001,
                        0.8,
                        0.9,
                        1.0
                    ]
                ]
            }
        },
        {
            "benchmark_name": "Albuterol similarity",
            "score": 1.0,
            "optimized_molecules": [
                [
                    "Oc1ccc(PS)cc1C(O)CNC1(P)CP1",
                    1.0
                ],
                [
                    "NPc1ccc(O)c(C(S)CNC23CC2P3)c1",
                    1.0
                ],
                [
                    "NPc1ccc(O)c(C(O)CNC2(P)CP2)c1",
                    1.0
                ],
                [
                    "NPc1ccc(O)c(C(O)CNC2(P)C=P2)c1",
                    1.0
                ],
                [
                    "NPc1ccc(O)c(C(O)CNC(P)P)c1",
                    1.0
                ],
                [
                    "NPc1ccc(O)c(C(O)CNC(P)CP)c1",
                    1.0
                ],
                [
                    "NPc1ccc(O)c(C(O)CNC(P)(P)CO)c1",
                    1.0
                ],
                [
                    "NPc1cc(C(O)CNCCP)ccc1O",
                    1.0
                ],
                [
                    "NPc1cc(C(O)CNCC(P)S)ccc1O",
                    1.0
                ],
                [
                    "NPc1cc(C(O)CNC(P)CS)ccc1S",
                    1.0
                ],
                [
                    "Cc1c(PN)ccc(O)c1C(O)CNC(C)(C)P",
                    1.0
                ],
                [
                    "CPc1ccc(O)c(C(O)CNC(C)(C)C)c1",
                    1.0
                ],
                [
                    "CP(N)c1ccc(O)c(C2(O)CNC2(C)C)c1",
                    1.0
                ],
                [
                    "CP(N)c1ccc(O)c(C(O)CNC2(C)CC2)c1",
                    1.0
                ],
                [
                    "CP(N)c1ccc(O)c(C(O)CNC2(C)C#C2)c1",
                    1.0
                ],
                [
                    "CP(N)c1ccc(O)c(C(O)CNC(P)P)c1",
                    1.0
                ],
                [
                    "CP(N)c1ccc(O)c(C(O)CNC(C)(C)CF)c1",
                    1.0
                ],
                [
                    "CP(N)c1ccc(O)c(C(O)CNC(C)(C)CCl)c1",
                    1.0
                ],
                [
                    "CP(N)c1ccc(O)c(C(O)CNC(C)(C)C)c1",
                    1.0
                ],
                [
                    "CNCC(O)c1ccc(O)c(PS)c1",
                    1.0
                ],
                [
                    "CNCC(O)c1ccc(O)c(PN)c1",
                    1.0
                ],
                [
                    "CNC(C)(CP)P(N)c1ccc(O)c(CO)c1",
                    1.0
                ],
                [
                    "CNC(C)(C)P(N)c1ccc(O)c(CO)c1",
                    1.0
                ],
                [
                    "CCNCC(O)c1ccc(S)c(PN)c1",
                    1.0
                ],
                [
                    "CCNCC(O)c1ccc(O)c(PS)c1",
                    1.0
                ],
                [
                    "CCNCC(O)c1ccc(O)c(PN)c1",
                    1.0
                ],
                [
                    "CCNC(P)C(O)c1ccc(O)c(PN)c1",
                    1.0
                ],
                [
                    "CCNC(C)C(O)c1ccc(O)c(PN)c1",
                    1.0
                ],
                [
                    "CCC1(P)NCC(O)c2cc(ccc2O)P1N",
                    1.0
                ],
                [
                    "CCC1(P(N)c2ccc(O)c(CO)c2)CCN1",
                    1.0
                ],
                [
                    "CCC1(C)NCC(O)c2cc(ccc2O)P1N",
                    1.0
                ],
                [
                    "CCC(P)NCC(O)c1cc(PN)ccc1S",
                    1.0
                ],
                [
                    "CCC(P)NCC(O)c1cc(PN)ccc1O",
                    1.0
                ],
                [
                    "CCC(P)(P)NCC(O)c1cc(PN)ccc1O",
                    1.0
                ],
                [
                    "CCC(C)NCC(S)c1cc(PN)ccc1O",
                    1.0
                ],
                [
                    "CCC(C)NCC(O)c1ccc(O)c(PN)c1",
                    1.0
                ],
                [
                    "CCC(C)NCC(O)c1cc(PN)ccc1S",
                    1.0
                ],
                [
                    "CCC(C)NCC(O)c1cc(PN)ccc1O",
                    1.0
                ],
                [
                    "CCC(C)(P)NCC(O)c1cc(PN)ccc1S",
                    1.0
                ],
                [
                    "CCC(C)(NC)P(N)c1ccc(O)c(CO)c1",
                    1.0
                ],
                [
                    "CCC(C)(C)NCC(O)c1cc(P(C)N)ccc1O",
                    1.0
                ],
                [
                    "CC1(P)NCC(O)c2cc(ccc2O)PC1O",
                    1.0
                ],
                [
                    "CC1(P)CP(N)c2ccc(O)c(c2)C(O)CN1",
                    1.0
                ],
                [
                    "CC1(P(N)c2ccc(O)c(CO)c2)NCC1O",
                    1.0
                ],
                [
                    "CC1(P(N)c2ccc(O)c(CO)c2)CN1",
                    1.0
                ],
                [
                    "CC1(NCC(O)c2cc(PN)ccc2O)P=C1Cl",
                    1.0
                ],
                [
                    "CC1(NCC(O)c2cc(PN)ccc2O)CP1",
                    1.0
                ],
                [
                    "CC1(NCC(O)c2cc(PN)ccc2O)C=P1",
                    1.0
                ],
                [
                    "CC1(NCC(O)c2cc(PN)ccc2O)C#C1",
                    1.0
                ],
                [
                    "CC1(CP)NCC(O)c2cc(ccc2O)P1N",
                    1.0
                ],
                [
                    "CC1(C)NCC(O)c2ccc(O)c(c2)P1N",
                    1.0
                ],
                [
                    "CC1(C)NCC(O)c2cc(ccc2O)P1N",
                    1.0
                ],
                [
                    "CC1(C)NCC(O)c2c(O)ccc(PN)c2P1",
                    1.0
                ],
                [
                    "CC(S)C1(P)NCC(O)c2cc(ccc2O)P1N",
                    1.0
                ],
                [
                    "CC(P)NCC(S)c1cc(PN)ccc1O",
                    1.0
                ],
                [
                    "CC(P)NCC(O)c1ccc(S)c(PN)c1",
                    1.0
                ],
                [
                    "CC(P)NCC(O)c1cc(PN)ccc1O",
                    1.0
                ],
                [
                    "CC(P)NCC(O)c1cc(P(N)P)ccc1O",
                    1.0
                ],
                [
                    "CC(P)NCC(O)c1cc(P(C)N)ccc1O",
                    1.0
                ],
                [
                    "CC(P)CNCC(O)c1cc(PN)ccc1O",
                    1.0
                ],
                [
                    "CC(P)C1(P)NCC(O)c2cc(ccc2O)P1N",
                    1.0
                ],
                [
                    "CC(P)C(P)NCC(O)c1cc(PN)ccc1O",
                    1.0
                ],
                [
                    "CC(P)C(P)(P)NCC(O)c1cc(PN)ccc1O",
                    1.0
                ],
                [
                    "CC(P)C(C)NCC(S)c1cc(PN)ccc1O",
                    1.0
                ],
                [
                    "CC(P)(Cl)C(P)(P)NCC(O)c1cc(PN)ccc1O",
                    1.0
                ],
                [
                    "CC(P)(CBr)NCC(O)c1cc(PN)ccc1O",
                    1.0
                ],
                [
                    "CC(O)C(P)(P)NCC(O)c1cc(PN)ccc1O",
                    1.0
                ],
                [
                    "CC(N)C(P)(P)NCC(O)c1cc(PN)ccc1O",
                    1.0
                ],
                [
                    "CC(N)(Br)C(P)(P)NCC(O)c1cc(PN)ccc1O",
                    1.0
                ],
                [
                    "CC(F)C1(P)NCC(O)c2cc(ccc2O)P1N",
                    1.0
                ],
                [
                    "CC(CP)NCC(S)c1cc(PN)ccc1O",
                    1.0
                ],
                [
                    "CC(CP)NCC(O)c1cc(PN)ccc1O",
                    1.0
                ],
                [
                    "CC(CBr)NCC(O)c1ccc(O)c(PN)c1",
                    1.0
                ],
                [
                    "CC(C)NCC(S)c1cc(PN)ccc1O",
                    1.0
                ],
                [
                    "CC(C)NCC(O)c1ccc(O)c(PN)c1",
                    1.0
                ],
                [
                    "CC(C)NCC(O)c1cc(PN)ccc1S",
                    1.0
                ],
                [
                    "CC(C)NCC(O)c1cc(PN)ccc1O",
                    1.0
                ],
                [
                    "CC(C)NCC(O)c1cc(P(N)P)ccc1S",
                    1.0
                ],
                [
                    "CC(C)NCC(O)c1cc(P(C)N)ccc1S",
                    1.0
                ],
                [
                    "CC(C)NCC(O)c1cc(P(C)N)ccc1O",
                    1.0
                ],
                [
                    "CC(C)(P)NCCc1cc(PN)ccc1O",
                    1.0
                ],
                [
                    "CC(C)(P)NCCc1cc(P(N)PO)ccc1O",
                    1.0
                ],
                [
                    "CC(C)(P)NCC(O)c1cc(PNCl)ccc1O",
                    1.0
                ],
                [
                    "CC(C)(P)NCC(O)c1cc(PN)ccc1O",
                    1.0
                ],
                [
                    "CC(C)(P)NCC(O)c1cc(PN)c(S)cc1OF",
                    1.0
                ],
                [
                    "CC(C)(P)NCC(O)c1cc(PN)c(Cl)cc1O",
                    1.0
                ],
                [
                    "CC(C)(P)NCC(O)c1c(O)ccc2c1P2N",
                    1.0
                ],
                [
                    "CC(C)(P)NCC(O)c1c(O)ccc(PN)c1O",
                    1.0
                ],
                [
                    "CC(C)(P)NCC(O)c1c(O)ccc(PN)c1Cl",
                    1.0
                ],
                [
                    "CC(C)(NCC(O)c1cc(PN)ccc1O)PS",
                    1.0
                ],
                [
                    "CC(C)(NCC(O)c1cc(PN)ccc1O)PP",
                    1.0
                ],
                [
                    "CC(C)(NCC(O)c1cc(P)ccc1O)PS",
                    1.0
                ],
                [
                    "CC(C)(N)P(N)c1ccc(O)c(CO)c1",
                    1.0
                ],
                [
                    "CC(C)(CF)NCC(O)c1cc(PN)ccc1O",
                    1.0
                ],
                [
                    "CC(C)(C)NCCc1cc(PN)ccc1S",
                    1.0
                ],
                [
                    "CC(C)(C)NCC(S)c1cc(PN)ccc1O",
                    1.0
                ],
                [
                    "CC(C)(C)NCC(S)c1cc(P)ccc1S",
                    1.0
                ],
                [
                    "CC(C)(C)NCC(S)c1cc(P(N)N)ccc1S",
                    1.0
                ],
                [
                    "C=CNCC(O)c1ccc(O)c(PN)c1",
                    1.0
                ],
                [
                    "C=CC(P)(P)NCC(O)c1cc(PN)ccc1O",
                    1.0
                ]
            ],
            "execution_time": 3.3724734783172607,
            "number_scoring_function_calls": 1000,
            "metadata": {
                "top_1": 1.0,
                "top_10": 1.0,
                "top_100": 1.0,
                "internal_similarity_max": 0.8372093023255814,
                "internal_similarity_mean": 0.32065795538384284,
                "internal_similarity_histogram_density": [
                    [
                        0.178,
                        2.516,
                        2.6479999999999992,
                        2.0080000000000005,
                        1.1440000000000001,
                        0.8179999999999993,
                        0.4360000000000001,
                        0.23000000000000004,
                        0.022000000000000006,
                        0.0
                    ]
                ],
                "internal_similarity_histogram_bins": [
                    [
                        0.0,
                        0.1,
                        0.2,
                        0.30000000000000004,
                        0.4,
                        0.5,
                        0.6000000000000001,
                        0.7000000000000001,
                        0.8,
                        0.9,
                        1.0
                    ]
                ]
            }
        },
        {
            "benchmark_name": "Mestranol similarity",
            "score": 1.0,
            "optimized_molecules": [
                [
                    "COc1ccc2c(c1)CCC1C2CCC2(C)C1CCC2(O)C#CP",
                    1.0
                ],
                [
                    "COc1ccc2c(c1)CCC1C2CCC2(C)C1CCC2(O)C#CO",
                    1.0
                ],
                [
                    "COc1ccc2c(c1)CCC1C2CCC2(C)C1CCC2(O)C#CBr",
                    1.0
                ],
                [
                    "COc1ccc2c(c1)CCC1C2CCC2(C)C1CCC2(C)O",
                    1.0
                ],
                [
                    "C#CC1(OS)CCC2C3CCc4cc(OC)ccc4C3CCC21C",
                    1.0
                ],
                [
                    "C#CC1(ONO)CCC2C3CCc4cc(OC)ccc4C3CCC21C",
                    1.0
                ],
                [
                    "C#CC1(ON)CCC2C3CCc4cc(OC)ccc4C3CCC21C",
                    1.0
                ],
                [
                    "C#CC1(O)OC2C3CCc4cc(OC)ccc4C3CCC21CC",
                    1.0
                ],
                [
                    "C#CC1(O)OC2C3CCc4cc(OC)ccc4C3CCC21C",
                    1.0
                ],
                [
                    "C#CC1(O)CCCCC2C3CCc4cc(OC)ccc4C3CCC21C",
                    1.0
                ],
                [
                    "C#CC1(O)CCCC2C3CCc4cc(OC)ccc4C3CCC21C",
                    1.0
                ],
                [
                    "C#CC1(O)CCCC2C3C4CCc5cc(OC)ccc5C24CCC31C",
                    1.0
                ],
                [
                    "C#CC1(O)CCCC12CCC1c3ccc(OC)cc3CCC1C2CC",
                    1.0
                ],
                [
                    "C#CC1(O)CCCC12CCC1c3ccc(OC)cc3CCC1C2C",
                    1.0
                ],
                [
                    "C#CC1(O)CCC2CC3c4ccc(OC)cc4CCC3CC21CC",
                    1.0
                ],
                [
                    "C#CC1(O)CCC2CC3c4ccc(OC)cc4CCC3CC21C",
                    1.0
                ],
                [
                    "C#CC1(O)CCC2CC3c4ccc(OC)cc4CCC3C(P)C21C",
                    1.0
                ],
                [
                    "C#CC1(O)CCC2CC3c4ccc(OC)cc4CCC3C(O)C21C",
                    1.0
                ],
                [
                    "C#CC1(O)CCC2CC3c4ccc(OC)cc4CCC3C(F)C21C",
                    1.0
                ],
                [
                    "C#CC1(O)CCC2CC3c4ccc(OC)cc4CCC3C(Cl)C21C",
                    1.0
                ],
                [
                    "C#CC1(O)CCC2CC3c4ccc(OC)cc4CCC3C(C)C21C",
                    1.0
                ],
                [
                    "C#CC1(O)CCC2CC34c5ccc(OC)cc5CC3C4CC21C",
                    1.0
                ],
                [
                    "C#CC1(O)CCC2C3CCc4cc(OC)ccc4C3CCC21O",
                    1.0
                ],
                [
                    "C#CC1(O)CCC2C3CCc4cc(OC)ccc4C3CCC21F",
                    1.0
                ],
                [
                    "C#CC1(O)CCC2C3CCc4cc(OC)ccc4C3CCC21CCl",
                    1.0
                ],
                [
                    "C#CC1(O)CCC2C3CCc4cc(OC)ccc4C3CCC21C",
                    1.0
                ],
                [
                    "C#CC1(O)CCC2C3CCc4cc(OC)ccc4C3CCC21",
                    1.0
                ],
                [
                    "C#CC1(O)CCC2C3CCc4cc(OC)ccc4C3CC(F)C21C",
                    1.0
                ],
                [
                    "C#CC1(O)CCC2C3CCc4cc(OC)ccc4C3C(S)CC21C",
                    1.0
                ],
                [
                    "C#CC1(O)CCC2C3CCc4cc(OC)ccc4C3C(N)CC21C",
                    1.0
                ],
                [
                    "C#CC1(O)CCC2C3CCc4cc(OC)ccc4C3C(Cl)CC21C",
                    1.0
                ],
                [
                    "C#CC1(O)CCC2C3CCc4cc(OC)ccc4C3(C)CCC21C",
                    1.0
                ],
                [
                    "C#CC1(O)CCC2C3CCc4cc(OC)cc(S)c4C3CCC21C",
                    1.0
                ],
                [
                    "C#CC1(O)CCC2C3CCc4cc(OC)cc(P)c4C3CCC21C",
                    1.0
                ],
                [
                    "C#CC1(O)CCC2C3CCc4cc(OC)cc(Br)c4C3CCC21C",
                    1.0
                ],
                [
                    "C#CC1(O)CCC2C3CCc4cc(OC)c(O)cc4C3CCC21C",
                    1.0
                ],
                [
                    "C#CC1(O)CCC2C3CCc4cc(OC)c(N)cc4C3CCC21C",
                    1.0
                ],
                [
                    "C#CC1(O)CCC2C3CCc4cc(OC)c(Br)cc4C3CCC21C",
                    1.0
                ],
                [
                    "C#CC1(O)CCC2C3CCc4cc(OBr)ccc4C3CCC21C",
                    1.0
                ],
                [
                    "C#CC1(O)CCC2C3CCc4cc(O)ccc4C3CCC21C",
                    1.0
                ],
                [
                    "C#CC1(O)CCC2C3CCc4c(ccc(OC)c4N)C3CCC21C",
                    1.0
                ],
                [
                    "C#CC1(O)CCC2C3CCc4c(ccc(OC)c4C)C3CCC21C",
                    1.0
                ],
                [
                    "C#CC1(O)CCC2C3CCC(=CC(=CN)OC)C(=CBr)C3CCC21C",
                    1.0
                ],
                [
                    "C#CC1(O)CCC2C3CCC(=CC(=C)OC)C(=CBr)C3CCC21C",
                    1.0
                ],
                [
                    "C#CC1(O)CCC2C3CC(O)c4cc(OC)ccc4C3CCC21C",
                    1.0
                ],
                [
                    "C#CC1(O)CCC2C3CC(F)c4cc(OC)ccc4C3CCC21C",
                    1.0
                ],
                [
                    "C#CC1(O)CCC2C3CC(C4CCc5cc(OC)ccc5C34)C21C",
                    1.0
                ],
                [
                    "C#CC1(O)CCC2C3C(F)Cc4cc(OC)ccc4C3CCC21C",
                    1.0
                ],
                [
                    "C#CC1(O)CCC2C3C(Cl)Cc4cc(OC)ccc4C3CCC21C",
                    1.0
                ],
                [
                    "C#CC1(O)CCC2C3C(Br)Cc4cc(OC)ccc4C3CCC21C",
                    1.0
                ],
                [
                    "C#CC1(O)CCC2C3(N)CCc4cc(OC)ccc4C3CCC21C",
                    1.0
                ],
                [
                    "C#CC1(O)CCC2C3(C)CCc4cc(OC)ccc4C3CCC21C",
                    1.0
                ],
                [
                    "C#CC1(O)CCC2C3(Br)CCc4cc(OC)ccc4C3CCC21C",
                    1.0
                ],
                [
                    "C#CC1(O)CCC2C(S)C3c4ccc(OC)cc4CCC3CC21C",
                    1.0
                ],
                [
                    "C#CC1(O)CCC2C(P)C3c4ccc(OC)cc4CCC3CC21C",
                    1.0
                ],
                [
                    "C#CC1(O)CCC2C(N)C3c4ccc(OC)cc4CCC3CC21C",
                    1.0
                ],
                [
                    "C#CC1(O)CCC2C(Br)C3c4ccc(OC)cc4CCC3CC21C",
                    1.0
                ],
                [
                    "C#CC1(O)CCC2(P)C3CCc4cc(OC)ccc4C3CCC12C",
                    1.0
                ],
                [
                    "C#CC1(O)CCC2(O)C3CCc4cc(OC)ccc4C3CCC12C",
                    1.0
                ],
                [
                    "C#CC1(O)CCC12CCC1c3ccc(OC)cc3CCC1C2C",
                    1.0
                ],
                [
                    "C#CC1(O)CC2CC3c4ccc(OC)cc4CCC3CC21CP",
                    1.0
                ],
                [
                    "C#CC1(O)CC2CC3c4ccc(OC)cc4CCC3CC21CN",
                    1.0
                ],
                [
                    "C#CC1(O)CC2CC3c4ccc(OC)cc4CCC3CC21CC",
                    1.0
                ],
                [
                    "C#CC1(O)CC2CC3c4ccc(OC)cc4CCC3CC21CBr",
                    1.0
                ],
                [
                    "C#CC1(O)CC2CC3c4ccc(OC)cc4CCC3CC21C",
                    1.0
                ],
                [
                    "C#CC1(O)CC23CC4c5ccc(OC)cc5CCC4C2C13C",
                    1.0
                ],
                [
                    "C#CC1(O)CC12CCC1c3ccc(OC)cc3CCC1C2SC",
                    1.0
                ],
                [
                    "C#CC1(O)CC12CCC1c3ccc(OC)cc3CCC1C2S",
                    1.0
                ],
                [
                    "C#CC1(O)CC12CCC1c3ccc(OC)cc3CCC1C2O",
                    1.0
                ],
                [
                    "C#CC1(O)CC12CCC1c3ccc(OC)cc3CCC1C2Cl",
                    1.0
                ],
                [
                    "C#CC1(O)CC(Cl)CC2C3CCc4cc(OC)ccc4C3CCC21C",
                    1.0
                ],
                [
                    "C#CC1(O)C=CCC2C3CCc4cc(OC)ccc4C3CCC21C",
                    1.0
                ],
                [
                    "C#CC1(O)C2CC3CC4c5ccc(OC)cc5CCC4CC31C2",
                    1.0
                ],
                [
                    "C#CC1(O)C2CC23C2CCc4cc(OC)ccc4C2CCC13C",
                    1.0
                ],
                [
                    "C#CC1(O)C2(O)CC3C4CCc5cc(OC)ccc5C4CCC31C2",
                    1.0
                ],
                [
                    "C#CC1(O)C(S)CC2C3CCc4cc(OC)ccc4C3CCC21C",
                    1.0
                ],
                [
                    "C#CC1(O)C(O)CC2C3CCc4cc(OC)ccc4C3CCC21C",
                    1.0
                ],
                [
                    "C#CC1(O)C(Cl)CC2C3CCc4cc(OC)ccc4C3CCC21C",
                    1.0
                ],
                [
                    "C#CC(O)(S)C1(C)CCC2c3ccc(OC)cc3CCC2C1CCS",
                    1.0
                ],
                [
                    "C#CC(O)(S)C1(C)CCC2c3ccc(OC)cc3CCC2C1CC",
                    1.0
                ],
                [
                    "C#CC(O)(P)C1(CS)CCC2c3ccc(OC)cc3CCC2C1CC",
                    1.0
                ],
                [
                    "C#CC(O)(P)C1(C)CCC2c3ccc(OC)cc3CCC2C1CC",
                    1.0
                ],
                [
                    "C#CC(O)(CS)C1(C)CCC2c3ccc(OC)cc3CCC2C1CCN",
                    1.0
                ],
                [
                    "C#CC(O)(CS)C1(C)CCC2c3ccc(OC)cc3CCC2C1CC",
                    1.0
                ],
                [
                    "C#CC(O)(CP)C1(C)CCC2c3ccc(OC)cc3CCC2C1CO",
                    1.0
                ],
                [
                    "C#CC(O)(CP)C1(C)CCC2c3ccc(OC)cc3CCC2C1CC",
                    1.0
                ],
                [
                    "C#CC(O)(CCP)C1(C)CCC2c3ccc(OC)cc3CCC2C1CC",
                    1.0
                ],
                [
                    "C#CC(O)(CCP)C1(C)CCC2c3ccc(OC)cc3CCC2C1CBr",
                    1.0
                ],
                [
                    "C#CC(O)(CC)C1(CCl)CCC2c3ccc(OC)cc3CCC2C1CC",
                    1.0
                ],
                [
                    "C#CC(O)(CC)C1(CC)CCC2c3ccc(OC)cc3CCC2C1CC",
                    1.0
                ],
                [
                    "C#CC(O)(CC)C1(C)CCC2c3ccc(OC)cc3CCC2C1CCP",
                    1.0
                ],
                [
                    "C#CC(O)(CC)C1(C)CCC2c3ccc(OC)cc3CCC2C1CCN",
                    1.0
                ],
                [
                    "C#CC(O)(CC)C1(C)CCC2c3ccc(OC)cc3CCC2C1CC",
                    1.0
                ],
                [
                    "C#CC(O)(CBr)C1(C)CCC2c3ccc(OC)cc3CCC2C1CC",
                    1.0
                ],
                [
                    "C#CC(N)(O)C1(C)CCC2c3ccc(OC)cc3CCC2C1CC",
                    1.0
                ],
                [
                    "C#CC(C)(O)C12CCC3c4ccc(OC)cc4CCC3C1CCNC2",
                    1.0
                ],
                [
                    "C#CC(C)(O)C1(C)CCC2c3ccc(OC)cc3CCC2C1CO",
                    1.0
                ],
                [
                    "C#CC(C)(O)C1(C)CCC2c3ccc(OC)cc3CCC2C1CCP",
                    1.0
                ],
                [
                    "C#CC(C)(O)C1(C)CCC2c3ccc(OC)cc3CCC2C1CCN",
                    1.0
                ],
                [
                    "C#CC(C)(O)C1(C)CCC2c3ccc(OC)cc3CCC2C1CC",
                    1.0
                ]
            ],
            "execution_time": 5.233201742172241,
            "number_scoring_function_calls": 1000,
            "metadata": {
                "top_1": 1.0,
                "top_10": 1.0,
                "top_100": 1.0,
                "internal_similarity_max": 0.9411764705882353,
                "internal_similarity_mean": 0.48517210352050927,
                "internal_similarity_histogram_density": [
                    [
                        0.1,
                        0.008,
                        0.2339999999999999,
                        1.5240000000000005,
                        3.944000000000001,
                        2.9199999999999973,
                        0.8680000000000002,
                        0.278,
                        0.12200000000000003,
                        0.0020000000000000005
                    ]
                ],
                "internal_similarity_histogram_bins": [
                    [
                        0.0,
                        0.1,
                        0.2,
                        0.30000000000000004,
                        0.4,
                        0.5,
                        0.6000000000000001,
                        0.7000000000000001,
                        0.8,
                        0.9,
                        1.0
                    ]
                ]
            }
        },
        {
            "benchmark_name": "C11H24",
            "score": 0.9994866598378509,
            "optimized_molecules": [
                [
                    "CCCCCCCCCCC",
                    1.0
                ],
                [
                    "CCCCCCCCC(C)C",
                    1.0
                ],
                [
                    "CCCCCCCC(C)CC",
                    1.0
                ],
                [
                    "CCCCCCCC(C)(C)C",
                    1.0
                ],
                [
                    "CCCCCCC(CC)CC",
                    1.0
                ],
                [
                    "CCCCCCC(C)CCC",
                    1.0
                ],
                [
                    "CCCCCCC(C)C(C)C",
                    1.0
                ],
                [
                    "CCCCCCC(C)(C)CC",
                    1.0
                ],
                [
                    "CCCCCC(CC)CCC",
                    1.0
                ],
                [
                    "CCCCCC(CC)C(C)C",
                    1.0
                ],
                [
                    "CCCCCC(C)CCCC",
                    1.0
                ],
                [
                    "CCCCCC(C)CC(C)C",
                    1.0
                ],
                [
                    "CCCCCC(C)C(C)CC",
                    1.0
                ],
                [
                    "CCCCCC(C)C(C)(C)C",
                    1.0
                ],
                [
                    "CCCCCC(C)(CC)CC",
                    1.0
                ],
                [
                    "CCCCCC(C)(C)CCC",
                    1.0
                ],
                [
                    "CCCCCC(C)(C)C(C)C",
                    1.0
                ],
                [
                    "CCCCC(CCC)CCC",
                    1.0
                ],
                [
                    "CCCCC(CCC)C(C)C",
                    1.0
                ],
                [
                    "CCCCC(CC)CCCC",
                    1.0
                ],
                [
                    "CCCCC(CC)CC(C)C",
                    1.0
                ],
                [
                    "CCCCC(CC)C(C)CC",
                    1.0
                ],
                [
                    "CCCCC(CC)C(C)(C)C",
                    1.0
                ],
                [
                    "CCCCC(CC)(CC)CC",
                    1.0
                ],
                [
                    "CCCCC(C)CCC(C)C",
                    1.0
                ],
                [
                    "CCCCC(C)CC(C)CC",
                    1.0
                ],
                [
                    "CCCCC(C)CC(C)(C)C",
                    1.0
                ],
                [
                    "CCCCC(C)C(CC)CC",
                    1.0
                ],
                [
                    "CCCCC(C)C(C)CCC",
                    1.0
                ],
                [
                    "CCCCC(C)C(C)C(C)C",
                    1.0
                ],
                [
                    "CCCCC(C)C(C)(C)CC",
                    1.0
                ],
                [
                    "CCCCC(C)(CC)CCC",
                    1.0
                ],
                [
                    "CCCCC(C)(CC)C(C)C",
                    1.0
                ],
                [
                    "CCCCC(C)(C)CCCC",
                    1.0
                ],
                [
                    "CCCCC(C)(C)CC(C)C",
                    1.0
                ],
                [
                    "CCCCC(C)(C)C(C)CC",
                    1.0
                ],
                [
                    "CCCCC(C)(C)C(C)(C)C",
                    1.0
                ],
                [
                    "CCCCC(C(C)C)C(C)C",
                    1.0
                ],
                [
                    "CCCC(CCC)CC(C)C",
                    1.0
                ],
                [
                    "CCCC(CCC)C(C)CC",
                    1.0
                ],
                [
                    "CCCC(CCC)C(C)(C)C",
                    1.0
                ],
                [
                    "CCCC(CC)CCC(C)C",
                    1.0
                ],
                [
                    "CCCC(CC)CC(C)CC",
                    1.0
                ],
                [
                    "CCCC(CC)CC(C)(C)C",
                    1.0
                ],
                [
                    "CCCC(CC)C(CC)CC",
                    1.0
                ],
                [
                    "CCCC(CC)C(C)C(C)C",
                    1.0
                ],
                [
                    "CCCC(CC)C(C)(C)CC",
                    1.0
                ],
                [
                    "CCCC(CC)(CC)CCC",
                    1.0
                ],
                [
                    "CCCC(CC)(CC)C(C)C",
                    1.0
                ],
                [
                    "CCCC(CC(C)C)C(C)C",
                    1.0
                ],
                [
                    "CCCC(C)CCCC(C)C",
                    1.0
                ],
                [
                    "CCCC(C)CCC(C)CC",
                    1.0
                ],
                [
                    "CCCC(C)CCC(C)(C)C",
                    1.0
                ],
                [
                    "CCCC(C)CC(CC)CC",
                    1.0
                ],
                [
                    "CCCC(C)CC(C)CCC",
                    1.0
                ],
                [
                    "CCCC(C)CC(C)C(C)C",
                    1.0
                ],
                [
                    "CCCC(C)CC(C)(C)CC",
                    1.0
                ],
                [
                    "CCCC(C)C(CC)CCC",
                    1.0
                ],
                [
                    "CCCC(C)C(CC)C(C)C",
                    1.0
                ],
                [
                    "CCCC(C)C(C)CC(C)C",
                    1.0
                ],
                [
                    "CCCC(C)C(C)C(C)CC",
                    1.0
                ],
                [
                    "CCCC(C)C(C)C(C)(C)C",
                    1.0
                ],
                [
                    "CCCC(C)C(C)(CC)CC",
                    1.0
                ],
                [
                    "CCCC(C)C(C)(C)CCC",
                    1.0
                ],
                [
                    "CCCC(C)C(C)(C)C(C)C",
                    1.0
                ],
                [
                    "CCCC(C)(CCC)CCC",
                    1.0
                ],
                [
                    "CCCC(C)(CCC)C(C)C",
                    1.0
                ],
                [
                    "CCCC(C)(CC)CC(C)C",
                    1.0
                ],
                [
                    "CCCC(C)(CC)C(C)CC",
                    1.0
                ],
                [
                    "CCCC(C)(CC)C(C)(C)C",
                    1.0
                ],
                [
                    "CCCC(C)(C)CCC(C)C",
                    1.0
                ],
                [
                    "CCCC(C)(C)CC(C)CC",
                    1.0
                ],
                [
                    "CCCC(C)(C)CC(C)(C)C",
                    1.0
                ],
                [
                    "CCCC(C)(C)C(CC)CC",
                    1.0
                ],
                [
                    "CCCC(C)(C)C(C)C(C)C",
                    1.0
                ],
                [
                    "CCCC(C)(C)C(C)(C)CC",
                    1.0
                ],
                [
                    "CCCC(C)(C(C)C)C(C)C",
                    1.0
                ],
                [
                    "CCCC(C(C)C)C(C)CC",
                    1.0
                ],
                [
                    "CCCC(C(C)C)C(C)(C)C",
                    1.0
                ],
                [
                    "CCC(CCC(C)C)C(C)C",
                    1.0
                ],
                [
                    "CCC(CC)CCCC(C)C",
                    1.0
                ],
                [
                    "CCC(CC)CCC(C)(C)C",
                    1.0
                ],
                [
                    "CCC(CC)CC(CC)CC",
                    1.0
                ],
                [
                    "CCC(CC)CC(C)C(C)C",
                    1.0
                ],
                [
                    "CCC(CC)CC(C)(C)CC",
                    1.0
                ],
                [
                    "CCC(CC)C(CC)C(C)C",
                    1.0
                ],
                [
                    "CCC(CC)C(C)CC(C)C",
                    1.0
                ],
                [
                    "CCC(CC)C(C)C(C)(C)C",
                    1.0
                ],
                [
                    "CCC(CC)C(C)(CC)CC",
                    1.0
                ],
                [
                    "CCC(CC)C(C)(C)C(C)C",
                    1.0
                ],
                [
                    "CCC(CC)(CC)CC(C)C",
                    1.0
                ],
                [
                    "CCC(CC)(CC)C(C)(C)C",
                    1.0
                ],
                [
                    "CCC(CC)(C(C)C)C(C)C",
                    1.0
                ],
                [
                    "CCC(CC(C)C)CC(C)C",
                    1.0
                ],
                [
                    "CCC(CC(C)C)C(C)(C)C",
                    1.0
                ],
                [
                    "CCC(CC(C)(C)C)C(C)C",
                    1.0
                ],
                [
                    "CCC(C)CCCCC(C)C",
                    1.0
                ],
                [
                    "CCC(C)CCCC(C)CC",
                    1.0
                ],
                [
                    "CCC(C)CCCC(C)(C)C",
                    1.0
                ],
                [
                    "CCC(C)CCC(CC)CC",
                    1.0
                ],
                [
                    "CCC(C)CCC(C)C(C)C",
                    1.0
                ],
                [
                    "CCC(C)CCC(C)(C)CC",
                    1.0
                ],
                [
                    "CCC(C)CC(CC)C(C)C",
                    1.0
                ],
                [
                    "CCC(C)CC(C)CC(C)C",
                    1.0
                ],
                [
                    "CCC(C)CC(C)C(C)CC",
                    1.0
                ],
                [
                    "CCC(C)CC(C)C(C)(C)C",
                    1.0
                ],
                [
                    "CCC(C)CC(C)(CC)CC",
                    1.0
                ],
                [
                    "CCC(C)CC(C)(C)C(C)C",
                    1.0
                ],
                [
                    "CCC(C)C(CC)CC(C)C",
                    1.0
                ],
                [
                    "CCC(C)C(CC)C(C)CC",
                    1.0
                ],
                [
                    "CCC(C)C(CC)C(C)(C)C",
                    1.0
                ],
                [
                    "CCC(C)C(CC)(CC)CC",
                    1.0
                ],
                [
                    "CCC(C)C(C)CCC(C)C",
                    1.0
                ],
                [
                    "CCC(C)C(C)CC(C)(C)C",
                    1.0
                ],
                [
                    "CCC(C)C(C)C(CC)CC",
                    1.0
                ],
                [
                    "CCC(C)C(C)C(C)C(C)C",
                    1.0
                ],
                [
                    "CCC(C)C(C)C(C)(C)CC",
                    1.0
                ],
                [
                    "CCC(C)C(C)(CC)C(C)C",
                    1.0
                ],
                [
                    "CCC(C)C(C)(C)CC(C)C",
                    1.0
                ],
                [
                    "CCC(C)C(C)(C)C(C)CC",
                    1.0
                ],
                [
                    "CCC(C)C(C)(C)C(C)(C)C",
                    1.0
                ],
                [
                    "CCC(C)C(C(C)C)C(C)C",
                    1.0
                ],
                [
                    "CCC(C)(CC)CCC(C)C",
                    1.0
                ],
                [
                    "CCC(C)(CC)CC(C)(C)C",
                    1.0
                ],
                [
                    "CCC(C)(CC)C(C)C(C)C",
                    1.0
                ],
                [
                    "CCC(C)(CC(C)C)C(C)C",
                    1.0
                ],
                [
                    "CCC(C)(C)CCCC(C)C",
                    1.0
                ],
                [
                    "CCC(C)(C)CCC(C)(C)C",
                    1.0
                ],
                [
                    "CCC(C)(C)CC(C)C(C)C",
                    1.0
                ],
                [
                    "CCC(C)(C)CC(C)(C)CC",
                    1.0
                ],
                [
                    "CCC(C)(C)C(C)CC(C)C",
                    1.0
                ],
                [
                    "CCC(C)(C)C(C)C(C)(C)C",
                    1.0
                ],
                [
                    "CCC(C)(C)C(C)(CC)CC",
                    1.0
                ],
                [
                    "CCC(C)(C)C(C)(C)C(C)C",
                    1.0
                ],
                [
                    "CCC(C)(C(C)C)C(C)(C)C",
                    1.0
                ],
                [
                    "CCC(C(C)C)C(C)C(C)C",
                    1.0
                ],
                [
                    "CCC(C(C)C)C(C)(C)CC",
                    1.0
                ],
                [
                    "CCC(C(C)(C)C)C(C)(C)C",
                    1.0
                ],
                [
                    "CC(C)CCCCCC(C)C",
                    1.0
                ],
                [
                    "CC(C)CCCCC(C)(C)C",
                    1.0
                ],
                [
                    "CC(C)CCCC(C)C(C)C",
                    1.0
                ],
                [
                    "CC(C)CCC(C)CC(C)C",
                    1.0
                ],
                [
                    "CC(C)CCC(C)C(C)(C)C",
                    1.0
                ],
                [
                    "CC(C)CCC(C)(C)C(C)C",
                    1.0
                ],
                [
                    "CC(C)CC(C)CC(C)(C)C",
                    1.0
                ],
                [
                    "CC(C)CC(C)C(C)C(C)C",
                    1.0
                ],
                [
                    "CC(C)CC(C)(C)CC(C)C",
                    1.0
                ],
                [
                    "CC(C)CC(C)(C)C(C)(C)C",
                    1.0
                ],
                [
                    "CC(C)CC(C(C)C)C(C)C",
                    1.0
                ],
                [
                    "CC(C)C(C)CCC(C)(C)C",
                    1.0
                ],
                [
                    "CC(C)C(C)CC(C)C(C)C",
                    1.0
                ],
                [
                    "CC(C)C(C)C(C)C(C)(C)C",
                    1.0
                ],
                [
                    "CC(C)C(C)C(C)(C)C(C)C",
                    1.0
                ],
                [
                    "CC(C)C(C)(C)CC(C)(C)C",
                    1.0
                ],
                [
                    "CC(C)C(C)(C(C)C)C(C)C",
                    1.0
                ],
                [
                    "CC(C)C(C(C)C)C(C)(C)C",
                    1.0
                ],
                [
                    "CC(C)(C)C(C)(C)C(C)(C)C",
                    1.0
                ],
                [
                    "CCCCC(O)(CC)C(C)CC",
                    0.9591894571091382
                ],
                [
                    "CCC(C)(CC)C(C)(CC)CO",
                    0.9591894571091382
                ]
            ],
            "execution_time": 2.371687412261963,
            "number_scoring_function_calls": 1000,
            "metadata": {
                "top_159": 0.9994866598378509,
                "internal_similarity_max": 0.7777777777777778,
                "internal_similarity_mean": 0.2471504946634735,
                "internal_similarity_histogram_density": [
                    [
                        0.21636802341679523,
                        2.777580000791108,
                        4.589217198686759,
                        1.701673193307227,
                        0.5339978640085441,
                        0.15743048138918542,
                        0.01740437482694514,
                        0.006328863573434596,
                        0.0,
                        0.0
                    ]
                ],
                "internal_similarity_histogram_bins": [
                    [
                        0.0,
                        0.1,
                        0.2,
                        0.30000000000000004,
                        0.4,
                        0.5,
                        0.6000000000000001,
                        0.7000000000000001,
                        0.8,
                        0.9,
                        1.0
                    ]
                ]
            }
        },
        {
            "benchmark_name": "C9H10N2O2PF2Cl",
            "score": 1.0,
            "optimized_molecules": [
                [
                    "OPC1C(F)C2NC(Cl)C3(F)NC4C5(OC15)C243",
                    1.0
                ],
                [
                    "OPC12C3ONC4C3C43C(F)C(Cl)NC13C2F",
                    1.0
                ],
                [
                    "OPC12C(O)C34NC1(C2F)C31C4NC1(F)CCl",
                    1.0
                ],
                [
                    "OP1C2CC34OC35C(N21)C5(F)CN4C(F)CCl",
                    1.0
                ],
                [
                    "ONCOPC12C3=C4NC(C4C(F)C1Cl)C32F",
                    1.0
                ],
                [
                    "ONC1OP2C3(F)C4C1C(F)C(Cl)=CNCC423",
                    1.0
                ],
                [
                    "ONC12OPC34CC3(F)C13NCC23C(F)C4Cl",
                    1.0
                ],
                [
                    "ONC12OPC34C=NCC(Cl)C(F)C1C23C4F",
                    1.0
                ],
                [
                    "ONC12CCC=C3C4(Cl)POC1NC32C4(F)F",
                    1.0
                ],
                [
                    "ONC12CCC(F)=C3C4(Cl)POC1NC32C4F",
                    1.0
                ],
                [
                    "ONC12CCC(F)=C3C(Cl)C(F)C31N1POC12",
                    1.0
                ],
                [
                    "ONC12CC3PC4(Cl)C(=C3F)C1(C4F)N(O)C2",
                    1.0
                ],
                [
                    "ONC12CC3C(F)=C3C3(Cl)POC1NC2C3F",
                    1.0
                ],
                [
                    "ONC1(F)CN=PC(O)(C2=CC2C(F)=CCl)C1",
                    1.0
                ],
                [
                    "ON1C2OP3C(F)C3(CCC1(F)CCl)C1=C2N1",
                    1.0
                ],
                [
                    "ON1C2CN=CC34C(CC1(F)CCl)C3(F)P4O2",
                    1.0
                ],
                [
                    "ON1C2(O)CC3=CN=CC3(CF)P2C1(F)CCl",
                    1.0
                ],
                [
                    "ON1C2(F)CPOC13C1CC4C(C23)C4(F)N1Cl",
                    1.0
                ],
                [
                    "ON1C2(F)C(Cl)C34CC5N(C3F)C4C2C51OP",
                    1.0
                ],
                [
                    "ON1C2(F)C(Cl)C34CC5(NC3F)C1(OP)C25C4",
                    1.0
                ],
                [
                    "ON1C(F)(CCl)P2C3(CF)C4=C(C3CN4)C12O",
                    1.0
                ],
                [
                    "ON1C(F)(CCl)CC2C3C=NCC14OP4C32F",
                    1.0
                ],
                [
                    "ON1C(F)(CCl)CC2C3C4=NCC41OPC23F",
                    1.0
                ],
                [
                    "ON1C(F)(CCl)C2C=C(N=CC(=P)CF)C21O",
                    1.0
                ],
                [
                    "ON1C(F)(CCl)C2C3C4N=CC3(CF)POC421",
                    1.0
                ],
                [
                    "ON1C(F)(CCl)C2C3C4(F)P5OC21CNCC354",
                    1.0
                ],
                [
                    "ON1C(F)(CCl)C2C3C4(F)N5C(CC354)C21OP",
                    1.0
                ],
                [
                    "ON1C(F)(CCl)C2C3C(F)C34C=NCC21OP4",
                    1.0
                ],
                [
                    "ON1C(F)(CCl)C2C3=CN=CC3(CF)PC21O",
                    1.0
                ],
                [
                    "ON1C(F)(CCl)C2C3=C(N=CC3(P)CF)C21O",
                    1.0
                ],
                [
                    "ON1C(F)(CCl)C23CN4C2CC4(CF)P2OC123",
                    1.0
                ],
                [
                    "ON1C(F)(CCl)C23C4NC25CC(POC153)C4F",
                    1.0
                ],
                [
                    "ON1C(F)(CCl)C23C4CC5POC12C3(N4)C5F",
                    1.0
                ],
                [
                    "ON1C(F)(CCl)C23C4CC(C(F)C2N4)P2OC123",
                    1.0
                ],
                [
                    "ON1C(F)(CCl)C23C4C5CC2(NC54F)C13OP",
                    1.0
                ],
                [
                    "OCC1C2N3P(O)C3(CC3(F)NC=C3Cl)C12F",
                    1.0
                ],
                [
                    "OCC12NC34PC(OC15NC(F)(CCl)C325)C4F",
                    1.0
                ],
                [
                    "OCC12NC34C(F)CP3OC13NC(F)(CCl)C423",
                    1.0
                ],
                [
                    "OCC12NC34C(F)C(CCl)P3OC13NC(F)C423",
                    1.0
                ],
                [
                    "OCC12NC3(CF)P=COC14NC(F)(CCl)C324",
                    1.0
                ],
                [
                    "OC1N(P)C2C(F)C13OC31N3CC21C3(F)CCl",
                    1.0
                ],
                [
                    "OC1C2C3C(F)C45C1C(Cl)C2(F)NCOP4N35",
                    1.0
                ],
                [
                    "OC1C2C(F)C3NP2OC24NC(F)(CCl)C32C14",
                    1.0
                ],
                [
                    "OC1C2C(F)C(NP2O)C23C1C21NC3(F)C1Cl",
                    1.0
                ],
                [
                    "OC1C2=C3OP=NC(C32)C(F)C1(CCl)NCF",
                    1.0
                ],
                [
                    "OC1C23POC4NC(F)(C5NC5C2F)C(Cl)C413",
                    1.0
                ],
                [
                    "OC12PONC3CN(Cl)C4(F)C5C3C1(F)CC542",
                    1.0
                ],
                [
                    "OC12PONC3CN(Cl)C4(F)C5C3(CC514)C2F",
                    1.0
                ],
                [
                    "OC12PONC3C(CC4(F)C1=CC3N4Cl)C2F",
                    1.0
                ],
                [
                    "OC12PONC3C(C1F)C1C4(F)N(Cl)C3CC124",
                    1.0
                ],
                [
                    "OC12PN3NC1(F)C3C21OC12CC(F)C(Cl)C2",
                    1.0
                ],
                [
                    "OC12N(P)C34CN(C5OC51C32F)C(F)(CCl)C4",
                    1.0
                ],
                [
                    "OC12C3C4(F)N5C(CC354)C1(OP)NC2(F)CCl",
                    1.0
                ],
                [
                    "OC12C3C(F)NC45NC3C(F)C1(PO4)C52CCl",
                    1.0
                ],
                [
                    "OC1(P)C2(F)NNC23C2C(F)C(Cl)CC24OC413",
                    1.0
                ],
                [
                    "OC1(P)C2(F)NNC23C2(C(F)CCl)CC24OC143",
                    1.0
                ],
                [
                    "OC1(P)C2(F)N(C(F)CCl)NC23C2CC24OC413",
                    1.0
                ],
                [
                    "OC1(F)N2C3OPC4(CNCl)C5C(C54)C3C21F",
                    1.0
                ],
                [
                    "OC1(F)CC2NC34OPC5(CC53C(Cl)N14)C2F",
                    1.0
                ],
                [
                    "OC(F)C1N2C3C4CC15C(F)(NCOP32)C45Cl",
                    1.0
                ],
                [
                    "OC(F)C1(F)NC23OPC4(C5CC5C124)C3NCl",
                    1.0
                ],
                [
                    "OC(F)C1(F)NC23OPC4(C5C(C12)C54)C3NCl",
                    1.0
                ],
                [
                    "OC(F)C1(F)NC2(O)C1C1C3C1C3C21PN1Cl",
                    1.0
                ],
                [
                    "OC(F)C1(F)N2C34OPC5(CC(C5)C213)C4NCl",
                    1.0
                ],
                [
                    "OC(Cl)C1(F)C2C(CN=CC34PC3(F)C24)N1O",
                    1.0
                ],
                [
                    "O=CC1C(F)N2C(F)(CCl)CC23C=CNP1O3",
                    1.0
                ],
                [
                    "O=C1CC2NC(F)(CCl)C23C2NP(O)C13C2F",
                    1.0
                ],
                [
                    "O=C1CC23NC(F)(CCl)C2C2NP(O3)C1C2F",
                    1.0
                ],
                [
                    "O=C1CC2(F)C(Cl)C3(O)C1C31C(F)N(NP)C21",
                    1.0
                ],
                [
                    "O=C1CC2(F)C(Cl)C(OP)C1C1=NN(CF)C12",
                    1.0
                ],
                [
                    "O=C1CC(F)C23NN2C(F)C32C1C2(CCl)OP",
                    1.0
                ],
                [
                    "O=C1C2POC34NC(F)(CCl)C3C14NCC2F",
                    1.0
                ],
                [
                    "O=C1C2NC2C2(C(F)CCl)C3NP(O)C12C3F",
                    1.0
                ],
                [
                    "O=C1C2CC3(F)N(CC4(F)C(Cl)C143)NC2OP",
                    1.0
                ],
                [
                    "O=C1C2C3C2(O)NC3(F)C(Cl)C1C1(F)NC1P",
                    1.0
                ],
                [
                    "O=C1C2C(Cl)C3(F)NC4(O)C1C43C2(F)NCP",
                    1.0
                ],
                [
                    "O=C1C2C(Cl)C2(F)C2C3C(F)N2NC13COP",
                    1.0
                ],
                [
                    "O=C1C23POC4(NC(F)CC(N4)C2F)C13CCl",
                    1.0
                ],
                [
                    "O=C1C2(P)C(F)C3NC3C3(F)NC(O)C12C3Cl",
                    1.0
                ],
                [
                    "O=C1C(CCl)C12POC1NC(C3C(F)N13)C2F",
                    1.0
                ],
                [
                    "O=C1C(CCl)C12POC13NC(F)CC(N1)C32F",
                    1.0
                ],
                [
                    "O=C1C(C2(F)CN2)C(Cl)C2(F)NC3(OP)C1C23",
                    1.0
                ],
                [
                    "NP1OC(Cl)C2(F)NC3CC(=O)C14C(F)CC324",
                    1.0
                ],
                [
                    "NP1OC(Cl)C(F)NC2CC(=O)C13C1(F)CC213",
                    1.0
                ],
                [
                    "NN1CC2(F)C3(Cl)POC4CC4C(=O)C23C1F",
                    1.0
                ],
                [
                    "NN1CC2(F)C(Cl)C23C(=O)C2C(OP)C2C13F",
                    1.0
                ],
                [
                    "NN1C2C(OP)C3CC1(F)C1(C3=O)C(Cl)C21F",
                    1.0
                ],
                [
                    "NN1C(F)C23C4OPC12CC(Cl)CC(=O)C43F",
                    1.0
                ],
                [
                    "NN1C(F)C23C1CC(C(=P)Cl)C(=O)C2(F)C3O",
                    1.0
                ],
                [
                    "NN1C(F)C23C1C1C(Cl)C1C(=O)C2(F)C3OP",
                    1.0
                ],
                [
                    "NN1C(F)C23C1C1(F)CC(=O)C2C3(OP)C1Cl",
                    1.0
                ],
                [
                    "NN1C(F)C23C(OP)C2C(=O)C2C(Cl)C2(F)C13",
                    1.0
                ],
                [
                    "NN1C(F)C23C(OP)C2C(=O)C2(F)C(Cl)C2C13",
                    1.0
                ],
                [
                    "NN1C(F)C23C(F)C2OC(C=O)(C(=P)Cl)CC13",
                    1.0
                ],
                [
                    "NN1C(F)C2(C(C=O)C2OP)C12C1C(Cl)C12F",
                    1.0
                ],
                [
                    "NN(CF)C1C2(F)C(Cl)C2C(=O)C2C3OPC321",
                    1.0
                ],
                [
                    "NN(CF)C12C3C(Cl)C3C(=O)C3(F)C1C32OP",
                    1.0
                ],
                [
                    "NCC=C1C(=O)C23C(OP)C2C(F)(F)NC13Cl",
                    1.0
                ],
                [
                    "NC1PC23C(=O)C(C1F)C(Cl)C1(F)NC2(O)C13",
                    1.0
                ],
                [
                    "NC1OP2N3C4C(C(F)CCl)C5OC15C32C4F",
                    1.0
                ],
                [
                    "NC1OP2N3C4C(C(F)CCl)C15OC5C32C4F",
                    1.0
                ],
                [
                    "NC1CC2C(=O)C3(C2Cl)C2(OP)NC(F)(F)C123",
                    1.0
                ],
                [
                    "NC1CC23NC(F)C4(Cl)C2C(=O)C(PO3)C14F",
                    1.0
                ],
                [
                    "NC1CC2(NO)COP3C4(Cl)C(=C1F)C2C34F",
                    1.0
                ],
                [
                    "NC1CC2(F)NC3OPC4(C(=O)C34C2Cl)C1F",
                    1.0
                ],
                [
                    "NC1CC(F)C(Cl)C23COP4NC1(F)C42C3=O",
                    1.0
                ],
                [
                    "NC1C=CC2(Cl)NC(F)(F)C13C(OP)C23C=O",
                    1.0
                ],
                [
                    "NC1C=C2C(=O)C3C2(Cl)NC(F)(F)C13COP",
                    1.0
                ],
                [
                    "NC1C=C2C(=O)C3(C2Cl)C(OP)C13C(N)(F)F",
                    1.0
                ],
                [
                    "NC1C2POC34C1C3C(F)(CCl)N4OC=C2F",
                    1.0
                ],
                [
                    "NC1C2P3OCC4(C(=O)C34C1F)C(Cl)C2(N)F",
                    1.0
                ],
                [
                    "NC1C2P3OC24NC(F)C2(Cl)C4C(O)C3C12F",
                    1.0
                ],
                [
                    "NC1C2P3CC(=O)C4C2(NC(F)C4(Cl)C1F)O3",
                    1.0
                ],
                [
                    "NC1C2C3C2C3C2C3(F)C(F)ON3C12OPCl",
                    1.0
                ],
                [
                    "NC1C2C3(COP3)C(=O)C3C1(F)C3(Cl)C2(N)F",
                    1.0
                ],
                [
                    "NC1C2=C3C(F)=C3C1(C(F)CCl)N(COP)O2",
                    1.0
                ],
                [
                    "NC1C23C(OP)=C2C(O)C2(NC3F)C(Cl)C12F",
                    1.0
                ],
                [
                    "NC1C23C(F)NC4(C(=O)C2C3OP)C(Cl)C14F",
                    1.0
                ],
                [
                    "NC1C23C(CO)=C2OPC2(Cl)C(NC3F)C12F",
                    1.0
                ],
                [
                    "NC1C2(NOO2)C12C1C(F)C1P1CC2(F)C1Cl",
                    1.0
                ],
                [
                    "NC1C2(F)C3POC45NC(F)(C(Cl)C4C3O)C152",
                    1.0
                ],
                [
                    "NC1C2(F)C3C(=O)C4C(OP)C41C(N)(F)C32Cl",
                    1.0
                ],
                [
                    "NC1C(F)C2POC34NC(F)(CCl)C13C4C2=O",
                    1.0
                ],
                [
                    "NC1C(F)C2POC34NC(F)(CCl)C13C41OC21",
                    1.0
                ],
                [
                    "NC1C(F)C2POC34NC(F)(C(Cl)C3C2=O)C14",
                    1.0
                ],
                [
                    "NC1C(F)C2C(=O)C3C4(OP)NC(F)(C2Cl)C134",
                    1.0
                ],
                [
                    "NC1C(F)C2C(=O)C3(C2Cl)C2(OP)NC(F)C123",
                    1.0
                ],
                [
                    "NC1C(F)C2(PO)C(=O)C3C4N3C(Cl)C(F)C142",
                    1.0
                ],
                [
                    "NC1C(F)C2(P)C(Cl)C3(F)NC4(O)C5(OC25)C134",
                    1.0
                ],
                [
                    "NC1C(F)=C2CC3C4(OP2)N(O)C(F)(CCl)C134",
                    1.0
                ],
                [
                    "NC1C#CC(F)C2C3(Cl)POCN(O)C12C3F",
                    1.0
                ],
                [
                    "NC12OPC34C5C(C1C(F)C(O)F)C53C24NCl",
                    1.0
                ],
                [
                    "NC12OP3CC4(F)C(F)(CCl)C15C2(CO)NC345",
                    1.0
                ],
                [
                    "NC12OP3CC(F)C34N3C(O)C31C42C(F)CCl",
                    1.0
                ],
                [
                    "NC12OP3C4C(Cl)C(F)C15C3(NC25CO)C4F",
                    1.0
                ],
                [
                    "NC12NC(F)C1P1OCC3(CCl)C(=O)C13C2F",
                    1.0
                ],
                [
                    "NC12CN3C(F)(CCl)C14C1P(CC1(O)F)OC324",
                    1.0
                ],
                [
                    "NC12CN(O)C3(F)C(Cl)PC4C(F)=C(C41)C23O",
                    1.0
                ],
                [
                    "NC12CCC(F)=C3C4(Cl)POC1N(O)C32C4F",
                    1.0
                ],
                [
                    "NC12CCC(F)=C3C4(Cl)PC1(O)N(O)C32C4F",
                    1.0
                ],
                [
                    "NC12CC3C(F)=C3C13C(F)P(CCl)OC2N3O",
                    1.0
                ],
                [
                    "NC12CC3C(F)=C3C13C(F)C(Cl)POC2N3O",
                    1.0
                ],
                [
                    "NC12CC34POC15N(O)C(F)(CCl)C25C3C4F",
                    1.0
                ],
                [
                    "NC12CC34PC(Cl)C(F)C1(C3C4F)C21NOO1",
                    1.0
                ],
                [
                    "NC12CC34C(F)C3C13C(F)C(Cl)P4OC23NO",
                    1.0
                ],
                [
                    "NC12CC34C(F)=C3C1C(F)C(Cl)P4OC2NO",
                    1.0
                ],
                [
                    "NC12CC3(C=C3F)C13OP(CCl)C(F)C2N3O",
                    1.0
                ],
                [
                    "NC12C=C3C(F)=C3C1(C(F)CCl)N(O)C2OP",
                    1.0
                ],
                [
                    "NC12C3POC45C1C4(C2C3F)C(F)(CCl)N5O",
                    1.0
                ],
                [
                    "NC12C3C45OC4C1(PN(C5O)C3(F)CCl)C2F",
                    1.0
                ],
                [
                    "NC12C3C(F)(CCl)NC4OPC1(C1OC431)C2F",
                    1.0
                ],
                [
                    "NC12C3C(=O)C4(PO)C(F)CC41C(F)C(Cl)N32",
                    1.0
                ],
                [
                    "NC12C(NO)OP3C(Cl)C(F)C1C1=C(F)C3C12",
                    1.0
                ],
                [
                    "NC12C(F)OPC1C1ON3C4C1C42C3(F)CCl",
                    1.0
                ],
                [
                    "NC12C(F)C13CC1C4(OP3)N(O)C(F)(CCl)C142",
                    1.0
                ],
                [
                    "NC12C(F)C1(PO)C1ON3C4C1C42C3(F)CCl",
                    1.0
                ],
                [
                    "NC12C(F)C1(P=O)C1ONC(F)(CCl)C23CC13",
                    1.0
                ],
                [
                    "NC12C(F)C(Cl)C3NC1(F)C21C(OP)=C1C3O",
                    1.0
                ],
                [
                    "NC12C(F)=C3CC14C(NO)(OP3)C24C(F)CCl",
                    1.0
                ],
                [
                    "NC1(F)CN=POC2C3C(O)C1C23C(F)=CCl",
                    1.0
                ],
                [
                    "NC1(F)CN=POC2=C(C(O)C1)C2C(F)=CCl",
                    1.0
                ],
                [
                    "NC1(F)CC2C(=O)C3N4C(F)(C2Cl)C1C34OP",
                    1.0
                ],
                [
                    "NC1(F)CC2C(=O)C3C4(OP)NC(F)(C2Cl)C314",
                    1.0
                ],
                [
                    "NC1(F)CC23COP4C1C(N)(Cl)C(F)C42C3=O",
                    1.0
                ],
                [
                    "NC1(F)C2POC3C45OC24C1(N)C35C(F)CCl",
                    1.0
                ],
                [
                    "NC1(F)C(F)C2POC34NC(CCl)C13C4C2=O",
                    1.0
                ],
                [
                    "NC1(F)C(CCl)C(O)C2=C3OP=NC1C32CF",
                    1.0
                ],
                [
                    "NC1(C=O)C23NC(F)(CCl)C12C1C(F)CP1O3",
                    1.0
                ],
                [
                    "NC(F)C(Cl)C12COP3C4NC4C(F)C31C2=O",
                    1.0
                ],
                [
                    "NC(F)(F)C1C2NC2=C2C(=O)C1(COP)C2Cl",
                    1.0
                ],
                [
                    "NC(F)(CN=PO)CC1(O)C2=CC2C(F)=C1Cl",
                    1.0
                ],
                [
                    "N=NC(F)C12CC3C(Cl)C3C(=O)C1(F)C2OP",
                    1.0
                ],
                [
                    "N=C(Cl)C(F)C12C3OP4CC(F)C41NC32CO",
                    1.0
                ],
                [
                    "FCCN1C2P1OC1NC3(F)CC14OC24C3Cl",
                    1.0
                ],
                [
                    "FCC1CC2N3ONC4(F)C(Cl)C5(OP1)C3C245",
                    1.0
                ],
                [
                    "FCC1CC2N3ON4C(F)(CCl)C25C3C45OP1",
                    1.0
                ],
                [
                    "FCC1C2C3OC3C(Cl)C2(F)N2COP3C2N13",
                    1.0
                ],
                [
                    "FCC1C2C3OC34C3N1P3OCNC2(F)C4Cl",
                    1.0
                ],
                [
                    "FCC12POC34C(NCl)C1C2C3C1(F)CON14",
                    1.0
                ],
                [
                    "FC1ON2C1(F)C1C3C4C3C4C(NCl)C12OP",
                    1.0
                ],
                [
                    "FC1ON2C1(F)C1C34CC3C4C(NCl)C12OP",
                    1.0
                ],
                [
                    "FC1ON2C(F)(CCl)C3CC14C=NCC32OP4",
                    1.0
                ],
                [
                    "FC1CP2ONC3(O2)C1C1C2CC3N(Cl)C21F",
                    1.0
                ],
                [
                    "FC1CC23C4N=CN(O4)C2OPC1C(Cl)C3F",
                    1.0
                ],
                [
                    "FC1C2NC3ON4CC15POC4C32C(F)C5Cl",
                    1.0
                ],
                [
                    "FC1C2NC13POC1NC(F)(CCl)C2C12OC32",
                    1.0
                ],
                [
                    "FC1C2N3P4OCN5C(F)(CCl)C25COCC134",
                    1.0
                ],
                [
                    "FC1C2N3CC14OC4C21N(COP3)C1(F)CCl",
                    1.0
                ],
                [
                    "FC1C2COC3C4(NC5(F)C(Cl)NC1C354)OP2",
                    1.0
                ],
                [
                    "FC1C2C3C4OC4C14N2P4OCNC3(F)CCl",
                    1.0
                ],
                [
                    "FC1C2C3C(NCl)C4(OP)C(C123)C1(F)CON14",
                    1.0
                ],
                [
                    "FC12ON3C4OP4C1CC1NC2C1C3(F)CCl",
                    1.0
                ],
                [
                    "FC1(CCl)NCOPN2C3C1C1OC14C2C34F",
                    1.0
                ],
                [
                    "FC1(CCl)NC2OPC3(F)C4NC3C1C21OC41",
                    1.0
                ],
                [
                    "CNC1=C2C(=O)C3POC2(NC(F)CCl)C13F",
                    1.0
                ],
                [
                    "CNC12C3C4(F)C(Cl)C5(CC51F)POC32N4O",
                    1.0
                ],
                [
                    "CNC1(CCl)C(F)C2N=POC3=C(C32)C1(O)F",
                    1.0
                ],
                [
                    "CNC(F)(CCl)C1C2OC23C2N4P(O)C14C23F",
                    1.0
                ],
                [
                    "CNC(F)(CCl)C1C2C3(O)C24N2P(O)C12C34F",
                    1.0
                ],
                [
                    "CNC(F)(CCl)C1=C(O)C2C3N4P(O)C14C23F",
                    1.0
                ],
                [
                    "CNC(C)(F)C1(Cl)C2OC23C2N4P(O)C41C23F",
                    1.0
                ],
                [
                    "CN=CC1C(F)C1C1C2OP=C(Cl)C1(F)N2O",
                    1.0
                ],
                [
                    "CN=CC12POC34C(C(F)(CCl)N3O)C14C2F",
                    1.0
                ],
                [
                    "CN1OP2N3C4C5C(O)C(C1(F)CCl)C32C54F",
                    1.0
                ],
                [
                    "CN1C2C3C4OP1C(C=O)C2(F)N4C3(F)CCl",
                    1.0
                ],
                [
                    "CN1C2=C3C(=O)C(C2F)P1OC3NC(F)CCl",
                    1.0
                ],
                [
                    "CN1C(F)C(Cl)OP2N3CC4(F)C5OC51CC324",
                    1.0
                ],
                [
                    "CN1C(F)C(Cl)=C2C13OC3C(F)C21N(C)P1O",
                    1.0
                ],
                [
                    "CN1C(F)(CCl)C2C3N(P)C4(O)C3(F)C43OC213",
                    1.0
                ],
                [
                    "CN1C(F)(CCl)C2=C(O)CC13C(F)C21N3P1O",
                    1.0
                ],
                [
                    "CN(C(F)CCl)C12CC34NC5(OP3)C4(F)C15O2",
                    1.0
                ],
                [
                    "CN(C(F)CCl)C12CC34N(C5C3(F)C51O2)P4O",
                    1.0
                ],
                [
                    "CCP1OC23N4OC5NC2(C1F)C53C4(F)CCl",
                    1.0
                ],
                [
                    "CC1POC23N4OC5NC2(C1F)C53C4(F)CCl",
                    1.0
                ],
                [
                    "CC1N(Cl)C2(F)C3C4C(F)C5(OC41NOP5)C32",
                    1.0
                ],
                [
                    "CC12POC3NOC4NC5C43C(F)C1(Cl)C52F",
                    1.0
                ],
                [
                    "CC12POC3NOC4N5C(C1F)C34C5(F)C2Cl",
                    1.0
                ],
                [
                    "CC12POC34NOC5NC3(C1F)C54C(F)C2Cl",
                    1.0
                ],
                [
                    "CC12POC34N5OC1C3(C5(F)CCl)C4(N)C2F",
                    1.0
                ],
                [
                    "CC12OC13C(O)(P)C1(F)NNC13C2C(F)=CCl",
                    1.0
                ],
                [
                    "CC12OC13C(O)(P)C1(F)NNC13C21C(F)C1Cl",
                    1.0
                ],
                [
                    "CC12NC34PC(OC15N(O)C(F)(CCl)C325)C4F",
                    1.0
                ],
                [
                    "CC12NC34C(F)CP3OC13N(O)C(F)(CCl)C423",
                    1.0
                ],
                [
                    "CC12N3PC4OC15N(O)C(F)(CCl)C25C3C4F",
                    1.0
                ],
                [
                    "CC12C3PC4(O)C3(O)C13NN(C2(F)CCl)C43F",
                    1.0
                ],
                [
                    "CC12C3OC34C(P)C3(F)N(N(O)C431)C2(F)CCl",
                    1.0
                ],
                [
                    "CC12C3OC34C(OP)C3(F)N(NC431)C2(F)CCl",
                    1.0
                ],
                [
                    "CC12C3OC34C(O)(P)C3(F)N(NC143)C2(F)CCl",
                    1.0
                ],
                [
                    "CC12C3C4C(F)(CCl)N5OC(N)C45OP1C32F",
                    1.0
                ],
                [
                    "CC12C3C4C(CN(Cl)C31F)NOP1OC12C4F",
                    1.0
                ],
                [
                    "CC1(F)NPOC23NC4(F)C(Cl)C1C(=O)C2C43",
                    1.0
                ],
                [
                    "CC1(F)N(O)C23OP2C2CC4N(Cl)C(C2F)C413",
                    1.0
                ],
                [
                    "CC1(F)N(O)C2(OP)C34CC5C(C5(F)N3Cl)C142",
                    1.0
                ],
                [
                    "CC1(F)CC2C3(F)P4OC(C(Cl)N=CC243)N1O",
                    1.0
                ],
                [
                    "CC1(F)C2POC34NOC2(Cl)C(F)C32CNC142",
                    1.0
                ],
                [
                    "CC1(F)C2POC34N(O)C35CN(C2(Cl)CF)C154",
                    1.0
                ],
                [
                    "CC1(F)C2POC3(NO)C45CN(C2(Cl)C4F)C135",
                    1.0
                ],
                [
                    "CC1(F)C2C3N(P)C4(O)C3(F)C43OC23N1CCl",
                    1.0
                ],
                [
                    "CC1(F)C2C3C45CC(N(Cl)C34F)C2(OP)N1O5",
                    1.0
                ],
                [
                    "CC1(F)C2C(OP)(C3C4C5C42C5(F)N3Cl)N1O",
                    1.0
                ],
                [
                    "CC1(F)C2=C(Cl)C(F)C34CNC13C4(NO)OP2",
                    1.0
                ],
                [
                    "CC1(C(F)=CCl)C2=C1C(O)NC(F)CN=PO2",
                    1.0
                ],
                [
                    "CC(O)C12NC34POC15NC(F)(C(Cl)C3F)C452",
                    1.0
                ],
                [
                    "CC(F)C1=POC2(NO)C3N4CC32C(F)C14Cl",
                    1.0
                ],
                [
                    "CC(F)(CCl)N1OC23C4=NCC41OP2C3(C)F",
                    1.0
                ],
                [
                    "CC(F)(CCl)N(O)C12CN=C1C13CC1(F)P3O2",
                    1.0
                ],
                [
                    "C=NC(C)(F)C(Cl)C1OC12C1N3C(P3O)C12F",
                    1.0
                ],
                [
                    "C=CCC1(O)N2OC(Cl)C2(F)P1C1C=NC1F",
                    1.0
                ],
                [
                    "C=CC1(P2C(C)(O)N(O)C2(F)CCl)C2=NC21F",
                    1.0
                ],
                [
                    "C=C1CC2(O)N(O)C(F)(CCl)P2C12C=NC2F",
                    1.0
                ]
            ],
            "execution_time": 5.991502285003662,
            "number_scoring_function_calls": 1000,
            "metadata": {
                "top_250": 1.0,
                "internal_similarity_max": 0.6086956521739131,
                "internal_similarity_mean": 0.13476695902623284,
                "internal_similarity_histogram_density": [
                    [
                        1.97408,
                        7.2704,
                        0.6803199999999998,
                        0.056320000000000016,
                        0.016640000000000002,
                        0.0019199999999999983,
                        0.0003200000000000001,
                        0.0,
                        0.0,
                        0.0
                    ]
                ],
                "internal_similarity_histogram_bins": [
                    [
                        0.0,
                        0.1,
                        0.2,
                        0.30000000000000004,
                        0.4,
                        0.5,
                        0.6000000000000001,
                        0.7000000000000001,
                        0.8,
                        0.9,
                        1.0
                    ]
                ]
            }
        },
        {
            "benchmark_name": "Median molecules 1",
            "score": 0.4442492799945155,
            "optimized_molecules": [
                [
                    "CC(C)C1CCC2(C)C(=O)CC(CC1O)C2(C)C",
                    0.4738035414793428
                ],
                [
                    "CC(C)C1CCC2CC(=O)C(C)(CCC1O)C2(C)C",
                    0.46032847487588874
                ],
                [
                    "CC(C)C1CC(=O)C2(C)CCC(CC1O)C2(C)C",
                    0.458682472293863
                ],
                [
                    "CC1CCC2CC(=O)C(C)(CC(C(C)C)C(O)C1)C2(C)C",
                    0.44801076831712416
                ],
                [
                    "CC(C)C1CCC2CC(=O)C(C)(CC1O)C2(C)C",
                    0.4468887036332465
                ],
                [
                    "CC(C)C1CCC2(C)C(=O)CC(CCC1O)C2(C)C",
                    0.44585082870893744
                ],
                [
                    "CC(C)C1CC2CC(=O)C(C)(CCC1O)C2(C)C",
                    0.443613573862942
                ],
                [
                    "CC(C)C1CCCC2(C)C(=O)CC(CC1O)C2(C)C",
                    0.43513363202883826
                ],
                [
                    "CC(C)C1CCC2(C)C(=O)CC(CC1O)C2(C)S",
                    0.42047525605008473
                ],
                [
                    "CC(C)C1CCC2(C)C(=O)CC(CC1O)C2(C)P",
                    0.42047525605008473
                ],
                [
                    "CC(C)C1CCC2(C)C(=O)CC(CC1O)C2(C)O",
                    0.42047525605008473
                ],
                [
                    "CC(C)C1CCC2(C)C(=O)CC(CC1O)C2(C)N",
                    0.42047525605008473
                ],
                [
                    "CC(C)C1CCC2(C)C(=O)CC(CC1O)C2(C)F",
                    0.42047525605008473
                ],
                [
                    "CC(C)C1CCC2(C)C(=O)CC(CC1O)C2(C)Cl",
                    0.42047525605008473
                ],
                [
                    "CC(C)C1CCC2(C)C(=O)CC(CC1O)C2(C)Br",
                    0.42047525605008473
                ],
                [
                    "CC(C)C1CC2(C)C(=O)CC(CCC1O)C2(C)C",
                    0.4184137043778615
                ],
                [
                    "CC(C)C1CCC2(C)C(=O)CC(CC(O)C1C)C2(C)C",
                    0.4183300132670378
                ],
                [
                    "CC1CCC2CC(=O)C(C)(CCC(O)C1)C2(C)C",
                    0.41753340038353265
                ],
                [
                    "CC(C)C1CCC2CC(=O)C(C)(CCC1C)C2(C)C",
                    0.4169606805807075
                ],
                [
                    "CC(C)C1CC2(C)C(=O)CC(CC1O)C2(C)C",
                    0.4166352189390347
                ],
                [
                    "CC1CCC2(C)C(=O)CC(C(O)C1)C2(C)C",
                    0.416442466109408
                ],
                [
                    "CC(S)C1CCC2(C)C(=O)CC(CC1O)C2(C)C",
                    0.4135291205802923
                ],
                [
                    "CC(S)C1CC(=O)C2(C)CCC(CC1O)C2(C)C",
                    0.4135291205802923
                ],
                [
                    "CC(P)C1CCC2(C)C(=O)CC(CC1O)C2(C)C",
                    0.4135291205802923
                ],
                [
                    "CC(P)C1CC(=O)C2(C)CCC(CC1O)C2(C)C",
                    0.4135291205802923
                ],
                [
                    "CC(O)C1CCC2(C)C(=O)CC(CC1O)C2(C)C",
                    0.4135291205802923
                ],
                [
                    "CC(O)C1CC(=O)C2(C)CCC(CC1O)C2(C)C",
                    0.4135291205802923
                ],
                [
                    "CC(N)C1CCC2(C)C(=O)CC(CC1O)C2(C)C",
                    0.4135291205802923
                ],
                [
                    "CC(N)C1CC(=O)C2(C)CCC(CC1O)C2(C)C",
                    0.4135291205802923
                ],
                [
                    "CC(F)C1CCC2(C)C(=O)CC(CC1O)C2(C)C",
                    0.4135291205802923
                ],
                [
                    "CC(F)C1CC(=O)C2(C)CCC(CC1O)C2(C)C",
                    0.4135291205802923
                ],
                [
                    "CC(Cl)C1CCC2(C)C(=O)CC(CC1O)C2(C)C",
                    0.4135291205802923
                ],
                [
                    "CC(Cl)C1CC(=O)C2(C)CCC(CC1O)C2(C)C",
                    0.4135291205802923
                ],
                [
                    "CC(C)C1CCC2(C)C(=O)CC(CC1C)C2(C)C",
                    0.4135291205802923
                ],
                [
                    "CC(C)C1CC2CC(=O)C(C)(CCC1C)C2(C)C",
                    0.4135291205802923
                ],
                [
                    "CC(C)C1CC(=O)C2(C)CCC(CC1C)C2(C)C",
                    0.4135291205802923
                ],
                [
                    "CC(Br)C1CCC2(C)C(=O)CC(CC1O)C2(C)C",
                    0.4135291205802923
                ],
                [
                    "CC(Br)C1CC(=O)C2(C)CCC(CC1O)C2(C)C",
                    0.4135291205802923
                ],
                [
                    "CC1CCC2(C)C(=O)CC(C1)C2(C)C",
                    0.4120816918460671
                ],
                [
                    "CC1CCC2CC(=O)C(C)(CC(C(C)S)C(O)C1)C2(C)C",
                    0.41169348479630913
                ],
                [
                    "CC1CCC2CC(=O)C(C)(CC(C(C)P)C(O)C1)C2(C)C",
                    0.41169348479630913
                ],
                [
                    "CC1CCC2CC(=O)C(C)(CC(C(C)O)C(O)C1)C2(C)C",
                    0.41169348479630913
                ],
                [
                    "CC1CCC2CC(=O)C(C)(CC(C(C)N)C(O)C1)C2(C)C",
                    0.41169348479630913
                ],
                [
                    "CC1CCC2CC(=O)C(C)(CC(C(C)F)C(O)C1)C2(C)C",
                    0.41169348479630913
                ],
                [
                    "CC1CCC2CC(=O)C(C)(CC(C(C)Cl)C(O)C1)C2(C)C",
                    0.41169348479630913
                ],
                [
                    "CC1CCC2CC(=O)C(C)(CC(C(C)Br)C(O)C1)C2(C)C",
                    0.41169348479630913
                ],
                [
                    "CC1CCC(O)C(C(C)C)CC2(C)C(=O)CC(C1)C2(C)C",
                    0.41169348479630913
                ],
                [
                    "CC(C)C1CCCC2CC(=O)C(C)(CC1O)C2(C)C",
                    0.40941973703376455
                ],
                [
                    "CC(C)C1CCC2(C)C(=O)CC(C(C)CC1O)C2(C)C",
                    0.40861858377396965
                ],
                [
                    "CC(C)C1CCC2CC(=O)C(C)(CC(O)C1C)C2(C)C",
                    0.4080010919607474
                ],
                [
                    "CC(C)C1CCC2CC(=O)C(C)(C(C)CC1O)C2(C)C",
                    0.4080010919607474
                ],
                [
                    "CC(C)C1CCC2(C)C(=O)CC(CC1O)C2(S)S",
                    0.4074074074074074
                ],
                [
                    "CC(C)C1CCC2(C)C(=O)CC(CC1O)C2(S)Cl",
                    0.4074074074074074
                ],
                [
                    "CC(C)C1CCC2(C)C(=O)CC(CC1O)C2(S)Br",
                    0.4074074074074074
                ],
                [
                    "CC(C)C1CCC2(C)C(=O)CC(CC1O)C2(P)S",
                    0.4074074074074074
                ],
                [
                    "CC(C)C1CCC2(C)C(=O)CC(CC1O)C2(P)P",
                    0.4074074074074074
                ],
                [
                    "CC(C)C1CCC2(C)C(=O)CC(CC1O)C2(P)Cl",
                    0.4074074074074074
                ],
                [
                    "CC(C)C1CCC2(C)C(=O)CC(CC1O)C2(P)Br",
                    0.4074074074074074
                ],
                [
                    "CC(C)C1CCC2(C)C(=O)CC(CC1O)C2(O)S",
                    0.4074074074074074
                ],
                [
                    "CC(C)C1CCC2(C)C(=O)CC(CC1O)C2(O)P",
                    0.4074074074074074
                ],
                [
                    "CC(C)C1CCC2(C)C(=O)CC(CC1O)C2(O)O",
                    0.4074074074074074
                ],
                [
                    "CC(C)C1CCC2(C)C(=O)CC(CC1O)C2(O)F",
                    0.4074074074074074
                ],
                [
                    "CC(C)C1CCC2(C)C(=O)CC(CC1O)C2(O)Cl",
                    0.4074074074074074
                ],
                [
                    "CC(C)C1CCC2(C)C(=O)CC(CC1O)C2(O)Br",
                    0.4074074074074074
                ],
                [
                    "CC(C)C1CCC2(C)C(=O)CC(CC1O)C2(N)S",
                    0.4074074074074074
                ],
                [
                    "CC(C)C1CCC2(C)C(=O)CC(CC1O)C2(N)P",
                    0.4074074074074074
                ],
                [
                    "CC(C)C1CCC2(C)C(=O)CC(CC1O)C2(N)O",
                    0.4074074074074074
                ],
                [
                    "CC(C)C1CCC2(C)C(=O)CC(CC1O)C2(N)N",
                    0.4074074074074074
                ],
                [
                    "CC(C)C1CCC2(C)C(=O)CC(CC1O)C2(N)F",
                    0.4074074074074074
                ],
                [
                    "CC(C)C1CCC2(C)C(=O)CC(CC1O)C2(N)Cl",
                    0.4074074074074074
                ],
                [
                    "CC(C)C1CCC2(C)C(=O)CC(CC1O)C2(N)Br",
                    0.4074074074074074
                ],
                [
                    "CC(C)C1CCC2(C)C(=O)CC(CC1O)C2(F)S",
                    0.4074074074074074
                ],
                [
                    "CC(C)C1CCC2(C)C(=O)CC(CC1O)C2(F)P",
                    0.4074074074074074
                ],
                [
                    "CC(C)C1CCC2(C)C(=O)CC(CC1O)C2(F)F",
                    0.4074074074074074
                ],
                [
                    "CC(C)C1CCC2(C)C(=O)CC(CC1O)C2(F)Cl",
                    0.4074074074074074
                ],
                [
                    "CC(C)C1CCC2(C)C(=O)CC(CC1O)C2(F)Br",
                    0.4074074074074074
                ],
                [
                    "CC(C)C1CCC2(C)C(=O)CC(CC1O)C2(Cl)Cl",
                    0.4074074074074074
                ],
                [
                    "CC(C)C1CCC2(C)C(=O)CC(CC1O)C2(Cl)Br",
                    0.4074074074074074
                ],
                [
                    "CC(C)C1CCC2(C)C(=O)CC(CC1O)C2(Br)Br",
                    0.4074074074074074
                ],
                [
                    "CC(C)C1CC(=O)C2(C)CCC(CC1O)C2(C)S",
                    0.40705611735461583
                ],
                [
                    "CC(C)C1CC(=O)C2(C)CCC(CC1O)C2(C)P",
                    0.40705611735461583
                ],
                [
                    "CC(C)C1CC(=O)C2(C)CCC(CC1O)C2(C)O",
                    0.40705611735461583
                ],
                [
                    "CC(C)C1CC(=O)C2(C)CCC(CC1O)C2(C)N",
                    0.40705611735461583
                ],
                [
                    "CC(C)C1CC(=O)C2(C)CCC(CC1O)C2(C)F",
                    0.40705611735461583
                ],
                [
                    "CC(C)C1CC(=O)C2(C)CCC(CC1O)C2(C)Cl",
                    0.40705611735461583
                ],
                [
                    "CC(C)C1CC(=O)C2(C)CCC(CC1O)C2(C)Br",
                    0.40705611735461583
                ],
                [
                    "CC(C)C1CCC2(C)C(=O)CC(CC1O)C21C(C)C1(C)C",
                    0.40648479068406884
                ],
                [
                    "CC(C)C1CCC2(C)C(=O)CC2CC1O",
                    0.40645603468907804
                ],
                [
                    "CC1CCC2(C)C(=O)CC(C(C(C)C)C1)C2(C)C",
                    0.4059989714705751
                ],
                [
                    "CC1CCC(O)CCC2(C)C(=O)CC(C1)C2(C)C",
                    0.4058888551215276
                ],
                [
                    "CC1CCC2(C)C(=O)CC(CC1O)C2(C)C",
                    0.40542185821300153
                ],
                [
                    "CC1CC2CC(=O)C(C)(CCC1O)C2(C)C",
                    0.40542185821300153
                ],
                [
                    "CC1CC(=O)C2(C)CCC(CC1O)C2(C)C",
                    0.40542185821300153
                ],
                [
                    "CC1CCC2CC(=O)C(C)(CC(O)C1)C2(C)C",
                    0.4049619353670292
                ],
                [
                    "CC(C)C1CCC2(C)C(=O)CC(CC(O)C1S)C2(C)C",
                    0.40488816508945796
                ],
                [
                    "CC(C)C1CCC2(C)C(=O)CC(CC(O)C1O)C2(C)C",
                    0.40488816508945796
                ],
                [
                    "CC(C)C1CCC2(C)C(=O)CC(CC(O)C1N)C2(C)C",
                    0.40488816508945796
                ],
                [
                    "CC(C)C1CCC2(C)C(=O)CC(CC(O)C1F)C2(C)C",
                    0.40488816508945796
                ],
                [
                    "CC(C)C1CCC2(C)C(=O)CC(CC(O)C1Cl)C2(C)C",
                    0.40488816508945796
                ],
                [
                    "CC(C)C1CCC2(C)C(=O)CC(CC(O)C1Br)C2(C)C",
                    0.40488816508945796
                ]
            ],
            "execution_time": 183836.44923734665,
            "number_scoring_function_calls": 15142806,
            "metadata": {
                "top_1": 0.4738035414793428,
                "top_10": 0.44532625073003523,
                "top_100": 0.4136180477741687,
                "internal_similarity_max": 0.8888888888888888,
                "internal_similarity_mean": 0.5562249775708317,
                "internal_similarity_histogram_density": [
                    [
                        0.1,
                        0.0,
                        0.0,
                        0.3560000000000001,
                        2.7200000000000006,
                        3.497999999999997,
                        2.2460000000000004,
                        1.0000000000000002,
                        0.08000000000000003,
                        0.0
                    ]
                ],
                "internal_similarity_histogram_bins": [
                    [
                        0.0,
                        0.1,
                        0.2,
                        0.30000000000000004,
                        0.4,
                        0.5,
                        0.6000000000000001,
                        0.7000000000000001,
                        0.8,
                        0.9,
                        1.0
                    ]
                ]
            }
        },
        {
            "benchmark_name": "Median molecules 2",
            "score": 0.4100717086679538,
            "optimized_molecules": [
                [
                    "CCCc1nn(C)c2c(=O)[nH]c(-c3cc(S(=O)(=O)N4CCN(C)C(c5ccc6c(c5)OCO6)C(=S)C4)ccc3OCC)nc12",
                    0.41276854016057085
                ],
                [
                    "CCCc1nn(C)c2c(=O)[nH]c(-c3cc(S(=O)(=O)N4CCN(C)C(c5ccc6c(c5)OCO6)C(=P)C4)ccc3OCC)nc12",
                    0.41276854016057085
                ],
                [
                    "C=C1CN(S(=O)(=O)c2ccc(OCC)c(-c3nc4c(CCC)nn(C)c4c(=O)[nH]3)c2)CCN(C)C1c1ccc2c(c1)OCO2",
                    0.41276854016057085
                ],
                [
                    "CCCc1nn(C)c2c(=O)[nH]c(-c3cc(S(=O)(=O)N4CC(=S)C(c5ccc6c(c5)OCO6)N(C)C4)ccc3OCC)nc12",
                    0.41066625019892805
                ],
                [
                    "CCCc1nn(C)c2c(=O)[nH]c(-c3cc(S(=O)(=O)N4CC(=P)C(c5ccc6c(c5)OCO6)N(C)C4)ccc3OCC)nc12",
                    0.41066625019892805
                ],
                [
                    "C=C1CN(S(=O)(=O)c2ccc(OCC)c(-c3nc4c(CCC)nn(C)c4c(=O)[nH]3)c2)CN(C)C1c1ccc2c(c1)OCO2",
                    0.41066625019892805
                ],
                [
                    "CCCc1nn(C)c2c(=O)[nH]c(-c3cc(S(=O)(=O)N4CCN5C=C(C4)C5c4ccc5c(c4)OCO5)ccc3OCC)nc12",
                    0.4106523292414583
                ],
                [
                    "CCCc1nn(C)c2c(=O)[nH]c(-c3cc(S(=O)(=O)N4CC5=CN(C4)C5c4ccc5c(c4)OCO5)ccc3OCC)nc12",
                    0.41061105350216
                ],
                [
                    "C=C1CCN(S(=O)(=O)c2ccc(OCC)c(-c3nc4c(CCC)nn(C)c4c(=O)[nH]3)c2)CCN(C)C1c1ccc2c(c1)OCO2",
                    0.4092499643923867
                ],
                [
                    "CCCc1nn(C)c2c(=O)[nH]c(-c3cc(S(=O)(=O)N4CC(=O)N5C6CC6=C(C4)C5c4ccc5c(c4)OCO5)ccc3OCC)nc12",
                    0.40881229942328573
                ],
                [
                    "CCCc1nn(C)c2c(=O)[nH]c(-c3cc(S(=O)(=O)N4CC(=O)N5C6CC(=C6C5c5ccc6c(c5)OCO6)C4)ccc3OCC)nc12",
                    0.40881229942328573
                ],
                [
                    "CCCc1nn(C)c2c(=O)[nH]c(-c3cc(S(=O)(=O)N4CCC(c5ccc6c(c5)OCO6)N(C)CC4)ccc3OCC)nc12",
                    0.40873985992605305
                ],
                [
                    "CCCc1nn(C)c2c(=O)[nH]c(-c3cc(S(=O)(=O)N4CCN(C)C(c5ccc6c(c5)OCO6)C4)ccc3OCC)nc12",
                    0.4079238690083448
                ],
                [
                    "CCCc1nn(C)c2c(=O)[nH]c(-c3cc(S(=O)(=O)N4CCC5=CN(CC4)C5c4ccc5c(c4)OCO5)ccc3OCC)nc12",
                    0.4073175815400313
                ],
                [
                    "CCCc1nn(C)c2c(=O)[nH]c(-c3cc(S(=O)(=O)N4CCN5[SH]=C(C4)C5c4ccc5c(c4)OCO5)ccc3OCC)nc12",
                    0.40629221742536237
                ],
                [
                    "CCCc1nn(C)c2c(=O)[nH]c(-c3cc(S(=O)(=O)N4CCN5P=C(C4)C5c4ccc5c(c4)OCO5)ccc3OCC)nc12",
                    0.40629221742536237
                ],
                [
                    "CCCc1nn(C)c2c(=O)[nH]c(-c3cc(S(=O)(=O)N4CCN5N=C(C4)C5c4ccc5c(c4)OCO5)ccc3OCC)nc12",
                    0.40629221742536237
                ],
                [
                    "CCCc1nn(C)c2c(=O)[nH]c(-c3cc(S(=O)(=O)N4CCN(S)C(c5ccc6c(c5)OCO6)C(=S)C4)ccc3OCC)nc12",
                    0.40629221742536237
                ],
                [
                    "CCCc1nn(C)c2c(=O)[nH]c(-c3cc(S(=O)(=O)N4CCN(S)C(c5ccc6c(c5)OCO6)C(=P)C4)ccc3OCC)nc12",
                    0.40629221742536237
                ],
                [
                    "CCCc1nn(C)c2c(=O)[nH]c(-c3cc(S(=O)(=O)N4CCN(P)C(c5ccc6c(c5)OCO6)C(=S)C4)ccc3OCC)nc12",
                    0.40629221742536237
                ],
                [
                    "CCCc1nn(C)c2c(=O)[nH]c(-c3cc(S(=O)(=O)N4CCN(P)C(c5ccc6c(c5)OCO6)C(=P)C4)ccc3OCC)nc12",
                    0.40629221742536237
                ],
                [
                    "CCCc1nn(C)c2c(=O)[nH]c(-c3cc(S(=O)(=O)N4CCN(O)C(c5ccc6c(c5)OCO6)C(=S)C4)ccc3OCC)nc12",
                    0.40629221742536237
                ],
                [
                    "CCCc1nn(C)c2c(=O)[nH]c(-c3cc(S(=O)(=O)N4CCN(O)C(c5ccc6c(c5)OCO6)C(=P)C4)ccc3OCC)nc12",
                    0.40629221742536237
                ],
                [
                    "CCCc1nn(C)c2c(=O)[nH]c(-c3cc(S(=O)(=O)N4CCN(N)C(c5ccc6c(c5)OCO6)C(=S)C4)ccc3OCC)nc12",
                    0.40629221742536237
                ],
                [
                    "CCCc1nn(C)c2c(=O)[nH]c(-c3cc(S(=O)(=O)N4CCN(N)C(c5ccc6c(c5)OCO6)C(=P)C4)ccc3OCC)nc12",
                    0.40629221742536237
                ],
                [
                    "CCCc1nn(C)c2c(=O)[nH]c(-c3cc(S(=O)(=O)N4CCN(F)C(c5ccc6c(c5)OCO6)C(=S)C4)ccc3OCC)nc12",
                    0.40629221742536237
                ],
                [
                    "CCCc1nn(C)c2c(=O)[nH]c(-c3cc(S(=O)(=O)N4CCN(F)C(c5ccc6c(c5)OCO6)C(=P)C4)ccc3OCC)nc12",
                    0.40629221742536237
                ],
                [
                    "CCCc1nn(C)c2c(=O)[nH]c(-c3cc(S(=O)(=O)N4CCN(Cl)C(c5ccc6c(c5)OCO6)C(=S)C4)ccc3OCC)nc12",
                    0.40629221742536237
                ],
                [
                    "CCCc1nn(C)c2c(=O)[nH]c(-c3cc(S(=O)(=O)N4CCN(Cl)C(c5ccc6c(c5)OCO6)C(=P)C4)ccc3OCC)nc12",
                    0.40629221742536237
                ],
                [
                    "CCCc1nn(C)c2c(=O)[nH]c(-c3cc(S(=O)(=O)N4CCN(Br)C(c5ccc6c(c5)OCO6)C(=S)C4)ccc3OCC)nc12",
                    0.40629221742536237
                ],
                [
                    "CCCc1nn(C)c2c(=O)[nH]c(-c3cc(S(=O)(=O)N4CCN(Br)C(c5ccc6c(c5)OCO6)C(=P)C4)ccc3OCC)nc12",
                    0.40629221742536237
                ],
                [
                    "C=C1CN(S(=O)(=O)c2ccc(OCC)c(-c3nc4c(CCC)nn(C)c4c(=O)[nH]3)c2)CCN(S)C1c1ccc2c(c1)OCO2",
                    0.40629221742536237
                ],
                [
                    "C=C1CN(S(=O)(=O)c2ccc(OCC)c(-c3nc4c(CCC)nn(C)c4c(=O)[nH]3)c2)CCN(P)C1c1ccc2c(c1)OCO2",
                    0.40629221742536237
                ],
                [
                    "C=C1CN(S(=O)(=O)c2ccc(OCC)c(-c3nc4c(CCC)nn(C)c4c(=O)[nH]3)c2)CCN(O)C1c1ccc2c(c1)OCO2",
                    0.40629221742536237
                ],
                [
                    "C=C1CN(S(=O)(=O)c2ccc(OCC)c(-c3nc4c(CCC)nn(C)c4c(=O)[nH]3)c2)CCN(N)C1c1ccc2c(c1)OCO2",
                    0.40629221742536237
                ],
                [
                    "C=C1CN(S(=O)(=O)c2ccc(OCC)c(-c3nc4c(CCC)nn(C)c4c(=O)[nH]3)c2)CCN(F)C1c1ccc2c(c1)OCO2",
                    0.40629221742536237
                ],
                [
                    "C=C1CN(S(=O)(=O)c2ccc(OCC)c(-c3nc4c(CCC)nn(C)c4c(=O)[nH]3)c2)CCN(Cl)C1c1ccc2c(c1)OCO2",
                    0.40629221742536237
                ],
                [
                    "C=C1CN(S(=O)(=O)c2ccc(OCC)c(-c3nc4c(CCC)nn(C)c4c(=O)[nH]3)c2)CCN(Br)C1c1ccc2c(c1)OCO2",
                    0.40629221742536237
                ],
                [
                    "CCCc1nn(C)c2c(=O)[nH]c(-c3cc(S(=O)(=O)N4CCN(C)C(c5ccc6c(c5)OCO6)C(=[SH]S)C4)ccc3OCC)nc12",
                    0.40627533800324617
                ],
                [
                    "CCCc1nn(C)c2c(=O)[nH]c(-c3cc(S(=O)(=O)N4CCN(C)C(c5ccc6c(c5)OCO6)C(=[SH]P)C4)ccc3OCC)nc12",
                    0.40627533800324617
                ],
                [
                    "CCCc1nn(C)c2c(=O)[nH]c(-c3cc(S(=O)(=O)N4CCN(C)C(c5ccc6c(c5)OCO6)C(=[SH]O)C4)ccc3OCC)nc12",
                    0.40627533800324617
                ],
                [
                    "CCCc1nn(C)c2c(=O)[nH]c(-c3cc(S(=O)(=O)N4CCN(C)C(c5ccc6c(c5)OCO6)C(=[SH]N)C4)ccc3OCC)nc12",
                    0.40627533800324617
                ],
                [
                    "CCCc1nn(C)c2c(=O)[nH]c(-c3cc(S(=O)(=O)N4CCN(C)C(c5ccc6c(c5)OCO6)C(=[SH]F)C4)ccc3OCC)nc12",
                    0.40627533800324617
                ],
                [
                    "CCCc1nn(C)c2c(=O)[nH]c(-c3cc(S(=O)(=O)N4CCN(C)C(c5ccc6c(c5)OCO6)C(=[SH]Cl)C4)ccc3OCC)nc12",
                    0.40627533800324617
                ],
                [
                    "CCCc1nn(C)c2c(=O)[nH]c(-c3cc(S(=O)(=O)N4CCN(C)C(c5ccc6c(c5)OCO6)C(=[SH]C)C4)ccc3OCC)nc12",
                    0.40627533800324617
                ],
                [
                    "CCCc1nn(C)c2c(=O)[nH]c(-c3cc(S(=O)(=O)N4CCN(C)C(c5ccc6c(c5)OCO6)C(=[SH]Br)C4)ccc3OCC)nc12",
                    0.40627533800324617
                ],
                [
                    "CCCc1nn(C)c2c(=O)[nH]c(-c3cc(S(=O)(=O)N4CCN(C)C(c5ccc6c(c5)OCO6)C(=[SH]#[SH])C4)ccc3OCC)nc12",
                    0.40627533800324617
                ],
                [
                    "CCCc1nn(C)c2c(=O)[nH]c(-c3cc(S(=O)(=O)N4CCN(C)C(c5ccc6c(c5)OCO6)C(=[SH]#P)C4)ccc3OCC)nc12",
                    0.40627533800324617
                ],
                [
                    "CCCc1nn(C)c2c(=O)[nH]c(-c3cc(S(=O)(=O)N4CCN(C)C(c5ccc6c(c5)OCO6)C(=[SH]#N)C4)ccc3OCC)nc12",
                    0.40627533800324617
                ],
                [
                    "CCCc1nn(C)c2c(=O)[nH]c(-c3cc(S(=O)(=O)N4CCN(C)C(c5ccc6c(c5)OCO6)C(=S=S)C4)ccc3OCC)nc12",
                    0.40627533800324617
                ],
                [
                    "CCCc1nn(C)c2c(=O)[nH]c(-c3cc(S(=O)(=O)N4CCN(C)C(c5ccc6c(c5)OCO6)C(=S=P)C4)ccc3OCC)nc12",
                    0.40627533800324617
                ],
                [
                    "CCCc1nn(C)c2c(=O)[nH]c(-c3cc(S(=O)(=O)N4CCN(C)C(c5ccc6c(c5)OCO6)C(=S=O)C4)ccc3OCC)nc12",
                    0.40627533800324617
                ],
                [
                    "CCCc1nn(C)c2c(=O)[nH]c(-c3cc(S(=O)(=O)N4CCN(C)C(c5ccc6c(c5)OCO6)C(=S=N)C4)ccc3OCC)nc12",
                    0.40627533800324617
                ],
                [
                    "CCCc1nn(C)c2c(=O)[nH]c(-c3cc(S(=O)(=O)N4CCN(C)C(c5ccc6c(c5)OCO6)C(=PS)C4)ccc3OCC)nc12",
                    0.40627533800324617
                ],
                [
                    "CCCc1nn(C)c2c(=O)[nH]c(-c3cc(S(=O)(=O)N4CCN(C)C(c5ccc6c(c5)OCO6)C(=PP)C4)ccc3OCC)nc12",
                    0.40627533800324617
                ],
                [
                    "CCCc1nn(C)c2c(=O)[nH]c(-c3cc(S(=O)(=O)N4CCN(C)C(c5ccc6c(c5)OCO6)C(=PO)C4)ccc3OCC)nc12",
                    0.40627533800324617
                ],
                [
                    "CCCc1nn(C)c2c(=O)[nH]c(-c3cc(S(=O)(=O)N4CCN(C)C(c5ccc6c(c5)OCO6)C(=PN)C4)ccc3OCC)nc12",
                    0.40627533800324617
                ],
                [
                    "CCCc1nn(C)c2c(=O)[nH]c(-c3cc(S(=O)(=O)N4CCN(C)C(c5ccc6c(c5)OCO6)C(=PF)C4)ccc3OCC)nc12",
                    0.40627533800324617
                ],
                [
                    "CCCc1nn(C)c2c(=O)[nH]c(-c3cc(S(=O)(=O)N4CCN(C)C(c5ccc6c(c5)OCO6)C(=PCl)C4)ccc3OCC)nc12",
                    0.40627533800324617
                ],
                [
                    "CCCc1nn(C)c2c(=O)[nH]c(-c3cc(S(=O)(=O)N4CCN(C)C(c5ccc6c(c5)OCO6)C(=PC)C4)ccc3OCC)nc12",
                    0.40627533800324617
                ],
                [
                    "CCCc1nn(C)c2c(=O)[nH]c(-c3cc(S(=O)(=O)N4CCN(C)C(c5ccc6c(c5)OCO6)C(=PBr)C4)ccc3OCC)nc12",
                    0.40627533800324617
                ],
                [
                    "CCCc1nn(C)c2c(=O)[nH]c(-c3cc(S(=O)(=O)N4CCN(C)C(c5ccc6c(c5)OCO6)C(=CS)C4)ccc3OCC)nc12",
                    0.40627533800324617
                ],
                [
                    "CCCc1nn(C)c2c(=O)[nH]c(-c3cc(S(=O)(=O)N4CCN(C)C(c5ccc6c(c5)OCO6)C(=CP)C4)ccc3OCC)nc12",
                    0.40627533800324617
                ],
                [
                    "CCCc1nn(C)c2c(=O)[nH]c(-c3cc(S(=O)(=O)N4CCN(C)C(c5ccc6c(c5)OCO6)C(=CO)C4)ccc3OCC)nc12",
                    0.40627533800324617
                ],
                [
                    "CCCc1nn(C)c2c(=O)[nH]c(-c3cc(S(=O)(=O)N4CCN(C)C(c5ccc6c(c5)OCO6)C(=CN)C4)ccc3OCC)nc12",
                    0.40627533800324617
                ],
                [
                    "CCCc1nn(C)c2c(=O)[nH]c(-c3cc(S(=O)(=O)N4CCN(C)C(c5ccc6c(c5)OCO6)C(=CF)C4)ccc3OCC)nc12",
                    0.40627533800324617
                ],
                [
                    "CCCc1nn(C)c2c(=O)[nH]c(-c3cc(S(=O)(=O)N4CCN(C)C(c5ccc6c(c5)OCO6)C(=CCl)C4)ccc3OCC)nc12",
                    0.40627533800324617
                ],
                [
                    "CCCc1nn(C)c2c(=O)[nH]c(-c3cc(S(=O)(=O)N4CCN(C)C(c5ccc6c(c5)OCO6)C(=CBr)C4)ccc3OCC)nc12",
                    0.40627533800324617
                ],
                [
                    "CCCc1nn(C)c2c(=O)[nH]c(-c3cc(S(=O)(=O)N4CCN(C)C(c5ccc6c(c5)OCO6)C(=C=S)C4)ccc3OCC)nc12",
                    0.40627533800324617
                ],
                [
                    "CCCc1nn(C)c2c(=O)[nH]c(-c3cc(S(=O)(=O)N4CCN(C)C(c5ccc6c(c5)OCO6)C(=C=P)C4)ccc3OCC)nc12",
                    0.40627533800324617
                ],
                [
                    "CCCc1nn(C)c2c(=O)[nH]c(-c3cc(S(=O)(=O)N4CCN(C)C(c5ccc6c(c5)OCO6)C(=C=O)C4)ccc3OCC)nc12",
                    0.40627533800324617
                ],
                [
                    "CCCc1nn(C)c2c(=O)[nH]c(-c3cc(S(=O)(=O)N4CCN(C)C(c5ccc6c(c5)OCO6)C(=C=N)C4)ccc3OCC)nc12",
                    0.40627533800324617
                ],
                [
                    "CC=C1CN(S(=O)(=O)c2ccc(OCC)c(-c3nc4c(CCC)nn(C)c4c(=O)[nH]3)c2)CCN(C)C1c1ccc2c(c1)OCO2",
                    0.40627533800324617
                ],
                [
                    "C=S=C1CN(S(=O)(=O)c2ccc(OCC)c(-c3nc4c(CCC)nn(C)c4c(=O)[nH]3)c2)CCN(C)C1c1ccc2c(c1)OCO2",
                    0.40627533800324617
                ],
                [
                    "C=C=C1CN(S(=O)(=O)c2ccc(OCC)c(-c3nc4c(CCC)nn(C)c4c(=O)[nH]3)c2)CCN(C)C1c1ccc2c(c1)OCO2",
                    0.40627533800324617
                ],
                [
                    "C#[SH]=C1CN(S(=O)(=O)c2ccc(OCC)c(-c3nc4c(CCC)nn(C)c4c(=O)[nH]3)c2)CCN(C)C1c1ccc2c(c1)OCO2",
                    0.40627533800324617
                ],
                [
                    "CCCc1nn(C)c2c(=O)[nH]c(-c3cc(S(=O)(=O)N4CC5=[SH]N(C4)C5c4ccc5c(c4)OCO5)ccc3OCC)nc12",
                    0.40622223185119377
                ],
                [
                    "CCCc1nn(C)c2c(=O)[nH]c(-c3cc(S(=O)(=O)N4CC5=C6C(C4)N6C5c4ccc5c(c4)OCO5)ccc3OCC)nc12",
                    0.40613321929485097
                ],
                [
                    "CCCc1nn(C)c2c(=O)[nH]c(-c3cc(S(=O)(=O)N4CC(=S)C(c5ccc6c(c5)OCO6)N5C(=O)C5C4)ccc3OCC)nc12",
                    0.40597007397530493
                ],
                [
                    "CCCc1nn(C)c2c(=O)[nH]c(-c3cc(S(=O)(=O)N4CC(=P)C(c5ccc6c(c5)OCO6)N5C(=O)C5C4)ccc3OCC)nc12",
                    0.40597007397530493
                ],
                [
                    "C=C1CN(S(=O)(=O)c2ccc(OCC)c(-c3nc4c(CCC)nn(C)c4c(=O)[nH]3)c2)CC2C(=O)N2C1c1ccc2c(c1)OCO2",
                    0.40597007397530493
                ],
                [
                    "CCCc1nn(C)c2c(=O)[nH]c(-c3cc(S(=O)(=O)N4CCN5C(C)C=C(C4)C5c4ccc5c(c4)OCO5)ccc3OCC)nc12",
                    0.40533855331392893
                ],
                [
                    "CCCc1nn(C)c2c(=O)[nH]c(-c3cc(S(=O)(=O)N4CCN5C(c6ccc7c(c6)OCO7)C(=S5C)C4)ccc3OCC)nc12",
                    0.40522044923655387
                ],
                [
                    "CCCc1nn(C)c2c(=O)[nH]c(-c3cc(S(=O)(=O)N4CCN5C(C)=C(C4)C5c4ccc5c(c4)OCO5)ccc3OCC)nc12",
                    0.40522044923655387
                ],
                [
                    "CCCc1nn(C)c2c(=O)[nH]c(-c3cc(S(=O)(=O)N4CC5=S(C)N(C4)C5c4ccc5c(c4)OCO5)ccc3OCC)nc12",
                    0.4051650117304136
                ],
                [
                    "CCCc1nn(C)c2c(=O)[nH]c(-c3cc(S(=O)(=O)N4CC5=C(C)N(C4)C5c4ccc5c(c4)OCO5)ccc3OCC)nc12",
                    0.4051650117304136
                ],
                [
                    "CCCc1nn(C)c2c(=O)[nH]c(-c3cc(S(=O)(=O)N4CC=C5C(C)N(C(=O)C4)C5c4ccc5c(c4)OCO5)ccc3OCC)nc12",
                    0.4049384586323002
                ],
                [
                    "CCCc1nn(C)c2c(=O)[nH]c(-c3cc(S(=O)(=O)N4CC(=O)N5C(C)C=C(C4)C5c4ccc5c(c4)OCO5)ccc3OCC)nc12",
                    0.4049384586323002
                ],
                [
                    "CCCc1nn(C)c2c(=O)[nH]c(-c3cc(S(=O)(=O)N4CCN5C(c6ccc7c(c6)OCO7)C(=CN5C)C4)ccc3OCC)nc12",
                    0.40424920035005746
                ],
                [
                    "CCCc1nn(C)c2c(=O)[nH]c(-c3cc(S(=O)(=O)N4CCN(C)C(c5ccc6c(c5)OCO6)C5=CC5C4)ccc3OCC)nc12",
                    0.40424920035005746
                ],
                [
                    "C=C1C(=O)CN(S(=O)(=O)c2ccc(OCC)c(-c3nc4c(CCC)nn(C)c4c(=O)[nH]3)c2)CCN(C)C1c1ccc2c(c1)OCO2",
                    0.40424920035005746
                ],
                [
                    "CCCc1nn(C)c2c(=O)[nH]c(-c3cc(S(=O)(=O)N4CC5=CC(C4)N(C)C5c4ccc5c(c4)OCO5)ccc3OCC)nc12",
                    0.40416938286788284
                ],
                [
                    "CCCc1nn(C)c2c(=O)[nH]c(-c3cc(S(=O)(=O)N4CC(=O)N(C)C(c5ccc6c(c5)OCO6)C(=S)C4)ccc3OCC)nc12",
                    0.40416938286788284
                ],
                [
                    "CCCc1nn(C)c2c(=O)[nH]c(-c3cc(S(=O)(=O)N4CC(=O)N(C)C(c5ccc6c(c5)OCO6)C(=P)C4)ccc3OCC)nc12",
                    0.40416938286788284
                ],
                [
                    "C=C1CN(S(=O)(=O)c2ccc(OCC)c(-c3nc4c(CCC)nn(C)c4c(=O)[nH]3)c2)CC(=O)N(C)C1c1ccc2c(c1)OCO2",
                    0.40416938286788284
                ],
                [
                    "CCCc1nn(C)c2c(=O)[nH]c(-c3cc(S(=O)(=O)N4CC=C(P)C(c5ccc6c(c5)OCO6)N(C)CC4)ccc3OCC)nc12",
                    0.4041563039954953
                ],
                [
                    "CCCc1nn(C)c2c(=O)[nH]c(-c3cc(S(=O)(=O)N4CC=C(O)C(c5ccc6c(c5)OCO6)N(C)CC4)ccc3OCC)nc12",
                    0.4041563039954953
                ],
                [
                    "CCCc1nn(C)c2c(=O)[nH]c(-c3cc(S(=O)(=O)N4CC=C(N)C(c5ccc6c(c5)OCO6)N(C)CC4)ccc3OCC)nc12",
                    0.4041563039954953
                ],
                [
                    "CCCc1nn(C)c2c(=O)[nH]c(-c3cc(S(=O)(=O)N4CC=C(F)C(c5ccc6c(c5)OCO6)N(C)CC4)ccc3OCC)nc12",
                    0.4041563039954953
                ],
                [
                    "CCCc1nn(C)c2c(=O)[nH]c(-c3cc(S(=O)(=O)N4CC=C(Cl)C(c5ccc6c(c5)OCO6)N(C)CC4)ccc3OCC)nc12",
                    0.4041563039954953
                ]
            ],
            "execution_time": 1014629.4518144131,
            "number_scoring_function_calls": 22292522,
            "metadata": {
                "top_1": 0.41276854016057085,
                "top_10": 0.41096300176377876,
                "top_100": 0.40648358407951185,
                "internal_similarity_max": 0.9111111111111111,
                "internal_similarity_mean": 0.7670511401048219,
                "internal_similarity_histogram_density": [
                    [
                        0.1,
                        0.0,
                        0.0,
                        0.0,
                        0.0,
                        0.0,
                        0.136,
                        7.392000000000001,
                        2.2680000000000002,
                        0.10400000000000002
                    ]
                ],
                "internal_similarity_histogram_bins": [
                    [
                        0.0,
                        0.1,
                        0.2,
                        0.30000000000000004,
                        0.4,
                        0.5,
                        0.6000000000000001,
                        0.7000000000000001,
                        0.8,
                        0.9,
                        1.0
                    ]
                ]
            }
        },
        {
            "benchmark_name": "Osimertinib MPO",
            "score": 0.9521297061317986,
            "optimized_molecules": [
                [
                    "COc1cc(OC)c(Nc2nccccc3c(=O)nc(N(CCN(C)C)C(N)(N)N)[pH]c3n2C)cc1NC(=O)C=P",
                    0.9536000781466512
                ],
                [
                    "COc1cc(OC(N)(N)N)c(Nc2nccccc3c(=O)nc(N(C)CCN(C)C)[pH]c3n2C)cc1NC(=O)C=P",
                    0.9536000781466512
                ],
                [
                    "COc1cc(OC(N)(N)N)c(NC(=O)C=P)cc1Nc1nccccc2c(=O)nc(N(C)CCN(C)C)[pH]c2n1C",
                    0.9536000781466512
                ],
                [
                    "COc1cc(OC)c(Nc2nccccc3c(=O)nc(N(CCN(C)C)C(N)(N)O)[pH]c3n2C)cc1NC(=O)C=P",
                    0.9535635738423792
                ],
                [
                    "COc1cc(OC(N)(N)O)c(Nc2nccccc3c(=O)nc(N(C)CCN(C)C)[pH]c3n2C)cc1NC(=O)C=P",
                    0.9535635738423792
                ],
                [
                    "COc1cc(OC(N)(N)O)c(NC(=O)C=P)cc1Nc1nccccc2c(=O)nc(N(C)CCN(C)C)[pH]c2n1C",
                    0.9535635738423792
                ],
                [
                    "COc1cc(OC)c(Nc2nccccc3c(=O)nc(N(CCN(C)C)C(N)(O)O)[pH]c3n2C)cc1NC(=O)C=P",
                    0.9532888726808334
                ],
                [
                    "COc1cc(OC(N)(O)O)c(Nc2nccccc3c(=O)nc(N(C)CCN(C)C)[pH]c3n2C)cc1NC(=O)C=P",
                    0.9532888726808334
                ],
                [
                    "COc1cc(OC(N)(O)O)c(NC(=O)C=P)cc1Nc1nccccc2c(=O)nc(N(C)CCN(C)C)[pH]c2n1C",
                    0.9532888726808334
                ],
                [
                    "COc1cc(ON)c(NC(=O)C=P)cc1Nc1nccccc2c(=O)nc(N(CCN(C)C)C(N)O)[pH]c2n1C",
                    0.9526531484427251
                ],
                [
                    "COc1cc(ON)c(NC(=O)C=P)cc1Nc1nccccc2c(=O)nc(N(CCN(C)C)C(N)N)[pH]c2n1C",
                    0.9526531484427251
                ],
                [
                    "COc1cc(ON)c(NC(=O)C=P)cc1Nc1nccccc2c(=O)nc(N(CCN(C)C)C(O)O)[pH]c2n1C",
                    0.9526443412050792
                ],
                [
                    "COc1cc(ONN(N)N)c(NC(=O)C=P)cc1Nc1nccccc2c(=O)nc(N(C)CCN(C)C)[pH]c2n1C",
                    0.9517749978623133
                ],
                [
                    "COc1cc(ON(N)NN)c(NC(=O)C=P)cc1Nc1nccccc2c(=O)nc(N(C)CCN(C)C)[pH]c2n1C",
                    0.9517749978623133
                ],
                [
                    "CN(C)CCN(c1nc(=O)c2ccccnc(Nc3cc(NC(=O)C=P)c(ON)cc3OP)n(C)c2[pH]1)C(N)N",
                    0.9514222959346156
                ],
                [
                    "COc1cc(OP)c(Nc2nccccc3c(=O)nc(N(CCN(C)C)C(N)(N)N)[pH]c3n2C)cc1NC(=O)C=P",
                    0.9511246944639677
                ],
                [
                    "COc1cc2c(NC(=O)C=P)cc1Nc1nccccc3c(=O)nc([pH]c3n1C)N(CCN(C)C)C(O)(O)NO2",
                    0.9508158146294547
                ],
                [
                    "COc1cc2c(NC(=O)C=P)cc1Nc1nccccc3c(=O)nc([pH]c3n1C)N(CCN(C)C)C(N)(O)NO2",
                    0.9508158146294547
                ],
                [
                    "COc1cc2c(NC(=O)C=P)cc1Nc1nccccc3c(=O)nc([pH]c3n1C)N(CCN(C)C)C(N)(N)NO2",
                    0.9508158146294547
                ],
                [
                    "COc1cc2c(NC(=O)C=P)cc1Nc1nccccc3c(=O)nc(N(C)CCN(C)C)[pH]c3n1C(N)(O)NO2",
                    0.9508158146294547
                ],
                [
                    "COc1cc2c(NC(=O)C=P)cc1Nc1nccccc3c(=O)nc(N(C)CCN(C)C)[pH]c3n1C(N)(N)NO2",
                    0.9508158146294547
                ],
                [
                    "COc1cc2c(NC(=O)C=P)cc1Nc1nccccc3c(=O)nc(N(C)CCN(C)C)[pH]c3n1C(O)(O)NO2",
                    0.9507081396472065
                ],
                [
                    "CN(C)CCN(c1nc(=O)c2ccccnc(Nc3cc(NC(=O)C=P)c(ON)cc3OP)n(C)c2[pH]1)C(N)O",
                    0.9504757213695605
                ],
                [
                    "CN(C)CCN1c2nc(=O)c3ccccnc(n(C)c3[pH]2)Nc2cc(NC(=O)C=P)c(cc2OP)ONC1(N)N",
                    0.9501669605208103
                ],
                [
                    "COc1cc(OP)c(Nc2nccccc3c(=O)nc(N(CCN(C)C)C(N)(N)O)[pH]c3n2C)cc1NC(=O)C=P",
                    0.949839262831964
                ],
                [
                    "COc1cc(OP)c(NC(=O)C=P)cc1Nc1nccccc2c(=O)nc(N(CCN(C)C)C(N)(N)O)[pH]c2n1C",
                    0.949839262831964
                ],
                [
                    "COc1cc(OC(N)(N)O)c(NC(=O)C=P)cc1Nc1nccccc2c(=O)nc(N(P)CCN(C)C)[pH]c2n1C",
                    0.949839262831964
                ],
                [
                    "CN(C)CCN1c2nc(=O)c3ccccnc(n(C)c3[pH]2)Nc2cc(NC(=O)C=P)c(cc2OP)ONC1(N)O",
                    0.9494433230144039
                ],
                [
                    "CN(C)CCN1c2nc(=O)c3ccccnc(n(C)c3[pH]2)Nc2cc(NC(=O)C=P)c(cc2OP)OC1(O)NN",
                    0.9494433230144039
                ],
                [
                    "CN(C)CCN(c1nc(=O)c2ccccnc(Nc3cc(NC(=O)C=P)c(ON)cc3OP)n(C)c2[pH]1)C(O)O",
                    0.9492621309997951
                ],
                [
                    "COc1cc(OO)c(NC(=O)C=P)cc1Nc1nccccc2c(=O)nc(N(C)CCN(C)C)[pH]c2n1C(N)(O)O",
                    0.9489960631035432
                ],
                [
                    "COc1cc(OO)c(NC(=O)C=P)cc1Nc1nccccc2c(=O)nc(N(C)CCN(C)C)[pH]c2n1C(N)(N)O",
                    0.9489960631035432
                ],
                [
                    "COc1cc(OO)c(NC(=O)C=P)cc1Nc1nccccc2c(=O)nc(N(C)CCN(C)C)[pH]c2n1C(N)(N)N",
                    0.9489960631035432
                ],
                [
                    "COc1cc(ON)c(NC(=O)C=P)cc1Nc1nccccc2c(=O)nc(N(CCN(C)C)C(O)(O)O)[pH]c2n1C",
                    0.9489960631035432
                ],
                [
                    "COc1cc(ON)c(NC(=O)C=P)cc1Nc1nccccc2c(=O)nc(N(CCN(C)C)C(N)(O)O)[pH]c2n1C",
                    0.9489960631035432
                ],
                [
                    "COc1cc(ON)c(NC(=O)C=P)cc1Nc1nccccc2c(=O)nc(N(CCN(C)C)C(N)(N)O)[pH]c2n1C",
                    0.9489960631035432
                ],
                [
                    "COc1cc(ON)c(NC(=O)C=P)cc1Nc1nccccc2c(=O)nc(N(CCN(C)C)C(N)(N)N)[pH]c2n1C",
                    0.9489960631035432
                ],
                [
                    "COc1cc(ON)c(NC(=O)C=P)cc1Nc1nccccc2c(=O)nc(N(C)CCN(C)C)[pH]c2n1C(N)(N)O",
                    0.9489960631035432
                ],
                [
                    "COc1cc(ON)c(NC(=O)C=P)cc1Nc1nccccc2c(=O)nc(N(C)CCN(C)C)[pH]c2n1C(N)(N)N",
                    0.9489960631035432
                ],
                [
                    "CN(C)CCN(c1nc(=O)c2ccccnc(Nc3cc(NC(=O)C=P)c(ON)cc3OP)n(C)c2[pH]1)C(N)(O)O",
                    0.9489960631035432
                ],
                [
                    "CN(C)CCN(c1nc(=O)c2ccccnc(Nc3cc(NC(=O)C=P)c(ON)cc3OP)n(C)c2[pH]1)C(N)(N)O",
                    0.9489960631035432
                ],
                [
                    "CN(C)CCN(c1nc(=O)c2ccccnc(Nc3cc(NC(=O)C=P)c(ON)cc3OP)n(C)c2[pH]1)C(N)(N)N",
                    0.9489960631035432
                ],
                [
                    "COc1ccc(NC(=O)C=P)cc1Nc1nccccc2c(=O)nc(N(CCN(C)C)C(N)(N)N)[pH]c2n1C",
                    0.9488433844320652
                ],
                [
                    "COc1cc2c(NC(=O)C=P)cc1Nc1nc-2cccc2c(=O)nc(N(CCN(C)C)C(N)(N)O)[pH]c2n1C",
                    0.9488433844320652
                ],
                [
                    "COc1cc2c(NC(=O)C=P)cc1Nc1nc-2cccc2c(=O)nc(N(CCN(C)C)C(N)(N)N)[pH]c2n1C",
                    0.9488433844320652
                ],
                [
                    "COc1cc2c(NC(=O)C=P)cc1Nc1nc-2cccc2c(=O)nc(N(C)CCN(C)C)[pH]c2n1C(N)(N)N",
                    0.9488404193011218
                ],
                [
                    "COc1cc(OO)c(NC(=O)C=P)cc1Nc1nccccc2c(=O)nc(N(P)CCN(C)C)[pH]c2n1C(N)(N)N",
                    0.9488363023892482
                ],
                [
                    "COc1ccc(NC(=O)C=P)cc1Nc1nccccc2c(=O)nc(N(CCN(C)C)C(N)(N)O)[pH]c2n1C",
                    0.9488339897430147
                ],
                [
                    "COc1cc2c(NC(=O)C=P)cc1Nc1nc-2cccc2c(=O)nc(N(CCN(C)C)C(N)(O)O)[pH]c2n1C",
                    0.9487811886006909
                ],
                [
                    "COc1ccc(NC(=O)C=P)cc1Nc1nccccc2c(=O)nc(N(C)CCN(C)C)[pH]c2n1C(N)(N)N",
                    0.948771611888901
                ],
                [
                    "COc1cc(ON)c(NC(=O)C=P)cc1Nc1nccccc2c(=O)nc(N(CCN(C)C)C3NN3)[pH]c2n1C",
                    0.9487534483420614
                ],
                [
                    "COc1cc2c(NC(=O)C=P)cc1Nc1nc-2cccc2c(=O)nc(N(C)CCN(C)C)[pH]c2n1C(N)(N)O",
                    0.9486666835512702
                ],
                [
                    "COc1ccc(NC(=O)C=P)cc1Nc1nccccc2c(=O)nc(N(CCN(C)C)C(N)(O)O)[pH]c2n1C",
                    0.9486291775695305
                ],
                [
                    "COc1cc(OC)c(Nc2nccccc3c(=O)nc(N(C)CCN(C)C)[pH]c3n2C(N)(N)O)cc1NC(=O)C=P",
                    0.948466879677151
                ],
                [
                    "COc1cc2c(NC(=O)C=P)cc1Nc1nc-2cccc2c(=O)nc(N(CCN(C)C)C(O)(O)O)[pH]c2n1C",
                    0.9484648418005136
                ],
                [
                    "CN(C)CCN1c2nc(=O)c3ccccnc(n(C)c3[pH]2)Nc2cc(NC(=O)C=P)c(cc2OP)ONC1(O)O",
                    0.9484525076070842
                ],
                [
                    "COc1ccc(NC(=O)C=P)cc1Nc1nccccc2c(=O)nc(N(C)CCN(C)C)[pH]c2n1C(N)(N)O",
                    0.9484417244373053
                ],
                [
                    "COc1cc(OO)c(NC(=O)C=P)cc1Nc1nccccc2c(=O)nc(N(P)CCN(C)C)[pH]c2n1C(N)(N)O",
                    0.9484099911542638
                ],
                [
                    "COc1cc2c(NC(=O)C=P)cc1Nc1nc-2cccc2c(=O)nc(N(C)CCN(C)C)[pH]c2n1C(N)(O)O",
                    0.9482253147290756
                ],
                [
                    "COc1cc(OP)c(Nc2nccccc3c(=O)nc(N(CCN(C)C)C4(N)NN4N)[pH]c3n2C)cc1NC(=O)C=P",
                    0.9481765402582659
                ],
                [
                    "COc1cc(OP)c(Nc2nccccc3c(=O)nc(N(CCN(C)C)C(O)N(N)N)[pH]c3n2C)cc1NC(=O)C=P",
                    0.9481765402582659
                ],
                [
                    "COc1cc(OP)c(Nc2nccccc3c(=O)nc(N(CCN(C)C)C(N)(O)NN)[pH]c3n2C)cc1NC(=O)C=P",
                    0.9481765402582659
                ],
                [
                    "COc1cc(OP)c(Nc2nccccc3c(=O)nc(N(CCN(C)C)C(N)(N)NN)[pH]c3n2C)cc1NC(=O)C=P",
                    0.9481765402582659
                ],
                [
                    "COc1cc(OP)c(NC(=O)C=P)cc1Nc1nccccc2c(=O)nc(N(CCN(C)C)C(N)(O)NN)[pH]c2n1C",
                    0.9481765402582659
                ],
                [
                    "COc1cc(ON)c(NC(=O)C=P)cc1Nc1nccccc2c(=O)nc(N(CCN(C)C)C3(O)NN3P)[pH]c2n1C",
                    0.9481765402582659
                ],
                [
                    "COc1cc(ON)c(NC(=O)C=P)cc1Nc1nccccc2c(=O)nc(N(CCN(C)C)C3(O)NN3C)[pH]c2n1C",
                    0.9481765402582659
                ],
                [
                    "COc1cc(ON)c(NC(=O)C=P)cc1Nc1nccccc2c(=O)nc(N(CCN(C)C)C3(N)NN3P)[pH]c2n1C",
                    0.9481765402582659
                ],
                [
                    "COc1cc(ON)c(NC(=O)C=P)cc1Nc1nccccc2c(=O)nc(N(CCN(C)C)C3(N)NN3C)[pH]c2n1C",
                    0.9481765402582659
                ],
                [
                    "COc1cc(ON)c(NC(=O)C=P)cc1Nc1nccccc2c(=O)nc(N(CCN(C)C)C(O)N(N)P)[pH]c2n1C",
                    0.9481765402582659
                ],
                [
                    "COc1cc(ON)c(NC(=O)C=P)cc1Nc1nccccc2c(=O)nc(N(CCN(C)C)C(O)N(C)N)[pH]c2n1C",
                    0.9481765402582659
                ],
                [
                    "COc1cc(ON)c(NC(=O)C=P)cc1Nc1nccccc2c(=O)nc(N(CCN(C)C)C(O)(O)OC)[pH]c2n1C",
                    0.9481765402582659
                ],
                [
                    "COc1cc(ON)c(NC(=O)C=P)cc1Nc1nccccc2c(=O)nc(N(CCN(C)C)C(N)N(N)P)[pH]c2n1C",
                    0.9481765402582659
                ],
                [
                    "COc1cc(ON)c(NC(=O)C=P)cc1Nc1nccccc2c(=O)nc(N(CCN(C)C)C(N)(N)OC)[pH]c2n1C",
                    0.9481765402582659
                ],
                [
                    "COc1cc(ON(N)P)c(NC(=O)C=P)cc1Nc1nccccc2c(=O)nc(N(CCN(C)C)C(N)N)[pH]c2n1C",
                    0.9481765402582659
                ],
                [
                    "COc1cc(ON(C)N)c(NC(=O)C=P)cc1Nc1nccccc2c(=O)nc(N(CCN(C)C)C(O)O)[pH]c2n1C",
                    0.9481765402582659
                ],
                [
                    "COc1cc(ON(C)N)c(NC(=O)C=P)cc1Nc1nccccc2c(=O)nc(N(CCN(C)C)C(N)O)[pH]c2n1C",
                    0.9481765402582659
                ],
                [
                    "COc1cc(ON(C)N)c(NC(=O)C=P)cc1Nc1nccccc2c(=O)nc(N(CCN(C)C)C(N)N)[pH]c2n1C",
                    0.9481765402582659
                ],
                [
                    "COc1cc(OC2(O)NN2N)c(Nc2nccccc3c(=O)nc(N(C)CCN(C)C)[pH]c3n2C)cc1NC(=O)C=P",
                    0.9481765402582659
                ],
                [
                    "COc1cc(OC2(O)NN2N)c(NC(=O)C=P)cc1Nc1nccccc2c(=O)nc(N(C)CCN(C)C)[pH]c2n1C",
                    0.9481765402582659
                ],
                [
                    "COc1cc(OC)c(Nc2nccccc3c(=O)nc(N(CCN(C)C)C4(O)NN4N)[pH]c3n2C)cc1NC(=O)C=P",
                    0.9481765402582659
                ],
                [
                    "COc1cc(OC)c(Nc2nccccc3c(=O)nc(N(CCN(C)C)C4(N)NN4N)[pH]c3n2C)cc1NC(=O)C=P",
                    0.9481765402582659
                ],
                [
                    "COc1cc(OC)c(Nc2nccccc3c(=O)nc(N(CCN(C)C)C(O)N(N)N)[pH]c3n2C)cc1NC(=O)C=P",
                    0.9481765402582659
                ],
                [
                    "COc1cc(OC)c(Nc2nccccc3c(=O)nc(N(CCN(C)C)C(O)(O)NN)[pH]c3n2C)cc1NC(=O)C=P",
                    0.9481765402582659
                ],
                [
                    "COc1cc(OC)c(Nc2nccccc3c(=O)nc(N(CCN(C)C)C(N)N(N)N)[pH]c3n2C)cc1NC(=O)C=P",
                    0.9481765402582659
                ],
                [
                    "COc1cc(OC)c(Nc2nccccc3c(=O)nc(N(CCN(C)C)C(N)(O)NN)[pH]c3n2C)cc1NC(=O)C=P",
                    0.9481765402582659
                ],
                [
                    "COc1cc(OC)c(Nc2nccccc3c(=O)nc(N(CCN(C)C)C(N)(N)ON)[pH]c3n2C)cc1NC(=O)C=P",
                    0.9481765402582659
                ],
                [
                    "COc1cc(OC)c(Nc2nccccc3c(=O)nc(N(CCN(C)C)C(N)(N)NN)[pH]c3n2C)cc1NC(=O)C=P",
                    0.9481765402582659
                ],
                [
                    "COc1cc(OC(O)(O)NN)c(NC(=O)C=P)cc1Nc1nccccc2c(=O)nc(N(C)CCN(C)C)[pH]c2n1C",
                    0.9481765402582659
                ],
                [
                    "COc1cc(OC(N)N(N)N)c(Nc2nccccc3c(=O)nc(N(C)CCN(C)C)[pH]c3n2C)cc1NC(=O)C=P",
                    0.9481765402582659
                ],
                [
                    "COc1cc(OC(N)N(N)N)c(NC(=O)C=P)cc1Nc1nccccc2c(=O)nc(N(C)CCN(C)C)[pH]c2n1C",
                    0.9481765402582659
                ],
                [
                    "COc1cc(OC(N)(O)ON)c(Nc2nccccc3c(=O)nc(N(C)CCN(C)C)[pH]c3n2C)cc1NC(=O)C=P",
                    0.9481765402582659
                ],
                [
                    "COc1cc(OC(N)(O)NN)c(Nc2nccccc3c(=O)nc(N(C)CCN(C)C)[pH]c3n2C)cc1NC(=O)C=P",
                    0.9481765402582659
                ],
                [
                    "COc1cc(OC(N)(O)NN)c(NC(=O)C=P)cc1Nc1nccccc2c(=O)nc(N(P)CCN(C)C)[pH]c2n1C",
                    0.9481765402582659
                ],
                [
                    "COc1cc(OC(N)(O)NN)c(NC(=O)C=P)cc1Nc1nccccc2c(=O)nc(N(C)CCN(C)C)[pH]c2n1C",
                    0.9481765402582659
                ],
                [
                    "COc1cc(OC(N)(N)ON)c(NC(=O)C=P)cc1Nc1nccccc2c(=O)nc(N(C)CCN(C)C)[pH]c2n1C",
                    0.9481765402582659
                ],
                [
                    "COc1cc(OC(N)(N)NN)c(Nc2nccccc3c(=O)nc(N(C)CCN(C)C)[pH]c3n2C)cc1NC(=O)C=P",
                    0.9481765402582659
                ],
                [
                    "CN(C)CCN(c1nc(=O)c2ccccnc(Nc3cc(NC(=O)C=P)c(OP)cc3OP)n(C)c2[pH]1)C(N)(O)NN",
                    0.9481765402582659
                ],
                [
                    "CN(C)CCN(c1nc(=O)c2ccccnc(Nc3cc(NC(=O)C=P)c(ON)cc3OP)n(C)c2[pH]1)C1(N)NN1C",
                    0.9481765402582659
                ],
                [
                    "CN(C)CCN(c1nc(=O)c2ccccnc(Nc3cc(NC(=O)C=P)c(ON)cc3OP)n(C)c2[pH]1)C(O)N(C)N",
                    0.9481765402582659
                ],
                [
                    "CN(C)CCN(c1nc(=O)c2ccccnc(Nc3cc(NC(=O)C=P)c(ON(C)N)cc3OP)n(C)c2[pH]1)C(N)N",
                    0.9481765402582659
                ]
            ],
            "execution_time": 363292.63998270035,
            "number_scoring_function_calls": 9248263,
            "metadata": {
                "top_1": 0.9536000781466512,
                "top_10": 0.9534010722452315,
                "top_100": 0.9493879680035132,
                "internal_similarity_max": 1.0,
                "internal_similarity_mean": 0.6382357841033917,
                "internal_similarity_histogram_density": [
                    [
                        0.1,
                        0.0,
                        0.0,
                        0.08400000000000002,
                        2.2100000000000004,
                        0.9699999999999991,
                        2.642000000000001,
                        2.9740000000000006,
                        0.8540000000000002,
                        0.16600000000000004
                    ]
                ],
                "internal_similarity_histogram_bins": [
                    [
                        0.0,
                        0.1,
                        0.2,
                        0.30000000000000004,
                        0.4,
                        0.5,
                        0.6000000000000001,
                        0.7000000000000001,
                        0.8,
                        0.9,
                        1.0
                    ]
                ]
            }
        },
        {
            "benchmark_name": "Fexofenadine MPO",
            "score": 0.9946701931865976,
            "optimized_molecules": [
                [
                    "CC(O)(C(=O)O)c1ccc(OCCCN2CCC(C(O)(c3cc#ccc3)c3ccccc3)CC2)cc1",
                    0.998643146230392
                ],
                [
                    "CC(O)(C(=O)O)c1ccc(OCCCN2CCC(C(O)(c3cc#ccc3)c3cc#ccc3)CC2)cc1",
                    0.998643146230392
                ],
                [
                    "CC(O)(C(=O)O)c1ccc(OCCCN2CCC(C(O)(c3c#cccc3)c3ccccc3)CC2)cc1",
                    0.998643146230392
                ],
                [
                    "CC(O)(C(=O)O)c1ccc(OCCCN2CCC(C(O)(c3c#cccc3)c3cc#ccc3)CC2)cc1",
                    0.998643146230392
                ],
                [
                    "CC(O)(C(=O)O)c1ccc(OCCCN2CCC(C(O)(c3c#cccc3)c3c#cccc3)CC2)cc1",
                    0.998643146230392
                ],
                [
                    "CC(O)(C(=O)O)c1ccc(OCCCN2CCC(C(O)(c3c#cc#cc3)c3ccccc3)CC2)cc1",
                    0.998643146230392
                ],
                [
                    "CC(O)(C(=O)O)c1ccc(OCCCN2CCC(C(O)(c3c#cc#cc3)c3cc#ccc3)CC2)cc1",
                    0.998643146230392
                ],
                [
                    "CC(O)(C(=O)O)c1ccc(OCCCN2CCC(C(O)(c3c#cc#cc3)c3c#cccc3)CC2)cc1",
                    0.998643146230392
                ],
                [
                    "CC(O)(C(=O)O)c1ccc(OCCCN2CCC(C(O)(c3c#cc#cc3)c3c#cc#cc3)CC2)cc1",
                    0.998643146230392
                ],
                [
                    "CC(O)(C(=O)O)c1c#cc(OCCCN2CCC(C(O)(c3ccccc3)c3ccccc3)CC2)cc1",
                    0.998643146230392
                ],
                [
                    "CC(O)(C(=O)O)c1c#cc(OCCCN2CCC(C(O)(c3cc#ccc3)c3ccccc3)CC2)cc1",
                    0.998643146230392
                ],
                [
                    "CC(O)(C(=O)O)c1c#cc(OCCCN2CCC(C(O)(c3cc#ccc3)c3cc#ccc3)CC2)cc1",
                    0.998643146230392
                ],
                [
                    "CC(O)(C(=O)O)c1c#cc(OCCCN2CCC(C(O)(c3c#cccc3)c3ccccc3)CC2)cc1",
                    0.998643146230392
                ],
                [
                    "CC(O)(C(=O)O)c1c#cc(OCCCN2CCC(C(O)(c3c#cccc3)c3cc#ccc3)CC2)cc1",
                    0.998643146230392
                ],
                [
                    "CC(O)(C(=O)O)c1c#cc(OCCCN2CCC(C(O)(c3c#cccc3)c3c#cccc3)CC2)cc1",
                    0.998643146230392
                ],
                [
                    "CC(O)(C(=O)O)c1c#cc(OCCCN2CCC(C(O)(c3c#cc#cc3)c3ccccc3)CC2)cc1",
                    0.998643146230392
                ],
                [
                    "CC(O)(C(=O)O)c1c#cc(OCCCN2CCC(C(O)(c3c#cc#cc3)c3cc#ccc3)CC2)cc1",
                    0.998643146230392
                ],
                [
                    "CC(O)(C(=O)O)c1c#cc(OCCCN2CCC(C(O)(c3c#cc#cc3)c3c#cccc3)CC2)cc1",
                    0.998643146230392
                ],
                [
                    "CC(O)(C(=O)O)c1c#cc(OCCCN2CCC(C(O)(c3c#cc#cc3)c3c#cc#cc3)CC2)cc1",
                    0.998643146230392
                ],
                [
                    "CC(N)(C(=O)O)c1ccc(OCCCN2CCC(C(O)(c3cc#ccc3)c3ccccc3)CC2)cc1",
                    0.9879995170503326
                ],
                [
                    "CC(N)(C(=O)O)c1ccc(OCCCN2CCC(C(O)(c3cc#ccc3)c3cc#ccc3)CC2)cc1",
                    0.9879995170503326
                ],
                [
                    "CC(N)(C(=O)O)c1ccc(OCCCN2CCC(C(O)(c3c#cccc3)c3ccccc3)CC2)cc1",
                    0.9879995170503326
                ],
                [
                    "CC(N)(C(=O)O)c1ccc(OCCCN2CCC(C(O)(c3c#cccc3)c3cc#ccc3)CC2)cc1",
                    0.9879995170503326
                ],
                [
                    "CC(N)(C(=O)O)c1ccc(OCCCN2CCC(C(O)(c3c#cccc3)c3c#cccc3)CC2)cc1",
                    0.9879995170503326
                ],
                [
                    "CC(N)(C(=O)O)c1ccc(OCCCN2CCC(C(O)(c3c#cc#cc3)c3ccccc3)CC2)cc1",
                    0.9879995170503326
                ],
                [
                    "CC(N)(C(=O)O)c1ccc(OCCCN2CCC(C(O)(c3c#cc#cc3)c3cc#ccc3)CC2)cc1",
                    0.9879995170503326
                ],
                [
                    "CC(N)(C(=O)O)c1ccc(OCCCN2CCC(C(O)(c3c#cc#cc3)c3c#cccc3)CC2)cc1",
                    0.9879995170503326
                ],
                [
                    "CC(N)(C(=O)O)c1ccc(OCCCN2CCC(C(O)(c3c#cc#cc3)c3c#cc#cc3)CC2)cc1",
                    0.9879995170503326
                ],
                [
                    "CC(N)(C(=O)O)c1c#cc(OCCCN2CCC(C(O)(c3ccccc3)c3ccccc3)CC2)cc1",
                    0.9879995170503326
                ],
                [
                    "CC(N)(C(=O)O)c1c#cc(OCCCN2CCC(C(O)(c3cc#ccc3)c3ccccc3)CC2)cc1",
                    0.9879995170503326
                ],
                [
                    "CC(N)(C(=O)O)c1c#cc(OCCCN2CCC(C(O)(c3cc#ccc3)c3cc#ccc3)CC2)cc1",
                    0.9879995170503326
                ],
                [
                    "CC(N)(C(=O)O)c1c#cc(OCCCN2CCC(C(O)(c3c#cccc3)c3ccccc3)CC2)cc1",
                    0.9879995170503326
                ],
                [
                    "CC(N)(C(=O)O)c1c#cc(OCCCN2CCC(C(O)(c3c#cccc3)c3cc#ccc3)CC2)cc1",
                    0.9879995170503326
                ],
                [
                    "CC(N)(C(=O)O)c1c#cc(OCCCN2CCC(C(O)(c3c#cccc3)c3c#cccc3)CC2)cc1",
                    0.9879995170503326
                ],
                [
                    "CC(N)(C(=O)O)c1c#cc(OCCCN2CCC(C(O)(c3c#cc#cc3)c3ccccc3)CC2)cc1",
                    0.9879995170503326
                ],
                [
                    "CC(N)(C(=O)O)c1c#cc(OCCCN2CCC(C(O)(c3c#cc#cc3)c3cc#ccc3)CC2)cc1",
                    0.9879995170503326
                ],
                [
                    "CC(N)(C(=O)O)c1c#cc(OCCCN2CCC(C(O)(c3c#cc#cc3)c3c#cccc3)CC2)cc1",
                    0.9879995170503326
                ],
                [
                    "CC(N)(C(=O)O)c1c#cc(OCCCN2CCC(C(O)(c3c#cc#cc3)c3c#cc#cc3)CC2)cc1",
                    0.9879995170503326
                ],
                [
                    "O=C(O)C(CCCN1CCC(C(O)(c2cc#ccc2)c2cc#ccc2)CC1)c1c#cc(OO)cc1",
                    0.9864236599651972
                ],
                [
                    "O=C(O)C(CCCN1CCC(C(O)(c2c#cccc2)c2cc#ccc2)CC1)c1c#cc(OO)cc1",
                    0.9864236599651972
                ],
                [
                    "O=C(O)C(CCCN1CCC(C(O)(c2c#cccc2)c2c#cccc2)CC1)c1c#cc(OO)cc1",
                    0.9864236599651972
                ],
                [
                    "O=C(O)C(CCCN1CCC(C(O)(c2c#cc#cc2)c2ccccc2)CC1)c1c#cc(OO)cc1",
                    0.9864236599651972
                ],
                [
                    "O=C(O)C(CCCN1CCC(C(O)(c2c#cc#cc2)c2cc#ccc2)CC1)c1ccc(OO)cc1",
                    0.9864236599651972
                ],
                [
                    "O=C(O)C(CCCN1CCC(C(O)(c2c#cc#cc2)c2cc#ccc2)CC1)c1c#cc(OO)cc1",
                    0.9864236599651972
                ],
                [
                    "O=C(O)C(CCCN1CCC(C(O)(c2c#cc#cc2)c2c#cccc2)CC1)c1ccc(OO)cc1",
                    0.9864236599651972
                ],
                [
                    "O=C(O)C(CCCN1CCC(C(O)(c2c#cc#cc2)c2c#cccc2)CC1)c1c#cc(OO)cc1",
                    0.9864236599651972
                ],
                [
                    "O=C(O)C(CCCN1CCC(C(O)(c2c#cc#cc2)c2c#cc#cc2)CC1)c1ccc(OO)cc1",
                    0.9864236599651972
                ],
                [
                    "O=C(O)C(CCCN1CCC(C(O)(c2c#cc#cc2)c2c#cc#cc2)CC1)c1c#cc(OO)cc1",
                    0.9864236599651972
                ],
                [
                    "CC(OO)(C(=O)O)c1ccc(OCCCN2CCC(C(O)(c3c#cc#cc3)c3cc#ccc3)CC2)cc1",
                    0.9821035009809996
                ],
                [
                    "CC(OO)(C(=O)O)c1ccc(OCCCN2CCC(C(O)(c3c#cc#cc3)c3c#cccc3)CC2)cc1",
                    0.9821035009809996
                ],
                [
                    "CC(OO)(C(=O)O)c1ccc(OCCCN2CCC(C(O)(c3c#cc#cc3)c3c#cc#cc3)CC2)cc1",
                    0.9821035009809996
                ],
                [
                    "CC(OO)(C(=O)O)c1c#cc(OCCCN2CCC(C(O)(c3cc#ccc3)c3cc#ccc3)CC2)cc1",
                    0.9821035009809996
                ],
                [
                    "CC(OO)(C(=O)O)c1c#cc(OCCCN2CCC(C(O)(c3c#cccc3)c3cc#ccc3)CC2)cc1",
                    0.9821035009809996
                ],
                [
                    "CC(OO)(C(=O)O)c1c#cc(OCCCN2CCC(C(O)(c3c#cccc3)c3c#cccc3)CC2)cc1",
                    0.9821035009809996
                ],
                [
                    "CC(OO)(C(=O)O)c1c#cc(OCCCN2CCC(C(O)(c3c#cc#cc3)c3ccccc3)CC2)cc1",
                    0.9821035009809996
                ],
                [
                    "CC(OO)(C(=O)O)c1c#cc(OCCCN2CCC(C(O)(c3c#cc#cc3)c3cc#ccc3)CC2)cc1",
                    0.9821035009809996
                ],
                [
                    "CC(OO)(C(=O)O)c1c#cc(OCCCN2CCC(C(O)(c3c#cc#cc3)c3c#cccc3)CC2)cc1",
                    0.9821035009809996
                ],
                [
                    "CC(OO)(C(=O)O)c1c#cc(OCCCN2CCC(C(O)(c3c#cc#cc3)c3c#cc#cc3)CC2)cc1",
                    0.9821035009809996
                ],
                [
                    "CC(NO)(C(=O)O)c1ccc(OCCCN2CCC(C(O)(c3cc#ccc3)c3ccccc3)CC2)cc1",
                    0.9821035009809996
                ],
                [
                    "CC(NO)(C(=O)O)c1ccc(OCCCN2CCC(C(O)(c3cc#ccc3)c3cc#ccc3)CC2)cc1",
                    0.9821035009809996
                ],
                [
                    "CC(NO)(C(=O)O)c1ccc(OCCCN2CCC(C(O)(c3c#cccc3)c3ccccc3)CC2)cc1",
                    0.9821035009809996
                ],
                [
                    "CC(NO)(C(=O)O)c1ccc(OCCCN2CCC(C(O)(c3c#cccc3)c3cc#ccc3)CC2)cc1",
                    0.9821035009809996
                ],
                [
                    "CC(NO)(C(=O)O)c1ccc(OCCCN2CCC(C(O)(c3c#cccc3)c3c#cccc3)CC2)cc1",
                    0.9821035009809996
                ],
                [
                    "CC(NO)(C(=O)O)c1ccc(OCCCN2CCC(C(O)(c3c#cc#cc3)c3ccccc3)CC2)cc1",
                    0.9821035009809996
                ],
                [
                    "CC(NO)(C(=O)O)c1ccc(OCCCN2CCC(C(O)(c3c#cc#cc3)c3cc#ccc3)CC2)cc1",
                    0.9821035009809996
                ],
                [
                    "CC(NO)(C(=O)O)c1ccc(OCCCN2CCC(C(O)(c3c#cc#cc3)c3c#cccc3)CC2)cc1",
                    0.9821035009809996
                ],
                [
                    "CC(NO)(C(=O)O)c1ccc(OCCCN2CCC(C(O)(c3c#cc#cc3)c3c#cc#cc3)CC2)cc1",
                    0.9821035009809996
                ],
                [
                    "CC(NO)(C(=O)O)c1c#cc(OCCCN2CCC(C(O)(c3ccccc3)c3ccccc3)CC2)cc1",
                    0.9821035009809996
                ],
                [
                    "CC(NO)(C(=O)O)c1c#cc(OCCCN2CCC(C(O)(c3cc#ccc3)c3ccccc3)CC2)cc1",
                    0.9821035009809996
                ],
                [
                    "CC(NO)(C(=O)O)c1c#cc(OCCCN2CCC(C(O)(c3cc#ccc3)c3cc#ccc3)CC2)cc1",
                    0.9821035009809996
                ],
                [
                    "CC(NO)(C(=O)O)c1c#cc(OCCCN2CCC(C(O)(c3c#cccc3)c3ccccc3)CC2)cc1",
                    0.9821035009809996
                ],
                [
                    "CC(NO)(C(=O)O)c1c#cc(OCCCN2CCC(C(O)(c3c#cccc3)c3cc#ccc3)CC2)cc1",
                    0.9821035009809996
                ],
                [
                    "CC(NO)(C(=O)O)c1c#cc(OCCCN2CCC(C(O)(c3c#cccc3)c3c#cccc3)CC2)cc1",
                    0.9821035009809996
                ],
                [
                    "CC(NO)(C(=O)O)c1c#cc(OCCCN2CCC(C(O)(c3c#cc#cc3)c3ccccc3)CC2)cc1",
                    0.9821035009809996
                ],
                [
                    "CC(NO)(C(=O)O)c1c#cc(OCCCN2CCC(C(O)(c3c#cc#cc3)c3cc#ccc3)CC2)cc1",
                    0.9821035009809996
                ],
                [
                    "CC(NO)(C(=O)O)c1c#cc(OCCCN2CCC(C(O)(c3c#cc#cc3)c3c#cccc3)CC2)cc1",
                    0.9821035009809996
                ],
                [
                    "CC(NO)(C(=O)O)c1c#cc(OCCCN2CCC(C(O)(c3c#cc#cc3)c3c#cc#cc3)CC2)cc1",
                    0.9821035009809996
                ],
                [
                    "CC(O)(C(N)=O)c1ccc(OCCCN2CCC(C(O)(c3ccccc3)c3ccccc3)CC2)cc1",
                    0.9819491560483414
                ],
                [
                    "CC(O)(C(N)=O)c1ccc(OCCCN2CCC(C(O)(c3cc#ccc3)c3ccccc3)CC2)cc1",
                    0.9819491560483414
                ],
                [
                    "CC(O)(C(N)=O)c1ccc(OCCCN2CCC(C(O)(c3cc#ccc3)c3cc#ccc3)CC2)cc1",
                    0.9819491560483414
                ],
                [
                    "CC(O)(C(N)=O)c1ccc(OCCCN2CCC(C(O)(c3c#cccc3)c3ccccc3)CC2)cc1",
                    0.9819491560483414
                ],
                [
                    "CC(O)(C(N)=O)c1ccc(OCCCN2CCC(C(O)(c3c#cccc3)c3cc#ccc3)CC2)cc1",
                    0.9819491560483414
                ],
                [
                    "CC(O)(C(N)=O)c1ccc(OCCCN2CCC(C(O)(c3c#cccc3)c3c#cccc3)CC2)cc1",
                    0.9819491560483414
                ],
                [
                    "CC(O)(C(N)=O)c1ccc(OCCCN2CCC(C(O)(c3c#cc#cc3)c3ccccc3)CC2)cc1",
                    0.9819491560483414
                ],
                [
                    "CC(O)(C(N)=O)c1ccc(OCCCN2CCC(C(O)(c3c#cc#cc3)c3cc#ccc3)CC2)cc1",
                    0.9819491560483414
                ],
                [
                    "CC(O)(C(N)=O)c1ccc(OCCCN2CCC(C(O)(c3c#cc#cc3)c3c#cccc3)CC2)cc1",
                    0.9819491560483414
                ],
                [
                    "CC(O)(C(N)=O)c1ccc(OCCCN2CCC(C(O)(c3c#cc#cc3)c3c#cc#cc3)CC2)cc1",
                    0.9819491560483414
                ],
                [
                    "CC(O)(C(N)=O)c1c#cc(OCCCN2CCC(C(O)(c3ccccc3)c3ccccc3)CC2)cc1",
                    0.9819491560483414
                ],
                [
                    "CC(O)(C(N)=O)c1c#cc(OCCCN2CCC(C(O)(c3cc#ccc3)c3ccccc3)CC2)cc1",
                    0.9819491560483414
                ],
                [
                    "CC(O)(C(N)=O)c1c#cc(OCCCN2CCC(C(O)(c3cc#ccc3)c3cc#ccc3)CC2)cc1",
                    0.9819491560483414
                ],
                [
                    "CC(O)(C(N)=O)c1c#cc(OCCCN2CCC(C(O)(c3c#cccc3)c3ccccc3)CC2)cc1",
                    0.9819491560483414
                ],
                [
                    "CC(O)(C(N)=O)c1c#cc(OCCCN2CCC(C(O)(c3c#cccc3)c3cc#ccc3)CC2)cc1",
                    0.9819491560483414
                ],
                [
                    "CC(O)(C(N)=O)c1c#cc(OCCCN2CCC(C(O)(c3c#cccc3)c3c#cccc3)CC2)cc1",
                    0.9819491560483414
                ],
                [
                    "CC(O)(C(N)=O)c1c#cc(OCCCN2CCC(C(O)(c3c#cc#cc3)c3ccccc3)CC2)cc1",
                    0.9819491560483414
                ],
                [
                    "CC(O)(C(N)=O)c1c#cc(OCCCN2CCC(C(O)(c3c#cc#cc3)c3cc#ccc3)CC2)cc1",
                    0.9819491560483414
                ],
                [
                    "CC(O)(C(N)=O)c1c#cc(OCCCN2CCC(C(O)(c3c#cc#cc3)c3c#cccc3)CC2)cc1",
                    0.9819491560483414
                ],
                [
                    "CC(O)(C(N)=O)c1c#cc(OCCCN2CCC(C(O)(c3c#cc#cc3)c3c#cc#cc3)CC2)cc1",
                    0.9819491560483414
                ],
                [
                    "CC(OO)(C(=O)O)c1ccc(OCCCN2CCC(C(O)(c3cc#ccc3)c3cc#ccc3)CC2)cc1",
                    0.9806656194997764
                ],
                [
                    "CC(OO)(C(=O)O)c1ccc(OCCCN2CCC(C(O)(c3c#cccc3)c3c#cccc3)CC2)cc1",
                    0.9806656194997764
                ],
                [
                    "CC(OO)(C(=O)O)c1ccc(OCCCN2CCC(C(O)(c3c#cc#cc3)c3ccccc3)CC2)cc1",
                    0.9806656194997764
                ]
            ],
            "execution_time": 1014181.1161122322,
            "number_scoring_function_calls": 27327884,
            "metadata": {
                "top_1": 0.998643146230392,
                "top_10": 0.998643146230392,
                "top_100": 0.986724287099009,
                "internal_similarity_max": 0.9264705882352942,
                "internal_similarity_mean": 0.5742395891074712,
                "internal_similarity_histogram_density": [
                    [
                        0.1,
                        0.0,
                        0.003999999999999998,
                        0.5900000000000001,
                        2.1020000000000003,
                        3.369999999999997,
                        2.224,
                        1.0280000000000002,
                        0.558,
                        0.024000000000000004
                    ]
                ],
                "internal_similarity_histogram_bins": [
                    [
                        0.0,
                        0.1,
                        0.2,
                        0.30000000000000004,
                        0.4,
                        0.5,
                        0.6000000000000001,
                        0.7000000000000001,
                        0.8,
                        0.9,
                        1.0
                    ]
                ]
            }
        },
        {
            "benchmark_name": "Ranolazine MPO",
            "score": 0.9503749756690546,
            "optimized_molecules": [
                [
                    "CC=CC(OCC(O)CCCCCNC(=O)Nc1c(C)cccc1C)=C(C=CC=CCCCN(F)CCN1CC1=C(C)O)OC",
                    0.9520475258622448
                ],
                [
                    "COC(C=CC=CCCCN(F)CCN1CC(C=C2CC=C2C)C1)=C(O)OCC(O)CCCCCNC(=O)Nc1c(C)cccc1C",
                    0.9513009239520919
                ],
                [
                    "COC(C=CC=CCCCN(F)CCN1CC(=CC=C(C)C)C1)=C(O)OCC(O)CCCCCNC(=O)Nc1c(C)cccc1C",
                    0.9506423982071267
                ],
                [
                    "COC1=C(OCC(O)CCCCCNC(=O)Nc2c(C)cccc2C)C=CC(CCCCN(F)CCN2PC2=C(C)O)C=C1",
                    0.9503502861806281
                ],
                [
                    "CC=CC(O)=C1CN1CCN(F)CCCC=CC=CC(OC)=C(C)OCC(O)CCCCCNC(=O)Nc1c(C)cccc1C",
                    0.9501477746723148
                ],
                [
                    "COC(C=CC=CCCCN(F)CCN1CC(C=C2SC=C2C)C1)=C(O)OCC(O)CCCCCNC(=O)Nc1c(C)cccc1C",
                    0.9500899609239327
                ],
                [
                    "COC(C=CC=CCCCN(F)CCN1CC(C=C2PC=C2C)C1)=C(O)OCC(O)CCCCCNC(=O)Nc1c(C)cccc1C",
                    0.9500899609239327
                ],
                [
                    "COC(C=CC=CCCCN(F)CCN1CC(C=C2C(C)=C2C)C1)=C(O)OCC(O)CCCCCNC(=O)Nc1c(C)cccc1C",
                    0.9500899609239327
                ],
                [
                    "COC1=C(OCC(O)CCCCCNC(=O)Nc2c(C)cccc2C)C=CC=C(CCCCN(F)CCN2SC2=C(C)O)C=C1",
                    0.9498744116786524
                ],
                [
                    "COC1=C(OCC(O)CCCCCNC(=O)Nc2c(C)cccc2C)C=CC=C(CCCCN(F)CCN2PC2=C(C)O)C=C1",
                    0.9498744116786524
                ],
                [
                    "COC1=C(OCC(O)CCCCCNC(=O)Nc2c(C)cccc2C)C=CC=C(CCCCN(F)CCN(O)PC(C)C)C=C1",
                    0.9498744116786524
                ],
                [
                    "COC1=C(OCC(O)CCCCCNC(=O)Nc2c(C)cccc2C)C=CC=C(CCCCN(F)CCN(C)C=C(C)O)C=C1",
                    0.9498321788740108
                ],
                [
                    "COC(C=CC=CCCCN(F)CCN1CC2C(O)=C21)=C(C=CBr)OCC(O)CCCCCNC(=O)Nc1c(C)cccc1C",
                    0.949724775792598
                ],
                [
                    "COC(C=CC=CCCCN(F)CCN1CC1=C(C)O)=C(C=CCl)OCC(O)CCCCCNC(=O)Nc1c(C)cccc1C",
                    0.9496390647673156
                ],
                [
                    "COC(C=CC=CCCCN(F)CCN1CC1=C(C)O)=C(C=CBr)OCC(O)CCCCCNC(=O)Nc1c(C)cccc1C",
                    0.9496390647673156
                ],
                [
                    "CC=CC(OCC(O)CCCCCNC(=O)Nc1c(C)cccc1C)=C(C=CC=CCCCN(F)CCN1CC1=C(O)Cl)OC",
                    0.9496390647673156
                ],
                [
                    "CC=CC(OCC(O)CCCCCNC(=O)Nc1c(C)cccc1C)=C(C=CC=CCCCN(F)CCN1CC1=C(O)Br)OC",
                    0.9496390647673156
                ],
                [
                    "CC=CC(O)=C1CN1CCN(F)CCCC=CC=CC(OCC(O)CCCCCNC(=O)Nc1c(C)cccc1C)=C(C)OC",
                    0.9494757695317001
                ],
                [
                    "COC1=C(OCC(O)CCCCCNC(=O)Nc2c(C)c#ccc2C)C=CC=C(CCCCN(F)CCN2SC2=C(C)O)C=C1",
                    0.949464262746173
                ],
                [
                    "COC1=C(OCC(O)CCCCCNC(=O)Nc2c(C)cccc2C)C=CC=C(CCCCN(F)CCN2C3=C(O)C(C)P32)C=C1",
                    0.9493485409422424
                ],
                [
                    "COC1=C(OCC(O)CCCCCNC(=O)Nc2c(C)cccc2C)C=CC=C(CCCCN(F)CCN(S)C2=C(O)C2C)C=C1",
                    0.9493485409422424
                ],
                [
                    "COC1=C(OCC(O)CCCCCNC(=O)Nc2c(C)cccc2C)C=CC=C(CCCCN(F)CCN(P)C2=C(O)C2C)C=C1",
                    0.9493485409422424
                ],
                [
                    "COC1=C(OCC(O)CCCCCNC(=O)Nc2c(C)cccc2C)C=CC=C(CCCCN(F)CCN(Cl)C2=C(O)C2C)C=C1",
                    0.9493485409422424
                ],
                [
                    "COC1=C(OCC(O)CCCCCNC(=O)Nc2c(C)c#ccc2C)C=CC=C(CCCCN(F)CCN2C3=C(O)C(C)P32)C=C1",
                    0.9493485409422424
                ],
                [
                    "COC1=C(OCC(O)CCCCCNC(=O)Nc2c(C)c#ccc2C)C=CC=C(CCCCN(F)CCN(Cl)C2=C(O)C2C)C=C1",
                    0.9493485409422424
                ],
                [
                    "CC=CC(OCC(O)CCCCCNC(=O)Nc1c(C)cccc1C)=C(C=CCCCCCN(F)CCN1C2=C(O)[SH]21)OC",
                    0.9492855083268398
                ],
                [
                    "COC1=C(OCC(O)CCCCCNC(=O)Nc2c(C)cccc2C)C=CC(CCCCN(F)CCN(Cl)C=C(C)O)C=C1",
                    0.9491949968110868
                ],
                [
                    "COC1=C(OCC(O)CCCCCNC(=O)Nc2c(C)cccc2C)C=CC(CCCCN(F)CCN(Br)C=C(C)O)C=C1",
                    0.9491949968110868
                ],
                [
                    "CC=CC(OCC(O)CCCCCNC(=O)Nc1c(C)cccc1C)=C(C=CCCCCCN(F)CCN1SC2C(O)=C21)OC",
                    0.9491949968110868
                ],
                [
                    "CC=CC(OCC(O)CCCCCNC(=O)Nc1c(C)cccc1C)=C(C=CCCCCCN(F)CCN1PC2C(O)=C21)OC",
                    0.9491949968110868
                ],
                [
                    "CC=CC(OCC(O)CCCCCNC(=O)Nc1c(C)cccc1C)=C(C=CC=CCCCN(F)CCN1CC(O)=C1Cl)OC",
                    0.9491949968110868
                ],
                [
                    "CC=CC(OCC(O)CCCCCNC(=O)Nc1c(C)cccc1C)=C(C=CC=CCCCN(F)CCN1CC(O)=C1Br)OC",
                    0.9491949968110868
                ],
                [
                    "CC=CC(OCC(O)CCCCCNC(=O)Nc1c(C)cccc1C)=C(C=CC=CCCCN(F)CCN1CC(O)=C1C)OC",
                    0.9491527942142233
                ],
                [
                    "COC1=C(OCC(O)CCCCCNC(=O)Nc2c(C)c#ccc2C)C=CC(CCCCN(F)CCN(Br)C=C(C)O)C=C1",
                    0.9489150236395381
                ],
                [
                    "CC=CC(C)=C1CN1CCN(F)CCCC=CC=CC(OC)=C(O)OCC(O)CCCCCNC(=O)Nc1c(C)cccc1C",
                    0.9488999426063095
                ],
                [
                    "CC=CC(OCC(O)CCCCCNC(=O)Nc1c(C)cccc1C)=C(C=CC=CCCCN(F)CCN(Cl)CC(C)=O)OC",
                    0.9488955149385445
                ],
                [
                    "COC(C=CC=CCCCN(F)CCN1CC1=C(C)O)=C(C=CBr)OCC(O)CCCCCNC(=O)Nc1c(C)c#ccc1C",
                    0.9487619370753847
                ],
                [
                    "CC=CC(OCC(O)CCCCCNC(=O)Nc1c(C)c#ccc1C)=C(C=CC=CCCCN(F)CCN1CC1=C(O)Br)OC",
                    0.9487619370753847
                ],
                [
                    "C=CC(OCC(O)CCCCC=NC(=O)Nc1c(C)cccc1C)=C(C=CC=CCCCN(F)CCN1CC1=C(C)O)OC",
                    0.9487041317666927
                ],
                [
                    "COC1=C(OCC(O)CCCCCNC(=O)Nc2c(C)cccc2C)C=CC=C(CCCCN(F)CCN(S)C=C(C)O)C=C1",
                    0.9486717852529867
                ],
                [
                    "COC1=C(OCC(O)CCCCCNC(=O)Nc2c(C)cccc2C)C=CC=C(CCCCN(F)CCN(P)C=C(C)O)C=C1",
                    0.9486717852529867
                ],
                [
                    "COC1=C(OCC(O)CCCCCNC(=O)Nc2c(C)cccc2C)C=CC=C(CCCCN(F)CCN(Cl)C=C(C)O)C=C1",
                    0.9486717852529867
                ],
                [
                    "COC1=C(OCC(O)CCCCCNC(=O)Nc2c(C)cccc2C)C=CC=C(CCCCN(F)CCN(Br)C=C(C)O)C=C1",
                    0.9486717852529867
                ],
                [
                    "COC1=C(OCC(O)CCCCCNC(=O)Nc2c(C)c#ccc2C)C=CC=C(CCCCN(F)CCN(Cl)C=C(C)O)C=C1",
                    0.9486717852529867
                ],
                [
                    "COC1=C(OCC(O)CCCCCNC(=O)Nc2c(C)c#ccc2C)C=CC=C(CCCCN(F)CCN(Br)C=C(C)O)C=C1",
                    0.9486717852529867
                ],
                [
                    "CC=CC(OCC(O)CCCCCNC(=O)Nc1c(C)cccc1C)=C(C=CC=CCCCN(F)CCN1CCC2C(O)=C21)OC",
                    0.9486296059188738
                ],
                [
                    "COC(C=CC=CCCCN(F)CCN1C=C(O)C1)=C(C=CBr)OCC(O)CCCCCNC(=O)Nc1c(C)cccc1C",
                    0.9485920557326885
                ],
                [
                    "COC(C=CC=CCCCN(F)CCN1CC(C=C2SC=C2C)C1)=C(O)OCC(O)CCCCCNC(=O)Nc1c(C)c#ccc1C",
                    0.9484411233537318
                ],
                [
                    "COC(C=CC=CCCCN(F)CCN1C=C(C2=C(C(C)C)O2)C1)=COCC(O)CCCCCNC(=O)Nc1c(C)cccc1C",
                    0.9483852839779006
                ],
                [
                    "COC1=C(OCC(O)CCCCCNC(=O)Nc2c(C)c#ccc2C)C=CC=C(CCCCN(F)CCN2PC2=C(C)O)C=C1",
                    0.9483466157169276
                ],
                [
                    "COC(C=CCCCCN(F)CCN1CC1=C(C)O)=C(C=CBr)OCC(O)CCCCCNC(=O)Nc1c(C)cccc1C",
                    0.9482805354932005
                ],
                [
                    "COC(C=CCCCCN(F)CCN1CC1=C(C)O)=C(C=CCl)OCC(O)CCCCCNC(=O)Nc1c(C)cccc1C",
                    0.9482718500418957
                ],
                [
                    "COC(C=CC=CCCCN(F)CCN1CC(=CC=C(C)C)C1)=C(O)OCC(O)CCCCC=NC(=O)Nc1c(C)cccc1C",
                    0.948176540258266
                ],
                [
                    "COC(C=CC=CCCCN(F)CCN1C=C(C=CC(C)C)C1)=C(O)OCC(O)CCCCCNC(=O)Nc1c(C)cccc1C",
                    0.948176540258266
                ],
                [
                    "COC1=C(OCC(O)CCCCCNC(=O)Nc2c(C)cccc2C)C=CC=C(CCCCN(F)CCN2C=C(O)C(C)S2)C=C1",
                    0.9481666073917283
                ],
                [
                    "COC1=C(OCC(O)CCCCCNC(=O)Nc2c(C)cccc2C)C=CC=C(CCCCN(F)CCN2C=C(O)C(C)P2)C=C1",
                    0.9481666073917283
                ],
                [
                    "COC1=C(OCC(O)CCCCCNC(=O)Nc2c(C)c#ccc2C)C=CC=C(CCCCN(F)CCN2C=C(O)C(C)S2)C=C1",
                    0.9481287177044722
                ],
                [
                    "CC=CC(OCC(O)CCCCCNC(=O)Nc1c(C)cccc1C)=C(C=CCCCCCN(F)C1CN(C2=C(O)C2)C1)OC",
                    0.9480962818598717
                ],
                [
                    "COC(C=CCCCCCN(F)CCN1C=C(O)C1)=C(C=CBr)OCC(O)CCCCCNC(=O)Nc1c(C)cccc1C",
                    0.9480405252144264
                ],
                [
                    "CC=CC(OCC(O)CCCCCNC(=O)Nc1c(C)cccc1C)=C(C=CCCCCCN(F)CCN1SC1=CO)OC",
                    0.9480405252144264
                ],
                [
                    "CC=CC(OCC(O)CCCCCNC(=O)Nc1c(C)cccc1C)=C(C=CCCCCCN(F)CCN1PC1=CO)OC",
                    0.9480405252144264
                ],
                [
                    "CC=CC(OCC(O)CCCCCNC(=O)Nc1c(C)c#ccc1C)=C(C=CCCCCCN(F)CCN1SC1=CO)OC",
                    0.9480405252144264
                ],
                [
                    "CC=CC(OCC(O)CCCCC=NC(=O)Nc1c(C)cccc1C)=C(C=CCCCCCN(F)CCN1C=C(O)C1)OC",
                    0.9480405252144264
                ],
                [
                    "CC=CC(OCC(O)CCCCC=NC(=O)Nc1c(C)cccc1C)=C(C=CCCCCCN(F)CCN1C2=C(O)C21)OC",
                    0.9480405252144264
                ],
                [
                    "COC(C=CCCCCCN(F)CCN1C=C(O)C1)=C(C=CCl)OCC(O)CCCCCNC(=O)Nc1c(C)cccc1C",
                    0.9480318419614138
                ],
                [
                    "COC1=C(OCC(O)CCCCCNC(=O)Nc2c(C)cccc2C)C=CC=C(CCCCN(F)CCN2SC2=CO)C=C1",
                    0.9480223692587698
                ],
                [
                    "C=CC(OCC(O)CCCCCNC(=O)Nc1c(C)cccc1C)=C(C=CC=CCCCN(F)CCN1CC1=C(O)Br)OC",
                    0.9480111038678308
                ],
                [
                    "CC=CC(OCC(O)CCCCCNC(=O)Nc1c(C)cccc1C)=C(C=CC=CCCCN(F)CCN1C=C(O)CC1)OC",
                    0.9479286290668688
                ],
                [
                    "CC=CC(OCC(O)CCCCCNC(=O)Nc1c(C)cccc1C)=C(C)OC=CC=CCCN(F)CCN1CC1=C(C)O",
                    0.9479101434889838
                ],
                [
                    "CC=CC(OCC(O)CCCCCNC(=O)Nc1c(C)c#ccc1C)=C(C=CCCCCCN(F)CCN1PC1=CO)OC",
                    0.9479069063760602
                ],
                [
                    "CC=CC(OCC(O)CCCCCNC(=O)Nc1c(C)cccc1C)=C(C=CC=CCCCN(F)CCN1C=C(O)C(C)C1)OC",
                    0.9479033182107149
                ],
                [
                    "COC=C(C=CC=C(C)CCCCN(F)CCN1SC1=C(C)O)OCC(O)CCCCCNC(=O)Nc1c(C)cccc1C",
                    0.9479018442570012
                ],
                [
                    "COC=C(C=CC=C(C)CCCCN(F)CCN1SC1=C(C)O)OCC(O)CCCCCNC(=O)Nc1c(C)c#ccc1C",
                    0.9479018442570012
                ],
                [
                    "COC=C(C=CC=C(C)CCCCN(F)CCN1PC1=C(C)O)OCC(O)CCCCCNC(=O)Nc1c(C)cccc1C",
                    0.9479018442570012
                ],
                [
                    "COC=C(C=CC=C(C)CCCCN(F)CCN1CC1=C(C)O)OCC(O)CCCCC=NC(=O)Nc1c(C)cccc1C",
                    0.9479018442570012
                ],
                [
                    "COC(C=CCCCCN(F)CCN1SC2C(O)=C21)=C(C=CCl)OCC(O)CCCCCNC(=O)Nc1c(C)cccc1C",
                    0.9478337600874648
                ],
                [
                    "COC(C=CCCCCN(F)CCN1SC2C(O)=C21)=C(C=CBr)OCC(O)CCCCCNC(=O)Nc1c(C)cccc1C",
                    0.9478337600874648
                ],
                [
                    "CC=CC(OCC(O)CCCCCNC(=O)Nc1c(C)cccc1C)=C(C=CCCCCN(F)CCN1PC1=CO)OC",
                    0.9478332561345586
                ],
                [
                    "COC(C=CCCCCN(F)CCN1C2=C(O)[SH]21)=C(C=CBr)OCC(O)CCCCCNC(=O)Nc1c(C)cccc1C",
                    0.9478118507469683
                ],
                [
                    "CCPN(O)CCN(F)CCCCC1=CC=CC(OCC(O)CCCCCNC(=O)Nc2c(C)cccc2C)=C(OC)C=C1",
                    0.9478037115519483
                ],
                [
                    "COC=C(C=CC=C(C)CCCCN(F)CCN1PC1=C(C)O)OCC(O)CCCCCNC(=O)Nc1c(C)c#ccc1C",
                    0.9477682449646228
                ],
                [
                    "CC=C(C)C=CC1CN(CCN(F)CCCC=CC=CC(OC)=C(O)OCC(O)CCCCCNC(=O)Nc2c(C)cccc2C)C1",
                    0.9477679314410223
                ],
                [
                    "CC=CC(OCC(O)CCCCCNC(=O)Nc1c(C)cccc1C)=C(C=CCCCCCN(F)CCN1C2=C(O)CC21)OC",
                    0.9477571699738706
                ],
                [
                    "CC=CC(OCC(O)CCCCCNC(=O)Nc1c(C)cccc1C)=C(C=CCCCCCN(F)CCN1C2=C(O)C1C2)OC",
                    0.9477571699738706
                ],
                [
                    "COC(C)=C(C=CC=CCCCN(F)CCN1CC1=C(C)O)OCC(O)CCCCC=NC(=O)Nc1c(C)cccc1C",
                    0.9477442221739947
                ],
                [
                    "COC(C=CC=CCCCN(F)CCN1CC(C=C2C=C2C)C1)=C(O)OCC(O)CCCCC=NC(=O)Nc1c(C)cccc1C",
                    0.9477314913019471
                ],
                [
                    "COC(C)=C(C=CC=CCCCN(F)CCN1CC(O)=C1C(C)C)OCC(O)CCCCCNC(=O)Nc1c(C)cccc1C",
                    0.9477314913019471
                ],
                [
                    "CC=CC(OCC(O)CCCCCNC(=O)Nc1c(C)cccc1C)=C(C=CCCCCCN(F)CCN1C=C(O)C1)OC",
                    0.9477136359825333
                ],
                [
                    "CC=CC(O)=C1CN1CCN(F)CCCC=CC=CC(OC)=C(Cl)OCC(O)CCCCCNC(=O)Nc1c(C)cccc1C",
                    0.9476940769000662
                ],
                [
                    "CC=CC(O)=C1CN1CCN(F)CCCC=CC=CC(OC)=C(Br)OCC(O)CCCCCNC(=O)Nc1c(C)cccc1C",
                    0.9476940769000662
                ],
                [
                    "COC(C=CC=CCCCN(F)CCN1CC(C=C2OC=C2C)C1)=C(O)OCC(O)CCCCC=NC(=O)Nc1c(C)cccc1C",
                    0.9476675831670229
                ],
                [
                    "COC(C=CC=CCCCN(F)CCN1CC(C=C2CC=C2C)C1)=C(O)OCC(O)CCCCC=NC(=O)Nc1c(C)cccc1C",
                    0.9476675831670229
                ],
                [
                    "COC(C=CC=CCCCN(F)CCN1CC(C=C2CC=C2C)C1)=C(O)OCC(O)CCCCC=NC(=O)Nc1c(C)c#ccc1C",
                    0.9476675831670229
                ],
                [
                    "COC(C=CC=CCCCN(F)CCN1CC(C=C2C(C)=C2Cl)C1)=C(O)OCC(O)CCCCCNC(=O)Nc1c(C)cccc1C",
                    0.9476675831670229
                ],
                [
                    "COC(C=CC=CCCCN(F)CCN1CC(C=C2C(C)=C2C)C1)=C(O)OCC(O)CCCCC=NC(=O)Nc1c(C)cccc1C",
                    0.9476675831670229
                ],
                [
                    "COC(C=CC=CCCCN(F)CCN1CC(C=C2C(C)=C2C)C1)=C(O)OCC(O)CCCCC=NC(=O)Nc1c(C)c#ccc1C",
                    0.9476675831670229
                ],
                [
                    "COC(C=CC=CCCCN(F)CCN1CC(C=C2C(C)=C2Br)C1)=C(O)OCC(O)CCCCCNC(=O)Nc1c(C)cccc1C",
                    0.9476675831670229
                ],
                [
                    "COC(C=CC=CCCCN(F)CCN1CC(C=C(C)C2=CC2)C1)=C(O)OCC(O)CCCCCNC(=O)Nc1c(C)cccc1C",
                    0.9476675831670229
                ],
                [
                    "C=CC(OCC(O)CCCCCNC(=O)Nc1c(C)cccc1C)=C(C=CC=CCCCN(F)CCN1CC(O)=C1C(C)C)OC",
                    0.9476675831670229
                ],
                [
                    "COC1=C(OCC(O)CCCCCNC(=O)Nc2c(C)cccc2C)C=CC(CCCCN(F)CCN(S)C=C(C)O)C=C1",
                    0.9476526604098717
                ]
            ],
            "execution_time": 1013584.8836042881,
            "number_scoring_function_calls": 21570390,
            "metadata": {
                "top_1": 0.9520475258622448,
                "top_10": 0.9504507615003508,
                "top_100": 0.9486266396445683,
                "internal_similarity_max": 1.0,
                "internal_similarity_mean": 0.49867959540739737,
                "internal_similarity_histogram_density": [
                    [
                        0.1,
                        0.0,
                        0.3339999999999999,
                        2.196,
                        2.9140000000000006,
                        1.7519999999999984,
                        1.6460000000000004,
                        0.7640000000000002,
                        0.28600000000000003,
                        0.008000000000000002
                    ]
                ],
                "internal_similarity_histogram_bins": [
                    [
                        0.0,
                        0.1,
                        0.2,
                        0.30000000000000004,
                        0.4,
                        0.5,
                        0.6000000000000001,
                        0.7000000000000001,
                        0.8,
                        0.9,
                        1.0
                    ]
                ]
            }
        },
        {
            "benchmark_name": "Perindopril MPO",
            "score": 0.838721482583029,
            "optimized_molecules": [
                [
                    "CCOC(=O)C(CCn1cc(C)c2c(=P)c21)NC(C)C(=O)N1C(C(=O)O)CC2CCCCC21",
                    0.8397994748121345
                ],
                [
                    "CCOC(=O)C(CCn1c(C)cc2c(=P)c21)NC(C)C(=O)N1C(C(=O)O)CC2CCCCC21",
                    0.8397994748121345
                ],
                [
                    "CCOC(=O)C(CCc1sc2c(=P)c2c1C)NC(C)C(=O)N1C(C(=O)O)CC2CCCCC21",
                    0.8397994748121345
                ],
                [
                    "CCOC(=O)C(CCc1cp(C)c2c(=P)c12)NC(C)C(=O)N1C(C(=O)O)CC2CCCCC21",
                    0.8397994748121345
                ],
                [
                    "CCOC(=O)C(CCc1cn(C)c2c(=P)c12)NC(C)C(=O)N1C(C(=O)O)CC2CCCCC21",
                    0.8397994748121345
                ],
                [
                    "CCOC(=O)C(CCc1cc2c(=P)c2n1C)NC(C)C(=O)N1C(C(=O)O)CC2CCCCC21",
                    0.8397994748121345
                ],
                [
                    "CCOC(=O)C(CCc1c(C)sc2c(=P)c12)NC(C)C(=O)N1C(C(=O)O)CC2CCCCC21",
                    0.8397994748121345
                ],
                [
                    "CCOC(=O)C(CCc1c(C)sc2c(=N)c12)NC(C)C(=O)N1C(C(=O)O)CC2CCCCC21",
                    0.8397994748121345
                ],
                [
                    "CCOC(=O)C(CCc1c(C)oc2c(=P)c12)NC(C)C(=O)N1C(C(=O)O)CC2CCCCC21",
                    0.8397994748121345
                ],
                [
                    "CCOC(=O)C(CCc1c(C)[pH]c2c(=P)c12)NC(C)C(=O)N1C(C(=O)O)CC2CCCCC21",
                    0.8397994748121345
                ],
                [
                    "CCOC(=O)C(CCc1c(C)[nH]c2c(=P)c12)NC(C)C(=O)N1C(C(=O)O)CC2CCCCC21",
                    0.8397994748121345
                ],
                [
                    "CCOC(=O)C(CCc1c(C)[nH]c2c(=N)c12)NC(C)C(=O)N1C(C(=O)O)CC2CCCCC21",
                    0.8397994748121345
                ],
                [
                    "CCOC(=O)C(CCc1[pH]c2c(=P)c2c1C)NC(C)C(=O)N1C(C(=O)O)CC2CCCCC21",
                    0.8397994748121345
                ],
                [
                    "CCOC(=O)C(CCc1[nH]c2c(=P)c2c1C)NC(C)C(=O)N1C(C(=O)O)CC2CCCCC21",
                    0.8397994748121345
                ],
                [
                    "CCOC(=O)C(CCn1ccc2c(=P)c21)NC(C)C(=O)N1C(C(=O)O)CC2CCCCC21",
                    0.8379305815963922
                ],
                [
                    "CCOC(=O)C(CCn1c#cc2c(=P)c21)NC(C)C(=O)N1C(C(=O)O)CC2CCCCC21",
                    0.8379305815963922
                ],
                [
                    "CCOC(=O)C(CCc1csc2c(=P)c12)NC(C)C(=O)N1C(C(=O)O)CC2CCCCC21",
                    0.8379305815963922
                ],
                [
                    "CCOC(=O)C(CCc1csc2c(=N)c12)NC(C)C(=O)N1C(C(=O)O)CC2CCCCC21",
                    0.8379305815963922
                ],
                [
                    "CCOC(=O)C(CCc1coc2c(=P)c12)NC(C)C(=O)N1C(C(=O)O)CC2CCCCC21",
                    0.8379305815963922
                ],
                [
                    "CCOC(=O)C(CCc1cc2c(=P)c2s1)NC(C)C(=O)N1C(C(=O)O)CC2CCCCC21",
                    0.8379305815963922
                ],
                [
                    "CCOC(=O)C(CCc1cc2c(=P)c2[pH]1)NC(C)C(=O)N1C(C(=O)O)CC2CCCCC21",
                    0.8379305815963922
                ],
                [
                    "CCOC(=O)C(CCc1cc2c(=P)c2[nH]1)NC(C)C(=O)N1C(C(=O)O)CC2CCCCC21",
                    0.8379305815963922
                ],
                [
                    "CCOC(=O)C(CCc1c[pH]c2c(=P)c12)NC(C)C(=O)N1C(C(=O)O)CC2CCCCC21",
                    0.8379305815963922
                ],
                [
                    "CCOC(=O)C(CCc1c[nH]c2c(=P)c12)NC(C)C(=O)N1C(C(=O)O)CC2CCCCC21",
                    0.8379305815963922
                ],
                [
                    "CCOC(=O)C(CCc1c[nH]c2c(=N)c12)NC(C)C(=O)N1C(C(=O)O)CC2CCCCC21",
                    0.8379305815963922
                ],
                [
                    "CCOC(=O)C(CCn1cc(CC)c2c(=P)c21)NC(C)C(=O)N1C(C(=O)O)CC2CCCCC21",
                    0.8372758970823485
                ],
                [
                    "CCOC(=O)C(CCn1c(CC)cc2c(=P)c21)NC(C)C(=O)N1C(C(=O)O)CC2CCCCC21",
                    0.8372758970823485
                ],
                [
                    "CCOC(=O)C(CCc1sc2c(=P)c2c1CC)NC(C)C(=O)N1C(C(=O)O)CC2CCCCC21",
                    0.8372758970823485
                ],
                [
                    "CCOC(=O)C(CCc1cp(CC)c2c(=P)c12)NC(C)C(=O)N1C(C(=O)O)CC2CCCCC21",
                    0.8372758970823485
                ],
                [
                    "CCOC(=O)C(CCc1cn(CC)c2c(=P)c12)NC(C)C(=O)N1C(C(=O)O)CC2CCCCC21",
                    0.8372758970823485
                ],
                [
                    "CCOC(=O)C(CCc1cc2c(=P)c2n1CC)NC(C)C(=O)N1C(C(=O)O)CC2CCCCC21",
                    0.8372758970823485
                ],
                [
                    "CCOC(=O)C(CCc1c(CC)sc2c(=P)c12)NC(C)C(=O)N1C(C(=O)O)CC2CCCCC21",
                    0.8372758970823485
                ],
                [
                    "CCOC(=O)C(CCc1c(CC)sc2c(=N)c12)NC(C)C(=O)N1C(C(=O)O)CC2CCCCC21",
                    0.8372758970823485
                ],
                [
                    "CCOC(=O)C(CCc1c(CC)oc2c(=P)c12)NC(C)C(=O)N1C(C(=O)O)CC2CCCCC21",
                    0.8372758970823485
                ],
                [
                    "CCOC(=O)C(CCc1c(CC)[pH]c2c(=P)c12)NC(C)C(=O)N1C(C(=O)O)CC2CCCCC21",
                    0.8372758970823485
                ],
                [
                    "CCOC(=O)C(CCc1c(CC)[nH]c2c(=P)c12)NC(C)C(=O)N1C(C(=O)O)CC2CCCCC21",
                    0.8372758970823485
                ],
                [
                    "CCOC(=O)C(CCc1c(CC)[nH]c2c(=N)c12)NC(C)C(=O)N1C(C(=O)O)CC2CCCCC21",
                    0.8372758970823485
                ],
                [
                    "CCOC(=O)C(CCc1[pH]c2c(=P)c2c1CC)NC(C)C(=O)N1C(C(=O)O)CC2CCCCC21",
                    0.8372758970823485
                ],
                [
                    "CCOC(=O)C(CCc1[nH]c2c(=P)c2c1CC)NC(C)C(=O)N1C(C(=O)O)CC2CCCCC21",
                    0.8372758970823485
                ],
                [
                    "CCOC(=O)C(CCn1ccc2c(=PC)c21)NC(C)C(=O)N1C(C(=O)O)CC2CCCCC21",
                    0.8354140689901426
                ],
                [
                    "CCOC(=O)C(CCn1cc(-c2c(C)c2=P)s1)NC(C)C(=O)N1C(C(=O)O)CC2CCCCC21",
                    0.8354140689901426
                ],
                [
                    "CCOC(=O)C(CCn1c2pc3c1c-3c2C)NC(C)C(=O)N1C(C(=O)O)CC2CCCCC21",
                    0.8354140689901426
                ],
                [
                    "CCOC(=O)C(CCn1c2cpc1c(C)c2)NC(C)C(=O)N1C(C(=O)O)CC2CCCCC21",
                    0.8354140689901426
                ],
                [
                    "CCOC(=O)C(CCn1c2ccc1c(C)p2)NC(C)C(=O)N1C(C(=O)O)CC2CCCCC21",
                    0.8354140689901426
                ],
                [
                    "CCOC(=O)C(CCn1c2cc(C)c1cp2)NC(C)C(=O)N1C(C(=O)O)CC2CCCCC21",
                    0.8354140689901426
                ],
                [
                    "CCOC(=O)C(CCc1pc2sc1cc2C)NC(C)C(=O)N1C(C(=O)O)CC2CCCCC21",
                    0.8354140689901426
                ],
                [
                    "CCOC(=O)C(CCc1pc2oc1cc2C)NC(C)C(=O)N1C(C(=O)O)CC2CCCCC21",
                    0.8354140689901426
                ],
                [
                    "CCOC(=O)C(CCc1pc2[pH]c1cc2C)NC(C)C(=O)N1C(C(=O)O)CC2CCCCC21",
                    0.8354140689901426
                ],
                [
                    "CCOC(=O)C(CCc1nc2sc1cc2C)NC(C)C(=O)N1C(C(=O)O)CC2CCCCC21",
                    0.8354140689901426
                ],
                [
                    "CCOC(=O)C(CCc1nc2oc1cc2C)NC(C)C(=O)N1C(C(=O)O)CC2CCCCC21",
                    0.8354140689901426
                ],
                [
                    "CCOC(=O)C(CCc1nc2cc(C)c1o2)NC(C)C(=O)N1C(C(=O)O)CC2CCCCC21",
                    0.8354140689901426
                ],
                [
                    "CCOC(=O)C(CCc1nc2cc(C)c1[pH]2)NC(C)C(=O)N1C(C(=O)O)CC2CCCCC21",
                    0.8354140689901426
                ],
                [
                    "CCOC(=O)C(CCc1csc2c(=PC)c12)NC(C)C(=O)N1C(C(=O)O)CC2CCCCC21",
                    0.8354140689901426
                ],
                [
                    "CCOC(=O)C(CCc1csc2c(=NC)c12)NC(C)C(=O)N1C(C(=O)O)CC2CCCCC21",
                    0.8354140689901426
                ],
                [
                    "CCOC(=O)C(CCc1coc2c(=PC)c12)NC(C)C(=O)N1C(C(=O)O)CC2CCCCC21",
                    0.8354140689901426
                ],
                [
                    "CCOC(=O)C(CCc1cc2sc1nc2C)NC(C)C(=O)N1C(C(=O)O)CC2CCCCC21",
                    0.8354140689901426
                ],
                [
                    "CCOC(=O)C(CCc1cc2pc(C)c1s2)NC(C)C(=O)N1C(C(=O)O)CC2CCCCC21",
                    0.8354140689901426
                ],
                [
                    "CCOC(=O)C(CCc1cc2pc(C)c1[pH]2)NC(C)C(=O)N1C(C(=O)O)CC2CCCCC21",
                    0.8354140689901426
                ],
                [
                    "CCOC(=O)C(CCc1cc2oc1pc2C)NC(C)C(=O)N1C(C(=O)O)CC2CCCCC21",
                    0.8354140689901426
                ],
                [
                    "CCOC(=O)C(CCc1cc2oc1nc2C)NC(C)C(=O)N1C(C(=O)O)CC2CCCCC21",
                    0.8354140689901426
                ],
                [
                    "CCOC(=O)C(CCc1cc2oc1cc2C)NC(C)C(=O)N1C(C(=O)O)CC2CCCCC21",
                    0.8354140689901426
                ],
                [
                    "CCOC(=O)C(CCc1cc2nc(C)c1s2)NC(C)C(=O)N1C(C(=O)O)CC2CCCCC21",
                    0.8354140689901426
                ],
                [
                    "CCOC(=O)C(CCc1cc2nc(C)c1o2)NC(C)C(=O)N1C(C(=O)O)CC2CCCCC21",
                    0.8354140689901426
                ],
                [
                    "CCOC(=O)C(CCc1cc2nc(C)c1[pH]2)NC(C)C(=O)N1C(C(=O)O)CC2CCCCC21",
                    0.8354140689901426
                ],
                [
                    "CCOC(=O)C(CCc1cc2cpc1p2C)NC(C)C(=O)N1C(C(=O)O)CC2CCCCC21",
                    0.8354140689901426
                ],
                [
                    "CCOC(=O)C(CCc1cc2cpc1n2C)NC(C)C(=O)N1C(C(=O)O)CC2CCCCC21",
                    0.8354140689901426
                ],
                [
                    "CCOC(=O)C(CCc1cc2cc(C)c1s2)NC(C)C(=O)N1C(C(=O)O)CC2CCCCC21",
                    0.8354140689901426
                ],
                [
                    "CCOC(=O)C(CCc1cc2cc(C)c1o2)NC(C)C(=O)N1C(C(=O)O)CC2CCCCC21",
                    0.8354140689901426
                ],
                [
                    "CCOC(=O)C(CCc1cc2cc(C)c1[nH]2)NC(C)C(=O)N1C(C(=O)O)CC2CCCCC21",
                    0.8354140689901426
                ],
                [
                    "CCOC(=O)C(CCc1cc2c(=PC)c2[pH]1)NC(C)C(=O)N1C(C(=O)O)CC2CCCCC21",
                    0.8354140689901426
                ],
                [
                    "CCOC(=O)C(CCc1cc2c(=PC)c2[nH]1)NC(C)C(=O)N1C(C(=O)O)CC2CCCCC21",
                    0.8354140689901426
                ],
                [
                    "CCOC(=O)C(CCc1cc2[pH]c1cc2C)NC(C)C(=O)N1C(C(=O)O)CC2CCCCC21",
                    0.8354140689901426
                ],
                [
                    "CCOC(=O)C(CCc1cc2[nH]c1pc2C)NC(C)C(=O)N1C(C(=O)O)CC2CCCCC21",
                    0.8354140689901426
                ],
                [
                    "CCOC(=O)C(CCc1cc2[nH]c1nc2C)NC(C)C(=O)N1C(C(=O)O)CC2CCCCC21",
                    0.8354140689901426
                ],
                [
                    "CCOC(=O)C(CCc1cc2[nH]c1cc2C)NC(C)C(=O)N1C(C(=O)O)CC2CCCCC21",
                    0.8354140689901426
                ],
                [
                    "CCOC(=O)C(CCc1c[pH]c2c(=PC)c12)NC(C)C(=O)N1C(C(=O)O)CC2CCCCC21",
                    0.8354140689901426
                ],
                [
                    "CCOC(=O)C(CCc1c[nH]c2c(=PC)c12)NC(C)C(=O)N1C(C(=O)O)CC2CCCCC21",
                    0.8354140689901426
                ],
                [
                    "CCOC(=O)C(CCc1c[nH]c2c(=NC)c12)NC(C)C(=O)N1C(C(=O)O)CC2CCCCC21",
                    0.8354140689901426
                ],
                [
                    "CCOC(=O)C(CCc1c2c3sc1c(C)c3-2)NC(C)C(=O)N1C(C(=O)O)CC2CCCCC21",
                    0.8354140689901426
                ],
                [
                    "CCOC(=O)C(CCc1c2c3c-2pc1p3C)NC(C)C(=O)N1C(C(=O)O)CC2CCCCC21",
                    0.8354140689901426
                ],
                [
                    "CCOC(=O)C(CCc1c2c3c-2pc1n3C)NC(C)C(=O)N1C(C(=O)O)CC2CCCCC21",
                    0.8354140689901426
                ],
                [
                    "CCOC(=O)C(CCc1c2c3[nH]c1c(C)c3-2)NC(C)C(=O)N1C(C(=O)O)CC2CCCCC21",
                    0.8354140689901426
                ],
                [
                    "CCOC(=O)C(CCc1c(C)c2pcc1s2)NC(C)C(=O)N1C(C(=O)O)CC2CCCCC21",
                    0.8354140689901426
                ],
                [
                    "CCOC(=O)C(CCc1c(C)c2oc1cp2)NC(C)C(=O)N1C(C(=O)O)CC2CCCCC21",
                    0.8354140689901426
                ],
                [
                    "CCOC(=O)C(CCc1c(C)c2ncc1s2)NC(C)C(=O)N1C(C(=O)O)CC2CCCCC21",
                    0.8354140689901426
                ],
                [
                    "CCOC(=O)C(CCc1c(C)c2cpc1[pH]2)NC(C)C(=O)N1C(C(=O)O)CC2CCCCC21",
                    0.8354140689901426
                ],
                [
                    "CCOC(=O)C(CCc1c(C)c2cnc1[pH]2)NC(C)C(=O)N1C(C(=O)O)CC2CCCCC21",
                    0.8354140689901426
                ],
                [
                    "CCOC(=O)C(CCc1c(C)c2cnc1[nH]2)NC(C)C(=O)N1C(C(=O)O)CC2CCCCC21",
                    0.8354140689901426
                ],
                [
                    "CCOC(=O)C(CCc1c(C)c2ccc1s2)NC(C)C(=O)N1C(C(=O)O)CC2CCCCC21",
                    0.8354140689901426
                ],
                [
                    "CCOC(=O)C(CCc1c(C)c2ccc1o2)NC(C)C(=O)N1C(C(=O)O)CC2CCCCC21",
                    0.8354140689901426
                ],
                [
                    "CCOC(=O)C(CCc1c(C)c2ccc1[pH]2)NC(C)C(=O)N1C(C(=O)O)CC2CCCCC21",
                    0.8354140689901426
                ],
                [
                    "CCOC(=O)C(CCc1c(C)c2ccc1[nH]2)NC(C)C(=O)N1C(C(=O)O)CC2CCCCC21",
                    0.8354140689901426
                ],
                [
                    "CCOC(=O)C(CCc1c(C)c2c#cc1s2)NC(C)C(=O)N1C(C(=O)O)CC2CCCCC21",
                    0.8354140689901426
                ],
                [
                    "CCOC(=O)C(CCc1c(C)c2c#cc1[nH]2)NC(C)C(=O)N1C(C(=O)O)CC2CCCCC21",
                    0.8354140689901426
                ],
                [
                    "CCOC(=O)C(CCP=c1c2cc(C)[pH]c12)NC(C)C(=O)N1C(C(=O)O)CC2CCCCC21",
                    0.8354140689901426
                ],
                [
                    "CCOC(=O)C(CCP=c1c2cc(C)[nH]c12)NC(C)C(=O)N1C(C(=O)O)CC2CCCCC21",
                    0.8354140689901426
                ],
                [
                    "CCOC(=O)C(CCP=c1c2c[pH]c(C)c12)NC(C)C(=O)N1C(C(=O)O)CC2CCCCC21",
                    0.8354140689901426
                ],
                [
                    "CCOC(=O)C(CCP=c1c2[pH]cc(C)c12)NC(C)C(=O)N1C(C(=O)O)CC2CCCCC21",
                    0.8354140689901426
                ],
                [
                    "CCOC(=O)C(CCP=c1c2[nH]cc(C)c12)NC(C)C(=O)N1C(C(=O)O)CC2CCCCC21",
                    0.8354140689901426
                ],
                [
                    "CCOC(=O)C(CCN=c1c2[nH]cc(C)c12)NC(C)C(=O)N1C(C(=O)O)CC2CCCCC21",
                    0.8354140689901426
                ]
            ],
            "execution_time": 825290.8594725132,
            "number_scoring_function_calls": 29368051,
            "metadata": {
                "top_1": 0.8397994748121345,
                "top_10": 0.8397994748121345,
                "top_100": 0.836565498124818,
                "internal_similarity_max": 0.8857142857142857,
                "internal_similarity_mean": 0.6170352775048364,
                "internal_similarity_histogram_density": [
                    [
                        0.1,
                        0.0,
                        0.0,
                        0.0,
                        0.0,
                        3.9119999999999964,
                        5.256000000000001,
                        0.6320000000000002,
                        0.10000000000000002,
                        0.0
                    ]
                ],
                "internal_similarity_histogram_bins": [
                    [
                        0.0,
                        0.1,
                        0.2,
                        0.30000000000000004,
                        0.4,
                        0.5,
                        0.6000000000000001,
                        0.7000000000000001,
                        0.8,
                        0.9,
                        1.0
                    ]
                ]
            }
        },
        {
            "benchmark_name": "Amlodipine MPO",
            "score": 0.8981959940224962,
            "optimized_molecules": [
                [
                    "CCOC(=O)C1=C(COCCN)NC2=PC2C(C)=C(C(=O)OC)C1c1ccccc1Cl",
                    0.9006170724070864
                ],
                [
                    "CCOC(=O)C1=C(COCCN)NC2=NC2C(C)=C(C(=O)OC)C1c1ccccc1Cl",
                    0.9006170724070864
                ],
                [
                    "CCOC(=O)C1=C(COCCN)NC2=CC2C(C)=C(C(=O)OC)C1c1ccccc1Cl",
                    0.9006170724070864
                ],
                [
                    "CCOC(=O)C1=C(COCCN)NC2=C=C2C(C)=C(C(=O)OC)C1c1ccccc1Cl",
                    0.9006170724070864
                ],
                [
                    "CCOC(=O)C1=C(COCCN)NC2=C(C2)C(C)=C(C(=O)OC)C1c1ccccc1Cl",
                    0.9006170724070864
                ],
                [
                    "CCOC(=O)C1=C(C)C2P=C2NC(COCCN)=C(C(=O)OC)C1c1ccccc1Cl",
                    0.9006170724070864
                ],
                [
                    "CCOC(=O)C1=C(C)C2N=C2NC(COCCN)=C(C(=O)OC)C1c1ccccc1Cl",
                    0.9006170724070864
                ],
                [
                    "CCOC(=O)C1=C(C)C2C=C2NC(COCCN)=C(C(=O)OC)C1c1ccccc1Cl",
                    0.9006170724070864
                ],
                [
                    "CCOC(=O)C1=C(C)C2=C=C2NC(COCCN)=C(C(=O)OC)C1c1ccccc1Cl",
                    0.9006170724070864
                ],
                [
                    "CCOC(=O)C1=C(C)C2=C(C2)NC(COCCN)=C(C(=O)OC)C1c1ccccc1Cl",
                    0.9006170724070864
                ],
                [
                    "CCOC(=O)C1=C2CC2C(S)=C(C)NC(COCCN)=C(C(=O)OC)C1c1ccccc1Cl",
                    0.8980265101338745
                ],
                [
                    "CCOC(=O)C1=C2CC2C(P)=C(C)NC(COCCN)=C(C(=O)OC)C1c1ccccc1Cl",
                    0.8980265101338745
                ],
                [
                    "CCOC(=O)C1=C2CC2C(O)=C(C)NC(COCCN)=C(C(=O)OC)C1c1ccccc1Cl",
                    0.8980265101338745
                ],
                [
                    "CCOC(=O)C1=C2CC2C(N)=C(C)NC(COCCN)=C(C(=O)OC)C1c1ccccc1Cl",
                    0.8980265101338745
                ],
                [
                    "CCOC(=O)C1=C2CC2C(F)=C(C)NC(COCCN)=C(C(=O)OC)C1c1ccccc1Cl",
                    0.8980265101338745
                ],
                [
                    "CCOC(=O)C1=C2CC2C(Cl)=C(C)NC(COCCN)=C(C(=O)OC)C1c1ccccc1Cl",
                    0.8980265101338745
                ],
                [
                    "CCOC(=O)C1=C2CC2C(C)=C(C)NC(COCCN)=C(C(=O)OC)C1c1ccccc1Cl",
                    0.8980265101338745
                ],
                [
                    "CCOC(=O)C1=C2CC2C(Br)=C(C)NC(COCCN)=C(C(=O)OC)C1c1ccccc1Cl",
                    0.8980265101338745
                ],
                [
                    "CCOC(=O)C1=C2C=C2C(S)=C(C)NC(COCCN)=C(C(=O)OC)C1c1ccccc1Cl",
                    0.8980265101338745
                ],
                [
                    "CCOC(=O)C1=C2C=C2C(O)=C(C)NC(COCCN)=C(C(=O)OC)C1c1ccccc1Cl",
                    0.8980265101338745
                ],
                [
                    "CCOC(=O)C1=C2C=C2C(N)=C(C)NC(COCCN)=C(C(=O)OC)C1c1ccccc1Cl",
                    0.8980265101338745
                ],
                [
                    "CCOC(=O)C1=C2C=C2C(F)=C(C)NC(COCCN)=C(C(=O)OC)C1c1ccccc1Cl",
                    0.8980265101338745
                ],
                [
                    "CCOC(=O)C1=C2C=C2C(Cl)=C(C)NC(COCCN)=C(C(=O)OC)C1c1ccccc1Cl",
                    0.8980265101338745
                ],
                [
                    "CCOC(=O)C1=C2C=C2C(C)=C(C)NC(COCCN)=C(C(=O)OC)C1c1ccccc1Cl",
                    0.8980265101338745
                ],
                [
                    "CCOC(=O)C1=C2C=C2C(Br)=C(C)NC(COCCN)=C(C(=O)OC)C1c1ccccc1Cl",
                    0.8980265101338745
                ],
                [
                    "CCOC(=O)C1=C(COCCN)NC(C)=C(S)C2CC2=C(C(=O)OC)C1c1ccccc1Cl",
                    0.8980265101338745
                ],
                [
                    "CCOC(=O)C1=C(COCCN)NC(C)=C(S)C2=CC2=C(C(=O)OC)C1c1ccccc1Cl",
                    0.8980265101338745
                ],
                [
                    "CCOC(=O)C1=C(COCCN)NC(C)=C(N)C2=CC2=C(C(=O)OC)C1c1ccccc1Cl",
                    0.8980265101338745
                ],
                [
                    "CCOC(=O)C1=C(COCCN)NC(C)=C(F)C2CC2=C(C(=O)OC)C1c1ccccc1Cl",
                    0.8980265101338745
                ],
                [
                    "CCOC(=O)C1=C(COCCN)NC(C)=C(F)C2=CC2=C(C(=O)OC)C1c1ccccc1Cl",
                    0.8980265101338745
                ],
                [
                    "CCOC(=O)C1=C(COCCN)NC(C)=C(Br)C2CC2=C(C(=O)OC)C1c1ccccc1Cl",
                    0.8980265101338745
                ],
                [
                    "CCOC(=O)C1=C(COCCN)NC(C)=C(Br)C2=CC2=C(C(=O)OC)C1c1ccccc1Cl",
                    0.8980265101338745
                ],
                [
                    "CCOC(=O)C1=C(P)C2C(C)=C2NC(COCCN)=C(C(=O)OC)C1c1ccccc1Cl",
                    0.8907739673281686
                ],
                [
                    "CCOC(=O)C1=C(O)C2C(C)=C2NC(COCCN)=C(C(=O)OC)C1c1ccccc1Cl",
                    0.8907739673281686
                ],
                [
                    "CCOC(=O)C1=C(COCCN)Nc2c(c2=S)C(C)=C(C(=O)OC)C1c1ccccc1Cl",
                    0.8907739673281686
                ],
                [
                    "CCOC(=O)C1=C(COCCN)Nc2c(c2=P)C(C)=C(C(=O)OC)C1c1ccccc1Cl",
                    0.8907739673281686
                ],
                [
                    "CCOC(=O)C1=C(COCCN)Nc2c(c2=O)C(C)=C(C(=O)OC)C1c1ccccc1Cl",
                    0.8907739673281686
                ],
                [
                    "CCOC(=O)C1=C(COCCN)Nc2c(c2=N)C(C)=C(C(=O)OC)C1c1ccccc1Cl",
                    0.8907739673281686
                ],
                [
                    "CCOC(=O)C1=C(COCCN)NC2=PC2(S)C(C)=C(C(=O)OC)C1c1ccccc1Cl",
                    0.8907739673281686
                ],
                [
                    "CCOC(=O)C1=C(COCCN)NC2=PC2(P)C(C)=C(C(=O)OC)C1c1ccccc1Cl",
                    0.8907739673281686
                ],
                [
                    "CCOC(=O)C1=C(COCCN)NC2=PC2(O)C(C)=C(C(=O)OC)C1c1ccccc1Cl",
                    0.8907739673281686
                ],
                [
                    "CCOC(=O)C1=C(COCCN)NC2=PC2(N)C(C)=C(C(=O)OC)C1c1ccccc1Cl",
                    0.8907739673281686
                ],
                [
                    "CCOC(=O)C1=C(COCCN)NC2=PC2(F)C(C)=C(C(=O)OC)C1c1ccccc1Cl",
                    0.8907739673281686
                ],
                [
                    "CCOC(=O)C1=C(COCCN)NC2=PC2(Cl)C(C)=C(C(=O)OC)C1c1ccccc1Cl",
                    0.8907739673281686
                ],
                [
                    "CCOC(=O)C1=C(COCCN)NC2=PC2(C)C(C)=C(C(=O)OC)C1c1ccccc1Cl",
                    0.8907739673281686
                ],
                [
                    "CCOC(=O)C1=C(COCCN)NC2=PC2(Br)C(C)=C(C(=O)OC)C1c1ccccc1Cl",
                    0.8907739673281686
                ],
                [
                    "CCOC(=O)C1=C(COCCN)NC2=NC2(P)C(C)=C(C(=O)OC)C1c1ccccc1Cl",
                    0.8907739673281686
                ],
                [
                    "CCOC(=O)C1=C(COCCN)NC2=NC2(O)C(C)=C(C(=O)OC)C1c1ccccc1Cl",
                    0.8907739673281686
                ],
                [
                    "CCOC(=O)C1=C(COCCN)NC2=NC2(N)C(C)=C(C(=O)OC)C1c1ccccc1Cl",
                    0.8907739673281686
                ],
                [
                    "CCOC(=O)C1=C(COCCN)NC2=NC2(F)C(C)=C(C(=O)OC)C1c1ccccc1Cl",
                    0.8907739673281686
                ],
                [
                    "CCOC(=O)C1=C(COCCN)NC2=NC2(Cl)C(C)=C(C(=O)OC)C1c1ccccc1Cl",
                    0.8907739673281686
                ],
                [
                    "CCOC(=O)C1=C(COCCN)NC2=NC2(C)C(C)=C(C(=O)OC)C1c1ccccc1Cl",
                    0.8907739673281686
                ],
                [
                    "CCOC(=O)C1=C(COCCN)NC2=CC2(S)C(C)=C(C(=O)OC)C1c1ccccc1Cl",
                    0.8907739673281686
                ],
                [
                    "CCOC(=O)C1=C(COCCN)NC2=CC2(O)C(C)=C(C(=O)OC)C1c1ccccc1Cl",
                    0.8907739673281686
                ],
                [
                    "CCOC(=O)C1=C(COCCN)NC2=CC2(N)C(C)=C(C(=O)OC)C1c1ccccc1Cl",
                    0.8907739673281686
                ],
                [
                    "CCOC(=O)C1=C(COCCN)NC2=CC2(F)C(C)=C(C(=O)OC)C1c1ccccc1Cl",
                    0.8907739673281686
                ],
                [
                    "CCOC(=O)C1=C(COCCN)NC2=CC2(Cl)C(C)=C(C(=O)OC)C1c1ccccc1Cl",
                    0.8907739673281686
                ],
                [
                    "CCOC(=O)C1=C(COCCN)NC2=CC2(C)C(C)=C(C(=O)OC)C1c1ccccc1Cl",
                    0.8907739673281686
                ],
                [
                    "CCOC(=O)C1=C(COCCN)NC2=CC2(Br)C(C)=C(C(=O)OC)C1c1ccccc1Cl",
                    0.8907739673281686
                ],
                [
                    "CCOC(=O)C1=C(COCCN)NC2=C(S)C2C(C)=C(C(=O)OC)C1c1ccccc1Cl",
                    0.8907739673281686
                ],
                [
                    "CCOC(=O)C1=C(COCCN)NC2=C(P)C2C(C)=C(C(=O)OC)C1c1ccccc1Cl",
                    0.8907739673281686
                ],
                [
                    "CCOC(=O)C1=C(COCCN)NC2=C(O)C2C(C)=C(C(=O)OC)C1c1ccccc1Cl",
                    0.8907739673281686
                ],
                [
                    "CCOC(=O)C1=C(COCCN)NC2=C(N)C2C(C)=C(C(=O)OC)C1c1ccccc1Cl",
                    0.8907739673281686
                ],
                [
                    "CCOC(=O)C1=C(COCCN)NC2=C(F)C2C(C)=C(C(=O)OC)C1c1ccccc1Cl",
                    0.8907739673281686
                ],
                [
                    "CCOC(=O)C1=C(COCCN)NC2=C(Cl)C2C(C)=C(C(=O)OC)C1c1ccccc1Cl",
                    0.8907739673281686
                ],
                [
                    "CCOC(=O)C1=C(COCCN)NC2=C(C)C2C(S)=C(C(=O)OC)C1c1ccccc1Cl",
                    0.8907739673281686
                ],
                [
                    "CCOC(=O)C1=C(COCCN)NC2=C(C)C2C(P)=C(C(=O)OC)C1c1ccccc1Cl",
                    0.8907739673281686
                ],
                [
                    "CCOC(=O)C1=C(COCCN)NC2=C(C)C2C(F)=C(C(=O)OC)C1c1ccccc1Cl",
                    0.8907739673281686
                ],
                [
                    "CCOC(=O)C1=C(COCCN)NC2=C(C)C2C(Cl)=C(C(=O)OC)C1c1ccccc1Cl",
                    0.8907739673281686
                ],
                [
                    "CCOC(=O)C1=C(COCCN)NC2=C(C)C2C(C)=C(C(=O)OC)C1c1ccccc1Cl",
                    0.8907739673281686
                ],
                [
                    "CCOC(=O)C1=C(COCCN)NC2=C(C(C)=C(C(=O)OC)C1c1ccccc1Cl)C2S",
                    0.8907739673281686
                ],
                [
                    "CCOC(=O)C1=C(COCCN)NC2=C(C(C)=C(C(=O)OC)C1c1ccccc1Cl)C2O",
                    0.8907739673281686
                ],
                [
                    "CCOC(=O)C1=C(COCCN)NC2=C(C(C)=C(C(=O)OC)C1c1ccccc1Cl)C2N",
                    0.8907739673281686
                ],
                [
                    "CCOC(=O)C1=C(COCCN)NC2=C(C(C)=C(C(=O)OC)C1c1ccccc1Cl)C2F",
                    0.8907739673281686
                ],
                [
                    "CCOC(=O)C1=C(COCCN)NC2=C(C(C)=C(C(=O)OC)C1c1ccccc1Cl)C2Br",
                    0.8907739673281686
                ],
                [
                    "CCOC(=O)C1=C(COCCN)NC2=C(Br)C2C(C)=C(C(=O)OC)C1c1ccccc1Cl",
                    0.8907739673281686
                ],
                [
                    "CCOC(=O)C1=C(C)c2c(c2=P)NC(COCCN)=C(C(=O)OC)C1c1ccccc1Cl",
                    0.8907739673281686
                ],
                [
                    "CCOC(=O)C1=C(C)C2C(S)=C2NC(COCCN)=C(C(=O)OC)C1c1ccccc1Cl",
                    0.8907739673281686
                ],
                [
                    "CCOC(=O)C1=C(C)C2C(O)=C2NC(COCCN)=C(C(=O)OC)C1c1ccccc1Cl",
                    0.8907739673281686
                ],
                [
                    "CCOC(=O)C1=C(C)C2C(N)=C2NC(COCCN)=C(C(=O)OC)C1c1ccccc1Cl",
                    0.8907739673281686
                ],
                [
                    "CCOC(=O)C1=C(C)C2C(F)=C2NC(COCCN)=C(C(=O)OC)C1c1ccccc1Cl",
                    0.8907739673281686
                ],
                [
                    "CCOC(=O)C1=C(C)C2C(Cl)=C2NC(COCCN)=C(C(=O)OC)C1c1ccccc1Cl",
                    0.8907739673281686
                ],
                [
                    "CCOC(=O)C1=C(C)C2C(C)=C2NC(COCCN)=C(C(=O)OC)C1c1ccccc1Cl",
                    0.8907739673281686
                ],
                [
                    "CCOC(=O)C1=C(C)C2=C(NC(COCCN)=C(C(=O)OC)C1c1ccccc1Cl)C2S",
                    0.8907739673281686
                ],
                [
                    "CCOC(=O)C1=C(C)C2=C(NC(COCCN)=C(C(=O)OC)C1c1ccccc1Cl)C2P",
                    0.8907739673281686
                ],
                [
                    "CCOC(=O)C1=C(C)C2=C(NC(COCCN)=C(C(=O)OC)C1c1ccccc1Cl)C2N",
                    0.8907739673281686
                ],
                [
                    "CCOC(=O)C1=C(C)C2(S)P=C2NC(COCCN)=C(C(=O)OC)C1c1ccccc1Cl",
                    0.8907739673281686
                ],
                [
                    "CCOC(=O)C1=C(C)C2(S)N=C2NC(COCCN)=C(C(=O)OC)C1c1ccccc1Cl",
                    0.8907739673281686
                ],
                [
                    "CCOC(=O)C1=C(C)C2(P)N=C2NC(COCCN)=C(C(=O)OC)C1c1ccccc1Cl",
                    0.8907739673281686
                ],
                [
                    "CCOC(=O)C1=C(C)C2(O)N=C2NC(COCCN)=C(C(=O)OC)C1c1ccccc1Cl",
                    0.8907739673281686
                ],
                [
                    "CCOC(=O)C1=C(C)C2(N)N=C2NC(COCCN)=C(C(=O)OC)C1c1ccccc1Cl",
                    0.8907739673281686
                ],
                [
                    "CCOC(=O)C1=C(C)C2(F)P=C2NC(COCCN)=C(C(=O)OC)C1c1ccccc1Cl",
                    0.8907739673281686
                ],
                [
                    "CCOC(=O)C1=C(C)C2(F)N=C2NC(COCCN)=C(C(=O)OC)C1c1ccccc1Cl",
                    0.8907739673281686
                ],
                [
                    "CCOC(=O)C1=C(C)C2(Cl)P=C2NC(COCCN)=C(C(=O)OC)C1c1ccccc1Cl",
                    0.8907739673281686
                ],
                [
                    "CCOC(=O)C1=C(C)C2(Cl)N=C2NC(COCCN)=C(C(=O)OC)C1c1ccccc1Cl",
                    0.8907739673281686
                ],
                [
                    "CCOC(=O)C1=C(C)C2(C)N=C2NC(COCCN)=C(C(=O)OC)C1c1ccccc1Cl",
                    0.8907739673281686
                ],
                [
                    "CCOC(=O)C1=C(C)C2(Br)P=C2NC(COCCN)=C(C(=O)OC)C1c1ccccc1Cl",
                    0.8907739673281686
                ],
                [
                    "CCOC(=O)C1=C(C)C2(Br)C=C2NC(COCCN)=C(C(=O)OC)C1c1ccccc1Cl",
                    0.8907739673281686
                ],
                [
                    "CCOC(=O)C1=C(Br)C2C(C)=C2NC(COCCN)=C(C(=O)OC)C1c1ccccc1Cl",
                    0.8907739673281686
                ],
                [
                    "C=C1C2=C1C(C)=C(C(=O)OC)C(c1ccccc1Cl)C(C(=O)OCC)=C(COCCN)N2",
                    0.8907739673281686
                ]
            ],
            "execution_time": 238345.501683712,
            "number_scoring_function_calls": 8424111,
            "metadata": {
                "top_1": 0.9006170724070864,
                "top_10": 0.9006170724070864,
                "top_100": 0.8933538372533156,
                "internal_similarity_max": 1.0,
                "internal_similarity_mean": 0.6899000115194706,
                "internal_similarity_histogram_density": [
                    [
                        0.1,
                        0.0,
                        0.0,
                        0.0,
                        0.0,
                        0.0,
                        6.9620000000000015,
                        2.0700000000000003,
                        0.8020000000000002,
                        0.06600000000000002
                    ]
                ],
                "internal_similarity_histogram_bins": [
                    [
                        0.0,
                        0.1,
                        0.2,
                        0.30000000000000004,
                        0.4,
                        0.5,
                        0.6000000000000001,
                        0.7000000000000001,
                        0.8,
                        0.9,
                        1.0
                    ]
                ]
            }
        },
        {
            "benchmark_name": "Sitagliptin MPO",
            "score": 0.9567998584482199,
            "optimized_molecules": [
                [
                    "CN=CN=CN=C=CN(N)C1C(F)C2C(F)C(F)C13C1C4(F)C2C3(F)OS14#CF",
                    0.9567998584482196
                ],
                [
                    "CN=CN=CN=C=CN(N)C1C(F)C(F)(F)OS23#CC4C(F)C2C42C(C3F)C12F",
                    0.9567998584482196
                ],
                [
                    "CN=CN=CN=C=CN(N)C12C(F)C3C4OS5(#CC(C1C(F)(F)C2(F)F)C5F)C43",
                    0.9567998584482196
                ],
                [
                    "CN=CN=C=CN(N=CN)C1C2C3C4C#S5(OC(C5F)C(F)(F)C4(F)C23F)C1F",
                    0.9567998584482196
                ],
                [
                    "CN=CN=C=CN(N=CN)C1C2C3(F)C4C#S5(OC(C5F)C(F)(F)C(F)C423)C1F",
                    0.9567998584482196
                ],
                [
                    "CN=CN=C=CN(N=CN)C1C2C1C1(F)C3OS4(#CC(F)C(C3(F)F)C14F)C2F",
                    0.9567998584482196
                ],
                [
                    "CN=CN=C=CN(N=CN)C1C2C1C1(F)C(F)C3C4C(F)(F)C#S3(OC41F)C2F",
                    0.9567998584482196
                ],
                [
                    "CN=CN=C=CN(N=CN)C1C2C1C1(F)C(F)(F)C3C4C(F)C#S3(OC41F)C2F",
                    0.9567998584482196
                ],
                [
                    "CN=CN=C=CN(N=CN)C1C2C1C(F)S13#CC(F)(F)C2C12C(O3)C(F)C2(F)F",
                    0.9567998584482196
                ],
                [
                    "CN=CN=C=CN(N=CN)C1C2C1C(F)S13#CC(F)(F)C2C12C(F)C2(F)C(F)O3",
                    0.9567998584482196
                ],
                [
                    "CN=CN=C=CN(N=CN)C1C2C1C(F)(F)S13#CC(F)C4C1C(F)C2(F)C4(F)O3",
                    0.9567998584482196
                ],
                [
                    "CN=CN=C=CN(N=CN)C1C2C1C(F)(F)S13#CC(F)C24C1C(F)C(F)C4(F)O3",
                    0.9567998584482196
                ],
                [
                    "CN=CN=C=CN(N=CN)C1C2C1C(F)(F)C(F)S13#CC2C2(F)C(F)C(O1)C23F",
                    0.9567998584482196
                ],
                [
                    "CN=CN=C=CN(N=CN)C1C2C1C(F)(F)C#S13OC4(F)C(F)C(F)C1(C24)C3F",
                    0.9567998584482196
                ],
                [
                    "CN=CN=C=CN(N=CN)C1C2C(F)S34#CC5C(C3C(F)(O4)C(F)C5(F)F)C21F",
                    0.9567998584482196
                ],
                [
                    "CN=CN=C=CN(N=CN)C1C2C(F)S34#CC5C(C21F)C53C(F)(F)C(F)C(F)O4",
                    0.9567998584482196
                ],
                [
                    "CN=CN=C=CN(N=CN)C1C2C(F)S34#CC3C(C3C(F)C1(F)C3(F)O4)C2(F)F",
                    0.9567998584482196
                ],
                [
                    "CN=CN=C=CN(N=CN)C1C2C(F)S34#CC25C(O3)C(F)C(F)(F)C4C5C1(F)F",
                    0.9567998584482196
                ],
                [
                    "CN=CN=C=CN(N=CN)C1C2C(F)C3C4C(F)(F)C1(F)C(F)OS1(#CC341)C2F",
                    0.9567998584482196
                ],
                [
                    "CN=CN=C=CN(N=CN)C1C2C(F)C3C4C#S5(OC(C(F)C4(F)F)C35F)C21F",
                    0.9567998584482196
                ],
                [
                    "CN=CN=C=CN(N=CN)C1C2C(F)C3C4C#S35OC2(F)C(F)(C1F)C4C5(F)F",
                    0.9567998584482196
                ],
                [
                    "CN=CN=C=CN(N=CN)C1C2C(F)C3C1C(F)(F)C(F)(F)C(F)OS14#CC31C24",
                    0.9567998584482196
                ],
                [
                    "CN=CN=C=CN(N=CN)C1C2C(F)C3C14C#S1(OC(C(F)(F)C4F)C31F)C2F",
                    0.9567998584482196
                ],
                [
                    "CN=CN=C=CN(N=CN)C1C2C(F)C3C(C#S45OC(C34F)C15F)C(F)(F)C2F",
                    0.9567998584482196
                ],
                [
                    "CN=CN=C=CN(N=CN)C1C2C(F)C3(F)C4C5C(F)C#S4(OC53F)C(F)(F)C21",
                    0.9567998584482196
                ],
                [
                    "CN=CN=C=CN(N=CN)C1C2C(F)C2C23C#S4(OC2(C(F)C3F)C4F)C1(F)F",
                    0.9567998584482196
                ],
                [
                    "CN=CN=C=CN(N=CN)C1C2C(F)C2C23C#S4(OC2(C(F)C3(F)F)C4F)C1F",
                    0.9567998584482196
                ],
                [
                    "CN=CN=C=CN(N=CN)C1C2C(F)C2C12C#S13OC(C(F)C2F)C1(F)C3(F)F",
                    0.9567998584482196
                ],
                [
                    "CN=CN=C=CN(N=CN)C1C2C(F)C23C2C#S4(OC(C(F)C23F)C4F)C1(F)F",
                    0.9567998584482196
                ],
                [
                    "CN=CN=C=CN(N=CN)C1C2C(F)C#S34OC5C(C1C23F)C4(F)C(F)C5(F)F",
                    0.9567998584482196
                ],
                [
                    "CN=CN=C=CN(N=CN)C1C2C(F)(F)C3OS4(#CC2(F)C2(C(F)C12)C4F)C3F",
                    0.9567998584482196
                ],
                [
                    "CN=CN=C=CN(N=CN)C1C2C(F)(F)C23C2C#S4(OC(C(F)C23F)C4F)C1F",
                    0.9567998584482196
                ],
                [
                    "CN=CN=C=CN(N=CN)C1C2C(F)(F)C#S34OC5C(C(C(F)C5(F)F)C3F)C124",
                    0.9567998584482196
                ],
                [
                    "CN=CN=C=CN(N=CN)C1C2C(F)(F)C#S34OC5(F)C(F)C(F)C(C5C123)C4F",
                    0.9567998584482196
                ],
                [
                    "CN=CN=C=CN(N=CN)C1C2(F)C3C4C#S5(OC(C5F)C(F)(F)C4F)C1(F)C32",
                    0.9567998584482196
                ],
                [
                    "CN=CN=C=CN(N=CN)C1C2(F)C3C4C#S5(OC(C(F)C4F)C5(F)F)C1(F)C32",
                    0.9567998584482196
                ],
                [
                    "CN=CN=C=CN(N=CN)C1C2(F)C3C(F)C3C3C#S24OC(C(F)(F)C3F)C14F",
                    0.9567998584482196
                ],
                [
                    "CN=CN=C=CN(N=CN)C1C(F)C2C3OS45#CC3C(C1F)(C4C2(F)F)C5(F)F",
                    0.9567998584482196
                ],
                [
                    "CN=CN=C=CN(N=CN)C1C(F)C2C3C45C(F)C(F)OS3(#CC24F)C(F)(F)C15",
                    0.9567998584482196
                ],
                [
                    "CN=CN=C=CN(N=CN)C1C(F)C2C3C4(F)OS5(#CF)C(F)C5C2(F)C3(F)C14",
                    0.9567998584482196
                ],
                [
                    "CN=CN=C=CN(N=CN)C1C(F)C2C3C(F)(F)C4C(F)OS35#CC24C1(F)C5F",
                    0.9567998584482196
                ],
                [
                    "CN=CN=C=CN(N=CN)C1C(F)C2C3C(F)(F)C(F)C4OS5(#CC35F)C2(F)C41",
                    0.9567998584482196
                ],
                [
                    "CN=CN=C=CN(N=CN)C1C(F)C2C3(F)C#S45OC3C(C1C4(F)F)C(F)C25F",
                    0.9567998584482196
                ],
                [
                    "CN=CN=C=CN(N=CN)C1C(F)C2C13C1C#S4(OC1C(F)C(F)(F)C24F)C3F",
                    0.9567998584482196
                ],
                [
                    "CN=CN=C=CN(N=CN)C1C(F)C2C(F)C3C4C5(F)OS4(#CF)C(F)C25C31F",
                    0.9567998584482196
                ],
                [
                    "CN=CN=C=CN(N=CN)C1C(F)C2C(F)C34C(F)S3(#CF)OC3(F)C1C(F)C234",
                    0.9567998584482196
                ],
                [
                    "CN=CN=C=CN(N=CN)C1C(F)C23C4OS5(#CC(F)C2C5F)C(F)(C14)C3(F)F",
                    0.9567998584482196
                ],
                [
                    "CN=CN=C=CN(N=CN)C1C(F)C23C4C#S5(OC(F)(F)C1(F)C2C5F)C3C4F",
                    0.9567998584482196
                ],
                [
                    "CN=CN=C=CN(N=CN)C1C(F)C2(F)C3C4OS5(#CF)C(F)C3C(F)(F)C25C41",
                    0.9567998584482196
                ],
                [
                    "CN=CN=C=CN(N=CN)C1C(F)C2(F)C1C1C3C14C#S32OC(F)C(F)C4(F)F",
                    0.9567998584482196
                ],
                [
                    "CN=CN=C=CN(N=CN)C1C(F)C2(F)C1C1C3C14C#S32OC(F)(F)C(F)C4F",
                    0.9567998584482196
                ],
                [
                    "CN=CN=C=CN(N=CN)C1C(F)C12C1C(F)C3C4C(F)(F)C3S1(#CF)OC42F",
                    0.9567998584482196
                ],
                [
                    "CN=CN=C=CN(N=CN)C1C(F)C(F)C23OS45#CC(F)(C2C3C4F)C1C5(F)F",
                    0.9567998584482196
                ],
                [
                    "CN=CN=C=CN(N=CN)C1C(F)C(F)C23OS45#CC(C1C4F)C2(F)C3C5(F)F",
                    0.9567998584482196
                ],
                [
                    "CN=CN=C=CN(N=CN)C1C(F)C(F)C12OS13#CC4C(C2C1(F)F)C4(F)C3F",
                    0.9567998584482196
                ],
                [
                    "CN=CN=C=CN(N=CN)C1C(F)C(F)C12C1C#S3(OC4C(C2(F)F)C43F)C1F",
                    0.9567998584482196
                ],
                [
                    "CN=CN=C=CN(N=CN)C1C(F)C(F)(F)OS23#CC4C5C(C2C4(F)C53)C1(F)F",
                    0.9567998584482196
                ],
                [
                    "CN=CN=C=CN(N=CN)C1C(F)C(F)(F)OS23#CC4C(F)(C(F)C45C1C52)C3F",
                    0.9567998584482196
                ],
                [
                    "CN=CN=C=CN(N=CN)C1C(F)C(F)(F)OS23#CC(F)C4C(F)C15C4C2C53F",
                    0.9567998584482196
                ],
                [
                    "CN=CN=C=CN(N=CN)C1C(F)C(F)(F)C1C1C#S23OC4(C(C1F)C42)C3(F)F",
                    0.9567998584482196
                ],
                [
                    "CN=CN=C=CN(N=CN)C1C(F)C(F)(F)C12C(F)C1C3OS4(#CC2C4(F)F)C31",
                    0.9567998584482196
                ],
                [
                    "CN=CN=C=CN(N=CN)C1C(F)(F)C2C3C#S45OC21C(F)(C(F)C3C4F)C5F",
                    0.9567998584482196
                ],
                [
                    "CN=CN=C=CN(N=CN)C1C(F)(F)C23C4C#S5(OC(F)C(F)C(F)C25)C(F)C143",
                    0.9567998584482196
                ],
                [
                    "CN=CN=C=CN(N=CN)C1C(F)(F)C12C1OS3(#CF)C4C(F)C(C14)C(F)C23F",
                    0.9567998584482196
                ],
                [
                    "CN=CN=C=CN(N=CN)C1C(F)(F)C12C1OS3(#CF)C(F)C1C1C(F)C23C1F",
                    0.9567998584482196
                ],
                [
                    "CN=CN=C=CN(N=CN)C1C(F)(F)C(F)OS23#CC4C(C(F)C45C2C15F)C3F",
                    0.9567998584482196
                ],
                [
                    "CN=CN=C=CN(N=CN)C1C(F)(F)C(F)OS23#CC(C4C2C41F)C1C(F)C13F",
                    0.9567998584482196
                ],
                [
                    "CN=CN=C=CN(N=CN)C1C(F)(F)C(F)C2C13C#S1(OC4C(C3F)C41)C2(F)F",
                    0.9567998584482196
                ],
                [
                    "CN=CN=C=CN(N=CN)C1C(F)(F)C(F)C12C#S13OC4C(C(F)C2C1F)C43F",
                    0.9567998584482196
                ],
                [
                    "CN=CN=C=CN(N=CN)C12C3C4C#S5(OC(C5F)C(F)(F)C4F)C1C(F)(F)C32",
                    0.9567998584482196
                ],
                [
                    "CN=CN=C=CN(N=CN)C12C3C(F)C4C5C(F)S5(#CF)OC3(F)C1C4(F)C2F",
                    0.9567998584482196
                ],
                [
                    "CN=CN=C=CN(N=CN)C12C3C(F)C3C3C#S4(OC(F)(C14)C(F)(F)C3F)C2F",
                    0.9567998584482196
                ],
                [
                    "CN=CN=C=CN(N=CN)C12C3C(F)C3C3C#S4(OC(C1(F)C3F)C4(F)F)C2F",
                    0.9567998584482196
                ],
                [
                    "CN=CN=C=CN(N=CN)C12C3C(F)C3C13C#S1(OC(C(F)C3F)C1F)C2(F)F",
                    0.9567998584482196
                ],
                [
                    "CN=CN=C=CN(N=CN)C12C3C#S45OC(F)C1C4(C(F)C3C(F)(F)C2F)C5F",
                    0.9567998584482196
                ],
                [
                    "CN=CN=C=CN(N=CN)C12C(F)OS34#CC5C(C(F)(F)C1C3F)C54C(F)C2F",
                    0.9567998584482196
                ],
                [
                    "CN=CN=C=CN(N=CN)C12C(F)C3C4C(F)C(F)(F)C(F)OS45#CC31C2C5F",
                    0.9567998584482196
                ],
                [
                    "CN=CN=C=CN(N=CN)C12C(F)C3C1C#S14OC(F)C2C1C(F)(F)C3(F)C4F",
                    0.9567998584482196
                ],
                [
                    "CN=CN=C=CN(N=CN)C12C(F)C3C(F)C1(F)C2C1C2(F)C3C(F)OS12#CF",
                    0.9567998584482196
                ],
                [
                    "CN=CN=C=CN(N=CN)C12C(F)C(F)C34C(F)C5C1C(F)(F)OS5(#CC32)C4F",
                    0.9567998584482196
                ],
                [
                    "CN=CN=C=CN(N=CN)C12C(F)C(F)C1C(F)C1C3C1(F)OS31#CC2C1(F)F",
                    0.9567998584482196
                ],
                [
                    "CN=CN=C=CN(N=CN)C12C(F)C(F)(F)OS34#CC5C(F)C3C5C1(F)C2C4F",
                    0.9567998584482196
                ],
                [
                    "CN=CN=C=CN(N=CN)C12C(C3OS4(#CF)C5C(F)C(C35)C(F)(F)C14)C2(F)F",
                    0.9567998584482196
                ],
                [
                    "CN=CN=C=CN(N=CN)C1(F)C2C3C4OS5(#CC(F)(F)C(F)(C4F)C35)C(F)C21",
                    0.9567998584482196
                ],
                [
                    "CN=C=CN(N=CN=CN)C1C2C3C#S4(OC5(C1F)C(F)C(F)(F)C5C4(F)F)C32",
                    0.9567998584482196
                ],
                [
                    "CN=C=CN(N=CN=CN)C1C2C(F)S34#CC5C(C1(F)F)C53C(F)C(F)C2(F)O4",
                    0.9567998584482196
                ],
                [
                    "CN=C=CN(N=CN=CN)C1C2C(F)S34#CC25C(O3)C(F)C(F)(F)C4C5C1(F)F",
                    0.9567998584482196
                ],
                [
                    "CN=C=CN(N=CN=CN)C1C2C(F)C3OS4(#CC5C(F)(C1(F)F)C54F)C(F)C32",
                    0.9567998584482196
                ],
                [
                    "CN=C=CN(N=CN=CN)C1C2C(F)C(F)S34#CC2C1C31C(F)(F)C(F)C1(F)O4",
                    0.9567998584482196
                ],
                [
                    "CN=C=CN(N=CN=CN)C1C2C(F)(F)C23C2C#S4(OC(C34)C(F)(F)C2F)C1F",
                    0.9567998584482196
                ],
                [
                    "CN=C=CN(N=CN=CN)C1C2(F)C3C(F)C(C4C5(F)OS4(#CF)C(F)C35)C12F",
                    0.9567998584482196
                ],
                [
                    "CN=C=CN(N=CN=CN)C1C(F)C(F)S23#CC4C1C4C21C(F)(F)C(F)C1(F)O3",
                    0.9567998584482196
                ],
                [
                    "CN=C=CN(N=CN=CN)C1C(F)C(F)S23#CC45C1C4C2C(F)(F)C(F)C5(F)O3",
                    0.9567998584482196
                ],
                [
                    "CN=C=CN(N=CN=CN)C1C(F)C(F)(F)C1C12C#S3(OC4C(C1F)C43)C2(F)F",
                    0.9567998584482196
                ],
                [
                    "CN=C=CN(N=CN=CN)C1C(F)(F)C2C3C4C#S5(OC(F)C(F)C1(F)C435)C2F",
                    0.9567998584482196
                ],
                [
                    "CN=C=CN(N=CN=CN)C1C(F)(F)C2C3(F)C#S45OC12C(C(F)C3C4F)C5F",
                    0.9567998584482196
                ],
                [
                    "CN=C=CN(N=CN=CN)C1C(C23C#S4(OC5C(C54)C2(F)F)C3F)C(F)C1(F)F",
                    0.9567998584482196
                ],
                [
                    "CN=C=CN(N=CN=CN)C12C(F)C3C4OS5(#CC(C1C(F)(F)C2F)C5(F)F)C43",
                    0.9567998584482196
                ],
                [
                    "CN=C=CN(N=CN=CN)C12C(F)C3C4C5OS(#CF)(C4F)C5(F)C(C1F)C32F",
                    0.9567998584482196
                ],
                [
                    "CN=C=CN(N=CN=CN)C12C#S3(OC4(F)C5C(C51)C3C(F)(F)C4F)C(F)C2F",
                    0.9567998584482196
                ]
            ],
            "execution_time": 1014159.4326486588,
            "number_scoring_function_calls": 34758700,
            "metadata": {
                "top_1": 0.9567998584482196,
                "top_10": 0.9567998584482196,
                "top_100": 0.9567998584482208,
                "internal_similarity_max": 0.8709677419354839,
                "internal_similarity_mean": 0.3971177993641379,
                "internal_similarity_histogram_density": [
                    [
                        0.1,
                        0.0,
                        1.1819999999999997,
                        3.3200000000000007,
                        4.524000000000001,
                        0.8299999999999993,
                        0.034,
                        0.008000000000000002,
                        0.0020000000000000005,
                        0.0
                    ]
                ],
                "internal_similarity_histogram_bins": [
                    [
                        0.0,
                        0.1,
                        0.2,
                        0.30000000000000004,
                        0.4,
                        0.5,
                        0.6000000000000001,
                        0.7000000000000001,
                        0.8,
                        0.9,
                        1.0
                    ]
                ]
            }
        },
        {
            "benchmark_name": "Zaleplon MPO",
            "score": 0.7905433551272981,
            "optimized_molecules": [
                [
                    "CCN(C(C)=O)c1cccc(-c2ccnc3c(C#CC=O)cnn23)c1",
                    0.803969143692053
                ],
                [
                    "CCN(C(C)=O)c1cccc(-c2ccnc3c(C#CPO)cnn23)c1",
                    0.793982078592347
                ],
                [
                    "CCN(C(C)=O)c1cccc(-c2ccnc3c(C#COP)cnn23)c1",
                    0.793982078592347
                ],
                [
                    "CCN(C(C)=O)c1cccc(-c2ccnc3c(C#CCF)cnn23)c1",
                    0.793982078592347
                ],
                [
                    "CCN(C(C)=O)c1cccc(-c2ccnc3c(C#CCCl)cnn23)c1",
                    0.793982078592347
                ],
                [
                    "CCN(C(C)=O)c1cccc(-c2ccnc3c(C#CCBr)cnn23)c1",
                    0.793982078592347
                ],
                [
                    "CCN(C(C)=O)c1cccc(-c2ccnc3c(C#CC=P)cnn23)c1",
                    0.793982078592347
                ],
                [
                    "C=PC#Cc1cnn2c(-c3cccc(N(CC)C(C)=O)c3)ccnc12",
                    0.793982078592347
                ],
                [
                    "CCN(C(C)=O)c1cccc(-c2ccnc3c(C#CC(O)F)cnn23)c1",
                    0.7935949136575051
                ],
                [
                    "CCN(C(C)=O)c1cccc(-c2ccnc3c(C#CC(O)Cl)cnn23)c1",
                    0.7935949136575051
                ],
                [
                    "CCN(C(C)=O)c1cccc(-c2ccnc3c(C#CC(O)Br)cnn23)c1",
                    0.7935949136575051
                ],
                [
                    "CCN(C(C)=O)c1cccc(-c2ccnc3c(C#CC(O)=P)cnn23)c1",
                    0.7935949136575051
                ],
                [
                    "CCN(C(C)=O)c1cccc(-c2ccnc3c(C#CC(=O)P)cnn23)c1",
                    0.7935949136575051
                ],
                [
                    "CCN(C(C)=O)c1cccc(-c2ccnc3c(C#CPC=O)cnn23)c1",
                    0.7885561648497321
                ],
                [
                    "CCN(C(C)=O)c1cccc(-c2ccnc3c(C#CP=CO)cnn23)c1",
                    0.7885561648497321
                ],
                [
                    "CCN(C(C)=O)c1cccc(-c2ccnc3c(C#CP4CO4)cnn23)c1",
                    0.7885561648497321
                ],
                [
                    "CCN(C(C)=O)c1cccc(-c2ccnc3c(C#COCF)cnn23)c1",
                    0.7885561648497321
                ],
                [
                    "CCN(C(C)=O)c1cccc(-c2ccnc3c(C#COCCl)cnn23)c1",
                    0.7885561648497321
                ],
                [
                    "CCN(C(C)=O)c1cccc(-c2ccnc3c(C#COCBr)cnn23)c1",
                    0.7885561648497321
                ],
                [
                    "CCN(C(C)=O)c1cccc(-c2ccnc3c(C#COC=P)cnn23)c1",
                    0.7885561648497321
                ],
                [
                    "CCN(C(C)=O)c1cccc(-c2ccnc3c(C#CCP=O)cnn23)c1",
                    0.7885561648497321
                ],
                [
                    "CCN(C(C)=O)c1cccc(-c2ccnc3c(C#CCOF)cnn23)c1",
                    0.7885561648497321
                ],
                [
                    "CCN(C(C)=O)c1cccc(-c2ccnc3c(C#CCOCl)cnn23)c1",
                    0.7885561648497321
                ],
                [
                    "CCN(C(C)=O)c1cccc(-c2ccnc3c(C#CCOBr)cnn23)c1",
                    0.7885561648497321
                ],
                [
                    "CCN(C(C)=O)c1cccc(-c2ccnc3c(C#CC=PO)cnn23)c1",
                    0.7885561648497321
                ],
                [
                    "CCN(C(C)=O)c1cccc(-c2ccnc3c(C#CC4OP4)cnn23)c1",
                    0.7885561648497321
                ],
                [
                    "CCN(C(C)=O)c1cccc(-c2ccnc3c(C#CC(O)=S)cnn23)c1",
                    0.7837367193130107
                ],
                [
                    "CCN(C(C)=O)c1cccc(-c2ccnc3c(C#CC(=O)S)cnn23)c1",
                    0.7837367193130107
                ],
                [
                    "C#S(=O)C#Cc1cnn2c(-c3cccc(N(CC)C(C)=O)c3)ccnc12",
                    0.7837367193130107
                ],
                [
                    "CCN(C(C)=O)c1cccc(-c2ccnc3c(C#CP)cnn23)c1",
                    0.7803151211091254
                ],
                [
                    "CCN(C(C)=O)c1cccc(-c2ccnc3c(C#C[SH]=C=O)cnn23)c1",
                    0.7787605628481891
                ],
                [
                    "CCN(C(C)=O)c1cccc(-c2ccnc3c(C#C[SH]4#CO4)cnn23)c1",
                    0.7787605628481891
                ],
                [
                    "CCN(C(C)=O)c1cccc(-c2ccnc3c(C#CSC=O)cnn23)c1",
                    0.7787605628481891
                ],
                [
                    "CCN(C(C)=O)c1cccc(-c2ccnc3c(C#CS4=CO4)cnn23)c1",
                    0.7787605628481891
                ],
                [
                    "CCN(C(C)=O)c1cccc(-c2ccnc3c(C#CS#CO)cnn23)c1",
                    0.7787605628481891
                ],
                [
                    "CCN(C(C)=O)c1cccc(-c2ccnc3c(C#COC=S)cnn23)c1",
                    0.7787605628481891
                ],
                [
                    "CCN(C(C)=O)c1cccc(-c2ccnc3c(C#COC#[SH])cnn23)c1",
                    0.7787605628481891
                ],
                [
                    "CCN(C(C)=O)c1cccc(-c2ccnc3c(C#CC=S=O)cnn23)c1",
                    0.7787605628481891
                ],
                [
                    "CCN(C(C)=O)c1cccc(-c2ccnc3c(C#CC4OS4)cnn23)c1",
                    0.7787605628481891
                ],
                [
                    "CCN(C(C)=O)c1cccc(-c2ccnc3c(C#CC4=[SH]O4)cnn23)c1",
                    0.7787605628481891
                ],
                [
                    "CCN(C(C)=O)c1cccc(-c2ccnc3c(C#CC#[SH]=O)cnn23)c1",
                    0.7787605628481891
                ],
                [
                    "CCN(C(C)=O)c1cccc(-c2ccnc3c(C#CC#SO)cnn23)c1",
                    0.7787605628481891
                ],
                [
                    "C#Cc1cnn2c(-c3cccc(N(CC)C(=O)C(C)=O)c3)ccnc12",
                    0.7735006416506128
                ],
                [
                    "C#CC(=O)c1cnn2c(-c3cccc(N(CC)C(C)=O)c3)ccnc12",
                    0.7735006416506128
                ],
                [
                    "CCN(C(C)=O)c1cccc(-c2ccnc3c(C#CO)cnn23)c1",
                    0.7706218909970667
                ],
                [
                    "CC#Cc1cnn2c(-c3cccc(N(CC)C(C)=O)c3)ccnc12",
                    0.7706218909970667
                ],
                [
                    "CCN(C(C)=O)c1cccc(-c2ccnc3c(C=C=C=O)cnn23)c1",
                    0.7685894768121614
                ],
                [
                    "CCN(C(C)=O)c1cccc(-c2ccnc3c(C#C[SH]=O)cnn23)c1",
                    0.7647591058705235
                ],
                [
                    "CCN(C(C)=O)c1cccc(-c2ccnc3c(C#CSO)cnn23)c1",
                    0.7647591058705235
                ],
                [
                    "CCN(C(C)=O)c1cccc(-c2ccnc3c(C#COS)cnn23)c1",
                    0.7647591058705235
                ],
                [
                    "CCN(C(C)=O)c1cccc(-c2ccnc3c(C#COC)cnn23)c1",
                    0.7647591058705235
                ],
                [
                    "CCN(C(C)=O)c1cccc(-c2ccnc3c(C#CCO)cnn23)c1",
                    0.7647591058705235
                ],
                [
                    "CCN(C(C)=O)c1cccc(-c2ccnc3c(C#CC=S)cnn23)c1",
                    0.7647591058705235
                ],
                [
                    "CCN(C(C)=O)c1cccc(-c2ccnc3c(C#CC#[SH])cnn23)c1",
                    0.7647591058705235
                ],
                [
                    "C#SC#Cc1cnn2c(-c3cccc(N(CC)C(C)=O)c3)ccnc12",
                    0.7647591058705235
                ],
                [
                    "CCN(C(C)=O)c1cccc(-c2ccnc3c(C(P)=C=O)cnn23)c1",
                    0.7638920623619182
                ],
                [
                    "CCN(C(C)=O)c1cccc(-c2ccnc3c(C(O)C#P)cnn23)c1",
                    0.7638920623619182
                ],
                [
                    "CCN(C(C)=O)c1cccc(-c2ccnc3c(C(O)=C=P)cnn23)c1",
                    0.7638920623619182
                ],
                [
                    "C=C=C(F)c1cnn2c(-c3cccc(N(CC)C(C)=O)c3)ccnc12",
                    0.7638920623619182
                ],
                [
                    "C=C=C(Cl)c1cnn2c(-c3cccc(N(CC)C(C)=O)c3)ccnc12",
                    0.7638920623619182
                ],
                [
                    "C=C=C(Br)c1cnn2c(-c3cccc(N(CC)C(C)=O)c3)ccnc12",
                    0.7638920623619182
                ],
                [
                    "C=C(C#P)c1cnn2c(-c3cccc(N(CC)C(C)=O)c3)ccnc12",
                    0.7638920623619182
                ],
                [
                    "C#Cc1cnn2c(-c3cccc(N(CC)C(=O)C(C)=P)c3)ccnc12",
                    0.7638920623619182
                ],
                [
                    "C#CC(F)c1cnn2c(-c3cccc(N(CC)C(C)=O)c3)ccnc12",
                    0.7638920623619182
                ],
                [
                    "C#CC(Cl)c1cnn2c(-c3cccc(N(CC)C(C)=O)c3)ccnc12",
                    0.7638920623619182
                ],
                [
                    "C#CC(Br)c1cnn2c(-c3cccc(N(CC)C(C)=O)c3)ccnc12",
                    0.7638920623619182
                ],
                [
                    "C#CC(=P)c1cnn2c(-c3cccc(N(CC)C(C)=O)c3)ccnc12",
                    0.7638920623619182
                ],
                [
                    "C#CC(O)(F)c1cnn2c(-c3cccc(N(CC)C(C)=O)c3)ccnc12",
                    0.7637706865074504
                ],
                [
                    "C#CC(O)(Cl)c1cnn2c(-c3cccc(N(CC)C(C)=O)c3)ccnc12",
                    0.7637706865074504
                ],
                [
                    "C#CC(O)(Br)c1cnn2c(-c3cccc(N(CC)C(C)=O)c3)ccnc12",
                    0.7637706865074504
                ],
                [
                    "CCN(C(C)=O)c1cccc(-c2ccnc3c(C4=C=C4O)cnn23)c1",
                    0.7618176313578489
                ],
                [
                    "CCN(C(C)=O)c1cccc(-c2ccnc3c(C45C=C4O5)cnn23)c1",
                    0.7618176313578489
                ],
                [
                    "CCN(C(C)=O)c1cccc(-c2ccnc3c(C4(O)C#C4)cnn23)c1",
                    0.7618176313578489
                ],
                [
                    "CCN(C(C)=O)c1cccc(-c2ccnc3c(-c4cc4=O)cnn23)c1",
                    0.7618176313578489
                ],
                [
                    "C#Cc1cnn2c(-c3cccc(N(CC(C)=O)C(C)=O)c3)ccnc12",
                    0.7618176313578489
                ],
                [
                    "CCN(C(C)=O)c1cccc(-c2ccnc3c(CP=C=O)cnn23)c1",
                    0.7590419049928974
                ],
                [
                    "CCN(C(C)=O)c1cccc(-c2ccnc3c(COC#P)cnn23)c1",
                    0.7590419049928974
                ],
                [
                    "CCN(C(C)=O)c1cccc(-c2ccnc3c(CC#CF)cnn23)c1",
                    0.7590419049928974
                ],
                [
                    "CCN(C(C)=O)c1cccc(-c2ccnc3c(CC#CCl)cnn23)c1",
                    0.7590419049928974
                ],
                [
                    "CCN(C(C)=O)c1cccc(-c2ccnc3c(CC#CBr)cnn23)c1",
                    0.7590419049928974
                ],
                [
                    "CCN(C(C)=O)c1cccc(-c2ccnc3c(C=CC#P)cnn23)c1",
                    0.7590419049928974
                ],
                [
                    "CCN(C(C)=O)c1cccc(-c2ccnc3c(C=C=PO)cnn23)c1",
                    0.7590419049928974
                ],
                [
                    "CCN(C(C)=O)c1cccc(-c2ccnc3c(C=C=CF)cnn23)c1",
                    0.7590419049928974
                ],
                [
                    "CCN(C(C)=O)c1cccc(-c2ccnc3c(C=C=CCl)cnn23)c1",
                    0.7590419049928974
                ],
                [
                    "CCN(C(C)=O)c1cccc(-c2ccnc3c(C=C=CBr)cnn23)c1",
                    0.7590419049928974
                ],
                [
                    "CCN(C(C)=O)c1cccc(-c2ccnc3c(C=C=C=P)cnn23)c1",
                    0.7590419049928974
                ],
                [
                    "CCCN(C(C)=O)c1cccc(-c2ccnc3c(C#CF)cnn23)c1",
                    0.7590419049928974
                ],
                [
                    "CCCN(C(C)=O)c1cccc(-c2ccnc3c(C#CCl)cnn23)c1",
                    0.7590419049928974
                ],
                [
                    "CCCN(C(C)=O)c1cccc(-c2ccnc3c(C#CBr)cnn23)c1",
                    0.7590419049928974
                ],
                [
                    "CCC#Cc1cnn2c(-c3cccc(N(CF)C(C)=O)c3)ccnc12",
                    0.7590419049928974
                ],
                [
                    "CCC#Cc1cnn2c(-c3cccc(N(CCl)C(C)=O)c3)ccnc12",
                    0.7590419049928974
                ],
                [
                    "CCC#Cc1cnn2c(-c3cccc(N(CBr)C(C)=O)c3)ccnc12",
                    0.7590419049928974
                ],
                [
                    "C#CP=Cc1cnn2c(-c3cccc(N(CC)C(C)=O)c3)ccnc12",
                    0.7590419049928974
                ],
                [
                    "CCN(C(C)=O)c1cccc(-c2ccnc3c(C=C=C(O)F)cnn23)c1",
                    0.759041410778818
                ],
                [
                    "CCN(C(C)=O)c1cccc(-c2ccnc3c(C(O)C#CF)cnn23)c1",
                    0.759041410778818
                ],
                [
                    "CCN(C(C)=O)c1cccc(-c2ccnc3c(C(O)=CC#P)cnn23)c1",
                    0.759041410778818
                ],
                [
                    "CCN(C(C)=O)c1cccc(-c2ccnc3c(C(Cl)=C=CO)cnn23)c1",
                    0.759041410778818
                ],
                [
                    "CCN(C(C)=O)c1cccc(-c2ccnc3c(C(=P)C=C=O)cnn23)c1",
                    0.759041410778818
                ],
                [
                    "CCN(C(C)=O)c1cccc(-c2ccnc3c(C(=P)C#CO)cnn23)c1",
                    0.759041410778818
                ],
                [
                    "C=C=C(OCl)c1cnn2c(-c3cccc(N(CC)C(C)=O)c3)ccnc12",
                    0.759041410778818
                ]
            ],
            "execution_time": 1014040.1311972141,
            "number_scoring_function_calls": 44641024,
            "metadata": {
                "top_1": 0.803969143692053,
                "top_10": 0.7949033521153492,
                "top_100": 0.772757569574492,
                "internal_similarity_max": 0.8793103448275862,
                "internal_similarity_mean": 0.6581264929245648,
                "internal_similarity_histogram_density": [
                    [
                        0.1,
                        0.0,
                        0.0,
                        0.0,
                        0.0,
                        1.133999999999999,
                        5.822000000000002,
                        2.6280000000000006,
                        0.3160000000000001,
                        0.0
                    ]
                ],
                "internal_similarity_histogram_bins": [
                    [
                        0.0,
                        0.1,
                        0.2,
                        0.30000000000000004,
                        0.4,
                        0.5,
                        0.6000000000000001,
                        0.7000000000000001,
                        0.8,
                        0.9,
                        1.0
                    ]
                ]
            }
        },
        {
            "benchmark_name": "Valsartan SMARTS",
            "score": 0.9973484780641471,
            "optimized_molecules": [
                [
                    "O=Cc1cc2ccc1C1C(=O)N1C(O)(Br)N(C=O)c1cccc-2c1",
                    0.9976692628445372
                ],
                [
                    "O=CN1C(=O)C1c1ccc2cc1C(=O)N(C(O)Br)c1ccccc1-2",
                    0.997669262844537
                ],
                [
                    "O=CN1C(=O)C1c1ccc2cc1C(=O)N(C(O)Br)c1cccc-2c1",
                    0.997669262844537
                ],
                [
                    "O=CN1C(=O)C1c1ccc2c(c1)N(C(O)Br)C(=O)c1cccc-2c1",
                    0.997669262844537
                ],
                [
                    "O=CN1C(=O)C1c1ccc2c(c1)C(=O)N(C(O)Br)c1cccc-2c1",
                    0.997669262844537
                ],
                [
                    "O=CN(c1ccccc1-c1ccc2cc1C1C(=O)N1C2=O)C(O)Br",
                    0.997669262844537
                ],
                [
                    "O=CN(c1ccccc1-c1ccc2cc1C(=O)N1C(=O)C21)C(O)Br",
                    0.997669262844537
                ],
                [
                    "O=CN(c1ccccc1-c1ccc2c(c1)C(=O)N1C(=O)C21)C(O)Br",
                    0.997669262844537
                ],
                [
                    "O=CN(c1cccc(-c2ccc3cc2C2C(=O)N2C3=O)c1)C(O)Br",
                    0.997669262844537
                ],
                [
                    "O=CN(c1cccc(-c2ccc3cc2C(=O)N2C(=O)C32)c1)C(O)Br",
                    0.997669262844537
                ],
                [
                    "O=CN(c1cccc(-c2ccc3c(c2)C2C(=O)N2C3=O)c1)C(O)Br",
                    0.997669262844537
                ],
                [
                    "O=CN(c1cccc(-c2ccc3c(c2)C(=O)N2C(=O)C32)c1)C(O)Br",
                    0.997669262844537
                ],
                [
                    "O=CN(c1cc2ccc1C(=O)N1C(=O)C1c1ccccc1-2)C(O)Br",
                    0.997669262844537
                ],
                [
                    "O=CN(c1cc2ccc1-c1ccccc1C1C(=O)N1C2=O)C(O)Br",
                    0.997669262844537
                ],
                [
                    "O=CN(c1cc2ccc1-c1ccccc1C(=O)N1C(=O)C21)C(O)Br",
                    0.997669262844537
                ],
                [
                    "O=CN(c1cc2ccc1-c1cccc(c1)C1C(=O)N1C2=O)C(O)Br",
                    0.997669262844537
                ],
                [
                    "O=CN(c1cc2ccc1-c1cccc(c1)C(=O)N1C(=O)C21)C(O)Br",
                    0.997669262844537
                ],
                [
                    "O=CN1C(=O)c2ccc(cc2)-c2c(C(=O)CBr)cccc2N2C(O)C12",
                    0.9976584664025544
                ],
                [
                    "O=CN1C(=O)C1c1ccc2cc1-c1cccc(N(C=O)C(O)Br)c1-2",
                    0.9976187426561631
                ],
                [
                    "O=CN1C(=O)C1c1ccc2cc1-c1ccc-2c(N(C=O)C(O)Br)c1",
                    0.9976187426561631
                ],
                [
                    "O=CN1C(=O)C1c1ccc2cc1-c1ccc(N(C=O)C(O)Br)cc1-2",
                    0.9976187426561631
                ],
                [
                    "O=CN1C(=O)C1c1ccc2cc1-c1c-2cccc1N(C=O)C(O)Br",
                    0.9976187426561631
                ],
                [
                    "O=CN1C(=O)C1c1ccc2c(c1)-c1cc-2ccc1N(C=O)C(O)Br",
                    0.9976187426561631
                ],
                [
                    "O=CN1C(=O)C1c1ccc2c(c1)-c1cc-2cc(N(C=O)C(O)Br)c1",
                    0.9976187426561631
                ],
                [
                    "O=CN1C(=O)C1c1ccc2c(c1)-c1c-2cccc1N(C=O)C(O)Br",
                    0.9976187426561631
                ],
                [
                    "O=CN1C(=O)C1c1ccc(-c2cc3ccc2-3)c(N(C=O)C(O)Br)c1",
                    0.9976187426561631
                ],
                [
                    "O=CN1C(=O)C1c1cc2c(-c3cccc(N(C=O)C(O)Br)c3)cc1-2",
                    0.9976187426561631
                ],
                [
                    "O=CN1C(=O)C1c1cc(N(C=O)C(O)Br)c2cc1-c1ccccc1-2",
                    0.9976187426561631
                ],
                [
                    "O=Cc1ccc2c(c1Br)N1CC1(O)N(C=O)C(=O)c1ccc-2cc1",
                    0.9975982905639798
                ],
                [
                    "O=Cc1ccc2c(c1Br)-c1ccc(cc1)C(=O)N(C=O)C1(O)CN21",
                    0.9975982905639798
                ],
                [
                    "O=Cc1ccc(Br)c2c1N1CC1(O)N(C=O)C(=O)c1ccc-2cc1",
                    0.9975982905639798
                ],
                [
                    "O=Cc1cc2c(cc1Br)N1CC1(O)N(C=O)C(=O)c1ccc-2cc1",
                    0.9975982905639798
                ],
                [
                    "O=Cc1cc2c(cc1Br)-c1ccc(cc1)C(=O)N(C=O)C1(O)CN21",
                    0.9975982905639798
                ],
                [
                    "O=Cc1cc(Br)cc2c1N1CC1(O)N(C=O)C(=O)c1ccc-2cc1",
                    0.9975982905639798
                ],
                [
                    "O=Cc1cc(Br)c2c(c1)N1CC1(O)N(C=O)C(=O)c1ccc-2cc1",
                    0.9975982905639798
                ],
                [
                    "O=Cc1cc(Br)c2c(c1)-c1ccc(cc1)C(=O)N(C=O)C1(O)CN21",
                    0.9975982905639798
                ],
                [
                    "O=Cc1c(Br)ccc2c1N1CC1(O)N(C=O)C(=O)c1ccc-2cc1",
                    0.9975982905639798
                ],
                [
                    "O=CN1C(=O)c2ccc(cc2)-c2c(C(=O)C(O)Br)cccc2N2CC12",
                    0.9971423865411151
                ],
                [
                    "O=Cc1cccc2c1N1C(O)C1(CBr)N(C=O)C(=O)c1ccc-2cc1",
                    0.9970663461688778
                ],
                [
                    "O=Cc1cccc2c1-c1ccc(cc1)C(=O)N(C=O)C1(CBr)C(O)N21",
                    0.9970663461688777
                ],
                [
                    "O=Cc1cc(-c2ccccc2)c2c(Br)c1C(=O)N(C=O)C1(O)CN21",
                    0.9964947059608287
                ],
                [
                    "CC1(O)C(=O)N1c1cc(-c2ccc(C(=O)N(C=O)CS)cc2)ccc1F",
                    0.9963075583186993
                ],
                [
                    "CC1(O)C(=O)N1c1cccc(-c2ccc(C(=O)N(C=O)CS)cc2)c1F",
                    0.9963075583186991
                ],
                [
                    "CC1(O)C(=O)N1c1cc(F)cc(-c2ccc(C(=O)N(C=O)CS)cc2)c1",
                    0.9963075583186991
                ],
                [
                    "CC(=O)c1cccc2c1-c1ccc(cc1F)C(=O)N(C=O)C(O)N2C",
                    0.9960962573954272
                ],
                [
                    "CC(=O)c1cccc(-c2cc3c(cc2F)C(=O)N(C=O)C(O)N3C)c1",
                    0.9960962573954272
                ],
                [
                    "CC(=O)c1cc2ccc1C(=O)N(C=O)C(O)N(C)c1cccc-2c1F",
                    0.9960962573954272
                ],
                [
                    "CC(=O)c1cc2ccc1C(=O)N(C=O)C(O)N(C)c1cccc(F)c1-2",
                    0.9960962573954272
                ],
                [
                    "CC(=O)c1cc2ccc1C(=O)N(C=O)C(O)N(C)c1ccc(F)c-2c1",
                    0.9960962573954272
                ],
                [
                    "CC(=O)c1cc2ccc1C(=O)N(C=O)C(O)N(C)c1cc(F)cc-2c1",
                    0.9960962573954272
                ],
                [
                    "CC(=O)c1cc2ccc1C(=O)N(C=O)C(O)N(C)c1c(F)cccc1-2",
                    0.9960962573954272
                ],
                [
                    "CC(=O)c1cc2cc(F)c1C(=O)N(C=O)C(O)N(C)c1ccccc1-2",
                    0.9960962573954272
                ],
                [
                    "CC(=O)c1cc2cc(F)c1C(=O)N(C=O)C(O)N(C)c1cccc-2c1",
                    0.9960962573954272
                ],
                [
                    "CC(=O)c1cc2c(F)cc1C(=O)N(C=O)C(O)N(C)c1ccccc1-2",
                    0.9960962573954272
                ],
                [
                    "CC(=O)c1cc(-c2ccccc2F)cc2c1C(=O)N(C=O)C(O)N2C",
                    0.9960962573954272
                ],
                [
                    "CC(=O)c1cc(-c2cccc(F)c2)cc2c1C(=O)N(C=O)C(O)N2C",
                    0.9960962573954272
                ],
                [
                    "CC(=O)c1c2ccc(c1F)C(=O)N(C=O)C(O)N(C)c1ccccc1-2",
                    0.9960962573954272
                ],
                [
                    "CC(=O)c1c2ccc(c1F)C(=O)N(C=O)C(O)N(C)c1cccc-2c1",
                    0.9960962573954272
                ],
                [
                    "CC(=O)N1C(=O)c2ccc(cc2F)-c2ccc(cc2C=O)N(C)C1O",
                    0.9960962573954272
                ],
                [
                    "CC(=O)N1C(=O)c2ccc(cc2F)-c2cc(C=O)cc(c2)N(C)C1O",
                    0.9960962573954272
                ],
                [
                    "CC(=O)N1C(=O)c2ccc(cc2C=O)-c2cccc(c2F)N(C)C1O",
                    0.9960962573954272
                ],
                [
                    "CC(=O)N1C(=O)c2ccc(cc2C=O)-c2ccc(cc2F)N(C)C1O",
                    0.9960962573954272
                ],
                [
                    "CC(=O)N1C(=O)c2ccc(cc2C=O)-c2ccc(F)c(c2)N(C)C1O",
                    0.9960962573954272
                ],
                [
                    "CC(=O)N1C(=O)c2ccc(cc2C=O)-c2cc(F)cc(c2)N(C)C1O",
                    0.9960962573954272
                ],
                [
                    "CC(=O)N1C(=O)c2ccc(c(F)c2C=O)-c2cccc(c2)N(C)C1O",
                    0.9960962573954272
                ],
                [
                    "CC(=O)N1C(=O)c2ccc(c(F)c2)-c2ccc(cc2C=O)N(C)C1O",
                    0.9960962573954272
                ],
                [
                    "CC(=O)N1C(=O)c2ccc(c(F)c2)-c2c(C=O)cccc2N(C)C1O",
                    0.9960962573954272
                ],
                [
                    "CC(=O)N1C(=O)c2ccc(c(C=O)c2F)-c2ccccc2N(C)C1O",
                    0.9960962573954272
                ],
                [
                    "CC(=O)N1C(=O)c2ccc(c(C=O)c2F)-c2cccc(c2)N(C)C1O",
                    0.9960962573954272
                ],
                [
                    "CC(=O)N1C(=O)c2ccc(c(C=O)c2)-c2cccc(F)c2N(C)C1O",
                    0.9960962573954272
                ],
                [
                    "CC(=O)N1C(=O)c2ccc(c(C=O)c2)-c2ccc(F)cc2N(C)C1O",
                    0.9960962573954272
                ],
                [
                    "CC(=O)N1C(=O)c2ccc(c(C=O)c2)-c2ccc(F)c(c2)N(C)C1O",
                    0.9960962573954272
                ],
                [
                    "CC(=O)N1C(=O)c2ccc(c(C=O)c2)-c2cc(ccc2F)N(C)C1O",
                    0.9960962573954272
                ],
                [
                    "CC(=O)N1C(=O)c2ccc(c(C=O)c2)-c2cc(F)ccc2N(C)C1O",
                    0.9960962573954272
                ],
                [
                    "CC(=O)N1C(=O)c2ccc(c(C=O)c2)-c2c(F)cccc2N(C)C1O",
                    0.9960962573954272
                ],
                [
                    "CC(=O)N1C(=O)c2ccc(-c3ccccc3F)c(c2C=O)N(C)C1O",
                    0.9960962573954272
                ],
                [
                    "CC(=O)N1C(=O)c2ccc(-c3ccccc3F)c(C=O)c2N(C)C1O",
                    0.9960962573954272
                ],
                [
                    "CC(=O)N1C(=O)c2ccc(-c3cccc(F)c3)c(c2C=O)N(C)C1O",
                    0.9960962573954272
                ],
                [
                    "CC(=O)N1C(=O)c2ccc(-c3cccc(C=O)c3F)cc2N(C)C1O",
                    0.9960962573954272
                ],
                [
                    "CC(=O)N1C(=O)c2ccc(-c3cccc(C=O)c3)c(c2F)N(C)C1O",
                    0.9960962573954272
                ],
                [
                    "CC(=O)N1C(=O)c2ccc(-c3cccc(C=O)c3)c(F)c2N(C)C1O",
                    0.9960962573954272
                ],
                [
                    "CC(=O)N1C(=O)c2ccc(-c3ccc(F)c(C=O)c3)cc2N(C)C1O",
                    0.9960962573954272
                ],
                [
                    "CC(=O)N1C(=O)c2ccc(-c3ccc(F)c(C=O)c3)c(c2)N(C)C1O",
                    0.9960962573954272
                ],
                [
                    "CC(=O)N1C(=O)c2ccc(-c3ccc(C=O)cc3F)cc2N(C)C1O",
                    0.9960962573954272
                ],
                [
                    "CC(=O)N1C(=O)c2ccc(-c3cc(F)cc(C=O)c3)cc2N(C)C1O",
                    0.9960962573954272
                ],
                [
                    "CC(=O)N1C(=O)c2ccc(-c3cc(F)cc(C=O)c3)c(c2)N(C)C1O",
                    0.9960962573954272
                ],
                [
                    "CC(=O)N1C(=O)c2ccc(-c3cc(C=O)ccc3F)cc2N(C)C1O",
                    0.9960962573954272
                ],
                [
                    "CC(=O)N1C(=O)c2cc(F)c(cc2C=O)-c2cccc(c2)N(C)C1O",
                    0.9960962573954272
                ],
                [
                    "CC(=O)N1C(=O)c2cc(F)c(c(C=O)c2)-c2ccccc2N(C)C1O",
                    0.9960962573954272
                ],
                [
                    "CC(=O)N1C(=O)c2cc(F)c(c(C=O)c2)-c2cccc(c2)N(C)C1O",
                    0.9960962573954272
                ],
                [
                    "CC(=O)N1C(=O)c2cc(F)c(-c3cccc(C=O)c3)cc2N(C)C1O",
                    0.9960962573954272
                ],
                [
                    "CC(=O)N1C(=O)c2cc(F)c(-c3cccc(C=O)c3)c(c2)N(C)C1O",
                    0.9960962573954272
                ],
                [
                    "CC(=O)N1C(=O)c2cc(C=O)c(cc2F)-c2ccccc2N(C)C1O",
                    0.9960962573954272
                ],
                [
                    "CC(=O)N1C(=O)c2cc(C=O)c(cc2F)-c2cccc(c2)N(C)C1O",
                    0.9960962573954272
                ],
                [
                    "CC(=O)N1C(=O)c2cc(C=O)c(-c3ccccc3F)cc2N(C)C1O",
                    0.9960962573954272
                ],
                [
                    "CC(=O)N1C(=O)c2c(F)cc(cc2C=O)-c2cccc(c2)N(C)C1O",
                    0.9960962573954272
                ],
                [
                    "CC(=O)N1C(=O)c2c(F)cc(-c3ccccc3C=O)cc2N(C)C1O",
                    0.9960962573954272
                ],
                [
                    "CC(=O)N1C(=O)c2c(F)cc(-c3cccc(C=O)c3)cc2N(C)C1O",
                    0.9960962573954272
                ],
                [
                    "CC(=O)N1C(=O)c2c(C=O)cc(-c3ccccc3F)cc2N(C)C1O",
                    0.9960962573954272
                ],
                [
                    "CC(=O)N1C(=O)c2c(C=O)cc(-c3cccc(F)c3)cc2N(C)C1O",
                    0.9960962573954272
                ]
            ],
            "execution_time": 1014472.8040194511,
            "number_scoring_function_calls": 43356030,
            "metadata": {
                "top_1": 0.9976692628445372,
                "top_10": 0.9976692628445372,
                "top_100": 0.9967069085033669,
                "internal_similarity_max": 0.9215686274509803,
                "internal_similarity_mean": 0.3252646181151398,
                "internal_similarity_histogram_density": [
                    [
                        0.1,
                        2.348,
                        3.5539999999999985,
                        0.8960000000000001,
                        0.9900000000000002,
                        1.2219999999999989,
                        0.6860000000000002,
                        0.15200000000000002,
                        0.04200000000000001,
                        0.010000000000000004
                    ]
                ],
                "internal_similarity_histogram_bins": [
                    [
                        0.0,
                        0.1,
                        0.2,
                        0.30000000000000004,
                        0.4,
                        0.5,
                        0.6000000000000001,
                        0.7000000000000001,
                        0.8,
                        0.9,
                        1.0
                    ]
                ]
            }
        },
        {
            "benchmark_name": "Scaffold Hop",
            "score": 0.9824346405228765,
            "optimized_molecules": [
                [
                    "COc1cc2ncnc(NCCc3scnc3Br)c2cc1OCCC(C)Br",
                    0.9824346405228759
                ],
                [
                    "COc1cc2ncnc(NCC(Cl)c3scnc3Cl)c2cc1OCC(Cl)C(C)Br",
                    0.9824346405228759
                ],
                [
                    "COc1cc2ncnc(NCC(Cl)(Cl)c3scnc3Cl)c2cc1OCC(Cl)C(C)Br",
                    0.9824346405228759
                ],
                [
                    "COc1cc2ncnc(NC(Cc3scnc3Br)=C(C)C(Cl)(Br)Br)c2cc1OCC(Br)C(C)Br",
                    0.9824346405228759
                ],
                [
                    "COc1cc2ncnc(NC(C)C(Br)c3scnc3Cl)c2cc1OCCC(C)Cl",
                    0.9824346405228759
                ],
                [
                    "COc1cc2ncnc(NC(=CBr)Cc3scnc3Cl)c2cc1OC(Br)CC(C)Cl",
                    0.9824346405228759
                ],
                [
                    "COc1cc2ncnc(NC(=C(C)Br)C(Cl)c3scnc3Cl)c2cc1OC(Br)C(Br)C(C)Cl",
                    0.9824346405228759
                ],
                [
                    "CCCCOc1cc2c(NCCc3scnc3Cl)ncnc2cc1OC(Cl)Br",
                    0.9824346405228759
                ],
                [
                    "CCCCOc1cc2c(NCC(CBr)(c3scnc3Cl)C(Br)Br)ncnc2cc1OC",
                    0.9824346405228759
                ],
                [
                    "CCCCOc1cc2c(NCC(C)c3scnc3Cl)ncnc2cc1OC(C)Br",
                    0.9824346405228759
                ],
                [
                    "CCCCOc1cc2c(NCC(C)c3scnc3Cl)ncnc2cc1OC(Br)Br",
                    0.9824346405228759
                ],
                [
                    "CCCCOc1cc2c(NCC(C)c3scnc3Cl)ncnc2cc1OC",
                    0.9824346405228759
                ],
                [
                    "CCCCOc1cc2c(NCC(Br)c3scnc3Cl)ncnc2cc1OCCl",
                    0.9824346405228759
                ],
                [
                    "CCCCOc1cc2c(NC(Cl)(CBr)C(C)(CCl)c3scnc3Cl)ncnc2cc1OCBr",
                    0.9824346405228759
                ],
                [
                    "CCCCOc1cc2c(NC(Cc3scnc3Cl)=C(C)Cl)ncnc2cc1OC",
                    0.9824346405228759
                ],
                [
                    "CCCCOc1cc2c(NC(Cc3scnc3Br)=C(C)CC)ncnc2cc1OCCl",
                    0.9824346405228759
                ],
                [
                    "CCCCOc1cc2c(NC(=CCBr)Cc3scnc3Br)ncnc2cc1OCC",
                    0.9824346405228759
                ],
                [
                    "CCCC(Cl)Oc1cc2c(NC(Cc3scnc3Br)=C(CC)CBr)ncnc2cc1OCCl",
                    0.9824346405228759
                ],
                [
                    "CCCC(Br)Oc1cc2c(NCCc3scnc3Cl)ncnc2cc1OCBr",
                    0.9824346405228759
                ],
                [
                    "CCCC(Br)Oc1cc2c(NCC(Cl)c3scnc3Cl)ncnc2cc1OCCl",
                    0.9824346405228759
                ],
                [
                    "CCCC(Br)Oc1cc2c(NC(=CBr)Cc3scnc3Cl)ncnc2cc1OC",
                    0.9824346405228759
                ],
                [
                    "CCC=C(Nc1ncnc2cc(OCBr)c(OC(Br)CC(C)Br)cc12)C(Cl)c1scnc1Cl",
                    0.9824346405228759
                ],
                [
                    "CCC(Cl)COc1cc2c(NCCc3scnc3Cl)ncnc2cc1OCBr",
                    0.9824346405228759
                ],
                [
                    "CCC(Cl)COc1cc2c(NCC(C)(Br)c3scnc3Cl)ncnc2cc1OC",
                    0.9824346405228759
                ],
                [
                    "CCC(Cl)COc1cc2c(NC=C(C)c3scnc3Cl)ncnc2cc1OC(Br)Br",
                    0.9824346405228759
                ],
                [
                    "CCC(Cl)COc1cc2c(NC(C)=C(C)c3scnc3Cl)ncnc2cc1OC(Br)Br",
                    0.9824346405228759
                ],
                [
                    "CCC(Cl)C(Cl)Oc1cc2c(NC=C(C)c3scnc3Cl)ncnc2cc1OC(Br)Br",
                    0.9824346405228759
                ],
                [
                    "CCC(Cl)C(Br)Oc1cc2c(NC(=CCl)C(C)(Br)c3scnc3Cl)ncnc2cc1OC",
                    0.9824346405228759
                ],
                [
                    "CCC(Cl)C(Br)Oc1cc2c(NC(=C=CBr)C(Br)c3scnc3Cl)ncnc2cc1OC(C)Br",
                    0.9824346405228759
                ],
                [
                    "CCC(C(=CBr)Nc1ncnc2cc(OCCl)c(OCCC(C)Cl)cc12)c1scnc1Cl",
                    0.9824346405228759
                ],
                [
                    "CCC(Br)COc1cc2c(NC(=CCBr)Cc3scnc3Br)ncnc2cc1OCBr",
                    0.9824346405228759
                ],
                [
                    "CCC(=C(Cc1scnc1Br)Nc1ncnc2cc(OC)c(OCC(Br)C(C)Br)cc12)C(Cl)Br",
                    0.9824346405228759
                ],
                [
                    "CC=C(Nc1ncnc2cc(OCCl)c(OC(Br)C(Cl)C(C)Cl)cc12)C(Cl)c1scnc1Cl",
                    0.9824346405228759
                ],
                [
                    "CC=C(Nc1ncnc2cc(OC)c(OCCCC)cc12)C(Br)c1scnc1Br",
                    0.9824346405228759
                ],
                [
                    "CC=C(Nc1ncnc2cc(OC)c(OCCC(C)Cl)cc12)C(Br)c1scnc1Cl",
                    0.9824346405228759
                ],
                [
                    "CC=C(Nc1ncnc2cc(OC)c(OCCC(C)Cl)cc12)C(Br)c1scnc1Br",
                    0.9824346405228759
                ],
                [
                    "CC=C(Nc1ncnc2cc(OC(Cl)Br)c(OCCC(C)Cl)cc12)C(c1scnc1Cl)C(C)Cl",
                    0.9824346405228759
                ],
                [
                    "CC=C(Nc1ncnc2cc(OC(C)Br)c(OCCCC)cc12)C(C)c1scnc1Cl",
                    0.9824346405228759
                ],
                [
                    "CC=C(Nc1ncnc2cc(OC(C)(Br)Br)c(OCC(Cl)CC)cc12)C(Cl)(CCl)c1scnc1Cl",
                    0.9824346405228759
                ],
                [
                    "CC=C(Cc1scnc1Cl)Nc1ncnc2cc(OCCl)c(OC(Br)CC(C)Cl)cc12",
                    0.9824346405228759
                ],
                [
                    "CC=C(Cc1scnc1Cl)Nc1ncnc2cc(OCBr)c(OC(Br)CCC)cc12",
                    0.9824346405228759
                ],
                [
                    "CC=C(Cc1scnc1Cl)Nc1ncnc2cc(OC)c(OC(Br)CCC)cc12",
                    0.9824346405228759
                ],
                [
                    "CC=C(Cc1scnc1Cl)Nc1ncnc2cc(OC(Br)(Br)Br)c(OCCC(C)Cl)cc12",
                    0.9824346405228759
                ],
                [
                    "CC=C(Cc1scnc1Br)Nc1ncnc2cc(OCCl)c(OC(Cl)C(Cl)CC)cc12",
                    0.9824346405228759
                ],
                [
                    "CC(Cl)CCOc1cc2c(NCC(Cl)c3scnc3Cl)ncnc2cc1OCBr",
                    0.9824346405228759
                ],
                [
                    "CC(Cl)CCOc1cc2c(NCC(Cl)c3scnc3Cl)ncnc2cc1OC(Br)CCl",
                    0.9824346405228759
                ],
                [
                    "CC(Cl)CCOc1cc2c(NCC(Cl)(Cl)c3scnc3Cl)ncnc2cc1OCBr",
                    0.9824346405228759
                ],
                [
                    "CC(Cl)CCOc1cc2c(NC(Cc3scnc3Cl)C(Cl)Cl)ncnc2cc1OCBr",
                    0.9824346405228759
                ],
                [
                    "CC(Cl)CCOc1cc2c(NC(Cc3scnc3Cl)=C(Cl)Cl)ncnc2cc1OCBr",
                    0.9824346405228759
                ],
                [
                    "CC(Cl)CCOc1cc2c(NC(Cc3scnc3Cl)=C(Cl)Cl)ncnc2cc1OC(C)Br",
                    0.9824346405228759
                ],
                [
                    "CC(Cl)CCOc1cc2c(NC(CCl)Cc3scnc3Cl)ncnc2cc1OCBr",
                    0.9824346405228759
                ],
                [
                    "CC(Cl)CCOc1cc2c(NC(CCl)C(Br)c3scnc3Cl)ncnc2cc1OCBr",
                    0.9824346405228759
                ],
                [
                    "CC(Cl)CCOc1cc2c(NC(CBr)Cc3scnc3Cl)ncnc2cc1OCBr",
                    0.9824346405228759
                ],
                [
                    "CC(Cl)CCOc1cc2c(NC(=CBr)Cc3scnc3Cl)ncnc2cc1OCBr",
                    0.9824346405228759
                ],
                [
                    "CC(Cl)CCOc1cc2c(NC(=CBr)C(c3scnc3Cl)C(C)Cl)ncnc2cc1OCCl",
                    0.9824346405228759
                ],
                [
                    "CC(Cl)CCOc1cc2c(NC(=CBr)C(c3scnc3Cl)C(C)(C)Cl)ncnc2cc1OCCl",
                    0.9824346405228759
                ],
                [
                    "CC(Cl)CCOc1cc2c(NC(=C(Cl)Cl)C(C)c3scnc3Cl)ncnc2cc1OCBr",
                    0.9824346405228759
                ],
                [
                    "CC(Cl)CC(Cl)Oc1cc2c(NC(=CBr)Cc3scnc3Cl)ncnc2cc1OC(Br)(Br)Br",
                    0.9824346405228759
                ],
                [
                    "CC(Cl)CC(Br)Oc1cc2c(NC(CBr)Cc3scnc3Cl)ncnc2cc1OC(Br)Br",
                    0.9824346405228759
                ],
                [
                    "CC(Cl)CC(Br)Oc1cc2c(NC(C)Cc3scnc3Cl)ncnc2cc1OCBr",
                    0.9824346405228759
                ],
                [
                    "CC(Cl)C(Br)COc1cc2c(NCC(C)(Cl)c3scnc3Cl)ncnc2cc1OCBr",
                    0.9824346405228759
                ],
                [
                    "CC(Cl)=C(Cc1scnc1Cl)Nc1ncnc2cc(OCBr)c(OCCC(C)Cl)cc12",
                    0.9824346405228759
                ],
                [
                    "CC(Br)CC(Br)Oc1cc2c(NC(Br)C(C)(Cl)c3scnc3Cl)ncnc2cc1OCCl",
                    0.9824346405228759
                ],
                [
                    "CC(Br)C(Cl)COc1cc2c(NC(=C=CBr)Cc3scnc3Cl)ncnc2cc1OCCl",
                    0.9824346405228759
                ],
                [
                    "CC(Br)C(Cl)COc1cc2c(NC(=C=CBr)Cc3scnc3Cl)ncnc2cc1OC(Cl)Br",
                    0.9824346405228759
                ],
                [
                    "CC(Br)C(Cl)C(Br)Oc1cc2c(NC(=C=CBr)Cc3scnc3Cl)ncnc2cc1OCCl",
                    0.9824346405228759
                ],
                [
                    "CC(Br)=C=C(Nc1ncnc2cc(OC(Cl)Br)c(OCC(Cl)C(C)Br)cc12)C(C)c1scnc1Cl",
                    0.9824346405228759
                ],
                [
                    "C=C=C(Nc1ncnc2cc(OC(Cl)Br)c(OCCC(C)Cl)cc12)C(c1scnc1Cl)C(C)(Cl)Br",
                    0.9824346405228759
                ],
                [
                    "C=C=C(Cc1scnc1Cl)Nc1ncnc2cc(OCCl)c(OC(Br)C(Cl)CC)cc12",
                    0.9824346405228759
                ],
                [
                    "C=C=C(Cc1scnc1Cl)Nc1ncnc2cc(OCCl)c(OC(Br)C(Cl)C(C)Br)cc12",
                    0.9824346405228759
                ],
                [
                    "C=C=C(Cc1scnc1Cl)Nc1ncnc2cc(OCBr)c(OC(Br)C(Cl)CC)cc12",
                    0.9824346405228759
                ],
                [
                    "C=C=C(Cc1scnc1Cl)Nc1ncnc2cc(OC)c(OCCC(C)Cl)cc12",
                    0.9824346405228759
                ],
                [
                    "C=C(c1scnc1Cl)C(Cl)(CBr)Nc1ncnc2cc(OCBr)c(OC(Br)CCC)cc12",
                    0.9824346405228759
                ],
                [
                    "C=C(Nc1ncnc2cc(OCCl)c(OCCC(C)Cl)cc12)C(=CCl)c1scnc1Cl",
                    0.9824346405228759
                ],
                [
                    "C=C(Nc1ncnc2cc(OCBr)c(OCCC(C)Cl)cc12)C(Cl)c1scnc1Cl",
                    0.9824346405228759
                ],
                [
                    "C=C(Nc1ncnc2cc(OCBr)c(OCCC(C)Cl)cc12)C(C)(c1scnc1Cl)C(C)(Cl)Br",
                    0.9824346405228759
                ],
                [
                    "C=C(Nc1ncnc2cc(OCBr)c(OC(Br)CC(C)Cl)cc12)C(CC)c1scnc1Cl",
                    0.9824346405228759
                ],
                [
                    "C=C(Nc1ncnc2cc(OCBr)c(OC(Br)C(Br)C(C)Cl)cc12)C(Cl)c1scnc1Cl",
                    0.9824346405228759
                ],
                [
                    "C=C(Nc1ncnc2cc(OC)c(OC(Br)CC(C)Cl)cc12)C(Cl)c1scnc1Cl",
                    0.9824346405228759
                ],
                [
                    "C=C(Nc1ncnc2cc(OC)c(OC(Br)C(Cl)CC)cc12)C(C)(Br)c1scnc1Cl",
                    0.9824346405228759
                ],
                [
                    "C=C(Nc1ncnc2cc(OC(Cl)Br)c(OCCC(C)Cl)cc12)C(c1scnc1Cl)C(C)Cl",
                    0.9824346405228759
                ],
                [
                    "C=C(Nc1ncnc2cc(OC(Cl)Br)c(OCCC(C)Cl)cc12)C(CC)c1scnc1Cl",
                    0.9824346405228759
                ],
                [
                    "C=C(Nc1ncnc2cc(OC(Cl)Br)c(OC(Cl)CCC)cc12)C(CC)c1scnc1Cl",
                    0.9824346405228759
                ],
                [
                    "C=C(Nc1ncnc2cc(OC(Cl)Br)c(OC(Cl)CC(C)Cl)cc12)C(Cl)(CC)c1scnc1Cl",
                    0.9824346405228759
                ],
                [
                    "C=C(Nc1ncnc2cc(OC(Cl)Br)c(OC(Cl)CC(C)Cl)cc12)C(CC)c1scnc1Cl",
                    0.9824346405228759
                ],
                [
                    "C=C(Nc1ncnc2cc(OC(Cl)Br)c(OC(Br)C(Br)C(C)Cl)cc12)C(Cl)c1scnc1Cl",
                    0.9824346405228759
                ],
                [
                    "C=C(Nc1ncnc2cc(OC(C)Br)c(OCCCC)cc12)C(CBr)c1scnc1Cl",
                    0.9824346405228759
                ],
                [
                    "C=C(Nc1ncnc2cc(OC(C)Br)c(OCC(Cl)C(C)Cl)cc12)C(C)c1scnc1Cl",
                    0.9824346405228759
                ],
                [
                    "C=C(Nc1ncnc2cc(OC(C)(Br)Br)c(OCCC(C)Cl)cc12)C(C)c1scnc1Cl",
                    0.9824346405228759
                ],
                [
                    "C=C(Nc1ncnc2cc(OC(Br)CCl)c(OCCC(C)Cl)cc12)C(Br)c1scnc1Cl",
                    0.9824346405228759
                ],
                [
                    "C=C(Cc1scnc1Cl)Nc1ncnc2cc(OCCl)c(OC(Br)CC(C)Cl)cc12",
                    0.9824346405228759
                ],
                [
                    "C=C(Cc1scnc1Cl)Nc1ncnc2cc(OC)c(OC(Br)CCC)cc12",
                    0.9824346405228759
                ],
                [
                    "C=C(Cc1scnc1Cl)Nc1ncnc2cc(OC)c(OC(Br)C(Cl)C(C)C)cc12",
                    0.9824346405228759
                ],
                [
                    "C=C(Cc1scnc1Cl)Nc1ncnc2cc(OC(C)(Br)Br)c(OCCC(C)Cl)cc12",
                    0.9824346405228759
                ],
                [
                    "C=C(Cc1scnc1Cl)Nc1ncnc2cc(OC(Br)Br)c(OCCC(C)Cl)cc12",
                    0.9824346405228759
                ],
                [
                    "C=C(Cc1scnc1Cl)Nc1ncnc2cc(OC(Br)(Br)Br)c(OC(Cl)CC(C)Cl)cc12",
                    0.9824346405228759
                ],
                [
                    "C=C(Cc1scnc1Br)Nc1ncnc2cc(OCCl)c(OCCCC)cc12",
                    0.9824346405228759
                ],
                [
                    "C=C(Cc1scnc1Br)Nc1ncnc2cc(OC)c(OC(Cl)CCC)cc12",
                    0.9824346405228759
                ],
                [
                    "C=C(C(=CC)Nc1ncnc2cc(OC)c(OCCCC)cc12)c1scnc1Cl",
                    0.9824346405228759
                ],
                [
                    "C#CC(=C(Cc1scnc1Br)Nc1ncnc2cc(OC)c(OCC(Br)C(C)Br)cc12)C(Cl)Br",
                    0.9824346405228759
                ]
            ],
            "execution_time": 68388.94498443604,
            "number_scoring_function_calls": 681243,
            "metadata": {
                "top_1": 0.9824346405228759,
                "top_10": 0.9824346405228759,
                "top_100": 0.9824346405228778,
                "internal_similarity_max": 0.9016393442622951,
                "internal_similarity_mean": 0.45705113392649444,
                "internal_similarity_histogram_density": [
                    [
                        0.1,
                        0.0,
                        0.009999999999999997,
                        2.3220000000000005,
                        4.878000000000001,
                        1.9499999999999982,
                        0.552,
                        0.12800000000000003,
                        0.05800000000000001,
                        0.0020000000000000005
                    ]
                ],
                "internal_similarity_histogram_bins": [
                    [
                        0.0,
                        0.1,
                        0.2,
                        0.30000000000000004,
                        0.4,
                        0.5,
                        0.6000000000000001,
                        0.7000000000000001,
                        0.8,
                        0.9,
                        1.0
                    ]
                ]
            }
        },
        {
            "benchmark_name": "Deco Hop",
            "score": 1.0,
            "optimized_molecules": [
                [
                    "FC1(F)c2cc3c(Nc4ccc5ncsc5c4)ccnc3cc2OCCCC12CCC2",
                    1.0
                ],
                [
                    "FC1(F)c2cc3c(Nc4ccc5ncsc5c4)ccnc3cc2OCCCC1(CCl)CCl",
                    1.0
                ],
                [
                    "FC1(F)c2cc3c(Nc4ccc5ncsc5c4)ccnc3cc2OCCCC1(CCl)CBr",
                    1.0
                ],
                [
                    "FC1(F)c2cc3c(Nc4ccc5ncsc5c4)ccnc3cc2OCCCC1(CBr)CCBr",
                    1.0
                ],
                [
                    "FC1(F)c2cc3c(Nc4ccc5ncsc5c4)ccnc3cc2OCCCC1(CBr)CBr",
                    1.0
                ],
                [
                    "FC1(F)c2cc3c(Nc4ccc5ncsc5c4)ccnc3cc2OCC(=CCl)CC12CC2",
                    1.0
                ],
                [
                    "FC1(F)c2cc3c(Nc4ccc5ncsc5c4)ccnc3cc2OCC(=CBr)CC12CC2",
                    1.0
                ],
                [
                    "FC1(F)c2cc3c(Nc4ccc5ncsc5c4)ccnc3cc2OCC(=CBr)CC1(CCl)CBr",
                    1.0
                ],
                [
                    "FC1(F)c2cc3c(Nc4ccc5ncsc5c4)ccnc3cc2OCC(=CBr)CC1(CBr)CBr",
                    1.0
                ],
                [
                    "FC1(F)c2cc3c(Nc4ccc5ncsc5c4)ccnc3cc2OCC(=C(Cl)CBr)CC1(CCl)CCl",
                    1.0
                ],
                [
                    "FC1(F)c2cc3c(Nc4ccc5ncsc5c4)ccnc3cc2OCC(=C(Br)CCl)CC1(CCl)CCBr",
                    1.0
                ],
                [
                    "FC1(F)c2cc3c(Nc4ccc5ncsc5c4)ccnc3cc2OCC(=C(Br)CBr)CC1(CCl)CCl",
                    1.0
                ],
                [
                    "FC1(F)c2cc3c(Nc4ccc5ncsc5c4)ccnc3cc2OCC(=C(Br)Br)CC1(CBr)CBr",
                    1.0
                ],
                [
                    "FC1(F)c2cc3c(Nc4ccc5ncsc5c4)c#cnc3cc2OCC(=CBr)CC12CC2",
                    1.0
                ],
                [
                    "FC1(F)c2cc3c(Nc4ccc5ncsc5c4)c#cnc3cc2OCC(=CBr)CC1(CBr)CBr",
                    1.0
                ],
                [
                    "FC1(F)c2cc3c(Nc4ccc5ncsc5c4)c#cnc3cc2OCC(=C(Cl)Cl)CC1(CBr)CBr",
                    1.0
                ],
                [
                    "FC1(F)c2cc3c(Nc4ccc5ncsc5c4)c#cnc3cc2OCC(=C(Cl)Br)CC1(CBr)CBr",
                    1.0
                ],
                [
                    "CCCC=C=C1COc2cc3nccc(Nc4ccc5ncsc5c4)c3cc2C(F)(F)C(C)(CBr)C1",
                    1.0
                ],
                [
                    "CCCC=C=C1COc2cc3nccc(Nc4ccc5ncsc5c4)c3cc2C(F)(F)C(C)(C)C1",
                    1.0
                ],
                [
                    "CCC=C=C1COc2cc3nccc(Nc4ccc5ncsc5c4)c3cc2C(F)(F)C(C)(C)C1",
                    1.0
                ],
                [
                    "CCC=C=C1COc2cc3nc#cc(Nc4ccc5ncsc5c4)c3cc2C(F)(F)C(C)(CBr)C1",
                    1.0
                ],
                [
                    "CCC=C1COc2cc3nccc(Nc4ccc5ncsc5c4)c3cc2C(F)(F)C(C)(CBr)C1",
                    1.0
                ],
                [
                    "CCC=C1COc2cc3nccc(Nc4ccc5ncsc5c4)c3cc2C(F)(F)C(C)(C)C1",
                    1.0
                ],
                [
                    "CCC1(CCl)CCCOc2cc3nccc(Nc4ccc5ncsc5c4)c3cc2C1(F)F",
                    1.0
                ],
                [
                    "CCC1(CBr)CCCOc2cc3nccc(Nc4ccc5ncsc5c4)c3cc2C1(F)F",
                    1.0
                ],
                [
                    "CCC1(CBr)CC(=CBr)COc2cc3nccc(Nc4ccc5ncsc5c4)c3cc2C1(F)F",
                    1.0
                ],
                [
                    "CCC1(C)CCCOc2cc3nccc(Nc4ccc5ncsc5c4)c3cc2C1(F)F",
                    1.0
                ],
                [
                    "CCC(C)=C1COc2cc3nccc(Nc4ccc5ncsc5c4)c3cc2C(F)(F)C(C)(C)C1",
                    1.0
                ],
                [
                    "CCC(Br)=C1COc2cc3nccc(Nc4ccc5ncsc5c4)c3cc2C(F)(F)C(C)(CBr)C1",
                    1.0
                ],
                [
                    "CC=C=C1COc2cc3nccc(Nc4ccc5ncsc5c4)c3cc2C(F)(F)C(C)(CBr)C1",
                    1.0
                ],
                [
                    "CC=C=C1COc2cc3nccc(Nc4ccc5ncsc5c4)c3cc2C(F)(F)C(C)(C)C1",
                    1.0
                ],
                [
                    "CC=C1COc2cc3nccc(Nc4ccc5ncsc5c4)c3cc2C(F)(F)C(CCl)(CCl)C1",
                    1.0
                ],
                [
                    "CC=C1COc2cc3nccc(Nc4ccc5ncsc5c4)c3cc2C(F)(F)C(CCl)(CBr)C1",
                    1.0
                ],
                [
                    "CC=C1COc2cc3nccc(Nc4ccc5ncsc5c4)c3cc2C(F)(F)C(C)(CCl)C1",
                    1.0
                ],
                [
                    "CC=C1COc2cc3nccc(Nc4ccc5ncsc5c4)c3cc2C(F)(F)C(C)(CCBr)C1",
                    1.0
                ],
                [
                    "CC=C1COc2cc3nccc(Nc4ccc5ncsc5c4)c3cc2C(F)(F)C(C)(CC)C1",
                    1.0
                ],
                [
                    "CC=C1COc2cc3nccc(Nc4ccc5ncsc5c4)c3cc2C(F)(F)C(C)(CBr)C1",
                    1.0
                ],
                [
                    "CC=C1COc2cc3nccc(Nc4ccc5ncsc5c4)c3cc2C(F)(F)C(C)(C)C1",
                    1.0
                ],
                [
                    "CC=C1COc2cc3nc#cc(Nc4ccc5ncsc5c4)c3cc2C(F)(F)C(C)(CBr)C1",
                    1.0
                ],
                [
                    "CC=C1COc2cc3nc#cc(Nc4ccc5ncsc5c4)c3cc2C(F)(F)C(C)(C)C1",
                    1.0
                ],
                [
                    "CC1(CCl)CCCOc2cc3nccc(Nc4ccc5ncsc5c4)c3cc2C1(F)F",
                    1.0
                ],
                [
                    "CC1(CCl)CC(=CCl)COc2cc3nccc(Nc4ccc5ncsc5c4)c3cc2C1(F)F",
                    1.0
                ],
                [
                    "CC1(CCl)CC(=CBr)COc2cc3nccc(Nc4ccc5ncsc5c4)c3cc2C1(F)F",
                    1.0
                ],
                [
                    "CC1(CCl)CC(=C2CC2)COc2cc3nccc(Nc4ccc5ncsc5c4)c3cc2C1(F)F",
                    1.0
                ],
                [
                    "CC1(CCl)CC(=C2C#C2)COc2cc3nccc(Nc4ccc5ncsc5c4)c3cc2C1(F)F",
                    1.0
                ],
                [
                    "CC1(CCl)CC(=C(Cl)Br)COc2cc3nccc(Nc4ccc5ncsc5c4)c3cc2C1(F)F",
                    1.0
                ],
                [
                    "CC1(CCBr)CCCOc2cc3nccc(Nc4ccc5ncsc5c4)c3cc2C1(F)F",
                    1.0
                ],
                [
                    "CC1(CCBr)CC(=CCCl)COc2cc3nccc(Nc4ccc5ncsc5c4)c3cc2C1(F)F",
                    1.0
                ],
                [
                    "CC1(CC(Br)Br)CC(=CCCl)COc2cc3nccc(Nc4ccc5ncsc5c4)c3cc2C1(F)F",
                    1.0
                ],
                [
                    "CC1(CBr)CCCOc2cc3nccc(Nc4ccc5ncsc5c4)c3cc2C1(F)F",
                    1.0
                ],
                [
                    "CC1(CBr)CCCOc2cc3nc#cc(Nc4ccc5ncsc5c4)c3cc2C1(F)F",
                    1.0
                ],
                [
                    "CC1(CBr)CC(=CCCl)COc2cc3nccc(Nc4ccc5ncsc5c4)c3cc2C1(F)F",
                    1.0
                ],
                [
                    "CC1(CBr)CC(=CCCBr)COc2cc3nccc(Nc4ccc5ncsc5c4)c3cc2C1(F)F",
                    1.0
                ],
                [
                    "CC1(CBr)CC(=CBr)COc2cc3nccc(Nc4ccc5ncsc5c4)c3cc2C1(F)F",
                    1.0
                ],
                [
                    "CC1(CBr)CC(=CBr)COc2cc3nc#cc(Nc4ccc5ncsc5c4)c3cc2C1(F)F",
                    1.0
                ],
                [
                    "CC1(CBr)CC(=C(Cl)Cl)COc2cc3nc#cc(Nc4ccc5ncsc5c4)c3cc2C1(F)F",
                    1.0
                ],
                [
                    "CC1(C)CCCOc2cc3nccc(Nc4ccc5ncsc5c4)c3cc2C1(F)F",
                    1.0
                ],
                [
                    "CC1(C)CCCOc2cc3nc#cc(Nc4ccc5ncsc5c4)c3cc2C1(F)F",
                    1.0
                ],
                [
                    "CC1(C)CC(=CCl)COc2cc3nccc(Nc4ccc5ncsc5c4)c3cc2C1(F)F",
                    1.0
                ],
                [
                    "CC1(C)CC(=CCCl)COc2cc3nccc(Nc4ccc5ncsc5c4)c3cc2C1(F)F",
                    1.0
                ],
                [
                    "CC1(C)CC(=CCBr)COc2cc3nc#cc(Nc4ccc5ncsc5c4)c3cc2C1(F)F",
                    1.0
                ],
                [
                    "CC1(C)CC(=CBr)COc2cc3nccc(Nc4ccc5ncsc5c4)c3cc2C1(F)F",
                    1.0
                ],
                [
                    "CC1(C)CC(=CBr)COc2cc3nc#cc(Nc4ccc5ncsc5c4)c3cc2C1(F)F",
                    1.0
                ],
                [
                    "CC1(C)CC(=C(Cl)Br)COc2cc3nccc(Nc4ccc5ncsc5c4)c3cc2C1(F)F",
                    1.0
                ],
                [
                    "CC1(C)CC(=C(CCl)CCl)COc2cc3nccc(Nc4ccc5ncsc5c4)c3cc2C1(F)F",
                    1.0
                ],
                [
                    "CC1(C)CC(=C(Br)CCl)COc2cc3nccc(Nc4ccc5ncsc5c4)c3cc2C1(F)F",
                    1.0
                ],
                [
                    "CC(Cl)=C1COc2cc3nccc(Nc4ccc5ncsc5c4)c3cc2C(F)(F)C(C)(CBr)C1",
                    1.0
                ],
                [
                    "CC(Cl)=C1COc2cc3nccc(Nc4ccc5ncsc5c4)c3cc2C(F)(F)C(C)(C)C1",
                    1.0
                ],
                [
                    "CC(CCl)=C1COc2cc3nccc(Nc4ccc5ncsc5c4)c3cc2C(F)(F)C(CCl)(CCl)C1",
                    1.0
                ],
                [
                    "CC(CCl)=C1COc2cc3nccc(Nc4ccc5ncsc5c4)c3cc2C(F)(F)C(CBr)(CBr)C1",
                    1.0
                ],
                [
                    "CC(CCl)=C1COc2cc3nccc(Nc4ccc5ncsc5c4)c3cc2C(F)(F)C(C)(CBr)C1",
                    1.0
                ],
                [
                    "CC(CCl)=C1COc2cc3nccc(Nc4ccc5ncsc5c4)c3cc2C(F)(F)C(C)(C)C1",
                    1.0
                ],
                [
                    "CC(CBr)=C1COc2cc3nccc(Nc4ccc5ncsc5c4)c3cc2C(F)(F)C(C)(CBr)C1",
                    1.0
                ],
                [
                    "CC(CBr)=C1COc2cc3nccc(Nc4ccc5ncsc5c4)c3cc2C(F)(F)C(C)(C)C1",
                    1.0
                ],
                [
                    "CC(C)=C1COc2cc3nccc(Nc4ccc5ncsc5c4)c3cc2C(F)(F)C(CCl)(CCl)C1",
                    1.0
                ],
                [
                    "CC(C)=C1COc2cc3nccc(Nc4ccc5ncsc5c4)c3cc2C(F)(F)C(CCl)(CBr)C1",
                    1.0
                ],
                [
                    "CC(C)=C1COc2cc3nccc(Nc4ccc5ncsc5c4)c3cc2C(F)(F)C(CBr)(CBr)C1",
                    1.0
                ],
                [
                    "CC(C)=C1COc2cc3nccc(Nc4ccc5ncsc5c4)c3cc2C(F)(F)C(C)(CCl)C1",
                    1.0
                ],
                [
                    "CC(C)=C1COc2cc3nccc(Nc4ccc5ncsc5c4)c3cc2C(F)(F)C(C)(CBr)C1",
                    1.0
                ],
                [
                    "CC(C)=C1COc2cc3nccc(Nc4ccc5ncsc5c4)c3cc2C(F)(F)C(C)(C)C1",
                    1.0
                ],
                [
                    "CC(C)=C1COc2cc3nc#cc(Nc4ccc5ncsc5c4)c3cc2C(F)(F)C(CCl)(CCl)C1",
                    1.0
                ],
                [
                    "CC(Br)=C=C1COc2cc3nccc(Nc4ccc5ncsc5c4)c3cc2C(F)(F)C(C)(CCl)C1",
                    1.0
                ],
                [
                    "CC(Br)=C=C1COc2cc3nccc(Nc4ccc5ncsc5c4)c3cc2C(F)(F)C(C)(C)C1",
                    1.0
                ],
                [
                    "CC(Br)=C1COc2cc3nccc(Nc4ccc5ncsc5c4)c3cc2C(F)(F)C(CCl)(CCl)C1",
                    1.0
                ],
                [
                    "CC(Br)=C1COc2cc3nccc(Nc4ccc5ncsc5c4)c3cc2C(F)(F)C(C)(CCl)C1",
                    1.0
                ],
                [
                    "CC(Br)=C1COc2cc3nccc(Nc4ccc5ncsc5c4)c3cc2C(F)(F)C(C)(C)C1",
                    1.0
                ],
                [
                    "C=C1COc2cc3nccc(Nc4ccc5ncsc5c4)c3cc2C(F)(F)C2(CC2)C1",
                    1.0
                ],
                [
                    "C=C1COc2cc3nccc(Nc4ccc5ncsc5c4)c3cc2C(F)(F)C(CCl)(CCl)C1",
                    1.0
                ],
                [
                    "C=C1COc2cc3nccc(Nc4ccc5ncsc5c4)c3cc2C(F)(F)C(CCl)(CBr)C1",
                    1.0
                ],
                [
                    "C=C1COc2cc3nccc(Nc4ccc5ncsc5c4)c3cc2C(F)(F)C(CBr)(CBr)C1",
                    1.0
                ],
                [
                    "C=C1COc2cc3nccc(Nc4ccc5ncsc5c4)c3cc2C(F)(F)C(C)(CCl)C1",
                    1.0
                ],
                [
                    "C=C1COc2cc3nccc(Nc4ccc5ncsc5c4)c3cc2C(F)(F)C(C)(CCBr)C1",
                    1.0
                ],
                [
                    "C=C1COc2cc3nccc(Nc4ccc5ncsc5c4)c3cc2C(F)(F)C(C)(CC)C1",
                    1.0
                ],
                [
                    "C=C1COc2cc3nccc(Nc4ccc5ncsc5c4)c3cc2C(F)(F)C(C)(CC(C)Br)C1",
                    1.0
                ],
                [
                    "C=C1COc2cc3nccc(Nc4ccc5ncsc5c4)c3cc2C(F)(F)C(C)(CC(Br)Br)C1",
                    1.0
                ],
                [
                    "C=C1COc2cc3nccc(Nc4ccc5ncsc5c4)c3cc2C(F)(F)C(C)(CBr)C1",
                    1.0
                ],
                [
                    "C=C1COc2cc3nccc(Nc4ccc5ncsc5c4)c3cc2C(F)(F)C(C)(C)C1",
                    1.0
                ],
                [
                    "C=C1COc2cc3nc#cc(Nc4ccc5ncsc5c4)c3cc2C(F)(F)C(C)(CCl)C1",
                    1.0
                ],
                [
                    "C=C1COc2cc3nc#cc(Nc4ccc5ncsc5c4)c3cc2C(F)(F)C(C)(CBr)C1",
                    1.0
                ],
                [
                    "C=C1COc2cc3nc#cc(Nc4ccc5ncsc5c4)c3cc2C(F)(F)C(C)(C)C1",
                    1.0
                ]
            ],
            "execution_time": 74.89315438270569,
            "number_scoring_function_calls": 1000,
            "metadata": {
                "top_1": 1.0,
                "top_10": 1.0,
                "top_100": 1.0,
                "internal_similarity_max": 0.9154929577464789,
                "internal_similarity_mean": 0.6132860869246912,
                "internal_similarity_histogram_density": [
                    [
                        0.1,
                        0.0,
                        0.0,
                        0.016000000000000004,
                        1.7460000000000004,
                        1.8939999999999981,
                        4.23,
                        1.5080000000000005,
                        0.4780000000000001,
                        0.028000000000000004
                    ]
                ],
                "internal_similarity_histogram_bins": [
                    [
                        0.0,
                        0.1,
                        0.2,
                        0.30000000000000004,
                        0.4,
                        0.5,
                        0.6000000000000001,
                        0.7000000000000001,
                        0.8,
                        0.9,
                        1.0
                    ]
                ]
            }
        }
    ]
}
