# Supplementary material for: EvoMol: a flexible and interpretable evolutionary algorithm for unbiased de novo molecular generation
Source: J Cheminform. 2020 Sep 16;12:55. doi: 10.1186/s13321-020-00458-z (PMC7494000; doi:10.1186/s13321-020-00458-z)
Supplement: Supplementary file 2 — Additional file 2. Archive of the GuacaMol benchmarks experiments. [file 13321_2020_458_MOESM2_ESM.xz › GuacaMol_JSON/Primary actions/output_v2_5.json]

{
    "guacamol_version": "0.5.0",
    "benchmark_suite_version": "v2",
    "timestamp": "20200422-1445",
    "results": [
        {
            "benchmark_name": "Celecoxib rediscovery",
            "score": 0.7317073170731707,
            "optimized_molecules": [
                [
                    "Cc1ccc(-n2cc(C(F)(F)F)cc2-c2ccc(S(N)(=O)=O)cc2)cc1",
                    0.7317073170731707
                ]
            ],
            "execution_time": 107704.40713143349,
            "number_scoring_function_calls": 5080805,
            "metadata": {
                "top_1": 0.7317073170731707,
                "internal_similarity_max": 0.0,
                "internal_similarity_mean": 0.0,
                "internal_similarity_histogram_density": [
                    [
                        10.0,
                        0.0,
                        0.0,
                        0.0,
                        0.0,
                        0.0,
                        0.0,
                        0.0,
                        0.0,
                        0.0
                    ]
                ],
                "internal_similarity_histogram_bins": [
                    [
                        0.0,
                        0.1,
                        0.2,
                        0.30000000000000004,
                        0.4,
                        0.5,
                        0.6000000000000001,
                        0.7000000000000001,
                        0.8,
                        0.9,
                        1.0
                    ]
                ]
            }
        },
        {
            "benchmark_name": "Troglitazone rediscovery",
            "score": 1.0,
            "optimized_molecules": [
                [
                    "Cc1c(C)c2c(c(C)c1O)CCC(C)(COc1ccc(CC3SC(=O)NC3=O)cc1)O2",
                    1.0
                ]
            ],
            "execution_time": 4.468479871749878,
            "number_scoring_function_calls": 1000,
            "metadata": {
                "top_1": 1.0,
                "internal_similarity_max": 0.0,
                "internal_similarity_mean": 0.0,
                "internal_similarity_histogram_density": [
                    [
                        10.0,
                        0.0,
                        0.0,
                        0.0,
                        0.0,
                        0.0,
                        0.0,
                        0.0,
                        0.0,
                        0.0
                    ]
                ],
                "internal_similarity_histogram_bins": [
                    [
                        0.0,
                        0.1,
                        0.2,
                        0.30000000000000004,
                        0.4,
                        0.5,
                        0.6000000000000001,
                        0.7000000000000001,
                        0.8,
                        0.9,
                        1.0
                    ]
                ]
            }
        },
        {
            "benchmark_name": "Thiothixene rediscovery",
            "score": 0.7,
            "optimized_molecules": [
                [
                    "CN1CCN(CCC=[SH]c2c3ccc(c2S(=O)(=O)N(C)C)-c2ccccc2-s-3)CC1",
                    0.7
                ]
            ],
            "execution_time": 166953.63593697548,
            "number_scoring_function_calls": 6273138,
            "metadata": {
                "top_1": 0.7,
                "internal_similarity_max": 0.0,
                "internal_similarity_mean": 0.0,
                "internal_similarity_histogram_density": [
                    [
                        10.0,
                        0.0,
                        0.0,
                        0.0,
                        0.0,
                        0.0,
                        0.0,
                        0.0,
                        0.0,
                        0.0
                    ]
                ],
                "internal_similarity_histogram_bins": [
                    [
                        0.0,
                        0.1,
                        0.2,
                        0.30000000000000004,
                        0.4,
                        0.5,
                        0.6000000000000001,
                        0.7000000000000001,
                        0.8,
                        0.9,
                        1.0
                    ]
                ]
            }
        },
        {
            "benchmark_name": "Aripiprazole similarity",
            "score": 1.0,
            "optimized_molecules": [
                [
                    "SSC1=CCCc2ccc(OCCCCN3CCN(c4cccc(Cl)c4Cl)CC3)cc2N1",
                    1.0
                ],
                [
                    "SC=C1CCc2ccc(OCCCCN3CCN(c4cccc(Cl)c4Cl)CC3)cc21",
                    1.0
                ],
                [
                    "SC1CCc2ccc(OCCCCN3CCN(c4cccc(Cl)c4Cl)CC3)cc2NC1",
                    1.0
                ],
                [
                    "SC1=CCCc2ccc(OCCCCN3CCN(c4cccc(Cl)c4Cl)CC3)cc2N1",
                    1.0
                ],
                [
                    "SC1=C(SCl)Nc2cc(OCCCCN3CCN(c4cccc(Cl)c4Cl)CC3)ccc2CC1",
                    1.0
                ],
                [
                    "SC1=C(S)Nc2cc(OCCCCN3CCN(c4cccc(Cl)c4Cl)CC3)ccc2CC1",
                    1.0
                ],
                [
                    "SC1=C(OBr)CCc2ccc(OCCCCN3CCN(c4cccc(Cl)c4Cl)CC3)cc2N1",
                    1.0
                ],
                [
                    "P[SH](S)C1=CCCc2ccc(OCCCCN3CCN(c4cccc(Cl)c4Cl)CC3)cc2N1",
                    1.0
                ],
                [
                    "P[SH](S)C1=C(OBr)CCc2ccc(OCCCCN3CCN(c4cccc(Cl)c4Cl)CC3)cc2N1",
                    1.0
                ],
                [
                    "P[SH](Cl)C1=CCCc2ccc(OCCCCN3CCN(c4cccc(Cl)c4Cl)CC3)cc2N1",
                    1.0
                ],
                [
                    "P[SH](Cl)C1=C(OBr)CCc2ccc(OCCCCN3CCN(c4cccc(Cl)c4Cl)CC3)cc2N1",
                    1.0
                ],
                [
                    "PSC1=C(OBr)CCc2ccc(OCCCCN3CCN(c4cccc(Cl)c4Cl)CC3)cc2N1",
                    1.0
                ],
                [
                    "PC=C1CCc2ccc(OCCCCN3CCN(c4cccc(Cl)c4Cl)CC3)cc21",
                    1.0
                ],
                [
                    "PC1=CNc2cc(OCCCCN3CCN(c4cccc(Cl)c4Cl)CC3)ccc2CC1",
                    1.0
                ],
                [
                    "O[SH](S)C1=CCCc2ccc(OCCCCN3CCN(c4cccc(Cl)c4Cl)CC3)cc2N1",
                    1.0
                ],
                [
                    "O[SH](Cl)C1=CCCc2ccc(OCCCCN3CCN(c4cccc(Cl)c4Cl)CC3)cc2N1",
                    1.0
                ],
                [
                    "O[SH](Br)C1=CCCc2ccc(OCCCCN3CCN(c4cccc(Cl)c4Cl)CC3)cc2N1",
                    1.0
                ],
                [
                    "OSC1=CCCc2ccc(OCCCCN3CCN(c4cccc(Cl)c4Cl)CC3)cc2N1",
                    1.0
                ],
                [
                    "OSC1=C(OS)CCc2ccc(OCCCCN3CCN(c4cccc(Cl)c4Cl)CC3)cc2N1",
                    1.0
                ],
                [
                    "OSC1=C(O)CCc2ccc(OCCCCN3CCN(c4cccc(Cl)c4Cl)CC3)cc2N1",
                    1.0
                ],
                [
                    "OS(F)(Cl)C1=CCCc2ccc(OCCCCN3CCN(c4cccc(Cl)c4Cl)CC3)cc2N1",
                    1.0
                ],
                [
                    "OS(Cl)(Cl)C1=CCCc2ccc(OCCCCN3CCN(c4cccc(Cl)c4Cl)CC3)cc2N1",
                    1.0
                ],
                [
                    "ONOSC1=C(P)CCc2ccc(OCCCCN3CCN(c4cccc(Cl)c4Cl)CC3)cc2N1",
                    1.0
                ],
                [
                    "OCOC1=CNc2cc(OCCCCN3CCN(c4cccc(Cl)c4Cl)CC3)ccc2CC1",
                    1.0
                ],
                [
                    "OC=C1CCc2ccc(OCCCCN3CCN(c4cccc(Cl)c4Cl)CC3)cc21",
                    1.0
                ],
                [
                    "OC1CCc2ccc(OCCCCN3CCN(c4cccc(Cl)c4Cl)CC3)cc2NC1",
                    1.0
                ],
                [
                    "OC1=CNc2cc(OCCCCN3CCN(c4cccc(Cl)c4Cl)CC3)ccc2CC1",
                    1.0
                ],
                [
                    "OC1=C([SH](F)Cl)Nc2cc(OCCCCN3CCN(c4cccc(Cl)c4Cl)CC3)ccc2CC1",
                    1.0
                ],
                [
                    "OC1=C([SH](F)Br)Nc2cc(OCCCCN3CCN(c4cccc(Cl)c4Cl)CC3)ccc2CC1",
                    1.0
                ],
                [
                    "OC1=C([SH](Cl)OBr)Nc2cc(OCCCCN3CCN(c4cccc(Cl)c4Cl)CC3)ccc2CC1",
                    1.0
                ],
                [
                    "OC1=C(SOCl)Nc2cc(OCCCCN3CCN(c4cccc(Cl)c4Cl)CC3)ccc2CC1",
                    1.0
                ],
                [
                    "OC1=C(SOBr)Nc2cc(OCCCCN3CCN(c4cccc(Cl)c4Cl)CC3)ccc2CC1",
                    1.0
                ],
                [
                    "OC1=C(SF)Nc2cc(OCCCCN3CCN(c4cccc(Cl)c4Cl)CC3)ccc2CC1",
                    1.0
                ],
                [
                    "OC1=C(S)Nc2cc(OCCCCN3CCN(c4cccc(Cl)c4Cl)CC3)ccc2CC1",
                    1.0
                ],
                [
                    "OC1=C(S(F)(P)Cl)Nc2cc(OCCCCN3CCN(c4cccc(Cl)c4Cl)CC3)ccc2CC1",
                    1.0
                ],
                [
                    "O=[SH][SH](F)C1=CCCc2ccc(OCCCCN3CCN(c4cccc(Cl)c4Cl)CC3)cc2N1",
                    1.0
                ],
                [
                    "N[SH](S)C1=C(SCl)Nc2cc(OCCCCN3CCN(c4cccc(Cl)c4Cl)CC3)ccc2CC1",
                    1.0
                ],
                [
                    "N[SH](O)C1=CCCc2ccc(OCCCCN3CCN(c4cccc(Cl)c4Cl)CC3)cc2N1",
                    1.0
                ],
                [
                    "N[SH](O)C1=C(O)CCc2ccc(OCCCCN3CCN(c4cccc(Cl)c4Cl)CC3)cc2N1",
                    1.0
                ],
                [
                    "N[SH](F)C1=CCCc2ccc(OCCCCN3CCN(c4cccc(Cl)c4Cl)CC3)cc2N1",
                    1.0
                ],
                [
                    "N[SH](Cl)C1=CCCc2ccc(OCCCCN3CCN(c4cccc(Cl)c4Cl)CC3)cc2N1",
                    1.0
                ],
                [
                    "N[SH](Br)C1=CCCc2ccc(OCCCCN3CCN(c4cccc(Cl)c4Cl)CC3)cc2N1",
                    1.0
                ],
                [
                    "NSC1=CNc2cc(OCCCCN3CCN(c4cccc(Cl)c4Cl)CC3)ccc2CC1",
                    1.0
                ],
                [
                    "NS(F)(Cl)C1=CCCc2ccc(OCCCCN3CCN(c4cccc(Cl)c4Cl)CC3)cc2N1",
                    1.0
                ],
                [
                    "NOSC1=CCCc2ccc(OCCCCN3CCN(c4cccc(Cl)c4Cl)CC3)cc2N1",
                    1.0
                ],
                [
                    "NOSC1=C(P)CCc2ccc(OCCCCN3CCN(c4cccc(Cl)c4Cl)CC3)cc2N1",
                    1.0
                ],
                [
                    "NC1=CNc2cc(OCCCCN3CCN(c4cccc(Cl)c4Cl)CC3)ccc2CC1",
                    1.0
                ],
                [
                    "NC1=CCCc2ccc(OCCCCN3CCN(c4cccc(Cl)c4Cl)CC3)cc2N1",
                    1.0
                ],
                [
                    "NC1=C([SH](P)S)Nc2cc(OCCCCN3CCN(c4cccc(Cl)c4Cl)CC3)ccc2CC1",
                    1.0
                ],
                [
                    "NC1=C([SH](O)Cl)Nc2cc(OCCCCN3CCN(c4cccc(Cl)c4Cl)CC3)ccc2CC1",
                    1.0
                ],
                [
                    "NC1=C([SH](O)(F)(S)Cl)Nc2cc(OCCCCN3CCN(c4cccc(Cl)c4Cl)CC3)ccc2CC1",
                    1.0
                ],
                [
                    "NC1=C([SH](F)SO)Nc2cc(OCCCCN3CCN(c4cccc(Cl)c4Cl)CC3)ccc2CC1",
                    1.0
                ],
                [
                    "NC1=C([SH](F)S)Nc2cc(OCCCCN3CCN(c4cccc(Cl)c4Cl)CC3)ccc2CC1",
                    1.0
                ],
                [
                    "NC1=C([SH](F)Cl)Nc2cc(OCCCCN3CCN(c4cccc(Cl)c4Cl)CC3)ccc2CC1",
                    1.0
                ],
                [
                    "NC1=C([SH](Cl)SO)Nc2cc(OCCCCN3CCN(c4cccc(Cl)c4Cl)CC3)ccc2CC1",
                    1.0
                ],
                [
                    "NC1=C(SF)Nc2cc(OCCCCN3CCN(c4cccc(Cl)c4Cl)CC3)ccc2CC1",
                    1.0
                ],
                [
                    "NC1=C(SCl)Nc2cc(OCCCCN3CCN(c4cccc(Cl)c4Cl)CC3)ccc2CC1",
                    1.0
                ],
                [
                    "NC1=C(S)Nc2cc(OCCCCN3CCN(c4cccc(Cl)c4Cl)CC3)ccc2CC1",
                    1.0
                ],
                [
                    "NC1=C(S(F)(S)Cl)Nc2cc(OCCCCN3CCN(c4cccc(Cl)c4Cl)CC3)ccc2CC1",
                    1.0
                ],
                [
                    "NC1=C(S(F)(Cl)SO)Nc2cc(OCCCCN3CCN(c4cccc(Cl)c4Cl)CC3)ccc2CC1",
                    1.0
                ],
                [
                    "NC1=C(F)CCc2ccc(OCCCCN3CCN(c4cccc(Cl)c4Cl)CC3)cc2N1",
                    1.0
                ],
                [
                    "F[SH](S)C1=CCCc2ccc(OCCCCN3CCN(c4cccc(Cl)c4Cl)CC3)cc2N1",
                    1.0
                ],
                [
                    "F[SH](P)C1=C(OBr)CCc2ccc(OCCCCN3CCN(c4cccc(Cl)c4Cl)CC3)cc2N1",
                    1.0
                ],
                [
                    "F[SH](Cl)C1=CCCc2ccc(OCCCCN3CCN(c4cccc(Cl)c4Cl)CC3)cc2N1",
                    1.0
                ],
                [
                    "F[SH](Cl)C1=C(OBr)CCc2ccc(OCCCCN3CCN(c4cccc(Cl)c4Cl)CC3)cc2N1",
                    1.0
                ],
                [
                    "F[SH](Cl)C1=C(NP)CCc2ccc(OCCCCN3CCN(c4cccc(Cl)c4Cl)CC3)cc2N1",
                    1.0
                ],
                [
                    "F[SH](Cl)C1=C(NBr)CCc2ccc(OCCCCN3CCN(c4cccc(Cl)c4Cl)CC3)cc2N1",
                    1.0
                ],
                [
                    "F[SH](Cl)C1=C(Br)CCc2ccc(OCCCCN3CCN(c4cccc(Cl)c4Cl)CC3)cc2N1",
                    1.0
                ],
                [
                    "F[SH](Br)C1=C(OBr)CCc2ccc(OCCCCN3CCN(c4cccc(Cl)c4Cl)CC3)cc2N1",
                    1.0
                ],
                [
                    "FSC1=CCCc2ccc(OCCCCN3CCN(c4cccc(Cl)c4Cl)CC3)cc2N1",
                    1.0
                ],
                [
                    "FSC1=C(S)CCc2ccc(OCCCCN3CCN(c4cccc(Cl)c4Cl)CC3)cc2N1",
                    1.0
                ],
                [
                    "FSC1=C(Br)CCc2ccc(OCCCCN3CCN(c4cccc(Cl)c4Cl)CC3)cc2N1",
                    1.0
                ],
                [
                    "FS1(Cl)SNC2=C1Nc1cc(OCCCCN3CCN(c4cccc(Cl)c4Cl)CC3)ccc1CC2",
                    1.0
                ],
                [
                    "FS1(Cl)NC2=C1Nc1cc(OCCCCN3CCN(c4cccc(Cl)c4Cl)CC3)ccc1CC2",
                    1.0
                ],
                [
                    "FS(S)(Cl)C1=CCCc2ccc(OCCCCN3CCN(c4cccc(Cl)c4Cl)CC3)cc2N1",
                    1.0
                ],
                [
                    "FS(P)(Cl)C1=C(OBr)CCc2ccc(OCCCCN3CCN(c4cccc(Cl)c4Cl)CC3)cc2N1",
                    1.0
                ],
                [
                    "FC=C1CCc2ccc(OCCCCN3CCN(c4cccc(Cl)c4Cl)CC3)cc21",
                    1.0
                ],
                [
                    "FC1=CNc2cc(OCCCCN3CCN(c4cccc(Cl)c4Cl)CC3)ccc2CC1",
                    1.0
                ],
                [
                    "Clc1cccc(N2CCN(CCCCOc3ccc4c(c3)NCCCC4)CC2)c1Cl",
                    1.0
                ],
                [
                    "Clc1cccc(N2CCN(CCCCOc3ccc4c(c3)NC=CCC4)CC2)c1Cl",
                    1.0
                ],
                [
                    "Clc1cccc(N2CCN(CCCCOc3ccc4c(c3)NC3=C=S(#S3)C4)CC2)c1Cl",
                    1.0
                ],
                [
                    "Clc1cccc(N2CCN(CCCCOc3ccc4c(c3)NC3=C(CC4)NS#C[SH]3Cl)CC2)c1Cl",
                    1.0
                ],
                [
                    "Clc1cccc(N2CCN(CCCCOc3ccc4c(c3)NC3=C(C3)C4)CC2)c1Cl",
                    1.0
                ],
                [
                    "Clc1cccc(N2CCN(CCCCOc3ccc4c(c3)NC([SH](Cl)Cl)=CCC4)CC2)c1Cl",
                    1.0
                ],
                [
                    "Clc1cccc(N2CCN(CCCCOc3ccc4c(c3)NC(SOBr)=CCC4)CC2)c1Cl",
                    1.0
                ],
                [
                    "Clc1cccc(N2CCN(CCCCOc3ccc4c(c3)CCC4)CC2)c1Cl",
                    1.0
                ],
                [
                    "Clc1cccc(N2CCN(CCCCOc3ccc4c(c3)C(=CBr)CC4)CC2)c1Cl",
                    1.0
                ],
                [
                    "ClSC1=CCCc2ccc(OCCCCN3CCN(c4cccc(Cl)c4Cl)CC3)cc2N1",
                    1.0
                ],
                [
                    "ClC1=CNc2cc(OCCCCN3CCN(c4cccc(Cl)c4Cl)CC3)ccc2CC1",
                    1.0
                ],
                [
                    "C[SH](Cl)C1=C(NS)CCc2ccc(OCCCCN3CCN(c4cccc(Cl)c4Cl)CC3)cc2N1",
                    1.0
                ],
                [
                    "C[SH](Cl)C1=C(NP)CCc2ccc(OCCCCN3CCN(c4cccc(Cl)c4Cl)CC3)cc2N1",
                    1.0
                ],
                [
                    "CSC1=C(S)Nc2cc(OCCCCN3CCN(c4cccc(Cl)c4Cl)CC3)ccc2CC1",
                    1.0
                ],
                [
                    "CS(F)(Cl)C1=CCCc2ccc(OCCCCN3CCN(c4cccc(Cl)c4Cl)CC3)cc2N1",
                    1.0
                ],
                [
                    "COC1=CNc2cc(OCCCCN3CCN(c4cccc(Cl)c4Cl)CC3)ccc2CC1",
                    1.0
                ],
                [
                    "COC1=C(S)Nc2cc(OCCCCN3CCN(c4cccc(Cl)c4Cl)CC3)ccc2CC1",
                    1.0
                ],
                [
                    "CC1=CNc2cc(OCCCCN3CCN(c4cccc(Cl)c4Cl)CC3)ccc2CC1",
                    1.0
                ],
                [
                    "CC1=C(S(N)(F)Cl)Nc2cc(OCCCCN3CCN(c4cccc(Cl)c4Cl)CC3)ccc2CC1",
                    1.0
                ],
                [
                    "C=C1Nc2cc(OCCCCN3CCN(c4cccc(Cl)c4Cl)CC3)ccc2CSS1",
                    1.0
                ],
                [
                    "C=C1Nc2cc(OCCCCN3CCN(c4cccc(Cl)c4Cl)CC3)ccc2CS#S1",
                    1.0
                ],
                [
                    "C=C1CCc2ccc(OCCCCN3CCN(c4cccc(Cl)c4Cl)CC3)cc21",
                    1.0
                ]
            ],
            "execution_time": 3.9711616039276123,
            "number_scoring_function_calls": 1000,
            "metadata": {
                "top_1": 1.0,
                "top_10": 1.0,
                "top_100": 1.0,
                "internal_similarity_max": 0.8939393939393939,
                "internal_similarity_mean": 0.6427563443297093,
                "internal_similarity_histogram_density": [
                    [
                        0.1,
                        0.0,
                        0.0,
                        0.0,
                        0.0,
                        1.7339999999999987,
                        6.608000000000001,
                        1.1540000000000001,
                        0.4040000000000001,
                        0.0
                    ]
                ],
                "internal_similarity_histogram_bins": [
                    [
                        0.0,
                        0.1,
                        0.2,
                        0.30000000000000004,
                        0.4,
                        0.5,
                        0.6000000000000001,
                        0.7000000000000001,
                        0.8,
                        0.9,
                        1.0
                    ]
                ]
            }
        },
        {
            "benchmark_name": "Albuterol similarity",
            "score": 1.0,
            "optimized_molecules": [
                [
                    "OCC(P)NCC(O)c1ccc(S)c(CS)c1",
                    1.0
                ],
                [
                    "OC(CNCP)c1ccc(S)c(CS)c1",
                    1.0
                ],
                [
                    "OC(CNC1(P)CC1)c1ccc(S)c(CS)c1",
                    1.0
                ],
                [
                    "OC(CNC(P)Cl)c1ccc(S)c(CS)c1",
                    1.0
                ],
                [
                    "OC(CNC(P)(CS)CBr)c1ccc(S)c(CS)c1",
                    1.0
                ],
                [
                    "NCC(P)NCC(O)c1ccc(S)c(CS)c1",
                    1.0
                ],
                [
                    "NCC(P)(NCC(O)c1ccc(S)c(CS)c1)C(P)Br",
                    1.0
                ],
                [
                    "NCC(P)(CS)NCC(O)c1ccc(S)c(CS)c1",
                    1.0
                ],
                [
                    "NCC(P)(CBr)NCC(O)c1ccc(S)c(CS)c1",
                    1.0
                ],
                [
                    "NC1SCC1(P)NCC(O)c1ccc(S)c(CS)c1",
                    1.0
                ],
                [
                    "NC1C(Cl)(Br)C1(P)NCC(O)c1ccc(S)c(CS)c1",
                    1.0
                ],
                [
                    "NC1(F)PC1(CP)NCC(O)c1ccc(S)c(CS)c1",
                    1.0
                ],
                [
                    "NC1(F)P(P)C1(CP)NCC(O)c1ccc(S)c(CS)c1",
                    1.0
                ],
                [
                    "Cc1cc(C(O)CNC2(C)PC2S)ccc1S",
                    1.0
                ],
                [
                    "Cc1cc(C(O)CNC(C)(P)CS)ccc1S",
                    1.0
                ],
                [
                    "Cc1cc(C(O)CNC(C)(P)C(S)Cl)ccc1S",
                    1.0
                ],
                [
                    "Cc1cc(C(O)CNC(C)(CS)PP)ccc1S",
                    1.0
                ],
                [
                    "Cc1cc(C(O)CNC(C)(CO)PP)ccc1S",
                    1.0
                ],
                [
                    "Cc1cc(C(O)CNC(C)(C)PP)ccc1S",
                    1.0
                ],
                [
                    "Cc1cc(C(O)CNC(C)(C)P)ccc1S",
                    1.0
                ],
                [
                    "Cc1cc(C(O)CNC(C)(C)P)cc(CS)c1S",
                    1.0
                ],
                [
                    "Cc1c(S)ccc(C(O)CNC(C)(C)P)c1CS",
                    1.0
                ],
                [
                    "C[SH]=C(Cl)C(C)(P)NCC(O)c1ccc(S)c(CS)c1",
                    1.0
                ],
                [
                    "CPCNCC(O)c1ccc(S)c(CS)c1",
                    1.0
                ],
                [
                    "CPC(C)(C)NCC(O)c1ccc(S)cc1CS",
                    1.0
                ],
                [
                    "CPC(C)(C)NCC(O)c1ccc(S)c(C)c1",
                    1.0
                ],
                [
                    "CP(N)C(C)(S)NCC(O)c1ccc(S)c(CS)c1",
                    1.0
                ],
                [
                    "CP(F)CNCC(O)c1ccc(S)c(CS)c1",
                    1.0
                ],
                [
                    "CNCC(O)c1ccc(S)c(CS)c1",
                    1.0
                ],
                [
                    "CCNCC(O)c1ccc(S)c(CS)c1",
                    1.0
                ],
                [
                    "CCC(C)(P)NCC(O)c1ccc(S)cc1CS",
                    1.0
                ],
                [
                    "CC=C(NCC(O)c1ccc(S)c(CS)c1)PC",
                    1.0
                ],
                [
                    "CC1SC(N)C1(P)NCC(O)c1ccc(S)c(CS)c1",
                    1.0
                ],
                [
                    "CC1(S)c2cc(ccc2S)C(O)CNC1(P)CO",
                    1.0
                ],
                [
                    "CC1(P)NCC(O)c2ccc(S)c(c2)C1S",
                    1.0
                ],
                [
                    "CC1(P)NCC(O)c2ccc(S)c(c2)C1(F)S",
                    1.0
                ],
                [
                    "CC1(P)NCC(O)c2ccc(S)c(c2)C(S)C1N",
                    1.0
                ],
                [
                    "CC1(P)Cc2cc(ccc2S)C(O)CN1",
                    1.0
                ],
                [
                    "CC1(P)Cc2c(S)ccc(c2CS)C(O)CN1",
                    1.0
                ],
                [
                    "CC1(P)CC(C(O)c2ccc(S)c(CS)c2)N1",
                    1.0
                ],
                [
                    "CC1(P)C=C(C(O)c2ccc(S)c(CS)c2)N1",
                    1.0
                ],
                [
                    "CC1(NCC(O)c2ccc(S)c(CS)c2)PC1(N)F",
                    1.0
                ],
                [
                    "CC(S)NCC(O)c1ccc(S)c(CS)c1",
                    1.0
                ],
                [
                    "CC(P)NCC(O)c1ccc(S)c(CS)c1",
                    1.0
                ],
                [
                    "CC(P)(S)NCC(O)c1ccc(S)c(CS)c1",
                    1.0
                ],
                [
                    "CC(P)(NCC(O)c1ccc(S)c(CS)c1)C(P)NOP",
                    1.0
                ],
                [
                    "CC(P)(NCC(O)c1ccc(S)c(CS)c1)C(=S)Cl",
                    1.0
                ],
                [
                    "CC(P)(Cl)NCC(O)c1ccc(S)c(CS)c1",
                    1.0
                ],
                [
                    "CC(P)(CS)NCC(O)c1ccc(S)c(CS)c1",
                    1.0
                ],
                [
                    "CC(P)(CNOP)NCC(O)c1ccc(S)c(CS)c1",
                    1.0
                ],
                [
                    "CC(P)(CNO)NCC(O)c1ccc(S)c(CS)c1",
                    1.0
                ],
                [
                    "CC(P)(CN)NCC(O)c1ccc(S)c(CS)c1",
                    1.0
                ],
                [
                    "CC(P)(CN(O)P)NCC(O)c1ccc(S)c(CS)c1",
                    1.0
                ],
                [
                    "CC(P)(CF)NCC(O)c1ccc(S)c(CS)c1",
                    1.0
                ],
                [
                    "CC(P)(CBr)NCC(O)c1ccc(S)c(CS)c1",
                    1.0
                ],
                [
                    "CC(O)NCC(O)c1ccc(S)c(CS)c1",
                    1.0
                ],
                [
                    "CC(NCC(O)c1ccc(S)c(CS)c1)C(=N)P",
                    1.0
                ],
                [
                    "CC(N)C(P)NCC(O)c1ccc(S)c(CS)c1",
                    1.0
                ],
                [
                    "CC(N)C(P)(NCC(O)c1ccc(S)c(CS)c1)C(F)S",
                    1.0
                ],
                [
                    "CC(CN)(NCC(O)c1ccc(S)c(CS)c1)PS",
                    1.0
                ],
                [
                    "CC(CF)NCC(O)c1ccc(S)c(CS)c1",
                    1.0
                ],
                [
                    "CC(CCl)NCC(O)c1ccc(S)c(CS)c1",
                    1.0
                ],
                [
                    "CC(C=N)NCC(O)c1ccc(S)c(CS)c1",
                    1.0
                ],
                [
                    "CC(C)NCC(O)c1ccc(S)c(CS)c1",
                    1.0
                ],
                [
                    "CC(C)NCC(O)c1ccc(S)c(C(C)S)c1",
                    1.0
                ],
                [
                    "CC(C)(P)NCCc1ccc(S)c(CS)c1",
                    1.0
                ],
                [
                    "CC(C)(P)NCCc1cc(CS)ccc1O",
                    1.0
                ],
                [
                    "CC(C)(P)NCC1(S)c2ccc(S)c(c2)C1S",
                    1.0
                ],
                [
                    "CC(C)(P)NCC(S)c1ccc(S)c(CS)c1O",
                    1.0
                ],
                [
                    "CC(C)(P)NCC(OO)c1ccc(S)c(CS)c1",
                    1.0
                ],
                [
                    "CC(C)(P)NCC(O)c1cccc(CS)c1",
                    1.0
                ],
                [
                    "CC(C)(P)NCC(O)c1ccc(SS)c(CS)c1",
                    1.0
                ],
                [
                    "CC(C)(P)NCC(O)c1ccc(S)cc1CS",
                    1.0
                ],
                [
                    "CC(C)(P)NCC(O)c1ccc(S)c(N)c1CS",
                    1.0
                ],
                [
                    "CC(C)(P)NCC(O)c1ccc(S)c(CS)c1O",
                    1.0
                ],
                [
                    "CC(C)(P)NCC(O)c1ccc(S)c(CS)c1",
                    1.0
                ],
                [
                    "CC(C)(P)NCC(O)c1ccc(S)c(CCl)c1",
                    1.0
                ],
                [
                    "CC(C)(P)NCC(O)c1ccc(S)c(CBr)c1",
                    1.0
                ],
                [
                    "CC(C)(P)NCC(O)c1ccc(S)c(C(O)Br)c1",
                    1.0
                ],
                [
                    "CC(C)(P)NCC(O)c1ccc(S)c(C(Cl)Br)c1",
                    1.0
                ],
                [
                    "CC(C)(P)NCC(O)c1ccc(S)c(C#[SH])c1",
                    1.0
                ],
                [
                    "CC(C)(P)NCC(O)c1ccc(F)c(CS)c1",
                    1.0
                ],
                [
                    "CC(C)(P)NCC(O)c1cc(O)cc(CS)c1",
                    1.0
                ],
                [
                    "CC(C)(P)NCC(O)c1cc(O)c(S)c(CS)c1",
                    1.0
                ],
                [
                    "CC(C)(P)NCC(O)c1c#cc(S)c(CS)c1",
                    1.0
                ],
                [
                    "CC(C)(P)NCC(O)(OO)c1ccc(S)c(CS)c1",
                    1.0
                ],
                [
                    "CC(C)(P)NCC(N)(O)c1ccc(S)c(CS)c1",
                    1.0
                ],
                [
                    "CC(C)(P)NC(S)Cc1ccc(S)c(CS)c1",
                    1.0
                ],
                [
                    "CC(C)(P)NC(S)=Cc1ccc(S)c(CS)c1",
                    1.0
                ],
                [
                    "CC(C)(P)NC(Cl)C(O)c1ccc(S)c(CS)c1",
                    1.0
                ],
                [
                    "CC(C)(P)NC(Cl)(Br)C(O)c1ccc(S)c(CS)c1",
                    1.0
                ],
                [
                    "CC(C)(P)NC(Br)C(O)c1ccc(S)c(CS)c1",
                    1.0
                ],
                [
                    "CC(C)(O)NCC(O)c1ccc(S)c(CS)c1",
                    1.0
                ],
                [
                    "CC(C)(NCC(O)c1ccc(S)c(CS)c1)PS",
                    1.0
                ],
                [
                    "CC(C)(NCC(O)c1ccc(S)c(CBr)c1)PN",
                    1.0
                ],
                [
                    "CC(=CCl)NCC(O)c1ccc(S)c(CS)c1",
                    1.0
                ],
                [
                    "C=CNCC(O)c1ccc(S)c(CS)c1",
                    1.0
                ],
                [
                    "C=C(P)NCC(O)c1ccc(S)c(CS)c1",
                    1.0
                ],
                [
                    "C=C(NCC(O)c1ccc(S)c(CS)c1)PC",
                    1.0
                ],
                [
                    "C=C(C)NCC(O)c1ccc(S)c(CS)c1",
                    1.0
                ]
            ],
            "execution_time": 2.263045310974121,
            "number_scoring_function_calls": 1000,
            "metadata": {
                "top_1": 1.0,
                "top_10": 1.0,
                "top_100": 1.0,
                "internal_similarity_max": 0.8333333333333334,
                "internal_similarity_mean": 0.41380308493048507,
                "internal_similarity_histogram_density": [
                    [
                        0.1,
                        1.076,
                        0.9479999999999996,
                        2.3620000000000005,
                        2.3960000000000004,
                        2.1679999999999984,
                        0.6740000000000002,
                        0.25000000000000006,
                        0.026000000000000006,
                        0.0
                    ]
                ],
                "internal_similarity_histogram_bins": [
                    [
                        0.0,
                        0.1,
                        0.2,
                        0.30000000000000004,
                        0.4,
                        0.5,
                        0.6000000000000001,
                        0.7000000000000001,
                        0.8,
                        0.9,
                        1.0
                    ]
                ]
            }
        },
        {
            "benchmark_name": "Mestranol similarity",
            "score": 1.0,
            "optimized_molecules": [
                [
                    "COc1ccc2c(c1)CCC1C2CCC23CC#CC2(O)CC13",
                    1.0
                ],
                [
                    "COc1ccc2c(c1)CCC1C2CCC2(C)C1CC2(O)C#[SH]",
                    1.0
                ],
                [
                    "COc1ccc2c(c1)CCC1C2CCC2(C)C1CC2(O)C#P",
                    1.0
                ],
                [
                    "COc1ccc2c(c1)CCC1C2CCC2(C)C1CC2(O)C#N",
                    1.0
                ],
                [
                    "CCC12CCC3c4ccc(OC)cc4CCC3C1CC2(O)C#[SH]",
                    1.0
                ],
                [
                    "CCC12CCC3c4ccc(OC)cc4CCC3C1CC2(O)C#P",
                    1.0
                ],
                [
                    "CCC12CCC3c4ccc(OC)cc4CCC3C1CC2(O)C#N",
                    1.0
                ],
                [
                    "C#CC12CCC3c4ccc(OC)cc4CCC3C1CC2(C)O",
                    1.0
                ],
                [
                    "C#CC12CC3C4CCc5cc(OC)ccc5C4CCC31CO2",
                    1.0
                ],
                [
                    "C#CC12CC3C4CCc5cc(OC)ccc5C4CCC31CN2O",
                    1.0
                ],
                [
                    "C#CC12CC3C4CCc5cc(OC)ccc5C4CCC31CN2",
                    1.0
                ],
                [
                    "C#CC12CC3C4CCc5cc(OC)ccc5C4CCC31C2O",
                    1.0
                ],
                [
                    "C#CC12CC3C4CCc5cc(OC)ccc5C4CCC31C2",
                    1.0
                ],
                [
                    "C#CC1(S)CC2C3CCc4cc(OC)ccc4C3CCC21CO",
                    1.0
                ],
                [
                    "C#CC1(OO)CC2C3CCc4cc(OC)ccc4C3CCC21C",
                    1.0
                ],
                [
                    "C#CC1(OC)CC2C3CCc4cc(OC)ccc4C3CCC21CO",
                    1.0
                ],
                [
                    "C#CC1(O)CCC1(C)C1CC2c3ccc(OC)cc3CCC21",
                    1.0
                ],
                [
                    "C#CC1(O)CC2CC3c4ccc(OC)cc4CCC3CC21CC",
                    1.0
                ],
                [
                    "C#CC1(O)CC2C3CCc4cc(OCS)ccc4C3CCC21C",
                    1.0
                ],
                [
                    "C#CC1(O)CC2C3CCc4cc(OCP)ccc4C3CCC21C",
                    1.0
                ],
                [
                    "C#CC1(O)CC2C3CCc4cc(OCOC)ccc4C3CCC21C",
                    1.0
                ],
                [
                    "C#CC1(O)CC2C3CCc4cc(OCO)ccc4C3CCC21C",
                    1.0
                ],
                [
                    "C#CC1(O)CC2C3CCc4cc(OCN)ccc4C3CCC21C",
                    1.0
                ],
                [
                    "C#CC1(O)CC2C3CCc4cc(OCF)ccc4C3CCC21C",
                    1.0
                ],
                [
                    "C#CC1(O)CC2C3CCc4cc(OCCl)ccc4C3CCC21C",
                    1.0
                ],
                [
                    "C#CC1(O)CC2C3CCc4cc(OCC)ccc4C3CCC21CC",
                    1.0
                ],
                [
                    "C#CC1(O)CC2C3CCc4cc(OCC)ccc4C3CCC21C",
                    1.0
                ],
                [
                    "C#CC1(O)CC2C3CCc4cc(OCBr)ccc4C3CCC21C",
                    1.0
                ],
                [
                    "C#CC1(O)CC2C3CCc4cc(OC)ccc4C3SCC21C",
                    1.0
                ],
                [
                    "C#CC1(O)CC2C3CCc4cc(OC)ccc4C3CCC21SC",
                    1.0
                ],
                [
                    "C#CC1(O)CC2C3CCc4cc(OC)ccc4C3CCC21S",
                    1.0
                ],
                [
                    "C#CC1(O)CC2C3CCc4cc(OC)ccc4C3CCC21NC",
                    1.0
                ],
                [
                    "C#CC1(O)CC2C3CCc4cc(OC)ccc4C3CCC21N",
                    1.0
                ],
                [
                    "C#CC1(O)CC2C3CCc4cc(OC)ccc4C3CCC21Cl",
                    1.0
                ],
                [
                    "C#CC1(O)CC2C3CCc4cc(OC)ccc4C3CCC21CSP",
                    1.0
                ],
                [
                    "C#CC1(O)CC2C3CCc4cc(OC)ccc4C3CCC21CSCl",
                    1.0
                ],
                [
                    "C#CC1(O)CC2C3CCc4cc(OC)ccc4C3CCC21CS",
                    1.0
                ],
                [
                    "C#CC1(O)CC2C3CCc4cc(OC)ccc4C3CCC21CPS",
                    1.0
                ],
                [
                    "C#CC1(O)CC2C3CCc4cc(OC)ccc4C3CCC21CPP",
                    1.0
                ],
                [
                    "C#CC1(O)CC2C3CCc4cc(OC)ccc4C3CCC21CPO",
                    1.0
                ],
                [
                    "C#CC1(O)CC2C3CCc4cc(OC)ccc4C3CCC21CPN",
                    1.0
                ],
                [
                    "C#CC1(O)CC2C3CCc4cc(OC)ccc4C3CCC21CPF",
                    1.0
                ],
                [
                    "C#CC1(O)CC2C3CCc4cc(OC)ccc4C3CCC21CPCl",
                    1.0
                ],
                [
                    "C#CC1(O)CC2C3CCc4cc(OC)ccc4C3CCC21CPC",
                    1.0
                ],
                [
                    "C#CC1(O)CC2C3CCc4cc(OC)ccc4C3CCC21CPBr",
                    1.0
                ],
                [
                    "C#CC1(O)CC2C3CCc4cc(OC)ccc4C3CCC21CP=P",
                    1.0
                ],
                [
                    "C#CC1(O)CC2C3CCc4cc(OC)ccc4C3CCC21CP=O",
                    1.0
                ],
                [
                    "C#CC1(O)CC2C3CCc4cc(OC)ccc4C3CCC21CP",
                    1.0
                ],
                [
                    "C#CC1(O)CC2C3CCc4cc(OC)ccc4C3CCC21COS",
                    1.0
                ],
                [
                    "C#CC1(O)CC2C3CCc4cc(OC)ccc4C3CCC21COP",
                    1.0
                ],
                [
                    "C#CC1(O)CC2C3CCc4cc(OC)ccc4C3CCC21CON",
                    1.0
                ],
                [
                    "C#CC1(O)CC2C3CCc4cc(OC)ccc4C3CCC21COF",
                    1.0
                ],
                [
                    "C#CC1(O)CC2C3CCc4cc(OC)ccc4C3CCC21COCl",
                    1.0
                ],
                [
                    "C#CC1(O)CC2C3CCc4cc(OC)ccc4C3CCC21COC",
                    1.0
                ],
                [
                    "C#CC1(O)CC2C3CCc4cc(OC)ccc4C3CCC21CO",
                    1.0
                ],
                [
                    "C#CC1(O)CC2C3CCc4cc(OC)ccc4C3CCC21CNS",
                    1.0
                ],
                [
                    "C#CC1(O)CC2C3CCc4cc(OC)ccc4C3CCC21CNN",
                    1.0
                ],
                [
                    "C#CC1(O)CC2C3CCc4cc(OC)ccc4C3CCC21CNF",
                    1.0
                ],
                [
                    "C#CC1(O)CC2C3CCc4cc(OC)ccc4C3CCC21CNC",
                    1.0
                ],
                [
                    "C#CC1(O)CC2C3CCc4cc(OC)ccc4C3CCC21CNBr",
                    1.0
                ],
                [
                    "C#CC1(O)CC2C3CCc4cc(OC)ccc4C3CCC21CN",
                    1.0
                ],
                [
                    "C#CC1(O)CC2C3CCc4cc(OC)ccc4C3CCC21CF",
                    1.0
                ],
                [
                    "C#CC1(O)CC2C3CCc4cc(OC)ccc4C3CCC21CCl",
                    1.0
                ],
                [
                    "C#CC1(O)CC2C3CCc4cc(OC)ccc4C3CCC21CC",
                    1.0
                ],
                [
                    "C#CC1(O)CC2C3CCc4cc(OC)ccc4C3CCC21CBr",
                    1.0
                ],
                [
                    "C#CC1(O)CC2C3CCc4cc(OC)ccc4C3CCC21C",
                    1.0
                ],
                [
                    "C#CC1(O)CC2C3CCc4cc(OC(C)S)ccc4C3CCC21C",
                    1.0
                ],
                [
                    "C#CC1(O)CC2C3CCc4cc(OC(C)P)ccc4C3CCC21C",
                    1.0
                ],
                [
                    "C#CC1(O)CC2C3CCc4cc(OC(C)N)ccc4C3CCC21C",
                    1.0
                ],
                [
                    "C#CC1(O)CC2C3CCc4cc(OC(C)F)ccc4C3CCC21C",
                    1.0
                ],
                [
                    "C#CC1(O)CC2C3CCc4cc(OC(C)Cl)ccc4C3CCC21C",
                    1.0
                ],
                [
                    "C#CC1(O)CC2C3CCc4cc(OC(C)Br)ccc4C3CCC21C",
                    1.0
                ],
                [
                    "C#CC1(O)CC2C3CCc4cc(OC(C)=S)ccc4C3CCC21C",
                    1.0
                ],
                [
                    "C#CC1(O)CC2C3C4Cc5cc(OC)ccc5C43CCC21C",
                    1.0
                ],
                [
                    "C#CC1(O)CC2C34CCc5cc(OC)ccc5C3C4CC21CC",
                    1.0
                ],
                [
                    "C#CC1(O)CC2C34CCc5cc(OC)ccc5C3C4CC21C",
                    1.0
                ],
                [
                    "C#CC1(O)CC23C4CCc5cc(OC)ccc5C4CC2C13C",
                    1.0
                ],
                [
                    "C#CC1(O)C2CCC3c4ccc(OC)cc4CCC3C23CC13C",
                    1.0
                ],
                [
                    "C#CC1(O)C2CC23C2CCc4cc(OC)ccc4C2CCC13C",
                    1.0
                ],
                [
                    "C#CC1(O)C2CC13CCC1c4ccc(OC)cc4CCC1C23",
                    1.0
                ],
                [
                    "C#CC1(O)C2(C)CC13CCC1c4ccc(OC)cc4CCC1C23",
                    1.0
                ],
                [
                    "C#CC1(O)C(CP)C2C3CCc4cc(OC)ccc4C3CCC21C",
                    1.0
                ],
                [
                    "C#CC1(O)C(CN)C2C3CCc4cc(OC)ccc4C3CCC21C",
                    1.0
                ],
                [
                    "C#CC1(O)C(C)C2C3CCc4cc(OC)ccc4C3CCC21CS",
                    1.0
                ],
                [
                    "C#CC1(O)C(C)C2C3CCc4cc(OC)ccc4C3CCC21CP",
                    1.0
                ],
                [
                    "C#CC1(O)C(C)C2C3CCc4cc(OC)ccc4C3CCC21CO",
                    1.0
                ],
                [
                    "C#CC1(O)C(C)C2C3CCc4cc(OC)ccc4C3CCC21CN",
                    1.0
                ],
                [
                    "C#CC1(O)C(C)C2C3CCc4cc(OC)ccc4C3CCC21CF",
                    1.0
                ],
                [
                    "C#CC1(O)C(C)C2C3CCc4cc(OC)ccc4C3CCC21CBr",
                    1.0
                ],
                [
                    "C#CC1(N)CC2C3CCc4cc(OC)ccc4C3CCC21CO",
                    1.0
                ],
                [
                    "C#CC1(N)CC2C3CCc4cc(OC)ccc4C3CCC21C",
                    1.0
                ],
                [
                    "C#CC1(CP)CC2C3CCc4cc(OC)ccc4C3CCC21C",
                    1.0
                ],
                [
                    "C#CC1(CCl)CC2C3CCc4cc(OC)ccc4C3CCC21C",
                    1.0
                ],
                [
                    "C#CC1(C)CC2C3CCc4cc(OC)ccc4C3CCC21CSO",
                    1.0
                ],
                [
                    "C#CC1(C)CC2C3CCc4cc(OC)ccc4C3CCC21CS",
                    1.0
                ],
                [
                    "C#CC1(C)CC2C3CCc4cc(OC)ccc4C3CCC21CP",
                    1.0
                ],
                [
                    "C#CC1(C)CC2C3CCc4cc(OC)ccc4C3CCC21CO",
                    1.0
                ],
                [
                    "C#CC1(C)CC2C3CCc4cc(OC)ccc4C3CCC21CN",
                    1.0
                ],
                [
                    "C#CC1(C)CC2C3CCc4cc(OC)ccc4C3CCC21CF",
                    1.0
                ],
                [
                    "C#CC1(C)CC2C3CCc4cc(OC)ccc4C3CCC21C",
                    1.0
                ]
            ],
            "execution_time": 2.782089948654175,
            "number_scoring_function_calls": 1000,
            "metadata": {
                "top_1": 1.0,
                "top_10": 1.0,
                "top_100": 1.0,
                "internal_similarity_max": 0.8620689655172413,
                "internal_similarity_mean": 0.5878455353080609,
                "internal_similarity_histogram_density": [
                    [
                        0.1,
                        0.0,
                        0.001999999999999999,
                        0.17800000000000005,
                        1.4400000000000004,
                        4.415999999999996,
                        2.3340000000000005,
                        1.0760000000000003,
                        0.45400000000000007,
                        0.0
                    ]
                ],
                "internal_similarity_histogram_bins": [
                    [
                        0.0,
                        0.1,
                        0.2,
                        0.30000000000000004,
                        0.4,
                        0.5,
                        0.6000000000000001,
                        0.7000000000000001,
                        0.8,
                        0.9,
                        1.0
                    ]
                ]
            }
        },
        {
            "benchmark_name": "C11H24",
            "score": 1.0,
            "optimized_molecules": [
                [
                    "CCCCCCCCCCC",
                    1.0
                ],
                [
                    "CCCCCCCCC(C)C",
                    1.0
                ],
                [
                    "CCCCCCCC(C)CC",
                    1.0
                ],
                [
                    "CCCCCCCC(C)(C)C",
                    1.0
                ],
                [
                    "CCCCCCC(CC)CC",
                    1.0
                ],
                [
                    "CCCCCCC(C)CCC",
                    1.0
                ],
                [
                    "CCCCCCC(C)C(C)C",
                    1.0
                ],
                [
                    "CCCCCCC(C)(C)CC",
                    1.0
                ],
                [
                    "CCCCCC(CC)CCC",
                    1.0
                ],
                [
                    "CCCCCC(CC)C(C)C",
                    1.0
                ],
                [
                    "CCCCCC(C)CCCC",
                    1.0
                ],
                [
                    "CCCCCC(C)CC(C)C",
                    1.0
                ],
                [
                    "CCCCCC(C)C(C)CC",
                    1.0
                ],
                [
                    "CCCCCC(C)C(C)(C)C",
                    1.0
                ],
                [
                    "CCCCCC(C)(CC)CC",
                    1.0
                ],
                [
                    "CCCCCC(C)(C)CCC",
                    1.0
                ],
                [
                    "CCCCCC(C)(C)C(C)C",
                    1.0
                ],
                [
                    "CCCCC(CCC)CCC",
                    1.0
                ],
                [
                    "CCCCC(CCC)C(C)C",
                    1.0
                ],
                [
                    "CCCCC(CC)CCCC",
                    1.0
                ],
                [
                    "CCCCC(CC)CC(C)C",
                    1.0
                ],
                [
                    "CCCCC(CC)C(C)CC",
                    1.0
                ],
                [
                    "CCCCC(CC)C(C)(C)C",
                    1.0
                ],
                [
                    "CCCCC(CC)(CC)CC",
                    1.0
                ],
                [
                    "CCCCC(C)CCC(C)C",
                    1.0
                ],
                [
                    "CCCCC(C)CC(C)CC",
                    1.0
                ],
                [
                    "CCCCC(C)CC(C)(C)C",
                    1.0
                ],
                [
                    "CCCCC(C)C(CC)CC",
                    1.0
                ],
                [
                    "CCCCC(C)C(C)CCC",
                    1.0
                ],
                [
                    "CCCCC(C)C(C)C(C)C",
                    1.0
                ],
                [
                    "CCCCC(C)C(C)(C)CC",
                    1.0
                ],
                [
                    "CCCCC(C)(CC)CCC",
                    1.0
                ],
                [
                    "CCCCC(C)(CC)C(C)C",
                    1.0
                ],
                [
                    "CCCCC(C)(C)CCCC",
                    1.0
                ],
                [
                    "CCCCC(C)(C)CC(C)C",
                    1.0
                ],
                [
                    "CCCCC(C)(C)C(C)CC",
                    1.0
                ],
                [
                    "CCCCC(C)(C)C(C)(C)C",
                    1.0
                ],
                [
                    "CCCCC(C(C)C)C(C)C",
                    1.0
                ],
                [
                    "CCCC(CCC)CC(C)C",
                    1.0
                ],
                [
                    "CCCC(CCC)C(C)CC",
                    1.0
                ],
                [
                    "CCCC(CCC)C(C)(C)C",
                    1.0
                ],
                [
                    "CCCC(CC)CCC(C)C",
                    1.0
                ],
                [
                    "CCCC(CC)CC(C)CC",
                    1.0
                ],
                [
                    "CCCC(CC)CC(C)(C)C",
                    1.0
                ],
                [
                    "CCCC(CC)C(CC)CC",
                    1.0
                ],
                [
                    "CCCC(CC)C(C)C(C)C",
                    1.0
                ],
                [
                    "CCCC(CC)C(C)(C)CC",
                    1.0
                ],
                [
                    "CCCC(CC)(CC)CCC",
                    1.0
                ],
                [
                    "CCCC(CC)(CC)C(C)C",
                    1.0
                ],
                [
                    "CCCC(CC(C)C)C(C)C",
                    1.0
                ],
                [
                    "CCCC(C)CCCC(C)C",
                    1.0
                ],
                [
                    "CCCC(C)CCC(C)CC",
                    1.0
                ],
                [
                    "CCCC(C)CCC(C)(C)C",
                    1.0
                ],
                [
                    "CCCC(C)CC(CC)CC",
                    1.0
                ],
                [
                    "CCCC(C)CC(C)CCC",
                    1.0
                ],
                [
                    "CCCC(C)CC(C)C(C)C",
                    1.0
                ],
                [
                    "CCCC(C)CC(C)(C)CC",
                    1.0
                ],
                [
                    "CCCC(C)C(CC)CCC",
                    1.0
                ],
                [
                    "CCCC(C)C(CC)C(C)C",
                    1.0
                ],
                [
                    "CCCC(C)C(C)CC(C)C",
                    1.0
                ],
                [
                    "CCCC(C)C(C)C(C)CC",
                    1.0
                ],
                [
                    "CCCC(C)C(C)C(C)(C)C",
                    1.0
                ],
                [
                    "CCCC(C)C(C)(CC)CC",
                    1.0
                ],
                [
                    "CCCC(C)C(C)(C)CCC",
                    1.0
                ],
                [
                    "CCCC(C)C(C)(C)C(C)C",
                    1.0
                ],
                [
                    "CCCC(C)(CCC)CCC",
                    1.0
                ],
                [
                    "CCCC(C)(CCC)C(C)C",
                    1.0
                ],
                [
                    "CCCC(C)(CC)CC(C)C",
                    1.0
                ],
                [
                    "CCCC(C)(CC)C(C)CC",
                    1.0
                ],
                [
                    "CCCC(C)(CC)C(C)(C)C",
                    1.0
                ],
                [
                    "CCCC(C)(C)CCC(C)C",
                    1.0
                ],
                [
                    "CCCC(C)(C)CC(C)CC",
                    1.0
                ],
                [
                    "CCCC(C)(C)CC(C)(C)C",
                    1.0
                ],
                [
                    "CCCC(C)(C)C(CC)CC",
                    1.0
                ],
                [
                    "CCCC(C)(C)C(C)C(C)C",
                    1.0
                ],
                [
                    "CCCC(C)(C)C(C)(C)CC",
                    1.0
                ],
                [
                    "CCCC(C)(C(C)C)C(C)C",
                    1.0
                ],
                [
                    "CCCC(C(C)C)C(C)CC",
                    1.0
                ],
                [
                    "CCCC(C(C)C)C(C)(C)C",
                    1.0
                ],
                [
                    "CCC(CCC(C)C)C(C)C",
                    1.0
                ],
                [
                    "CCC(CC)CCCC(C)C",
                    1.0
                ],
                [
                    "CCC(CC)CCC(C)(C)C",
                    1.0
                ],
                [
                    "CCC(CC)CC(CC)CC",
                    1.0
                ],
                [
                    "CCC(CC)CC(C)C(C)C",
                    1.0
                ],
                [
                    "CCC(CC)CC(C)(C)CC",
                    1.0
                ],
                [
                    "CCC(CC)C(CC)C(C)C",
                    1.0
                ],
                [
                    "CCC(CC)C(C)CC(C)C",
                    1.0
                ],
                [
                    "CCC(CC)C(C)C(C)(C)C",
                    1.0
                ],
                [
                    "CCC(CC)C(C)(CC)CC",
                    1.0
                ],
                [
                    "CCC(CC)C(C)(C)C(C)C",
                    1.0
                ],
                [
                    "CCC(CC)(CC)CC(C)C",
                    1.0
                ],
                [
                    "CCC(CC)(CC)C(C)(C)C",
                    1.0
                ],
                [
                    "CCC(CC)(C(C)C)C(C)C",
                    1.0
                ],
                [
                    "CCC(CC(C)C)CC(C)C",
                    1.0
                ],
                [
                    "CCC(CC(C)C)C(C)(C)C",
                    1.0
                ],
                [
                    "CCC(CC(C)(C)C)C(C)C",
                    1.0
                ],
                [
                    "CCC(C)CCCCC(C)C",
                    1.0
                ],
                [
                    "CCC(C)CCCC(C)CC",
                    1.0
                ],
                [
                    "CCC(C)CCCC(C)(C)C",
                    1.0
                ],
                [
                    "CCC(C)CCC(CC)CC",
                    1.0
                ],
                [
                    "CCC(C)CCC(C)C(C)C",
                    1.0
                ],
                [
                    "CCC(C)CCC(C)(C)CC",
                    1.0
                ],
                [
                    "CCC(C)CC(CC)C(C)C",
                    1.0
                ],
                [
                    "CCC(C)CC(C)CC(C)C",
                    1.0
                ],
                [
                    "CCC(C)CC(C)C(C)CC",
                    1.0
                ],
                [
                    "CCC(C)CC(C)C(C)(C)C",
                    1.0
                ],
                [
                    "CCC(C)CC(C)(CC)CC",
                    1.0
                ],
                [
                    "CCC(C)CC(C)(C)C(C)C",
                    1.0
                ],
                [
                    "CCC(C)C(CC)CC(C)C",
                    1.0
                ],
                [
                    "CCC(C)C(CC)C(C)CC",
                    1.0
                ],
                [
                    "CCC(C)C(CC)C(C)(C)C",
                    1.0
                ],
                [
                    "CCC(C)C(CC)(CC)CC",
                    1.0
                ],
                [
                    "CCC(C)C(C)CCC(C)C",
                    1.0
                ],
                [
                    "CCC(C)C(C)CC(C)(C)C",
                    1.0
                ],
                [
                    "CCC(C)C(C)C(CC)CC",
                    1.0
                ],
                [
                    "CCC(C)C(C)C(C)C(C)C",
                    1.0
                ],
                [
                    "CCC(C)C(C)C(C)(C)CC",
                    1.0
                ],
                [
                    "CCC(C)C(C)(CC)C(C)C",
                    1.0
                ],
                [
                    "CCC(C)C(C)(C)CC(C)C",
                    1.0
                ],
                [
                    "CCC(C)C(C)(C)C(C)CC",
                    1.0
                ],
                [
                    "CCC(C)C(C)(C)C(C)(C)C",
                    1.0
                ],
                [
                    "CCC(C)C(C(C)C)C(C)C",
                    1.0
                ],
                [
                    "CCC(C)(CC)CCC(C)C",
                    1.0
                ],
                [
                    "CCC(C)(CC)CC(C)(C)C",
                    1.0
                ],
                [
                    "CCC(C)(CC)C(C)C(C)C",
                    1.0
                ],
                [
                    "CCC(C)(CC(C)C)C(C)C",
                    1.0
                ],
                [
                    "CCC(C)(C)CCCC(C)C",
                    1.0
                ],
                [
                    "CCC(C)(C)CCC(C)(C)C",
                    1.0
                ],
                [
                    "CCC(C)(C)CC(C)C(C)C",
                    1.0
                ],
                [
                    "CCC(C)(C)CC(C)(C)CC",
                    1.0
                ],
                [
                    "CCC(C)(C)C(C)CC(C)C",
                    1.0
                ],
                [
                    "CCC(C)(C)C(C)C(C)(C)C",
                    1.0
                ],
                [
                    "CCC(C)(C)C(C)(CC)CC",
                    1.0
                ],
                [
                    "CCC(C)(C)C(C)(C)C(C)C",
                    1.0
                ],
                [
                    "CCC(C)(C(C)C)C(C)(C)C",
                    1.0
                ],
                [
                    "CCC(C(C)C)C(C)C(C)C",
                    1.0
                ],
                [
                    "CCC(C(C)C)C(C)(C)CC",
                    1.0
                ],
                [
                    "CCC(C(C)(C)C)C(C)(C)C",
                    1.0
                ],
                [
                    "CC(CC(C)(C)C)C(C)(C)C",
                    1.0
                ],
                [
                    "CC(C)CCCCCC(C)C",
                    1.0
                ],
                [
                    "CC(C)CCCCC(C)(C)C",
                    1.0
                ],
                [
                    "CC(C)CCCC(C)C(C)C",
                    1.0
                ],
                [
                    "CC(C)CCC(C)CC(C)C",
                    1.0
                ],
                [
                    "CC(C)CCC(C)C(C)(C)C",
                    1.0
                ],
                [
                    "CC(C)CCC(C)(C)C(C)C",
                    1.0
                ],
                [
                    "CC(C)CC(C)CC(C)(C)C",
                    1.0
                ],
                [
                    "CC(C)CC(C)C(C)C(C)C",
                    1.0
                ],
                [
                    "CC(C)CC(C)(C)CC(C)C",
                    1.0
                ],
                [
                    "CC(C)CC(C)(C)C(C)(C)C",
                    1.0
                ],
                [
                    "CC(C)CC(C(C)C)C(C)C",
                    1.0
                ],
                [
                    "CC(C)C(C)CCC(C)(C)C",
                    1.0
                ],
                [
                    "CC(C)C(C)CC(C)C(C)C",
                    1.0
                ],
                [
                    "CC(C)C(C)C(C)C(C)(C)C",
                    1.0
                ],
                [
                    "CC(C)C(C)C(C)(C)C(C)C",
                    1.0
                ],
                [
                    "CC(C)C(C)(C)CC(C)(C)C",
                    1.0
                ],
                [
                    "CC(C)C(C)(C(C)C)C(C)C",
                    1.0
                ],
                [
                    "CC(C)C(C(C)C)C(C)(C)C",
                    1.0
                ],
                [
                    "CC(C)(C)CCCC(C)(C)C",
                    1.0
                ],
                [
                    "CC(C)(C)C(C)(C)C(C)(C)C",
                    1.0
                ]
            ],
            "execution_time": 3.4379360675811768,
            "number_scoring_function_calls": 1000,
            "metadata": {
                "top_159": 1.0,
                "internal_similarity_max": 0.7777777777777778,
                "internal_similarity_mean": 0.24693232087435196,
                "internal_similarity_histogram_density": [
                    [
                        0.23772793797713698,
                        2.7910288358846564,
                        4.548870693406114,
                        1.7032554092005856,
                        0.5371622957952614,
                        0.15822158933586475,
                        0.01740437482694514,
                        0.006328863573434596,
                        0.0,
                        0.0
                    ]
                ],
                "internal_similarity_histogram_bins": [
                    [
                        0.0,
                        0.1,
                        0.2,
                        0.30000000000000004,
                        0.4,
                        0.5,
                        0.6000000000000001,
                        0.7000000000000001,
                        0.8,
                        0.9,
                        1.0
                    ]
                ]
            }
        },
        {
            "benchmark_name": "C9H10N2O2PF2Cl",
            "score": 1.0,
            "optimized_molecules": [
                [
                    "OPOC1C=C(F)C23NC1(C1C(F)C12)N3CCl",
                    1.0
                ],
                [
                    "OPOC1C2=C(F)C34CC(F)C2C1(N3)N4CCl",
                    1.0
                ],
                [
                    "OPOC12C3=C(F)C4NC1(NCCl)C3C(F)C42",
                    1.0
                ],
                [
                    "OPOC1(Cl)C(=CF)C2CC1C(F)=CC21NN1",
                    1.0
                ],
                [
                    "OPOC(Cl)N1C23CC(F)C4(C=C2F)CC14N3",
                    1.0
                ],
                [
                    "OPN1C(Cl)C(O)C12NC1C2=C(F)C=CC1F",
                    1.0
                ],
                [
                    "OP1OC(Cl)=C(CF)CC2(F)C=C3CC(N2)N31",
                    1.0
                ],
                [
                    "OP1NC2=C3C(C(CF)=C(Cl)O1)C3(F)NCC2",
                    1.0
                ],
                [
                    "OP1NC2(CCC(F)C3=C4C(F)NC2C34Cl)O1",
                    1.0
                ],
                [
                    "ON=C1NCC1(O)C1=C(CCl)C(F)=C(P)C1F",
                    1.0
                ],
                [
                    "ON=C(NF)C1(C2=C(CCl)C=C(P)C2F)CO1",
                    1.0
                ],
                [
                    "ON1CC(F)=C2C=C(F)C2CC12NP2OCCl",
                    1.0
                ],
                [
                    "ON1C(C2C3=C(F)CC3C2F)C12NP2OCCl",
                    1.0
                ],
                [
                    "OCC12NC(Cl)(OP)C1C1(F)C3=C(CF)N2C31",
                    1.0
                ],
                [
                    "OC1c2cc(F)c(cc2F)NC1NPOCCl",
                    1.0
                ],
                [
                    "OC1NNC23C=C(F)C(=C(POC(F)Cl)C2)C13",
                    1.0
                ],
                [
                    "OC1CNNPOC(Cl)C2C3=C(F)C=C1C32F",
                    1.0
                ],
                [
                    "OC1C2=CC(F)CC(=C(Cl)OPN3NC13)C2F",
                    1.0
                ],
                [
                    "OC1C2=CC(F)=CC(C(Cl)OPN3NC13)C2F",
                    1.0
                ],
                [
                    "OC1C2=CC(F)=C3C2(F)C3(C(O)Cl)C1NNP",
                    1.0
                ],
                [
                    "OC1C2=C(F)C34CC(F)(OP)C2C1(N3)N4CCl",
                    1.0
                ],
                [
                    "OC1C(F)=C2C=C(F)C21C1NC1NPOCCl",
                    1.0
                ],
                [
                    "OC1C(Cl)(OP)NC12NC1C2=C(F)C=CC1F",
                    1.0
                ],
                [
                    "OC1=CC(F)C2NC3(CN3C(Cl)OP)C2=C1F",
                    1.0
                ],
                [
                    "OC12NC1NP(OCCl)C1=C(F)C23CC(F)C13",
                    1.0
                ],
                [
                    "OC12CC(F)C13NC1(CN1C(Cl)OP)C3=C2F",
                    1.0
                ],
                [
                    "OC12C=C(F)C=C(CC3NN3POC1Cl)C2F",
                    1.0
                ],
                [
                    "OC1(C23CC(F)=C2C=C3F)NC1NPOCCl",
                    1.0
                ],
                [
                    "OC(Cl)N1C23CC(F)C4C(=CF)C1(COP2)N43",
                    1.0
                ],
                [
                    "OC(Cl)C1(O)C=C(F)C2=C(CC3NN3P)C21F",
                    1.0
                ],
                [
                    "NP(OC1Cc2ccc1c(F)c2)OC(N)(F)Cl",
                    1.0
                ],
                [
                    "NOP1OC12C=C(F)C1C3C(F)C3C2N1CCl",
                    1.0
                ],
                [
                    "NOC1CNP(OCCl)C2=C(F)C13CC(F)=C23",
                    1.0
                ],
                [
                    "NNCC1OP(OC(F)Cl)C2=C1C(F)=C=CC2",
                    1.0
                ],
                [
                    "NCn1cc(F)c2c1=C(F)C=2COPOCCl",
                    1.0
                ],
                [
                    "NCNC=C(F)C1=C2C(F)=C1C2OPOCCl",
                    1.0
                ],
                [
                    "NCN1C=C(F)C=C2C(F)=CC2OPOC1Cl",
                    1.0
                ],
                [
                    "NCC1c2c(F)c(C(O)Cl)cc(F)c2N1PO",
                    1.0
                ],
                [
                    "NCC1OP(OC(F)Cl)C(C=C2C=N2)=C1CF",
                    1.0
                ],
                [
                    "NCC12OP(OC(F)Cl)C3=C1C(F)C2C(N)=C3",
                    1.0
                ],
                [
                    "NCC12OP(N)OC(Cl)=C3C(F)C1=CC(F)C32",
                    1.0
                ],
                [
                    "NCC12NP(OC3(F)CC1C(F)C1=C3C1Cl)O2",
                    1.0
                ],
                [
                    "NCC12NP(OC(Cl)C3=CC(F)CC1=C3F)O2",
                    1.0
                ],
                [
                    "NCC12CC(F)=C1C=C(F)CP(OC=NCl)O2",
                    1.0
                ],
                [
                    "NCC1(c2cc(F)ccc2F)NP(OCCl)O1",
                    1.0
                ],
                [
                    "NCC1(OPOC(F)Cl)c2ccc(N)c1c2F",
                    1.0
                ],
                [
                    "NCC1(ON)C(Cl)OPC2=C(F)C13CC(F)=C23",
                    1.0
                ],
                [
                    "NCC1(CN)OP2C=C(F)C3=C1C(F)C3(Cl)O2",
                    1.0
                ],
                [
                    "NCC1(C2=C(F)C3=C(C(F)C2)C3Cl)NP(O)O1",
                    1.0
                ],
                [
                    "NCC(O)C1=C(C(F)=CNC2(Cl)OP2)C=C1F",
                    1.0
                ],
                [
                    "NCC(NPO)c1cc(F)c2c(c1F)C2(O)Cl",
                    1.0
                ],
                [
                    "NC=C(F)C1=C(C(CN)OP2OC2Cl)C(F)=C1",
                    1.0
                ],
                [
                    "NC1P(O)NC12CC2=C(F)C1=C(CF)C1(O)Cl",
                    1.0
                ],
                [
                    "NC1NP2OC(Cl)=C3CC(F)C=C(C3F)C1O2",
                    1.0
                ],
                [
                    "NC1NP(OCCl)OC1c1cc(F)ccc1F",
                    1.0
                ],
                [
                    "NC1NCC2(F)C3=C(C(F)=C3)C1OPOC2Cl",
                    1.0
                ],
                [
                    "NC1NC=C(F)C2=C3C(F)C2C31OPOCCl",
                    1.0
                ],
                [
                    "NC1NC=C(F)C2=C(C(F)=C2)C1OPOCCl",
                    1.0
                ],
                [
                    "NC1NC=C(F)C(Cl)OPOC1C1=CC=C1F",
                    1.0
                ],
                [
                    "NC1NC=C(F)C(C=CF)=CC1OP1OC1Cl",
                    1.0
                ],
                [
                    "NC1NC2C(F)=CP(O)OC13CC(F)=C3C2Cl",
                    1.0
                ],
                [
                    "NC1NC2C(F)=CC3C(F)=C(C2(Cl)OP)C13O",
                    1.0
                ],
                [
                    "NC1NC2=C(F)C(C=CF)=CC1OPOC2Cl",
                    1.0
                ],
                [
                    "NC1N=CC1C(CF)=C1C(F)=CP(O)OC1Cl",
                    1.0
                ],
                [
                    "NC1N=CC12OP(O)C=C(F)C(CCl)=C2CF",
                    1.0
                ],
                [
                    "NC1COPOC(Cl)C(=C(F)C2=CC(F)=C2)N1",
                    1.0
                ],
                [
                    "NC1CC2=C3C(F)C1C31OP2OC(F)(Cl)C1N",
                    1.0
                ],
                [
                    "NC1C(F)C2=CC(F)=C(C2Cl)C1(O)N1CP1O",
                    1.0
                ],
                [
                    "NC1C(F)=CC=C(F)C=CC12NP(OCCl)O2",
                    1.0
                ],
                [
                    "NC1=C(F)C2=C(CF)C3CNOP1OC2(Cl)C3",
                    1.0
                ],
                [
                    "NC1=C(C=CC(F)=CC=CF)OP(OCCl)N1",
                    1.0
                ],
                [
                    "NC12NC=C(F)C3C1=C(F)C3C2OPOCCl",
                    1.0
                ],
                [
                    "NC12NC3=C(C(F)CC1=C3F)C2OPOCCl",
                    1.0
                ],
                [
                    "NC12NC3=C(C(F)=CCCCl)C1(O)OP2C3F",
                    1.0
                ],
                [
                    "NC12NC3=C(C(F)=CC(O)CCl)C1OP2C3F",
                    1.0
                ],
                [
                    "NC12NC3=C(C(F)=CC(CCl)OC3F)C1OP2",
                    1.0
                ],
                [
                    "NC12NC1(OPOCCl)C1=CC(F)=C2CC1F",
                    1.0
                ],
                [
                    "NC12NC(CF)=C3C(F)=CCC(Cl)OP1OC32",
                    1.0
                ],
                [
                    "NC12COPOC(Cl)C13C(F)C1=CC3(CF)N12",
                    1.0
                ],
                [
                    "NC12COP(OCCl)C3C1=C(F)C(=CC3F)N2",
                    1.0
                ],
                [
                    "NC12COP(CF)OC(Cl)C13CC1=CC3(F)N12",
                    1.0
                ],
                [
                    "NC12COP(CF)OC(Cl)C13C(F)C1=CC3N12",
                    1.0
                ],
                [
                    "NC12C=CC3=C(F)C1C3(OPOC(F)Cl)CN2",
                    1.0
                ],
                [
                    "NC12C(F)=C3C1=C(F)CC(Cl)OPN3CC2O",
                    1.0
                ],
                [
                    "NC12C(=CC1F)C(F)=C(CCl)C2(O)N1CP1O",
                    1.0
                ],
                [
                    "NC1(N)c2cc(F)c(cc2F)C1OPOCCl",
                    1.0
                ],
                [
                    "NC1(N)C2OPOC(Cl)C3=C(F)C2=CC(F)C31",
                    1.0
                ],
                [
                    "NC1(N)C2=CC=CC1(OPOC(F)Cl)C2=CF",
                    1.0
                ],
                [
                    "NC(N)C12OP(O)C1=C=C(F)C(CCl)=C2CF",
                    1.0
                ],
                [
                    "NC(N)C12C=C=C(F)C(=C1CF)C(Cl)OPO2",
                    1.0
                ],
                [
                    "NC(N)C1(OPOCCl)c2cc(F)cc1c2F",
                    1.0
                ],
                [
                    "NC(N)C1(OPOC(F)Cl)c2cccc1c2F",
                    1.0
                ],
                [
                    "NC(=NO)C1(C2=C(CCl)C(F)=C(P)C2F)CO1",
                    1.0
                ],
                [
                    "NC(=NO)C1(C2=C(C(F)Cl)C=C(P)C2F)CO1",
                    1.0
                ],
                [
                    "NC(=NCCF)C12CC(F)=C1CC1(Cl)OP1O2",
                    1.0
                ],
                [
                    "N=COP1OC(CCF)(CNCl)C2=C1C(F)=C2",
                    1.0
                ],
                [
                    "N=COP1CC(F)=CC2=C(F)CC2(CNCl)O1",
                    1.0
                ],
                [
                    "N=CNC=C(F)C1=C2C(F)C1C2OPOCCl",
                    1.0
                ],
                [
                    "N=CC1CNOP2C=C(F)C(=C1CF)C(Cl)O2",
                    1.0
                ],
                [
                    "N=CC(O)C1=CC(F)=C2C(C(Cl)OPN)C12F",
                    1.0
                ],
                [
                    "N=C1OP2CC(F)=CC1=C(F)CC(CNCl)O2",
                    1.0
                ],
                [
                    "N=C1N=CC1C(CF)=C(CCl)C(F)=CP(O)O",
                    1.0
                ],
                [
                    "Fc1cccc(N=NCCOPOC(F)Cl)c1",
                    1.0
                ],
                [
                    "Fc1cc2ccc1C(OPOC(F)Cl)CNN2",
                    1.0
                ],
                [
                    "FCC=CC1=C(F)CC12OPOC=NC2NCl",
                    1.0
                ],
                [
                    "FCC1C2C3OPOC4(Cl)NC35C4C2(CF)N15",
                    1.0
                ],
                [
                    "FCC1=CC=C2NN3CC1(OPOC(F)Cl)C23",
                    1.0
                ],
                [
                    "FCC1=CC2(CF)C3C4(Cl)NC3(COPO4)N12",
                    1.0
                ],
                [
                    "FCC1=CC(F)=CP(OCCl)ONCC12C=N2",
                    1.0
                ],
                [
                    "FCC1=C2NC34NP(OCCl)OC13CC4C2F",
                    1.0
                ],
                [
                    "FCC1=C2C(F)C2N1C12COPOC(Cl)(C1)N2",
                    1.0
                ],
                [
                    "FCC1=C(Cl)OP2NC3NC(F)(C=CC3O2)C1",
                    1.0
                ],
                [
                    "FCC1=C(C2(F)C3CC4(N3)C2N4C(Cl)OP)O1",
                    1.0
                ],
                [
                    "FCC12CC3(F)C4CC5OP3OC(Cl)N1C54N2",
                    1.0
                ],
                [
                    "FC=CC1C(F)CC23C4OPOC(Cl)N2C4N13",
                    1.0
                ],
                [
                    "FC=C1CN2C1N1C=C(CF)COP2OC1Cl",
                    1.0
                ],
                [
                    "FC=C1CC(F)C=C2NC13COPOC(Cl)N23",
                    1.0
                ],
                [
                    "FC=C1C=C(F)CP(OC2=NC2)OC1CNCl",
                    1.0
                ],
                [
                    "FC=C1C=C(F)C=CN2C(N1)C2OPOCCl",
                    1.0
                ],
                [
                    "FC=C1C2C(F)CC3N4C(Cl)OPOCC14N23",
                    1.0
                ],
                [
                    "FC1NC2C3CCC1C1=C(Cl)OP(O3)N2C1F",
                    1.0
                ],
                [
                    "FC1C=C2C=C(C1)C1(COP(F)OC(Cl)N1)N2",
                    1.0
                ],
                [
                    "FC1C2=CC(C1F)N2C12COPOC(Cl)(C1)N2",
                    1.0
                ],
                [
                    "FC1=CC2CC=C1C1CN(N2)C(F)(Cl)OPO1",
                    1.0
                ],
                [
                    "FC1=CC2CC=C1C1(CNN2)OPOC1(F)Cl",
                    1.0
                ],
                [
                    "FC1=CC2CC3=C1C(CNN2)OP3OC(F)Cl",
                    1.0
                ],
                [
                    "FC1=CC2C(F)CC13NC21COPOC(Cl)N31",
                    1.0
                ],
                [
                    "FC1=CC2C(F)C=C1N2C1COPOC(Cl)N1",
                    1.0
                ],
                [
                    "FC1=CC2(CNN2)CC2=C1COP2OC(F)Cl",
                    1.0
                ],
                [
                    "FC1=C2CC(F)CC13NC21COPOC(Cl)N31",
                    1.0
                ],
                [
                    "FC1=C2CC(F)C=C1NC21COPOC(Cl)N1",
                    1.0
                ],
                [
                    "FC1=C2C(NC23COPOC(Cl)N3)C(F)C=C1",
                    1.0
                ],
                [
                    "CP(OCCl)OC12C=C(F)C1=C(CF)N=C2N",
                    1.0
                ],
                [
                    "COPOC1c2cc(F)c(c(Cl)c2F)C1(N)N",
                    1.0
                ],
                [
                    "COPOC1(C(N)N)c2cc(F)c(Cl)c1c2F",
                    1.0
                ],
                [
                    "COPNC1N(Cl)C1(O)C12CC(F)=C1C=C2F",
                    1.0
                ],
                [
                    "COP1NC12N1OC3C(=C(C)F)C(Cl)C(F)C312",
                    1.0
                ],
                [
                    "COP1NC12CN2OCC(F)=C1CC(F)=C1Cl",
                    1.0
                ],
                [
                    "COP1NC12C1N2OC12C(=C(C)F)C(Cl)C2F",
                    1.0
                ],
                [
                    "COP1NC12C1C(C(C(Cl)=CF)=C(C)F)ON12",
                    1.0
                ],
                [
                    "COP1NC12C(C1C(F)=C(Cl)C1=C(C)F)N2O",
                    1.0
                ],
                [
                    "COC(F)C1=C2C=CC3(C1OPN3CCl)N2F",
                    1.0
                ],
                [
                    "CNNc1ccc2c(F)c1C2OPOC(F)Cl",
                    1.0
                ],
                [
                    "CNNc1cc(F)c2cc1C2OPOC(F)Cl",
                    1.0
                ],
                [
                    "CNC1N=C2C(F)=C(C=CF)C21OPOCCl",
                    1.0
                ],
                [
                    "CNC1N=C(F)C2=C(C(F)=C2)C1OPOCCl",
                    1.0
                ],
                [
                    "CNC1(N)C2OP(OCCl)C1(F)C1=C2C(F)=C1",
                    1.0
                ],
                [
                    "CN1POC12C1=C(F)C=C(C(F)C2N)C1(O)Cl",
                    1.0
                ],
                [
                    "CN1P(O)OC12C=C(F)C1=C(C1Cl)C(F)C2N",
                    1.0
                ],
                [
                    "CN1P(O)OC12C1=C(F)C=C(C1Cl)C(F)C2N",
                    1.0
                ],
                [
                    "CN1P(O)OC12C(CCl)=C(F)C=C=C(F)C2N",
                    1.0
                ],
                [
                    "CN1C2C3C=CC(F)N2C(F)C=C(Cl)OP1O3",
                    1.0
                ],
                [
                    "CC=CC1=C(F)C=C1OPOC(F)=NCNCl",
                    1.0
                ],
                [
                    "CC=C1C=C(F)C1C12NC1N(F)P(OCCl)O2",
                    1.0
                ],
                [
                    "CC1NC2=CC(F)=COPOC(Cl)(C=C2F)N1",
                    1.0
                ],
                [
                    "CC1CN(Cl)C2=C(F)CP(OC(=N)C2=CF)O1",
                    1.0
                ],
                [
                    "CC1C2C3=C(C(O)F)C4OP2N(CCl)C41N3F",
                    1.0
                ],
                [
                    "CC1C2=C(F)C3=CN1NP(OC(F)Cl)OC32C",
                    1.0
                ],
                [
                    "CC1=CC2=C(F)CC2OP1OC(F)=NCNCl",
                    1.0
                ],
                [
                    "CC1=CC2=C(CF)N=C(N)C12OPOC(F)Cl",
                    1.0
                ],
                [
                    "CC1=CC2=C(CF)C3OP(OCCl)NC13N2F",
                    1.0
                ],
                [
                    "CC1=CC2=C(CF)C3OP(O)N(CCl)C13N2F",
                    1.0
                ],
                [
                    "CC1=CC2=C(C(O)F)C3OPN(CCl)C13N2F",
                    1.0
                ],
                [
                    "CC1=C2C(F)C2N1C12CC(Cl)(N1)OPOC2F",
                    1.0
                ],
                [
                    "CC1=C(F)CC23OP(OCCl)N2C3NC1=CF",
                    1.0
                ],
                [
                    "CC1=C(F)C2=C(CF)NC3(N)P(OCCl)OC123",
                    1.0
                ],
                [
                    "CC1=C(F)C2=C(CF)N=C(N)C12OPOCCl",
                    1.0
                ],
                [
                    "CC1=C(F)C2=C(CF)C3OP(OCCl)NC13N2",
                    1.0
                ],
                [
                    "CC1=C(C2(C(N)=NO)OC2Cl)C(F)C(P)=C1F",
                    1.0
                ],
                [
                    "CC12OP3OC=NC1(C)N(Cl)C(F)=C3C2CF",
                    1.0
                ],
                [
                    "CC12OP3C=NC1(N)C(F)(C2=CCF)C(Cl)O3",
                    1.0
                ],
                [
                    "CC12OP(C=NC1N)OC1(Cl)C(CF)=C2C1F",
                    1.0
                ],
                [
                    "CC12NC3(C(CF)C(=C1F)C31OPO1)N2CCl",
                    1.0
                ],
                [
                    "CC12NC(Cl)OP=C=C(O)C(F)=C1C(CF)N2",
                    1.0
                ],
                [
                    "CC12C=C(F)C1=CC(=CNN)C(F)(Cl)OPO2",
                    1.0
                ],
                [
                    "CC1(OPOC(F)Cl)c2ccc(NN)c1c2F",
                    1.0
                ],
                [
                    "CC1(O)CC2(F)C(=C(F)CC2Cl)P=NC1=NO",
                    1.0
                ],
                [
                    "CC1(NCl)N=COP2OC1(C)C(=CF)C2=CF",
                    1.0
                ],
                [
                    "CC1(F)NC2CC3=C1C(F)C=C(Cl)OP(O)N32",
                    1.0
                ],
                [
                    "CC1(Cl)NC2COP(O1)C(F)C1=C3C(F)C3N12",
                    1.0
                ],
                [
                    "CC1(C2C(F)=CC2=CF)N(O)C12NP2OCCl",
                    1.0
                ],
                [
                    "CC1(C(N)N)OP2C=C(F)C3=C1C(F)C3(Cl)O2",
                    1.0
                ],
                [
                    "CC1(C(N)=NO)OPC=C(F)C2=C1C(F)C2Cl",
                    1.0
                ],
                [
                    "CC1(C(N)=NO)C=C2C(F)=C(PO1)C(F)C2Cl",
                    1.0
                ],
                [
                    "CC(O)(CC1(F)C(Cl)=C2PC1=C2F)C(N)=NO",
                    1.0
                ],
                [
                    "CC(O)(C(N)=NO)C1=C2C(F)=C(P)C1(F)C2Cl",
                    1.0
                ],
                [
                    "CC(N=N)=C1C(F)=C2CP(OC(F)Cl)OC21C",
                    1.0
                ],
                [
                    "CC(N)n1c(C(Cl)OPO)c(F)c2c1=C(F)C=2",
                    1.0
                ],
                [
                    "CC(F)C=C1NC23COPOC(Cl)(N2)C3=C1F",
                    1.0
                ],
                [
                    "CC(F)C1C2=C(F)C1(N)C1OP3OC(Cl)C1N23",
                    1.0
                ],
                [
                    "CC(F)=CC1=C(F)CC12OPOC=NC2NCl",
                    1.0
                ],
                [
                    "CC(F)=CC1=C(F)C=C1OPOC=NCNCl",
                    1.0
                ],
                [
                    "CC(F)=CC1(C23OP(O)NC2N3CCl)C=C1F",
                    1.0
                ],
                [
                    "CC(F)=C1C=C(F)C1C1N(O)C12NP2OCCl",
                    1.0
                ],
                [
                    "CC(F)=C1C=C(F)C1C12ON1C2NPOCCl",
                    1.0
                ],
                [
                    "CC(F)=C1C=C(F)C1C12NC1NP(OCCl)O2",
                    1.0
                ],
                [
                    "CC(F)=C1C2=C(F)C3(NCl)NCOP1OC23C",
                    1.0
                ],
                [
                    "CC(F)=C1C2=C(F)C1C1(O)C(NPOCCl)N21",
                    1.0
                ],
                [
                    "CC(F)=C1C2=C(F)C1(N)C1CN2P(OCCl)O1",
                    1.0
                ],
                [
                    "CC(F)=C1C2=C(Cl)OPOC3(CC2F)NC13N",
                    1.0
                ],
                [
                    "CC(F)=C1C(Cl)N2CC2(OP(N)O)C12C=C2F",
                    1.0
                ],
                [
                    "CC(F)=C1C(=CF)C2(C)OP1OC=NC2NCl",
                    1.0
                ],
                [
                    "CC(C(F)=C=CCF)C12OP3NC1N2C(Cl)O3",
                    1.0
                ],
                [
                    "CC(=CF)C12NP3OC(Cl)N1C=C(CF)C2O3",
                    1.0
                ],
                [
                    "C=NC1(N(O)Cl)C2C(C=C(C)F)=C(F)C2P1O",
                    1.0
                ],
                [
                    "C=NC(N(O)Cl)C12OPC1C(F)=C2C=C(C)F",
                    1.0
                ],
                [
                    "C=NC(N(O)Cl)C1(C)OPC2=C(F)CC(F)=C21",
                    1.0
                ],
                [
                    "C=NC(C1C2=C(F)C13OCC(F)C2P3)N(O)Cl",
                    1.0
                ],
                [
                    "C=NC(C1C2=C(F)C1(P)OCC(F)=C2)N(O)Cl",
                    1.0
                ],
                [
                    "C=CC1OP2OC(Cl)=C3CC(F)NC1N2C3F",
                    1.0
                ],
                [
                    "C=CC1=C(F)C=C1OPOC(F)=NC(C)NCl",
                    1.0
                ],
                [
                    "C=CC1=C(F)C2=CNNP(OC(F)Cl)OC21C",
                    1.0
                ],
                [
                    "C=CC1=C(CF)C23C(F)P(NC2(N)O)OC13Cl",
                    1.0
                ],
                [
                    "C=C1NC2C(OPOCCl)N2C=CC(F)=C1F",
                    1.0
                ],
                [
                    "C=C1CC2(OP(N)OC(N)(F)Cl)C(=C)C(F)=C12",
                    1.0
                ],
                [
                    "C=C1C=C(F)C2=CC(NN1)C2OPOC(F)Cl",
                    1.0
                ],
                [
                    "C=C1C=C(F)C(=C)C2(OPOCCl)NC2N1F",
                    1.0
                ],
                [
                    "C=C1C2CN3C(F)C(=C(Cl)OP3O2)CC1(N)F",
                    1.0
                ],
                [
                    "C=C1C2=C(F)C(=C)C2(OP(N)OC(F)Cl)C1N",
                    1.0
                ],
                [
                    "C=C1C(F)=CC(=CF)NC2NC12OPOCCl",
                    1.0
                ],
                [
                    "C=C1C(F)=C(C2=CN2)C1(CN)OPOC(F)Cl",
                    1.0
                ],
                [
                    "C=C(F)CCC(F)C1=NC23NC2(Cl)OPOC13",
                    1.0
                ],
                [
                    "C=C(F)C=CC(F)C1=NC2NC(Cl)OPOC12",
                    1.0
                ],
                [
                    "C=C(F)C=CC(F)=CC12OP1OC(Cl)NC2N",
                    1.0
                ],
                [
                    "C=C(F)C=C1NC2(C)NC(Cl)(OPO)C2=C1F",
                    1.0
                ],
                [
                    "C=C(F)C=C1C(F)=CC12OPOC(Cl)NC2N",
                    1.0
                ],
                [
                    "C=C(F)C=C1C(Cl)NC2N=C(C1F)C2(O)OP",
                    1.0
                ],
                [
                    "C=C(F)C1NC(N)C23CC(F)=C2C1(Cl)OPO3",
                    1.0
                ],
                [
                    "C=C(F)C1CC2(C3NN3)OPOC1(Cl)C2=CF",
                    1.0
                ],
                [
                    "C=C(F)C1C=C(F)CC(Cl)N2C3NP(O)OC132",
                    1.0
                ],
                [
                    "C=C(F)C1C2C(F)=C3C1(Cl)OPOC32C(N)N",
                    1.0
                ],
                [
                    "C=C(F)C1C2(Cl)OPC13C(F)=C2C3C(N)NO",
                    1.0
                ],
                [
                    "C=C(F)C1=CC(F)=CNC2NP(OCCl)C12O",
                    1.0
                ],
                [
                    "C=C(F)C1=CC(F)=CC(N)C12NP(OCCl)O2",
                    1.0
                ],
                [
                    "C=C(F)C1=C2C3(CC2(F)P(OC(N)Cl)O3)C1N",
                    1.0
                ],
                [
                    "C=C(F)C1=C2C(F)=CC2(OPOC(N)Cl)C1N",
                    1.0
                ],
                [
                    "C=C(F)C1=C2C(F)=CC2(C(O)(NP)NCl)C1O",
                    1.0
                ],
                [
                    "C=C(F)C1=C2C(F)=CC2(C(N)N)OPOC1Cl",
                    1.0
                ],
                [
                    "C=C(F)C1=C2C(F)=CC2(C(N)(O)NCl)C1OP",
                    1.0
                ],
                [
                    "C=C(F)C1=C2C(F)=CC2(C(N)(N)O)C1(Cl)OP",
                    1.0
                ],
                [
                    "C=C(F)C1=C2C(F)=C1C2(OPOCCl)C(N)N",
                    1.0
                ],
                [
                    "C=C(F)C1=C(CF)C23CP(NC2(N)O)OC13Cl",
                    1.0
                ],
                [
                    "C=C(F)C1=C(CF)C2(C=NC2N)OPOC1Cl",
                    1.0
                ],
                [
                    "C=C(F)C1=C(C(OPOCCl)C(=N)N)C(F)=C1",
                    1.0
                ],
                [
                    "C=C(F)C1(P)CC(O)(C2=NN2)C(=CF)C1(O)Cl",
                    1.0
                ],
                [
                    "C=C(F)C1(Cl)OP1OC(CN)C1=CC(N)=C1F",
                    1.0
                ],
                [
                    "C=C(F)C(CCl)=C1C(F)=C2NC(N)C21OPO",
                    1.0
                ],
                [
                    "C=C(F)C(C=C(C)F)C12OP3NC1N2C(Cl)O3",
                    1.0
                ],
                [
                    "C=C(C)C1=C(F)C=C=NC(F)(Cl)OP(N)OC1",
                    1.0
                ],
                [
                    "C=C(C(F)=CC=CF)C12OP(OCCl)N1C2N",
                    1.0
                ]
            ],
            "execution_time": 8.524568319320679,
            "number_scoring_function_calls": 1000,
            "metadata": {
                "top_250": 1.0,
                "internal_similarity_max": 0.660377358490566,
                "internal_similarity_mean": 0.12774343004200422,
                "internal_similarity_histogram_density": [
                    [
                        2.67904,
                        6.7136,
                        0.5254399999999998,
                        0.06016000000000001,
                        0.016960000000000003,
                        0.004159999999999996,
                        0.0006400000000000002,
                        0.0,
                        0.0,
                        0.0
                    ]
                ],
                "internal_similarity_histogram_bins": [
                    [
                        0.0,
                        0.1,
                        0.2,
                        0.30000000000000004,
                        0.4,
                        0.5,
                        0.6000000000000001,
                        0.7000000000000001,
                        0.8,
                        0.9,
                        1.0
                    ]
                ]
            }
        },
        {
            "benchmark_name": "Median molecules 1",
            "score": 0.4482000452697262,
            "optimized_molecules": [
                [
                    "CC1CCC2CC(=O)C(C)(CCC(C(C)C)C(O)C1)C2(C)C",
                    0.4745762711864407
                ],
                [
                    "CC(C)C1CCC2(C)C(=O)CC(CC1O)C2(C)C",
                    0.4738035414793428
                ],
                [
                    "CC(C)C1CC(=O)C2(C)CCC(CC1O)C2(C)C",
                    0.458682472293863
                ],
                [
                    "CC1CCC2CC(=O)C(C)(CC(C(C)C)C(O)C1)C2(C)C",
                    0.44801076831712416
                ],
                [
                    "CC1CC(O)C(C(C)C)CCC2(C)C(=O)CC(C1)C2(C)C",
                    0.44801076831712416
                ],
                [
                    "CC(C)C1CCC2CC(=O)C(C)(CC1O)C2(C)C",
                    0.4468887036332465
                ],
                [
                    "CC(C)C1CCC2(C)C(=O)CC(CCC1O)C2(C)C",
                    0.44585082870893744
                ],
                [
                    "CC(C)C1CC2CC(=O)C(C)(CCC1O)C2(C)C",
                    0.443613573862942
                ],
                [
                    "CC1CCC(O)C(C(C)C)CCC2(C)C(=O)CC(C1)C2(C)C",
                    0.4379535120175709
                ],
                [
                    "CC1CCC(C(C)C)C(O)CC2(C)C(=O)CC(C1)C2(C)C",
                    0.435285750066007
                ],
                [
                    "CC1CCC2CC(=O)C(C)(CCC(C(C)S)C(O)C1)C2(C)C",
                    0.4251952027621871
                ],
                [
                    "CC1CCC2CC(=O)C(C)(CCC(C(C)P)C(O)C1)C2(C)C",
                    0.4251952027621871
                ],
                [
                    "CC1CCC2CC(=O)C(C)(CCC(C(C)O)C(O)C1)C2(C)C",
                    0.4251952027621871
                ],
                [
                    "CC1CCC2CC(=O)C(C)(CCC(C(C)N)C(O)C1)C2(C)C",
                    0.4251952027621871
                ],
                [
                    "CC1CCC2CC(=O)C(C)(CCC(C(C)F)C(O)C1)C2(C)C",
                    0.4251952027621871
                ],
                [
                    "CC1CCC2CC(=O)C(C)(CCC(C(C)Cl)C(O)C1)C2(C)C",
                    0.4251952027621871
                ],
                [
                    "CC1CCC2CC(=O)C(C)(CCC(C(C)Br)C(O)C1)C2(C)C",
                    0.4251952027621871
                ],
                [
                    "CC1CCC2CC(=O)C(C)(CC(O)C(C(C)C)C1)C2(C)C",
                    0.423728813559322
                ],
                [
                    "CC(C)C1CCC2(C)C(=O)CC(CCCC1O)C2(C)C",
                    0.4225001481984198
                ],
                [
                    "CC(C)C1CCC2(C)C(=O)CC(CC1O)C2(C)S",
                    0.42047525605008473
                ],
                [
                    "CC(C)C1CCC2(C)C(=O)CC(CC1O)C2(C)P",
                    0.42047525605008473
                ],
                [
                    "CC(C)C1CCC2(C)C(=O)CC(CC1O)C2(C)O",
                    0.42047525605008473
                ],
                [
                    "CC(C)C1CCC2(C)C(=O)CC(CC1O)C2(C)N",
                    0.42047525605008473
                ],
                [
                    "CC(C)C1CCC2(C)C(=O)CC(CC1O)C2(C)F",
                    0.42047525605008473
                ],
                [
                    "CC(C)C1CCC2(C)C(=O)CC(CC1O)C2(C)Cl",
                    0.42047525605008473
                ],
                [
                    "CC(C)C1CCC2(C)C(=O)CC(CC1O)C2(C)Br",
                    0.42047525605008473
                ],
                [
                    "CC(C)C1CC2(C)C(=O)CC(CCC1O)C2(C)C",
                    0.4184137043778615
                ],
                [
                    "CC(C)C1CCC2(C)C(=O)CC(CC(O)C1C)C2(C)C",
                    0.4183300132670378
                ],
                [
                    "CC1CCC2CC(=O)C(C)(CCC(O)C1)C2(C)C",
                    0.41753340038353265
                ],
                [
                    "CC(C)C1CC2(C)C(=O)CC(CC1O)C2(C)C",
                    0.4166352189390347
                ],
                [
                    "CC1CCC2(C)C(=O)CC(C(O)C1)C2(C)C",
                    0.416442466109408
                ],
                [
                    "CC1CCC2CC(=O)C(C)(CCC(C(C)C)C(S)C(O)C1)C2(C)C",
                    0.4151487502672805
                ],
                [
                    "CC1CCC2CC(=O)C(C)(CCC(C(C)C)C(P)C(O)C1)C2(C)C",
                    0.4151487502672805
                ],
                [
                    "CC1CCC2CC(=O)C(C)(CCC(C(C)C)C(O)C(O)C1)C2(C)C",
                    0.4151487502672805
                ],
                [
                    "CC1CCC2CC(=O)C(C)(CCC(C(C)C)C(N)C(O)C1)C2(C)C",
                    0.4151487502672805
                ],
                [
                    "CC1CCC2CC(=O)C(C)(CCC(C(C)C)C(C)C(O)C1)C2(C)C",
                    0.4151487502672805
                ],
                [
                    "CC(S)C1CCC2(C)C(=O)CC(CC1O)C2(C)C",
                    0.4135291205802923
                ],
                [
                    "CC(S)C1CC(=O)C2(C)CCC(CC1O)C2(C)C",
                    0.4135291205802923
                ],
                [
                    "CC(P)C1CCC2(C)C(=O)CC(CC1O)C2(C)C",
                    0.4135291205802923
                ],
                [
                    "CC(P)C1CC(=O)C2(C)CCC(CC1O)C2(C)C",
                    0.4135291205802923
                ],
                [
                    "CC(O)C1CCC2(C)C(=O)CC(CC1O)C2(C)C",
                    0.4135291205802923
                ],
                [
                    "CC(O)C1CC(=O)C2(C)CCC(CC1O)C2(C)C",
                    0.4135291205802923
                ],
                [
                    "CC(N)C1CCC2(C)C(=O)CC(CC1O)C2(C)C",
                    0.4135291205802923
                ],
                [
                    "CC(N)C1CC(=O)C2(C)CCC(CC1O)C2(C)C",
                    0.4135291205802923
                ],
                [
                    "CC(F)C1CCC2(C)C(=O)CC(CC1O)C2(C)C",
                    0.4135291205802923
                ],
                [
                    "CC(F)C1CC(=O)C2(C)CCC(CC1O)C2(C)C",
                    0.4135291205802923
                ],
                [
                    "CC(Cl)C1CCC2(C)C(=O)CC(CC1O)C2(C)C",
                    0.4135291205802923
                ],
                [
                    "CC(Cl)C1CC(=O)C2(C)CCC(CC1O)C2(C)C",
                    0.4135291205802923
                ],
                [
                    "CC(C)C1CCC2(C)C(=O)CC(CC1C)C2(C)C",
                    0.4135291205802923
                ],
                [
                    "CC(C)C1CC2CC(=O)C(C)(CCC1C)C2(C)C",
                    0.4135291205802923
                ],
                [
                    "CC(C)C1CC(=O)C2(C)CCC(CC1C)C2(C)C",
                    0.4135291205802923
                ],
                [
                    "CC(Br)C1CCC2(C)C(=O)CC(CC1O)C2(C)C",
                    0.4135291205802923
                ],
                [
                    "CC(Br)C1CC(=O)C2(C)CCC(CC1O)C2(C)C",
                    0.4135291205802923
                ],
                [
                    "CC1CCC2CC(=O)C(C)(CCC(C(S)S)C(O)C1)C2(C)C",
                    0.41297802297171593
                ],
                [
                    "CC1CCC2CC(=O)C(C)(CCC(C(S)Cl)C(O)C1)C2(C)C",
                    0.41297802297171593
                ],
                [
                    "CC1CCC2CC(=O)C(C)(CCC(C(S)Br)C(O)C1)C2(C)C",
                    0.41297802297171593
                ],
                [
                    "CC1CCC2CC(=O)C(C)(CCC(C(P)S)C(O)C1)C2(C)C",
                    0.41297802297171593
                ],
                [
                    "CC1CCC2CC(=O)C(C)(CCC(C(P)P)C(O)C1)C2(C)C",
                    0.41297802297171593
                ],
                [
                    "CC1CCC2CC(=O)C(C)(CCC(C(P)Cl)C(O)C1)C2(C)C",
                    0.41297802297171593
                ],
                [
                    "CC1CCC2CC(=O)C(C)(CCC(C(P)Br)C(O)C1)C2(C)C",
                    0.41297802297171593
                ],
                [
                    "CC1CCC2CC(=O)C(C)(CCC(C(O)S)C(O)C1)C2(C)C",
                    0.41297802297171593
                ],
                [
                    "CC1CCC2CC(=O)C(C)(CCC(C(O)P)C(O)C1)C2(C)C",
                    0.41297802297171593
                ],
                [
                    "CC1CCC2CC(=O)C(C)(CCC(C(O)O)C(O)C1)C2(C)C",
                    0.41297802297171593
                ],
                [
                    "CC1CCC2CC(=O)C(C)(CCC(C(O)F)C(O)C1)C2(C)C",
                    0.41297802297171593
                ],
                [
                    "CC1CCC2CC(=O)C(C)(CCC(C(O)Cl)C(O)C1)C2(C)C",
                    0.41297802297171593
                ],
                [
                    "CC1CCC2CC(=O)C(C)(CCC(C(O)Br)C(O)C1)C2(C)C",
                    0.41297802297171593
                ],
                [
                    "CC1CCC2CC(=O)C(C)(CCC(C(N)S)C(O)C1)C2(C)C",
                    0.41297802297171593
                ],
                [
                    "CC1CCC2CC(=O)C(C)(CCC(C(N)P)C(O)C1)C2(C)C",
                    0.41297802297171593
                ],
                [
                    "CC1CCC2CC(=O)C(C)(CCC(C(N)O)C(O)C1)C2(C)C",
                    0.41297802297171593
                ],
                [
                    "CC1CCC2CC(=O)C(C)(CCC(C(N)N)C(O)C1)C2(C)C",
                    0.41297802297171593
                ],
                [
                    "CC1CCC2CC(=O)C(C)(CCC(C(N)F)C(O)C1)C2(C)C",
                    0.41297802297171593
                ],
                [
                    "CC1CCC2CC(=O)C(C)(CCC(C(N)Cl)C(O)C1)C2(C)C",
                    0.41297802297171593
                ],
                [
                    "CC1CCC2CC(=O)C(C)(CCC(C(N)Br)C(O)C1)C2(C)C",
                    0.41297802297171593
                ],
                [
                    "CC1CCC2CC(=O)C(C)(CCC(C(F)S)C(O)C1)C2(C)C",
                    0.41297802297171593
                ],
                [
                    "CC1CCC2CC(=O)C(C)(CCC(C(F)P)C(O)C1)C2(C)C",
                    0.41297802297171593
                ],
                [
                    "CC1CCC2CC(=O)C(C)(CCC(C(F)F)C(O)C1)C2(C)C",
                    0.41297802297171593
                ],
                [
                    "CC1CCC2CC(=O)C(C)(CCC(C(F)Cl)C(O)C1)C2(C)C",
                    0.41297802297171593
                ],
                [
                    "CC1CCC2CC(=O)C(C)(CCC(C(F)Br)C(O)C1)C2(C)C",
                    0.41297802297171593
                ],
                [
                    "CC1CCC2CC(=O)C(C)(CCC(C(Cl)Cl)C(O)C1)C2(C)C",
                    0.41297802297171593
                ],
                [
                    "CC1CCC2CC(=O)C(C)(CCC(C(Cl)Br)C(O)C1)C2(C)C",
                    0.41297802297171593
                ],
                [
                    "CC1CCC2CC(=O)C(C)(CCC(C(C)C)C(O)C1)C2(C)S",
                    0.41297802297171593
                ],
                [
                    "CC1CCC2CC(=O)C(C)(CCC(C(C)C)C(O)C1)C2(C)P",
                    0.41297802297171593
                ],
                [
                    "CC1CCC2CC(=O)C(C)(CCC(C(C)C)C(O)C1)C2(C)O",
                    0.41297802297171593
                ],
                [
                    "CC1CCC2CC(=O)C(C)(CCC(C(C)C)C(O)C1)C2(C)N",
                    0.41297802297171593
                ],
                [
                    "CC1CCC2CC(=O)C(C)(CCC(C(C)C)C(O)C1)C2(C)F",
                    0.41297802297171593
                ],
                [
                    "CC1CCC2CC(=O)C(C)(CCC(C(C)C)C(O)C1)C2(C)Cl",
                    0.41297802297171593
                ],
                [
                    "CC1CCC2CC(=O)C(C)(CCC(C(C)C)C(O)C1)C2(C)Br",
                    0.41297802297171593
                ],
                [
                    "CC1CCC2CC(=O)C(C)(CCC(C(Br)Br)C(O)C1)C2(C)C",
                    0.41297802297171593
                ],
                [
                    "CC(C)C1CCC2(C)C(=O)CC(CCC(S)CC1O)C2(C)C",
                    0.41297802297171593
                ],
                [
                    "CC(C)C1CCC2(C)C(=O)CC(CCC(P)CC1O)C2(C)C",
                    0.41297802297171593
                ],
                [
                    "CC(C)C1CCC2(C)C(=O)CC(CCC(O)CC1O)C2(C)C",
                    0.41297802297171593
                ],
                [
                    "CC(C)C1CCC2(C)C(=O)CC(CCC(N)CC1O)C2(C)C",
                    0.41297802297171593
                ],
                [
                    "CC(C)C1CCC2(C)C(=O)CC(CCC(F)CC1O)C2(C)C",
                    0.41297802297171593
                ],
                [
                    "CC(C)C1CCC2(C)C(=O)CC(CCC(Cl)CC1O)C2(C)C",
                    0.41297802297171593
                ],
                [
                    "CC(C)C1CCC2(C)C(=O)CC(CCC(Br)CC1O)C2(C)C",
                    0.41297802297171593
                ],
                [
                    "CC1CCC2(C)C(=O)CC(C1)C2(C)C",
                    0.4120816918460671
                ],
                [
                    "CC1CCC2CC(=O)C(C)(CC(C(C)S)C(O)C1)C2(C)C",
                    0.41169348479630913
                ],
                [
                    "CC1CCC2CC(=O)C(C)(CC(C(C)N)C(O)C1)C2(C)C",
                    0.41169348479630913
                ],
                [
                    "CC1CCC2CC(=O)C(C)(CC(C(C)F)C(O)C1)C2(C)C",
                    0.41169348479630913
                ],
                [
                    "CC1CCC2CC(=O)C(C)(CC(C(C)Cl)C(O)C1)C2(C)C",
                    0.41169348479630913
                ]
            ],
            "execution_time": 340181.36528635025,
            "number_scoring_function_calls": 25610706,
            "metadata": {
                "top_1": 0.4745762711864407,
                "top_10": 0.45126761898825996,
                "top_100": 0.41875624563447794,
                "internal_similarity_max": 0.8604651162790697,
                "internal_similarity_mean": 0.599508391782675,
                "internal_similarity_histogram_density": [
                    [
                        0.1,
                        0.0,
                        0.0,
                        0.022000000000000006,
                        1.2900000000000003,
                        3.7999999999999963,
                        2.8360000000000007,
                        1.5860000000000003,
                        0.3660000000000001,
                        0.0
                    ]
                ],
                "internal_similarity_histogram_bins": [
                    [
                        0.0,
                        0.1,
                        0.2,
                        0.30000000000000004,
                        0.4,
                        0.5,
                        0.6000000000000001,
                        0.7000000000000001,
                        0.8,
                        0.9,
                        1.0
                    ]
                ]
            }
        },
        {
            "benchmark_name": "Median molecules 2",
            "score": 0.4103035568750488,
            "optimized_molecules": [
                [
                    "CCCc1nn(C)c2c(=O)[nH]c(-c3cc(S(=O)(=O)N4CCN(C)C(c5ccc6c(c5)OCO6)C(=[SH])C4)ccc3OCC)nc12",
                    0.41276854016057085
                ],
                [
                    "CCCc1nn(C)c2c(=O)[nH]c(-c3cc(S(=O)(=O)N4CCN(C)C(c5ccc6c(c5)OCO6)C(=S)C4)ccc3OCC)nc12",
                    0.41276854016057085
                ],
                [
                    "CCCc1nn(C)c2c(=O)[nH]c(-c3cc(S(=O)(=O)N4CCN(C)C(c5ccc6c(c5)OCO6)C(=P)C4)ccc3OCC)nc12",
                    0.41276854016057085
                ],
                [
                    "C=C1CN(S(=O)(=O)c2ccc(OCC)c(-c3nc4c(CCC)nn(C)c4c(=O)[nH]3)c2)CCN(C)C1c1ccc2c(c1)OCO2",
                    0.41276854016057085
                ],
                [
                    "CCCc1nn(C)c2c(=O)[nH]c(-c3cc(S(=O)(=O)N4CC(=[SH])C(c5ccc6c(c5)OCO6)N(C)C4)ccc3OCC)nc12",
                    0.41066625019892805
                ],
                [
                    "CCCc1nn(C)c2c(=O)[nH]c(-c3cc(S(=O)(=O)N4CC(=S)C(c5ccc6c(c5)OCO6)N(C)C4)ccc3OCC)nc12",
                    0.41066625019892805
                ],
                [
                    "CCCc1nn(C)c2c(=O)[nH]c(-c3cc(S(=O)(=O)N4CC(=P)C(c5ccc6c(c5)OCO6)N(C)C4)ccc3OCC)nc12",
                    0.41066625019892805
                ],
                [
                    "C=C1CN(S(=O)(=O)c2ccc(OCC)c(-c3nc4c(CCC)nn(C)c4c(=O)[nH]3)c2)CN(C)C1c1ccc2c(c1)OCO2",
                    0.41066625019892805
                ],
                [
                    "CCCc1nn(C)c2c(=O)[nH]c(-c3cc(S(=O)(=O)N4CCN5C=C(C4)C5c4ccc5c(c4)OCO5)ccc3OCC)nc12",
                    0.4106523292414583
                ],
                [
                    "CCCc1nn(C)c2c(=O)[nH]c(-c3cc(S(=O)(=O)N4CC5=CN(C4)C5c4ccc5c(c4)OCO5)ccc3OCC)nc12",
                    0.41061105350216
                ],
                [
                    "C=C1CCN(S(=O)(=O)c2ccc(OCC)c(-c3nc4c(CCC)nn(C)c4c(=O)[nH]3)c2)CCN(C)C1c1ccc2c(c1)OCO2",
                    0.4092499643923867
                ],
                [
                    "CCCc1nn(C)c2c(=O)[nH]c(-c3cc(S(=O)(=O)N4CCC(c5ccc6c(c5)OCO6)N(C)CC4)ccc3OCC)nc12",
                    0.40873985992605305
                ],
                [
                    "CCCc1nn(C)c2c(=O)[nH]c(-c3cc(S(=O)(=O)N4CCN(C)C(c5ccc6c(c5)OCO6)C4)ccc3OCC)nc12",
                    0.4079238690083448
                ],
                [
                    "CCCc1nn(C)c2c(=O)[nH]c(-c3cc(S(=O)(=O)N4CCC5=CN(CC4)C5c4ccc5c(c4)OCO5)ccc3OCC)nc12",
                    0.4073175815400313
                ],
                [
                    "CCCc1nn(C)c2c(=O)[nH]c(-c3cc(S(=O)(=O)N4CCN5[SH]=C(C4)C5c4ccc5c(c4)OCO5)ccc3OCC)nc12",
                    0.40629221742536237
                ],
                [
                    "CCCc1nn(C)c2c(=O)[nH]c(-c3cc(S(=O)(=O)N4CCN5P=C(C4)C5c4ccc5c(c4)OCO5)ccc3OCC)nc12",
                    0.40629221742536237
                ],
                [
                    "CCCc1nn(C)c2c(=O)[nH]c(-c3cc(S(=O)(=O)N4CCN5N=C(C4)C5c4ccc5c(c4)OCO5)ccc3OCC)nc12",
                    0.40629221742536237
                ],
                [
                    "CCCc1nn(C)c2c(=O)[nH]c(-c3cc(S(=O)(=O)N4CCN(S)C(c5ccc6c(c5)OCO6)C(=[SH])C4)ccc3OCC)nc12",
                    0.40629221742536237
                ],
                [
                    "CCCc1nn(C)c2c(=O)[nH]c(-c3cc(S(=O)(=O)N4CCN(S)C(c5ccc6c(c5)OCO6)C(=S)C4)ccc3OCC)nc12",
                    0.40629221742536237
                ],
                [
                    "CCCc1nn(C)c2c(=O)[nH]c(-c3cc(S(=O)(=O)N4CCN(S)C(c5ccc6c(c5)OCO6)C(=P)C4)ccc3OCC)nc12",
                    0.40629221742536237
                ],
                [
                    "CCCc1nn(C)c2c(=O)[nH]c(-c3cc(S(=O)(=O)N4CCN(P)C(c5ccc6c(c5)OCO6)C(=[SH])C4)ccc3OCC)nc12",
                    0.40629221742536237
                ],
                [
                    "CCCc1nn(C)c2c(=O)[nH]c(-c3cc(S(=O)(=O)N4CCN(P)C(c5ccc6c(c5)OCO6)C(=S)C4)ccc3OCC)nc12",
                    0.40629221742536237
                ],
                [
                    "CCCc1nn(C)c2c(=O)[nH]c(-c3cc(S(=O)(=O)N4CCN(P)C(c5ccc6c(c5)OCO6)C(=P)C4)ccc3OCC)nc12",
                    0.40629221742536237
                ],
                [
                    "CCCc1nn(C)c2c(=O)[nH]c(-c3cc(S(=O)(=O)N4CCN(O)C(c5ccc6c(c5)OCO6)C(=[SH])C4)ccc3OCC)nc12",
                    0.40629221742536237
                ],
                [
                    "CCCc1nn(C)c2c(=O)[nH]c(-c3cc(S(=O)(=O)N4CCN(O)C(c5ccc6c(c5)OCO6)C(=S)C4)ccc3OCC)nc12",
                    0.40629221742536237
                ],
                [
                    "CCCc1nn(C)c2c(=O)[nH]c(-c3cc(S(=O)(=O)N4CCN(O)C(c5ccc6c(c5)OCO6)C(=P)C4)ccc3OCC)nc12",
                    0.40629221742536237
                ],
                [
                    "CCCc1nn(C)c2c(=O)[nH]c(-c3cc(S(=O)(=O)N4CCN(N)C(c5ccc6c(c5)OCO6)C(=S)C4)ccc3OCC)nc12",
                    0.40629221742536237
                ],
                [
                    "CCCc1nn(C)c2c(=O)[nH]c(-c3cc(S(=O)(=O)N4CCN(N)C(c5ccc6c(c5)OCO6)C(=P)C4)ccc3OCC)nc12",
                    0.40629221742536237
                ],
                [
                    "CCCc1nn(C)c2c(=O)[nH]c(-c3cc(S(=O)(=O)N4CCN(F)C(c5ccc6c(c5)OCO6)C(=S)C4)ccc3OCC)nc12",
                    0.40629221742536237
                ],
                [
                    "CCCc1nn(C)c2c(=O)[nH]c(-c3cc(S(=O)(=O)N4CCN(F)C(c5ccc6c(c5)OCO6)C(=P)C4)ccc3OCC)nc12",
                    0.40629221742536237
                ],
                [
                    "CCCc1nn(C)c2c(=O)[nH]c(-c3cc(S(=O)(=O)N4CCN(Cl)C(c5ccc6c(c5)OCO6)C(=S)C4)ccc3OCC)nc12",
                    0.40629221742536237
                ],
                [
                    "CCCc1nn(C)c2c(=O)[nH]c(-c3cc(S(=O)(=O)N4CCN(Cl)C(c5ccc6c(c5)OCO6)C(=P)C4)ccc3OCC)nc12",
                    0.40629221742536237
                ],
                [
                    "CCCc1nn(C)c2c(=O)[nH]c(-c3cc(S(=O)(=O)N4CCN(Br)C(c5ccc6c(c5)OCO6)C(=S)C4)ccc3OCC)nc12",
                    0.40629221742536237
                ],
                [
                    "CCCc1nn(C)c2c(=O)[nH]c(-c3cc(S(=O)(=O)N4CCN(Br)C(c5ccc6c(c5)OCO6)C(=P)C4)ccc3OCC)nc12",
                    0.40629221742536237
                ],
                [
                    "C=C1CN(S(=O)(=O)c2ccc(OCC)c(-c3nc4c(CCC)nn(C)c4c(=O)[nH]3)c2)CCN(S)C1c1ccc2c(c1)OCO2",
                    0.40629221742536237
                ],
                [
                    "C=C1CN(S(=O)(=O)c2ccc(OCC)c(-c3nc4c(CCC)nn(C)c4c(=O)[nH]3)c2)CCN(P)C1c1ccc2c(c1)OCO2",
                    0.40629221742536237
                ],
                [
                    "C=C1CN(S(=O)(=O)c2ccc(OCC)c(-c3nc4c(CCC)nn(C)c4c(=O)[nH]3)c2)CCN(O)C1c1ccc2c(c1)OCO2",
                    0.40629221742536237
                ],
                [
                    "C=C1CN(S(=O)(=O)c2ccc(OCC)c(-c3nc4c(CCC)nn(C)c4c(=O)[nH]3)c2)CCN(N)C1c1ccc2c(c1)OCO2",
                    0.40629221742536237
                ],
                [
                    "C=C1CN(S(=O)(=O)c2ccc(OCC)c(-c3nc4c(CCC)nn(C)c4c(=O)[nH]3)c2)CCN(F)C1c1ccc2c(c1)OCO2",
                    0.40629221742536237
                ],
                [
                    "C=C1CN(S(=O)(=O)c2ccc(OCC)c(-c3nc4c(CCC)nn(C)c4c(=O)[nH]3)c2)CCN(Cl)C1c1ccc2c(c1)OCO2",
                    0.40629221742536237
                ],
                [
                    "C=C1CN(S(=O)(=O)c2ccc(OCC)c(-c3nc4c(CCC)nn(C)c4c(=O)[nH]3)c2)CCN(Br)C1c1ccc2c(c1)OCO2",
                    0.40629221742536237
                ],
                [
                    "C=C1CN(C)CCN(S(=O)(=O)c2ccc(OCC)c(-c3nc4c(CCC)nn(C)c4c(=O)[nH]3)c2)C1c1ccc2c(c1)OCO2",
                    0.40629221742536237
                ],
                [
                    "CCCc1nn(C)c2c(=O)[nH]c(-c3cc(S(=O)(=O)N4CCN(C)C(c5ccc6c(c5)OCO6)C(=[SH]S)C4)ccc3OCC)nc12",
                    0.40627533800324617
                ],
                [
                    "CCCc1nn(C)c2c(=O)[nH]c(-c3cc(S(=O)(=O)N4CCN(C)C(c5ccc6c(c5)OCO6)C(=[SH]P)C4)ccc3OCC)nc12",
                    0.40627533800324617
                ],
                [
                    "CCCc1nn(C)c2c(=O)[nH]c(-c3cc(S(=O)(=O)N4CCN(C)C(c5ccc6c(c5)OCO6)C(=[SH]O)C4)ccc3OCC)nc12",
                    0.40627533800324617
                ],
                [
                    "CCCc1nn(C)c2c(=O)[nH]c(-c3cc(S(=O)(=O)N4CCN(C)C(c5ccc6c(c5)OCO6)C(=[SH]N)C4)ccc3OCC)nc12",
                    0.40627533800324617
                ],
                [
                    "CCCc1nn(C)c2c(=O)[nH]c(-c3cc(S(=O)(=O)N4CCN(C)C(c5ccc6c(c5)OCO6)C(=[SH]F)C4)ccc3OCC)nc12",
                    0.40627533800324617
                ],
                [
                    "CCCc1nn(C)c2c(=O)[nH]c(-c3cc(S(=O)(=O)N4CCN(C)C(c5ccc6c(c5)OCO6)C(=[SH]Cl)C4)ccc3OCC)nc12",
                    0.40627533800324617
                ],
                [
                    "CCCc1nn(C)c2c(=O)[nH]c(-c3cc(S(=O)(=O)N4CCN(C)C(c5ccc6c(c5)OCO6)C(=[SH]C)C4)ccc3OCC)nc12",
                    0.40627533800324617
                ],
                [
                    "CCCc1nn(C)c2c(=O)[nH]c(-c3cc(S(=O)(=O)N4CCN(C)C(c5ccc6c(c5)OCO6)C(=[SH]Br)C4)ccc3OCC)nc12",
                    0.40627533800324617
                ],
                [
                    "CCCc1nn(C)c2c(=O)[nH]c(-c3cc(S(=O)(=O)N4CCN(C)C(c5ccc6c(c5)OCO6)C(=[SH]#[SH])C4)ccc3OCC)nc12",
                    0.40627533800324617
                ],
                [
                    "CCCc1nn(C)c2c(=O)[nH]c(-c3cc(S(=O)(=O)N4CCN(C)C(c5ccc6c(c5)OCO6)C(=[SH]#P)C4)ccc3OCC)nc12",
                    0.40627533800324617
                ],
                [
                    "CCCc1nn(C)c2c(=O)[nH]c(-c3cc(S(=O)(=O)N4CCN(C)C(c5ccc6c(c5)OCO6)C(=[SH]#N)C4)ccc3OCC)nc12",
                    0.40627533800324617
                ],
                [
                    "CCCc1nn(C)c2c(=O)[nH]c(-c3cc(S(=O)(=O)N4CCN(C)C(c5ccc6c(c5)OCO6)C(=S=S)C4)ccc3OCC)nc12",
                    0.40627533800324617
                ],
                [
                    "CCCc1nn(C)c2c(=O)[nH]c(-c3cc(S(=O)(=O)N4CCN(C)C(c5ccc6c(c5)OCO6)C(=S=P)C4)ccc3OCC)nc12",
                    0.40627533800324617
                ],
                [
                    "CCCc1nn(C)c2c(=O)[nH]c(-c3cc(S(=O)(=O)N4CCN(C)C(c5ccc6c(c5)OCO6)C(=S=O)C4)ccc3OCC)nc12",
                    0.40627533800324617
                ],
                [
                    "CCCc1nn(C)c2c(=O)[nH]c(-c3cc(S(=O)(=O)N4CCN(C)C(c5ccc6c(c5)OCO6)C(=S=N)C4)ccc3OCC)nc12",
                    0.40627533800324617
                ],
                [
                    "CCCc1nn(C)c2c(=O)[nH]c(-c3cc(S(=O)(=O)N4CCN(C)C(c5ccc6c(c5)OCO6)C(=PS)C4)ccc3OCC)nc12",
                    0.40627533800324617
                ],
                [
                    "CCCc1nn(C)c2c(=O)[nH]c(-c3cc(S(=O)(=O)N4CCN(C)C(c5ccc6c(c5)OCO6)C(=PP)C4)ccc3OCC)nc12",
                    0.40627533800324617
                ],
                [
                    "CCCc1nn(C)c2c(=O)[nH]c(-c3cc(S(=O)(=O)N4CCN(C)C(c5ccc6c(c5)OCO6)C(=PO)C4)ccc3OCC)nc12",
                    0.40627533800324617
                ],
                [
                    "CCCc1nn(C)c2c(=O)[nH]c(-c3cc(S(=O)(=O)N4CCN(C)C(c5ccc6c(c5)OCO6)C(=PN)C4)ccc3OCC)nc12",
                    0.40627533800324617
                ],
                [
                    "CCCc1nn(C)c2c(=O)[nH]c(-c3cc(S(=O)(=O)N4CCN(C)C(c5ccc6c(c5)OCO6)C(=PF)C4)ccc3OCC)nc12",
                    0.40627533800324617
                ],
                [
                    "CCCc1nn(C)c2c(=O)[nH]c(-c3cc(S(=O)(=O)N4CCN(C)C(c5ccc6c(c5)OCO6)C(=PCl)C4)ccc3OCC)nc12",
                    0.40627533800324617
                ],
                [
                    "CCCc1nn(C)c2c(=O)[nH]c(-c3cc(S(=O)(=O)N4CCN(C)C(c5ccc6c(c5)OCO6)C(=PC)C4)ccc3OCC)nc12",
                    0.40627533800324617
                ],
                [
                    "CCCc1nn(C)c2c(=O)[nH]c(-c3cc(S(=O)(=O)N4CCN(C)C(c5ccc6c(c5)OCO6)C(=PBr)C4)ccc3OCC)nc12",
                    0.40627533800324617
                ],
                [
                    "CCCc1nn(C)c2c(=O)[nH]c(-c3cc(S(=O)(=O)N4CCN(C)C(c5ccc6c(c5)OCO6)C(=CS)C4)ccc3OCC)nc12",
                    0.40627533800324617
                ],
                [
                    "CCCc1nn(C)c2c(=O)[nH]c(-c3cc(S(=O)(=O)N4CCN(C)C(c5ccc6c(c5)OCO6)C(=CP)C4)ccc3OCC)nc12",
                    0.40627533800324617
                ],
                [
                    "CCCc1nn(C)c2c(=O)[nH]c(-c3cc(S(=O)(=O)N4CCN(C)C(c5ccc6c(c5)OCO6)C(=CO)C4)ccc3OCC)nc12",
                    0.40627533800324617
                ],
                [
                    "CCCc1nn(C)c2c(=O)[nH]c(-c3cc(S(=O)(=O)N4CCN(C)C(c5ccc6c(c5)OCO6)C(=CN)C4)ccc3OCC)nc12",
                    0.40627533800324617
                ],
                [
                    "CCCc1nn(C)c2c(=O)[nH]c(-c3cc(S(=O)(=O)N4CCN(C)C(c5ccc6c(c5)OCO6)C(=CF)C4)ccc3OCC)nc12",
                    0.40627533800324617
                ],
                [
                    "CCCc1nn(C)c2c(=O)[nH]c(-c3cc(S(=O)(=O)N4CCN(C)C(c5ccc6c(c5)OCO6)C(=CCl)C4)ccc3OCC)nc12",
                    0.40627533800324617
                ],
                [
                    "CCCc1nn(C)c2c(=O)[nH]c(-c3cc(S(=O)(=O)N4CCN(C)C(c5ccc6c(c5)OCO6)C(=CBr)C4)ccc3OCC)nc12",
                    0.40627533800324617
                ],
                [
                    "CCCc1nn(C)c2c(=O)[nH]c(-c3cc(S(=O)(=O)N4CCN(C)C(c5ccc6c(c5)OCO6)C(=C=S)C4)ccc3OCC)nc12",
                    0.40627533800324617
                ],
                [
                    "CCCc1nn(C)c2c(=O)[nH]c(-c3cc(S(=O)(=O)N4CCN(C)C(c5ccc6c(c5)OCO6)C(=C=P)C4)ccc3OCC)nc12",
                    0.40627533800324617
                ],
                [
                    "CCCc1nn(C)c2c(=O)[nH]c(-c3cc(S(=O)(=O)N4CCN(C)C(c5ccc6c(c5)OCO6)C(=C=O)C4)ccc3OCC)nc12",
                    0.40627533800324617
                ],
                [
                    "CCCc1nn(C)c2c(=O)[nH]c(-c3cc(S(=O)(=O)N4CCN(C)C(c5ccc6c(c5)OCO6)C(=C=N)C4)ccc3OCC)nc12",
                    0.40627533800324617
                ],
                [
                    "CC=C1CN(S(=O)(=O)c2ccc(OCC)c(-c3nc4c(CCC)nn(C)c4c(=O)[nH]3)c2)CCN(C)C1c1ccc2c(c1)OCO2",
                    0.40627533800324617
                ],
                [
                    "C=S=C1CN(S(=O)(=O)c2ccc(OCC)c(-c3nc4c(CCC)nn(C)c4c(=O)[nH]3)c2)CCN(C)C1c1ccc2c(c1)OCO2",
                    0.40627533800324617
                ],
                [
                    "C=C=C1CN(S(=O)(=O)c2ccc(OCC)c(-c3nc4c(CCC)nn(C)c4c(=O)[nH]3)c2)CCN(C)C1c1ccc2c(c1)OCO2",
                    0.40627533800324617
                ],
                [
                    "C#[SH]=C1CN(S(=O)(=O)c2ccc(OCC)c(-c3nc4c(CCC)nn(C)c4c(=O)[nH]3)c2)CCN(C)C1c1ccc2c(c1)OCO2",
                    0.40627533800324617
                ],
                [
                    "CCCc1nn(C)c2c(=O)[nH]c(-c3cc(S(=O)(=O)N4CC5=[SH]N(C4)C5c4ccc5c(c4)OCO5)ccc3OCC)nc12",
                    0.40622223185119377
                ],
                [
                    "CCCc1nn(C)c2c(=O)[nH]c(-c3cc(S(=O)(=O)N4CC5=C6C(C4)N6C5c4ccc5c(c4)OCO5)ccc3OCC)nc12",
                    0.40613321929485097
                ],
                [
                    "CCCc1nn(C)c2c(=O)[nH]c(-c3cc(S(=O)(=O)N4CC(=[SH])C(c5ccc6c(c5)OCO6)N5C(=O)C5C4)ccc3OCC)nc12",
                    0.40597007397530493
                ],
                [
                    "CCCc1nn(C)c2c(=O)[nH]c(-c3cc(S(=O)(=O)N4CC(=S)C(c5ccc6c(c5)OCO6)N5C(=O)C5C4)ccc3OCC)nc12",
                    0.40597007397530493
                ],
                [
                    "CCCc1nn(C)c2c(=O)[nH]c(-c3cc(S(=O)(=O)N4CC(=P)C(c5ccc6c(c5)OCO6)N5C(=O)C5C4)ccc3OCC)nc12",
                    0.40597007397530493
                ],
                [
                    "C=C1CN(S(=O)(=O)c2ccc(OCC)c(-c3nc4c(CCC)nn(C)c4c(=O)[nH]3)c2)CC2C(=O)N2C1c1ccc2c(c1)OCO2",
                    0.40597007397530493
                ],
                [
                    "CCCc1nn(C)c2c(=O)[nH]c(-c3cc(S(=O)(=O)N4CCN5C(C)C=C(C4)C5c4ccc5c(c4)OCO5)ccc3OCC)nc12",
                    0.40533855331392893
                ],
                [
                    "CCCc1nn(C)c2c(=O)[nH]c(-c3cc(S(=O)(=O)N4CCN5C(c6ccc7c(c6)OCO7)C(=[SH]5C)C4)ccc3OCC)nc12",
                    0.40522044923655387
                ],
                [
                    "CCCc1nn(C)c2c(=O)[nH]c(-c3cc(S(=O)(=O)N4CCN5C(c6ccc7c(c6)OCO7)C(=S5C)C4)ccc3OCC)nc12",
                    0.40522044923655387
                ],
                [
                    "CCCc1nn(C)c2c(=O)[nH]c(-c3cc(S(=O)(=O)N4CCN5C(C)=C(C4)C5c4ccc5c(c4)OCO5)ccc3OCC)nc12",
                    0.40522044923655387
                ],
                [
                    "CCCc1nn(C)c2c(=O)[nH]c(-c3cc(S(=O)(=O)N4CC5=S(C)N(C4)C5c4ccc5c(c4)OCO5)ccc3OCC)nc12",
                    0.4051650117304136
                ],
                [
                    "CCCc1nn(C)c2c(=O)[nH]c(-c3cc(S(=O)(=O)N4CC5=C(C)N(C4)C5c4ccc5c(c4)OCO5)ccc3OCC)nc12",
                    0.4051650117304136
                ],
                [
                    "CCCc1nn(C)c2c(=O)[nH]c(-c3cc(S(=O)(=O)N4CCN(C)C(c5ccc6c(c5)OCO6)c5c(c5=O)C4)ccc3OCC)nc12",
                    0.4043180495060446
                ],
                [
                    "CCCc1nn(C)c2c(=O)[nH]c(-c3cc(S(=O)(=O)N4CCN5C(c6ccc7c(c6)OCO7)C(=CN5C)C4)ccc3OCC)nc12",
                    0.40424920035005746
                ],
                [
                    "CCCc1nn(C)c2c(=O)[nH]c(-c3cc(S(=O)(=O)N4CCN(C)C(c5ccc6c(c5)OCO6)C5=CC5C4)ccc3OCC)nc12",
                    0.40424920035005746
                ],
                [
                    "C=C1C(=O)CN(S(=O)(=O)c2ccc(OCC)c(-c3nc4c(CCC)nn(C)c4c(=O)[nH]3)c2)CCN(C)C1c1ccc2c(c1)OCO2",
                    0.40424920035005746
                ],
                [
                    "CCCc1nn(C)c2c(=O)[nH]c(-c3cc(S(=O)(=O)N4CC=C5C(C4)N(C)C5c4ccc5c(c4)OCO5)ccc3OCC)nc12",
                    0.40416938286788284
                ],
                [
                    "CCCc1nn(C)c2c(=O)[nH]c(-c3cc(S(=O)(=O)N4CC(=O)N(C)C(c5ccc6c(c5)OCO6)C(=S)C4)ccc3OCC)nc12",
                    0.40416938286788284
                ],
                [
                    "CCCc1nn(C)c2c(=O)[nH]c(-c3cc(S(=O)(=O)N4CC(=O)N(C)C(c5ccc6c(c5)OCO6)C(=P)C4)ccc3OCC)nc12",
                    0.40416938286788284
                ],
                [
                    "C=C1CN(S(=O)(=O)c2ccc(OCC)c(-c3nc4c(CCC)nn(C)c4c(=O)[nH]3)c2)CC(=O)N(C)C1c1ccc2c(c1)OCO2",
                    0.40416938286788284
                ]
            ],
            "execution_time": 1014437.9452953339,
            "number_scoring_function_calls": 21044668,
            "metadata": {
                "top_1": 0.41276854016057085,
                "top_10": 0.4115002544181615,
                "top_100": 0.40664187604641405,
                "internal_similarity_max": 0.9111111111111111,
                "internal_similarity_mean": 0.7711726578233341,
                "internal_similarity_histogram_density": [
                    [
                        0.1,
                        0.0,
                        0.0,
                        0.0,
                        0.0,
                        0.0,
                        0.0,
                        7.366000000000001,
                        2.43,
                        0.10400000000000002
                    ]
                ],
                "internal_similarity_histogram_bins": [
                    [
                        0.0,
                        0.1,
                        0.2,
                        0.30000000000000004,
                        0.4,
                        0.5,
                        0.6000000000000001,
                        0.7000000000000001,
                        0.8,
                        0.9,
                        1.0
                    ]
                ]
            }
        },
        {
            "benchmark_name": "Osimertinib MPO",
            "score": 0.9492617627410573,
            "optimized_molecules": [
                [
                    "COc1cc(N(C)CCN(C)C)c(NC(=O)C=P)cc1Nc1cn(C(N)(N)n2c(=O)c3ccccc3n(C)c2=O)[pH]1",
                    0.9506775013980457
                ],
                [
                    "COc1cc(N(P)CCN(C)C)c(NC(=O)C=P)cc1Nc1cn(C(O)(NN)n2c(=O)c3ccccc3n(C)c2=O)[pH]1",
                    0.9499672499157653
                ],
                [
                    "COc1cc(N(P)CCN(C)C)c(NC(=O)C=P)cc1Nc1cn(C(N)(NN)n2c(=O)c3ccccc3n(C)c2=O)[pH]1",
                    0.9499672499157653
                ],
                [
                    "COc1cc(N(C)CCN(C)C)c(NC(=O)C=P)cc1Nc1cn(C2(n3c(=O)c4ccccc4n(C)c3=O)NN2N)[pH]1",
                    0.9499672499157653
                ],
                [
                    "COc1cc(N(C)CCN(C)C)c(NC(=O)C=P)cc1Nc1cn(C(O)(NN)n2c(=O)c3ccccc3n(C)c2=O)[pH]1",
                    0.9499672499157653
                ],
                [
                    "COc1cc(N(C)CCN(C)C)c(NC(=O)C=P)cc1Nc1cn(C(N)(NN)n2c(=O)c3ccccc3n(C)c2=O)[pH]1",
                    0.9499672499157653
                ],
                [
                    "CN(C)CCN(C)c1cc(OP)c(Nc2cn(C(O)(NN)n3c(=O)c4ccccc4n(C)c3=O)[pH]2)cc1NC(=O)C=P",
                    0.9499672499157653
                ],
                [
                    "CN(C)CCN(C)c1cc(OP)c(Nc2cn(C(N)(NN)n3c(=O)c4ccccc4n(C)c3=O)[pH]2)cc1NC(=O)C=P",
                    0.9499672499157653
                ],
                [
                    "CN(C)CCN(P)c1cc(OP)c(Nc2cn(C(N)(NN)n3c(=O)c4ccccc4n(C)c3=O)[pH]2)cc1NC(=O)C=P",
                    0.9498918445083472
                ],
                [
                    "CN(C)CCN(P)c1cc(OP)c(Nc2cn(C(O)(NN)n3c(=O)c4ccccc4n(C)c3=O)[pH]2)cc1NC(=O)C=P",
                    0.9495567817741464
                ],
                [
                    "COc1cc(N(C)CCN(C)C)c(NC(=O)C=P)cc1Nc1cn(C(N)(O)n2c(=O)c3ccccc3n(C)c2=O)[pH]1",
                    0.9489477790807018
                ],
                [
                    "COc1cc(N(C)CCN(C)C)c(NC(=O)C=P)cc1Nc1c[pH]n1C(N)(N)n1c(=O)c2ccccc2n(C)c1=O",
                    0.9488439779150348
                ],
                [
                    "COc1cc(N(P)CCN(C)C)c(NC(=O)C=P)cc1Nc1c[pH]n1C(O)(NN)n1c(=O)c2ccccc2n(C)c1=O",
                    0.9481765402582659
                ],
                [
                    "COc1cc(N(P)CCN(C)C)c(NC(=O)C=P)cc1Nc1c[pH]n1C(N)(NN)n1c(=O)c2ccccc2n(C)c1=O",
                    0.9481765402582659
                ],
                [
                    "COc1cc(N(C)CCN(C)C)c(NC(=O)C=P)cc1Nc1cn(C2(n3c(=O)c4ccccc4n(C)c3=O)NNN2)[pH]1",
                    0.9481765402582659
                ],
                [
                    "COc1cc(N(C)CCN(C)C)c(NC(=O)C=P)cc1Nc1c[pH]n1C1(n2c(=O)c3ccccc3n(C)c2=O)NN1N",
                    0.9481765402582659
                ],
                [
                    "COc1cc(N(C)CCN(C)C)c(NC(=O)C=P)cc1Nc1c[pH]n1C(O)(NN)n1c(=O)c2ccccc2n(C)c1=O",
                    0.9481765402582659
                ],
                [
                    "COc1cc(N(C)CCN(C)C)c(NC(=O)C=P)cc1Nc1c[pH]n1C(N)(NN)n1c(=O)c2ccccc2n(C)c1=O",
                    0.9481765402582659
                ],
                [
                    "CN(C)CCN(C)c1cc(OP)c(Nc2c[pH]n2C(O)(NN)n2c(=O)c3ccccc3n(C)c2=O)cc1NC(=O)C=P",
                    0.9481765402582659
                ],
                [
                    "CN(C)CCN(C)c1cc(OP)c(Nc2c[pH]n2C(N)(NN)n2c(=O)c3ccccc3n(C)c2=O)cc1NC(=O)C=P",
                    0.9481765402582659
                ],
                [
                    "CN(C)CCN(P)c1cc(OP)c(Nc2c[pH]n2C(N)(NN)n2c(=O)c3ccccc3n(C)c2=O)cc1NC(=O)C=P",
                    0.9481012769917389
                ],
                [
                    "COc1cc(N(CCN(C)C)C(N)(n2cc[pH]2)n2c(=O)c3ccccc3n(C)c2=O)c(NC(=O)C=P)cc1N",
                    0.9480249172183367
                ],
                [
                    "CN(C)CCN(C)c1cc(OC(N)(n2cc[pH]2)n2c(=O)c3ccccc3n(C)c2=O)c(N)cc1NC(=O)C=P",
                    0.9480249172183367
                ],
                [
                    "COc1cc(N(C)CCN(C)C)c(NC(=O)C=P)cc1Nc1cn(C(N)(ON)n2c(=O)c3ccccc3n(C)c2=O)[pH]1",
                    0.9479129661933207
                ],
                [
                    "COc1cc(N(P)CCN(C)C)c(NC(=O)C=P)cc1Nc1cn(C2(n3c(=O)c4ccccc4n(C)c3=O)NNN2)[pH]1",
                    0.9478141583754547
                ],
                [
                    "CN(C)CCN(C)c1cc(OP)c(Nc2cn(C3(n4c(=O)c5ccccc5n(C)c4=O)NNN3)[pH]2)cc1NC(=O)C=P",
                    0.9478141583754547
                ],
                [
                    "CN(C)CCN(P)c1cc(OP)c(Nc2c[pH]n2C(O)(NN)n2c(=O)c3ccccc3n(C)c2=O)cc1NC(=O)C=P",
                    0.9477668458583369
                ],
                [
                    "COc1cc(N(P)CCN(C)C)c(NC(=O)C=P)cc1Nc1cn(C2(n3c(=O)c4ccccc4n(C)c3=O)NN2N)[pH]1",
                    0.9477476077218775
                ],
                [
                    "CN(C)CCN(C)c1cc(OP)c(Nc2cn(C3(n4c(=O)c5ccccc5n(C)c4=O)NN3N)[pH]2)cc1NC(=O)C=P",
                    0.9477476077218775
                ],
                [
                    "COc1cc(N(C)CCN(C)C)c(NC(=O)C=P)cc1Nc1cn(C23NC2(N)n2c(=O)n3c(=O)c3ccccc32)[pH]1",
                    0.9471935933095155
                ],
                [
                    "COc1cc(N(C)CCN(C)C)c(NC(=O)C=P)cc1Nc1cn(C23NC2(O)n2c(=O)n3c(=O)c3ccccc32)[pH]1",
                    0.9471869333779763
                ],
                [
                    "COc1cc(N(C)CCN(C)C)c(NC(=O)C=P)cc1Nc1c[pH]n1C(N)(O)n1c(=O)c2ccccc2n(C)c1=O",
                    0.9471175916254011
                ],
                [
                    "COc1cc(N(C)CCN(C)C)c(NC(=O)C=P)cc1Nc1cn(C(O)(O)n2c(=O)c3ccccc3n(C)c2=O)[pH]1",
                    0.9469538979401106
                ],
                [
                    "COc1cc(N(C)CCN(C)C)c(NC(=O)C=P)cc1Nc1cn(C(O)(ON)n2c(=O)c3ccccc3n(C)c2=O)[pH]1",
                    0.9467320719868408
                ],
                [
                    "COc1cc(N(P)CCN(C)C)c(NC(=O)C=P)cc1Nc1cn(C2(n3c(=O)c4ccccc4n(C)c3=O)NC2(O)O)[pH]1",
                    0.9464025819929758
                ],
                [
                    "COc1cc(N(P)CCN(C)C)c(NC(=O)C=P)cc1Nc1cn(C2(n3c(=O)c4ccccc4n(C)c3=O)N(N)N2N)[pH]1",
                    0.9464025819929758
                ],
                [
                    "COc1cc(N(P)CCN(C)C)c(NC(=O)C=P)cc1Nc1cn(C2(n3c(=O)c4ccccc4n(C)c3=O)C(N)N2N)[pH]1",
                    0.9464025819929758
                ],
                [
                    "COc1cc(N(P)CCN(C)C)c(NC(=O)C=P)cc1Nc1cn(C(n2c(=O)c3ccccc3n(C)c2=O)C(N)(N)O)[pH]1",
                    0.9464025819929758
                ],
                [
                    "COc1cc(N(P)CCN(C)C)c(NC(=O)C=P)cc1Nc1cn(C(n2c(=O)c3ccccc3n(C)c2=O)C(N)(N)N)[pH]1",
                    0.9464025819929758
                ],
                [
                    "COc1cc(N(P)CCN(C)C)c(NC(=O)C=P)cc1Nc1cn(C(O)(N(N)N)n2c(=O)c3ccccc3n(C)c2=O)[pH]1",
                    0.9464025819929758
                ],
                [
                    "COc1cc(N(P)CCN(C)C)c(NC(=O)C=P)cc1Nc1cn(C(O)(C(N)O)n2c(=O)c3ccccc3n(C)c2=O)[pH]1",
                    0.9464025819929758
                ],
                [
                    "COc1cc(N(P)CCN(C)C)c(NC(=O)C=P)cc1Nc1cn(C(O)(C(N)N)n2c(=O)c3ccccc3n(C)c2=O)[pH]1",
                    0.9464025819929758
                ],
                [
                    "COc1cc(N(P)CCN(C)C)c(NC(=O)C=P)cc1Nc1cn(C(O)(C(N)=O)n2c(=O)c3ccccc3n(C)c2=O)[pH]1",
                    0.9464025819929758
                ],
                [
                    "COc1cc(N(P)CCN(C)C)c(NC(=O)C=P)cc1Nc1cn(C(N)(N(N)O)n2c(=O)c3ccccc3n(C)c2=O)[pH]1",
                    0.9464025819929758
                ],
                [
                    "COc1cc(N(P)CCN(C)C)c(NC(=O)C=P)cc1Nc1cn(C(N)(N(N)N)n2c(=O)c3ccccc3n(C)c2=O)[pH]1",
                    0.9464025819929758
                ],
                [
                    "COc1cc(N(P)CCN(C)C)c(NC(=O)C=P)cc1Nc1cn(C(N)(C(O)O)n2c(=O)c3ccccc3n(C)c2=O)[pH]1",
                    0.9464025819929758
                ],
                [
                    "COc1cc(N(P)CCN(C)C)c(NC(=O)C=P)cc1Nc1cn(C(N)(C(N)O)n2c(=O)c3ccccc3n(C)c2=O)[pH]1",
                    0.9464025819929758
                ],
                [
                    "COc1cc(N(P)CCN(C)C)c(NC(=O)C=P)cc1Nc1cn(C(N)(C(N)N)n2c(=O)c3ccccc3n(C)c2=O)[pH]1",
                    0.9464025819929758
                ],
                [
                    "COc1cc(N(P)CCN(C)C)c(NC(=O)C=P)cc1Nc1cn(C(N)(C(N)=O)n2c(=O)c3ccccc3n(C)c2=O)[pH]1",
                    0.9464025819929758
                ],
                [
                    "COc1cc(N(C)CCN(C)C)c(NC(=O)C=P)cc1Nc1cn(C2(n3c(=O)c4ccccc4n(C)c3=O)OC2(O)O)[pH]1",
                    0.9464025819929758
                ],
                [
                    "COc1cc(N(C)CCN(C)C)c(NC(=O)C=P)cc1Nc1cn(C2(n3c(=O)c4ccccc4n(C)c3=O)OC2(N)O)[pH]1",
                    0.9464025819929758
                ],
                [
                    "COc1cc(N(C)CCN(C)C)c(NC(=O)C=P)cc1Nc1cn(C2(n3c(=O)c4ccccc4n(C)c3=O)OC2(N)N)[pH]1",
                    0.9464025819929758
                ],
                [
                    "COc1cc(N(C)CCN(C)C)c(NC(=O)C=P)cc1Nc1cn(C2(n3c(=O)c4ccccc4n(C)c3=O)NC2(O)O)[pH]1",
                    0.9464025819929758
                ],
                [
                    "COc1cc(N(C)CCN(C)C)c(NC(=O)C=P)cc1Nc1cn(C2(n3c(=O)c4ccccc4n(C)c3=O)NC2(N)O)[pH]1",
                    0.9464025819929758
                ],
                [
                    "COc1cc(N(C)CCN(C)C)c(NC(=O)C=P)cc1Nc1cn(C2(n3c(=O)c4ccccc4n(C)c3=O)NC2(N)N)[pH]1",
                    0.9464025819929758
                ],
                [
                    "COc1cc(N(C)CCN(C)C)c(NC(=O)C=P)cc1Nc1cn(C2(n3c(=O)c4ccccc4n(C)c3=O)N(N)N2N)[pH]1",
                    0.9464025819929758
                ],
                [
                    "COc1cc(N(C)CCN(C)C)c(NC(=O)C=P)cc1Nc1cn(C2(n3c(=O)c4ccccc4n(C)c3=O)C(O)N2N)[pH]1",
                    0.9464025819929758
                ],
                [
                    "COc1cc(N(C)CCN(C)C)c(NC(=O)C=P)cc1Nc1cn(C2(n3c(=O)c4ccccc4n(C)c3=O)C(N)N2N)[pH]1",
                    0.9464025819929758
                ],
                [
                    "COc1cc(N(C)CCN(C)C)c(NC(=O)C=P)cc1Nc1cn(C(n2c(=O)c3ccccc3n(C)c2=O)C(O)(O)O)[pH]1",
                    0.9464025819929758
                ],
                [
                    "COc1cc(N(C)CCN(C)C)c(NC(=O)C=P)cc1Nc1cn(C(n2c(=O)c3ccccc3n(C)c2=O)C(N)(N)N)[pH]1",
                    0.9464025819929758
                ],
                [
                    "COc1cc(N(C)CCN(C)C)c(NC(=O)C=P)cc1Nc1cn(C(O)(N(N)O)n2c(=O)c3ccccc3n(C)c2=O)[pH]1",
                    0.9464025819929758
                ],
                [
                    "COc1cc(N(C)CCN(C)C)c(NC(=O)C=P)cc1Nc1cn(C(O)(N(N)N)n2c(=O)c3ccccc3n(C)c2=O)[pH]1",
                    0.9464025819929758
                ],
                [
                    "COc1cc(N(C)CCN(C)C)c(NC(=O)C=P)cc1Nc1cn(C(O)(C(N)O)n2c(=O)c3ccccc3n(C)c2=O)[pH]1",
                    0.9464025819929758
                ],
                [
                    "COc1cc(N(C)CCN(C)C)c(NC(=O)C=P)cc1Nc1cn(C(O)(C(N)N)n2c(=O)c3ccccc3n(C)c2=O)[pH]1",
                    0.9464025819929758
                ],
                [
                    "COc1cc(N(C)CCN(C)C)c(NC(=O)C=P)cc1Nc1cn(C(O)(C(N)=O)n2c(=O)c3ccccc3n(C)c2=O)[pH]1",
                    0.9464025819929758
                ],
                [
                    "COc1cc(N(C)CCN(C)C)c(NC(=O)C=P)cc1Nc1cn(C(N)(N(N)O)n2c(=O)c3ccccc3n(C)c2=O)[pH]1",
                    0.9464025819929758
                ],
                [
                    "COc1cc(N(C)CCN(C)C)c(NC(=O)C=P)cc1Nc1cn(C(N)(N(N)N)n2c(=O)c3ccccc3n(C)c2=O)[pH]1",
                    0.9464025819929758
                ],
                [
                    "COc1cc(N(C)CCN(C)C)c(NC(=O)C=P)cc1Nc1cn(C(N)(C(O)O)n2c(=O)c3ccccc3n(C)c2=O)[pH]1",
                    0.9464025819929758
                ],
                [
                    "COc1cc(N(C)CCN(C)C)c(NC(=O)C=P)cc1Nc1cn(C(N)(C(N)O)n2c(=O)c3ccccc3n(C)c2=O)[pH]1",
                    0.9464025819929758
                ],
                [
                    "COc1cc(N(C)CCN(C)C)c(NC(=O)C=P)cc1Nc1cn(C(N)(C(N)N)n2c(=O)c3ccccc3n(C)c2=O)[pH]1",
                    0.9464025819929758
                ],
                [
                    "COc1cc(N(C)CCN(C)C)c(NC(=O)C=P)cc1Nc1cn(C(N)(C(N)=O)n2c(=O)c3ccccc3n(C)c2=O)[pH]1",
                    0.9464025819929758
                ],
                [
                    "CN(C)CCN(P)c1cc(OP)c(Nc2cn(C3(n4c(=O)c5ccccc5n(C)c4=O)NC3(O)O)[pH]2)cc1NC(=O)C=P",
                    0.9464025819929758
                ],
                [
                    "CN(C)CCN(P)c1cc(OP)c(Nc2cn(C3(n4c(=O)c5ccccc5n(C)c4=O)NC3(N)O)[pH]2)cc1NC(=O)C=P",
                    0.9464025819929758
                ],
                [
                    "CN(C)CCN(P)c1cc(OP)c(Nc2cn(C3(n4c(=O)c5ccccc5n(C)c4=O)NC3(N)N)[pH]2)cc1NC(=O)C=P",
                    0.9464025819929758
                ],
                [
                    "CN(C)CCN(P)c1cc(OP)c(Nc2cn(C3(n4c(=O)c5ccccc5n(C)c4=O)N(N)N3N)[pH]2)cc1NC(=O)C=P",
                    0.9464025819929758
                ],
                [
                    "CN(C)CCN(P)c1cc(OP)c(Nc2cn(C(O)(N(N)N)n3c(=O)c4ccccc4n(C)c3=O)[pH]2)cc1NC(=O)C=P",
                    0.9464025819929758
                ],
                [
                    "CN(C)CCN(P)c1cc(OP)c(Nc2cn(C(O)(C(O)O)n3c(=O)c4ccccc4n(C)c3=O)[pH]2)cc1NC(=O)C=P",
                    0.9464025819929758
                ],
                [
                    "CN(C)CCN(P)c1cc(OP)c(Nc2cn(C(O)(C(N)O)n3c(=O)c4ccccc4n(C)c3=O)[pH]2)cc1NC(=O)C=P",
                    0.9464025819929758
                ],
                [
                    "CN(C)CCN(P)c1cc(OP)c(Nc2cn(C(O)(C(N)N)n3c(=O)c4ccccc4n(C)c3=O)[pH]2)cc1NC(=O)C=P",
                    0.9464025819929758
                ],
                [
                    "CN(C)CCN(P)c1cc(OP)c(Nc2cn(C(N)(N(N)N)n3c(=O)c4ccccc4n(C)c3=O)[pH]2)cc1NC(=O)C=P",
                    0.9464025819929758
                ],
                [
                    "CN(C)CCN(P)c1cc(OP)c(Nc2cn(C(N)(C(O)O)n3c(=O)c4ccccc4n(C)c3=O)[pH]2)cc1NC(=O)C=P",
                    0.9464025819929758
                ],
                [
                    "CN(C)CCN(P)c1cc(OP)c(Nc2cn(C(N)(C(N)O)n3c(=O)c4ccccc4n(C)c3=O)[pH]2)cc1NC(=O)C=P",
                    0.9464025819929758
                ],
                [
                    "CN(C)CCN(P)c1cc(OP)c(Nc2cn(C(N)(C(N)N)n3c(=O)c4ccccc4n(C)c3=O)[pH]2)cc1NC(=O)C=P",
                    0.9464025819929758
                ],
                [
                    "CN(C)CCN(C)c1cc(OP)c(Nc2cn(C3(n4c(=O)c5ccccc5n(C)c4=O)NC3(O)O)[pH]2)cc1NC(=O)C=P",
                    0.9464025819929758
                ],
                [
                    "CN(C)CCN(C)c1cc(OP)c(Nc2cn(C3(n4c(=O)c5ccccc5n(C)c4=O)NC3(N)O)[pH]2)cc1NC(=O)C=P",
                    0.9464025819929758
                ],
                [
                    "CN(C)CCN(C)c1cc(OP)c(Nc2cn(C3(n4c(=O)c5ccccc5n(C)c4=O)NC3(N)N)[pH]2)cc1NC(=O)C=P",
                    0.9464025819929758
                ],
                [
                    "CN(C)CCN(C)c1cc(OP)c(Nc2cn(C3(n4c(=O)c5ccccc5n(C)c4=O)N(N)N3N)[pH]2)cc1NC(=O)C=P",
                    0.9464025819929758
                ],
                [
                    "CN(C)CCN(C)c1cc(OP)c(Nc2cn(C3(n4c(=O)c5ccccc5n(C)c4=O)C(O)N3N)[pH]2)cc1NC(=O)C=P",
                    0.9464025819929758
                ],
                [
                    "CN(C)CCN(C)c1cc(OP)c(Nc2cn(C3(n4c(=O)c5ccccc5n(C)c4=O)C(N)N3N)[pH]2)cc1NC(=O)C=P",
                    0.9464025819929758
                ],
                [
                    "CN(C)CCN(C)c1cc(OP)c(Nc2cn(C(n3c(=O)c4ccccc4n(C)c3=O)C(N)(O)O)[pH]2)cc1NC(=O)C=P",
                    0.9464025819929758
                ],
                [
                    "CN(C)CCN(C)c1cc(OP)c(Nc2cn(C(n3c(=O)c4ccccc4n(C)c3=O)C(N)(N)O)[pH]2)cc1NC(=O)C=P",
                    0.9464025819929758
                ],
                [
                    "CN(C)CCN(C)c1cc(OP)c(Nc2cn(C(n3c(=O)c4ccccc4n(C)c3=O)C(N)(N)N)[pH]2)cc1NC(=O)C=P",
                    0.9464025819929758
                ],
                [
                    "CN(C)CCN(C)c1cc(OP)c(Nc2cn(C(O)(N(N)N)n3c(=O)c4ccccc4n(C)c3=O)[pH]2)cc1NC(=O)C=P",
                    0.9464025819929758
                ],
                [
                    "CN(C)CCN(C)c1cc(OP)c(Nc2cn(C(O)(C(O)O)n3c(=O)c4ccccc4n(C)c3=O)[pH]2)cc1NC(=O)C=P",
                    0.9464025819929758
                ],
                [
                    "CN(C)CCN(C)c1cc(OP)c(Nc2cn(C(O)(C(N)N)n3c(=O)c4ccccc4n(C)c3=O)[pH]2)cc1NC(=O)C=P",
                    0.9464025819929758
                ],
                [
                    "CN(C)CCN(C)c1cc(OP)c(Nc2cn(C(O)(C(N)=O)n3c(=O)c4ccccc4n(C)c3=O)[pH]2)cc1NC(=O)C=P",
                    0.9464025819929758
                ],
                [
                    "CN(C)CCN(C)c1cc(OP)c(Nc2cn(C(N)(N(N)O)n3c(=O)c4ccccc4n(C)c3=O)[pH]2)cc1NC(=O)C=P",
                    0.9464025819929758
                ],
                [
                    "CN(C)CCN(C)c1cc(OP)c(Nc2cn(C(N)(N(N)N)n3c(=O)c4ccccc4n(C)c3=O)[pH]2)cc1NC(=O)C=P",
                    0.9464025819929758
                ],
                [
                    "CN(C)CCN(C)c1cc(OP)c(Nc2cn(C(N)(C(O)O)n3c(=O)c4ccccc4n(C)c3=O)[pH]2)cc1NC(=O)C=P",
                    0.9464025819929758
                ],
                [
                    "CN(C)CCN(C)c1cc(OP)c(Nc2cn(C(N)(C(N)O)n3c(=O)c4ccccc4n(C)c3=O)[pH]2)cc1NC(=O)C=P",
                    0.9464025819929758
                ]
            ],
            "execution_time": 1015636.2755541801,
            "number_scoring_function_calls": 22776472,
            "metadata": {
                "top_1": 0.9506775013980457,
                "top_10": 0.9499896877090898,
                "top_100": 0.9471180991160363,
                "internal_similarity_max": 0.926829268292683,
                "internal_similarity_mean": 0.6498224455736006,
                "internal_similarity_histogram_density": [
                    [
                        0.1,
                        0.0,
                        0.0,
                        0.0,
                        0.28,
                        2.535999999999998,
                        4.050000000000001,
                        2.0720000000000005,
                        0.8560000000000002,
                        0.10600000000000002
                    ]
                ],
                "internal_similarity_histogram_bins": [
                    [
                        0.0,
                        0.1,
                        0.2,
                        0.30000000000000004,
                        0.4,
                        0.5,
                        0.6000000000000001,
                        0.7000000000000001,
                        0.8,
                        0.9,
                        1.0
                    ]
                ]
            }
        },
        {
            "benchmark_name": "Fexofenadine MPO",
            "score": 0.9474284097885679,
            "optimized_molecules": [
                [
                    "C[SH](C)(O)(C(=O)O)c1c#cc(OCCCN2CCC(C(O)(c3c#cc#cc3)c3cc#ccn3)CC2)cc1",
                    0.9520875238867256
                ],
                [
                    "C[SH](C)(O)(C(=O)O)c1ccc(OCCCN2CCC(C(O)(c3c#cc#cc3)c3cc#ccn3)CC2)cc1",
                    0.9489004278036174
                ],
                [
                    "C[SH](C)(O)(C(=O)O)c1c#cc(OCCCN2CCC(C(O)(c3cc#ccc3)c3cc#ccn3)CC2)cc1",
                    0.9489004278036174
                ],
                [
                    "C[SH](C)(O)(C(=O)O)c1c#cc(OCCCN2CCC(C(O)(c3c#cccc3)c3cc#ccn3)CC2)cc1",
                    0.9489004278036174
                ],
                [
                    "C[SH](C)(O)(C(=O)O)c1c#cc(OCCCN2CCC(C(O)(c3c#cc#cc3)c3ccccn3)CC2)cc1",
                    0.9489004278036174
                ],
                [
                    "CS(C)(=CO)(C(=O)O)c1c#cc(OCCCN2CCC(C(O)(c3c#cc#cc3)c3cc#ccn3)CC2)cc1",
                    0.9450259325637513
                ],
                [
                    "CS1(C)(O)(c2ccc(OCCCN3CCC(C(O)(c4ccccc4)c4cc#ccn4)CC3)cc2)C(=O)C1O",
                    0.944451797590986
                ],
                [
                    "CS1(C)(O)(c2ccc(OCCCN3CCC(C(O)(c4cc#ccc4)c4ccccn4)CC3)cc2)C(=O)C1O",
                    0.944451797590986
                ],
                [
                    "CS1(C)(O)(c2ccc(OCCCN3CCC(C(O)(c4cc#ccc4)c4cc#ccn4)CC3)cc2)C(=O)C1O",
                    0.944451797590986
                ],
                [
                    "CS1(C)(O)(c2ccc(OCCCN3CCC(C(O)(c4c#cccc4)c4ccccn4)CC3)cc2)C(=O)C1O",
                    0.944451797590986
                ],
                [
                    "CS1(C)(O)(c2ccc(OCCCN3CCC(C(O)(c4c#cccc4)c4cc#ccn4)CC3)cc2)C(=O)C1O",
                    0.944451797590986
                ],
                [
                    "CS1(C)(O)(c2ccc(OCCCN3CCC(C(O)(c4c#cc#cc4)c4ccccn4)CC3)cc2)C(=O)C1O",
                    0.944451797590986
                ],
                [
                    "CS1(C)(O)(c2ccc(OCCCN3CCC(C(O)(c4c#cc#cc4)c4cc#ccn4)CC3)cc2)C(=O)C1O",
                    0.944451797590986
                ],
                [
                    "CS1(C)(O)(c2c#cc(OCCCN3CCC(C(O)(c4ccccc4)c4ccccn4)CC3)cc2)C(=O)C1O",
                    0.944451797590986
                ],
                [
                    "CS1(C)(O)(c2c#cc(OCCCN3CCC(C(O)(c4ccccc4)c4cc#ccn4)CC3)cc2)C(=O)C1O",
                    0.944451797590986
                ],
                [
                    "CS1(C)(O)(c2c#cc(OCCCN3CCC(C(O)(c4cc#ccc4)c4ccccn4)CC3)cc2)C(=O)C1O",
                    0.944451797590986
                ],
                [
                    "CS1(C)(O)(c2c#cc(OCCCN3CCC(C(O)(c4cc#ccc4)c4cc#ccn4)CC3)cc2)C(=O)C1O",
                    0.944451797590986
                ],
                [
                    "CS1(C)(O)(c2c#cc(OCCCN3CCC(C(O)(c4c#cccc4)c4ccccn4)CC3)cc2)C(=O)C1O",
                    0.944451797590986
                ],
                [
                    "CS1(C)(O)(c2c#cc(OCCCN3CCC(C(O)(c4c#cccc4)c4cc#ccn4)CC3)cc2)C(=O)C1O",
                    0.944451797590986
                ],
                [
                    "CS1(C)(O)(c2c#cc(OCCCN3CCC(C(O)(c4c#cc#cc4)c4ccccn4)CC3)cc2)C(=O)C1O",
                    0.944451797590986
                ],
                [
                    "CS1(C)(O)(c2c#cc(OCCCN3CCC(C(O)(c4c#cc#cc4)c4cc#ccn4)CC3)cc2)C(=O)C1O",
                    0.944451797590986
                ],
                [
                    "CS(C)(O)(O)(C(=O)O)c1c#cc(OCCCN2CCC(C(O)(c3c#cc#cc3)c3cc#ccn3)CC2)cc1",
                    0.9443972249020816
                ],
                [
                    "CS(C)(C=O)(=C(O)O)c1ccc(OCCCN2CCC(C(O)(c3c#cc#cc3)c3cc#ccn3)CC2)cc1",
                    0.9436001724243764
                ],
                [
                    "CS(C)(C=O)(=C(O)O)c1c#cc(OCCCN2CCC(C(O)(c3cc#ccc3)c3cc#ccn3)CC2)cc1",
                    0.9436001724243764
                ],
                [
                    "CS(C)(C=O)(=C(O)O)c1c#cc(OCCCN2CCC(C(O)(c3c#cccc3)c3cc#ccn3)CC2)cc1",
                    0.9436001724243764
                ],
                [
                    "CS(C)(C=O)(=C(O)O)c1c#cc(OCCCN2CCC(C(O)(c3c#cc#cc3)c3ccccn3)CC2)cc1",
                    0.9436001724243764
                ],
                [
                    "CS(C)(C=O)(=C(O)O)c1c#cc(OCCCN2CCC(C(O)(c3c#cc#cc3)c3cc#ccn3)CC2)cc1",
                    0.9436001724243764
                ],
                [
                    "CS(C)(C=O)(=C(O)O)c1ccc(OCCCN2CCC(C(O)(c3cc#ccc3)c3cc#ccn3)CC2)cc1",
                    0.9431789336501406
                ],
                [
                    "CS(C)(C=O)(=C(O)O)c1c#cc(OCCCN2CCC(C(O)(c3ccccc3)c3cc#ccn3)CC2)cc1",
                    0.9431789336501406
                ],
                [
                    "CS(C)(C=O)(=C(O)O)c1c#cc(OCCCN2CCC(C(O)(c3cc#ccc3)c3ccccn3)CC2)cc1",
                    0.9431789336501406
                ],
                [
                    "CS(C)(C=O)(=C(O)O)c1c#cc(OCCCN2CCC(C(O)(c3c#cccc3)c3ccccn3)CC2)cc1",
                    0.9431789336501406
                ],
                [
                    "CS(C)(C=O)(=C(O)O)c1ccc(OCCCN2CCC(C(O)(c3c#cccc3)c3cc#ccn3)CC2)cc1",
                    0.9431789336501405
                ],
                [
                    "CS(C)(C=O)(=C(O)O)c1ccc(OCCCN2CCC(C(O)(c3c#cc#cc3)c3ccccn3)CC2)cc1",
                    0.9431789336501405
                ],
                [
                    "CS(C)(O)(=C(O)C=O)c1ccc(OCCCN2CCC(C(O)(c3c#cc#cc3)c3cc#ccn3)CC2)cc1",
                    0.9427470072463277
                ],
                [
                    "CS(C)(O)(=C(O)C=O)c1c#cc(OCCCN2CCC(C(O)(c3cc#ccc3)c3cc#ccn3)CC2)cc1",
                    0.9427470072463277
                ],
                [
                    "CS(C)(O)(=C(O)C=O)c1c#cc(OCCCN2CCC(C(O)(c3c#cccc3)c3cc#ccn3)CC2)cc1",
                    0.9427470072463277
                ],
                [
                    "CS(C)(O)(=C(O)C=O)c1c#cc(OCCCN2CCC(C(O)(c3c#cc#cc3)c3ccccn3)CC2)cc1",
                    0.9427470072463277
                ],
                [
                    "CS(C)(O)(=C(O)C=O)c1c#cc(OCCCN2CCC(C(O)(c3c#cc#cc3)c3cc#ccn3)CC2)cc1",
                    0.9427470072463277
                ],
                [
                    "CS1(C)(O)(c2ccc(OCCCN3CCC(C(O)(c4cc#ccc4)c4cc#ccn4)CC3)cc2)C(=O)CC1O",
                    0.9427104737447508
                ],
                [
                    "CS1(C)(O)(c2ccc(OCCCN3CCC(C(O)(c4c#cccc4)c4cc#ccn4)CC3)cc2)C(=O)CC1O",
                    0.9427104737447508
                ],
                [
                    "CS1(C)(O)(c2ccc(OCCCN3CCC(C(O)(c4c#cc#cc4)c4ccccn4)CC3)cc2)C(=O)CC1O",
                    0.9427104737447508
                ],
                [
                    "CS1(C)(O)(c2ccc(OCCCN3CCC(C(O)(c4c#cc#cc4)c4cc#ccn4)CC3)cc2)C(=O)CC1O",
                    0.9427104737447508
                ],
                [
                    "CS1(C)(O)(c2c#cc(OCCCN3CCC(C(O)(c4ccccc4)c4cc#ccn4)CC3)cc2)C(=O)CC1O",
                    0.9427104737447508
                ],
                [
                    "CS1(C)(O)(c2c#cc(OCCCN3CCC(C(O)(c4cc#ccc4)c4ccccn4)CC3)cc2)C(=O)CC1O",
                    0.9427104737447508
                ],
                [
                    "CS1(C)(O)(c2c#cc(OCCCN3CCC(C(O)(c4cc#ccc4)c4cc#ccn4)CC3)cc2)C(=O)CC1O",
                    0.9427104737447508
                ],
                [
                    "CS1(C)(O)(c2c#cc(OCCCN3CCC(C(O)(c4c#cccc4)c4ccccn4)CC3)cc2)C(=O)CC1O",
                    0.9427104737447508
                ],
                [
                    "CS1(C)(O)(c2c#cc(OCCCN3CCC(C(O)(c4c#cccc4)c4cc#ccn4)CC3)cc2)C(=O)CC1O",
                    0.9427104737447508
                ],
                [
                    "CS1(C)(O)(c2c#cc(OCCCN3CCC(C(O)(c4c#cc#cc4)c4ccccn4)CC3)cc2)C(=O)CC1O",
                    0.9427104737447508
                ],
                [
                    "CS1(C)(O)(c2c#cc(OCCCN3CCC(C(O)(c4c#cc#cc4)c4cc#ccn4)CC3)cc2)C(=O)CC1O",
                    0.9427104737447508
                ],
                [
                    "CS1(C)(O)(c2c#cc(OCCCN3CCC(C(O)(c4c#cc#cc4)c4cc#ccn4)CC3)cc2)C(=O)C=C1O",
                    0.9427104737447508
                ],
                [
                    "CS(C)(O)(=C(O)C=O)c1ccc(OCCCN2CCC(C(O)(c3cc#ccc3)c3cc#ccn3)CC2)cc1",
                    0.9426963262781423
                ],
                [
                    "CS(C)(O)(=C(O)C=O)c1ccc(OCCCN2CCC(C(O)(c3c#cccc3)c3cc#ccn3)CC2)cc1",
                    0.9426963262781423
                ],
                [
                    "CS(C)(O)(=C(O)C=O)c1ccc(OCCCN2CCC(C(O)(c3c#cc#cc3)c3ccccn3)CC2)cc1",
                    0.9426963262781423
                ],
                [
                    "CS(C)(O)(=C(O)C=O)c1c#cc(OCCCN2CCC(C(O)(c3ccccc3)c3cc#ccn3)CC2)cc1",
                    0.9426963262781423
                ],
                [
                    "CS(C)(O)(=C(O)C=O)c1c#cc(OCCCN2CCC(C(O)(c3cc#ccc3)c3ccccn3)CC2)cc1",
                    0.9426963262781423
                ],
                [
                    "CS(C)(O)(=C(O)C=O)c1c#cc(OCCCN2CCC(C(O)(c3c#cccc3)c3ccccn3)CC2)cc1",
                    0.9426963262781423
                ],
                [
                    "C[SH]1(C)(c2ccc(OCCCN3CCC(C(O)(c4ccccc4)c4ccccn4)CC3)cc2)C(=O)C1(O)O",
                    0.9421752987936594
                ],
                [
                    "C[SH]1(C)(c2ccc(OCCCN3CCC(C(O)(c4ccccc4)c4cc#ccn4)CC3)cc2)C(=O)C1(O)O",
                    0.9421752987936594
                ],
                [
                    "C[SH]1(C)(c2ccc(OCCCN3CCC(C(O)(c4cc#ccc4)c4ccccn4)CC3)cc2)C(=O)C1(O)O",
                    0.9421752987936594
                ],
                [
                    "C[SH]1(C)(c2ccc(OCCCN3CCC(C(O)(c4cc#ccc4)c4cc#ccn4)CC3)cc2)C(=O)C1(O)O",
                    0.9421752987936594
                ],
                [
                    "C[SH]1(C)(c2ccc(OCCCN3CCC(C(O)(c4c#cccc4)c4ccccn4)CC3)cc2)C(=O)C1(O)O",
                    0.9421752987936594
                ],
                [
                    "C[SH]1(C)(c2ccc(OCCCN3CCC(C(O)(c4c#cccc4)c4cc#ccn4)CC3)cc2)C(=O)C1(O)O",
                    0.9421752987936594
                ],
                [
                    "C[SH]1(C)(c2ccc(OCCCN3CCC(C(O)(c4c#cc#cc4)c4ccccn4)CC3)cc2)C(=O)C1(O)O",
                    0.9421752987936594
                ],
                [
                    "C[SH]1(C)(c2ccc(OCCCN3CCC(C(O)(c4c#cc#cc4)c4cc#ccn4)CC3)cc2)C(=O)C1(O)O",
                    0.9421752987936594
                ],
                [
                    "C[SH]1(C)(c2c#cc(OCCCN3CCC(C(O)(c4ccccc4)c4ccccn4)CC3)cc2)C(=O)C1(O)O",
                    0.9421752987936594
                ],
                [
                    "C[SH]1(C)(c2c#cc(OCCCN3CCC(C(O)(c4ccccc4)c4cc#ccn4)CC3)cc2)C(=O)C1(O)O",
                    0.9421752987936594
                ],
                [
                    "C[SH]1(C)(c2c#cc(OCCCN3CCC(C(O)(c4cc#ccc4)c4ccccn4)CC3)cc2)C(=O)C1(O)O",
                    0.9421752987936594
                ],
                [
                    "C[SH]1(C)(c2c#cc(OCCCN3CCC(C(O)(c4cc#ccc4)c4cc#ccn4)CC3)cc2)C(=O)C1(O)O",
                    0.9421752987936594
                ],
                [
                    "C[SH]1(C)(c2c#cc(OCCCN3CCC(C(O)(c4c#cccc4)c4ccccn4)CC3)cc2)C(=O)C1(O)O",
                    0.9421752987936594
                ],
                [
                    "C[SH]1(C)(c2c#cc(OCCCN3CCC(C(O)(c4c#cccc4)c4cc#ccn4)CC3)cc2)C(=O)C1(O)O",
                    0.9421752987936594
                ],
                [
                    "C[SH]1(C)(c2c#cc(OCCCN3CCC(C(O)(c4c#cc#cc4)c4ccccn4)CC3)cc2)C(=O)C1(O)O",
                    0.9421752987936594
                ],
                [
                    "C[SH]1(C)(c2c#cc(OCCCN3CCC(C(O)(c4c#cc#cc4)c4cc#ccn4)CC3)cc2)C(=O)C1(O)O",
                    0.9421752987936594
                ],
                [
                    "C[SH](C)(C=O)(C(=O)O)c1ccc(OCCCN2CCC(C(O)(c3c#cc#cc3)c3cc#ccn3)CC2)cc1",
                    0.9421752987936594
                ],
                [
                    "C[SH](C)(C=O)(C(=O)O)c1c#cc(OCCCN2CCC(C(O)(c3cc#ccc3)c3cc#ccn3)CC2)cc1",
                    0.9421752987936594
                ],
                [
                    "C[SH](C)(C=O)(C(=O)O)c1c#cc(OCCCN2CCC(C(O)(c3c#cccc3)c3cc#ccn3)CC2)cc1",
                    0.9421752987936594
                ],
                [
                    "C[SH](C)(C=O)(C(=O)O)c1c#cc(OCCCN2CCC(C(O)(c3c#cc#cc3)c3ccccn3)CC2)cc1",
                    0.9421752987936594
                ],
                [
                    "C[SH](C)(C=O)(C(=O)O)c1c#cc(OCCCN2CCC(C(O)(c3c#cc#cc3)c3cc#ccn3)CC2)cc1",
                    0.9421752987936594
                ],
                [
                    "C[SH](C)(C=N)(C(=O)O)c1c#cc(OCCCN2CCC(C(O)(c3c#cc#cc3)c3cc#ccn3)CC2)cc1",
                    0.9421752987936594
                ],
                [
                    "CS(C)(=CN)(C(=O)O)c1ccc(OCCCN2CCC(C(O)(c3c#cc#cc3)c3cc#ccn3)CC2)cc1",
                    0.9421752987936594
                ],
                [
                    "CS(C)(=CN)(C(=O)O)c1c#cc(OCCCN2CCC(C(O)(c3cc#ccc3)c3cc#ccn3)CC2)cc1",
                    0.9421752987936594
                ],
                [
                    "CS(C)(=CN)(C(=O)O)c1c#cc(OCCCN2CCC(C(O)(c3c#cccc3)c3cc#ccn3)CC2)cc1",
                    0.9421752987936594
                ],
                [
                    "CS(C)(=CN)(C(=O)O)c1c#cc(OCCCN2CCC(C(O)(c3c#cc#cc3)c3ccccn3)CC2)cc1",
                    0.9421752987936594
                ],
                [
                    "CS(C)(=CN)(C(=O)O)c1c#cc(OCCCN2CCC(C(O)(c3c#cc#cc3)c3cc#ccn3)CC2)cc1",
                    0.9421752987936594
                ],
                [
                    "C[SH](C)(N)(C(=O)O)c1ccc(OCCCN2CCC(C(O)(c3cc#ccc3)c3cc#ccn3)CC2)cc1",
                    0.9419065529934212
                ],
                [
                    "C[SH](C)(N)(C(=O)O)c1ccc(OCCCN2CCC(C(O)(c3c#cccc3)c3cc#ccn3)CC2)cc1",
                    0.9419065529934212
                ],
                [
                    "C[SH](C)(N)(C(=O)O)c1ccc(OCCCN2CCC(C(O)(c3c#cc#cc3)c3ccccn3)CC2)cc1",
                    0.9419065529934212
                ],
                [
                    "C[SH](C)(N)(C(=O)O)c1ccc(OCCCN2CCC(C(O)(c3c#cc#cc3)c3cc#ccn3)CC2)cc1",
                    0.9419065529934212
                ],
                [
                    "C[SH](C)(N)(C(=O)O)c1c#cc(OCCCN2CCC(C(O)(c3ccccc3)c3cc#ccn3)CC2)cc1",
                    0.9419065529934212
                ],
                [
                    "C[SH](C)(N)(C(=O)O)c1c#cc(OCCCN2CCC(C(O)(c3cc#ccc3)c3cc#ccn3)CC2)cc1",
                    0.9419065529934212
                ],
                [
                    "C[SH](C)(N)(C(=O)O)c1c#cc(OCCCN2CCC(C(O)(c3c#cccc3)c3ccccn3)CC2)cc1",
                    0.9419065529934212
                ],
                [
                    "C[SH](C)(N)(C(=O)O)c1c#cc(OCCCN2CCC(C(O)(c3c#cccc3)c3cc#ccn3)CC2)cc1",
                    0.9419065529934212
                ],
                [
                    "C[SH](C)(N)(C(=O)O)c1c#cc(OCCCN2CCC(C(O)(c3c#cc#cc3)c3ccccn3)CC2)cc1",
                    0.9419065529934212
                ],
                [
                    "CS(C)(=O)(C(=O)O)c1ccc(OCCCN2CCC(C(O)(c3cc#ccc3)c3cc#ccn3)CC2)cc1",
                    0.9419065529934212
                ],
                [
                    "CS(C)(=O)(C(=O)O)c1ccc(OCCCN2CCC(C(O)(c3c#cccc3)c3cc#ccn3)CC2)cc1",
                    0.9419065529934212
                ],
                [
                    "CS(C)(=O)(C(=O)O)c1c#cc(OCCCN2CCC(C(O)(c3ccccc3)c3cc#ccn3)CC2)cc1",
                    0.9419065529934212
                ],
                [
                    "CS(C)(=O)(C(=O)O)c1c#cc(OCCCN2CCC(C(O)(c3cc#ccc3)c3cc#ccn3)CC2)cc1",
                    0.9419065529934212
                ],
                [
                    "CS(C)(=O)(C(=O)O)c1c#cc(OCCCN2CCC(C(O)(c3c#cccc3)c3ccccn3)CC2)cc1",
                    0.9419065529934212
                ],
                [
                    "CS(C)(=O)(C(=O)O)c1c#cc(OCCCN2CCC(C(O)(c3c#cc#cc3)c3ccccn3)CC2)cc1",
                    0.9419065529934212
                ],
                [
                    "CS(C)(=O)(C(=O)O)c1c#cc(OCCCN2CCC(C(O)(c3c#cc#cc3)c3cc#ccn3)CC2)cc1",
                    0.9419065529934212
                ],
                [
                    "CS(C)(=N)(C(=O)O)c1c#cc(OCCCN2CCC(C(O)(c3c#cc#cc3)c3cc#ccn3)CC2)cc1",
                    0.9419065529934212
                ]
            ],
            "execution_time": 1013479.4381651878,
            "number_scoring_function_calls": 26550158,
            "metadata": {
                "top_1": 0.9520875238867256,
                "top_10": 0.9470522358028891,
                "top_100": 0.943145469676089,
                "internal_similarity_max": 0.8947368421052632,
                "internal_similarity_mean": 0.5134443197568442,
                "internal_similarity_histogram_density": [
                    [
                        0.1,
                        0.0,
                        0.001999999999999999,
                        1.3160000000000003,
                        3.2760000000000007,
                        3.087999999999997,
                        1.5680000000000003,
                        0.38400000000000006,
                        0.26600000000000007,
                        0.0
                    ]
                ],
                "internal_similarity_histogram_bins": [
                    [
                        0.0,
                        0.1,
                        0.2,
                        0.30000000000000004,
                        0.4,
                        0.5,
                        0.6000000000000001,
                        0.7000000000000001,
                        0.8,
                        0.9,
                        1.0
                    ]
                ]
            }
        },
        {
            "benchmark_name": "Ranolazine MPO",
            "score": 0.951341252463627,
            "optimized_molecules": [
                [
                    "C=C(CN1CCC(CC(O)COC(C=CC)=C(C=CS(#N)(F)Br)OO)CC1)Nc1c(C)cccc1C",
                    0.9548252438413454
                ],
                [
                    "C=C(CN1CCC(CC(O)COC(C=CC)=C(C=CS(O)(F)#P)OO)CC1)Nc1c(C)cccc1C",
                    0.9547630990099126
                ],
                [
                    "C=C(CN1CCC(CC(O)COC(C=CC)=C(C=CS(O)(F)Br)OO)CC1)Nc1c(C)cccc1C",
                    0.9546865453548118
                ],
                [
                    "C=C(CN1CCC(CC(O)COC(C=CC)=C(C=CS(O)(F)Cl)OO)CC1)Nc1c(C)cccc1C",
                    0.9507302861991676
                ],
                [
                    "C=C(CN1CCC(CC(O)COC(C=CC)=C2C=CS(O)(O)(F)(Br)O2)CC1)Nc1c(C)cccc1C",
                    0.9504548291377954
                ],
                [
                    "C=C(CN1CCC(CC(O)COC(C=CC)=C(C=CSS(C)(#N)F)OO)CC1)Nc1c(C)cccc1C",
                    0.9494748629815808
                ],
                [
                    "C=C(CN1CCC(CC(O)COC(C=CC)=C(C=CSS(C)(O)F)OO)CC1)Nc1c(C)cccc1C",
                    0.9492886401851248
                ],
                [
                    "C=C(CN1CCC(CC(O)COC(C=CC)=C(C=CS#S(C)(O)F)OO)CC1)Nc1c(C)cccc1C",
                    0.9492886401851248
                ],
                [
                    "C=C(CN1CCC(CC(O)COC(C=CC)=C(C=CSS[SH](#N)F)OO)CC1)Nc1c(C)cccc1C",
                    0.9491013123832895
                ],
                [
                    "C=C(CN1CCC(CC(O)COC(C=CC)=C(C=CSSP(N)F)OO)CC1)Nc1c(C)cccc1C",
                    0.9491013123832895
                ],
                [
                    "C=C(CN1CCC(CC(O)COC(C=CC)=C(C=CSP[SH](#N)F)OO)CC1)Nc1c(C)cccc1C",
                    0.9491013123832895
                ],
                [
                    "C=C(CN1CCC(CC(O)COC(C=CC)=C(C=CS#S[SH](#N)F)OO)CC1)Nc1c(C)cccc1C",
                    0.9491013123832895
                ],
                [
                    "C=C(CN1CCC(CC(O)COC(C=CC)=C(C=CS#SP(N)F)OO)CC1)Nc1c(C)cccc1C",
                    0.9491013123832895
                ],
                [
                    "C=C(CN1CCC(CC(O)COC(C=CC)=C(C=CP=PS(=N)F)OO)CC1)Nc1c(C)cccc1C",
                    0.9491013123832895
                ],
                [
                    "C=C(CN1CCC(CC(O)COC(C=CC)=C(C=CP=P[SH](N)F)OO)CC1)Nc1c(C)cccc1C",
                    0.9490604457199087
                ],
                [
                    "C=C(CN1CCC(CC(O)COC(C=CC)=C(C=CSS[SH](O)F)OO)CC1)Nc1c(C)cccc1C",
                    0.9490015433520269
                ],
                [
                    "C=C(CN1CCC(CC(O)COC(C=CC)=C(C=CSS#[SH](O)F)OO)CC1)Nc1c(C)cccc1C",
                    0.9490015433520269
                ],
                [
                    "C=C(CN1CCC(CC(O)COC(C=CC)=C(C=CSP[SH](O)F)OO)CC1)Nc1c(C)cccc1C",
                    0.9490015433520269
                ],
                [
                    "C=C(CN1CCC(CC(O)COC(C=CC)=C(C=CS#S[SH](O)F)OO)CC1)Nc1c(C)cccc1C",
                    0.9490015433520269
                ],
                [
                    "C=C(CN1CCC(CC(O)COC(C=CC)=C(C=CS#S#[SH](O)F)OO)CC1)Nc1c(C)cccc1C",
                    0.9490015433520269
                ],
                [
                    "C=C(CN1CCC(CC(O)COC(C=CC)=C(C=CPP[SH](O)F)OO)CC1)Nc1c(C)cccc1C",
                    0.9490015433520269
                ],
                [
                    "C=C(CN1CCC(CC(O)COC(C=CC)=C(C=CP=P[SH](O)F)OO)CC1)Nc1c(C)cccc1C",
                    0.9490015433520269
                ],
                [
                    "C=C(CN1CCC(CC(O)COC(C=CC)=C(C=CP=P[SH](O)F)OO)CC1)Nc1c(C)c#ccc1C",
                    0.9490015433520269
                ],
                [
                    "C=C(CN1CCC(CC(O)COC(C=CC)=C(C=CS(=O)P=PF)OO)CC1)Nc1c(C)cccc1C",
                    0.9488551778770069
                ],
                [
                    "C=C(CN1CCC(CC(O)COC(C=CC)=C(C=CPP=S(O)F)OO)CC1)Nc1c(C)cccc1C",
                    0.9484227791916479
                ],
                [
                    "C=C(CN1CCC(CC(O)COC(C=CC)=C(C=CS(O)(F)SC)OO)CC1)Nc1c(C)cccc1C",
                    0.9483454809083202
                ],
                [
                    "C=C(CN1CCC(CC(O)COC(C=CC)=C(C=CS(O)(F)#SC)OO)CC1)Nc1c(C)cccc1C",
                    0.9483454809083202
                ],
                [
                    "C=C(CN1CCC(CC(O)COC(C=CC)=C(C=CSP(F)[SH]=N)OO)CC1)Nc1c(C)cccc1C",
                    0.9481545767289834
                ],
                [
                    "C=C(CN1CCC(CC(O)COC(C=CC)=C(C=CSP(F)SN)OO)CC1)Nc1c(C)cccc1C",
                    0.9481545767289834
                ],
                [
                    "C=C(CN1CCC(CC(O)COC(C=CC)=C(C=CPS(C)(O)F)OO)CC1)Nc1c(C)cccc1C",
                    0.9481520100445122
                ],
                [
                    "C=C(CN1CCC(CC(O)COC(C=CC)=C(C=CS[SH](O)SF)OO)CC1)Nc1c(C)cccc1C",
                    0.9480549072180753
                ],
                [
                    "C=C(CN1CCC(CC(O)COC(C=CC)=C(C=CS[SH](F)SO)OO)CC1)Nc1c(C)cccc1C",
                    0.9480549072180753
                ],
                [
                    "C=C(CN1CCC(CC(O)COC(C=CC)=C(C=CS[SH](F)#SO)OO)CC1)Nc1c(C)cccc1C",
                    0.9480549072180753
                ],
                [
                    "C=C(CN1CCC(CC(O)COC(C=CC)=C(C=CSP(O)SF)OO)CC1)Nc1c(C)cccc1C",
                    0.9480549072180753
                ],
                [
                    "C=C(CN1CCC(CC(O)COC(C=CC)=C(C=CSP(F)SO)OO)CC1)Nc1c(C)cccc1C",
                    0.9480549072180753
                ],
                [
                    "C=C(CN1CCC(CC(O)COC(C=CC)=C(C=CSP(F)SO)OO)CC1)Nc1c(C)c#ccc1C",
                    0.9480549072180753
                ],
                [
                    "C=C(CN1CCC(CC(O)COC(C=CC)=C(C=CS#[SH](O)SF)OO)CC1)Nc1c(C)cccc1C",
                    0.9480549072180753
                ],
                [
                    "C=C(CN1CCC(CC(O)COC(C=CC)=C(C=CS#[SH](O)PF)OO)CC1)Nc1c(C)cccc1C",
                    0.9480549072180753
                ],
                [
                    "C=C(CN1CCC(CC(O)COC(C=CC)=C(C=CS#[SH](F)SO)OO)CC1)Nc1c(C)cccc1C",
                    0.9480549072180753
                ],
                [
                    "C=C(CN1CCC(CC(O)COC(C=CC)=C(C=CPP(O)SF)OO)CC1)Nc1c(C)cccc1C",
                    0.9480549072180753
                ],
                [
                    "C=C(CN1CCC(CC(O)COC(C=CC)=C(C=C[SH](O)P(C)F)OO)CC1)Nc1c(C)cccc1C",
                    0.9476804097941623
                ],
                [
                    "C=C(CN1CCC(CC(O)COC(C=CC)=C(C=C[SH](O)SSF)OO)CC1)Nc1c(C)cccc1C",
                    0.9475833552655898
                ],
                [
                    "C=C(CN1CCC(CC(O)COC(C=CC)=C(C=C[SH](O)SPF)OO)CC1)Nc1c(C)cccc1C",
                    0.9475833552655898
                ],
                [
                    "C=C(CN1CCC(CC(O)COC(C=CC)=C(C=C[SH](O)S#SF)OO)CC1)Nc1c(C)cccc1C",
                    0.9475833552655898
                ],
                [
                    "C=C(CN1CCC(CC(O)COC(C=CC)=C(C=C[SH](O)PSF)OO)CC1)Nc1c(C)cccc1C",
                    0.9475833552655898
                ],
                [
                    "C=C(CN1CCC(CC(O)COC(C=CC)=C(C=C[SH](O)PPF)OO)CC1)Nc1c(C)cccc1C",
                    0.9475833552655898
                ],
                [
                    "C=C(CN1CCC(CC(O)COC(C=CC)=C(C=C[SH](O)P=PF)OO)CC1)Nc1c(C)cccc1C",
                    0.9475833552655898
                ],
                [
                    "C=C(CN1CCC(CC(O)COC(C=CC)=C(C=C[SH](O)#SSF)OO)CC1)Nc1c(C)cccc1C",
                    0.9475833552655898
                ],
                [
                    "C=C(CN1CCC(CC(O)COC(C=CC)=C(C=C[SH](O)#SPF)OO)CC1)Nc1c(C)cccc1C",
                    0.9475833552655898
                ],
                [
                    "C=C(CN1CCC(CC(O)COC(C=CC)=C(C=C[SH](O)#S#SF)OO)CC1)Nc1c(C)cccc1C",
                    0.9475833552655898
                ],
                [
                    "C=C(CN1CCC(CC(O)COC(C=CC)=C(C=C[SH](F)SSO)OO)CC1)Nc1c(C)cccc1C",
                    0.9475833552655898
                ],
                [
                    "C=C(CN1CCC(CC(O)COC(C=CC)=C(C=C[SH](F)S#SO)OO)CC1)Nc1c(C)cccc1C",
                    0.9475833552655898
                ],
                [
                    "C=C(CN1CCC(CC(O)COC(C=CC)=C(C=C[SH](F)PSO)OO)CC1)Nc1c(C)cccc1C",
                    0.9475833552655898
                ],
                [
                    "C=C(CN1CCC(CC(O)COC(C=CC)=C(C=C[SH](F)#S#SO)OO)CC1)Nc1c(C)cccc1C",
                    0.9475833552655898
                ],
                [
                    "C=C(CN1CCC(CC(O)COC(C=CC)=C(C=CS(O)=PSF)OO)CC1)Nc1c(C)cccc1C",
                    0.9475561332924641
                ],
                [
                    "C=C(CN1CCC(CC(O)COC(C=CC)=C(C=CS(#N)(F)PC)OO)CC1)Nc1c(C)cccc1C",
                    0.9474784556558159
                ],
                [
                    "C=C(CN1CCC(CC(O)COC(C=CC)=C(C=CS2(=O)=PP2F)OO)CC1)Nc1c(C)cccc1C",
                    0.9474286814691707
                ],
                [
                    "C=C(CN1CCC(CC(O)COC(C=CC)=C(C=CS(=O)P(F)Br)OO)CC1)Nc1c(C)cccc1C",
                    0.947339169478961
                ],
                [
                    "C=C(CN1CCC(CC(O)COC(C=CC)=C(C=CSS(O)(F)Br)ON)CC1)Nc1c(C)cccc1C",
                    0.9472125441932181
                ],
                [
                    "C=C(CN1CCC(CC(O)COC(C=CC)=C(C=CSS(N)(F)Br)OO)CC1)Nc1c(C)cccc1C",
                    0.9472125441932181
                ],
                [
                    "C=C(CN1CCC(CC(O)COC(C=CC)=C(C=CSS(#N)(F)S)OO)CC1)Nc1c(C)cccc1C",
                    0.9472125441932181
                ],
                [
                    "C=C(CN1CCC(CC(O)COC(C=CC)=C(C=CSS(#N)(F)P)OO)CC1)Nc1c(C)cccc1C",
                    0.9472125441932181
                ],
                [
                    "C=C(CN1CCC(CC(O)COC(C=CC)=C(C=CSS(#N)(F)Cl)OO)CC1)Nc1c(C)cccc1C",
                    0.9472125441932181
                ],
                [
                    "C=C(CN1CCC(CC(O)COC(C=CC)=C(C=CSS(#N)(F)Cl)OO)CC1)Nc1c(C)c#ccc1C",
                    0.9472125441932181
                ],
                [
                    "C=C(CN1CCC(CC(O)COC(C=CC)=C(C=CSS(#N)(F)Br)OO)CC1)Nc1c(C)cccc1C",
                    0.9472125441932181
                ],
                [
                    "C=C(CN1CCC(CC(O)COC(C=CC)=C(C=CSS(#N)(F)Br)OO)CC1)Nc1c(C)c#ccc1C",
                    0.9472125441932181
                ],
                [
                    "C=C(CN1CCC(CC(O)COC(C=CC)=C(C=CS#S(N)(F)Br)OO)CC1)Nc1c(C)cccc1C",
                    0.9472125441932181
                ],
                [
                    "C=C(CN1CCC(CC(O)COC(C=CC)=C(C=CS(O)(F)PC)OO)CC1)Nc1c(C)cccc1C",
                    0.9472099800588588
                ],
                [
                    "C=C(CN1CCC(CC(O)COC(C=CC)=C(C=CS[SH](=N)(F)Br)OO)CC1)Nc1c(C)cccc1C",
                    0.9472027609471385
                ],
                [
                    "C=C(CN1CCC(CC(O)COC(C=CC)=C(C=CSS(O)(F)S)OO)CC1)Nc1c(C)cccc1C",
                    0.9471129737082751
                ],
                [
                    "C=C(CN1CCC(CC(O)COC(C=CC)=C(C=CSS(O)(F)P)OO)CC1)Nc1c(C)cccc1C",
                    0.9471129737082751
                ],
                [
                    "C=C(CN1CCC(CC(O)COC(C=CC)=C(C=CSS(O)(F)Cl)OO)CC1)Nc1c(C)cccc1C",
                    0.9471129737082751
                ],
                [
                    "C=C(CN1CCC(CC(O)COC(C=CC)=C(C=CSS(O)(F)Cl)OO)CC1)Nc1c(C)c#ccc1C",
                    0.9471129737082751
                ],
                [
                    "C=C(CN1CCC(CC(O)COC(C=CC)=C(C=CSS(O)(F)Br)OO)CC1)Nc1c(C)cccc1C",
                    0.9471129737082751
                ],
                [
                    "C=C(CN1CCC(CC(O)COC(C=CC)=C(C=CSS(O)(F)Br)OO)CC1)Nc1c(C)c#ccc1C",
                    0.9471129737082751
                ],
                [
                    "C=C(CN1CCC(CC(O)COC(C=CC)=C(C=CSS(O)(F)#[SH])OO)CC1)Nc1c(C)cccc1C",
                    0.9471129737082751
                ],
                [
                    "C=C(CN1CCC(CC(O)COC(C=CC)=C(C=CSS(O)(F)#P)OO)CC1)Nc1c(C)cccc1C",
                    0.9471129737082751
                ],
                [
                    "C=C(CN1CCC(CC(O)COC(C=CC)=C(C=CSS(O)(F)#P)OO)CC1)Nc1c(C)c#ccc1C",
                    0.9471129737082751
                ],
                [
                    "C=C(CN1CCC(CC(O)COC(C=CC)=C(C=CS#S(O)(F)S)OO)CC1)Nc1c(C)cccc1C",
                    0.9471129737082751
                ],
                [
                    "C=C(CN1CCC(CC(O)COC(C=CC)=C(C=CS#S(O)(F)P)OO)CC1)Nc1c(C)cccc1C",
                    0.9471129737082751
                ],
                [
                    "C=C(CN1CCC(CC(O)COC(C=CC)=C(C=CS#S(O)(F)Cl)OO)CC1)Nc1c(C)cccc1C",
                    0.9471129737082751
                ],
                [
                    "C=C(CN1CCC(CC(O)COC(C=CC)=C(C=CS#S(O)(F)Cl)OO)CC1)Nc1c(C)c#ccc1C",
                    0.9471129737082751
                ],
                [
                    "C=C(CN1CCC(CC(O)COC(C=CC)=C(C=CS#S(O)(F)Br)OO)CC1)Nc1c(C)cccc1C",
                    0.9471129737082751
                ],
                [
                    "C=C(CN1CCC(CC(O)COC(C=CC)=C(C=CS#S(O)(F)Br)OO)CC1)Nc1c(C)c#ccc1C",
                    0.9471129737082751
                ],
                [
                    "C=C(CN1CCC(CC(O)COC(C=CC)=C(C=CPS(O)(F)S)OO)CC1)Nc1c(C)cccc1C",
                    0.9471129737082751
                ],
                [
                    "C=C(CN1CCC(CC(O)COC(C=CC)=C(C=CPS(O)(F)P)OO)CC1)Nc1c(C)cccc1C",
                    0.9471129737082751
                ],
                [
                    "C=C(CN1CCC(CC(O)COC(C=CC)=C(C=CPS(O)(F)Cl)OO)CC1)Nc1c(C)cccc1C",
                    0.9471129737082751
                ],
                [
                    "C=C(CN1CCC(CC(O)COC(C=CC)=C(C=CPS(O)(F)Br)OO)CC1)Nc1c(C)cccc1C",
                    0.9471129737082751
                ],
                [
                    "C=C(CN1CCC(CC(O)COC(C=CC)=C(C=CPS(O)(F)Br)OO)CC1)Nc1c(C)c#ccc1C",
                    0.9471129737082751
                ],
                [
                    "C=C(CN1CCC(CC(O)COC(C=CC)=C(C=CPS(O)(F)#[SH])OO)CC1)Nc1c(C)cccc1C",
                    0.9471129737082751
                ],
                [
                    "C=C(CN1CCC(CC(O)COC(C=CC)=C(C=CPS(O)(F)#P)OO)CC1)Nc1c(C)cccc1C",
                    0.9471129737082751
                ],
                [
                    "C=C(CN1CCC(CC(O)COC(C=CC)=C(C=CCS(O)(F)Br)OO)CC1)Nc1c(C)cccc1C",
                    0.9471129737082751
                ],
                [
                    "C=C(CN1CCC(CC(O)COC(C=CC)=C(C=CS(C)(O)SF)OO)CC1)Nc1c(C)cccc1C",
                    0.9470460026641797
                ],
                [
                    "C=C(CN1CCC(CC(O)COC(C=CC)=C(C=CS(C)(O)#SF)OO)CC1)Nc1c(C)cccc1C",
                    0.9470460026641797
                ],
                [
                    "C=C(CN1CCC(CC(O)COC(C=CC)=C(C=CS(C)(F)SO)OO)CC1)Nc1c(C)cccc1C",
                    0.9470460026641797
                ],
                [
                    "C=C(CN1CCC(CC(O)COC(C=CC)=C(C=CS(C)(F)#SO)OO)CC1)Nc1c(C)cccc1C",
                    0.9470460026641797
                ],
                [
                    "C=C(CN1CCC(CC(O)COC(C=CC)=C(C=CS(O)=PPF)OO)CC1)Nc1c(C)cccc1C",
                    0.9470054560104819
                ],
                [
                    "C=C(CN1CCC(CC(O)COC(C=CC)=C(C=CS(=O)(F)=PBr)OO)CC1)Nc1c(C)cccc1C",
                    0.9468651442270014
                ],
                [
                    "C=C(CN1CCC(CC(O)COC(C=CC)=C(C=C[SH]2SS2(#N)F)OO)CC1)Nc1c(C)cccc1C",
                    0.946743278483598
                ],
                [
                    "C=C(CN1CCC(CC(O)COC(C=CC)=C(C=C[SH](#N)P(F)Br)OO)CC1)Nc1c(C)cccc1C",
                    0.946743278483598
                ]
            ],
            "execution_time": 1013742.9605920315,
            "number_scoring_function_calls": 29631243,
            "metadata": {
                "top_1": 0.9548252438413454,
                "top_10": 0.9511714771661441,
                "top_100": 0.9480270363833914,
                "internal_similarity_max": 0.8947368421052632,
                "internal_similarity_mean": 0.7000356193887534,
                "internal_similarity_histogram_density": [
                    [
                        0.1,
                        0.0,
                        0.0,
                        0.0,
                        0.022000000000000006,
                        1.1619999999999988,
                        2.6760000000000006,
                        5.284000000000002,
                        0.7560000000000002,
                        0.0
                    ]
                ],
                "internal_similarity_histogram_bins": [
                    [
                        0.0,
                        0.1,
                        0.2,
                        0.30000000000000004,
                        0.4,
                        0.5,
                        0.6000000000000001,
                        0.7000000000000001,
                        0.8,
                        0.9,
                        1.0
                    ]
                ]
            }
        },
        {
            "benchmark_name": "Perindopril MPO",
            "score": 0.7792549547513463,
            "optimized_molecules": [
                [
                    "CCOC(=O)C(CCc1c(C2CCCC2)sc2c(=P)c12)NC(C)C(=O)N1C(C(=O)O)CC2CCC21",
                    0.7807200583588266
                ],
                [
                    "CCOC(=O)C(CCc1sc2c(=P)c2c1C)NC(C)C(=O)N1C(C(=O)O)CC2CCC21",
                    0.7799021878930795
                ],
                [
                    "CCOC(=O)C(CCc1oc2c(=P)c2c1C)NC(C)C(=O)N1C(C(=O)O)CC2CCC21",
                    0.7799021878930795
                ],
                [
                    "CCOC(=O)C(CCc1c(C)sc2c(=P)c12)NC(C)C(=O)N1C(C(=O)O)CC2CCC21",
                    0.7799021878930795
                ],
                [
                    "CCOC(=O)C(CCc1c(C)sc2c(=N)c12)NC(C)C(=O)N1C(C(=O)O)CC2CCC21",
                    0.7799021878930795
                ],
                [
                    "CCOC(=O)C(CCc1c(C)oc2c(=P)c12)NC(C)C(=O)N1C(C(=O)O)CC2CCC21",
                    0.7799021878930795
                ],
                [
                    "CCOC(=O)C(CCc1c(C)[pH]c2c(=P)c12)NC(C)C(=O)N1C(C(=O)O)CC2CCC21",
                    0.7799021878930795
                ],
                [
                    "CCOC(=O)C(CCc1c(C)[nH]c2c(=P)c12)NC(C)C(=O)N1C(C(=O)O)CC2CCC21",
                    0.7799021878930795
                ],
                [
                    "CCOC(=O)C(CCc1[pH]c2c(=P)c2c1C)NC(C)C(=O)N1C(C(=O)O)CC2CCC21",
                    0.7799021878930795
                ],
                [
                    "CCOC(=O)C(CCc1[nH]c2c(=P)c2c1C)NC(C)C(=O)N1C(C(=O)O)CC2CCC21",
                    0.7799021878930795
                ],
                [
                    "CCOC(=O)C(CCc1c(C2CCCC2)sc2c(=PC)c12)NC(C)C(=O)N1C(C(=O)O)CC2CCC21",
                    0.7794078749371337
                ],
                [
                    "CCOC(=O)C(CCc1c(C)sc2c(=PC3CCCC3)c12)NC(C)C(=O)N1C(C(=O)O)CC2CCC21",
                    0.7794078749371337
                ],
                [
                    "CCOC(=O)C(CCP=c1c2sc(C3CCCC3)c(C)c12)NC(C)C(=O)N1C(C(=O)O)CC2CCC21",
                    0.7794078749371337
                ],
                [
                    "CCOC(=O)C(CCc1sc2c(=P)c2c1CC)NC(C)C(=O)N1C(C(=O)O)CC2CCC21",
                    0.778498944161523
                ],
                [
                    "CCOC(=O)C(CCc1oc2c(=P)c2c1CC)NC(C)C(=O)N1C(C(=O)O)CC2CCC21",
                    0.778498944161523
                ],
                [
                    "CCOC(=O)C(CCc1c(CC)sc2c(=P)c12)NC(C)C(=O)N1C(C(=O)O)CC2CCC21",
                    0.778498944161523
                ],
                [
                    "CCOC(=O)C(CCc1c(CC)sc2c(=N)c12)NC(C)C(=O)N1C(C(=O)O)CC2CCC21",
                    0.778498944161523
                ],
                [
                    "CCOC(=O)C(CCc1c(CC)oc2c(=P)c12)NC(C)C(=O)N1C(C(=O)O)CC2CCC21",
                    0.778498944161523
                ],
                [
                    "CCOC(=O)C(CCc1c(CC)[pH]c2c(=P)c12)NC(C)C(=O)N1C(C(=O)O)CC2CCC21",
                    0.778498944161523
                ],
                [
                    "CCOC(=O)C(CCc1c(CC)[nH]c2c(=P)c12)NC(C)C(=O)N1C(C(=O)O)CC2CCC21",
                    0.778498944161523
                ],
                [
                    "CCOC(=O)C(CCc1[pH]c2c(=P)c2c1CC)NC(C)C(=O)N1C(C(=O)O)CC2CCC21",
                    0.778498944161523
                ],
                [
                    "CCOC(=O)C(CCc1[nH]c2c(=P)c2c1CC)NC(C)C(=O)N1C(C(=O)O)CC2CCC21",
                    0.778498944161523
                ],
                [
                    "CCOC(=O)C(CCc1c(CC)sc2c(=PC3CCCC3)c12)NC(C)C(=O)N1C(C(=O)O)CC2CCC21",
                    0.7781417526106431
                ],
                [
                    "CCOC(=O)C(CCc1c(C2CCCC2)sc2c(=PCC)c12)NC(C)C(=O)N1C(C(=O)O)CC2CCC21",
                    0.7781417526106431
                ],
                [
                    "CCOC(=O)C(CCP=c1c2sc(C3CCCC3)c(CC)c12)NC(C)C(=O)N1C(C(=O)O)CC2CCC21",
                    0.7781417526106431
                ],
                [
                    "CCOC(=O)C(CCc1csc2c(=P)c12)NC(C)C(=O)N1C(C(=O)O)CC2CCC21",
                    0.7772815877574012
                ],
                [
                    "CCOC(=O)C(CCc1csc2c(=N)c12)NC(C)C(=O)N1C(C(=O)O)CC2CCC21",
                    0.7772815877574012
                ],
                [
                    "CCOC(=O)C(CCc1coc2c(=P)c12)NC(C)C(=O)N1C(C(=O)O)CC2CCC21",
                    0.7772815877574012
                ],
                [
                    "CCOC(=O)C(CCc1cc2c(=P)c2s1)NC(C)C(=O)N1C(C(=O)O)CC2CCC21",
                    0.7772815877574012
                ],
                [
                    "CCOC(=O)C(CCc1cc2c(=P)c2o1)NC(C)C(=O)N1C(C(=O)O)CC2CCC21",
                    0.7772815877574012
                ],
                [
                    "CCOC(=O)C(CCc1cc2c(=P)c2[pH]1)NC(C)C(=O)N1C(C(=O)O)CC2CCC21",
                    0.7772815877574012
                ],
                [
                    "CCOC(=O)C(CCc1cc2c(=P)c2[nH]1)NC(C)C(=O)N1C(C(=O)O)CC2CCC21",
                    0.7772815877574012
                ],
                [
                    "CCOC(=O)C(CCc1c[pH]c2c(=P)c12)NC(C)C(=O)N1C(C(=O)O)CC2CCC21",
                    0.7772815877574012
                ],
                [
                    "CCOC(=O)C(CCc1c[nH]c2c(=P)c12)NC(C)C(=O)N1C(C(=O)O)CC2CCC21",
                    0.7772815877574012
                ],
                [
                    "CCCc1sc2c(=P)c2c1CCC(NC(C)C(=O)N1C(C(=O)O)CC2CCC21)C(=O)OCC",
                    0.7771488892352636
                ],
                [
                    "CCCc1sc2c(=N)c2c1CCC(NC(C)C(=O)N1C(C(=O)O)CC2CCC21)C(=O)OCC",
                    0.7771488892352636
                ],
                [
                    "CCCc1oc2c(=P)c2c1CCC(NC(C)C(=O)N1C(C(=O)O)CC2CCC21)C(=O)OCC",
                    0.7771488892352636
                ],
                [
                    "CCCc1c(CCC(NC(C)C(=O)N2C(C(=O)O)CC3CCC32)C(=O)OCC)sc2c(=P)c12",
                    0.7771488892352636
                ],
                [
                    "CCCc1c(CCC(NC(C)C(=O)N2C(C(=O)O)CC3CCC32)C(=O)OCC)oc2c(=P)c12",
                    0.7771488892352636
                ],
                [
                    "CCCc1c(CCC(NC(C)C(=O)N2C(C(=O)O)CC3CCC32)C(=O)OCC)[pH]c2c(=P)c12",
                    0.7771488892352636
                ],
                [
                    "CCCc1c(CCC(NC(C)C(=O)N2C(C(=O)O)CC3CCC32)C(=O)OCC)[nH]c2c(=P)c12",
                    0.7771488892352636
                ],
                [
                    "CCCc1[pH]c2c(=P)c2c1CCC(NC(C)C(=O)N1C(C(=O)O)CC2CCC21)C(=O)OCC",
                    0.7771488892352636
                ],
                [
                    "CCCc1[nH]c2c(=P)c2c1CCC(NC(C)C(=O)N1C(C(=O)O)CC2CCC21)C(=O)OCC",
                    0.7771488892352636
                ],
                [
                    "CCCC(CC(NC(C)C(=O)N1C(C(=O)O)CC2CCC21)C(=O)OCC)c1csc2c(=P)c12",
                    0.7771488892352636
                ],
                [
                    "CCCC(CC(NC(C)C(=O)N1C(C(=O)O)CC2CCC21)C(=O)OCC)c1coc2c(=P)c12",
                    0.7771488892352636
                ],
                [
                    "CCCC(CC(NC(C)C(=O)N1C(C(=O)O)CC2CCC21)C(=O)OCC)c1cc2c(=P)c2s1",
                    0.7771488892352636
                ],
                [
                    "CCCC(CC(NC(C)C(=O)N1C(C(=O)O)CC2CCC21)C(=O)OCC)c1c[nH]c2c(=P)c12",
                    0.7771488892352636
                ],
                [
                    "CCOC(=O)C(CCc1csc2c(=PC3CCCC3)c12)NC(C)C(=O)N1C(C(=O)O)CC2CCC21",
                    0.7770286898858113
                ],
                [
                    "CCOC(=O)C(CCP=c1c2cc(C3CCCC3)sc12)NC(C)C(=O)N1C(C(=O)O)CC2CCC21",
                    0.7770286898858113
                ],
                [
                    "CCCc1sc2c(=PC3CCCC3)c2c1CCC(NC(C)C(=O)N1C(C(=O)O)CC2CCC21)C(=O)OCC",
                    0.7769193031477617
                ],
                [
                    "CCCc1c(C2CCCC2)sc2c(=PCCC(NC(C)C(=O)N3C(C(=O)O)CC4CCC43)C(=O)OCC)c12",
                    0.7769193031477617
                ],
                [
                    "CCCP=c1c2sc(C3CCCC3)c(CCC(NC(C)C(=O)N3C(C(=O)O)CC4CCC43)C(=O)OCC)c12",
                    0.7769193031477617
                ],
                [
                    "CCOC(=O)C(CCc1pc2sc1cc2C)NC(C)C(=O)N1C(C(=O)O)CC2CCC21",
                    0.7759128922285868
                ],
                [
                    "CCOC(=O)C(CCc1pc2oc1cc2C)NC(C)C(=O)N1C(C(=O)O)CC2CCC21",
                    0.7759128922285868
                ],
                [
                    "CCOC(=O)C(CCc1pc2cc(C)c1o2)NC(C)C(=O)N1C(C(=O)O)CC2CCC21",
                    0.7759128922285868
                ],
                [
                    "CCOC(=O)C(CCc1csc2c(=PC)c12)NC(C)C(=O)N1C(C(=O)O)CC2CCC21",
                    0.7759128922285868
                ],
                [
                    "CCOC(=O)C(CCc1csc2c(=NC)c12)NC(C)C(=O)N1C(C(=O)O)CC2CCC21",
                    0.7759128922285868
                ],
                [
                    "CCOC(=O)C(CCc1coc2c(=PC)c12)NC(C)C(=O)N1C(C(=O)O)CC2CCC21",
                    0.7759128922285868
                ],
                [
                    "CCOC(=O)C(CCc1cc2sc1pc2C)NC(C)C(=O)N1C(C(=O)O)CC2CCC21",
                    0.7759128922285868
                ],
                [
                    "CCOC(=O)C(CCc1cc2sc1nc2C)NC(C)C(=O)N1C(C(=O)O)CC2CCC21",
                    0.7759128922285868
                ],
                [
                    "CCOC(=O)C(CCc1cc2sc1cc2C)NC(C)C(=O)N1C(C(=O)O)CC2CCC21",
                    0.7759128922285868
                ],
                [
                    "CCOC(=O)C(CCc1cc2pc(C)c1s2)NC(C)C(=O)N1C(C(=O)O)CC2CCC21",
                    0.7759128922285868
                ],
                [
                    "CCOC(=O)C(CCc1cc2pc(C)c1[pH]2)NC(C)C(=O)N1C(C(=O)O)CC2CCC21",
                    0.7759128922285868
                ],
                [
                    "CCOC(=O)C(CCc1cc2oc1pc2C)NC(C)C(=O)N1C(C(=O)O)CC2CCC21",
                    0.7759128922285868
                ],
                [
                    "CCOC(=O)C(CCc1cc2oc1cc2C)NC(C)C(=O)N1C(C(=O)O)CC2CCC21",
                    0.7759128922285868
                ],
                [
                    "CCOC(=O)C(CCc1cc2nc(C)c1s2)NC(C)C(=O)N1C(C(=O)O)CC2CCC21",
                    0.7759128922285868
                ],
                [
                    "CCOC(=O)C(CCc1cc2nc(C)c1[nH]2)NC(C)C(=O)N1C(C(=O)O)CC2CCC21",
                    0.7759128922285868
                ],
                [
                    "CCOC(=O)C(CCc1cc2cc(C)c1[pH]2)NC(C)C(=O)N1C(C(=O)O)CC2CCC21",
                    0.7759128922285868
                ],
                [
                    "CCOC(=O)C(CCc1cc2cc(C)c1[nH]2)NC(C)C(=O)N1C(C(=O)O)CC2CCC21",
                    0.7759128922285868
                ],
                [
                    "CCOC(=O)C(CCc1cc2c(=PC)c2s1)NC(C)C(=O)N1C(C(=O)O)CC2CCC21",
                    0.7759128922285868
                ],
                [
                    "CCOC(=O)C(CCc1cc2c(=PC)c2o1)NC(C)C(=O)N1C(C(=O)O)CC2CCC21",
                    0.7759128922285868
                ],
                [
                    "CCOC(=O)C(CCc1cc2c(=PC)c2[pH]1)NC(C)C(=O)N1C(C(=O)O)CC2CCC21",
                    0.7759128922285868
                ],
                [
                    "CCOC(=O)C(CCc1cc2c(=PC)c2[nH]1)NC(C)C(=O)N1C(C(=O)O)CC2CCC21",
                    0.7759128922285868
                ],
                [
                    "CCOC(=O)C(CCc1cc2[pH]c1pc2C)NC(C)C(=O)N1C(C(=O)O)CC2CCC21",
                    0.7759128922285868
                ],
                [
                    "CCOC(=O)C(CCc1cc2[pH]c1cc2C)NC(C)C(=O)N1C(C(=O)O)CC2CCC21",
                    0.7759128922285868
                ],
                [
                    "CCOC(=O)C(CCc1cc2[nH]c1pc2C)NC(C)C(=O)N1C(C(=O)O)CC2CCC21",
                    0.7759128922285868
                ],
                [
                    "CCOC(=O)C(CCc1cc2[nH]c1nc2C)NC(C)C(=O)N1C(C(=O)O)CC2CCC21",
                    0.7759128922285868
                ],
                [
                    "CCOC(=O)C(CCc1cc2[nH]c1cc2C)NC(C)C(=O)N1C(C(=O)O)CC2CCC21",
                    0.7759128922285868
                ],
                [
                    "CCOC(=O)C(CCc1c[pH]c2c(=PC)c12)NC(C)C(=O)N1C(C(=O)O)CC2CCC21",
                    0.7759128922285868
                ],
                [
                    "CCOC(=O)C(CCc1c2c3sc1c(C)c3-2)NC(C)C(=O)N1C(C(=O)O)CC2CCC21",
                    0.7759128922285868
                ],
                [
                    "CCOC(=O)C(CCc1c2c3oc1c(C)c3-2)NC(C)C(=O)N1C(C(=O)O)CC2CCC21",
                    0.7759128922285868
                ],
                [
                    "CCOC(=O)C(CCc1c2c3c-2cc1p3C)NC(C)C(=O)N1C(C(=O)O)CC2CCC21",
                    0.7759128922285868
                ],
                [
                    "CCOC(=O)C(CCc1c2c3[nH]c1c(C)c3-2)NC(C)C(=O)N1C(C(=O)O)CC2CCC21",
                    0.7759128922285868
                ],
                [
                    "CCOC(=O)C(CCc1c(C)c2pnc1s2)NC(C)C(=O)N1C(C(=O)O)CC2CCC21",
                    0.7759128922285868
                ],
                [
                    "CCOC(=O)C(CCc1c(C)c2pcc1[pH]2)NC(C)C(=O)N1C(C(=O)O)CC2CCC21",
                    0.7759128922285868
                ],
                [
                    "CCOC(=O)C(CCc1c(C)c2cpc1o2)NC(C)C(=O)N1C(C(=O)O)CC2CCC21",
                    0.7759128922285868
                ],
                [
                    "CCOC(=O)C(CCc1c(C)c2cpc1[nH]2)NC(C)C(=O)N1C(C(=O)O)CC2CCC21",
                    0.7759128922285868
                ],
                [
                    "CCOC(=O)C(CCc1c(C)c2cnc1s2)NC(C)C(=O)N1C(C(=O)O)CC2CCC21",
                    0.7759128922285868
                ],
                [
                    "CCOC(=O)C(CCc1c(C)c2cnc1[nH]2)NC(C)C(=O)N1C(C(=O)O)CC2CCC21",
                    0.7759128922285868
                ],
                [
                    "CCOC(=O)C(CCc1c(C)c2ccc1s2)NC(C)C(=O)N1C(C(=O)O)CC2CCC21",
                    0.7759128922285868
                ],
                [
                    "CCOC(=O)C(CCc1c(C)c2ccc1o2)NC(C)C(=O)N1C(C(=O)O)CC2CCC21",
                    0.7759128922285868
                ],
                [
                    "CCOC(=O)C(CCc1c(C)c2ccc1[pH]2)NC(C)C(=O)N1C(C(=O)O)CC2CCC21",
                    0.7759128922285868
                ],
                [
                    "CCOC(=O)C(CCc1c(C)c2c#cc1[pH]2)NC(C)C(=O)N1C(C(=O)O)CC2CCC21",
                    0.7759128922285868
                ],
                [
                    "CCOC(=O)C(CCP=c1c2scc(C)c12)NC(C)C(=O)N1C(C(=O)O)CC2CCC21",
                    0.7759128922285868
                ],
                [
                    "CCOC(=O)C(CCP=c1c2occ(C)c12)NC(C)C(=O)N1C(C(=O)O)CC2CCC21",
                    0.7759128922285868
                ],
                [
                    "CCOC(=O)C(CCP=c1c2cc(C)sc12)NC(C)C(=O)N1C(C(=O)O)CC2CCC21",
                    0.7759128922285868
                ],
                [
                    "CCOC(=O)C(CCP=c1c2cc(C)oc12)NC(C)C(=O)N1C(C(=O)O)CC2CCC21",
                    0.7759128922285868
                ],
                [
                    "CCOC(=O)C(CCP=c1c2cc(C)[pH]c12)NC(C)C(=O)N1C(C(=O)O)CC2CCC21",
                    0.7759128922285868
                ],
                [
                    "CCOC(=O)C(CCP=c1c2cc(C)[nH]c12)NC(C)C(=O)N1C(C(=O)O)CC2CCC21",
                    0.7759128922285868
                ],
                [
                    "CCOC(=O)C(CCP=c1c2[nH]cc(C)c12)NC(C)C(=O)N1C(C(=O)O)CC2CCC21",
                    0.7759128922285868
                ]
            ],
            "execution_time": 672031.3054659367,
            "number_scoring_function_calls": 24025566,
            "metadata": {
                "top_1": 0.7807200583588266,
                "top_10": 0.7799839749396542,
                "top_100": 0.7770608309555582,
                "internal_similarity_max": 0.9411764705882353,
                "internal_similarity_mean": 0.6078421324806884,
                "internal_similarity_histogram_density": [
                    [
                        0.1,
                        0.0,
                        0.0,
                        0.0,
                        0.03200000000000001,
                        4.773999999999996,
                        4.258000000000001,
                        0.6420000000000002,
                        0.18200000000000005,
                        0.012000000000000002
                    ]
                ],
                "internal_similarity_histogram_bins": [
                    [
                        0.0,
                        0.1,
                        0.2,
                        0.30000000000000004,
                        0.4,
                        0.5,
                        0.6000000000000001,
                        0.7000000000000001,
                        0.8,
                        0.9,
                        1.0
                    ]
                ]
            }
        },
        {
            "benchmark_name": "Amlodipine MPO",
            "score": 0.860918996693225,
            "optimized_molecules": [
                [
                    "CCOC(=O)C1=C(C)NC(COCCN)=C(OC(=O)C2=C(S)C2C)C1c1ccccc1Cl",
                    0.8629489272626913
                ],
                [
                    "CCOC(=O)C1=C(C)NC(COCCN)=C(OC(=O)C2=C(P)C2C)C1c1ccccc1Cl",
                    0.8629489272626913
                ],
                [
                    "CCOC(=O)C1=C(C)NC(COCCN)=C(OC(=O)C2=C(O)C2C)C1c1ccccc1Cl",
                    0.8629489272626913
                ],
                [
                    "CCOC(=O)C1=C(C)NC(COCCN)=C(OC(=O)C2=C(N)C2C)C1c1ccccc1Cl",
                    0.8629489272626913
                ],
                [
                    "CCOC(=O)C1=C(C)NC(COCCN)=C(OC(=O)C2=C(F)C2C)C1c1ccccc1Cl",
                    0.8629489272626913
                ],
                [
                    "CCOC(=O)C1=C(C)NC(COCCN)=C(OC(=O)C2=C(Cl)C2C)C1c1ccccc1Cl",
                    0.8629489272626913
                ],
                [
                    "CCOC(=O)C1=C(C)NC(COCCN)=C(OC(=O)C2=C(C)C2S)C1c1ccccc1Cl",
                    0.8629489272626913
                ],
                [
                    "CCOC(=O)C1=C(C)NC(COCCN)=C(OC(=O)C2=C(C)C2P)C1c1ccccc1Cl",
                    0.8629489272626913
                ],
                [
                    "CCOC(=O)C1=C(C)NC(COCCN)=C(OC(=O)C2=C(C)C2O)C1c1ccccc1Cl",
                    0.8629489272626913
                ],
                [
                    "CCOC(=O)C1=C(C)NC(COCCN)=C(OC(=O)C2=C(C)C2N)C1c1ccccc1Cl",
                    0.8629489272626913
                ],
                [
                    "CCOC(=O)C1=C(C)NC(COCCN)=C(OC(=O)C2=C(C)C2F)C1c1ccccc1Cl",
                    0.8629489272626913
                ],
                [
                    "CCOC(=O)C1=C(C)NC(COCCN)=C(OC(=O)C2=C(C)C2Cl)C1c1ccccc1Cl",
                    0.8629489272626913
                ],
                [
                    "CCOC(=O)C1=C(C)NC(COCCN)=C(OC(=O)C2=C(C)C2C)C1c1ccccc1Cl",
                    0.8629489272626913
                ],
                [
                    "CCOC(=O)C1=C(C)NC(COCCN)=C(OC(=O)C2=C(C)C2Br)C1c1ccccc1Cl",
                    0.8629489272626913
                ],
                [
                    "CCOC(=O)C1=C(C)NC(COCCN)=C(OC(=O)C2=C(Br)C2C)C1c1ccccc1Cl",
                    0.8629489272626913
                ],
                [
                    "CCOC(=O)C1=C(C)NC(COCCN)=C(OC(=O)C2=[SH]C2C)C1c1ccccc1Cl",
                    0.861356769214109
                ],
                [
                    "CCOC(=O)C1=C(C)NC(COCCN)=C(OC(=O)C2=[SH](C)=C2)C1c1ccccc1Cl",
                    0.861356769214109
                ],
                [
                    "CCOC(=O)C1=C(C)NC(COCCN)=C(OC(=O)C2=S=C2C)C1c1ccccc1Cl",
                    0.861356769214109
                ],
                [
                    "CCOC(=O)C1=C(C)NC(COCCN)=C(OC(=O)C2=S(C)C2)C1c1ccccc1Cl",
                    0.861356769214109
                ],
                [
                    "CCOC(=O)C1=C(C)NC(COCCN)=C(OC(=O)C2=S(C)#C2)C1c1ccccc1Cl",
                    0.861356769214109
                ],
                [
                    "CCOC(=O)C1=C(C)NC(COCCN)=C(OC(=O)C2=PC2C)C1c1ccccc1Cl",
                    0.861356769214109
                ],
                [
                    "CCOC(=O)C1=C(C)NC(COCCN)=C(OC(=O)C2=NC2C)C1c1ccccc1Cl",
                    0.861356769214109
                ],
                [
                    "CCOC(=O)C1=C(C)NC(COCCN)=C(OC(=O)C2=CP2C)C1c1ccccc1Cl",
                    0.861356769214109
                ],
                [
                    "CCOC(=O)C1=C(C)NC(COCCN)=C(OC(=O)C2=CN2C)C1c1ccccc1Cl",
                    0.861356769214109
                ],
                [
                    "CCOC(=O)C1=C(C)NC(COCCN)=C(OC(=O)C2=CC2C)C1c1ccccc1Cl",
                    0.861356769214109
                ],
                [
                    "CCOC(=O)C1=C(C)NC(COCCN)=C(OC(=O)C2=C=C2C)C1c1ccccc1Cl",
                    0.861356769214109
                ],
                [
                    "CCOC(=O)C1=C(C)NC(COCCN)=C(OC(=O)C2=C(C)P2)C1c1ccccc1Cl",
                    0.861356769214109
                ],
                [
                    "CCOC(=O)C1=C(C)NC(COCCN)=C(OC(=O)C2=C(C)O2)C1c1ccccc1Cl",
                    0.861356769214109
                ],
                [
                    "CCOC(=O)C1=C(C)NC(COCCN)=C(OC(=O)C2=C(C)N2)C1c1ccccc1Cl",
                    0.861356769214109
                ],
                [
                    "CCOC(=O)C1=C(C)NC(COCCN)=C(OC(=O)C2=C(C)C2)C1c1ccccc1Cl",
                    0.861356769214109
                ],
                [
                    "CCOC(=O)C1=C(C)NC(COCCN)=C(OC(=O)C2=[SH]C2)C1c1ccccc1Cl",
                    0.8597269536210951
                ],
                [
                    "CCOC(=O)C1=C(C)NC(COCCN)=C(OC(=O)C2=[SH]#C2)C1c1ccccc1Cl",
                    0.8597269536210951
                ],
                [
                    "CCOC(=O)C1=C(C)NC(COCCN)=C(OC(=O)C2=S=C2)C1c1ccccc1Cl",
                    0.8597269536210951
                ],
                [
                    "CCOC(=O)C1=C(C)NC(COCCN)=C(OC(=O)C2=PC2)C1c1ccccc1Cl",
                    0.8597269536210951
                ],
                [
                    "CCOC(=O)C1=C(C)NC(COCCN)=C(OC(=O)C2=NC2)C1c1ccccc1Cl",
                    0.8597269536210951
                ],
                [
                    "CCOC(=O)C1=C(C)NC(COCCN)=C(OC(=O)C2=CP2)C1c1ccccc1Cl",
                    0.8597269536210951
                ],
                [
                    "CCOC(=O)C1=C(C)NC(COCCN)=C(OC(=O)C2=CO2)C1c1ccccc1Cl",
                    0.8597269536210951
                ],
                [
                    "CCOC(=O)C1=C(C)NC(COCCN)=C(OC(=O)C2=CN2)C1c1ccccc1Cl",
                    0.8597269536210951
                ],
                [
                    "CCOC(=O)C1=C(C)NC(COCCN)=C(OC(=O)C2=CC2)C1c1ccccc1Cl",
                    0.8597269536210951
                ],
                [
                    "CCOC(=O)C1=C(C)NC(COCCN)=C(OC(=O)C2=C=P2)C1c1ccccc1Cl",
                    0.8597269536210951
                ],
                [
                    "CCOC(=O)C1=C(C)NC(COCCN)=C(OC(=O)C2=C=N2)C1c1ccccc1Cl",
                    0.8597269536210951
                ],
                [
                    "CCOC(=O)C1=C(C)NC(COCCN)=C(OC(=O)C2=C=C2)C1c1ccccc1Cl",
                    0.8597269536210951
                ],
                [
                    "CCOC(=O)C1=C(C)NC(COCCN)=C(OC(=O)C2=C(S)C2OC)C1c1ccccc1Cl",
                    0.8555458859036129
                ],
                [
                    "CCOC(=O)C1=C(C)NC(COCCN)=C(OC(=O)C2=C(P)C2OC)C1c1ccccc1Cl",
                    0.8555458859036129
                ],
                [
                    "CCOC(=O)C1=C(C)NC(COCCN)=C(OC(=O)C2=C(OC)C2S)C1c1ccccc1Cl",
                    0.8555458859036129
                ],
                [
                    "CCOC(=O)C1=C(C)NC(COCCN)=C(OC(=O)C2=C(OC)C2P)C1c1ccccc1Cl",
                    0.8555458859036129
                ],
                [
                    "CCOC(=O)C1=C(C)NC(COCCN)=C(OC(=O)C2=C(OC)C2O)C1c1ccccc1Cl",
                    0.8555458859036129
                ],
                [
                    "CCOC(=O)C1=C(C)NC(COCCN)=C(OC(=O)C2=C(OC)C2N)C1c1ccccc1Cl",
                    0.8555458859036129
                ],
                [
                    "CCOC(=O)C1=C(C)NC(COCCN)=C(OC(=O)C2=C(OC)C2F)C1c1ccccc1Cl",
                    0.8555458859036129
                ],
                [
                    "CCOC(=O)C1=C(C)NC(COCCN)=C(OC(=O)C2=C(OC)C2Cl)C1c1ccccc1Cl",
                    0.8555458859036129
                ],
                [
                    "CCOC(=O)C1=C(C)NC(COCCN)=C(OC(=O)C2=C(OC)C2C)C1c1ccccc1Cl",
                    0.8555458859036129
                ],
                [
                    "CCOC(=O)C1=C(C)NC(COCCN)=C(OC(=O)C2=C(OC)C2Br)C1c1ccccc1Cl",
                    0.8555458859036129
                ],
                [
                    "CCOC(=O)C1=C(C)NC(COCCN)=C(OC(=O)C2=C(O)C2OC)C1c1ccccc1Cl",
                    0.8555458859036129
                ],
                [
                    "CCOC(=O)C1=C(C)NC(COCCN)=C(OC(=O)C2=C(N)C2OC)C1c1ccccc1Cl",
                    0.8555458859036129
                ],
                [
                    "CCOC(=O)C1=C(C)NC(COCCN)=C(OC(=O)C2=C(F)C2OC)C1c1ccccc1Cl",
                    0.8555458859036129
                ],
                [
                    "CCOC(=O)C1=C(C)NC(COCCN)=C(OC(=O)C2=C(Cl)C2OC)C1c1ccccc1Cl",
                    0.8555458859036129
                ],
                [
                    "CCOC(=O)C1=C(C)NC(COCCN)=C(OC(=O)C2=C(C)C2OC)C1c1ccccc1Cl",
                    0.8555458859036129
                ],
                [
                    "CCOC(=O)C1=C(C)NC(COCCN)=C(OC(=O)C2=C(Br)C2OC)C1c1ccccc1Cl",
                    0.8555458859036129
                ],
                [
                    "CCOC(OC(=O)C1=C(COCCN)N1)=C1NC(C)=C(C(=O)OC)C1c1ccccc1Cl",
                    0.8539125638299665
                ],
                [
                    "CCOC(=O)C1=C(C)NC(COCCN)=C(OC(=O)C2=[SH](OC)=C2)C1c1ccccc1Cl",
                    0.8539125638299665
                ],
                [
                    "CCOC(=O)C1=C(C)NC(COCCN)=C(OC(=O)C2=S(OC)C2)C1c1ccccc1Cl",
                    0.8539125638299665
                ],
                [
                    "CCOC(=O)C1=C(C)NC(COCCN)=C(OC(=O)C2=S(OC)#C2)C1c1ccccc1Cl",
                    0.8539125638299665
                ],
                [
                    "CCOC(=O)C1=C(C)NC(COCCN)=C(OC(=O)C2=NC2OC)C1c1ccccc1Cl",
                    0.8539125638299665
                ],
                [
                    "CCOC(=O)C1=C(C)NC(COCCN)=C(OC(=O)C2=CP2OC)C1c1ccccc1Cl",
                    0.8539125638299665
                ],
                [
                    "CCOC(=O)C1=C(C)NC(COCCN)=C(OC(=O)C2=CN2OC)C1c1ccccc1Cl",
                    0.8539125638299665
                ],
                [
                    "CCOC(=O)C1=C(C)NC(COCCN)=C(OC(=O)C2=CC2OC)C1c1ccccc1Cl",
                    0.8539125638299665
                ],
                [
                    "CCOC(=O)C1=C(C)NC(COCCN)=C(OC(=O)C2=C=C2OC)C1c1ccccc1Cl",
                    0.8539125638299665
                ],
                [
                    "CCOC(=O)C1=C(C)NC(COCCN)=C(OC(=O)C2=C(OC)P2)C1c1ccccc1Cl",
                    0.8539125638299665
                ],
                [
                    "CCOC(=O)C1=C(C)NC(COCCN)=C(OC(=O)C2=C(OC)N2)C1c1ccccc1Cl",
                    0.8539125638299665
                ],
                [
                    "CCOC(=O)C1=C(C)NC(COCCN)=C(OC(=O)C2=C(OC)C2)C1c1ccccc1Cl",
                    0.8539125638299665
                ],
                [
                    "CCOC(=O)C1=C(C)NC(=C(OC)OC(=O)C2=C(COCCN)N2)C1c1ccccc1Cl",
                    0.8539125638299665
                ],
                [
                    "CCOC(=O)C1=C(C)NC(COCCN)=C(OC(=O)c2c(C)c2=P)C1c1ccccc1Cl",
                    0.8522416262267903
                ],
                [
                    "CCOC(=O)C1=C(C)NC(COCCN)=C(OC(=O)C2=[SH]C2(C)S)C1c1ccccc1Cl",
                    0.8522416262267903
                ],
                [
                    "CCOC(=O)C1=C(C)NC(COCCN)=C(OC(=O)C2=[SH](S)=C2C)C1c1ccccc1Cl",
                    0.8522416262267903
                ],
                [
                    "CCOC(=O)C1=C(C)NC(COCCN)=C(OC(=O)C2=[SH](C)=C2N)C1c1ccccc1Cl",
                    0.8522416262267903
                ],
                [
                    "CCOC(=O)C1=C(C)NC(COCCN)=C(OC(=O)C2=[SH](C)=C2Br)C1c1ccccc1Cl",
                    0.8522416262267903
                ],
                [
                    "CCOC(=O)C1=C(C)NC(COCCN)=C(OC(=O)C2=[SH](C)(S)C2)C1c1ccccc1Cl",
                    0.8522416262267903
                ],
                [
                    "CCOC(=O)C1=C(C)NC(COCCN)=C(OC(=O)C2=[SH](C)(F)C2)C1c1ccccc1Cl",
                    0.8522416262267903
                ],
                [
                    "CCOC(=O)C1=C(C)NC(COCCN)=C(OC(=O)C2=S(O)C2C)C1c1ccccc1Cl",
                    0.8522416262267903
                ],
                [
                    "CCOC(=O)C1=C(C)NC(COCCN)=C(OC(=O)C2=S(N)C2C)C1c1ccccc1Cl",
                    0.8522416262267903
                ],
                [
                    "CCOC(=O)C1=C(C)NC(COCCN)=C(OC(=O)C2=S(C)C2Cl)C1c1ccccc1Cl",
                    0.8522416262267903
                ],
                [
                    "CCOC(=O)C1=C(C)NC(COCCN)=C(OC(=O)C2=S(C)(P)=C2)C1c1ccccc1Cl",
                    0.8522416262267903
                ],
                [
                    "CCOC(=O)C1=C(C)NC(COCCN)=C(OC(=O)C2=S(C)(N)=C2)C1c1ccccc1Cl",
                    0.8522416262267903
                ],
                [
                    "CCOC(=O)C1=C(C)NC(COCCN)=C(OC(=O)C2=S(C)(=O)C2)C1c1ccccc1Cl",
                    0.8522416262267903
                ],
                [
                    "CCOC(=O)C1=C(C)NC(COCCN)=C(OC(=O)C2=S(=P)=C2C)C1c1ccccc1Cl",
                    0.8522416262267903
                ],
                [
                    "CCOC(=O)C1=C(C)NC(COCCN)=C(OC(=O)C2=CC2(C)Cl)C1c1ccccc1Cl",
                    0.8522416262267903
                ],
                [
                    "CCOC(=O)C1=C(C)NC(COCCN)=C(OC(=O)C2=C(S)N2C)C1c1ccccc1Cl",
                    0.8522416262267903
                ],
                [
                    "CCOC(=O)C1=C(C)NC(COCCN)=C(OC(=O)C2=C(S)C2P)C1c1ccccc1Cl",
                    0.8522416262267903
                ],
                [
                    "CCOC(=O)C1=C(C)NC(COCCN)=C(OC(=O)C2=C(S)C2N)C1c1ccccc1Cl",
                    0.8522416262267903
                ],
                [
                    "CCOC(=O)C1=C(C)NC(COCCN)=C(OC(=O)C2=C(O)C2S)C1c1ccccc1Cl",
                    0.8522416262267903
                ],
                [
                    "CCOC(=O)C1=C(C)NC(COCCN)=C(OC(=O)C2=C(O)C2Cl)C1c1ccccc1Cl",
                    0.8522416262267903
                ],
                [
                    "CCOC(=O)C1=C(C)NC(COCCN)=C(OC(=O)C2=C(F)C2S)C1c1ccccc1Cl",
                    0.8522416262267903
                ],
                [
                    "CCOC(=O)C1=C(C)NC(COCCN)=C(OC(=O)C2=C(F)C2N)C1c1ccccc1Cl",
                    0.8522416262267903
                ],
                [
                    "CCOC(=O)C1=C(C)NC(COCCN)=C(OC(=O)C2=C(F)C2Br)C1c1ccccc1Cl",
                    0.8522416262267903
                ],
                [
                    "CCOC(=O)C1=C(C)NC(COCCN)=C(OC(=O)C2=C(C)P2Cl)C1c1ccccc1Cl",
                    0.8522416262267903
                ],
                [
                    "CCOC(=O)C1=C(C)NC(COCCN)=C(OC(=O)C2=C(C)N2C)C1c1ccccc1Cl",
                    0.8522416262267903
                ],
                [
                    "CCOC(=O)C1=C(C)NC(COCCN)=C(OC(=O)C2=C(Br)P2C)C1c1ccccc1Cl",
                    0.8522416262267903
                ],
                [
                    "CCOC(=O)C1=C(C)NC(COCCN)=C(OC(=O)C2=C(Br)C2S)C1c1ccccc1Cl",
                    0.8522416262267903
                ],
                [
                    "CCOC(=O)C1=C(C)NC(COCCN)=C(OC(=O)C2=C(Br)C2N)C1c1ccccc1Cl",
                    0.8522416262267903
                ],
                [
                    "C=S1=C(C)C=1C(=O)OC1=C(COCCN)NC(C)=C(C(=O)OCC)C1c1ccccc1Cl",
                    0.8522416262267903
                ]
            ],
            "execution_time": 431794.60308361053,
            "number_scoring_function_calls": 16307368,
            "metadata": {
                "top_1": 0.8629489272626913,
                "top_10": 0.8629489272626911,
                "top_100": 0.8568591355542923,
                "internal_similarity_max": 0.9016393442622951,
                "internal_similarity_mean": 0.7470914356037556,
                "internal_similarity_histogram_density": [
                    [
                        0.1,
                        0.0,
                        0.0,
                        0.0,
                        0.0,
                        0.23999999999999977,
                        0.21800000000000005,
                        8.368000000000002,
                        1.0700000000000003,
                        0.004000000000000001
                    ]
                ],
                "internal_similarity_histogram_bins": [
                    [
                        0.0,
                        0.1,
                        0.2,
                        0.30000000000000004,
                        0.4,
                        0.5,
                        0.6000000000000001,
                        0.7000000000000001,
                        0.8,
                        0.9,
                        1.0
                    ]
                ]
            }
        },
        {
            "benchmark_name": "Sitagliptin MPO",
            "score": 0.9546067890740915,
            "optimized_molecules": [
                [
                    "CN(NC=NC=C=C=CNC=CF)C12C3C(F)C1(F)C2C3(F)S1(F)NC1(F)C=O",
                    0.9546067890740915
                ],
                [
                    "CN(NC=NC=C=C=CNC=CF)C12C(F)(F)C3C(F)C31C2(F)S1(F)NC1C=O",
                    0.9546067890740915
                ],
                [
                    "CN(NC=NC=C=C=CNC=CF)C1(F)C2C3C(F)(F)C1(F)C2S1(F)NC31C=O",
                    0.9546067890740915
                ],
                [
                    "CN(NC=NC=C=C=CNC=CF)C1(F)C2C(F)C13C(F)C2(F)S1(F)NC31C=O",
                    0.9546067890740915
                ],
                [
                    "CN(C=NC=C=C=CNC=CF)NC12C(F)C3C(F)C31C2(F)S1(F)NC1(F)C=O",
                    0.9546067890740915
                ],
                [
                    "CN(C=CF)NC=NC=CC=CNC12C3C14C(F)(F)C2(F)C3(F)S1(F)NC41C=O",
                    0.9546067890740915
                ],
                [
                    "CN(C=CF)NC=NC=CC=CNC12C3(F)C4C31C(F)(F)C2(F)S1(F)NC41C=O",
                    0.9546067890740915
                ],
                [
                    "CN(C=CF)NC=NC=CC=CNC12C3(F)C4C(F)(F)C1(F)S1(F)NC1(C=O)C432",
                    0.9546067890740915
                ],
                [
                    "CN(C=CF)NC=NC=CC=CNC12C(F)C13C2(F)C31C(F)(F)S2(F)NC12C=O",
                    0.9546067890740915
                ],
                [
                    "CN(C=CF)NC=NC=CC=CNC1(F)C2(F)C34C(F)C23C1(F)S1(F)NC41C=O",
                    0.9546067890740915
                ],
                [
                    "CN(C=CF)NC=NC=C=C=CNC1C2C3C(F)(F)C1(C2(F)F)S1(F)NC31C=O",
                    0.9546067890740915
                ],
                [
                    "CN(C=CF)NC=NC=C=C=CNC1C2C3C(F)(C1(F)F)C2(F)S1(F)NC31C=O",
                    0.9546067890740915
                ],
                [
                    "CN(C=CF)NC=NC=C=C=CNC1C2C34C(F)C23S2(F)(F)(NC2(F)C=O)C14F",
                    0.9546067890740915
                ],
                [
                    "CN(C=CF)NC=NC=C=C=CNC1C2C13C(F)C2(F)S1(F)NC1(C=O)C3(F)F",
                    0.9546067890740915
                ],
                [
                    "CN(C=CF)NC=NC=C=C=CNC1C2C(F)C1(C13NS1(F)C3(F)C=O)C2(F)F",
                    0.9546067890740915
                ],
                [
                    "CN(C=CF)NC=NC=C=C=CNC1C2C(F)C(F)(F)S3(F)NC34C1(F)C24C=O",
                    0.9546067890740915
                ],
                [
                    "CN(C=CF)NC=NC=C=C=CNC1C23C(F)C2C1(F)S1(F)NC1(C=O)C3(F)F",
                    0.9546067890740915
                ],
                [
                    "CN(C=CF)NC=NC=C=C=CNC1C23C(F)C(F)S4(F)NC14C2(C=O)C3(F)F",
                    0.9546067890740915
                ],
                [
                    "CN(C=CF)NC=NC=C=C=CNC1C2(F)C(F)S3(F)NC3(F)C3(C=O)C(F)C123",
                    0.9546067890740915
                ],
                [
                    "CN(C=CF)NC=NC=C=C=CNC1C(F)S2(F)NC2C2(F)C3(C=O)C(F)(F)C123",
                    0.9546067890740915
                ],
                [
                    "CN(C=CF)NC=NC=C=C=CNC1C(F)C(F)(F)C23C1C2(F)S1(F)NC31C=O",
                    0.9546067890740915
                ],
                [
                    "CN(C=CF)NC=NC=C=C=CNC12C3C4C1(F)C3S1(F)(F)(NC1(F)C=O)C42F",
                    0.9546067890740915
                ],
                [
                    "CN(C=CF)NC=NC=C=C=CNC12C3C4(F)C1C2(F)S1(F)(F)(NC1C=O)C34F",
                    0.9546067890740915
                ],
                [
                    "CN(C=CF)NC=NC=C=C=CNC12C3C(F)C1(F)S14(F)(F)NC1(F)C(C=O)C324",
                    0.9546067890740915
                ],
                [
                    "CN(C=CF)NC=NC=C=C=CNC12C3C(F)C1(C(F)S1(F)NC31C=O)C2(F)F",
                    0.9546067890740915
                ],
                [
                    "CN(C=CF)NC=NC=C=C=CNC12C3C(C1S1(F)NC1(F)C=O)C(F)(F)C32F",
                    0.9546067890740915
                ],
                [
                    "CN(C=CF)NC=NC=C=C=CNC12C3C(C(F)C31S1(F)NC1(F)C=O)C2(F)F",
                    0.9546067890740915
                ],
                [
                    "CN(C=CF)NC=NC=C=C=CNC12C(F)C3C(F)(F)C31C1NS1(F)C2(F)C=O",
                    0.9546067890740915
                ],
                [
                    "CN(C=CF)NC=NC=C=C=CNC12C(F)C1C21C(F)(F)C1(F)S1(F)NC1C=O",
                    0.9546067890740915
                ],
                [
                    "CN(C=CF)NC=NC=C=C=CNC12C(F)C13C(C(F)S1(F)NC21F)C3(F)C=O",
                    0.9546067890740915
                ],
                [
                    "CN(C=CF)NC=NC=C=C=CNC12C(C3C14C(F)S31(F)(F)NC41C=O)C2(F)F",
                    0.9546067890740915
                ],
                [
                    "CN(C=CF)NC=NC=C=C=CNC12C(C(F)C13C(F)S1(F)NC31C=O)C2(F)F",
                    0.9546067890740915
                ],
                [
                    "CN(C=CF)NC=NC=C=C=CNC1(F)C2C3C(F)C1(F)C3(F)S1(F)NC21C=O",
                    0.9546067890740915
                ],
                [
                    "CN(C=CF)NC=NC=C=C=CNC1(F)C2C(F)(F)C3C2(F)C31S1(F)NC1C=O",
                    0.9546067890740915
                ],
                [
                    "CN(C=CF)NC=NC=C=C=CNC1(F)C23C(F)C4NS4(F)C1(F)C2C3(F)C=O",
                    0.9546067890740915
                ],
                [
                    "CN(C=CF)NC=NC=C=C=CNC1(F)C23C(F)C2C2NS2(F)C1(F)C3(F)C=O",
                    0.9546067890740915
                ],
                [
                    "CN(C=CF)NC=NC=C=C=CNC1(F)C2(F)C3C(F)C2C1(F)S1(F)NC31C=O",
                    0.9546067890740915
                ],
                [
                    "CN(C=CF)NC=NC=C=C=CNC1(F)C(S2(F)NC2C=O)C2C3(F)C(F)(F)C213",
                    0.9546067890740915
                ],
                [
                    "CN(C=CF)NC=NC=C=C=CNC1(F)C(F)C2C3NS3(F)C3(C=O)C(F)(F)C213",
                    0.9546067890740915
                ],
                [
                    "CN(C=CF)NC=NC=C=C=CNC1(F)C(F)C2C1(F)C21C(F)S2(F)NC12C=O",
                    0.9546067890740915
                ],
                [
                    "CN(C=CF)NC=NC=C=C=CNC1(F)C(F)C2C(F)(F)C23C1S1(F)NC31C=O",
                    0.9546067890740915
                ],
                [
                    "CN(C=CF)NC=NC=C=C=CNC1(F)C(F)C12C1C(F)C12S1(F)NC1(F)C=O",
                    0.9546067890740915
                ],
                [
                    "CN(C=CF)NC=NC=C=C=CNC1(F)C(F)C12C1C(F)(F)C12S1(F)NC1C=O",
                    0.9546067890740915
                ],
                [
                    "CN(C=CF)NC=NC=C=C=CNC1(F)C(F)C(F)(F)C23C1C2S1(F)NC31C=O",
                    0.9546067890740915
                ],
                [
                    "CN(C=CF)NC=NC=C=C=CNC1(F)C(F)(F)C2C3C(F)C21S1(F)NC31C=O",
                    0.9546067890740915
                ],
                [
                    "CN(C=CF)NC=NC=C=C=CNC1(F)C(F)(F)C(F)C12C1C2S2(F)NC12C=O",
                    0.9546067890740915
                ],
                [
                    "CN(C=CF)N=CNC=CC=CNC12C3C4(F)C(F)(F)C1(F)S1(F)NC1(C=O)C342",
                    0.9546067890740915
                ],
                [
                    "CN(C=CF)N=CNC=C=C=CNC12C3C(C(F)(F)C31F)C2(F)S1(F)NC1C=O",
                    0.9546067890740915
                ],
                [
                    "CN(C=CF)N=CNC=C=C=CNC12C(F)C13C(C(F)S1(F)NC21F)C3(F)C=O",
                    0.9546067890740915
                ],
                [
                    "CN(C=CC=CNC=NNC=CF)C12C(F)(F)C13C2(F)C31C(F)S2(F)NC12C=O",
                    0.9546067890740915
                ],
                [
                    "CN(C=CC=CNC=NNC=CF)C1(F)C2(F)C(F)S3(F)NC34C3(F)C4(C=O)C213",
                    0.9546067890740915
                ],
                [
                    "CN(C=CC=CN=CNNC=CF)C12C(F)C13C(F)(F)C1(F)C4(NS14F)C23C=O",
                    0.9546067890740915
                ],
                [
                    "CN(C=CC=CN=CNNC=CF)C12C(F)(F)C13C1(F)C(S4(F)NC4(F)C=O)C123",
                    0.9546067890740915
                ],
                [
                    "CN(C=CC=CN=CNNC=CF)C1(F)C2(F)C13C1(F)C4NS4(F)C2(F)C13C=O",
                    0.9546067890740915
                ],
                [
                    "CN(C=C=C=CNC=NNC=CF)C1C23C(F)C4(F)NS4(F)C1(F)C2C3(F)C=O",
                    0.9546067890740915
                ],
                [
                    "CN(C=C=C=CNC=NNC=CF)C12C3C4(F)C(F)S5(F)(F)(NC5C=O)C1(F)C342",
                    0.9546067890740915
                ],
                [
                    "CN(C=C=C=CNC=NNC=CF)C12C3C1S1(F)(F)(NC1(F)C=O)C1(F)C(F)C321",
                    0.9546067890740915
                ],
                [
                    "CN(C=C=C=CNC=NNC=CF)C12C3C1C2(F)S12(F)(F)NC1(C=O)C2C3(F)F",
                    0.9546067890740915
                ],
                [
                    "CN(C=C=C=CNC=NNC=CF)C12C(F)C(F)S3(F)NC13C1(C=O)C2C1(F)F",
                    0.9546067890740915
                ],
                [
                    "CN(C=C=C=CNC=NNC=CF)C1(F)C(F)C(F)S2(F)NC23C2(C=O)C(F)C123",
                    0.9546067890740915
                ],
                [
                    "CN(C=C=C=CN=CNNC=CF)C1C2C34C(F)(F)C13C(F)S21(F)(F)NC41C=O",
                    0.9546067890740915
                ],
                [
                    "CN(C=C=C=CN=CNNC=CF)C1C2C3(F)C4C1(F)S1(F)(F)(NC1(F)C=O)C243",
                    0.9546067890740915
                ],
                [
                    "CN(C=C=C=CN=CNNC=CF)C1C2C3(F)C(F)(F)C23C1(F)S1(F)NC1C=O",
                    0.9546067890740915
                ],
                [
                    "CN(C=C=C=CN=CNNC=CF)C1C23C(F)C2C1(S1(F)NC1(F)C=O)C3(F)F",
                    0.9546067890740915
                ],
                [
                    "CN(C=C=C=CN=CNNC=CF)C1C23C(F)C24C3S2(F)(F)(NC2(F)C=O)C14F",
                    0.9546067890740915
                ],
                [
                    "CN(C=C=C=CN=CNNC=CF)C1C2(F)C(F)S3(F)NC3(F)C3C(F)(C=O)C132",
                    0.9546067890740915
                ],
                [
                    "CN(C=C=C=CN=CNNC=CF)C1C(F)S23(F)(F)NC2(C=O)C24C3C12C4(F)F",
                    0.9546067890740915
                ],
                [
                    "CN(C=C=C=CN=CNNC=CF)C1C(F)C23C(F)C12C(F)(F)S1(F)NC31C=O",
                    0.9546067890740915
                ],
                [
                    "CN(C=C=C=CN=CNNC=CF)C1C(F)(F)C12C1C(F)C2(F)S2(F)NC12C=O",
                    0.9546067890740915
                ],
                [
                    "CN(C=C=C=CN=CNNC=CF)C1C(F)(F)C12C1C(F)(F)C2S2(F)NC12C=O",
                    0.9546067890740915
                ],
                [
                    "CN(C=C=C=CN=CNNC=CF)C1C(F)(F)C12C1C(F)(F)C12S1(F)NC1C=O",
                    0.9546067890740915
                ],
                [
                    "CN(C=C=C=CN=CNNC=CF)C12C3C1S1(F)(F)(NC1(F)C=O)C1C(F)(F)C312",
                    0.9546067890740915
                ],
                [
                    "CN(C=C=C=CN=CNNC=CF)C12C3C14C(F)S1(F)(F)(NC1C=O)C3(F)C42F",
                    0.9546067890740915
                ],
                [
                    "CN(C=C=C=CN=CNNC=CF)C12C3C14C(C4(F)F)S1(F)(F)(NC1C=O)C32F",
                    0.9546067890740915
                ],
                [
                    "CN(C=C=C=CN=CNNC=CF)C12C3C(F)S4(F)(F)(NC4C=O)C4(F)C1(F)C324",
                    0.9546067890740915
                ],
                [
                    "CN(C=C=C=CN=CNNC=CF)C12C3C(F)C1(F)S1(F)NC1C3(C=O)C2(F)F",
                    0.9546067890740915
                ],
                [
                    "CN(C=C=C=CN=CNNC=CF)C12C3C(F)(F)C1S1(F)NC1C3(C=O)C2(F)F",
                    0.9546067890740915
                ],
                [
                    "CN(C=C=C=CN=CNNC=CF)C12C3C(F)(F)C1(F)S14(F)(F)NC1C(C=O)C324",
                    0.9546067890740915
                ],
                [
                    "CN(C=C=C=CN=CNNC=CF)C12C(F)S3(F)(F)(NC3C=O)C13C1C(F)(F)C123",
                    0.9546067890740915
                ],
                [
                    "CN(C=C=C=CN=CNNC=CF)C12C(F)C1C21C(S2(F)NC2(F)C=O)C1(F)F",
                    0.9546067890740915
                ],
                [
                    "CN(C=C=C=CN=CNNC=CF)C12C(F)(F)C13C(F)C3C2(F)S1(F)NC1C=O",
                    0.9546067890740915
                ],
                [
                    "CN(C=C=C=CN=CNNC=CF)C1(F)C2C3C(F)C1(F)C3(F)S1(F)NC21C=O",
                    0.9546067890740915
                ],
                [
                    "CN(C=C=C=CN=CNNC=CF)C1(F)C2C34C(F)C13C4(F)S21(F)(F)NC1C=O",
                    0.9546067890740915
                ],
                [
                    "CN(C=C=C=CN=CNNC=CF)C1(F)C2C34C(F)C13C(F)S21(F)(F)NC41C=O",
                    0.9546067890740915
                ],
                [
                    "CN(C=C=C=CN=CNNC=CF)C1(F)C2C(F)(F)C3C4NS4(F)C1(C=O)C32F",
                    0.9546067890740915
                ],
                [
                    "CN(C=C=C=CN=CNNC=CF)C1(F)C23C(F)S45(F)(F)NC4C(C=O)C2(F)C135",
                    0.9546067890740915
                ],
                [
                    "CN(C=C=C=CN=CNNC=CF)C1(F)C23C(F)C2(F)C3C1(F)S1(F)NC1C=O",
                    0.9546067890740915
                ],
                [
                    "CN(C=C=C=CN=CNNC=CF)C1(F)C23C(F)C(F)S4(F)NC4(C2C=O)C31F",
                    0.9546067890740915
                ],
                [
                    "CN(C=C=C=CN=CNNC=CF)C1(F)C2(F)C(F)C13C2C(F)S1(F)NC31C=O",
                    0.9546067890740915
                ],
                [
                    "CN(C=C=C=CN=CNNC=CF)C1(F)C(S2(F)NC2C=O)C23C(C2(F)F)C13F",
                    0.9546067890740915
                ],
                [
                    "CN(C=C=C=CN=CNNC=CF)C1(F)C(F)S23(F)(F)NC2(C=O)C24C(F)C12C43",
                    0.9546067890740915
                ],
                [
                    "CN(C=C=C=CN=CNNC=CF)C1(F)C(F)C12C1C(F)(F)C2S2(F)NC12C=O",
                    0.9546067890740915
                ],
                [
                    "CN(C=C=C=CN=CNNC=CF)C1(F)C(F)C(F)(F)C23C1C2S1(F)NC31C=O",
                    0.9546067890740915
                ],
                [
                    "CN(C=C=C=CN=CNNC=CF)C1(F)C(F)(F)C2C3C(F)C31S1(F)NC21C=O",
                    0.9546067890740915
                ],
                [
                    "CN(C=C=C=CN=CNNC=CF)C1(F)C(F)(F)C12C1C(F)C2S2(F)NC12C=O",
                    0.9546067890740915
                ],
                [
                    "CN(C=C=C=CN=CNNC1C2C(F)(F)C13C(F)C2(F)S1(F)NC31C=O)C=CF",
                    0.9546067890740915
                ],
                [
                    "CN(C=C=C=CN=CNNC1C(F)C23C(F)C12C(F)(F)S1(F)NC31C=O)C=CF",
                    0.9546067890740915
                ],
                [
                    "CN(C=C=C=CN=CNNC12C3C1C(F)(S1(F)NC1C=O)C2(F)C3(F)F)C=CF",
                    0.9546067890740915
                ],
                [
                    "CN(C=C=C=CN=CNNC12C(S3(F)NC3(F)C=O)C13C(F)C3C2(F)F)C=CF",
                    0.9546067890740915
                ],
                [
                    "CN(C=C=C=CN=CNNC1(F)C2C(F)C13C(F)(F)C2S1(F)NC31C=O)C=CF",
                    0.9546067890740915
                ]
            ],
            "execution_time": 1014063.086165905,
            "number_scoring_function_calls": 36205147,
            "metadata": {
                "top_1": 0.9546067890740915,
                "top_10": 0.9546067890740915,
                "top_100": 0.9546067890740915,
                "internal_similarity_max": 0.8688524590163934,
                "internal_similarity_mean": 0.36236934315637753,
                "internal_similarity_histogram_density": [
                    [
                        0.1,
                        0.05,
                        3.081999999999999,
                        3.5700000000000007,
                        1.8360000000000003,
                        1.1739999999999988,
                        0.15200000000000002,
                        0.034,
                        0.0020000000000000005,
                        0.0
                    ]
                ],
                "internal_similarity_histogram_bins": [
                    [
                        0.0,
                        0.1,
                        0.2,
                        0.30000000000000004,
                        0.4,
                        0.5,
                        0.6000000000000001,
                        0.7000000000000001,
                        0.8,
                        0.9,
                        1.0
                    ]
                ]
            }
        },
        {
            "benchmark_name": "Zaleplon MPO",
            "score": 0.7911832452379083,
            "optimized_molecules": [
                [
                    "CCN(C(C)=O)c1cccc(-c2ccnc3c(C#CC=O)cnn23)c1",
                    0.803969143692053
                ],
                [
                    "CCN(C(C)=O)c1cccc(-c2ccnc3c(C#CPO)cnn23)c1",
                    0.793982078592347
                ],
                [
                    "CCN(C(C)=O)c1cccc(-c2ccnc3c(C#COP)cnn23)c1",
                    0.793982078592347
                ],
                [
                    "CCN(C(C)=O)c1cccc(-c2ccnc3c(C#CCF)cnn23)c1",
                    0.793982078592347
                ],
                [
                    "CCN(C(C)=O)c1cccc(-c2ccnc3c(C#CCCl)cnn23)c1",
                    0.793982078592347
                ],
                [
                    "CCN(C(C)=O)c1cccc(-c2ccnc3c(C#CCBr)cnn23)c1",
                    0.793982078592347
                ],
                [
                    "CCN(C(C)=O)c1cccc(-c2ccnc3c(C#CC=P)cnn23)c1",
                    0.793982078592347
                ],
                [
                    "C=PC#Cc1cnn2c(-c3cccc(N(CC)C(C)=O)c3)ccnc12",
                    0.793982078592347
                ],
                [
                    "CCN(C(C)=O)c1cccc(-c2ccnc3c(C#CC(O)F)cnn23)c1",
                    0.7935949136575051
                ],
                [
                    "CCN(C(C)=O)c1cccc(-c2ccnc3c(C#CC(O)Cl)cnn23)c1",
                    0.7935949136575051
                ],
                [
                    "CCN(C(C)=O)c1cccc(-c2ccnc3c(C#CC(O)Br)cnn23)c1",
                    0.7935949136575051
                ],
                [
                    "CCN(C(C)=O)c1cccc(-c2ccnc3c(C#CC(O)=P)cnn23)c1",
                    0.7935949136575051
                ],
                [
                    "CCN(C(C)=O)c1cccc(-c2ccnc3c(C#CC(=O)P)cnn23)c1",
                    0.7935949136575051
                ],
                [
                    "CCN(C(C)=O)c1cccc(-c2ccnc3c(C#CPC=O)cnn23)c1",
                    0.7885561648497321
                ],
                [
                    "CCN(C(C)=O)c1cccc(-c2ccnc3c(C#CP=CO)cnn23)c1",
                    0.7885561648497321
                ],
                [
                    "CCN(C(C)=O)c1cccc(-c2ccnc3c(C#COCF)cnn23)c1",
                    0.7885561648497321
                ],
                [
                    "CCN(C(C)=O)c1cccc(-c2ccnc3c(C#COCCl)cnn23)c1",
                    0.7885561648497321
                ],
                [
                    "CCN(C(C)=O)c1cccc(-c2ccnc3c(C#COCBr)cnn23)c1",
                    0.7885561648497321
                ],
                [
                    "CCN(C(C)=O)c1cccc(-c2ccnc3c(C#CCP=O)cnn23)c1",
                    0.7885561648497321
                ],
                [
                    "CCN(C(C)=O)c1cccc(-c2ccnc3c(C#CCOF)cnn23)c1",
                    0.7885561648497321
                ],
                [
                    "CCN(C(C)=O)c1cccc(-c2ccnc3c(C#CCOCl)cnn23)c1",
                    0.7885561648497321
                ],
                [
                    "CCN(C(C)=O)c1cccc(-c2ccnc3c(C#CCOBr)cnn23)c1",
                    0.7885561648497321
                ],
                [
                    "CCN(C(C)=O)c1cccc(-c2ccnc3c(C#CC=PO)cnn23)c1",
                    0.7885561648497321
                ],
                [
                    "CCN(C(C)=O)c1cccc(-c2ccnc3c(C#CC4OP4)cnn23)c1",
                    0.7885561648497321
                ],
                [
                    "CCN(C(C)=O)c1cccc(-c2ccnc3c(C#S4=C=C4O)cnn23)c1",
                    0.7837367193130107
                ],
                [
                    "CCN(C(C)=O)c1cccc(-c2ccnc3c(C#S4(O)C#C4)cnn23)c1",
                    0.7837367193130107
                ],
                [
                    "CCN(C(C)=O)c1cccc(-c2ccnc3c(C#CC(O)=S)cnn23)c1",
                    0.7837367193130107
                ],
                [
                    "CCN(C(C)=O)c1cccc(-c2ccnc3c(C#CC(=O)S)cnn23)c1",
                    0.7837367193130107
                ],
                [
                    "C#S(=O)C#Cc1cnn2c(-c3cccc(N(CC)C(C)=O)c3)ccnc12",
                    0.7837367193130107
                ],
                [
                    "C#CS(=O)#Cc1cnn2c(-c3cccc(N(CC)C(C)=O)c3)ccnc12",
                    0.7837367193130107
                ],
                [
                    "CCN(C(C)=O)c1cccc(-c2ccnc3c(C#CP)cnn23)c1",
                    0.7803151211091254
                ],
                [
                    "CCN(C(C)=O)c1cccc(-c2ccnc3c(C#[SH]4C5=C4O5)cnn23)c1",
                    0.7787605628481891
                ],
                [
                    "CCN(C(C)=O)c1cccc(-c2ccnc3c(C#[SH]4C#CO4)cnn23)c1",
                    0.7787605628481891
                ],
                [
                    "CCN(C(C)=O)c1cccc(-c2ccnc3c(C#SC4=CO4)cnn23)c1",
                    0.7787605628481891
                ],
                [
                    "CCN(C(C)=O)c1cccc(-c2ccnc3c(C#SC#CO)cnn23)c1",
                    0.7787605628481891
                ],
                [
                    "CCN(C(C)=O)c1cccc(-c2ccnc3c(C#S4=C=CO4)cnn23)c1",
                    0.7787605628481891
                ],
                [
                    "CCN(C(C)=O)c1cccc(-c2ccnc3c(C#C[SH]=C=O)cnn23)c1",
                    0.7787605628481891
                ],
                [
                    "CCN(C(C)=O)c1cccc(-c2ccnc3c(C#C[SH]4#CO4)cnn23)c1",
                    0.7787605628481891
                ],
                [
                    "CCN(C(C)=O)c1cccc(-c2ccnc3c(C#CSC=O)cnn23)c1",
                    0.7787605628481891
                ],
                [
                    "CCN(C(C)=O)c1cccc(-c2ccnc3c(C#CS4=CO4)cnn23)c1",
                    0.7787605628481891
                ],
                [
                    "CCN(C(C)=O)c1cccc(-c2ccnc3c(C#CS#CO)cnn23)c1",
                    0.7787605628481891
                ],
                [
                    "CCN(C(C)=O)c1cccc(-c2ccnc3c(C#COC=S)cnn23)c1",
                    0.7787605628481891
                ],
                [
                    "CCN(C(C)=O)c1cccc(-c2ccnc3c(C#COC#[SH])cnn23)c1",
                    0.7787605628481891
                ],
                [
                    "CCN(C(C)=O)c1cccc(-c2ccnc3c(C#CC=S=O)cnn23)c1",
                    0.7787605628481891
                ],
                [
                    "CCN(C(C)=O)c1cccc(-c2ccnc3c(C#CC4OS4)cnn23)c1",
                    0.7787605628481891
                ],
                [
                    "CCN(C(C)=O)c1cccc(-c2ccnc3c(C#CC4=[SH]O4)cnn23)c1",
                    0.7787605628481891
                ],
                [
                    "CCN(C(C)=O)c1cccc(-c2ccnc3c(C#CC#[SH]=O)cnn23)c1",
                    0.7787605628481891
                ],
                [
                    "CCN(C(C)=O)c1cccc(-c2ccnc3c(C#CC#SO)cnn23)c1",
                    0.7787605628481891
                ],
                [
                    "C#SOC#Cc1cnn2c(-c3cccc(N(CC)C(C)=O)c3)ccnc12",
                    0.7787605628481891
                ],
                [
                    "C#COS#Cc1cnn2c(-c3cccc(N(CC)C(C)=O)c3)ccnc12",
                    0.7787605628481891
                ],
                [
                    "C#Cc1cnn2c(-c3cccc(N(CC)C(=O)C(C)=O)c3)ccnc12",
                    0.7735006416506128
                ],
                [
                    "C#CC(=O)c1cnn2c(-c3cccc(N(CC)C(C)=O)c3)ccnc12",
                    0.7735006416506128
                ],
                [
                    "CCN(C(C)=O)c1cccc(-c2ccnc3c(C#CO)cnn23)c1",
                    0.7706218909970667
                ],
                [
                    "CC#Cc1cnn2c(-c3cccc(N(CC)C(C)=O)c3)ccnc12",
                    0.7706218909970667
                ],
                [
                    "CCN(C(C)=O)c1cccc(-c2ccnc3c(C=C=C=O)cnn23)c1",
                    0.7685894768121614
                ],
                [
                    "CCN(C(C)=O)c1cccc(-c2ccnc3c(C#[SH]=C=O)cnn23)c1",
                    0.7647591058705235
                ],
                [
                    "CCN(C(C)=O)c1cccc(-c2ccnc3c(C#[SH]4C#C4)cnn23)c1",
                    0.7647591058705235
                ],
                [
                    "CCN(C(C)=O)c1cccc(-c2ccnc3c(C#SC=O)cnn23)c1",
                    0.7647591058705235
                ],
                [
                    "CCN(C(C)=O)c1cccc(-c2ccnc3c(C#S4=CO4)cnn23)c1",
                    0.7647591058705235
                ],
                [
                    "CCN(C(C)=O)c1cccc(-c2ccnc3c(C#S4=C=C4)cnn23)c1",
                    0.7647591058705235
                ],
                [
                    "CCN(C(C)=O)c1cccc(-c2ccnc3c(C#S#CO)cnn23)c1",
                    0.7647591058705235
                ],
                [
                    "CCN(C(C)=O)c1cccc(-c2ccnc3c(C#C[SH]=O)cnn23)c1",
                    0.7647591058705235
                ],
                [
                    "CCN(C(C)=O)c1cccc(-c2ccnc3c(C#CSO)cnn23)c1",
                    0.7647591058705235
                ],
                [
                    "CCN(C(C)=O)c1cccc(-c2ccnc3c(C#COS)cnn23)c1",
                    0.7647591058705235
                ],
                [
                    "CCN(C(C)=O)c1cccc(-c2ccnc3c(C#COC)cnn23)c1",
                    0.7647591058705235
                ],
                [
                    "CCN(C(C)=O)c1cccc(-c2ccnc3c(C#CCO)cnn23)c1",
                    0.7647591058705235
                ],
                [
                    "CCN(C(C)=O)c1cccc(-c2ccnc3c(C#CC=S)cnn23)c1",
                    0.7647591058705235
                ],
                [
                    "CCN(C(C)=O)c1cccc(-c2ccnc3c(C#CC#[SH])cnn23)c1",
                    0.7647591058705235
                ],
                [
                    "C#SC#Cc1cnn2c(-c3cccc(N(CC)C(C)=O)c3)ccnc12",
                    0.7647591058705235
                ],
                [
                    "C#CS#Cc1cnn2c(-c3cccc(N(CC)C(C)=O)c3)ccnc12",
                    0.7647591058705235
                ],
                [
                    "CCN(C(C)=O)c1cccc(-c2ccnc3c(C(P)=C=O)cnn23)c1",
                    0.7638920623619182
                ],
                [
                    "CCN(C(C)=O)c1cccc(-c2ccnc3c(C(O)C#P)cnn23)c1",
                    0.7638920623619182
                ],
                [
                    "CCN(C(C)=O)c1cccc(-c2ccnc3c(C(O)=C=P)cnn23)c1",
                    0.7638920623619182
                ],
                [
                    "C=C=C(F)c1cnn2c(-c3cccc(N(CC)C(C)=O)c3)ccnc12",
                    0.7638920623619182
                ],
                [
                    "C=C=C(Cl)c1cnn2c(-c3cccc(N(CC)C(C)=O)c3)ccnc12",
                    0.7638920623619182
                ],
                [
                    "C=C=C(Br)c1cnn2c(-c3cccc(N(CC)C(C)=O)c3)ccnc12",
                    0.7638920623619182
                ],
                [
                    "C#Cc1cnn2c(-c3cccc(N(CC)C(=O)C(C)=P)c3)ccnc12",
                    0.7638920623619182
                ],
                [
                    "C#CC(F)c1cnn2c(-c3cccc(N(CC)C(C)=O)c3)ccnc12",
                    0.7638920623619182
                ],
                [
                    "C#CC(Cl)c1cnn2c(-c3cccc(N(CC)C(C)=O)c3)ccnc12",
                    0.7638920623619182
                ],
                [
                    "C#CC(Br)c1cnn2c(-c3cccc(N(CC)C(C)=O)c3)ccnc12",
                    0.7638920623619182
                ],
                [
                    "C#CC(=P)c1cnn2c(-c3cccc(N(CC)C(C)=O)c3)ccnc12",
                    0.7638920623619182
                ],
                [
                    "C#CC(O)(F)c1cnn2c(-c3cccc(N(CC)C(C)=O)c3)ccnc12",
                    0.7637706865074504
                ],
                [
                    "C#CC(O)(Cl)c1cnn2c(-c3cccc(N(CC)C(C)=O)c3)ccnc12",
                    0.7637706865074504
                ],
                [
                    "C#CC(O)(Br)c1cnn2c(-c3cccc(N(CC)C(C)=O)c3)ccnc12",
                    0.7637706865074504
                ],
                [
                    "CCN(C(C)=O)c1cccc(-c2ccnc3c(C4=C=C4O)cnn23)c1",
                    0.7618176313578489
                ],
                [
                    "CCN(C(C)=O)c1cccc(-c2ccnc3c(C45C=C4O5)cnn23)c1",
                    0.7618176313578489
                ],
                [
                    "CCN(C(C)=O)c1cccc(-c2ccnc3c(C4(O)C#C4)cnn23)c1",
                    0.7618176313578489
                ],
                [
                    "CCN(C(C)=O)c1cccc(-c2ccnc3c(-c4cc4=O)cnn23)c1",
                    0.7618176313578489
                ],
                [
                    "C#Cc1cnn2c(-c3cccc(N(CC(C)=O)C(C)=O)c3)ccnc12",
                    0.7618176313578489
                ],
                [
                    "C=S(F)#Cc1cnn2c(-c3cccc(N(CC)C(C)=O)c3)ccnc12",
                    0.7602775038850339
                ],
                [
                    "C=S(Cl)#Cc1cnn2c(-c3cccc(N(CC)C(C)=O)c3)ccnc12",
                    0.7602775038850339
                ],
                [
                    "C=S(Br)#Cc1cnn2c(-c3cccc(N(CC)C(C)=O)c3)ccnc12",
                    0.7602775038850339
                ],
                [
                    "CCN(C(C)=O)c1cccc(-c2ccnc3c(COC#P)cnn23)c1",
                    0.7590419049928974
                ],
                [
                    "CCN(C(C)=O)c1cccc(-c2ccnc3c(CC#CF)cnn23)c1",
                    0.7590419049928974
                ],
                [
                    "CCN(C(C)=O)c1cccc(-c2ccnc3c(CC#CCl)cnn23)c1",
                    0.7590419049928974
                ],
                [
                    "CCN(C(C)=O)c1cccc(-c2ccnc3c(CC#CBr)cnn23)c1",
                    0.7590419049928974
                ],
                [
                    "CCN(C(C)=O)c1cccc(-c2ccnc3c(C=C=CF)cnn23)c1",
                    0.7590419049928974
                ],
                [
                    "CCN(C(C)=O)c1cccc(-c2ccnc3c(C=C=C=P)cnn23)c1",
                    0.7590419049928974
                ],
                [
                    "CCCN(C(C)=O)c1cccc(-c2ccnc3c(C#CBr)cnn23)c1",
                    0.7590419049928974
                ],
                [
                    "C#CP=Cc1cnn2c(-c3cccc(N(CC)C(C)=O)c3)ccnc12",
                    0.7590419049928974
                ]
            ],
            "execution_time": 1013396.9363472462,
            "number_scoring_function_calls": 43833266,
            "metadata": {
                "top_1": 0.803969143692053,
                "top_10": 0.7949033521153492,
                "top_100": 0.7746772399063224,
                "internal_similarity_max": 0.864406779661017,
                "internal_similarity_mean": 0.6700881305673544,
                "internal_similarity_histogram_density": [
                    [
                        0.1,
                        0.0,
                        0.0,
                        0.0,
                        0.0,
                        0.4519999999999996,
                        6.1560000000000015,
                        2.996000000000001,
                        0.29600000000000004,
                        0.0
                    ]
                ],
                "internal_similarity_histogram_bins": [
                    [
                        0.0,
                        0.1,
                        0.2,
                        0.30000000000000004,
                        0.4,
                        0.5,
                        0.6000000000000001,
                        0.7000000000000001,
                        0.8,
                        0.9,
                        1.0
                    ]
                ]
            }
        },
        {
            "benchmark_name": "Valsartan SMARTS",
            "score": 0.9983364002922263,
            "optimized_molecules": [
                [
                    "O=Cc1ccc(P)c(CF)c1-c1cc(O)c(C2N(C=O)C2(O)P)c(F)c1",
                    0.9983364002922257
                ],
                [
                    "O=Cc1ccc(P)c(CF)c1-c1c(O)cc(C2N(C=O)C2(O)P)cc1F",
                    0.9983364002922257
                ],
                [
                    "O=Cc1ccc(P)c(-c2cc(O)c(C3N(C=O)C3(O)P)c(F)c2)c1CF",
                    0.9983364002922257
                ],
                [
                    "O=Cc1ccc(O)c(-c2cc(F)c(C3C(=O)N3C(O)P)c(P)c2)c1CF",
                    0.9983364002922257
                ],
                [
                    "O=Cc1ccc(F)c(CF)c1-c1c(O)cc(C2N(C=O)C2(O)P)cc1P",
                    0.9983364002922257
                ],
                [
                    "O=Cc1ccc(CF)c(P)c1-c1cc(O)c(C2N(C=O)C2(O)P)c(F)c1",
                    0.9983364002922257
                ],
                [
                    "O=Cc1ccc(CF)c(P)c1-c1c(O)cc(C2N(C=O)C2(O)P)cc1F",
                    0.9983364002922257
                ],
                [
                    "O=Cc1ccc(CF)c(F)c1-c1cc(O)c(C2N(C=O)C2(O)P)c(P)c1",
                    0.9983364002922257
                ],
                [
                    "O=Cc1ccc(CF)c(-c2cc(O)c(C3N(C=O)C3(O)P)c(F)c2)c1P",
                    0.9983364002922257
                ],
                [
                    "O=Cc1ccc(CF)c(-c2c(O)cc(C3N(C=O)C3(O)P)cc2F)c1P",
                    0.9983364002922257
                ],
                [
                    "O=Cc1ccc(-c2cc(O)c(C3N(C=O)C3(O)P)c(F)c2)c(CF)c1P",
                    0.9983364002922257
                ],
                [
                    "O=Cc1ccc(-c2cc(F)c(C3C(=O)N3C(F)P)c(P)c2)c(CO)c1O",
                    0.9983364002922257
                ],
                [
                    "O=Cc1cc(P)cc(-c2cc(O)c(C3C(=O)N3C(O)P)c(F)c2)c1CF",
                    0.9983364002922257
                ],
                [
                    "O=Cc1cc(P)c(CF)cc1-c1c(O)cc(C2N(C=O)C2(O)P)cc1F",
                    0.9983364002922257
                ],
                [
                    "O=Cc1cc(P)c(CF)c(-c2cc(O)c(C3N(C=O)C3(O)P)c(F)c2)c1",
                    0.9983364002922257
                ],
                [
                    "O=Cc1cc(P)c(-c2cc(O)c(C3N(C=O)C3(O)P)c(F)c2)c(CF)c1",
                    0.9983364002922257
                ],
                [
                    "O=Cc1cc(O)cc(-c2cc(F)c(C3C(=O)N3C(O)P)c(P)c2)c1CF",
                    0.9983364002922257
                ],
                [
                    "O=Cc1cc(O)c(CO)cc1-c1cc(F)c(C2C(=O)N2C(F)P)c(P)c1",
                    0.9983364002922257
                ],
                [
                    "O=Cc1cc(O)c(CF)c(-c2cc(F)c(C3N(C=O)C3(O)P)c(P)c2)c1",
                    0.9983364002922257
                ],
                [
                    "O=Cc1cc(O)c(CF)c(-c2cc(F)c(C3C(=O)N3C(O)P)c(P)c2)c1",
                    0.9983364002922257
                ],
                [
                    "O=Cc1cc(O)c(-c2cc(F)c(C3N(C=O)C3(O)P)c(CF)c2)c(P)c1",
                    0.9983364002922257
                ],
                [
                    "O=Cc1cc(O)c(-c2cc(F)c(C3C(=O)N3C(F)P)c(P)c2)c(CO)c1",
                    0.9983364002922257
                ],
                [
                    "O=Cc1cc(F)cc(-c2c(O)cc(C3N(C=O)C3(O)P)cc2P)c1CF",
                    0.9983364002922257
                ],
                [
                    "O=Cc1cc(F)c(CF)cc1-c1cc(O)c(C2C(=O)N2C(O)P)c(P)c1",
                    0.9983364002922257
                ],
                [
                    "O=Cc1cc(F)c(-c2ccc(C3C(=O)N3C(F)P)c(O)c2CO)c(P)c1",
                    0.9983364002922257
                ],
                [
                    "O=Cc1cc(F)c(-c2cc(O)c(C3C(=O)N3C(F)P)cc2CO)c(P)c1",
                    0.9983364002922257
                ],
                [
                    "O=Cc1cc(F)c(-c2c(O)cc(C3C(=O)N3C(F)P)cc2CO)c(P)c1",
                    0.9983364002922257
                ],
                [
                    "O=Cc1cc(CF)cc(F)c1-c1cc(O)c(C2N(C=O)C2(O)P)c(P)c1",
                    0.9983364002922257
                ],
                [
                    "O=Cc1cc(CF)cc(F)c1-c1cc(O)c(C2C(=O)N2C(O)P)c(P)c1",
                    0.9983364002922257
                ],
                [
                    "O=Cc1cc(CF)cc(F)c1-c1c(O)cc(C2N(C=O)C2(O)P)cc1P",
                    0.9983364002922257
                ],
                [
                    "O=Cc1cc(CF)cc(-c2c(O)cc(C3N(C=O)C3(O)P)cc2F)c1P",
                    0.9983364002922257
                ],
                [
                    "O=Cc1cc(CF)c(O)c(-c2cc(F)c(C3N(C=O)C3(O)P)c(P)c2)c1",
                    0.9983364002922257
                ],
                [
                    "O=Cc1cc(CF)c(F)cc1-c1cc(O)c(C2C(=O)N2C(O)P)c(P)c1",
                    0.9983364002922257
                ],
                [
                    "O=Cc1cc(CF)c(F)cc1-c1c(O)cc(C2N(C=O)C2(O)P)cc1P",
                    0.9983364002922257
                ],
                [
                    "O=Cc1cc(CF)c(-c2cc(O)c(C3N(C=O)C3(O)P)c(F)c2)cc1P",
                    0.9983364002922257
                ],
                [
                    "O=Cc1cc(CF)c(-c2c(O)cc(C3N(C=O)C3(O)P)cc2P)cc1F",
                    0.9983364002922257
                ],
                [
                    "O=Cc1cc(C2N(C=O)C2(O)P)cc(P)c1-c1cc(O)c(CF)c(F)c1",
                    0.9983364002922257
                ],
                [
                    "O=Cc1cc(C2N(C=O)C2(O)P)cc(F)c1-c1cc(O)c(CF)c(P)c1",
                    0.9983364002922257
                ],
                [
                    "O=Cc1cc(C2N(C=O)C2(O)P)cc(CF)c1-c1cc(O)c(P)c(F)c1",
                    0.9983364002922257
                ],
                [
                    "O=Cc1cc(C2N(C=O)C2(O)P)cc(CF)c1-c1c(O)cc(P)cc1F",
                    0.9983364002922257
                ],
                [
                    "O=Cc1cc(C2N(C=O)C2(O)P)c(P)cc1-c1c(O)cc(CF)cc1F",
                    0.9983364002922257
                ],
                [
                    "O=Cc1cc(C2C(=O)N2C(O)F)cc(CP)c1-c1c(O)cc(P)cc1F",
                    0.9983364002922257
                ],
                [
                    "O=Cc1cc(C2C(=O)N2C(F)P)c(O)cc1-c1c(F)cc(CO)cc1P",
                    0.9983364002922257
                ],
                [
                    "O=Cc1cc(-c2cc(O)c(P)c(F)c2)cc(CF)c1C1N(C=O)C1(O)P",
                    0.9983364002922257
                ],
                [
                    "O=Cc1cc(-c2cc(O)c(P)c(F)c2)cc(CF)c1C1C(=O)N1C(O)P",
                    0.9983364002922257
                ],
                [
                    "O=Cc1cc(-c2cc(O)c(F)c(P)c2)cc(CF)c1C1N(C=O)C1(O)P",
                    0.9983364002922257
                ],
                [
                    "O=Cc1cc(-c2cc(O)c(CF)c(P)c2)cc(F)c1C1N(C=O)C1(O)P",
                    0.9983364002922257
                ],
                [
                    "O=Cc1cc(-c2cc(O)c(C3N(C=O)C3(O)P)c(P)c2)c(CF)cc1F",
                    0.9983364002922257
                ],
                [
                    "O=Cc1cc(-c2cc(F)c(C3N(C=O)C3(O)P)c(P)c2)c(O)cc1CF",
                    0.9983364002922257
                ],
                [
                    "O=Cc1cc(-c2cc(F)c(C3C(=O)N3C(O)P)c(P)c2)c(CF)cc1O",
                    0.9983364002922257
                ],
                [
                    "O=Cc1cc(-c2cc(F)c(C3C(=O)N3C(F)P)c(P)c2)c(CO)cc1O",
                    0.9983364002922257
                ],
                [
                    "O=Cc1cc(-c2c(O)cc(P)cc2F)cc(CF)c1C1N(C=O)C1(O)P",
                    0.9983364002922257
                ],
                [
                    "O=Cc1cc(-c2c(O)cc(F)cc2P)cc(CF)c1C1N(C=O)C1(O)P",
                    0.9983364002922257
                ],
                [
                    "O=Cc1cc(-c2c(O)cc(F)cc2P)c(CF)cc1C1N(C=O)C1(O)P",
                    0.9983364002922257
                ],
                [
                    "O=Cc1cc(-c2c(O)cc(CF)cc2P)cc(F)c1C1N(C=O)C1(O)P",
                    0.9983364002922257
                ],
                [
                    "O=Cc1cc(-c2c(O)cc(CF)cc2F)cc(P)c1C1N(C=O)C1(O)P",
                    0.9983364002922257
                ],
                [
                    "O=Cc1cc(-c2c(O)cc(CF)cc2F)c(P)cc1C1N(C=O)C1(O)P",
                    0.9983364002922257
                ],
                [
                    "O=Cc1cc(-c2c(O)cc(C3N(C=O)C3(O)P)cc2P)c(F)cc1CF",
                    0.9983364002922257
                ],
                [
                    "O=Cc1cc(-c2c(O)cc(C3N(C=O)C3(O)P)cc2P)c(CF)cc1F",
                    0.9983364002922257
                ],
                [
                    "O=Cc1cc(-c2c(O)cc(C3N(C=O)C3(O)P)cc2F)cc(P)c1CF",
                    0.9983364002922257
                ],
                [
                    "O=Cc1cc(-c2c(O)cc(C3N(C=O)C3(O)P)cc2F)c(P)cc1CF",
                    0.9983364002922257
                ],
                [
                    "O=Cc1cc(-c2c(O)cc(C3N(C=O)C3(O)P)cc2F)c(CF)cc1P",
                    0.9983364002922257
                ],
                [
                    "O=Cc1c(P)ccc(CF)c1-c1cc(O)c(C2N(C=O)C2(O)P)c(F)c1",
                    0.9983364002922257
                ],
                [
                    "O=Cc1c(P)ccc(-c2cc(O)c(C3C(=O)N3C(O)P)c(F)c2)c1CF",
                    0.9983364002922257
                ],
                [
                    "O=Cc1c(P)ccc(-c2c(O)cc(C3N(C=O)C3(O)P)cc2F)c1CF",
                    0.9983364002922257
                ],
                [
                    "O=Cc1c(P)cc(CF)cc1-c1cc(O)c(C2N(C=O)C2(O)P)c(F)c1",
                    0.9983364002922257
                ],
                [
                    "O=Cc1c(P)cc(CF)cc1-c1c(O)cc(C2N(C=O)C2(O)P)cc1F",
                    0.9983364002922257
                ],
                [
                    "O=Cc1c(P)cc(-c2cc(O)c(C3C(=O)N3C(O)P)c(F)c2)cc1CF",
                    0.9983364002922257
                ],
                [
                    "O=Cc1c(P)cc(-c2c(O)cc(C3N(C=O)C3(O)P)cc2F)cc1CF",
                    0.9983364002922257
                ],
                [
                    "O=Cc1c(O)ccc(CO)c1-c1cc(F)c(C2C(=O)N2C(F)P)c(P)c1",
                    0.9983364002922257
                ],
                [
                    "O=Cc1c(O)ccc(-c2cc(F)c(C3N(C=O)C3(F)P)c(P)c2)c1CO",
                    0.9983364002922257
                ],
                [
                    "O=Cc1c(O)ccc(-c2cc(F)c(C3C(=O)N3C(F)P)c(P)c2)c1CO",
                    0.9983364002922257
                ],
                [
                    "O=Cc1c(O)cc(CO)cc1-c1cc(F)c(C2C(=O)N2C(F)P)c(P)c1",
                    0.9983364002922257
                ],
                [
                    "O=Cc1c(O)cc(-c2ccc(C3N(C=O)C3(O)P)c(F)c2CF)cc1P",
                    0.9983364002922257
                ],
                [
                    "O=Cc1c(O)cc(-c2cc(P)c(C3N(C=O)C3(O)P)cc2CF)cc1F",
                    0.9983364002922257
                ],
                [
                    "O=Cc1c(O)cc(-c2cc(F)c(C3C(=O)N3C(F)P)c(P)c2)cc1CO",
                    0.9983364002922257
                ],
                [
                    "O=Cc1c(F)ccc(CF)c1-c1c(O)cc(C2N(C=O)C2(O)P)cc1P",
                    0.9983364002922257
                ],
                [
                    "O=Cc1c(CO)ccc(O)c1-c1cc(F)c(C2C(=O)N2C(F)P)c(P)c1",
                    0.9983364002922257
                ],
                [
                    "O=Cc1c(CO)cc(O)cc1-c1cc(F)c(C2N(C=O)C2(F)P)c(P)c1",
                    0.9983364002922257
                ],
                [
                    "O=Cc1c(CF)ccc(F)c1-c1cc(O)c(C2N(C=O)C2(O)P)c(P)c1",
                    0.9983364002922257
                ],
                [
                    "O=Cc1c(CF)ccc(-c2cc(O)c(C3N(C=O)C3(O)P)c(F)c2)c1P",
                    0.9983364002922257
                ],
                [
                    "O=Cc1c(CF)ccc(-c2c(O)cc(C3N(C=O)C3(O)P)cc2F)c1P",
                    0.9983364002922257
                ],
                [
                    "O=Cc1c(CF)cc(P)cc1-c1cc(O)c(C2N(C=O)C2(O)P)c(F)c1",
                    0.9983364002922257
                ],
                [
                    "O=Cc1c(CF)cc(P)cc1-c1cc(O)c(C2C(=O)N2C(O)P)c(F)c1",
                    0.9983364002922257
                ],
                [
                    "O=Cc1c(CF)cc(F)cc1-c1cc(O)c(C2C(=O)N2C(O)P)c(P)c1",
                    0.9983364002922257
                ],
                [
                    "O=Cc1c(CF)cc(F)cc1-c1c(O)cc(C2N(C=O)C2(O)P)cc1P",
                    0.9983364002922257
                ],
                [
                    "O=Cc1c(C2N(C=O)C2(O)P)ccc(-c2cc(O)c(P)c(F)c2)c1CF",
                    0.9983364002922257
                ],
                [
                    "O=Cc1c(C2N(C=O)C2(O)P)ccc(-c2cc(O)c(F)c(P)c2)c1CF",
                    0.9983364002922257
                ],
                [
                    "O=Cc1c(C2N(C=O)C2(O)P)ccc(-c2c(O)cc(P)cc2F)c1CF",
                    0.9983364002922257
                ],
                [
                    "O=Cc1c(C2N(C=O)C2(O)P)ccc(-c2c(O)cc(F)cc2P)c1CF",
                    0.9983364002922257
                ],
                [
                    "O=Cc1c(C2N(C=O)C2(O)P)ccc(-c2c(O)cc(CF)cc2F)c1P",
                    0.9983364002922257
                ],
                [
                    "O=Cc1c(-c2cc(O)c(CF)c(F)c2)ccc(C2N(C=O)C2(O)P)c1P",
                    0.9983364002922257
                ],
                [
                    "O=Cc1c(-c2cc(O)c(C3N(C=O)C3(O)P)c(P)c2)ccc(F)c1CF",
                    0.9983364002922257
                ],
                [
                    "O=Cc1c(-c2cc(O)c(C3N(C=O)C3(O)P)c(F)c2)ccc(P)c1CF",
                    0.9983364002922257
                ],
                [
                    "O=Cc1c(-c2cc(O)c(C3C(=O)N3C(O)P)c(P)c2)ccc(F)c1CF",
                    0.9983364002922257
                ],
                [
                    "O=Cc1c(-c2cc(F)c(C3C(=O)N3C(F)P)c(P)c2)ccc(O)c1CO",
                    0.9983364002922257
                ],
                [
                    "O=Cc1c(-c2cc(F)c(C3C(=O)N3C(F)P)c(P)c2)ccc(CO)c1O",
                    0.9983364002922257
                ],
                [
                    "O=Cc1c(-c2c(O)cc(CF)cc2F)ccc(C2N(C=O)C2(O)P)c1P",
                    0.9983364002922257
                ],
                [
                    "O=Cc1c(-c2c(O)cc(C3N(C=O)C3(O)P)cc2P)ccc(CF)c1F",
                    0.9983364002922257
                ],
                [
                    "O=Cc1c(-c2c(O)cc(C3N(C=O)C3(O)P)cc2F)ccc(P)c1CF",
                    0.9983364002922257
                ]
            ],
            "execution_time": 1013606.2317941189,
            "number_scoring_function_calls": 46013077,
            "metadata": {
                "top_1": 0.9983364002922257,
                "top_10": 0.9983364002922259,
                "top_100": 0.9983364002922273,
                "internal_similarity_max": 0.9433962264150944,
                "internal_similarity_mean": 0.4323178452281634,
                "internal_similarity_histogram_density": [
                    [
                        0.1,
                        0.0,
                        2.213999999999999,
                        2.0860000000000003,
                        2.1300000000000003,
                        2.073999999999998,
                        1.11,
                        0.25400000000000006,
                        0.028000000000000004,
                        0.004000000000000001
                    ]
                ],
                "internal_similarity_histogram_bins": [
                    [
                        0.0,
                        0.1,
                        0.2,
                        0.30000000000000004,
                        0.4,
                        0.5,
                        0.6000000000000001,
                        0.7000000000000001,
                        0.8,
                        0.9,
                        1.0
                    ]
                ]
            }
        },
        {
            "benchmark_name": "Scaffold Hop",
            "score": 0.9992111012217809,
            "optimized_molecules": [
                [
                    "COc1cc2ncnc(Nc3c#cc4ncsc4c3)c2cc1OCC(C)C(C)Br",
                    0.9992111012217817
                ],
                [
                    "COc1cc2ncnc(Nc3c#cc4ncsc4c3)c2cc1OC(Br)C(Br)C(C)C",
                    0.9992111012217817
                ],
                [
                    "CCOc1cc2ncnc(Nc3c#cc4ncsc4c3)c2cc1OC(Cl)C(C)C(C)Cl",
                    0.9992111012217817
                ],
                [
                    "CCOc1cc2ncnc(Nc3c#cc4ncsc4c3)c2cc1OC(Cl)C(Br)CC",
                    0.9992111012217817
                ],
                [
                    "CCOc1cc2ncnc(Nc3c#cc4ncsc4c3)c2cc1OC(Br)C(Cl)C(C)C",
                    0.9992111012217817
                ],
                [
                    "CCOc1cc2ncnc(Nc3c#cc4ncsc4c3)c2cc1OC(Br)C(Cl)C(C)Br",
                    0.9992111012217817
                ],
                [
                    "CCOc1cc2ncnc(Nc3c#cc4ncsc4c3)c2cc1OC(Br)C(C)C(C)Br",
                    0.9992111012217817
                ],
                [
                    "CCCOc1cc2ncnc(Nc3c#cc4ncsc4c3)c2cc1OCC(Br)C(C)Br",
                    0.9992111012217817
                ],
                [
                    "CCCOc1cc2ncnc(Nc3c#cc4ncsc4c3)c2cc1OC(Cl)CC(C)Cl",
                    0.9992111012217817
                ],
                [
                    "CCCCOc1cc2c(Nc3c#cc4ncsc4c3)ncnc2cc1OCCC",
                    0.9992111012217817
                ],
                [
                    "CCCCOc1cc2c(Nc3c#cc4ncsc4c3)ncnc2cc1OC(C)C(C)Br",
                    0.9992111012217817
                ],
                [
                    "CCCC(Cl)Oc1cc2c(Nc3c#cc4ncsc4c3)ncnc2cc1OC(C)C(C)Br",
                    0.9992111012217817
                ],
                [
                    "CCCC(Cl)Oc1cc2c(Nc3c#cc4ncsc4c3)ncnc2cc1OC(C)(C)Cl",
                    0.9992111012217817
                ],
                [
                    "CCCC(Br)Oc1cc2c(Nc3c#cc4ncsc4c3)ncnc2cc1OCCBr",
                    0.9992111012217817
                ],
                [
                    "CCCC(Br)Oc1cc2c(Nc3c#cc4ncsc4c3)ncnc2cc1OC(C)Br",
                    0.9992111012217817
                ],
                [
                    "CCC(Cl)C(Cl)Oc1cc2c(Nc3c#cc4ncsc4c3)ncnc2cc1OCCCBr",
                    0.9992111012217817
                ],
                [
                    "CCC(Cl)C(Cl)Oc1cc2c(Nc3c#cc4ncsc4c3)ncnc2cc1OC(Cl)Cl",
                    0.9992111012217817
                ],
                [
                    "CCC(Cl)C(Cl)Oc1cc2c(Nc3c#cc4ncsc4c3)ncnc2cc1OC(Cl)C#CBr",
                    0.9992111012217817
                ],
                [
                    "CCC(Cl)C(Cl)Oc1cc2c(Nc3c#cc4ncsc4c3)ncnc2cc1OC(C)C(C)Cl",
                    0.9992111012217817
                ],
                [
                    "CCC(Cl)C(Cl)Oc1cc2c(Nc3c#cc4ncsc4c3)ncnc2cc1OC(C)=CBr",
                    0.9992111012217817
                ],
                [
                    "CCC(Cl)C(Cl)Oc1cc2c(Nc3c#cc4ncsc4c3)ncnc2cc1OC(C)(Cl)Cl",
                    0.9992111012217817
                ],
                [
                    "CCC(Cl)C(Cl)Oc1cc2c(Nc3c#cc4ncsc4c3)ncnc2cc1OC(Br)(Br)CC",
                    0.9992111012217817
                ],
                [
                    "CCC(Cl)C(Cl)Oc1cc2c(Nc3c#cc4ncsc4c3)ncnc2cc1OC#CCl",
                    0.9992111012217817
                ],
                [
                    "CCC(Cl)C(Cl)Oc1cc2c(Nc3c#cc4ncsc4c3)ncnc2cc1OC#CBr",
                    0.9992111012217817
                ],
                [
                    "CCC(Cl)C(Br)Oc1cc2c(Nc3c#cc4ncsc4c3)ncnc2cc1OC(Cl)Cl",
                    0.9992111012217817
                ],
                [
                    "CCC(Cl)C(Br)Oc1cc2c(Nc3c#cc4ncsc4c3)ncnc2cc1OC(C)Cl",
                    0.9992111012217817
                ],
                [
                    "CCC(C)Oc1cc2ncnc(Nc3c#cc4ncsc4c3)c2cc1OC(Cl)CC(C)Cl",
                    0.9992111012217817
                ],
                [
                    "CCC(C)C(Cl)Oc1cc2c(Nc3c#cc4ncsc4c3)ncnc2cc1OC(Cl)(Cl)Br",
                    0.9992111012217817
                ],
                [
                    "CCC(C)C(Cl)Oc1cc2c(Nc3c#cc4ncsc4c3)ncnc2cc1OC(C)C",
                    0.9992111012217817
                ],
                [
                    "CCC(C)C(Br)Oc1cc2c(Nc3c#cc4ncsc4c3)ncnc2cc1OCCl",
                    0.9992111012217817
                ],
                [
                    "CCC(C)C(Br)Oc1cc2c(Nc3c#cc4ncsc4c3)ncnc2cc1OC(Cl)(Br)Br",
                    0.9992111012217817
                ],
                [
                    "CCC(C(Cl)Oc1cc2c(Nc3c#cc4ncsc4c3)ncnc2cc1OCCBr)C(C)(Cl)Br",
                    0.9992111012217817
                ],
                [
                    "CCC(C(Cl)Oc1cc2c(Nc3c#cc4ncsc4c3)ncnc2cc1OCC(C)Br)C(C)(Cl)Br",
                    0.9992111012217817
                ],
                [
                    "CCC(Br)Oc1cc2ncnc(Nc3c#cc4ncsc4c3)c2cc1OCCC(C)Cl",
                    0.9992111012217817
                ],
                [
                    "CCC(Br)Oc1cc2ncnc(Nc3c#cc4ncsc4c3)c2cc1OCC(C)C(C)Cl",
                    0.9992111012217817
                ],
                [
                    "CCC(Br)COc1cc2c(Nc3c#cc4ncsc4c3)ncnc2cc1OCC(C)Br",
                    0.9992111012217817
                ],
                [
                    "CCC(Br)COc1cc2c(Nc3c#cc4ncsc4c3)ncnc2cc1OC(Cl)Cl",
                    0.9992111012217817
                ],
                [
                    "CCC(Br)COc1cc2c(Nc3c#cc4ncsc4c3)ncnc2cc1OC#CBr",
                    0.9992111012217817
                ],
                [
                    "CC=C(C)Oc1cc2ncnc(Nc3c#cc4ncsc4c3)c2cc1OC(Br)C(Br)C(C)Br",
                    0.9992111012217817
                ],
                [
                    "CC(Cl)Oc1cc2ncnc(Nc3c#cc4ncsc4c3)c2cc1OCC(Cl)C(C)C",
                    0.9992111012217817
                ],
                [
                    "CC(Cl)CCOc1cc2c(Nc3c#cc4ncsc4c3)ncnc2cc1OC(C)(Cl)Cl",
                    0.9992111012217817
                ],
                [
                    "CC(Cl)CC(Br)Oc1cc2c(Nc3c#cc4ncsc4c3)ncnc2cc1OCC(Cl)Br",
                    0.9992111012217817
                ],
                [
                    "CC(Cl)CC(Br)Oc1cc2c(Nc3c#cc4ncsc4c3)ncnc2cc1OC=CBr",
                    0.9992111012217817
                ],
                [
                    "CC(Cl)CC(Br)Oc1cc2c(Nc3c#cc4ncsc4c3)ncnc2cc1OC=C(Cl)Br",
                    0.9992111012217817
                ],
                [
                    "CC(Cl)CC(Br)Oc1cc2c(Nc3c#cc4ncsc4c3)ncnc2cc1OC(C)Br",
                    0.9992111012217817
                ],
                [
                    "CC(Cl)CC(Br)Oc1cc2c(Nc3c#cc4ncsc4c3)ncnc2cc1OC(Br)Br",
                    0.9992111012217817
                ],
                [
                    "CC(Cl)C(Cl)C(Cl)Oc1cc2c(Nc3c#cc4ncsc4c3)ncnc2cc1OC(Cl)Br",
                    0.9992111012217817
                ],
                [
                    "CC(Cl)C(C)COc1cc2c(Nc3c#cc4ncsc4c3)ncnc2cc1OCBr",
                    0.9992111012217817
                ],
                [
                    "CC(Cl)C(C)COc1cc2c(Nc3c#cc4ncsc4c3)ncnc2cc1OC(Cl)Cl",
                    0.9992111012217817
                ],
                [
                    "CC(Cl)C(C)C(Cl)Oc1cc2c(Nc3c#cc4ncsc4c3)ncnc2cc1OCCBr",
                    0.9992111012217817
                ],
                [
                    "CC(Cl)C(C)C(Cl)Oc1cc2c(Nc3c#cc4ncsc4c3)ncnc2cc1OC(Br)Br",
                    0.9992111012217817
                ],
                [
                    "CC(Cl)C(C)C(Br)Oc1cc2c(Nc3c#cc4ncsc4c3)ncnc2cc1OCCBr",
                    0.9992111012217817
                ],
                [
                    "CC(Cl)C(C)C(Br)Oc1cc2c(Nc3c#cc4ncsc4c3)ncnc2cc1OC=CBr",
                    0.9992111012217817
                ],
                [
                    "CC(Cl)C(Br)COc1cc2c(Nc3c#cc4ncsc4c3)ncnc2cc1OCC(Br)Br",
                    0.9992111012217817
                ],
                [
                    "CC(Cl)C(Br)COc1cc2c(Nc3c#cc4ncsc4c3)ncnc2cc1OC(C)C(Br)Br",
                    0.9992111012217817
                ],
                [
                    "CC(Cl)C(Br)COc1cc2c(Nc3c#cc4ncsc4c3)ncnc2cc1OC(C)(Cl)Cl",
                    0.9992111012217817
                ],
                [
                    "CC(Cl)C(Br)C(Cl)Oc1cc2c(Nc3c#cc4ncsc4c3)ncnc2cc1OC(Cl)Br",
                    0.9992111012217817
                ],
                [
                    "CC(Cl)C(Br)C(Br)Oc1cc2c(Nc3c#cc4ncsc4c3)ncnc2cc1OCCl",
                    0.9992111012217817
                ],
                [
                    "CC(C)Oc1cc2ncnc(Nc3c#cc4ncsc4c3)c2cc1OC(Br)C(C)C(C)Br",
                    0.9992111012217817
                ],
                [
                    "CC(C)C(Cl)C(Cl)Oc1cc2c(Nc3c#cc4ncsc4c3)ncnc2cc1OCCCl",
                    0.9992111012217817
                ],
                [
                    "CC(C)C(Cl)C(Cl)Oc1cc2c(Nc3c#cc4ncsc4c3)ncnc2cc1OC(C)(Cl)Cl",
                    0.9992111012217817
                ],
                [
                    "CC(C)C(Cl)C(Br)Oc1cc2c(Nc3c#cc4ncsc4c3)ncnc2cc1OC(Cl)Cl",
                    0.9992111012217817
                ],
                [
                    "CC(C)C(Br)COc1cc2c(Nc3c#cc4ncsc4c3)ncnc2cc1OC=CBr",
                    0.9992111012217817
                ],
                [
                    "CC(C)C(Br)COc1cc2c(Nc3c#cc4ncsc4c3)ncnc2cc1OC(Br)CBr",
                    0.9992111012217817
                ],
                [
                    "CC(C)C(Br)C(Br)Oc1cc2c(Nc3c#cc4ncsc4c3)ncnc2cc1OCCl",
                    0.9992111012217817
                ],
                [
                    "CC(Br)Oc1cc2ncnc(Nc3c#cc4ncsc4c3)c2cc1OCC(Br)C(C)Cl",
                    0.9992111012217817
                ],
                [
                    "CC(Br)Oc1cc2ncnc(Nc3c#cc4ncsc4c3)c2cc1OC(Cl)C(Cl)C(C)Cl",
                    0.9992111012217817
                ],
                [
                    "CC(Br)Oc1cc2ncnc(Nc3c#cc4ncsc4c3)c2cc1OC(Br)C(Cl)C(C)Cl",
                    0.9992111012217817
                ],
                [
                    "CC(Br)COc1cc2ncnc(Nc3c#cc4ncsc4c3)c2cc1OCC(Br)C(C)Br",
                    0.9992111012217817
                ],
                [
                    "CC(Br)CCOc1cc2c(Nc3c#cc4ncsc4c3)ncnc2cc1OC(Cl)CCl",
                    0.9992111012217817
                ],
                [
                    "CC(Br)CCOc1cc2c(Nc3c#cc4ncsc4c3)ncnc2cc1OC(Cl)Br",
                    0.9992111012217817
                ],
                [
                    "CC(Br)CCOc1cc2c(Nc3c#cc4ncsc4c3)ncnc2cc1OC(Br)Br",
                    0.9992111012217817
                ],
                [
                    "CC(Br)CC(Cl)Oc1cc2c(Nc3c#cc4ncsc4c3)ncnc2cc1OCBr",
                    0.9992111012217817
                ],
                [
                    "CC(Br)CC(Cl)Oc1cc2c(Nc3c#cc4ncsc4c3)ncnc2cc1OC(C)CCl",
                    0.9992111012217817
                ],
                [
                    "CC(Br)CC(Cl)Oc1cc2c(Nc3c#cc4ncsc4c3)ncnc2cc1OC(C)CBr",
                    0.9992111012217817
                ],
                [
                    "CC(Br)CC(Cl)Oc1cc2c(Nc3c#cc4ncsc4c3)ncnc2cc1OC(C)C(C)Br",
                    0.9992111012217817
                ],
                [
                    "CC(Br)CC(Cl)Oc1cc2c(Nc3c#cc4ncsc4c3)ncnc2cc1OC(C)(C)Cl",
                    0.9992111012217817
                ],
                [
                    "CC(Br)CC(Br)Oc1cc2c(Nc3c#cc4ncsc4c3)ncnc2cc1OCCl",
                    0.9992111012217817
                ],
                [
                    "CC(Br)CC(Br)Oc1cc2c(Nc3c#cc4ncsc4c3)ncnc2cc1OCCBr",
                    0.9992111012217817
                ],
                [
                    "CC(Br)C(Cl)COc1cc2c(Nc3c#cc4ncsc4c3)ncnc2cc1OCBr",
                    0.9992111012217817
                ],
                [
                    "CC(Br)C(Cl)C(Cl)Oc1cc2c(Nc3c#cc4ncsc4c3)ncnc2cc1OCBr",
                    0.9992111012217817
                ],
                [
                    "CC(Br)C(C)COc1cc2c(Nc3c#cc4ncsc4c3)ncnc2cc1OCBr",
                    0.9992111012217817
                ],
                [
                    "CC(Br)C(C)C(Cl)Oc1cc2c(Nc3c#cc4ncsc4c3)ncnc2cc1OC(Br)Br",
                    0.9992111012217817
                ],
                [
                    "CC(Br)C(C)C(Br)Oc1cc2c(Nc3c#cc4ncsc4c3)ncnc2cc1OCCl",
                    0.9992111012217817
                ],
                [
                    "CC(=CBr)Oc1cc2ncnc(Nc3c#cc4ncsc4c3)c2cc1OC(Cl)C(Cl)C(C)C",
                    0.9992111012217817
                ],
                [
                    "CC#COc1cc2ncnc(Nc3c#cc4ncsc4c3)c2cc1OC(Cl)CC(C)Br",
                    0.9992111012217817
                ],
                [
                    "CC#COc1cc2ncnc(Nc3c#cc4ncsc4c3)c2cc1OC(Cl)C(Cl)C(C)C",
                    0.9992111012217817
                ],
                [
                    "CC#CC(Cl)Oc1cc2ncnc(Nc3c#cc4ncsc4c3)c2cc1OC(Cl)C(Cl)CC",
                    0.9992111012217817
                ],
                [
                    "C=COc1cc2ncnc(Nc3c#cc4ncsc4c3)c2cc1OCC(Cl)CC",
                    0.9992111012217817
                ],
                [
                    "C=COc1cc2ncnc(Nc3c#cc4ncsc4c3)c2cc1OC(Cl)C(Cl)C(C)Cl",
                    0.9992111012217817
                ],
                [
                    "C=COc1cc2ncnc(Nc3c#cc4ncsc4c3)c2cc1OC(Cl)C(Cl)C(C)C",
                    0.9992111012217817
                ],
                [
                    "C=COc1cc2ncnc(Nc3c#cc4ncsc4c3)c2cc1OC(Br)C(C)C(C)Br",
                    0.9992111012217817
                ],
                [
                    "C=C(Cl)C(Cl)Oc1cc2ncnc(Nc3c#cc4ncsc4c3)c2cc1OC(Cl)C(Cl)CC",
                    0.9992111012217817
                ],
                [
                    "C=C(CBr)Oc1cc2ncnc(Nc3c#cc4ncsc4c3)c2cc1OC(Cl)CC(C)Br",
                    0.9992111012217817
                ],
                [
                    "C=C(C)Oc1cc2ncnc(Nc3c#cc4ncsc4c3)c2cc1OCC(Cl)CC",
                    0.9992111012217817
                ],
                [
                    "C=C(Br)Oc1cc2ncnc(Nc3c#cc4ncsc4c3)c2cc1OCCCC",
                    0.9992111012217817
                ],
                [
                    "C#COc1cc2ncnc(Nc3c#cc4ncsc4c3)c2cc1OCC(Cl)C(C)Cl",
                    0.9992111012217817
                ],
                [
                    "C#COc1cc2ncnc(Nc3c#cc4ncsc4c3)c2cc1OC(Cl)C(Cl)C(C)Cl",
                    0.9992111012217817
                ],
                [
                    "C#COc1cc2ncnc(Nc3c#cc4ncsc4c3)c2cc1OC(Cl)C(Cl)C(C)Br",
                    0.9992111012217817
                ],
                [
                    "C#COc1cc2ncnc(Nc3c#cc4ncsc4c3)c2cc1OC(Br)C(Br)C(C)C",
                    0.9992111012217817
                ]
            ],
            "execution_time": 224748.08215641975,
            "number_scoring_function_calls": 1874592,
            "metadata": {
                "top_1": 0.9992111012217817,
                "top_10": 0.9992111012217817,
                "top_100": 0.9992111012217794,
                "internal_similarity_max": 0.90625,
                "internal_similarity_mean": 0.6334027469791281,
                "internal_similarity_histogram_density": [
                    [
                        0.1,
                        0.0,
                        0.0,
                        0.0,
                        0.004000000000000001,
                        2.7299999999999973,
                        5.854000000000002,
                        1.106,
                        0.19600000000000004,
                        0.010000000000000004
                    ]
                ],
                "internal_similarity_histogram_bins": [
                    [
                        0.0,
                        0.1,
                        0.2,
                        0.30000000000000004,
                        0.4,
                        0.5,
                        0.6000000000000001,
                        0.7000000000000001,
                        0.8,
                        0.9,
                        1.0
                    ]
                ]
            }
        },
        {
            "benchmark_name": "Deco Hop",
            "score": 1.0,
            "optimized_molecules": [
                [
                    "COC(F)(c1cc2c(Nc3ccc4ncsc4c3)ccnc2cc1OCCC=CCBr)C(C)(CCl)CBr",
                    1.0
                ],
                [
                    "COC(F)(c1cc2c(Nc3ccc4ncsc4c3)ccnc2cc1OCCC#CCCCl)C(C)(C)CBr",
                    1.0
                ],
                [
                    "COC(F)(c1cc2c(Nc3ccc4ncsc4c3)ccnc2cc1OCCC#CC1(C)C#C1)C1(CCl)CC1",
                    1.0
                ],
                [
                    "COC(F)(c1cc2c(Nc3ccc4ncsc4c3)ccnc2cc1OCCC#CC(C)Cl)C(C)(CCl)CBr",
                    1.0
                ],
                [
                    "COC(F)(c1cc2c(Nc3ccc4ncsc4c3)ccnc2cc1OCCC#CC(C)Cl)C(C)(C)CCl",
                    1.0
                ],
                [
                    "COC(F)(c1cc2c(Nc3ccc4ncsc4c3)ccnc2cc1OCCC#CC(C)Cl)C(C)(C)CBr",
                    1.0
                ],
                [
                    "COC(F)(c1cc2c(Nc3ccc4ncsc4c3)ccnc2cc1OCCC#CC(C)CBr)C(C)(C)CCl",
                    1.0
                ],
                [
                    "COC(F)(c1cc2c(Nc3ccc4ncsc4c3)ccnc2cc1OCCC#CC(C)C)C1(CCl)CC1",
                    1.0
                ],
                [
                    "COC(F)(c1cc2c(Nc3ccc4ncsc4c3)ccnc2cc1OCCC#CC(C)C)C(C)(C)CCl",
                    1.0
                ],
                [
                    "COC(F)(c1cc2c(Nc3ccc4ncsc4c3)ccnc2cc1OCCC#CC(C)C(C)Br)C(C)(C)CCl",
                    1.0
                ],
                [
                    "COC(F)(c1cc2c(Nc3ccc4ncsc4c3)ccnc2cc1OCC(Br)C#CC1(C)C#C1)C1(CCl)CC1",
                    1.0
                ],
                [
                    "COC(F)(c1cc2c(Nc3ccc4ncsc4c3)ccnc2cc1OCC(Br)C#CC(C)Cl)C(C)(C)CCl",
                    1.0
                ],
                [
                    "COC(F)(c1cc2c(Nc3ccc4ncsc4c3)ccnc2cc1OCC(Br)C#CC(C)Cl)C(C)(C)CBr",
                    1.0
                ],
                [
                    "COC(F)(c1cc2c(Nc3ccc4ncsc4c3)ccnc2cc1OCC(Br)C#CC(C)Cl)C(C)(C)C",
                    1.0
                ],
                [
                    "COC(F)(c1cc2c(Nc3ccc4ncsc4c3)ccnc2cc1OCC(Br)C#CC(C)C)C1(CCl)CC1",
                    1.0
                ],
                [
                    "COC(F)(c1cc2c(Nc3ccc4ncsc4c3)ccnc2cc1OCC(Br)C#CC(C)C)C1(C)CC1",
                    1.0
                ],
                [
                    "COC(F)(c1cc2c(Nc3ccc4ncsc4c3)ccnc2cc1OCC(Br)C#CC(C)Br)C(C)(C)CCl",
                    1.0
                ],
                [
                    "COC(F)(c1cc2c(Nc3ccc4ncsc4c3)ccnc2cc1OC(C)CC#CC(C)C)C1(CCl)CC1",
                    1.0
                ],
                [
                    "COC(F)(c1cc2c(Nc3ccc4ncsc4c3)ccnc2cc1OC(Br)CC#CC(Cl)CBr)C(C)(CBr)CBr",
                    1.0
                ],
                [
                    "COC(F)(c1cc2c(Nc3ccc4ncsc4c3)ccnc2cc1OC(Br)CC#CC(Cl)C(C)Br)C(C)(CBr)CBr",
                    1.0
                ],
                [
                    "COC(F)(c1cc2c(Nc3ccc4ncsc4c3)ccnc2cc1OC(Br)C(Cl)C#CC(Cl)(Br)CBr)C(C)(CBr)CBr",
                    1.0
                ],
                [
                    "COC(F)(c1cc2c(Nc3ccc4ncsc4c3)c#cnc2cc1OCC(Br)C#CC(C)C(C)C)C1(CCl)CC1",
                    1.0
                ],
                [
                    "CCOC(F)(c1cc2c(Nc3ccc4ncsc4c3)ccnc2cc1OCCC#CC(C)CC)C1(CCl)CC1",
                    1.0
                ],
                [
                    "CCOC(F)(c1cc2c(Nc3ccc4ncsc4c3)ccnc2cc1OCCC#CC(C)Br)C1(CCl)CC1",
                    1.0
                ],
                [
                    "CCOC(F)(c1cc2c(Nc3ccc4ncsc4c3)ccnc2cc1OCC(Br)C#CC(C)CC)C1(CCl)CC1",
                    1.0
                ],
                [
                    "CCOC(F)(c1cc2c(Nc3ccc4ncsc4c3)ccnc2cc1OCC(Br)C#CC(C)C)C1(CCl)CC1",
                    1.0
                ],
                [
                    "CCOC(F)(c1cc2c(Nc3ccc4ncsc4c3)ccnc2cc1OCC(Br)C#CC(C)(Cl)CC)C1(CCl)CC1",
                    1.0
                ],
                [
                    "CCOC(F)(c1cc2c(Nc3ccc4ncsc4c3)ccnc2cc1OC(C)CC#CC(Br)=C(C)C)C(C)(C)CCl",
                    1.0
                ],
                [
                    "CCOC(F)(c1cc2c(Nc3ccc4ncsc4c3)ccnc2cc1OC(C)(Br)CC#CC(Br)=C(C)C)C(C)(C)CCl",
                    1.0
                ],
                [
                    "CCCC#CCCOc1cc2nccc(Nc3ccc4ncsc4c3)c2cc1C(F)(OCBr)C(C)(C)CCl",
                    1.0
                ],
                [
                    "CCCC#CCCOc1cc2nccc(Nc3ccc4ncsc4c3)c2cc1C(F)(OC)C1(CCl)CC1",
                    1.0
                ],
                [
                    "CCCC#CCCOc1cc2nccc(Nc3ccc4ncsc4c3)c2cc1C(F)(OC)C(C)(C)CCl",
                    1.0
                ],
                [
                    "CCCC#CCC(Br)Oc1cc2nccc(Nc3ccc4ncsc4c3)c2cc1C(F)(OC)C(C)(C)CCl",
                    1.0
                ],
                [
                    "CCCC#CC(Br)COc1cc2nccc(Nc3ccc4ncsc4c3)c2cc1C(F)(OCC)C1(CCl)CC1",
                    1.0
                ],
                [
                    "CCCC#CC(Br)COc1cc2nccc(Nc3ccc4ncsc4c3)c2cc1C(F)(OCBr)C(C)(C)CCl",
                    1.0
                ],
                [
                    "CCCC#CC(Br)COc1cc2nccc(Nc3ccc4ncsc4c3)c2cc1C(F)(OC)C(C)(C)CCl",
                    1.0
                ],
                [
                    "CCC(C)C#CCCOc1cc2nccc(Nc3ccc4ncsc4c3)c2cc1C(F)(OCBr)C(C)(C)CCl",
                    1.0
                ],
                [
                    "CCC(C)C#CCCOc1cc2nccc(Nc3ccc4ncsc4c3)c2cc1C(F)(OC)C1(CCl)CC1",
                    1.0
                ],
                [
                    "CCC(C)C#CCCOc1cc2nccc(Nc3ccc4ncsc4c3)c2cc1C(F)(OC)C(C)(C)CCl",
                    1.0
                ],
                [
                    "CCC(C)C#CC1(Br)CCOC(F)(C2(CCl)CC2)c2cc3c(Nc4ccc5ncsc5c4)ccnc3cc2OC1",
                    1.0
                ],
                [
                    "CCC(C)C#CC1(Br)CCOC(F)(C2(CCl)CC2)c2cc3c(Nc4ccc5ncsc5c4)c#cnc3cc2OC1",
                    1.0
                ],
                [
                    "CCC(C)C#CC(Br)COc1cc2nccc(Nc3ccc4ncsc4c3)c2cc1C(F)(OCBr)C(C)(C)CCl",
                    1.0
                ],
                [
                    "CCC(C)C#CC(Br)COc1cc2nccc(Nc3ccc4ncsc4c3)c2cc1C(F)(OCBr)C(C)(C)C",
                    1.0
                ],
                [
                    "CCC(C)C#CC(Br)COc1cc2nccc(Nc3ccc4ncsc4c3)c2cc1C(F)(OC)C1(CCl)CC1",
                    1.0
                ],
                [
                    "CCC(C)C#CC(Br)COc1cc2nccc(Nc3ccc4ncsc4c3)c2cc1C(F)(OC)C(C)(C)CCl",
                    1.0
                ],
                [
                    "CCC(C)C#CC(Br)COc1cc2nccc(Nc3ccc4ncsc4c3)c2cc1C(F)(OC)C(C)(C)C",
                    1.0
                ],
                [
                    "CCC(C)(Cl)C#CC(Br)COc1cc2nccc(Nc3ccc4ncsc4c3)c2cc1C(F)(OCBr)C(C)(C)C",
                    1.0
                ],
                [
                    "CCC(C)(CCl)C(F)(OCBr)c1cc2c(Nc3ccc4ncsc4c3)ccnc2cc1OCC(Br)C#CC(C)C(C)Br",
                    1.0
                ],
                [
                    "CCC(C)(CCl)C(F)(OC)c1cc2c(Nc3ccc4ncsc4c3)ccnc2cc1OCCC#CCCCl",
                    1.0
                ],
                [
                    "CCC(C)(CCl)C(F)(OC)c1cc2c(Nc3ccc4ncsc4c3)ccnc2cc1OCCC#CC=CCl",
                    1.0
                ],
                [
                    "CCC(Br)C#CCCOc1cc2nccc(Nc3ccc4ncsc4c3)c2cc1C(F)(OC)C(C)(C)CCl",
                    1.0
                ],
                [
                    "CCC#CCCOc1cc2nccc(Nc3ccc4ncsc4c3)c2cc1C(F)(OC)C1(CCl)CC1",
                    1.0
                ],
                [
                    "CCC#CCCOc1cc2nccc(Nc3ccc4ncsc4c3)c2cc1C(F)(OC)C1(C)CC1",
                    1.0
                ],
                [
                    "CCC#CCCOc1cc2nccc(Nc3ccc4ncsc4c3)c2cc1C(F)(OC)C(C)(C)CCl",
                    1.0
                ],
                [
                    "CCC#CCCOc1cc2nccc(Nc3ccc4ncsc4c3)c2cc1C(F)(OC)C(C)(C)CBr",
                    1.0
                ],
                [
                    "CCC#CCCOc1cc2nccc(Nc3ccc4ncsc4c3)c2cc1C(F)(OC)C(C)(C)C",
                    1.0
                ],
                [
                    "CCC#CCC(C)Oc1cc2nccc(Nc3ccc4ncsc4c3)c2cc1C(F)(OC)C1(CCl)CC1",
                    1.0
                ],
                [
                    "CCC#CC1(Br)COc2cc3nccc(Nc4ccc5ncsc5c4)c3cc2C(F)(C2(CCl)CC2)OC1",
                    1.0
                ],
                [
                    "CCC#CC(Cl)COc1cc2nccc(Nc3ccc4ncsc4c3)c2cc1C(F)(OC)C1(CCl)CC1",
                    1.0
                ],
                [
                    "CCC#CC(Br)COc1cc2nccc(Nc3ccc4ncsc4c3)c2cc1C(F)(OC)C(C)(C)CCl",
                    1.0
                ],
                [
                    "CC=CCCOc1cc2nccc(Nc3ccc4ncsc4c3)c2cc1C(F)(OC)C1(CCl)CC1",
                    1.0
                ],
                [
                    "CC=CC#CCCOc1cc2nccc(Nc3ccc4ncsc4c3)c2cc1C(F)(OCC)C(C)(C)CBr",
                    1.0
                ],
                [
                    "CC=CC#CCCOc1cc2nccc(Nc3ccc4ncsc4c3)c2cc1C(F)(OC)C(C)(C)CCl",
                    1.0
                ],
                [
                    "CC=CC#CCCOc1cc2nccc(Nc3ccc4ncsc4c3)c2cc1C(F)(OC)C(C)(C)C",
                    1.0
                ],
                [
                    "CC=C(Br)C#CCCOc1cc2nccc(Nc3ccc4ncsc4c3)c2cc1C(F)(OCC)C(C)(C)CCl",
                    1.0
                ],
                [
                    "CC=C(Br)C#CCCOc1cc2nccc(Nc3ccc4ncsc4c3)c2cc1C(F)(OCC)C(C)(C)CBr",
                    1.0
                ],
                [
                    "CC=C(Br)C#CCCOc1cc2nccc(Nc3ccc4ncsc4c3)c2cc1C(F)(OC)C(C)(C)CCl",
                    1.0
                ],
                [
                    "CC=C(Br)C#CCCOc1cc2nccc(Nc3ccc4ncsc4c3)c2cc1C(F)(OC)C(C)(C)C",
                    1.0
                ],
                [
                    "CC=C(Br)C#CCCOc1cc2nccc(Nc3ccc4ncsc4c3)c2cc1C(F)(OC(C)Br)C(C)(CCl)CBr",
                    1.0
                ],
                [
                    "CC=C(Br)C#CCCOc1cc2nccc(Nc3ccc4ncsc4c3)c2cc1C(F)(OC(C)(Br)Br)C(C)(CCl)CBr",
                    1.0
                ],
                [
                    "CC=C(Br)C#CCCOc1cc2nccc(Nc3ccc4ncsc4c3)c2cc1C(F)(OC(Br)(Br)CBr)C(C)(CCl)CBr",
                    1.0
                ],
                [
                    "CC=C(Br)C#CC(C)COc1cc2nccc(Nc3ccc4ncsc4c3)c2cc1C(F)(OCC)C(C)(C)CCl",
                    1.0
                ],
                [
                    "CC(Cl)C#CCCOc1cc2nccc(Nc3ccc4ncsc4c3)c2cc1C(F)(OCCl)C(C)(C)CBr",
                    1.0
                ],
                [
                    "CC(Cl)C#CCCOc1cc2nccc(Nc3ccc4ncsc4c3)c2cc1C(F)(OCBr)C(C)(C)CCl",
                    1.0
                ],
                [
                    "CC(Cl)C#CCCOc1cc2nccc(Nc3ccc4ncsc4c3)c2cc1C(F)(OCBr)C(C)(C)C",
                    1.0
                ],
                [
                    "CC(C)C(C)C#CC1(Br)CCOC(F)(C2(CCl)CC2)c2cc3c(Nc4ccc5ncsc5c4)ccnc3cc2OC1",
                    1.0
                ],
                [
                    "CC(C)C(C)C#CC1(Br)CCOC(F)(C2(CCl)CC2)c2cc3c(Nc4ccc5ncsc5c4)c#cnc3cc2OC1",
                    1.0
                ],
                [
                    "CC(C)C#CC1(Br)COc2cc3nccc(Nc4ccc5ncsc5c4)c3cc2C(F)(C2(CCl)CC2)OC1",
                    1.0
                ],
                [
                    "CC(Br)C#CC1(Br)COc2cc3nccc(Nc4ccc5ncsc5c4)c3cc2C(F)(C(C)(C)CCl)OC1",
                    1.0
                ],
                [
                    "CC(Br)C#CC1(Br)COc2cc3nccc(Nc4ccc5ncsc5c4)c3cc2C(F)(C(C)(C)C)OC1",
                    1.0
                ],
                [
                    "CC#CCCOc1cc2nccc(Nc3ccc4ncsc4c3)c2cc1C(F)(OC)C1(CCl)CC1",
                    1.0
                ],
                [
                    "CC#CCCOc1cc2nccc(Nc3ccc4ncsc4c3)c2cc1C(F)(OC)C(C)(C)CCl",
                    1.0
                ],
                [
                    "CC#CCCOc1cc2nccc(Nc3ccc4ncsc4c3)c2cc1C(F)(OC)C(C)(C)C",
                    1.0
                ],
                [
                    "CC#CCC(C)Oc1cc2nccc(Nc3ccc4ncsc4c3)c2cc1C(F)(OC)C1(CCl)CC1",
                    1.0
                ],
                [
                    "CC#CC(C)COc1cc2nccc(Nc3ccc4ncsc4c3)c2cc1C(F)(OC)C(C)(C)CCl",
                    1.0
                ],
                [
                    "C=CC=CCCOc1cc2nccc(Nc3ccc4ncsc4c3)c2cc1C(F)(OC)C(C)(CCl)CBr",
                    1.0
                ],
                [
                    "C=CC#CC(=C)COc1cc2nccc(Nc3ccc4ncsc4c3)c2cc1C(F)(OCC)C(C)(C)C",
                    1.0
                ],
                [
                    "C=CC#CC(=C)COc1cc2nccc(Nc3ccc4ncsc4c3)c2cc1C(F)(OC)C(C)(C)C",
                    1.0
                ],
                [
                    "C=C(Br)C=CCCOc1cc2nccc(Nc3ccc4ncsc4c3)c2cc1C(F)(OC)C(C)(CCl)CBr",
                    1.0
                ],
                [
                    "C=C(Br)C#CCCOc1cc2nccc(Nc3ccc4ncsc4c3)c2cc1C(F)(OC)C(C)(C)CBr",
                    1.0
                ],
                [
                    "C=C(Br)C#CCCOc1cc2nc#cc(Nc3ccc4ncsc4c3)c2cc1C(F)(OC)C(C)(C)CBr",
                    1.0
                ],
                [
                    "C=C(Br)C#CC(=C)COc1cc2nccc(Nc3ccc4ncsc4c3)c2cc1C(F)(OCC)C(C)(C)C",
                    1.0
                ],
                [
                    "C#CCC(C)Oc1cc2nccc(Nc3ccc4ncsc4c3)c2cc1C(F)(OC)C1(CCl)CC1",
                    1.0
                ],
                [
                    "C#CCC#CC(Br)COc1cc2nccc(Nc3ccc4ncsc4c3)c2cc1C(F)(OC)C1(CCl)CC1",
                    1.0
                ],
                [
                    "C#CC(C)C#CC(Br)COc1cc2nccc(Nc3ccc4ncsc4c3)c2cc1C(F)(OC)C1(CCl)CC1",
                    1.0
                ],
                [
                    "C#CC(C#CC(C)(Br)COc1cc2nccc(Nc3ccc4ncsc4c3)c2cc1C(F)(OCC)C1(CCl)CC1)CCl",
                    1.0
                ],
                [
                    "C#CC(C#CC(Br)COc1cc2nccc(Nc3ccc4ncsc4c3)c2cc1C(F)(OC)C1(CCl)CC1)CCl",
                    1.0
                ],
                [
                    "C#CC(C#CC(Br)COc1cc2nccc(Nc3ccc4ncsc4c3)c2cc1C(F)(OC)C1(CCl)CC1)CC",
                    1.0
                ],
                [
                    "C#CC(C#CC(Br)COc1cc2nccc(Nc3ccc4ncsc4c3)c2cc1C(F)(OC)C1(C)CC1)CCl",
                    1.0
                ],
                [
                    "C#CC(Br)C(C)Oc1cc2nccc(Nc3ccc4ncsc4c3)c2cc1C(F)(OC)C1(CCl)CC1",
                    1.0
                ]
            ],
            "execution_time": 102.0046489238739,
            "number_scoring_function_calls": 1000,
            "metadata": {
                "top_1": 1.0,
                "top_10": 1.0,
                "top_100": 1.0,
                "internal_similarity_max": 0.92,
                "internal_similarity_mean": 0.5464771897241598,
                "internal_similarity_histogram_density": [
                    [
                        0.1,
                        0.0,
                        0.30199999999999994,
                        0.8000000000000002,
                        2.224,
                        3.257999999999997,
                        2.0140000000000002,
                        0.9420000000000002,
                        0.3460000000000001,
                        0.014000000000000002
                    ]
                ],
                "internal_similarity_histogram_bins": [
                    [
                        0.0,
                        0.1,
                        0.2,
                        0.30000000000000004,
                        0.4,
                        0.5,
                        0.6000000000000001,
                        0.7000000000000001,
                        0.8,
                        0.9,
                        1.0
                    ]
                ]
            }
        }
    ]
}
