# Supplementary material for: EvoMol: a flexible and interpretable evolutionary algorithm for unbiased de novo molecular generation
Source: J Cheminform. 2020 Sep 16;12:55. doi: 10.1186/s13321-020-00458-z (PMC7494000; doi:10.1186/s13321-020-00458-z)
Supplement: Supplementary file 2 — Additional file 2. Archive of the GuacaMol benchmarks experiments. [file 13321_2020_458_MOESM2_ESM.xz › GuacaMol_JSON/Primary actions/output_v2_6.json]

{
    "guacamol_version": "0.5.0",
    "benchmark_suite_version": "v2",
    "timestamp": "20200422-1656",
    "results": [
        {
            "benchmark_name": "Celecoxib rediscovery",
            "score": 0.7317073170731707,
            "optimized_molecules": [
                [
                    "Cc1ccc(-n2cc(C(F)(F)F)cc2-c2ccc(S(N)(=O)=O)cc2)cc1",
                    0.7317073170731707
                ]
            ],
            "execution_time": 5.375082492828369,
            "number_scoring_function_calls": 1000,
            "metadata": {
                "top_1": 0.7317073170731707,
                "internal_similarity_max": 0.0,
                "internal_similarity_mean": 0.0,
                "internal_similarity_histogram_density": [
                    [
                        10.0,
                        0.0,
                        0.0,
                        0.0,
                        0.0,
                        0.0,
                        0.0,
                        0.0,
                        0.0,
                        0.0
                    ]
                ],
                "internal_similarity_histogram_bins": [
                    [
                        0.0,
                        0.1,
                        0.2,
                        0.30000000000000004,
                        0.4,
                        0.5,
                        0.6000000000000001,
                        0.7000000000000001,
                        0.8,
                        0.9,
                        1.0
                    ]
                ]
            }
        },
        {
            "benchmark_name": "Troglitazone rediscovery",
            "score": 1.0,
            "optimized_molecules": [
                [
                    "Cc1c(C)c2c(c(C)c1O)CCC(C)(COc1ccc(CC3SC(=O)NC3=O)cc1)O2",
                    1.0
                ]
            ],
            "execution_time": 4.032162666320801,
            "number_scoring_function_calls": 1000,
            "metadata": {
                "top_1": 1.0,
                "internal_similarity_max": 0.0,
                "internal_similarity_mean": 0.0,
                "internal_similarity_histogram_density": [
                    [
                        10.0,
                        0.0,
                        0.0,
                        0.0,
                        0.0,
                        0.0,
                        0.0,
                        0.0,
                        0.0,
                        0.0
                    ]
                ],
                "internal_similarity_histogram_bins": [
                    [
                        0.0,
                        0.1,
                        0.2,
                        0.30000000000000004,
                        0.4,
                        0.5,
                        0.6000000000000001,
                        0.7000000000000001,
                        0.8,
                        0.9,
                        1.0
                    ]
                ]
            }
        },
        {
            "benchmark_name": "Thiothixene rediscovery",
            "score": 0.7142857142857143,
            "optimized_molecules": [
                [
                    "CN1CCN(CCC=C2c3ccc(S(=O)(=O)N(C)c4c5cccc4S5)cc32)CC1",
                    0.7142857142857143
                ]
            ],
            "execution_time": 7.950319528579712,
            "number_scoring_function_calls": 1000,
            "metadata": {
                "top_1": 0.7142857142857143,
                "internal_similarity_max": 0.0,
                "internal_similarity_mean": 0.0,
                "internal_similarity_histogram_density": [
                    [
                        10.0,
                        0.0,
                        0.0,
                        0.0,
                        0.0,
                        0.0,
                        0.0,
                        0.0,
                        0.0,
                        0.0
                    ]
                ],
                "internal_similarity_histogram_bins": [
                    [
                        0.0,
                        0.1,
                        0.2,
                        0.30000000000000004,
                        0.4,
                        0.5,
                        0.6000000000000001,
                        0.7000000000000001,
                        0.8,
                        0.9,
                        1.0
                    ]
                ]
            }
        },
        {
            "benchmark_name": "Aripiprazole similarity",
            "score": 1.0,
            "optimized_molecules": [
                [
                    "S[SH]=C1CCc2ccc(OCCCCN3CCN(c4cccc(Cl)c4Cl)CC3)cc2N1",
                    1.0
                ],
                [
                    "S[SH]1=C2Cc3ccc(OCCCCN4CCN(c5cccc(Cl)c5Cl)CC4)cc3NC=12",
                    1.0
                ],
                [
                    "S[SH](Cl)(SPCl)=C1CCc2ccc(OCCCCN3CCN(c4cccc(Cl)c4Cl)CC3)cc2N1",
                    1.0
                ],
                [
                    "SS(CCl)=C1CCc2ccc(OCCCCN3CCN(c4cccc(Cl)c4Cl)CC3)cc2N1",
                    1.0
                ],
                [
                    "SPC=[SH](S)=C1CCc2ccc(OCCCCN3CCN(c4cccc(Cl)c4Cl)CC3)cc2N1",
                    1.0
                ],
                [
                    "SPC=S=C1CCc2ccc(OCCCCN3CCN(c4cccc(Cl)c4Cl)CC3)cc2N1",
                    1.0
                ],
                [
                    "SNC1CCc2ccc(OCCCCN3CCN(c4cccc(Cl)c4Cl)CC3)cc2N1",
                    1.0
                ],
                [
                    "SNC1=CCc2ccc(OCCCCN3CCN(c4cccc(Cl)c4Cl)CC3)cc2N1",
                    1.0
                ],
                [
                    "SC1CCc2ccc(OCCCCN3CCN(c4cccc(Cl)c4Cl)CC3)cc2N1",
                    1.0
                ],
                [
                    "SC1(Br)CCc2ccc(OCCCCN3CCN(c4cccc(Cl)c4Cl)CC3)cc2N1",
                    1.0
                ],
                [
                    "S=C1Nc2cc(OCCCCN3CCN(c4cccc(Cl)c4Cl)CC3)ccc2CC1Br",
                    1.0
                ],
                [
                    "S=C1CCc2ccc(OCCCCN3CCN(c4cccc(Cl)c4Cl)CC3)cc2N1",
                    1.0
                ],
                [
                    "P[SH]=C1CCc2ccc(OCCCCN3CCN(c4cccc(Cl)c4Cl)CC3)cc2N1",
                    1.0
                ],
                [
                    "PSC1CCc2ccc(OCCCCN3CCN(c4cccc(Cl)c4Cl)CC3)cc2N1",
                    1.0
                ],
                [
                    "POC1CCc2ccc(OCCCCN3CCN(c4cccc(Cl)c4Cl)CC3)cc2N1",
                    1.0
                ],
                [
                    "PNC1CCc2ccc(OCCCCN3CCN(c4cccc(Cl)c4Cl)CC3)cc2N1",
                    1.0
                ],
                [
                    "PC=[SH](S)=C1CCc2ccc(OCCCCN3CCN(c4cccc(Cl)c4Cl)CC3)cc2N1",
                    1.0
                ],
                [
                    "PC=S=C1CCc2ccc(OCCCCN3CCN(c4cccc(Cl)c4Cl)CC3)cc2N1",
                    1.0
                ],
                [
                    "PC=S(P)(Br)=C1CCc2ccc(OCCCCN3CCN(c4cccc(Cl)c4Cl)CC3)cc2N1",
                    1.0
                ],
                [
                    "PC1Cc2ccc(OCCCCN3CCN(c4cccc(Cl)c4Cl)CC3)cc2NC1=S",
                    1.0
                ],
                [
                    "PC1CCc2ccc(OCCCCN3CCN(c4cccc(Cl)c4Cl)CC3)cc2N1",
                    1.0
                ],
                [
                    "PC1(S)CCc2ccc(OCCCCN3CCN(c4cccc(Cl)c4Cl)CC3)cc2N1",
                    1.0
                ],
                [
                    "PC1(Br)CCc2ccc(OCCCCN3CCN(c4cccc(Cl)c4Cl)CC3)cc2N1",
                    1.0
                ],
                [
                    "PC(P)=S=C1CCc2ccc(OCCCCN3CCN(c4cccc(Cl)c4Cl)CC3)cc2N1",
                    1.0
                ],
                [
                    "PC(Cl)[SH](P)(SCl)=C1CCc2ccc(OCCCCN3CCN(c4cccc(Cl)c4Cl)CC3)cc2N1",
                    1.0
                ],
                [
                    "PC(Cl)S(SCl)=C1CCc2ccc(OCCCCN3CCN(c4cccc(Cl)c4Cl)CC3)cc2N1",
                    1.0
                ],
                [
                    "O[SH]=C1CCc2ccc(OCCCCN3CCN(c4cccc(Cl)c4Cl)CC3)cc2N1",
                    1.0
                ],
                [
                    "O[SH](=CPS)=C1CCc2ccc(OCCCCN3CCN(c4cccc(Cl)c4Cl)CC3)cc2N1",
                    1.0
                ],
                [
                    "OSC1CCc2ccc(OCCCCN3CCN(c4cccc(Cl)c4Cl)CC3)cc2N1",
                    1.0
                ],
                [
                    "OS(S)(=CPS)=C1CCc2ccc(OCCCCN3CCN(c4cccc(Cl)c4Cl)CC3)cc2N1",
                    1.0
                ],
                [
                    "OS(CF)=C1CCc2ccc(OCCCCN3CCN(c4cccc(Cl)c4Cl)CC3)cc2N1",
                    1.0
                ],
                [
                    "OPC1CCc2ccc(OCCCCN3CCN(c4cccc(Cl)c4Cl)CC3)cc2N1",
                    1.0
                ],
                [
                    "OP(S)C=[SH](S)=C1CCc2ccc(OCCCCN3CCN(c4cccc(Cl)c4Cl)CC3)cc2N1",
                    1.0
                ],
                [
                    "OOS1(=C2CCc3ccc(OCCCCN4CCN(c5cccc(Cl)c5Cl)CC4)cc3N2)=CP1",
                    1.0
                ],
                [
                    "ON[SH]1CCc2ccc(OCCCCN3CCN(c4cccc(Cl)c4Cl)CC3)cc2N1",
                    1.0
                ],
                [
                    "ONC1CCc2ccc(OCCCCN3CCN(c4cccc(Cl)c4Cl)CC3)cc2N1",
                    1.0
                ],
                [
                    "OC1CCc2ccc(OCCCCN3CCN(c4cccc(Cl)c4Cl)CC3)cc2N1",
                    1.0
                ],
                [
                    "OC1(S)CCc2ccc(OCCCCN3CCN(c4cccc(Cl)c4Cl)CC3)cc2N1",
                    1.0
                ],
                [
                    "OC1(F)CCc2ccc(OCCCCN3CCN(c4cccc(Cl)c4Cl)CC3)cc2N1",
                    1.0
                ],
                [
                    "N[SH]1CCc2ccc(OCCCCN3CCN(c4cccc(Cl)c4Cl)CC3)cc2N1",
                    1.0
                ],
                [
                    "N[SH](Br)(Br)=C1CCc2ccc(OCCCCN3CCN(c4cccc(Cl)c4Cl)CC3)cc2N1",
                    1.0
                ],
                [
                    "NSPC=[SH](O)=C1CCc2ccc(OCCCCN3CCN(c4cccc(Cl)c4Cl)CC3)cc2N1",
                    1.0
                ],
                [
                    "NSC1CCc2ccc(OCCCCN3CCN(c4cccc(Cl)c4Cl)CC3)cc2N1",
                    1.0
                ],
                [
                    "NS1=C2Nc3cc(OCCCCN4CCN(c5cccc(Cl)c5Cl)CC4)ccc3CC21",
                    1.0
                ],
                [
                    "NS(Br)=C1CCc2ccc(OCCCCN3CCN(c4cccc(Cl)c4Cl)CC3)cc2N1",
                    1.0
                ],
                [
                    "NC1CCc2ccc(OCCCCN3CCN(c4cccc(Cl)c4Cl)CC3)cc2N1",
                    1.0
                ],
                [
                    "NC1(N)CCc2ccc(OCCCCN3CCN(c4cccc(Cl)c4Cl)CC3)cc2N1",
                    1.0
                ],
                [
                    "NC1(F)CCc2ccc(OCCCCN3CCN(c4cccc(Cl)c4Cl)CC3)cc2N1",
                    1.0
                ],
                [
                    "NC1(Br)CCc2ccc(OCCCCN3CCN(c4cccc(Cl)c4Cl)CC3)cc2N1",
                    1.0
                ],
                [
                    "NC(P(O)S)=[SH](S)=C1CCc2ccc(OCCCCN3CCN(c4cccc(Cl)c4Cl)CC3)cc2N1",
                    1.0
                ],
                [
                    "F[SH]=C1CCc2ccc(OCCCCN3CCN(c4cccc(Cl)c4Cl)CC3)cc2N1",
                    1.0
                ],
                [
                    "FSS(F)=C1CCc2ccc(OCCCCN3CCN(c4cccc(Cl)c4Cl)CC3)cc2N1",
                    1.0
                ],
                [
                    "FSC1CCc2ccc(OCCCCN3CCN(c4cccc(Cl)c4Cl)CC3)cc2N1",
                    1.0
                ],
                [
                    "FSC1=CCc2ccc(OCCCCN3CCN(c4cccc(Cl)c4Cl)CC3)cc2N1",
                    1.0
                ],
                [
                    "FS1=C2Nc3cc(OCCCCN4CCN(c5cccc(Cl)c5Cl)CC4)ccc3CC21",
                    1.0
                ],
                [
                    "FS(P)=C1CCc2ccc(OCCCCN3CCN(c4cccc(Cl)c4Cl)CC3)cc2N1",
                    1.0
                ],
                [
                    "FOS1(=C2CCc3ccc(OCCCCN4CCN(c5cccc(Cl)c5Cl)CC4)cc3N2)=CP1",
                    1.0
                ],
                [
                    "FCC1CCc2ccc(OCCCCN3CCN(c4cccc(Cl)c4Cl)CC3)cc2N1",
                    1.0
                ],
                [
                    "FC1Cc2ccc(OCCCCN3CCN(c4cccc(Cl)c4Cl)CC3)cc2NC1=S",
                    1.0
                ],
                [
                    "FC1CCc2ccc(OCCCCN3CCN(c4cccc(Cl)c4Cl)CC3)cc2N1",
                    1.0
                ],
                [
                    "FC1(S)CCc2ccc(OCCCCN3CCN(c4cccc(Cl)c4Cl)CC3)cc2N1",
                    1.0
                ],
                [
                    "FC1(Cl)CCc2ccc(OCCCCN3CCN(c4cccc(Cl)c4Cl)CC3)cc2N1",
                    1.0
                ],
                [
                    "FC1(Br)CCc2ccc(OCCCCN3CCN(c4cccc(Cl)c4Cl)CC3)cc2N1",
                    1.0
                ],
                [
                    "Clc1cccc(N2CCN(CCCCOc3ccc4c(c3)NCCC4)CC2)c1Cl",
                    1.0
                ],
                [
                    "Clc1cccc(N2CCN(CCCCOc3ccc4c(c3)NCC4)CC2)c1Cl",
                    1.0
                ],
                [
                    "Clc1cccc(N2CCN(CCCCOc3ccc4c(c3)NC3=[SH]C3C4)CC2)c1Cl",
                    1.0
                ],
                [
                    "Clc1cccc(N2CCN(CCCCOc3ccc4c(c3)NC3=S=C3C4)CC2)c1Cl",
                    1.0
                ],
                [
                    "Clc1cccc(N2CCN(CCCCOc3ccc4c(c3)NC3(CC4)P=[SH]3)CC2)c1Cl",
                    1.0
                ],
                [
                    "Clc1cccc(N2CCN(CCCCOc3ccc4c(c3)NC3(CC4)OP3)CC2)c1Cl",
                    1.0
                ],
                [
                    "Clc1cccc(N2CCN(CCCCOc3ccc4c(c3)NC3(CC4)NP3)CC2)c1Cl",
                    1.0
                ],
                [
                    "Clc1cccc(N2CCN(CCCCOc3ccc4c(c3)NC(SBr)CC4)CC2)c1Cl",
                    1.0
                ],
                [
                    "Clc1cccc(N2CCN(CCCCOc3ccc4c(c3)NC(NBr)CC4)CC2)c1Cl",
                    1.0
                ],
                [
                    "Clc1cccc(N2CCN(CCCCOc3ccc4c(c3)NC(Cl)CC4)CC2)c1Cl",
                    1.0
                ],
                [
                    "Clc1cccc(N2CCN(CCCCOc3ccc4c(c3)NC(Br)CC4)CC2)c1Cl",
                    1.0
                ],
                [
                    "Clc1cccc(N2CCN(CCCCOc3ccc4c(c3)NC(=[SH]Br)CC4)CC2)c1Cl",
                    1.0
                ],
                [
                    "Clc1cccc(N2CCN(CCCCOc3ccc4c(c3)NC(=S=CPBr)CC4)CC2)c1Cl",
                    1.0
                ],
                [
                    "Clc1cccc(N2CCN(CCCCOc3ccc4c(c3)NC(=S3(Cl)=CP(Cl)S3)CC4)CC2)c1Cl",
                    1.0
                ],
                [
                    "ClP[SH]=S=C1CCc2ccc(OCCCCN3CCN(c4cccc(Cl)c4Cl)CC3)cc2N1",
                    1.0
                ],
                [
                    "ClP[SH](Br)[SH]=C1CCc2ccc(OCCCCN3CCN(c4cccc(Cl)c4Cl)CC3)cc2N1",
                    1.0
                ],
                [
                    "ClPS[SH]=C1CCc2ccc(OCCCCN3CCN(c4cccc(Cl)c4Cl)CC3)cc2N1",
                    1.0
                ],
                [
                    "ClPSS(Cl)=C1CCc2ccc(OCCCCN3CCN(c4cccc(Cl)c4Cl)CC3)cc2N1",
                    1.0
                ],
                [
                    "ClP=[SH]S(Cl)=C1CCc2ccc(OCCCCN3CCN(c4cccc(Cl)c4Cl)CC3)cc2N1",
                    1.0
                ],
                [
                    "ClC[SH]=C1CCc2ccc(OCCCCN3CCN(c4cccc(Cl)c4Cl)CC3)cc2N1",
                    1.0
                ],
                [
                    "C[SH]=C1CCc2ccc(OCCCCN3CCN(c4cccc(Cl)c4Cl)CC3)cc2N1",
                    1.0
                ],
                [
                    "C[SH]1=C2Cc3ccc(OCCCCN4CCN(c5cccc(Cl)c5Cl)CC4)cc3NC=12",
                    1.0
                ],
                [
                    "C[SH](N)(S)=C1CCc2ccc(OCCCCN3CCN(c4cccc(Cl)c4Cl)CC3)cc2N1",
                    1.0
                ],
                [
                    "C[SH](C)(O)=C1CCc2ccc(OCCCCN3CCN(c4cccc(Cl)c4Cl)CC3)cc2N1",
                    1.0
                ],
                [
                    "CSPC=[SH](S)=C1CCc2ccc(OCCCCN3CCN(c4cccc(Cl)c4Cl)CC3)cc2N1",
                    1.0
                ],
                [
                    "CSPC=S=C1CCc2ccc(OCCCCN3CCN(c4cccc(Cl)c4Cl)CC3)cc2N1",
                    1.0
                ],
                [
                    "CSP(O)C=S=C1CCc2ccc(OCCCCN3CCN(c4cccc(Cl)c4Cl)CC3)cc2N1",
                    1.0
                ],
                [
                    "CS(S)=C1CCc2ccc(OCCCCN3CCN(c4cccc(Cl)c4Cl)CC3)cc2N1",
                    1.0
                ],
                [
                    "CS(OF)=C1CCc2ccc(OCCCCN3CCN(c4cccc(Cl)c4Cl)CC3)cc2N1",
                    1.0
                ],
                [
                    "CS(O)=C1CCc2ccc(OCCCCN3CCN(c4cccc(Cl)c4Cl)CC3)cc2N1",
                    1.0
                ],
                [
                    "CN[SH]=C1CCc2ccc(OCCCCN3CCN(c4cccc(Cl)c4Cl)CC3)cc2N1",
                    1.0
                ],
                [
                    "CNS(Br)=C1CCc2ccc(OCCCCN3CCN(c4cccc(Cl)c4Cl)CC3)cc2N1",
                    1.0
                ],
                [
                    "CC1CCc2ccc(OCCCCN3CCN(c4cccc(Cl)c4Cl)CC3)cc2N1",
                    1.0
                ],
                [
                    "CC12Cc3ccc(OCCCCN4CCN(c5cccc(Cl)c5Cl)CC4)cc3NC1=[SH]2",
                    1.0
                ],
                [
                    "CC1(S)CCc2ccc(OCCCCN3CCN(c4cccc(Cl)c4Cl)CC3)cc2N1",
                    1.0
                ],
                [
                    "CC1(P)CCc2ccc(OCCCCN3CCN(c4cccc(Cl)c4Cl)CC3)cc2N1",
                    1.0
                ],
                [
                    "CC1(Cl)CCc2ccc(OCCCCN3CCN(c4cccc(Cl)c4Cl)CC3)cc2N1",
                    1.0
                ]
            ],
            "execution_time": 5.71721076965332,
            "number_scoring_function_calls": 1000,
            "metadata": {
                "top_1": 1.0,
                "top_10": 1.0,
                "top_100": 1.0,
                "internal_similarity_max": 0.8928571428571429,
                "internal_similarity_mean": 0.6444819665662248,
                "internal_similarity_histogram_density": [
                    [
                        0.1,
                        0.0,
                        0.0,
                        0.0,
                        0.0,
                        1.6239999999999986,
                        6.804000000000001,
                        1.1920000000000002,
                        0.28,
                        0.0
                    ]
                ],
                "internal_similarity_histogram_bins": [
                    [
                        0.0,
                        0.1,
                        0.2,
                        0.30000000000000004,
                        0.4,
                        0.5,
                        0.6000000000000001,
                        0.7000000000000001,
                        0.8,
                        0.9,
                        1.0
                    ]
                ]
            }
        },
        {
            "benchmark_name": "Albuterol similarity",
            "score": 1.0,
            "optimized_molecules": [
                [
                    "Oc1ccc2cc1PC(P)(P)NCC2O",
                    1.0
                ],
                [
                    "Oc1ccc(C(O)CNC(P)(P)CS)cc1P",
                    1.0
                ],
                [
                    "Oc1ccc(C(O)CNC(P)(P)CP)cc1PS",
                    1.0
                ],
                [
                    "Oc1ccc(C(O)CNC(P)(P)C=P)cc1PS",
                    1.0
                ],
                [
                    "OCC(P)(P)NCC(O)c1ccc(O)c(PBr)c1",
                    1.0
                ],
                [
                    "OCC(P)(P)NCC(O)c1ccc(O)c(P)c1",
                    1.0
                ],
                [
                    "NPc1cc(C(S)CNC(P)CCl)ccc1O",
                    1.0
                ],
                [
                    "NPc1cc(C(O)CNCP)ccc1O",
                    1.0
                ],
                [
                    "NPc1cc(C(O)CNCCP)ccc1O",
                    1.0
                ],
                [
                    "NPc1cc(C(O)CNC(P)CP)ccc1O",
                    1.0
                ],
                [
                    "NPc1cc(C(O)CNC(P)CO)ccc1O",
                    1.0
                ],
                [
                    "NPc1cc(C(O)CNC(P)CCl)ccc1O",
                    1.0
                ],
                [
                    "NPc1cc(C(O)CNC(P)C(P)Cl)ccc1O",
                    1.0
                ],
                [
                    "NPc1cc(C(O)CNC(P)Br)ccc1O",
                    1.0
                ],
                [
                    "NPc1cc(C(O)CNC(P)(P)C(N)Br)ccc1O",
                    1.0
                ],
                [
                    "NPc1cc(C(O)CNC(O)(P)CP)ccc1O",
                    1.0
                ],
                [
                    "NPc1cc(C(O)C2(P)CCN2)ccc1O",
                    1.0
                ],
                [
                    "NCC(P)(P)NCC(O)c1ccc(O)c(PN)c1",
                    1.0
                ],
                [
                    "Cc1c(C(O)CNC(C)(P)P)ccc(O)c1PS",
                    1.0
                ],
                [
                    "CPc1cc(C(O)CNC(C)(P)P)ccc1O",
                    1.0
                ],
                [
                    "CPC(P)(NCC(O)c1ccc(O)c(PN)c1)C(N)O",
                    1.0
                ],
                [
                    "CPC(C)(P)NCC(S)c1ccc(O)c(P)c1",
                    1.0
                ],
                [
                    "CPC(C)(P)NCC(O)c1ccc(O)c(P)c1",
                    1.0
                ],
                [
                    "CNPc1cc(C(O)CNC(C)P)ccc1O",
                    1.0
                ],
                [
                    "CNPc1cc(C(O)CNC(C)(P)PO)ccc1O",
                    1.0
                ],
                [
                    "CNPc1cc(C(O)CNC(C)(P)P)ccc1O",
                    1.0
                ],
                [
                    "CNCC(O)c1ccc(S)c(PN)c1",
                    1.0
                ],
                [
                    "CNCC(O)c1ccc(O)c(PN)c1",
                    1.0
                ],
                [
                    "CNC(P)(CP)C(O)c1ccc(O)c(PN)c1",
                    1.0
                ],
                [
                    "CNC(C)(P)C(O)c1ccc(O)c(PN)c1",
                    1.0
                ],
                [
                    "CCNCC(O)c1ccc(S)c(PS)c1",
                    1.0
                ],
                [
                    "CCNCC(O)c1ccc(S)c(PN)c1",
                    1.0
                ],
                [
                    "CCNCC(O)c1ccc(O)c(PN)c1",
                    1.0
                ],
                [
                    "CCNC(P)C(O)c1ccc(O)c(PN)c1",
                    1.0
                ],
                [
                    "CCNC(P)(CC)C(O)c1ccc(O)c(PN)c1",
                    1.0
                ],
                [
                    "CCNC(CP)C(O)c1ccc(O)c(PN)c1",
                    1.0
                ],
                [
                    "CCNC(CC)C(O)c1ccc(O)c(PN)c1",
                    1.0
                ],
                [
                    "CCNC(C)C(O)c1ccc(O)c(PS)c1",
                    1.0
                ],
                [
                    "CCNC(C)C(O)c1ccc(O)c(PN)c1",
                    1.0
                ],
                [
                    "CCNC(C)(P)Cc1ccc(O)c(PS)c1",
                    1.0
                ],
                [
                    "CCNC(C)(P)Cc1ccc(O)c(PN)c1",
                    1.0
                ],
                [
                    "CCNC(C)(P)C(O)c1ccc(O)c(PNCl)c1",
                    1.0
                ],
                [
                    "CCNC(C)(P)C(O)c1ccc(O)c(PN)c1",
                    1.0
                ],
                [
                    "CCNC(C)(P)C(O)(S)c1ccc(O)c(PN)c1",
                    1.0
                ],
                [
                    "CCNC(C)(P)C(O)(Cl)c1ccc(O)c(PN)c1",
                    1.0
                ],
                [
                    "CCNC(C)(P)C(O)(Br)c1ccc(O)c(PN)c1",
                    1.0
                ],
                [
                    "CCNC(C(P)P)C(O)c1ccc(O)c(PN)c1",
                    1.0
                ],
                [
                    "CCNC(C(C)P)C(O)c1ccc(O)c(PN)c1",
                    1.0
                ],
                [
                    "CCCNCC(O)c1ccc(O)c(PN)c1",
                    1.0
                ],
                [
                    "CCC(P)(NC)C(O)c1ccc(O)c(PN)c1",
                    1.0
                ],
                [
                    "CCC(P)(Br)NCC(O)c1ccc(O)c(PN)c1",
                    1.0
                ],
                [
                    "CCC(C)NCC(O)c1ccc(O)c(PN)c1",
                    1.0
                ],
                [
                    "CC=CNCC(O)c1ccc(O)c(PN)c1",
                    1.0
                ],
                [
                    "CC1(P)NCC(O)c2cc(PO)c(O)c(c2)P1",
                    1.0
                ],
                [
                    "CC1(C)NCC(O)c2ccc(O)c(c2)P1N",
                    1.0
                ],
                [
                    "CC1(C)NCC(O)c2ccc(O)c(c2)P1",
                    1.0
                ],
                [
                    "CC1(C(O)c2ccc(O)c(PN)c2)NCC=P1",
                    1.0
                ],
                [
                    "CC1(C(O)c2ccc(O)c(PN)c2)C#CCN1",
                    1.0
                ],
                [
                    "CC(S)NC(C)(P)C(O)c1ccc(O)c(PN)c1",
                    1.0
                ],
                [
                    "CC(P)NCC(O)c1ccc(O)c(PS)c1",
                    1.0
                ],
                [
                    "CC(P)NCC(O)c1ccc(O)c(PO)c1",
                    1.0
                ],
                [
                    "CC(P)NCC(O)c1ccc(O)c(PN)c1",
                    1.0
                ],
                [
                    "CC(P)NCC(O)c1ccc(O)c(P(N)P)c1",
                    1.0
                ],
                [
                    "CC(P)NCC(O)c1ccc(O)c(P(C)N)c1",
                    1.0
                ],
                [
                    "CC(P)NC(P)C(O)c1ccc(O)c(PN)c1",
                    1.0
                ],
                [
                    "CC(P)(P)NCC(ON)c1ccc(O)c(PN)c1",
                    1.0
                ],
                [
                    "CC(P)(P)NCC(O)c1cccc(PN)c1",
                    1.0
                ],
                [
                    "CC(P)(P)NCC(O)c1ccc(O)c(PS)c1",
                    1.0
                ],
                [
                    "CC(P)(P)NCC(O)c1ccc(O)c(PO)c1",
                    1.0
                ],
                [
                    "CC(P)(P)NCC(O)c1ccc(O)c(PN)c1",
                    1.0
                ],
                [
                    "CC(P)(P)NCC(O)c1ccc(O)c(PF)c1",
                    1.0
                ],
                [
                    "CC(P)(P)NCC(O)c1ccc(O)c(PBr)c1",
                    1.0
                ],
                [
                    "CC(P)(P)NCC(O)c1ccc(O)c(P)c1",
                    1.0
                ],
                [
                    "CC(P)(P)NCC(O)c1cc2c(O)c(c1)PN2",
                    1.0
                ],
                [
                    "CC(P)(P)NCC(O)c1cc(PN)c(O)cc1Br",
                    1.0
                ],
                [
                    "CC(P)(P)NCC(O)c1cc(Br)c(O)c(PN)c1",
                    1.0
                ],
                [
                    "CC(P)(P)NCC(O)(O)c1ccc(O)c(PN)c1",
                    1.0
                ],
                [
                    "CC(P)(NCC(O)c1ccc(O)c(PS)c1)PO",
                    1.0
                ],
                [
                    "CC(P)(NCC(O)c1ccc(O)c(P)c1)PPS",
                    1.0
                ],
                [
                    "CC(P)(NCC(O)c1ccc(O)c(P)c1)PP",
                    1.0
                ],
                [
                    "CC(P)(NCC(O)c1ccc(O)c(P)c1)PO",
                    1.0
                ],
                [
                    "CC(P)(NCC(O)c1ccc(O)c(P(P)Br)c1)PS",
                    1.0
                ],
                [
                    "CC(P)(CN)NCC(O)c1ccc(O)c(PN)c1",
                    1.0
                ],
                [
                    "CC(P)(Br)NCC(O)c1ccc(O)c(PN)c1",
                    1.0
                ],
                [
                    "CC(NCC(O)c1ccc(O)c(PS)c1)PCl",
                    1.0
                ],
                [
                    "CC(NCC(O)c1ccc(O)c(PN)c1)C(O)P",
                    1.0
                ],
                [
                    "CC(N)NCC(O)c1ccc(S)c(PN)c1",
                    1.0
                ],
                [
                    "CC(N)(P)C(S)c1ccc(O)c(PN)c1",
                    1.0
                ],
                [
                    "CC(Cl)CNCC(O)c1ccc(O)c(PN)c1",
                    1.0
                ],
                [
                    "CC(Cl)C(C)NCC(O)c1ccc(O)c(PN)c1",
                    1.0
                ],
                [
                    "CC(CO)NCC(O)c1ccc(O)c(PN)c1",
                    1.0
                ],
                [
                    "CC(C)NCC(O)c1ccc(O)c(PN)c1",
                    1.0
                ],
                [
                    "CC(C)(P)NCC(O)c1ccc(O)c(PN)c1",
                    1.0
                ],
                [
                    "CC(C)(O)NCC(O)c1ccc(O)c(PN)c1",
                    1.0
                ],
                [
                    "CC(C)(N)C(O)c1ccc(O)c(PN)c1",
                    1.0
                ],
                [
                    "CC(Br)NCC(O)c1ccc(S)c(PN)c1",
                    1.0
                ],
                [
                    "C=PC(P)(NCC(O)c1ccc(O)c(PN)c1)C(N)O",
                    1.0
                ],
                [
                    "C=CNCC(O)c1ccc(S)c(PN)c1",
                    1.0
                ],
                [
                    "C=CNCC(O)c1ccc(O)c(PN)c1",
                    1.0
                ],
                [
                    "C=C(C)NCC(O)c1ccc(O)c(PN)c1",
                    1.0
                ]
            ],
            "execution_time": 2.05240535736084,
            "number_scoring_function_calls": 1000,
            "metadata": {
                "top_1": 1.0,
                "top_10": 1.0,
                "top_100": 1.0,
                "internal_similarity_max": 0.85,
                "internal_similarity_mean": 0.40909066611227074,
                "internal_similarity_histogram_density": [
                    [
                        0.14,
                        0.772,
                        1.1339999999999997,
                        2.654000000000001,
                        2.7440000000000007,
                        1.6299999999999986,
                        0.6240000000000002,
                        0.27,
                        0.03200000000000001,
                        0.0
                    ]
                ],
                "internal_similarity_histogram_bins": [
                    [
                        0.0,
                        0.1,
                        0.2,
                        0.30000000000000004,
                        0.4,
                        0.5,
                        0.6000000000000001,
                        0.7000000000000001,
                        0.8,
                        0.9,
                        1.0
                    ]
                ]
            }
        },
        {
            "benchmark_name": "Mestranol similarity",
            "score": 1.0,
            "optimized_molecules": [
                [
                    "C#CC1(O)CCC2C3CCc4cc(F)ccc4C3CCC21C",
                    1.0
                ],
                [
                    "C#CC1(O)CCC2C3CCc4cc(COS)ccc4C3CCC21C",
                    1.0
                ],
                [
                    "C#CC1(O)CCC2C3CCc4cc(COP)ccc4C3CCC21C",
                    1.0
                ],
                [
                    "C#CC1(O)CCC2C3CCc4cc(COOC)ccc4C3CCC21C",
                    1.0
                ],
                [
                    "C#CC1(O)CCC2C3CCc4cc(COO)ccc4C3CCC21C",
                    1.0
                ],
                [
                    "C#CC1(O)CCC2C3CCc4cc(CON)ccc4C3CCC21C",
                    1.0
                ],
                [
                    "C#CC1(O)CCC2C3CCc4cc(COF)ccc4C3CCC21C",
                    1.0
                ],
                [
                    "C#CC1(O)CCC2C3CCc4cc(COCl)ccc4C3CCC21C",
                    1.0
                ],
                [
                    "C#CC1(O)CCC2C3CCc4cc(COC)ccc4C3CCC21C",
                    1.0
                ],
                [
                    "C#CC1(O)CCC2C3CCc4cc(COBr)ccc4C3CCC21C",
                    1.0
                ],
                [
                    "C#CC1(O)CCC2C3CCc4cc(CC)ccc4C3CCC21C",
                    1.0
                ],
                [
                    "C#CC1(O)CCC2C3CCc4cc(C5OP5C)ccc4C3CCC21C",
                    1.0
                ],
                [
                    "C#CC1(O)CCC2C3CCc4cc(C5(C)OO5)ccc4C3CCC21C",
                    1.0
                ],
                [
                    "C#CC1(O)CCC2C3CCc4cc(C5(C)NO5)ccc4C3CCC21C",
                    1.0
                ],
                [
                    "C#CC1(O)CCC2C3CCc4cc(C)ccc4C3CCC21C",
                    1.0
                ],
                [
                    "C#CC1(O)CCC2C3CCc4cc(C(S)OC)ccc4C3CCC21C",
                    1.0
                ],
                [
                    "C#CC1(O)CCC2C3CCc4cc(C(O)OC)ccc4C3CCC21C",
                    1.0
                ],
                [
                    "C#CC1(O)CCC2C3CCc4cc(C(N)OC)ccc4C3CCC21C",
                    1.0
                ],
                [
                    "C#CC1(O)CCC2C3CCc4cc(C(F)OC)ccc4C3CCC21C",
                    1.0
                ],
                [
                    "C#CC1(O)CCC2C3CCc4cc(C(Cl)OC)ccc4C3CCC21C",
                    1.0
                ],
                [
                    "C#CC1(O)CCC2C3CCc4cc(C(C)S)ccc4C3CCC21C",
                    1.0
                ],
                [
                    "C#CC1(O)CCC2C3CCc4cc(C(C)P)ccc4C3CCC21C",
                    1.0
                ],
                [
                    "C#CC1(O)CCC2C3CCc4cc(C(C)O[SH]=N)ccc4C3CCC21C",
                    1.0
                ],
                [
                    "C#CC1(O)CCC2C3CCc4cc(C(C)O[SH]=C)ccc4C3CCC21C",
                    1.0
                ],
                [
                    "C#CC1(O)CCC2C3CCc4cc(C(C)OSS)ccc4C3CCC21C",
                    1.0
                ],
                [
                    "C#CC1(O)CCC2C3CCc4cc(C(C)OSP)ccc4C3CCC21C",
                    1.0
                ],
                [
                    "C#CC1(O)CCC2C3CCc4cc(C(C)OSO)ccc4C3CCC21C",
                    1.0
                ],
                [
                    "C#CC1(O)CCC2C3CCc4cc(C(C)OSN)ccc4C3CCC21C",
                    1.0
                ],
                [
                    "C#CC1(O)CCC2C3CCc4cc(C(C)OSF)ccc4C3CCC21C",
                    1.0
                ],
                [
                    "C#CC1(O)CCC2C3CCc4cc(C(C)OSCl)ccc4C3CCC21C",
                    1.0
                ],
                [
                    "C#CC1(O)CCC2C3CCc4cc(C(C)OSC)ccc4C3CCC21C",
                    1.0
                ],
                [
                    "C#CC1(O)CCC2C3CCc4cc(C(C)OSBr)ccc4C3CCC21C",
                    1.0
                ],
                [
                    "C#CC1(O)CCC2C3CCc4cc(C(C)OS)ccc4C3CCC21C",
                    1.0
                ],
                [
                    "C#CC1(O)CCC2C3CCc4cc(C(C)OS#P)ccc4C3CCC21C",
                    1.0
                ],
                [
                    "C#CC1(O)CCC2C3CCc4cc(C(C)OS#N)ccc4C3CCC21C",
                    1.0
                ],
                [
                    "C#CC1(O)CCC2C3CCc4cc(C(C)OPS)ccc4C3CCC21C",
                    1.0
                ],
                [
                    "C#CC1(O)CCC2C3CCc4cc(C(C)OPP)ccc4C3CCC21C",
                    1.0
                ],
                [
                    "C#CC1(O)CCC2C3CCc4cc(C(C)OPO)ccc4C3CCC21C",
                    1.0
                ],
                [
                    "C#CC1(O)CCC2C3CCc4cc(C(C)OPN)ccc4C3CCC21C",
                    1.0
                ],
                [
                    "C#CC1(O)CCC2C3CCc4cc(C(C)OPF)ccc4C3CCC21C",
                    1.0
                ],
                [
                    "C#CC1(O)CCC2C3CCc4cc(C(C)OPCl)ccc4C3CCC21C",
                    1.0
                ],
                [
                    "C#CC1(O)CCC2C3CCc4cc(C(C)OPC)ccc4C3CCC21C",
                    1.0
                ],
                [
                    "C#CC1(O)CCC2C3CCc4cc(C(C)OPBr)ccc4C3CCC21C",
                    1.0
                ],
                [
                    "C#CC1(O)CCC2C3CCc4cc(C(C)OP=S)ccc4C3CCC21C",
                    1.0
                ],
                [
                    "C#CC1(O)CCC2C3CCc4cc(C(C)OP=P)ccc4C3CCC21C",
                    1.0
                ],
                [
                    "C#CC1(O)CCC2C3CCc4cc(C(C)OP=N)ccc4C3CCC21C",
                    1.0
                ],
                [
                    "C#CC1(O)CCC2C3CCc4cc(C(C)OP=C)ccc4C3CCC21C",
                    1.0
                ],
                [
                    "C#CC1(O)CCC2C3CCc4cc(C(C)OP)ccc4C3CCC21C",
                    1.0
                ],
                [
                    "C#CC1(O)CCC2C3CCc4cc(C(C)OOS)ccc4C3CCC21C",
                    1.0
                ],
                [
                    "C#CC1(O)CCC2C3CCc4cc(C(C)OOP)ccc4C3CCC21C",
                    1.0
                ],
                [
                    "C#CC1(O)CCC2C3CCc4cc(C(C)OON)ccc4C3CCC21C",
                    1.0
                ],
                [
                    "C#CC1(O)CCC2C3CCc4cc(C(C)OOF)ccc4C3CCC21C",
                    1.0
                ],
                [
                    "C#CC1(O)CCC2C3CCc4cc(C(C)OOCl)ccc4C3CCC21C",
                    1.0
                ],
                [
                    "C#CC1(O)CCC2C3CCc4cc(C(C)OOC)ccc4C3CCC21C",
                    1.0
                ],
                [
                    "C#CC1(O)CCC2C3CCc4cc(C(C)OOBr)ccc4C3CCC21C",
                    1.0
                ],
                [
                    "C#CC1(O)CCC2C3CCc4cc(C(C)OO)ccc4C3CCC21C",
                    1.0
                ],
                [
                    "C#CC1(O)CCC2C3CCc4cc(C(C)ONS)ccc4C3CCC21C",
                    1.0
                ],
                [
                    "C#CC1(O)CCC2C3CCc4cc(C(C)ONP)ccc4C3CCC21C",
                    1.0
                ],
                [
                    "C#CC1(O)CCC2C3CCc4cc(C(C)ONO)ccc4C3CCC21C",
                    1.0
                ],
                [
                    "C#CC1(O)CCC2C3CCc4cc(C(C)ONN)ccc4C3CCC21C",
                    1.0
                ],
                [
                    "C#CC1(O)CCC2C3CCc4cc(C(C)ONF)ccc4C3CCC21C",
                    1.0
                ],
                [
                    "C#CC1(O)CCC2C3CCc4cc(C(C)ONCl)ccc4C3CCC21C",
                    1.0
                ],
                [
                    "C#CC1(O)CCC2C3CCc4cc(C(C)ONBr)ccc4C3CCC21C",
                    1.0
                ],
                [
                    "C#CC1(O)CCC2C3CCc4cc(C(C)ON=O)ccc4C3CCC21C",
                    1.0
                ],
                [
                    "C#CC1(O)CCC2C3CCc4cc(C(C)ON=N)ccc4C3CCC21C",
                    1.0
                ],
                [
                    "C#CC1(O)CCC2C3CCc4cc(C(C)ON)ccc4C3CCC21C",
                    1.0
                ],
                [
                    "C#CC1(O)CCC2C3CCc4cc(C(C)OF)ccc4C3CCC21C",
                    1.0
                ],
                [
                    "C#CC1(O)CCC2C3CCc4cc(C(C)OCl)ccc4C3CCC21C",
                    1.0
                ],
                [
                    "C#CC1(O)CCC2C3CCc4cc(C(C)OCS)ccc4C3CCC21C",
                    1.0
                ],
                [
                    "C#CC1(O)CCC2C3CCc4cc(C(C)OCN)ccc4C3CCC21C",
                    1.0
                ],
                [
                    "C#CC1(O)CCC2C3CCc4cc(C(C)OCF)ccc4C3CCC21C",
                    1.0
                ],
                [
                    "C#CC1(O)CCC2C3CCc4cc(C(C)OCCl)ccc4C3CCC21C",
                    1.0
                ],
                [
                    "C#CC1(O)CCC2C3CCc4cc(C(C)OCC)ccc4C3CCC21C",
                    1.0
                ],
                [
                    "C#CC1(O)CCC2C3CCc4cc(C(C)OCBr)ccc4C3CCC21C",
                    1.0
                ],
                [
                    "C#CC1(O)CCC2C3CCc4cc(C(C)OC)ccc4C3CCC21C",
                    1.0
                ],
                [
                    "C#CC1(O)CCC2C3CCc4cc(C(C)OBr)ccc4C3CCC21C",
                    1.0
                ],
                [
                    "C#CC1(O)CCC2C3CCc4cc(C(C)O)ccc4C3CCC21C",
                    1.0
                ],
                [
                    "C#CC1(O)CCC2C3CCc4cc(C(C)N)ccc4C3CCC21C",
                    1.0
                ],
                [
                    "C#CC1(O)CCC2C3CCc4cc(C(C)F)ccc4C3CCC21C",
                    1.0
                ],
                [
                    "C#CC1(O)CCC2C3CCc4cc(C(C)Cl)ccc4C3CCC21C",
                    1.0
                ],
                [
                    "C#CC1(O)CCC2C3CCc4cc(C(C)Br)ccc4C3CCC21C",
                    1.0
                ],
                [
                    "C#CC1(O)CCC2C3CCc4cc(C(C)=S)ccc4C3CCC21C",
                    1.0
                ],
                [
                    "C#CC1(O)CCC2C3CCc4cc(C(C)=O)ccc4C3CCC21C",
                    1.0
                ],
                [
                    "C#CC1(O)CCC2C3CCc4cc(C(C)=N)ccc4C3CCC21C",
                    1.0
                ],
                [
                    "C#CC1(O)CCC2C3CCc4cc(C(Br)OC)ccc4C3CCC21C",
                    1.0
                ],
                [
                    "C#CC1(O)CCC2C3CCc4cc(C(=C)OC)ccc4C3CCC21C",
                    1.0
                ],
                [
                    "C#CC1(O)CCC2C3CCc4cc(Br)ccc4C3CCC21C",
                    1.0
                ],
                [
                    "C#CC1(O)CCC2C3CCc4c(ccc5c4C5OC)C3CCC21C",
                    1.0
                ],
                [
                    "C#CC1(O)CCC2C3CCc4c(OC)cccc4C3CCC21C",
                    1.0
                ],
                [
                    "C#CC1(O)CCC2C3CCc4c(COC)cccc4C3CCC21C",
                    1.0
                ],
                [
                    "C#CC1(O)CCC2C3CCC4=CC(OC)C=CC=C4C3CCC21C",
                    1.0
                ],
                [
                    "C#CC1(O)CCC2C3CCC4=CC(OC)C(OO)=CC=C4C3CCC21C",
                    1.0
                ],
                [
                    "C#CC1(O)CCC2C3CCC4=CC(OC)C(OCl)=CC=C4C3CCC21C",
                    1.0
                ],
                [
                    "C#CC1(O)CCC2C3CCC4=CC(OC)C(O)=CC=C4C3CCC21C",
                    1.0
                ],
                [
                    "C#CC1(O)CCC2C3CCC4=CC(OC)C(F)=CC=C4C3CCC21C",
                    1.0
                ],
                [
                    "C#CC1(O)CCC2C3CCC4=CC(OC)C(C)=CC=C4C3CCC21C",
                    1.0
                ],
                [
                    "C#CC1(O)CC2C3CCc4cc(CC)ccc4C3CCC21CC",
                    1.0
                ],
                [
                    "C#CC1(O)CC2C3CCc4cc(CC)ccc4C3CCC21C",
                    1.0
                ],
                [
                    "C#CC1(O)CC2C3CCc4cc(C)ccc4C3CCC21CC",
                    1.0
                ],
                [
                    "C#CC1(O)CC2C3CCc4cc(C)ccc4C3CCC21C",
                    1.0
                ]
            ],
            "execution_time": 4.612586498260498,
            "number_scoring_function_calls": 1000,
            "metadata": {
                "top_1": 1.0,
                "top_10": 1.0,
                "top_100": 1.0,
                "internal_similarity_max": 0.8627450980392157,
                "internal_similarity_mean": 0.6505945126931866,
                "internal_similarity_histogram_density": [
                    [
                        0.1,
                        0.0,
                        0.009999999999999997,
                        0.04200000000000001,
                        1.3740000000000003,
                        1.329999999999999,
                        2.7000000000000006,
                        3.770000000000001,
                        0.6740000000000002,
                        0.0
                    ]
                ],
                "internal_similarity_histogram_bins": [
                    [
                        0.0,
                        0.1,
                        0.2,
                        0.30000000000000004,
                        0.4,
                        0.5,
                        0.6000000000000001,
                        0.7000000000000001,
                        0.8,
                        0.9,
                        1.0
                    ]
                ]
            }
        },
        {
            "benchmark_name": "C11H24",
            "score": 1.0,
            "optimized_molecules": [
                [
                    "CCCCCCCCCCC",
                    1.0
                ],
                [
                    "CCCCCCCCC(C)C",
                    1.0
                ],
                [
                    "CCCCCCCC(C)CC",
                    1.0
                ],
                [
                    "CCCCCCCC(C)(C)C",
                    1.0
                ],
                [
                    "CCCCCCC(CC)CC",
                    1.0
                ],
                [
                    "CCCCCCC(C)CCC",
                    1.0
                ],
                [
                    "CCCCCCC(C)C(C)C",
                    1.0
                ],
                [
                    "CCCCCCC(C)(C)CC",
                    1.0
                ],
                [
                    "CCCCCC(CC)CCC",
                    1.0
                ],
                [
                    "CCCCCC(CC)C(C)C",
                    1.0
                ],
                [
                    "CCCCCC(C)CCCC",
                    1.0
                ],
                [
                    "CCCCCC(C)CC(C)C",
                    1.0
                ],
                [
                    "CCCCCC(C)C(C)CC",
                    1.0
                ],
                [
                    "CCCCCC(C)C(C)(C)C",
                    1.0
                ],
                [
                    "CCCCCC(C)(CC)CC",
                    1.0
                ],
                [
                    "CCCCCC(C)(C)CCC",
                    1.0
                ],
                [
                    "CCCCCC(C)(C)C(C)C",
                    1.0
                ],
                [
                    "CCCCC(CCC)CCC",
                    1.0
                ],
                [
                    "CCCCC(CCC)C(C)C",
                    1.0
                ],
                [
                    "CCCCC(CC)CCCC",
                    1.0
                ],
                [
                    "CCCCC(CC)CC(C)C",
                    1.0
                ],
                [
                    "CCCCC(CC)C(C)CC",
                    1.0
                ],
                [
                    "CCCCC(CC)C(C)(C)C",
                    1.0
                ],
                [
                    "CCCCC(CC)(CC)CC",
                    1.0
                ],
                [
                    "CCCCC(C)CCC(C)C",
                    1.0
                ],
                [
                    "CCCCC(C)CC(C)CC",
                    1.0
                ],
                [
                    "CCCCC(C)CC(C)(C)C",
                    1.0
                ],
                [
                    "CCCCC(C)C(CC)CC",
                    1.0
                ],
                [
                    "CCCCC(C)C(C)CCC",
                    1.0
                ],
                [
                    "CCCCC(C)C(C)C(C)C",
                    1.0
                ],
                [
                    "CCCCC(C)C(C)(C)CC",
                    1.0
                ],
                [
                    "CCCCC(C)(CC)CCC",
                    1.0
                ],
                [
                    "CCCCC(C)(CC)C(C)C",
                    1.0
                ],
                [
                    "CCCCC(C)(C)CCCC",
                    1.0
                ],
                [
                    "CCCCC(C)(C)CC(C)C",
                    1.0
                ],
                [
                    "CCCCC(C)(C)C(C)CC",
                    1.0
                ],
                [
                    "CCCCC(C)(C)C(C)(C)C",
                    1.0
                ],
                [
                    "CCCCC(C(C)C)C(C)C",
                    1.0
                ],
                [
                    "CCCC(CCC)CC(C)C",
                    1.0
                ],
                [
                    "CCCC(CCC)C(C)CC",
                    1.0
                ],
                [
                    "CCCC(CCC)C(C)(C)C",
                    1.0
                ],
                [
                    "CCCC(CC)CCC(C)C",
                    1.0
                ],
                [
                    "CCCC(CC)CC(C)CC",
                    1.0
                ],
                [
                    "CCCC(CC)CC(C)(C)C",
                    1.0
                ],
                [
                    "CCCC(CC)C(CC)CC",
                    1.0
                ],
                [
                    "CCCC(CC)C(C)C(C)C",
                    1.0
                ],
                [
                    "CCCC(CC)C(C)(C)CC",
                    1.0
                ],
                [
                    "CCCC(CC)(CC)CCC",
                    1.0
                ],
                [
                    "CCCC(CC)(CC)C(C)C",
                    1.0
                ],
                [
                    "CCCC(CC(C)C)C(C)C",
                    1.0
                ],
                [
                    "CCCC(C)CCCC(C)C",
                    1.0
                ],
                [
                    "CCCC(C)CCC(C)CC",
                    1.0
                ],
                [
                    "CCCC(C)CCC(C)(C)C",
                    1.0
                ],
                [
                    "CCCC(C)CC(CC)CC",
                    1.0
                ],
                [
                    "CCCC(C)CC(C)CCC",
                    1.0
                ],
                [
                    "CCCC(C)CC(C)C(C)C",
                    1.0
                ],
                [
                    "CCCC(C)CC(C)(C)CC",
                    1.0
                ],
                [
                    "CCCC(C)C(CC)CCC",
                    1.0
                ],
                [
                    "CCCC(C)C(CC)C(C)C",
                    1.0
                ],
                [
                    "CCCC(C)C(C)CC(C)C",
                    1.0
                ],
                [
                    "CCCC(C)C(C)C(C)CC",
                    1.0
                ],
                [
                    "CCCC(C)C(C)C(C)(C)C",
                    1.0
                ],
                [
                    "CCCC(C)C(C)(CC)CC",
                    1.0
                ],
                [
                    "CCCC(C)C(C)(C)CCC",
                    1.0
                ],
                [
                    "CCCC(C)C(C)(C)C(C)C",
                    1.0
                ],
                [
                    "CCCC(C)(CCC)CCC",
                    1.0
                ],
                [
                    "CCCC(C)(CCC)C(C)C",
                    1.0
                ],
                [
                    "CCCC(C)(CC)CC(C)C",
                    1.0
                ],
                [
                    "CCCC(C)(CC)C(C)CC",
                    1.0
                ],
                [
                    "CCCC(C)(CC)C(C)(C)C",
                    1.0
                ],
                [
                    "CCCC(C)(C)CCC(C)C",
                    1.0
                ],
                [
                    "CCCC(C)(C)CC(C)CC",
                    1.0
                ],
                [
                    "CCCC(C)(C)CC(C)(C)C",
                    1.0
                ],
                [
                    "CCCC(C)(C)C(CC)CC",
                    1.0
                ],
                [
                    "CCCC(C)(C)C(C)C(C)C",
                    1.0
                ],
                [
                    "CCCC(C)(C)C(C)(C)CC",
                    1.0
                ],
                [
                    "CCCC(C)(C(C)C)C(C)C",
                    1.0
                ],
                [
                    "CCCC(C(C)C)C(C)CC",
                    1.0
                ],
                [
                    "CCCC(C(C)C)C(C)(C)C",
                    1.0
                ],
                [
                    "CCC(CCC(C)C)C(C)C",
                    1.0
                ],
                [
                    "CCC(CC)CCCC(C)C",
                    1.0
                ],
                [
                    "CCC(CC)CCC(C)(C)C",
                    1.0
                ],
                [
                    "CCC(CC)CC(CC)CC",
                    1.0
                ],
                [
                    "CCC(CC)CC(C)C(C)C",
                    1.0
                ],
                [
                    "CCC(CC)CC(C)(C)CC",
                    1.0
                ],
                [
                    "CCC(CC)C(CC)C(C)C",
                    1.0
                ],
                [
                    "CCC(CC)C(C)CC(C)C",
                    1.0
                ],
                [
                    "CCC(CC)C(C)C(C)(C)C",
                    1.0
                ],
                [
                    "CCC(CC)C(C)(CC)CC",
                    1.0
                ],
                [
                    "CCC(CC)C(C)(C)C(C)C",
                    1.0
                ],
                [
                    "CCC(CC)(CC)CC(C)C",
                    1.0
                ],
                [
                    "CCC(CC)(CC)C(C)(C)C",
                    1.0
                ],
                [
                    "CCC(CC)(C(C)C)C(C)C",
                    1.0
                ],
                [
                    "CCC(CC(C)C)CC(C)C",
                    1.0
                ],
                [
                    "CCC(CC(C)C)C(C)(C)C",
                    1.0
                ],
                [
                    "CCC(CC(C)(C)C)C(C)C",
                    1.0
                ],
                [
                    "CCC(C)CCCCC(C)C",
                    1.0
                ],
                [
                    "CCC(C)CCCC(C)CC",
                    1.0
                ],
                [
                    "CCC(C)CCCC(C)(C)C",
                    1.0
                ],
                [
                    "CCC(C)CCC(CC)CC",
                    1.0
                ],
                [
                    "CCC(C)CCC(C)C(C)C",
                    1.0
                ],
                [
                    "CCC(C)CCC(C)(C)CC",
                    1.0
                ],
                [
                    "CCC(C)CC(CC)C(C)C",
                    1.0
                ],
                [
                    "CCC(C)CC(C)CC(C)C",
                    1.0
                ],
                [
                    "CCC(C)CC(C)C(C)CC",
                    1.0
                ],
                [
                    "CCC(C)CC(C)C(C)(C)C",
                    1.0
                ],
                [
                    "CCC(C)CC(C)(CC)CC",
                    1.0
                ],
                [
                    "CCC(C)CC(C)(C)C(C)C",
                    1.0
                ],
                [
                    "CCC(C)C(CC)CC(C)C",
                    1.0
                ],
                [
                    "CCC(C)C(CC)C(C)CC",
                    1.0
                ],
                [
                    "CCC(C)C(CC)C(C)(C)C",
                    1.0
                ],
                [
                    "CCC(C)C(CC)(CC)CC",
                    1.0
                ],
                [
                    "CCC(C)C(C)CCC(C)C",
                    1.0
                ],
                [
                    "CCC(C)C(C)CC(C)(C)C",
                    1.0
                ],
                [
                    "CCC(C)C(C)C(CC)CC",
                    1.0
                ],
                [
                    "CCC(C)C(C)C(C)C(C)C",
                    1.0
                ],
                [
                    "CCC(C)C(C)C(C)(C)CC",
                    1.0
                ],
                [
                    "CCC(C)C(C)(CC)C(C)C",
                    1.0
                ],
                [
                    "CCC(C)C(C)(C)CC(C)C",
                    1.0
                ],
                [
                    "CCC(C)C(C)(C)C(C)CC",
                    1.0
                ],
                [
                    "CCC(C)C(C)(C)C(C)(C)C",
                    1.0
                ],
                [
                    "CCC(C)C(C(C)C)C(C)C",
                    1.0
                ],
                [
                    "CCC(C)(CC)CCC(C)C",
                    1.0
                ],
                [
                    "CCC(C)(CC)CC(C)(C)C",
                    1.0
                ],
                [
                    "CCC(C)(CC)C(C)C(C)C",
                    1.0
                ],
                [
                    "CCC(C)(CC(C)C)C(C)C",
                    1.0
                ],
                [
                    "CCC(C)(C)CCCC(C)C",
                    1.0
                ],
                [
                    "CCC(C)(C)CCC(C)(C)C",
                    1.0
                ],
                [
                    "CCC(C)(C)CC(C)C(C)C",
                    1.0
                ],
                [
                    "CCC(C)(C)CC(C)(C)CC",
                    1.0
                ],
                [
                    "CCC(C)(C)C(C)CC(C)C",
                    1.0
                ],
                [
                    "CCC(C)(C)C(C)C(C)(C)C",
                    1.0
                ],
                [
                    "CCC(C)(C)C(C)(CC)CC",
                    1.0
                ],
                [
                    "CCC(C)(C)C(C)(C)C(C)C",
                    1.0
                ],
                [
                    "CCC(C)(C(C)C)C(C)(C)C",
                    1.0
                ],
                [
                    "CCC(C(C)C)C(C)C(C)C",
                    1.0
                ],
                [
                    "CCC(C(C)C)C(C)(C)CC",
                    1.0
                ],
                [
                    "CCC(C(C)(C)C)C(C)(C)C",
                    1.0
                ],
                [
                    "CC(CC(C)(C)C)C(C)(C)C",
                    1.0
                ],
                [
                    "CC(C)CCCCCC(C)C",
                    1.0
                ],
                [
                    "CC(C)CCCCC(C)(C)C",
                    1.0
                ],
                [
                    "CC(C)CCCC(C)C(C)C",
                    1.0
                ],
                [
                    "CC(C)CCC(C)CC(C)C",
                    1.0
                ],
                [
                    "CC(C)CCC(C)C(C)(C)C",
                    1.0
                ],
                [
                    "CC(C)CCC(C)(C)C(C)C",
                    1.0
                ],
                [
                    "CC(C)CC(C)CC(C)(C)C",
                    1.0
                ],
                [
                    "CC(C)CC(C)C(C)C(C)C",
                    1.0
                ],
                [
                    "CC(C)CC(C)(C)CC(C)C",
                    1.0
                ],
                [
                    "CC(C)CC(C)(C)C(C)(C)C",
                    1.0
                ],
                [
                    "CC(C)CC(C(C)C)C(C)C",
                    1.0
                ],
                [
                    "CC(C)C(C)CCC(C)(C)C",
                    1.0
                ],
                [
                    "CC(C)C(C)CC(C)C(C)C",
                    1.0
                ],
                [
                    "CC(C)C(C)C(C)C(C)(C)C",
                    1.0
                ],
                [
                    "CC(C)C(C)C(C)(C)C(C)C",
                    1.0
                ],
                [
                    "CC(C)C(C)(C)CC(C)(C)C",
                    1.0
                ],
                [
                    "CC(C)C(C)(C(C)C)C(C)C",
                    1.0
                ],
                [
                    "CC(C)C(C(C)C)C(C)(C)C",
                    1.0
                ],
                [
                    "CC(C)(C)CCCC(C)(C)C",
                    1.0
                ],
                [
                    "CC(C)(C)C(C)(C)C(C)(C)C",
                    1.0
                ]
            ],
            "execution_time": 2.417813539505005,
            "number_scoring_function_calls": 1000,
            "metadata": {
                "top_159": 1.0,
                "internal_similarity_max": 0.7777777777777778,
                "internal_similarity_mean": 0.24693232087435196,
                "internal_similarity_histogram_density": [
                    [
                        0.23772793797713698,
                        2.7910288358846564,
                        4.548870693406114,
                        1.7032554092005856,
                        0.5371622957952614,
                        0.15822158933586475,
                        0.01740437482694514,
                        0.006328863573434596,
                        0.0,
                        0.0
                    ]
                ],
                "internal_similarity_histogram_bins": [
                    [
                        0.0,
                        0.1,
                        0.2,
                        0.30000000000000004,
                        0.4,
                        0.5,
                        0.6000000000000001,
                        0.7000000000000001,
                        0.8,
                        0.9,
                        1.0
                    ]
                ]
            }
        },
        {
            "benchmark_name": "C9H10N2O2PF2Cl",
            "score": 1.0,
            "optimized_molecules": [
                [
                    "OPN1C(Cl)OC2C(F)=CC(F)=C3C2CCN31",
                    1.0
                ],
                [
                    "OP1OCCC23C4=C(F)CC2(F)C3C(Cl)N1N4",
                    1.0
                ],
                [
                    "OP1OCC2C=CC(F)=C2C(F)=CNN1CCl",
                    1.0
                ],
                [
                    "OP1OCC2C3=C(F)CC2C(=C3F)NN1CCl",
                    1.0
                ],
                [
                    "OP1OCC2=CC(F)C=C2C2C(F)N2N1CCl",
                    1.0
                ],
                [
                    "OP1CC(Cl)NC=NC2=C(F)CC(F)C(=C2)O1",
                    1.0
                ],
                [
                    "OONc1ccc(Cl)c2c1C(P)(C(F)CF)N2",
                    1.0
                ],
                [
                    "OONc1ccc(Cl)c(N2C(P)C2(F)CF)c1",
                    1.0
                ],
                [
                    "OONc1ccc(Cl)c(N2C(CF)C2(F)P)c1",
                    1.0
                ],
                [
                    "OONc1cc2c(Cl)cc1C(P)C(F)(CF)N2",
                    1.0
                ],
                [
                    "OONc1cc(NC(=P)C(F)CF)ccc1Cl",
                    1.0
                ],
                [
                    "OONc1cc(N2CC(F)C2F)cc(P)c1Cl",
                    1.0
                ],
                [
                    "OONc1cc(N2C(P)C2(F)CF)ccc1Cl",
                    1.0
                ],
                [
                    "OONc1c2ccc(c1Cl)NC(F)C(F)CP2",
                    1.0
                ],
                [
                    "OONc1c(Cl)ccc2c1PC(C(F)CF)N2",
                    1.0
                ],
                [
                    "OONC=CC=C(Cl)C1=CC2(P)N1C2(F)CF",
                    1.0
                ],
                [
                    "OONC=C=C=C(Cl)C1=CC(P)N1C(F)CF",
                    1.0
                ],
                [
                    "OONC=C(Cl)C=CNC1PC2=CC1(F)C2F",
                    1.0
                ],
                [
                    "OONC1C=C2C(Cl)=CC1C(P)C1(F)C(F)N21",
                    1.0
                ],
                [
                    "OONC1C=C(N2C3PC(F)C32F)C(Cl)=CC1",
                    1.0
                ],
                [
                    "OONC1C2=C(C=CC1Cl)N1C(P2)C1(F)CF",
                    1.0
                ],
                [
                    "OONC1=CC=C(Cl)C2C1C1(P)N2C1(F)CF",
                    1.0
                ],
                [
                    "OONC1=CC2PC=C(Cl)C(=C1)NC2(F)CF",
                    1.0
                ],
                [
                    "OONC1=C2C(=CCl)C1=CNC(F)(CF)C2P",
                    1.0
                ],
                [
                    "OONC(F)C(F)C1Nc2ccc(Cl)cc2P1",
                    1.0
                ],
                [
                    "OONC(=CCl)C1=C2C1=CPCN2C(F)CF",
                    1.0
                ],
                [
                    "OONC(=CCl)C1=C(N2CC2(F)CF)C1=CP",
                    1.0
                ],
                [
                    "OONC(=C1C=C1Cl)C1CN2C(F)(CF)C12P",
                    1.0
                ],
                [
                    "OON1c2c(Cl)ccc(NC(P)C(F)CF)c21",
                    1.0
                ],
                [
                    "OON1CC=C2C(Cl)=CC3C(P1)C(F)(CF)N23",
                    1.0
                ],
                [
                    "OON1C(CCl)C2=C(C=C2)N2C(F)(CF)C12P",
                    1.0
                ],
                [
                    "OON1C(CCl)C23C=C2C3N2C(F)(CF)C12P",
                    1.0
                ],
                [
                    "OON1C(=C2C=C2Cl)C2CNC2(PCF)C1F",
                    1.0
                ],
                [
                    "OON1C(=C2C=C2Cl)C2CNC2(P)C1(F)CF",
                    1.0
                ],
                [
                    "OON1C(=C2C(F)=C2Cl)C2CNC2(P)C1CF",
                    1.0
                ],
                [
                    "OON(P)c1ccc(Cl)c(N2CC2(F)CF)c1",
                    1.0
                ],
                [
                    "OON(C=CCl)C12PC3CC1=CC(F)C2(F)N3",
                    1.0
                ],
                [
                    "OON(C=CCl)C12C=C3C(CP1)NC2(F)C3F",
                    1.0
                ],
                [
                    "OOC=C1C=CPC2(NC=CCl)N1C2(F)CF",
                    1.0
                ],
                [
                    "ONc1c2ccc(c1OCl)NC(F)(CF)C2P",
                    1.0
                ],
                [
                    "ONc1c2cc(O)c(c1Cl)NC(F)(CF)C2P",
                    1.0
                ],
                [
                    "ONc1c2cc(Cl)c(c1O)NC(F)(CF)C2P",
                    1.0
                ],
                [
                    "ONc1c2cc(Cl)c(c1O)N(C(F)CF)PC2",
                    1.0
                ],
                [
                    "ONC=C(O)C=C(Cl)C1=CC2(P)N1C2(F)CF",
                    1.0
                ],
                [
                    "ONC1=CC=C(Cl)C2N3C(F)(CF)C3(P)C12O",
                    1.0
                ],
                [
                    "ONC1=CC=C(Cl)C23OC12C(P)N3C(F)CF",
                    1.0
                ],
                [
                    "ONC12CC=C(Cl)C34OC13C(P)N4C(F)C2F",
                    1.0
                ],
                [
                    "ON1PC2N(C(F)CF)C3C(Cl)=CC=C1C23O",
                    1.0
                ],
                [
                    "ON(F)C1=CC=C(Cl)C23OC12C(P)N3CCF",
                    1.0
                ],
                [
                    "OCNC(Cl)C1Nc2c(F)c(P)c(F)c(O)c21",
                    1.0
                ],
                [
                    "OCN1NC2=C(F)C3=C(F)C(OP31)C2CCCl",
                    1.0
                ],
                [
                    "OC=C1C=CPC2(C(F)CF)N(O)C(=CCl)N12",
                    1.0
                ],
                [
                    "OC1c2[nH]oc2C=C(Cl)C1N1C(P)C1(F)CF",
                    1.0
                ],
                [
                    "OC1OPN(CCl)NC=C(F)C2=C(F)C=CC21",
                    1.0
                ],
                [
                    "OC1C2=CC=C(Cl)CN(C(F)CF)C13ON2P3",
                    1.0
                ],
                [
                    "OC1C2=C(F)C3=C(F)C(CC31)OPN(CCl)N2",
                    1.0
                ],
                [
                    "OC1C(F)=CC(F)=C2NN(CCl)P3OC3CC21",
                    1.0
                ],
                [
                    "OC1C(F)=C2CC1C(NN(CCl)P1CO1)=C2F",
                    1.0
                ],
                [
                    "OC1=CC(F)C(O)=C1C(=CF)N=NC(Cl)CP",
                    1.0
                ],
                [
                    "OC1=C2C(Cl)=CC3C1NON2C(F)(CF)C3P",
                    1.0
                ],
                [
                    "OC1=C(F)C=CC1C1OPN(CCl)NC1=CF",
                    1.0
                ],
                [
                    "OC1=C(F)C(=CF)C2C(Cl)N2POCNC=C1",
                    1.0
                ],
                [
                    "OC12c3[nH]oc3C=C(Cl)C1NC(P)C(F)C2F",
                    1.0
                ],
                [
                    "OC12c3[nH]oc3C=C(Cl)C1NC(F)(P)CC2F",
                    1.0
                ],
                [
                    "OC12OPN(CCl)N3CCC1C3=C(F)C=C2F",
                    1.0
                ],
                [
                    "OC(Cl)=C1CC2NC3(F)C(F)C2=CC3(P)N1O",
                    1.0
                ],
                [
                    "Nc1cc2c(cc1Cl)C(C(F)CF)PN2OO",
                    1.0
                ],
                [
                    "NC1C2=C3OP(NC(CCl)C(=C3F)C1F)OC2",
                    1.0
                ],
                [
                    "NC1C2=C(OP3NCO3)C(F)=C(C2CCl)C1F",
                    1.0
                ],
                [
                    "NC1C2=C(COPN3C(Cl)C3C(=CF)C1F)O2",
                    1.0
                ],
                [
                    "NC1=CC(O)=C(Cl)C2N3C(F)(CF)C3(P)C12O",
                    1.0
                ],
                [
                    "NC1=C(F)C=C(F)COP(NCCl)OC#CC1",
                    1.0
                ],
                [
                    "NC(Cl)C=Nc1c(F)cc(F)c(O)c1CPO",
                    1.0
                ],
                [
                    "N=C1OPOC2=C1C(N)C(F)C(CCCl)=C2F",
                    1.0
                ],
                [
                    "N=C(Cl)C12NCC1=CC(F)=CC(F)COP2O",
                    1.0
                ],
                [
                    "FCCC12NC(=COON1C=CCl)C=CP2F",
                    1.0
                ],
                [
                    "FCC1NN2C(Cl)C13OP2OC1CC3C=C1F",
                    1.0
                ],
                [
                    "FCC1=C(F)C2=C3CNC1(CCl)NP(OC3)O2",
                    1.0
                ],
                [
                    "FCC(F)N1C(P)C23OC12C=CC=C3NOCl",
                    1.0
                ],
                [
                    "FCC(F)C12NC(=COON1C=CCl)CC=P2",
                    1.0
                ],
                [
                    "FCC(F)C12NC(=COON1C=CCl)C=CP2",
                    1.0
                ],
                [
                    "FC=CC1C2=COP(OC2)N(CCl)N2C(F)C12",
                    1.0
                ],
                [
                    "FC=C1NN2C(Cl)C=C(F)C3OP2OCCC13",
                    1.0
                ],
                [
                    "FC=C1NN(CCl)P2OCCC1C1(C=C1F)O2",
                    1.0
                ],
                [
                    "FC=C1NN(CCl)P2OC3CC(C=C3F)C1O2",
                    1.0
                ],
                [
                    "FC1PC2C3OC3(C=CC=CNOCl)N2C1F",
                    1.0
                ],
                [
                    "FC1C=C2CCNC1(F)C2(P)N1C=C(Cl)OO1",
                    1.0
                ],
                [
                    "FC1C2CC13COP(O2)N1N2CC3(F)CC21Cl",
                    1.0
                ],
                [
                    "FC1C2(F)N(C(CCl)C3OCc4o[nH]c43)C12P",
                    1.0
                ],
                [
                    "FC1C2(F)CC34NCN(OOCCl)C1(C=C32)P4",
                    1.0
                ],
                [
                    "FC1=CCC2(F)C3CCOP(OC13)N1C(Cl)N12",
                    1.0
                ],
                [
                    "FC1=CC2CC3C=C(F)C2OP(O3)N(CCl)N1",
                    1.0
                ],
                [
                    "FC1=CC23COP(OC1C2)N1C(Cl)N1CC3F",
                    1.0
                ],
                [
                    "FC1=CC2(F)CN3CN3P3OCC2C(Cl)C1O3",
                    1.0
                ],
                [
                    "FC1=CC2(F)CN3C(Cl)N3P3OCC2CC1O3",
                    1.0
                ],
                [
                    "FC1=CC12OPOC1CC2C(NNCCl)=C1F",
                    1.0
                ],
                [
                    "FC1=CC(F)CN2N3P4OCCC(C1O4)C23Cl",
                    1.0
                ],
                [
                    "FC1=CC(F)C2C3CCOP(OC13)N1C(Cl)N21",
                    1.0
                ],
                [
                    "FC1=CC(F)C2=CCCOP(OC1)N1C(Cl)N21",
                    1.0
                ],
                [
                    "FC1=CC(F)C23OCCC2C1OPN1C(Cl)N13",
                    1.0
                ],
                [
                    "FC1=CC(F)=C2NNCC13OPOC(Cl)CC23",
                    1.0
                ],
                [
                    "FC1=CC(F)=C2NN(CCl)P3OCCC2C1O3",
                    1.0
                ],
                [
                    "FC1=CC(F)=C2NN(CCl)P3OC1CCC2O3",
                    1.0
                ],
                [
                    "FC1=CC(F)=C2C3C1OPOCC3N2NCCl",
                    1.0
                ],
                [
                    "FC1=C2NN3C(Cl)C4COP3OC(C(F)C1)C24",
                    1.0
                ],
                [
                    "FC1=C2NN(CCl)P3OCCC24C(O3)C4(F)C1",
                    1.0
                ],
                [
                    "FC12NC3C4=CC1N(OOCCl)CC3(P)C42F",
                    1.0
                ],
                [
                    "FC1(C(CCl)N2C3(F)CC23P)OCc2o[nH]c21",
                    1.0
                ],
                [
                    "Cc1c2c(F)cc(F)c1N(C)N(CCl)P(O)O2",
                    1.0
                ],
                [
                    "CP1Oc2cc(c(F)cc2F)N(CC(N)Cl)O1",
                    1.0
                ],
                [
                    "CP1ONC2(Cl)C=NCC=C(O1)C(F)=CC2F",
                    1.0
                ],
                [
                    "CP1ONC(Cl)Cc2c(F)c(N)cc(c2F)O1",
                    1.0
                ],
                [
                    "CP1OC2C(F)=CC=C3C2C(C(Cl)NF)N3O1",
                    1.0
                ],
                [
                    "CP1OC2=CC(NC=CC=C2F)C(Cl)(NF)O1",
                    1.0
                ],
                [
                    "CP(O)Oc1cc2cc(c1F)N(F)C(Cl)CN2",
                    1.0
                ],
                [
                    "CP(O)Oc1cc2c(F)c(c1F)C(C(N)Cl)N2",
                    1.0
                ],
                [
                    "CP(O)Oc1cc(N=CC(N)Cl)c(F)cc1F",
                    1.0
                ],
                [
                    "CP(O)Oc1cc(N=C(N)CCl)c(F)cc1F",
                    1.0
                ],
                [
                    "CP(O)Oc1c(F)ccc2c1C(C(Cl)NF)N2",
                    1.0
                ],
                [
                    "CP(O)Oc1c(F)cc(F)c2c1C(C(N)Cl)N2",
                    1.0
                ],
                [
                    "CP(O)Oc1c(F)c2c(F)c(N)c1NC(Cl)C2",
                    1.0
                ],
                [
                    "CP(O)OC1=CC(N=C2NC2Cl)=C(F)CC1F",
                    1.0
                ],
                [
                    "CP(O)OC(=CCN=c1nc1Cl)C(F)=CCF",
                    1.0
                ],
                [
                    "COPOc1ccc(F)c2c1C(F)C(Cl)NN2",
                    1.0
                ],
                [
                    "COPOc1c(F)cc(F)c2c1CC(Cl)NN2",
                    1.0
                ],
                [
                    "COPOc1c(F)cc(F)c2c1C(C(N)Cl)N2",
                    1.0
                ],
                [
                    "COPOC=C1C(=C(N)Cl)NC1=C(F)C=CF",
                    1.0
                ],
                [
                    "COPOC1C(F)C2C(F)=C3NN4C(Cl)C24C31",
                    1.0
                ],
                [
                    "COPOC1=C2C(=CF)NN3C(Cl)C23CC1F",
                    1.0
                ],
                [
                    "COPOC(CF)=C1C2=C(F)CC13C(Cl)N3N2",
                    1.0
                ],
                [
                    "COPN1C(Cl)C1c1c(F)c(N)cc(O)c1F",
                    1.0
                ],
                [
                    "COPN1C(Cl)C1C(=CF)C(F)=C(N)C1=CO1",
                    1.0
                ],
                [
                    "COP1Oc2c(F)cc(F)c(c2C)NN1CCl",
                    1.0
                ],
                [
                    "COP1OCC(F)=CC(F)=C2CC(=N2)C1(N)Cl",
                    1.0
                ],
                [
                    "COP1OC2=CCC(Cl)N1C(NC=CF)=C2F",
                    1.0
                ],
                [
                    "COP1OC2=CC=C(F)CC2(F)N=NC1(C)Cl",
                    1.0
                ],
                [
                    "COP1OC2=CC3C(C(F)=CNNC31Cl)C2F",
                    1.0
                ],
                [
                    "COP1OC2=CC(=C(F)CC2F)N=NC1(C)Cl",
                    1.0
                ],
                [
                    "COP1OC2=C3CC1(Cl)NNC3=C(F)CC2F",
                    1.0
                ],
                [
                    "COP1OC2=C3C=C(F)C(NNC1(Cl)C3)C2F",
                    1.0
                ],
                [
                    "COP1OC23CC24C(=C(F)CC34F)NN1CCl",
                    1.0
                ],
                [
                    "COP1OC(CF)=C2C3N(C3(C)F)C21C(=N)Cl",
                    1.0
                ],
                [
                    "COP1OC(CF)=C2C(=C(C)F)N3NC1(Cl)C23",
                    1.0
                ],
                [
                    "COP1OC(C(F)=CCF)=C2CNC21C(=N)Cl",
                    1.0
                ],
                [
                    "COP1NC(F)(CCl)c2cc(N)cc(c2F)O1",
                    1.0
                ],
                [
                    "COP1NC(Cl)CC2=C(O1)C(F)=CNC2=CF",
                    1.0
                ],
                [
                    "COP1NC(CCl)c2c(F)c(N)cc(c2F)O1",
                    1.0
                ],
                [
                    "COP1NC(CCl)C2=C(F)C(=CC3NC23F)O1",
                    1.0
                ],
                [
                    "COP(N)Oc1nc2c(F)c(c1F)C(CCl)C2",
                    1.0
                ],
                [
                    "COP(N)Oc1cc2c(F)c(c1F)C(CCl)N2",
                    1.0
                ],
                [
                    "COP(N)OC1=NCC2=C(F)C(=C1F)C2CCl",
                    1.0
                ],
                [
                    "COP(N)OC1=C2C(N)=CC(=C1F)C2C(F)Cl",
                    1.0
                ],
                [
                    "COP(N)OC1=C2C(N)=C(F)C(=C1F)C2CCl",
                    1.0
                ],
                [
                    "COP(N)OC1=C(C(N)=CF)C2C(=C1F)C2Cl",
                    1.0
                ],
                [
                    "COON1C(=CCl)C2(CF)N3CC=C(F)PC132",
                    1.0
                ],
                [
                    "CN1POC2C(F)=CC(F)=C(N1O)C21CC1Cl",
                    1.0
                ],
                [
                    "CN1OOC2(Cl)C3=C4C(F)C2(P)C4NC(F)C31",
                    1.0
                ],
                [
                    "CN1OOC(P)(Cl)C2=C3C4CC3(F)C(F)(N4)C21",
                    1.0
                ],
                [
                    "CN1OOC(Cl)C2=C3C4NC(F)(C21)C3(F)C4P",
                    1.0
                ],
                [
                    "CN1OOC(Cl)C2=C3C4(F)C(P)C3(N)C21C4F",
                    1.0
                ],
                [
                    "CN1NC2=C(F)C=C(F)C3OP1OCC(Cl)C23",
                    1.0
                ],
                [
                    "CN1NC2=C(F)C=C(F)C3OP1OC(Cl)CC23",
                    1.0
                ],
                [
                    "CN1NC2=C(F)C3=C(F)C3(O)C2CC(Cl)OP1",
                    1.0
                ],
                [
                    "CN1NC2=C(F)C3=C(F)C(Cl)C2C3COP1O",
                    1.0
                ],
                [
                    "CN1NC(=C(F)C=CF)C2=CC(Cl)OP1OC2",
                    1.0
                ],
                [
                    "CN(OOCCl)C1PC23NC(F)C4(F)C2=C1C34",
                    1.0
                ],
                [
                    "CN(OOCCl)C12C=C3C4(CC3(F)C1(F)N4)P2",
                    1.0
                ],
                [
                    "CCNC1(F)C(F)C=C2C3=C(Cl)OON3C21P",
                    1.0
                ],
                [
                    "CCC12C3=C(F)C=C(F)C1(O)OPN(CCl)N32",
                    1.0
                ],
                [
                    "CC=C1C2=C(C2Cl)N2C(N1OO)C2(F)C(F)P",
                    1.0
                ],
                [
                    "CC1OP2OC3CC(=C(F)C1=C3F)NN2CCl",
                    1.0
                ],
                [
                    "CC1NC2(F)C(F)C1=CC2(P)N1C=C(Cl)OO1",
                    1.0
                ],
                [
                    "CC1C2C(=C(F)C3=C(F)C32OP)N1N(O)CCl",
                    1.0
                ],
                [
                    "CC1C2=C(F)C=C(F)C13COP(O3)N(CCl)N2",
                    1.0
                ],
                [
                    "CC1C(C(=CCl)NOO)=C1N1C2(F)C(F)C12P",
                    1.0
                ],
                [
                    "CC1=COP(O)N2C(Cl)C1(C=CF)C1C(F)N12",
                    1.0
                ],
                [
                    "CC1=C2OP(O)N(CCl)N3C(C1)C3(F)C=C2F",
                    1.0
                ],
                [
                    "CC1=C2OP(O)C(C)(Cl)N=NC1=C(F)CC2F",
                    1.0
                ],
                [
                    "CC1=C2C=NC(F)(C2F)C1(P)N(C=CCl)OO",
                    1.0
                ],
                [
                    "CC12NC3(F)C(F)C1=CC3(PO)NC2=C(O)Cl",
                    1.0
                ],
                [
                    "CC1(F)C2OPOCC21C1=C(F)CC(Cl)N=N1",
                    1.0
                ],
                [
                    "CC1(F)C(PF)N1c1cc(NOO)ccc1Cl",
                    1.0
                ],
                [
                    "CC1(Cl)N=NC(=CF)C2=C(OP1)C(C)(F)C2O",
                    1.0
                ],
                [
                    "CC(F)C1OPOC2C3C(F)=C(N=NC3Cl)C12",
                    1.0
                ],
                [
                    "CC(F)C1OP2OCC1C1=C(F)CC2(Cl)N=N1",
                    1.0
                ],
                [
                    "CC(F)C1=CCOP(C2(Cl)CC(F)=CN=N2)O1",
                    1.0
                ],
                [
                    "CC(F)C1=C2COP(O1)C(C)(Cl)N=NC2=CF",
                    1.0
                ],
                [
                    "CC(F)=C1C2=CCOP(OC2CF)N2C(Cl)N12",
                    1.0
                ],
                [
                    "CC(Cl)(N=NC=CF)P1OC2=CC(CC2F)O1",
                    1.0
                ],
                [
                    "CC(=CCl)C1C2=C(F)C=C(F)C1OP(O)NN2",
                    1.0
                ],
                [
                    "CC(=CC=C(Cl)CN1C2P=C(F)C21F)NOO",
                    1.0
                ],
                [
                    "C=CPC12NOOC(C(=C)Cl)=CN1C2(F)CF",
                    1.0
                ],
                [
                    "C=CPC12N(OO)C=C(Cl)C=CN1C2(F)CF",
                    1.0
                ],
                [
                    "C=CPC12N(OO)C(F)=C(Cl)C=CN1C2(C)F",
                    1.0
                ],
                [
                    "C=CNC1(F)C2(F)C=CC1(P)N(OO)C=C2Cl",
                    1.0
                ],
                [
                    "C=CN1C2=CPC(N(C=CCl)OO)C1(F)C2F",
                    1.0
                ],
                [
                    "C=CC=CP1C(F)C2(F)NC12N(C=CCl)OO",
                    1.0
                ],
                [
                    "C=CC1=CN2C(F)(CF)C2(P)N(OO)C1=CCl",
                    1.0
                ],
                [
                    "C=CC1=CC(NOOCF)=C(Cl)PC2C(F)N12",
                    1.0
                ],
                [
                    "C=CC1=CC(=CCl)NOOC(F)C2(F)C(P)N12",
                    1.0
                ],
                [
                    "C=CC1=CC(=CCl)N(OO)PC2N1C2(F)CF",
                    1.0
                ],
                [
                    "C=CC1=CC(=CCl)N(OO)C2(P)N1C2(F)CF",
                    1.0
                ],
                [
                    "C=CC(F)C(F)C12PN1C=CC(Cl)=CN2OO",
                    1.0
                ],
                [
                    "C=CC(F)=CP1CC2(F)NC12N(C=CCl)OO",
                    1.0
                ],
                [
                    "C=CC#CPC1(N(C=CCl)OO)NC1(F)CF",
                    1.0
                ],
                [
                    "C=C=CN1OOC=C(CCl)N2C1C2(F)C(F)P",
                    1.0
                ],
                [
                    "C=C=C1C=C(CCl)N2C(N1OO)C2(F)C(F)P",
                    1.0
                ],
                [
                    "C=C=C(C=C(CCl)N1C2PC(F)C21F)NOO",
                    1.0
                ],
                [
                    "C=C1PC2N(C1=CC(=CCl)NOO)C2(F)CF",
                    1.0
                ],
                [
                    "C=C1PC2(NC=CC(Cl)=CN2OO)C(F)C1F",
                    1.0
                ],
                [
                    "C=C1NC2(F)C(F)C1=CPC2N(C=CCl)OO",
                    1.0
                ],
                [
                    "C=C1NC2(F)C(F)C1=CC2N(C=CCl)OOP",
                    1.0
                ],
                [
                    "C=C1NC2(F)C(F)C1=CC2(P)N(C=CCl)OO",
                    1.0
                ],
                [
                    "C=C1CC(F)C2(P)N(F)C1=CC(=CCl)N2OO",
                    1.0
                ],
                [
                    "C=C1C=CPC2(N(C=CCl)OO)N1C2(F)CF",
                    1.0
                ],
                [
                    "C=C1C=C(F)PC2(N(C=CCl)OO)C(CF)N12",
                    1.0
                ],
                [
                    "C=C1C2C(F)C3(F)N1C2C3(P)N(C=CCl)OO",
                    1.0
                ],
                [
                    "C=C1C2=CC(=CCl)N(OO)C(P)(N2)C(F)C1F",
                    1.0
                ],
                [
                    "C=C1C2=C1C(=CCl)NOOPCC(F)(CF)N2",
                    1.0
                ],
                [
                    "C=C1C2=C(O)C(=CCl)N(O)C(P)(N2)C(F)C1F",
                    1.0
                ],
                [
                    "C=C1C2=C(C(Cl)=CNC(F)(CF)C2P)N1OO",
                    1.0
                ],
                [
                    "C=C1C(C(CCl)n2oo2)=C1N1C(P)C1(F)CF",
                    1.0
                ],
                [
                    "C=C1C(C(=CCl)NOO)=C1N1C(P)C1(F)CF",
                    1.0
                ],
                [
                    "C=C1C(C(=CCl)NO)=C1N1C(PO)C1(F)CF",
                    1.0
                ],
                [
                    "C=C1C(C(=CCl)NO)=C1N1C(P)C1(F)C(O)F",
                    1.0
                ],
                [
                    "C=C(P)C1=CC(NOO)=C(Cl)C(F)C2(F)CN12",
                    1.0
                ],
                [
                    "C=C(N)C1=CC2(P)N(OO)C=C(Cl)C2(F)C1F",
                    1.0
                ],
                [
                    "C=C(F)COP1OCC2CC3=C(F)N3N1C2Cl",
                    1.0
                ],
                [
                    "C=C(F)CC12OC1COPN(CCl)N1C(F)=C12",
                    1.0
                ],
                [
                    "C=C(F)C=C1COP(O)C(C)(Cl)N=NC1=CF",
                    1.0
                ],
                [
                    "C=C(F)C1OP2OCCC1C1=C(F)N1N2CCl",
                    1.0
                ],
                [
                    "C=C(F)C1OP2OCCC13C1C(F)N1N2C3Cl",
                    1.0
                ],
                [
                    "C=C(F)C1OP2OC3CC1C31C(F)N1N2CCl",
                    1.0
                ],
                [
                    "C=C(F)C1OP2C(Cl)N2N2C(F)=C2C1CCO",
                    1.0
                ],
                [
                    "C=C(F)C1OP(O)N2C(Cl)CCC1C1=C(F)N12",
                    1.0
                ],
                [
                    "C=C(F)C1CC2=C(F)N2N(C(=C)Cl)P(OC)O1",
                    1.0
                ],
                [
                    "C=C(F)C1C2COP(O)N(CCl)N3C(F)=C3C21",
                    1.0
                ],
                [
                    "C=C(F)C1=C2COP(O1)N(CCl)N1C(F)C1C2",
                    1.0
                ],
                [
                    "C=C(F)C1=C2CC3C(F)N3N(CCl)POC2O1",
                    1.0
                ],
                [
                    "C=C(F)C1=C2CC(Cl)NNC2=C(F)P(OC)O1",
                    1.0
                ],
                [
                    "C=C(F)C1=C(F)C=C2C(OP(O)N(N)CCl)C21",
                    1.0
                ],
                [
                    "C=C(F)C12OPN(CCl)N3CCC1(O2)C3=CF",
                    1.0
                ],
                [
                    "C=C(F)C1(F)OP2OCCC1C1=CN1N2CCl",
                    1.0
                ],
                [
                    "C=C(Cl)OONC1PC=C2C(=C)NC1(F)C2F",
                    1.0
                ],
                [
                    "C=C(Cl)OONC12PC1=C1C(C)NC2(F)C1F",
                    1.0
                ],
                [
                    "C=C(Cl)C=CN1C(F)(CF)C12NOOC(=C)P2",
                    1.0
                ],
                [
                    "C=C(CC1=C(Cl)N1OO)C1N2C(F)(CF)C12P",
                    1.0
                ],
                [
                    "C=C(C1OC1(C(=C)Cl)N1CP=C(F)C1)N(O)F",
                    1.0
                ],
                [
                    "C=C(C(F)=C(N)C1=CO1)C1C(Cl)N1POCF",
                    1.0
                ],
                [
                    "C=C(C(F)=C(N)C1=C(F)O1)C1C(Cl)N1POC",
                    1.0
                ]
            ],
            "execution_time": 8.03700590133667,
            "number_scoring_function_calls": 1000,
            "metadata": {
                "top_250": 1.0,
                "internal_similarity_max": 0.6956521739130435,
                "internal_similarity_mean": 0.12273969022091344,
                "internal_similarity_histogram_density": [
                    [
                        3.65568,
                        5.6624,
                        0.5676799999999997,
                        0.08352000000000001,
                        0.023680000000000003,
                        0.005759999999999994,
                        0.0012800000000000003,
                        0.0,
                        0.0,
                        0.0
                    ]
                ],
                "internal_similarity_histogram_bins": [
                    [
                        0.0,
                        0.1,
                        0.2,
                        0.30000000000000004,
                        0.4,
                        0.5,
                        0.6000000000000001,
                        0.7000000000000001,
                        0.8,
                        0.9,
                        1.0
                    ]
                ]
            }
        },
        {
            "benchmark_name": "Median molecules 1",
            "score": 0.4425012943909503,
            "optimized_molecules": [
                [
                    "CC(C)C1CCC2(C)C(=O)CC(CC1O)C2(C)C",
                    0.4738035414793428
                ],
                [
                    "CC(C)C1CCC2CC(=O)C(C)(CCC1O)C2(C)C",
                    0.46032847487588874
                ],
                [
                    "CC1CCC2(C)C(=O)CC(CC(C(C)C)C(O)C1)C2(C)C",
                    0.44801076831712416
                ],
                [
                    "CC(C)C1CCC2CC(=O)C(C)(CC1O)C2(C)C",
                    0.4468887036332465
                ],
                [
                    "CC(C)C1CCC2(C)C(=O)CC(CCC1O)C2(C)C",
                    0.44585082870893744
                ],
                [
                    "CC(C)C1CC2CC(=O)C(C)(CCC1O)C2(C)C",
                    0.443613573862942
                ],
                [
                    "CC(C)C1CCCC2(C)C(=O)CC(CC1O)C2(C)C",
                    0.43513363202883826
                ],
                [
                    "CC(C)C1CCC2(C)C(=O)CC(CC1O)C2(C)S",
                    0.42047525605008473
                ],
                [
                    "CC(C)C1CCC2(C)C(=O)CC(CC1O)C2(C)P",
                    0.42047525605008473
                ],
                [
                    "CC(C)C1CCC2(C)C(=O)CC(CC1O)C2(C)O",
                    0.42047525605008473
                ],
                [
                    "CC(C)C1CCC2(C)C(=O)CC(CC1O)C2(C)N",
                    0.42047525605008473
                ],
                [
                    "CC(C)C1CCC2(C)C(=O)CC(CC1O)C2(C)F",
                    0.42047525605008473
                ],
                [
                    "CC(C)C1CCC2(C)C(=O)CC(CC1O)C2(C)Cl",
                    0.42047525605008473
                ],
                [
                    "CC(C)C1CCC2(C)C(=O)CC(CC1O)C2(C)Br",
                    0.42047525605008473
                ],
                [
                    "CC(C)C1CC2(C)C(=O)CC(CCC1O)C2(C)C",
                    0.4184137043778615
                ],
                [
                    "CC(C)C1CCC2(C)C(=O)CC(CC(O)C1C)C2(C)C",
                    0.4183300132670378
                ],
                [
                    "CC(C)C1CC2CC(=O)C(C)(CCC(O)C1C)C2(C)C",
                    0.4183300132670378
                ],
                [
                    "CC1CCC2CC(=O)C(C)(CCC(O)C1)C2(C)C",
                    0.41753340038353265
                ],
                [
                    "CC(C)C1CCC2CC(=O)C(C)(CCC1C)C2(C)C",
                    0.4169606805807075
                ],
                [
                    "CC(C)C1CC2(C)C(=O)CC(CC1O)C2(C)C",
                    0.4166352189390347
                ],
                [
                    "CC1CCC2(C)C(=O)CC(C(O)C1)C2(C)C",
                    0.416442466109408
                ],
                [
                    "CC(S)C1CCC2(C)C(=O)CC(CC1O)C2(C)C",
                    0.4135291205802923
                ],
                [
                    "CC(P)C1CCC2(C)C(=O)CC(CC1O)C2(C)C",
                    0.4135291205802923
                ],
                [
                    "CC(O)C1CCC2(C)C(=O)CC(CC1O)C2(C)C",
                    0.4135291205802923
                ],
                [
                    "CC(N)C1CCC2(C)C(=O)CC(CC1O)C2(C)C",
                    0.4135291205802923
                ],
                [
                    "CC(F)C1CCC2(C)C(=O)CC(CC1O)C2(C)C",
                    0.4135291205802923
                ],
                [
                    "CC(Cl)C1CCC2(C)C(=O)CC(CC1O)C2(C)C",
                    0.4135291205802923
                ],
                [
                    "CC(C)C1CCC2(C)C(=O)CC(CC1C)C2(C)C",
                    0.4135291205802923
                ],
                [
                    "CC(C)C1CC2CC(=O)C(C)(CCC1C)C2(C)C",
                    0.4135291205802923
                ],
                [
                    "CC(Br)C1CCC2(C)C(=O)CC(CC1O)C2(C)C",
                    0.4135291205802923
                ],
                [
                    "CC1CCC2(C)C(=O)CC(C1)C2(C)C",
                    0.4120816918460671
                ],
                [
                    "CC1CCC2(C)C(=O)CC(CC(C(C)S)C(O)C1)C2(C)C",
                    0.40997743115655155
                ],
                [
                    "CC1CCC2(C)C(=O)CC(CC(C(C)P)C(O)C1)C2(C)C",
                    0.40997743115655155
                ],
                [
                    "CC1CCC2(C)C(=O)CC(CC(C(C)O)C(O)C1)C2(C)C",
                    0.40997743115655155
                ],
                [
                    "CC1CCC2(C)C(=O)CC(CC(C(C)N)C(O)C1)C2(C)C",
                    0.40997743115655155
                ],
                [
                    "CC1CCC2(C)C(=O)CC(CC(C(C)F)C(O)C1)C2(C)C",
                    0.40997743115655155
                ],
                [
                    "CC1CCC2(C)C(=O)CC(CC(C(C)Cl)C(O)C1)C2(C)C",
                    0.40997743115655155
                ],
                [
                    "CC1CCC2(C)C(=O)CC(CC(C(C)Br)C(O)C1)C2(C)C",
                    0.40997743115655155
                ],
                [
                    "CC(C)C1CCCC2CC(=O)C(C)(CC1O)C2(C)C",
                    0.40941973703376455
                ],
                [
                    "CC1CCC2CC(=O)C(C)(CCC(Cl)C(O)C1)C2(C)C",
                    0.40897926381637023
                ],
                [
                    "CC1CCC2CC(=O)C(C)(CCC(C)C(O)C1)C2(C)C",
                    0.40897926381637023
                ],
                [
                    "CC(C)C1CCC2(C)C(=O)CC(C(C)CC1O)C2(C)C",
                    0.40861858377396965
                ],
                [
                    "CC(C)C1CCC2CC(=O)C(C)(CC(O)C1C)C2(C)C",
                    0.4080010919607474
                ],
                [
                    "CC(C)C1CCC2CC(=O)C(C)(C(C)CC1O)C2(C)C",
                    0.4080010919607474
                ],
                [
                    "CC(C)C1CC2CC(=O)C(C)(CCCC1O)C2(C)C",
                    0.40779108881122833
                ],
                [
                    "CC(C)C1CCC2(C)C(=O)CC(CC1O)C2(S)S",
                    0.4074074074074074
                ],
                [
                    "CC(C)C1CCC2(C)C(=O)CC(CC1O)C2(S)Cl",
                    0.4074074074074074
                ],
                [
                    "CC(C)C1CCC2(C)C(=O)CC(CC1O)C2(S)Br",
                    0.4074074074074074
                ],
                [
                    "CC(C)C1CCC2(C)C(=O)CC(CC1O)C2(P)S",
                    0.4074074074074074
                ],
                [
                    "CC(C)C1CCC2(C)C(=O)CC(CC1O)C2(P)P",
                    0.4074074074074074
                ],
                [
                    "CC(C)C1CCC2(C)C(=O)CC(CC1O)C2(P)Cl",
                    0.4074074074074074
                ],
                [
                    "CC(C)C1CCC2(C)C(=O)CC(CC1O)C2(P)Br",
                    0.4074074074074074
                ],
                [
                    "CC(C)C1CCC2(C)C(=O)CC(CC1O)C2(O)S",
                    0.4074074074074074
                ],
                [
                    "CC(C)C1CCC2(C)C(=O)CC(CC1O)C2(O)P",
                    0.4074074074074074
                ],
                [
                    "CC(C)C1CCC2(C)C(=O)CC(CC1O)C2(O)O",
                    0.4074074074074074
                ],
                [
                    "CC(C)C1CCC2(C)C(=O)CC(CC1O)C2(O)F",
                    0.4074074074074074
                ],
                [
                    "CC(C)C1CCC2(C)C(=O)CC(CC1O)C2(O)Cl",
                    0.4074074074074074
                ],
                [
                    "CC(C)C1CCC2(C)C(=O)CC(CC1O)C2(O)Br",
                    0.4074074074074074
                ],
                [
                    "CC(C)C1CCC2(C)C(=O)CC(CC1O)C2(N)S",
                    0.4074074074074074
                ],
                [
                    "CC(C)C1CCC2(C)C(=O)CC(CC1O)C2(N)P",
                    0.4074074074074074
                ],
                [
                    "CC(C)C1CCC2(C)C(=O)CC(CC1O)C2(N)O",
                    0.4074074074074074
                ],
                [
                    "CC(C)C1CCC2(C)C(=O)CC(CC1O)C2(N)N",
                    0.4074074074074074
                ],
                [
                    "CC(C)C1CCC2(C)C(=O)CC(CC1O)C2(N)F",
                    0.4074074074074074
                ],
                [
                    "CC(C)C1CCC2(C)C(=O)CC(CC1O)C2(N)Cl",
                    0.4074074074074074
                ],
                [
                    "CC(C)C1CCC2(C)C(=O)CC(CC1O)C2(N)Br",
                    0.4074074074074074
                ],
                [
                    "CC(C)C1CCC2(C)C(=O)CC(CC1O)C2(F)S",
                    0.4074074074074074
                ],
                [
                    "CC(C)C1CCC2(C)C(=O)CC(CC1O)C2(F)P",
                    0.4074074074074074
                ],
                [
                    "CC(C)C1CCC2(C)C(=O)CC(CC1O)C2(F)F",
                    0.4074074074074074
                ],
                [
                    "CC(C)C1CCC2(C)C(=O)CC(CC1O)C2(F)Cl",
                    0.4074074074074074
                ],
                [
                    "CC(C)C1CCC2(C)C(=O)CC(CC1O)C2(F)Br",
                    0.4074074074074074
                ],
                [
                    "CC(C)C1CCC2(C)C(=O)CC(CC1O)C2(Cl)Cl",
                    0.4074074074074074
                ],
                [
                    "CC(C)C1CCC2(C)C(=O)CC(CC1O)C2(Cl)Br",
                    0.4074074074074074
                ],
                [
                    "CC(C)C1CCC2(C)C(=O)CC(CC1O)C2(Br)Br",
                    0.4074074074074074
                ],
                [
                    "CC(C)C1CCC2(C)C(=O)CC(CC1O)C21C(C)C1(C)C",
                    0.40648479068406884
                ],
                [
                    "CC(C)C1CCC2(C)C(=O)CC2CC1O",
                    0.40645603468907804
                ],
                [
                    "CC1CCC(O)CCC2(C)C(=O)CC(C1)C2(C)C",
                    0.4058888551215276
                ],
                [
                    "CC1CCC2(C)C(=O)CC(CC1O)C2(C)C",
                    0.40542185821300153
                ],
                [
                    "CC1CC2CC(=O)C(C)(CCC1O)C2(C)C",
                    0.40542185821300153
                ],
                [
                    "CC1CCC2CC(=O)C(C)(CC(O)C1)C2(C)C",
                    0.4049619353670292
                ],
                [
                    "CC(C)C1CCC2(C)C(=O)CC(CC(O)C1S)C2(C)C",
                    0.40488816508945796
                ],
                [
                    "CC(C)C1CCC2(C)C(=O)CC(CC(O)C1P)C2(C)C",
                    0.40488816508945796
                ],
                [
                    "CC(C)C1CCC2(C)C(=O)CC(CC(O)C1O)C2(C)C",
                    0.40488816508945796
                ],
                [
                    "CC(C)C1CCC2(C)C(=O)CC(CC(O)C1N)C2(C)C",
                    0.40488816508945796
                ],
                [
                    "CC(C)C1CCC2(C)C(=O)CC(CC(O)C1F)C2(C)C",
                    0.40488816508945796
                ],
                [
                    "CC(C)C1CCC2(C)C(=O)CC(CC(O)C1Cl)C2(C)C",
                    0.40488816508945796
                ],
                [
                    "CC(C)C1CCC2(C)C(=O)CC(CC(O)C1Br)C2(C)C",
                    0.40488816508945796
                ],
                [
                    "CC(C)C1CCC2(C)C(=O)CC(CC(C)C1O)C2(C)C",
                    0.40488816508945796
                ],
                [
                    "CC(C)C1CC2CC(=O)C(C)(CCC(O)C1S)C2(C)C",
                    0.40488816508945796
                ],
                [
                    "CC(C)C1CC2CC(=O)C(C)(CCC(O)C1P)C2(C)C",
                    0.40488816508945796
                ],
                [
                    "CC(C)C1CC2CC(=O)C(C)(CCC(O)C1O)C2(C)C",
                    0.40488816508945796
                ],
                [
                    "CC(C)C1CC2CC(=O)C(C)(CCC(O)C1N)C2(C)C",
                    0.40488816508945796
                ],
                [
                    "CC(C)C1CC2CC(=O)C(C)(CCC(O)C1F)C2(C)C",
                    0.40488816508945796
                ],
                [
                    "CC(C)C1CC2CC(=O)C(C)(CCC(O)C1Cl)C2(C)C",
                    0.40488816508945796
                ],
                [
                    "CC(C)C1CC2CC(=O)C(C)(CCC(O)C1Br)C2(C)C",
                    0.40488816508945796
                ],
                [
                    "CC(C)C1CC2CC(=O)C(C)(CCC(C)C1O)C2(C)C",
                    0.40488816508945796
                ],
                [
                    "CC(C)C1CCC2CC(=O)C(C)(CC1C)C2(C)C",
                    0.4042260417272216
                ],
                [
                    "CC(C)C1CCC2CC(=O)C(C)(C1O)C2(C)C",
                    0.40346263020218287
                ],
                [
                    "CC(C)C1CCC2(C)C(=O)C(CC1O)C2(C)C",
                    0.40346263020218287
                ],
                [
                    "CC(C)C1CCC2CC(=O)C(C)(CCC1S)C2(C)C",
                    0.40249942350384277
                ],
                [
                    "CC(C)C1CCC2CC(=O)C(C)(CCC1F)C2(C)C",
                    0.40249942350384277
                ]
            ],
            "execution_time": 5.11160135269165,
            "number_scoring_function_calls": 1000,
            "metadata": {
                "top_1": 0.4738035414793428,
                "top_10": 0.44150552910565743,
                "top_100": 0.4121948125878507,
                "internal_similarity_max": 0.8888888888888888,
                "internal_similarity_mean": 0.5646440099650009,
                "internal_similarity_histogram_density": [
                    [
                        0.1,
                        0.0,
                        0.003999999999999998,
                        0.3700000000000001,
                        2.1340000000000003,
                        3.671999999999997,
                        2.5960000000000005,
                        1.0300000000000002,
                        0.09400000000000003,
                        0.0
                    ]
                ],
                "internal_similarity_histogram_bins": [
                    [
                        0.0,
                        0.1,
                        0.2,
                        0.30000000000000004,
                        0.4,
                        0.5,
                        0.6000000000000001,
                        0.7000000000000001,
                        0.8,
                        0.9,
                        1.0
                    ]
                ]
            }
        },
        {
            "benchmark_name": "Median molecules 2",
            "score": 0.4053004053249379,
            "optimized_molecules": [
                [
                    "CCCc1nn(C)c2c(=O)[nH]c(-c3cc(S(=O)(=O)N4CCN(C)C(c5ccc6c(c5)OCO6)C4=O)ccc3OCC)nc12",
                    0.40953242368438036
                ],
                [
                    "CCCc1nn(C)c2c(=O)[nH]c(-c3cc(S(=O)(=O)N4CCN(C)C(c5ccc6c(c5)OCO6)C4)ccc3OCC)nc12",
                    0.4079238690083448
                ],
                [
                    "CCCc1nn(C)c2c(=O)[nH]c(-c3cc(S(=O)(=O)N4C(=O)C(c5ccc6c(c5)OCO6)N4C)ccc3OCC)nc12",
                    0.40722426511925663
                ],
                [
                    "CCCc1nn(C)c2c(=O)[nH]c(-c3cc(S(=O)(=O)N4CC(c5ccc6c(c5)OCO6)C4)ccc3OCC)nc12",
                    0.40706894772891755
                ],
                [
                    "C=C1C(c2ccc3c(c2)OCO3)N(S(=O)(=O)c2ccc(OCC)c(-c3nc4c(CCC)nn(C)c4c(=O)[nH]3)c2)CCN1C",
                    0.4051650117304136
                ],
                [
                    "CCCc1nn(C)c2c(=O)[nH]c(-c3cc(S(=O)(=O)N4CCCN(C)C(c5ccc6c(c5)OCO6)C4=O)ccc3OCC)nc12",
                    0.40415372650092246
                ],
                [
                    "CCCc1nn(C)c2c(=O)[nH]c(-c3cc(S(=O)(=O)N4CC(=O)N5C6CC6=C4C5c4ccc5c(c4)OCO5)ccc3OCC)nc12",
                    0.40407156317387555
                ],
                [
                    "CCCc1nn(C)c2c(=O)[nH]c(-c3cc(S(=O)(=O)N4CC(=O)N(C)C(c5ccc6c(c5)OCO6)C4)ccc3OCC)nc12",
                    0.4040516524412891
                ],
                [
                    "CCCc1nn(C)c2c(=O)[nH]c(-c3cc(S(=O)(=O)N4CN(C)C(c5ccc6c(c5)OCO6)C4=O)ccc3OCC)nc12",
                    0.4039280811442083
                ],
                [
                    "CCCc1nn(C)c2c(=O)[nH]c(-c3cc(S(=O)(=O)N4CCN(C)C(=O)C(c5ccc6c(c5)OCO6)C4)ccc3OCC)nc12",
                    0.4038936089375192
                ],
                [
                    "CCCc1nn(C)c2c(=O)[nH]c(-c3cc(S(=O)(=O)N4C(=O)C(c5ccc6c(c5)OCO6)N5CCC54)ccc3OCC)nc12",
                    0.40387094441839105
                ],
                [
                    "CCCc1nn(C)c2c(=O)[nH]c(-c3cc(S(=O)(=O)N4CC(c5ccc6c(c5)OCO6)N(C)C4)ccc3OCC)nc12",
                    0.4037032296499038
                ],
                [
                    "CCCc1nn(C)c2c(=O)[nH]c(-c3cc(S(=O)(=O)N4CCN(S)C(c5ccc6c(c5)OCO6)C4=O)ccc3OCC)nc12",
                    0.40290828809212753
                ],
                [
                    "CCCc1nn(C)c2c(=O)[nH]c(-c3cc(S(=O)(=O)N4CCN(P)C(c5ccc6c(c5)OCO6)C4=O)ccc3OCC)nc12",
                    0.40290828809212753
                ],
                [
                    "CCCc1nn(C)c2c(=O)[nH]c(-c3cc(S(=O)(=O)N4CCN(O)C(c5ccc6c(c5)OCO6)C4=O)ccc3OCC)nc12",
                    0.40290828809212753
                ],
                [
                    "CCCc1nn(C)c2c(=O)[nH]c(-c3cc(S(=O)(=O)N4CCN(N)C(c5ccc6c(c5)OCO6)C4=O)ccc3OCC)nc12",
                    0.40290828809212753
                ],
                [
                    "CCCc1nn(C)c2c(=O)[nH]c(-c3cc(S(=O)(=O)N4CCN(F)C(c5ccc6c(c5)OCO6)C4=O)ccc3OCC)nc12",
                    0.40290828809212753
                ],
                [
                    "CCCc1nn(C)c2c(=O)[nH]c(-c3cc(S(=O)(=O)N4CCN(Cl)C(c5ccc6c(c5)OCO6)C4=O)ccc3OCC)nc12",
                    0.40290828809212753
                ],
                [
                    "CCCc1nn(C)c2c(=O)[nH]c(-c3cc(S(=O)(=O)N4CCN(Br)C(c5ccc6c(c5)OCO6)C4=O)ccc3OCC)nc12",
                    0.40290828809212753
                ],
                [
                    "CCCc1nn(C)c2c(=O)[nH]c(-c3cc(S(=O)(=O)N4C(=O)C(c5ccc6c(c5)OCO6)N4C4CC4)ccc3OCC)nc12",
                    0.4026917250754074
                ],
                [
                    "CCCc1nn(C)c2c(=O)[nH]c(-c3cc(S(=O)(=O)N4CC5=C6CC5N6C(c5ccc6c(c5)OCO6)C4=O)ccc3OCC)nc12",
                    0.40231238844564715
                ],
                [
                    "C=C1CC1N1C(=O)CN(S(=O)(=O)c2ccc(OCC)c(-c3nc4c(CCC)nn(C)c4c(=O)[nH]3)c2)C(=C)C1c1ccc2c(c1)OCO2",
                    0.40201512610368484
                ],
                [
                    "CCCc1nn(C)c2c(=O)[nH]c(-c3cc(S(=O)(=O)N4C5=C(C4c4ccc6c(c4)OCO6)N(C)C5)ccc3OCC)nc12",
                    0.4017490396643472
                ],
                [
                    "CCCc1nn(C)c2c(=O)[nH]c(-c3cc(S(=O)(=O)N4CCN(S)C(c5ccc6c(c5)OCO6)C4)ccc3OCC)nc12",
                    0.4014391875648345
                ],
                [
                    "CCCc1nn(C)c2c(=O)[nH]c(-c3cc(S(=O)(=O)N4CCN(P)C(c5ccc6c(c5)OCO6)C4)ccc3OCC)nc12",
                    0.4014391875648345
                ],
                [
                    "CCCc1nn(C)c2c(=O)[nH]c(-c3cc(S(=O)(=O)N4CCN(O)C(c5ccc6c(c5)OCO6)C4)ccc3OCC)nc12",
                    0.4014391875648345
                ],
                [
                    "CCCc1nn(C)c2c(=O)[nH]c(-c3cc(S(=O)(=O)N4CCN(N)C(c5ccc6c(c5)OCO6)C4)ccc3OCC)nc12",
                    0.4014391875648345
                ],
                [
                    "CCCc1nn(C)c2c(=O)[nH]c(-c3cc(S(=O)(=O)N4CCN(F)C(c5ccc6c(c5)OCO6)C4)ccc3OCC)nc12",
                    0.4014391875648345
                ],
                [
                    "CCCc1nn(C)c2c(=O)[nH]c(-c3cc(S(=O)(=O)N4CCN(Cl)C(c5ccc6c(c5)OCO6)C4)ccc3OCC)nc12",
                    0.4014391875648345
                ],
                [
                    "CCCc1nn(C)c2c(=O)[nH]c(-c3cc(S(=O)(=O)N4CCN(C)CC4c4ccc5c(c4)OCO5)ccc3OCC)nc12",
                    0.4014391875648345
                ],
                [
                    "CCCc1nn(C)c2c(=O)[nH]c(-c3cc(S(=O)(=O)N4CCN(Br)C(c5ccc6c(c5)OCO6)C4)ccc3OCC)nc12",
                    0.4014391875648345
                ],
                [
                    "CCCc1nn(C)c2c(=O)[nH]c(-c3cc(S(=O)(=O)N4CC(=O)N(C5CN5C)C(c5ccc6c(c5)OCO6)C4)ccc3OCC)nc12",
                    0.40108935831863746
                ],
                [
                    "CCCc1nn(C)c2c(=O)[nH]c(-c3cc(S(=O)(=O)N4CCN(C)CC(c5ccc6c(c5)OCO6)C4)ccc3OCC)nc12",
                    0.4009594871961751
                ],
                [
                    "CCCc1nn(C)c2c(=O)[nH]c(-c3cc(S(=O)(=O)N4CC(=O)N(C5C6=C5C6)C(c5ccc6c(c5)OCO6)C4)ccc3OCC)nc12",
                    0.4009408088260705
                ],
                [
                    "CCCc1nn(C)c2c(=O)[nH]c(-c3cc(S(=O)(=O)N4CCN(C)C(c5ccc6c(c5)OCO6)C4=S)ccc3OCC)nc12",
                    0.40079331427983217
                ],
                [
                    "CCCc1nn(C)c2c(=O)[nH]c(-c3cc(S(=O)(=O)N4CCN(C)C(c5ccc6c(c5)OCO6)C4=N)ccc3OCC)nc12",
                    0.40079331427983217
                ],
                [
                    "C=C1C(c2ccc3c(c2)OCO3)N(C)CCN1S(=O)(=O)c1ccc(OCC)c(-c2nc3c(CCC)nn(C)c3c(=O)[nH]2)c1",
                    0.40079331427983217
                ],
                [
                    "CCCc1nn(C)c2c(=O)[nH]c(-c3cc(S(=O)(=O)N4C(=O)C(c5ccc6c(c5)OCO6)N(C)[SH]456CC5C6)ccc3OCC)nc12",
                    0.40077092582535123
                ],
                [
                    "CCCc1nn(C)c2c(=O)[nH]c(-c3cc(S(=O)(=O)N4C(=O)C(c5ccc6c(c5)OCO6)N(C)S45CC5)ccc3OCC)nc12",
                    0.40076956782994316
                ],
                [
                    "CCCc1nn(C)c2c(=O)[nH]c(-c3cc(S(=O)(=O)N4C(=O)C(c5ccc6c(c5)OCO6)N(C)C45CC5)ccc3OCC)nc12",
                    0.40076956782994316
                ],
                [
                    "CCCc1nn(C)c2c(=O)[nH]c(-c3cc(S(=O)(=O)N4CCN5C=C4C5c4ccc5c(c4)OCO5)ccc3OCC)nc12",
                    0.40074534049431226
                ],
                [
                    "CCCc1nn(C)c2c(=O)[nH]c(-c3cc(S(=O)(=O)N4C(=O)C(c5ccc6c(c5)OCO6)N5CC4C5)ccc3OCC)nc12",
                    0.4005509257315609
                ],
                [
                    "CCCc1nn(C)c2c(=O)[nH]c(-c3cc(S(=O)(=O)N4C(=O)C(c5ccc6c(c5)OCO6)N4P)ccc3OCC)nc12",
                    0.40038322422498196
                ],
                [
                    "CCCc1nn(C)c2c(=O)[nH]c(-c3cc(S(=O)(=O)n4c5cn4C5c4ccc5c(c4)OCO5)ccc3OCC)nc12",
                    0.40036832420326907
                ],
                [
                    "CCCc1nn(C)c2c(=O)[nH]c(-c3cc(S(=O)(=O)N4CC(=O)N5C6CN(C)C6=C4C5c4ccc5c(c4)OCO5)ccc3OCC)nc12",
                    0.4003559187856009
                ],
                [
                    "CCCc1nn(C)c2c(=O)[nH]c(-c3cc(S(=O)(=O)N4CC(=O)N(C5C=[SH]5)C(c5ccc6c(c5)OCO6)C4)ccc3OCC)nc12",
                    0.39981967089022674
                ],
                [
                    "CCCc1nn(C)c2c(=O)[nH]c(-c3cc(S(=O)(=O)N4CC(=O)N(C5C=P5)C(c5ccc6c(c5)OCO6)C4)ccc3OCC)nc12",
                    0.39981967089022674
                ],
                [
                    "CCCc1nn(C)c2c(=O)[nH]c(-c3cc(S(=O)(=O)N4CC(=O)N(C5C=N5)C(c5ccc6c(c5)OCO6)C4)ccc3OCC)nc12",
                    0.39981967089022674
                ],
                [
                    "CCCc1nn(C)c2c(=O)[nH]c(-c3cc(S(=O)(=O)N4CC(=O)N(C5C=C5)C(c5ccc6c(c5)OCO6)C4)ccc3OCC)nc12",
                    0.39981967089022674
                ],
                [
                    "CCCc1nn(C)c2c(=O)[nH]c(-c3cc(S(=O)(=O)N4CCN(C5CC5=P)C(c5ccc6c(c5)OCO6)C4=O)ccc3OCC)nc12",
                    0.39980014987510926
                ],
                [
                    "C=C1CC1N1CCN(S(=O)(=O)c2ccc(OCC)c(-c3nc4c(CCC)nn(C)c4c(=O)[nH]3)c2)C(=O)C1c1ccc2c(c1)OCO2",
                    0.39980014987510926
                ],
                [
                    "CCCc1nn(C)c2c(=O)[nH]c(-c3cc(S(=O)(=O)N4CCN(SC)C(c5ccc6c(c5)OCO6)C4=O)ccc3OCC)nc12",
                    0.39979446396331014
                ],
                [
                    "CCCc1nn(C)c2c(=O)[nH]c(-c3cc(S(=O)(=O)N4CCN(PC)C(c5ccc6c(c5)OCO6)C4=O)ccc3OCC)nc12",
                    0.39979446396331014
                ],
                [
                    "CCCc1nn(C)c2c(=O)[nH]c(-c3cc(S(=O)(=O)N4CCN(OC)C(c5ccc6c(c5)OCO6)C4=O)ccc3OCC)nc12",
                    0.39979446396331014
                ],
                [
                    "CCCc1nn(C)c2c(=O)[nH]c(-c3cc(S(=O)(=O)N4CCN(NC)C(c5ccc6c(c5)OCO6)C4=O)ccc3OCC)nc12",
                    0.39979446396331014
                ],
                [
                    "CCCc1nn(C)c2c(=O)[nH]c(-c3cc(S(=O)(=O)N4CCN(CC)C(c5ccc6c(c5)OCO6)C4=O)ccc3OCC)nc12",
                    0.39979446396331014
                ],
                [
                    "CCCc1nn(C)c2c(=O)[nH]c(-c3cc(S(=O)(=O)N4C(=O)C(c5ccc6c(c5)OCO6)N5CC[SH]54)ccc3OCC)nc12",
                    0.3996127611853525
                ],
                [
                    "CCCc1nn(C)c2c(=O)[nH]c(-c3cc(S(=O)(=O)N4CC(=O)N(C)C(c5ccc6c(c5)OCO6)C4=O)ccc3OCC)nc12",
                    0.39960931402446237
                ],
                [
                    "CCCc1nn(C)c2c(=O)[nH]c(-c3cc(S(=O)(=O)N4C(=O)CN(C)C(c5ccc6c(c5)OCO6)C4=O)ccc3OCC)nc12",
                    0.39960931402446237
                ],
                [
                    "CCCc1nn(C)c2c(=O)[nH]c(-c3cc(S(=O)(=O)N4C(=O)C(c5ccc6c(c5)OCO6)N4C4CCC4)ccc3OCC)nc12",
                    0.39960931402446237
                ],
                [
                    "CCCc1nn(C)c2c(=O)[nH]c(-c3cc(S(=O)(=O)N4C5=CCCN4C5c4ccc5c(c4)OCO5)ccc3OCC)nc12",
                    0.3995934521864382
                ],
                [
                    "C=C1CC1N1C(c2ccc3c(c2)OCO3)C(=O)N1S(=O)(=O)c1ccc(OCC)c(-c2nc3c(CCC)nn(C)c3c(=O)[nH]2)c1",
                    0.3993054934157266
                ],
                [
                    "CCCc1nn(C)c2c(=O)[nH]c(-c3cc(S(=O)(=O)N4C(=O)C(c5ccc6c(c5)OCO6)N5C6=C4C5C6)ccc3OCC)nc12",
                    0.39923298107756156
                ],
                [
                    "C=C1CC1N1C(=O)CN(S(=O)(=O)c2ccc(OCC)c(-c3nc4c(CCC)nn(C)c4c(=O)[nH]3)c2)C(=CC)C1c1ccc2c(c1)OCO2",
                    0.3991676903872992
                ],
                [
                    "CCCc1nn(C)c2c(=O)[nH]c(-c3cc(S(=O)(=O)N4C5=C4C(c4ccc6c(c4)OCO6)N4C(=O)CC54)ccc3OCC)nc12",
                    0.39914123501612314
                ],
                [
                    "CCCc1nn(C)c2c(=O)[nH]c(-c3cc(S(=O)(=O)N4CC(=O)N(C5C(C)=C5S)C(c5ccc6c(c5)OCO6)C4)ccc3OCC)nc12",
                    0.3988952189432084
                ],
                [
                    "CCCc1nn(C)c2c(=O)[nH]c(-c3cc(S(=O)(=O)N4CC(=O)N(C5C(C)=C5P)C(c5ccc6c(c5)OCO6)C4)ccc3OCC)nc12",
                    0.3988952189432084
                ],
                [
                    "CCCc1nn(C)c2c(=O)[nH]c(-c3cc(S(=O)(=O)N4CC(=O)N(C5C(C)=C5O)C(c5ccc6c(c5)OCO6)C4)ccc3OCC)nc12",
                    0.3988952189432084
                ],
                [
                    "CCCc1nn(C)c2c(=O)[nH]c(-c3cc(S(=O)(=O)N4CC(=O)N(C5C(C)=C5N)C(c5ccc6c(c5)OCO6)C4)ccc3OCC)nc12",
                    0.3988952189432084
                ],
                [
                    "CCCc1nn(C)c2c(=O)[nH]c(-c3cc(S(=O)(=O)N4CC(=O)N(C5C(C)=C5F)C(c5ccc6c(c5)OCO6)C4)ccc3OCC)nc12",
                    0.3988952189432084
                ],
                [
                    "CCCc1nn(C)c2c(=O)[nH]c(-c3cc(S(=O)(=O)N4CC(=O)N(C5C(C)=C5Cl)C(c5ccc6c(c5)OCO6)C4)ccc3OCC)nc12",
                    0.3988952189432084
                ],
                [
                    "CCCc1nn(C)c2c(=O)[nH]c(-c3cc(S(=O)(=O)N4CC(=O)N(C5C(C)=C5C)C(c5ccc6c(c5)OCO6)C4)ccc3OCC)nc12",
                    0.3988952189432084
                ],
                [
                    "CCCc1nn(C)c2c(=O)[nH]c(-c3cc(S(=O)(=O)N4CC(=O)N(C5C(C)=C5Br)C(c5ccc6c(c5)OCO6)C4)ccc3OCC)nc12",
                    0.3988952189432084
                ],
                [
                    "CCCc1nn(C)c2c(=O)[nH]c(-c3cc(S(=O)(=O)N4CC(=O)N(C5CC5=S)C(c5ccc6c(c5)OCO6)C4)ccc3OCC)nc12",
                    0.3988934971887202
                ],
                [
                    "CCCc1nn(C)c2c(=O)[nH]c(-c3cc(S(=O)(=O)N4CC(=O)N(C5CC5=P)C(c5ccc6c(c5)OCO6)C4)ccc3OCC)nc12",
                    0.3988934971887202
                ],
                [
                    "CCCc1nn(C)c2c(=O)[nH]c(-c3cc(S(=O)(=O)N4CC(=O)N(C5CC5=O)C(c5ccc6c(c5)OCO6)C4)ccc3OCC)nc12",
                    0.3988934971887202
                ],
                [
                    "CCCc1nn(C)c2c(=O)[nH]c(-c3cc(S(=O)(=O)N4CC(=O)N(C5CC5=N)C(c5ccc6c(c5)OCO6)C4)ccc3OCC)nc12",
                    0.3988934971887202
                ],
                [
                    "CCCc1nn(C)c2c(=O)[nH]c(-c3cc(S(=O)(=O)N4CC(=O)N(C5C=S5C)C(c5ccc6c(c5)OCO6)C4)ccc3OCC)nc12",
                    0.3988934971887202
                ],
                [
                    "CCCc1nn(C)c2c(=O)[nH]c(-c3cc(S(=O)(=O)N4CC(=O)N(C5C=C5C)C(c5ccc6c(c5)OCO6)C4)ccc3OCC)nc12",
                    0.3988934971887202
                ],
                [
                    "C=C1CC1N1C(=O)CN(S(=O)(=O)c2ccc(OCC)c(-c3nc4c(CCC)nn(C)c4c(=O)[nH]3)c2)CC1c1ccc2c(c1)OCO2",
                    0.3988934971887202
                ],
                [
                    "CCCc1nn(C)c2c(=O)[nH]c(-c3cc(S(=O)(=O)N4CC(=O)N(C5CS5)C(c5ccc6c(c5)OCO6)C4)ccc3OCC)nc12",
                    0.3988703945110977
                ],
                [
                    "CCCc1nn(C)c2c(=O)[nH]c(-c3cc(S(=O)(=O)N4CC(=O)N(C5CP5)C(c5ccc6c(c5)OCO6)C4)ccc3OCC)nc12",
                    0.3988703945110977
                ],
                [
                    "CCCc1nn(C)c2c(=O)[nH]c(-c3cc(S(=O)(=O)N4CC(=O)N(C5CN5)C(c5ccc6c(c5)OCO6)C4)ccc3OCC)nc12",
                    0.3988703945110977
                ],
                [
                    "CCCc1nn(C)c2c(=O)[nH]c(-c3cc(S(=O)(=O)N4CC(=O)N(C5CC5)C(c5ccc6c(c5)OCO6)C4)ccc3OCC)nc12",
                    0.3988703945110977
                ],
                [
                    "CCCc1nn(C)c2c(=O)[nH]c(-c3cc(S(=O)(=O)N4CC5CC(=O)N5C(c5ccc6c(c5)OCO6)C4)ccc3OCC)nc12",
                    0.3988248709713895
                ],
                [
                    "CCCc1nn(C)c2c(=O)[nH]c(-c3cc(S(=O)(=O)N4CCN(C)C(=CS)C4c4ccc5c(c4)OCO5)ccc3OCC)nc12",
                    0.39875582902338147
                ],
                [
                    "CCCc1nn(C)c2c(=O)[nH]c(-c3cc(S(=O)(=O)N4CCN(C)C(=CP)C4c4ccc5c(c4)OCO5)ccc3OCC)nc12",
                    0.39875582902338147
                ],
                [
                    "CCCc1nn(C)c2c(=O)[nH]c(-c3cc(S(=O)(=O)N4CCN(C)C(=CO)C4c4ccc5c(c4)OCO5)ccc3OCC)nc12",
                    0.39875582902338147
                ],
                [
                    "CCCc1nn(C)c2c(=O)[nH]c(-c3cc(S(=O)(=O)N4CCN(C)C(=CN)C4c4ccc5c(c4)OCO5)ccc3OCC)nc12",
                    0.39875582902338147
                ],
                [
                    "CCCc1nn(C)c2c(=O)[nH]c(-c3cc(S(=O)(=O)N4CCN(C)C(=CF)C4c4ccc5c(c4)OCO5)ccc3OCC)nc12",
                    0.39875582902338147
                ],
                [
                    "CCCc1nn(C)c2c(=O)[nH]c(-c3cc(S(=O)(=O)N4CCN(C)C(=CCl)C4c4ccc5c(c4)OCO5)ccc3OCC)nc12",
                    0.39875582902338147
                ],
                [
                    "CCCc1nn(C)c2c(=O)[nH]c(-c3cc(S(=O)(=O)N4CCN(C)C(=CBr)C4c4ccc5c(c4)OCO5)ccc3OCC)nc12",
                    0.39875582902338147
                ],
                [
                    "CCCc1nn(C)c2c(=O)[nH]c(-c3cc(S(=O)(=O)N4CCN(C)C(=C=S)C4c4ccc5c(c4)OCO5)ccc3OCC)nc12",
                    0.39875582902338147
                ],
                [
                    "CCCc1nn(C)c2c(=O)[nH]c(-c3cc(S(=O)(=O)N4CCN(C)C(=C=N)C4c4ccc5c(c4)OCO5)ccc3OCC)nc12",
                    0.39875582902338147
                ],
                [
                    "CC=C1C(c2ccc3c(c2)OCO3)N(S(=O)(=O)c2ccc(OCC)c(-c3nc4c(CCC)nn(C)c4c(=O)[nH]3)c2)CCN1C",
                    0.39875582902338147
                ],
                [
                    "C=C=C1C(c2ccc3c(c2)OCO3)N(S(=O)(=O)c2ccc(OCC)c(-c3nc4c(CCC)nn(C)c4c(=O)[nH]3)c2)CCN1C",
                    0.39875582902338147
                ],
                [
                    "CCCc1nn(C)c2c(=O)[nH]c(-c3cc(S(=O)(=O)N4CC5CCN5C(c5ccc6c(c5)OCO6)C4=O)ccc3OCC)nc12",
                    0.3986723904673008
                ],
                [
                    "CCCc1nn(C)c2c(=O)[nH]c(-c3cc(S(=O)(=O)N4C(=O)C(c5ccc6c(c5)OCO6)N(C)[SH]45=CCC5)ccc3OCC)nc12",
                    0.3986723904673008
                ],
                [
                    "CCCc1nn(C)c2c(=O)[nH]c(-c3cc(S(=O)(=O)N4C(=O)C(c5ccc6c(c5)OCO6)N(C)S456=CC(C5)C6)ccc3OCC)nc12",
                    0.3986692840784613
                ],
                [
                    "CCCc1nn(C)c2c(=O)[nH]c(-c3cc(S(=O)(=O)N4C(=O)C(c5ccc6c(c5)OCO6)N5CCS54C)ccc3OCC)nc12",
                    0.39865349863433086
                ]
            ],
            "execution_time": 12.327393770217896,
            "number_scoring_function_calls": 1000,
            "metadata": {
                "top_1": 0.40953242368438036,
                "top_10": 0.40570131494691275,
                "top_100": 0.4006674773435207,
                "internal_similarity_max": 0.9518072289156626,
                "internal_similarity_mean": 0.7175983041874392,
                "internal_similarity_histogram_density": [
                    [
                        0.1,
                        0.0,
                        0.0,
                        0.0,
                        0.0,
                        0.0,
                        3.734000000000001,
                        4.704000000000001,
                        1.4300000000000004,
                        0.03200000000000001
                    ]
                ],
                "internal_similarity_histogram_bins": [
                    [
                        0.0,
                        0.1,
                        0.2,
                        0.30000000000000004,
                        0.4,
                        0.5,
                        0.6000000000000001,
                        0.7000000000000001,
                        0.8,
                        0.9,
                        1.0
                    ]
                ]
            }
        },
        {
            "benchmark_name": "Osimertinib MPO",
            "score": 0.9674241026531435,
            "optimized_molecules": [
                [
                    "COc1cc(ONN)c2cc1Nc1ncc3on(C)c3cc(NS(=O)C=P)c(N(CCN(C)C)C(N)(N)N)ccccc-2n1",
                    0.9691731356401398
                ],
                [
                    "COc1cc(ON)c2cc1Nc1ncc3on(C)c3cc(NS(=O)C=P)c(N(CCN(C)C)C(N)(N)NN)ccccc-2n1",
                    0.9691731356401398
                ],
                [
                    "COc1cc(ON)c2cc1Nc1ncc3on(C)c3cc(NS(=O)C=P)c(N(CCN(C)C)C(N)(N)N(N)N)ccccc-2n1",
                    0.9676833465136001
                ],
                [
                    "COc1cc(OC(N)O)c2cc1-c1ccccc(N(CCN(C)C)C(N)(N)N)c(NS(=O)C=P)cc3c(cnc(n1)N2)on3C",
                    0.9676833465136001
                ],
                [
                    "COc1cc(OC(N)N)c2cc1-c1ccccc(N(CCN(C)C)C(N)(N)O)c(NS(=O)C=P)cc3c(cnc(n1)N2)on3C",
                    0.9676833465136001
                ],
                [
                    "COc1cc(OC(N)N)c2cc1-c1ccccc(N(CCN(C)C)C(N)(N)N)c(NS(=O)C=P)cc3c(cnc(n1)N2)on3C",
                    0.9676833465136001
                ],
                [
                    "COc1cc(OC(N)(N)O)c2cc1-c1ccccc(N(CCN(C)C)C(N)N)c(NS(=O)C=P)cc3c(cnc(n1)N2)on3C",
                    0.9676833465136001
                ],
                [
                    "COc1cc(OC(N)(N)N)c2cc1-c1ccccc(N(CCN(C)C)C(N)O)c(NS(=O)C=P)cc3c(cnc(n1)N2)on3C",
                    0.9676833465136001
                ],
                [
                    "COc1cc(OC(N)(N)N)c2cc1-c1ccccc(N(CCN(C)C)C(N)N)c(NS(=O)C=P)cc3c(cnc(n1)N2)on3C",
                    0.9676833465136001
                ],
                [
                    "COc1cc(OC(O)O)c2cc1-c1ccccc(N(CCN(C)C)C(N)(N)N)c(NS(=O)C=P)cc3c(cnc(n1)N2)on3C",
                    0.9676182429681545
                ],
                [
                    "COc1cc(OC(N)O)c2cc1-c1ccccc(N(CCN(C)C)C(N)(N)O)c(NS(=O)C=P)cc3c(cnc(n1)N2)on3C",
                    0.9676182429681545
                ],
                [
                    "COc1cc(OC(N)N)c2cc1-c1ccccc(N(CCN(C)C)C(N)(O)O)c(NS(=O)C=P)cc3c(cnc(n1)N2)on3C",
                    0.9676182429681545
                ],
                [
                    "COc1cc(OC(N)(O)O)c2cc1-c1ccccc(N(CCN(C)C)C(N)N)c(NS(=O)C=P)cc3c(cnc(n1)N2)on3C",
                    0.9676182429681545
                ],
                [
                    "COc1cc(OC(N)(N)O)c2cc1-c1ccccc(N(CCN(C)C)C(N)O)c(NS(=O)C=P)cc3c(cnc(n1)N2)on3C",
                    0.9676182429681545
                ],
                [
                    "COc1cc(OC(N)(N)N)c2cc1-c1ccccc(N(CCN(C)C)C(O)O)c(NS(=O)C=P)cc3c(cnc(n1)N2)on3C",
                    0.9676182429681545
                ],
                [
                    "COc1cc(OC(O)O)c2cc1-c1ccccc(N(CCN(C)C)C(N)(N)O)c(NS(=O)C=P)cc3c(cnc(n1)N2)on3C",
                    0.9672931778525148
                ],
                [
                    "COc1cc(OC(O)(O)O)c2cc1-c1ccccc(N(CCN(C)C)C(N)N)c(NS(=O)C=P)cc3c(cnc(n1)N2)on3C",
                    0.9672931778525148
                ],
                [
                    "COc1cc(OC(N)O)c2cc1-c1ccccc(N(CCN(C)C)C(N)(O)O)c(NS(=O)C=P)cc3c(cnc(n1)N2)on3C",
                    0.9672931778525148
                ],
                [
                    "COc1cc(OC(N)N)c2cc1-c1ccccc(N(CCN(C)C)C(O)(O)O)c(NS(=O)C=P)cc3c(cnc(n1)N2)on3C",
                    0.9672931778525148
                ],
                [
                    "COc1cc(OC(N)(O)O)c2cc1-c1ccccc(N(CCN(C)C)C(N)O)c(NS(=O)C=P)cc3c(cnc(n1)N2)on3C",
                    0.9672931778525148
                ],
                [
                    "COc1cc(OC(N)(N)O)c2cc1-c1ccccc(N(CCN(C)C)C(O)O)c(NS(=O)C=P)cc3c(cnc(n1)N2)on3C",
                    0.9672931778525148
                ],
                [
                    "COc1ccc2cc1Nc1ncc3on(C)c3cc(NS(=O)C=P)c(N(CCN(C)C)C(N)(NN)N(N)N)ccccc-2n1",
                    0.9669083932641527
                ],
                [
                    "COc1ccc2cc1Nc1ncc3on(C)c3cc(NS(=O)C=P)c(N(CCN(C)C)C(N)(N)N(N)NN)ccccc-2n1",
                    0.9669083932641527
                ],
                [
                    "COc1cc(ON)c2cc1Nc1ncc3on(C)c3cc(NS(=O)C=P)c(N(CCN(C)C)C(N)(NN)N(C)N)ccccc-2n1",
                    0.9666598429620952
                ],
                [
                    "CN(C)CCN(c1ccccc2nc(ncc3on(C)c3cc1NS(=O)C=P)Nc1cc-2c(OP)cc1OC(N)N)C(N)(N)N",
                    0.9660486556777027
                ],
                [
                    "CN(C)CCN(c1ccccc2nc(ncc3on(C)c3cc1NS(=O)C=P)Nc1cc-2c(OP)cc1OC(N)(N)N)C(N)N",
                    0.9660486556777027
                ],
                [
                    "COc1cc(O)c2cc1Nc1ncc3on(C)c3cc(NS(=O)C=P)c(N(CCN(C)C)C(N)(NN)NN)ccccc-2n1",
                    0.9659080400482083
                ],
                [
                    "COc1cc2c3cc1-c1ccccc(c(NS(=O)C=P)cc4c(cnc(n1)N3)on4C)N(CCN(C)C)C(O)(O)NC(N)(N)O2",
                    0.9658863409022209
                ],
                [
                    "COc1cc2c3cc1-c1ccccc(c(NS(=O)C=P)cc4c(cnc(n1)N3)on4C)N(CCN(C)C)C(O)(NN)C(N)(N)O2",
                    0.9658863409022209
                ],
                [
                    "COc1cc2c3cc1-c1ccccc(c(NS(=O)C=P)cc4c(cnc(n1)N3)on4C)N(CCN(C)C)C(N)(O)NC(N)(O)O2",
                    0.9658863409022209
                ],
                [
                    "COc1cc2c3cc1-c1ccccc(c(NS(=O)C=P)cc4c(cnc(n1)N3)on4C)N(CCN(C)C)C(N)(O)NC(N)(N)O2",
                    0.9658863409022209
                ],
                [
                    "COc1cc2c3cc1-c1ccccc(c(NS(=O)C=P)cc4c(cnc(n1)N3)on4C)N(CCN(C)C)C(N)(O)C(N)(NN)O2",
                    0.9658863409022209
                ],
                [
                    "COc1cc2c3cc1-c1ccccc(c(NS(=O)C=P)cc4c(cnc(n1)N3)on4C)N(CCN(C)C)C(N)(NN)C(N)(N)O2",
                    0.9658863409022209
                ],
                [
                    "COc1cc2c3cc1-c1ccccc(c(NS(=O)C=P)cc4c(cnc(n1)N3)on4C)N(CCN(C)C)C(N)(N)NC(O)(O)O2",
                    0.9658863409022209
                ],
                [
                    "COc1cc2c3cc1-c1ccccc(c(NS(=O)C=P)cc4c(cnc(n1)N3)on4C)N(CCN(C)C)C(N)(N)NC(N)(O)O2",
                    0.9658863409022209
                ],
                [
                    "COc1cc2c3cc1-c1ccccc(c(NS(=O)C=P)cc4c(cnc(n1)N3)on4C)N(CCN(C)C)C(N)(N)NC(N)(N)O2",
                    0.9658863409022209
                ],
                [
                    "COc1cc(ONNN)c2cc1Nc1ncc3on(C)c3cc(NS(=O)C=P)c(N(CCN(C)C)C(N)(N)N)ccccc-2n1",
                    0.9658863409022209
                ],
                [
                    "COc1cc(ONN)c2cc1Nc1ncc3on(C)c3cc(NS(=O)C=P)c(N(CCN(C)C)C(N)(N)NN)ccccc-2n1",
                    0.9658863409022209
                ],
                [
                    "COc1cc(ON)c2cc1Nc1ncc3on(C)c3cc(NS(=O)C=P)c(N(CCN(C)C)C3(NN)NN3N)ccccc-2n1",
                    0.9658863409022209
                ],
                [
                    "COc1cc(ON)c2cc1Nc1ncc3on(C)c3cc(NS(=O)C=P)c(N(CCN(C)C)C(N)(NN)NN)ccccc-2n1",
                    0.9658863409022209
                ],
                [
                    "COc1cc(ON)c2cc1Nc1ncc3on(C)c3cc(NS(=O)C=P)c(N(CCN(C)C)C(N)(N)NNN)ccccc-2n1",
                    0.9658863409022209
                ],
                [
                    "COc1cc(ON(N)NN)c2cc1Nc1ncc3on(C)c3cc(NS(=O)C=P)c(N(CCN(C)C)C(N)N)ccccc-2n1",
                    0.9658863409022209
                ],
                [
                    "COc1cc2c3cc1-c1ccccc(c(NS(=O)C=P)cc4c(cnc(n1)N3)on4C)N(CCN(C)C)C(O)(O)NC(N)(O)O2",
                    0.9657848074375799
                ],
                [
                    "COc1cc2c3cc1-c1ccccc(c(NS(=O)C=P)cc4c(cnc(n1)N3)on4C)N(CCN(C)C)C(N)(O)NC(O)(O)O2",
                    0.9657848074375799
                ],
                [
                    "COc1cc2c3cc1-c1ccccc(c(NS(=O)C=P)cc4c(cnc(n1)N3)on4C)N(CCN(C)C)C(O)(O)NC(O)(O)O2",
                    0.9654133221699505
                ],
                [
                    "COc1cc(O)c2cc1Nc1ncc3on(C)c3cc(NS(=O)C=P)c(N(CCN(C)C)C(N)(N)N(N)N)ccccc-2n1",
                    0.9651379342802271
                ],
                [
                    "CN(C)CCN(c1ccccc2nc(ncc3on(C)c3cc1NS(=O)C=P)Nc1cc-2c(OP)cc1OC(N)(N)O)C(N)N",
                    0.9649691782006548
                ],
                [
                    "CN(C)CCN1c2ccccc3nc(ncc4on(C)c4cc2NS(=O)C=P)Nc2cc-3c(OP)cc2OC(N)(N)NC1(N)N",
                    0.964941170741587
                ],
                [
                    "COc1cc(ONN)c2cc1Nc1ncc3on(C)c3cc(NS(=O)C=P)c(N(CCN(C)C)C(N)(N)N(N)P)ccccc-2n1",
                    0.9642809058537685
                ],
                [
                    "COc1cc(ON)c2cc1Nc1ncc3on(C)c3cc(NS(=O)C=P)c(N(CCN(C)C)C(N)(NN)N(N)P)ccccc-2n1",
                    0.9642809058537685
                ],
                [
                    "COc1cc(ON(N)P)c2cc1Nc1ncc3on(C)c3cc(NS(=O)C=P)c(N(CCN(C)C)C(N)(N)NN)ccccc-2n1",
                    0.9642809058537685
                ],
                [
                    "COc1cc2c3cc1Nc1ncc4on(C)c4cc(NS(=O)C=P)c(ccccc-3n1)N(CCN(C)C)C(N)(NN)N(N)NO2",
                    0.9641058976817507
                ],
                [
                    "COc1cc2c3cc1Nc1ncc4on(C)c4cc(NS(=O)C=P)c(ccccc-3n1)N(CCN(C)C)C(N)(N)N(N)NNO2",
                    0.9641058976817507
                ],
                [
                    "COc1cc2c3cc1Nc1ncc4on(C)c4cc(NS(=O)C=P)c(ccccc-3n1)N(CCN(C)C)C(N)(N(N)N)NNO2",
                    0.9641058976817507
                ],
                [
                    "COc1cc(ON)c2cc1Nc1ncc3on(C)c3cc(NS(=O)C=P)c(N(CCN(C)C)C3(N)NNN3N)ccccc-2n1",
                    0.9641058976817507
                ],
                [
                    "COc1cc(OC(O)(O)O)c2cc1-c1ccccc(N(CCN(C)C)C(N)(N)O)c(NS(=O)C=P)cc3c(cnc(n1)N2)on3C",
                    0.9641058976817507
                ],
                [
                    "COc1cc(OC(O)(O)O)c2cc1-c1ccccc(N(CCN(C)C)C(N)(N)N)c(NS(=O)C=P)cc3c(cnc(n1)N2)on3C",
                    0.9641058976817507
                ],
                [
                    "COc1cc(OC(N)(O)O)c2cc1-c1ccccc(N(CCN(C)C)C(N)(O)O)c(NS(=O)C=P)cc3c(cnc(n1)N2)on3C",
                    0.9641058976817507
                ],
                [
                    "COc1cc(OC(N)(O)O)c2cc1-c1ccccc(N(CCN(C)C)C(N)(N)O)c(NS(=O)C=P)cc3c(cnc(n1)N2)on3C",
                    0.9641058976817507
                ],
                [
                    "COc1cc(OC(N)(O)O)c2cc1-c1ccccc(N(CCN(C)C)C(N)(N)N)c(NS(=O)C=P)cc3c(cnc(n1)N2)on3C",
                    0.9641058976817507
                ],
                [
                    "COc1cc(OC(N)(N)O)c2cc1-c1ccccc(N(CCN(C)C)C(O)(O)O)c(NS(=O)C=P)cc3c(cnc(n1)N2)on3C",
                    0.9641058976817507
                ],
                [
                    "COc1cc(OC(N)(N)O)c2cc1-c1ccccc(N(CCN(C)C)C(N)(O)O)c(NS(=O)C=P)cc3c(cnc(n1)N2)on3C",
                    0.9641058976817507
                ],
                [
                    "COc1cc(OC(N)(N)O)c2cc1-c1ccccc(N(CCN(C)C)C(N)(N)O)c(NS(=O)C=P)cc3c(cnc(n1)N2)on3C",
                    0.9641058976817507
                ],
                [
                    "COc1cc(OC(N)(N)O)c2cc1-c1ccccc(N(CCN(C)C)C(N)(N)N)c(NS(=O)C=P)cc3c(cnc(n1)N2)on3C",
                    0.9641058976817507
                ],
                [
                    "COc1cc(OC(N)(N)N)c2cc1-c1ccccc(N(CCN(C)C)C(N)(O)O)c(NS(=O)C=P)cc3c(cnc(n1)N2)on3C",
                    0.9641058976817507
                ],
                [
                    "COc1cc(OC(N)(N)N)c2cc1-c1ccccc(N(CCN(C)C)C(N)(N)O)c(NS(=O)C=P)cc3c(cnc(n1)N2)on3C",
                    0.9641058976817507
                ],
                [
                    "COc1cc(OC(N)(N)N)c2cc1-c1ccccc(N(CCN(C)C)C(N)(N)N)c(NS(=O)C=P)cc3c(cnc(n1)N2)on3C",
                    0.9641058976817507
                ],
                [
                    "CN(C)CCN(c1ccccc2nc(ncc3on(C)c3cc1NS(=O)C=P)Nc1cc-2c(OP)cc1OC(N)(N)O)C(N)(N)O",
                    0.9641058976817507
                ],
                [
                    "CN(C)CCN(c1ccccc2nc(ncc3on(C)c3cc1NS(=O)C=P)Nc1cc-2c(OP)cc1OC(N)(N)N)C(N)(N)O",
                    0.9641058976817507
                ],
                [
                    "COc1cc(O)c2cc1Nc1ncc3on(C)c3cc(NS(=O)C=P)c(N(CCN(C)C)C(N)(N(C)N)N(N)N)ccccc-2n1",
                    0.9640610087510727
                ],
                [
                    "CN(C)CCN(c1ccccc2nc(ncc3on(C)c3cc1NS(=O)C=P)Nc1cc-2c(OP)cc1OC(N)O)C(N)(N)O",
                    0.9636188967664815
                ],
                [
                    "COc1ccc2cc1Nc1ncc3on(C(N)(N)N)c3cc(NS(=O)C=P)c(N(CCN(C)C)C(N)N)ccccc-2n1",
                    0.963483692841619
                ],
                [
                    "COc1cc2c3cc1Nc1ncc4on(C(O)(O)O)c4cc(NS(=O)C=P)c(ccccc-3n1)N(CCN(C)C)C2(N)N",
                    0.963483692841619
                ],
                [
                    "COc1cc2c3cc1Nc1ncc4on(C(N)(O)O)c4cc(NS(=O)C=P)c(ccccc-3n1)N(CCN(C)C)C2(N)N",
                    0.963483692841619
                ],
                [
                    "COc1cc2c3cc1Nc1ncc4on(C(N)(N)O)c4cc(NS(=O)C=P)c(ccccc-3n1)N(CCN(C)C)C2(O)O",
                    0.963483692841619
                ],
                [
                    "COc1cc2c3cc1Nc1ncc4on(C(N)(N)O)c4cc(NS(=O)C=P)c(ccccc-3n1)N(CCN(C)C)C2(N)N",
                    0.963483692841619
                ],
                [
                    "COc1cc2c3cc1Nc1ncc4on(C(N)(N)N)c4cc(NS(=O)C=P)c(ccccc-3n1)N(CCN(C)C)C2(O)O",
                    0.963483692841619
                ],
                [
                    "COc1cc2c3cc1Nc1ncc4on(C(N)(N)N)c4cc(NS(=O)C=P)c(ccccc-3n1)N(CCN(C)C)C2(N)O",
                    0.963483692841619
                ],
                [
                    "COc1cc2c3cc1Nc1ncc4on(C(N)(N)N)c4cc(NS(=O)C=P)c(ccccc-3n1)N(CCN(C)C)C2(N)N",
                    0.963483692841619
                ],
                [
                    "COc1cc(P)c2cc1Nc1ncc3on4c3cc(NS(=O)C=P)c(ccccc-2n1)N(CCN(C)C)C(N)(N)C4(N)O",
                    0.963483692841619
                ],
                [
                    "COc1cc(P)c2cc1Nc1ncc3on4c3cc(NS(=O)C=P)c(ccccc-2n1)N(CCN(C)C)C(N)(N)C4(N)N",
                    0.963483692841619
                ],
                [
                    "CN(C)CCN(c1ccccc2nc(ncc3on(C)c3cc1NS(=O)C=P)Nc1cc-2ccc1OC(N)N)C(N)(N)N",
                    0.963483692841619
                ],
                [
                    "CN(C)CCN(c1ccccc2nc(ncc3on(C)c3cc1NS(=O)C=P)Nc1cc-2ccc1OC(N)(N)N)C(N)N",
                    0.963483692841619
                ],
                [
                    "CN(C)CCN(c1ccccc2nc(ncc3on(C)c3cc1NS(=O)C=P)Nc1cc-2c2cc1OC2(N)N)C(N)(N)N",
                    0.963483692841619
                ],
                [
                    "CN(C)CCN(c1ccccc2nc(ncc3on(C)c3cc1NS(=O)C=P)Nc1cc-2ccc1OC(N)(O)O)C(N)N",
                    0.9634580211606357
                ],
                [
                    "CN(C)CCN(c1ccccc2nc(ncc3on(C)c3cc1NS(=O)C=P)Nc1cc-2ccc1OC(N)(N)O)C(N)O",
                    0.9634580211606357
                ],
                [
                    "COc1ccc2cc1Nc1ncc3on(C(N)(N)O)c3cc(NS(=O)C=P)c(N(CCN(C)C)C(N)N)ccccc-2n1",
                    0.9633731285930409
                ],
                [
                    "COc1ccc2cc1Nc1ncc3on(C(N)(N)N)c3cc(NS(=O)C=P)c(N(CCN(C)C)C(N)O)ccccc-2n1",
                    0.9633731285930409
                ],
                [
                    "COc1cc(O)c2cc1Nc1ncc3on(C)c3cc(NS(=O)C=P)c(N(CCN(C)C)C(N)(NN)N(N)N)ccccc-2n1",
                    0.9633071821274546
                ],
                [
                    "COc1cc(O)c2cc1Nc1ncc3on(C)c3cc(NS(=O)C=P)c(N(CCN(C)C)C(N)(N)N(N)NN)ccccc-2n1",
                    0.9633071821274546
                ],
                [
                    "COc1cc(OC2NN2)c2cc1-c1ccccc(N(CCN(C)C)C(N)(N)N)c(NS(=O)C=P)cc3c(cnc(n1)N2)on3C",
                    0.9633020788084644
                ],
                [
                    "COc1cc(OC2(N)NN2)c2cc1-c1ccccc(N(CCN(C)C)C(N)N)c(NS(=O)C=P)cc3c(cnc(n1)N2)on3C",
                    0.9633020788084644
                ],
                [
                    "COc1cc(OC(N)N)c2cc1-c1ccccc(N(CCN(C)C)C3(N)NN3)c(NS(=O)C=P)cc3c(cnc(n1)N2)on3C",
                    0.9633020788084644
                ],
                [
                    "COc1cc(OC(N)(N)N)c2cc1-c1ccccc(N(CCN(C)C)C3NN3)c(NS(=O)C=P)cc3c(cnc(n1)N2)on3C",
                    0.9633020788084644
                ],
                [
                    "COc1cc(ON(N)N)c2cc1Nc1ncc3on(C)c3cc(NS(=O)C=P)c(N(CCN(C)C)C(N)(N)N(N)P)ccccc-2n1",
                    0.9631382549518018
                ],
                [
                    "COc1cc(OC(N)N(N)P)c2cc1-c1ccccc(N(CCN(C)C)C(N)(N)N)c(NS(=O)C=P)cc3c(cnc(n1)N2)on3C",
                    0.9631382549518018
                ],
                [
                    "COc1cc(OC(N)(N)OC)c2cc1-c1ccccc(N(CCN(C)C)C(N)(N)O)c(NS(=O)C=P)cc3c(cnc(n1)N2)on3C",
                    0.9631382549518018
                ],
                [
                    "COc1cc(OC(N)(N)O)c2cc1-c1ccccc(N(CCN(C)C)C(N)(O)OC)c(NS(=O)C=P)cc3c(cnc(n1)N2)on3C",
                    0.9631382549518018
                ],
                [
                    "COc1cc(OC(N)(N)N)c2cc1-c1ccccc(N(CCN(C)C)C(N)(N)OC)c(NS(=O)C=P)cc3c(cnc(n1)N2)on3C",
                    0.9631382549518018
                ],
                [
                    "COc1cc(OC(N)(N)N(C)N)c2cc1-c1ccccc(N(CCN(C)C)C(N)N)c(NS(=O)C=P)cc3c(cnc(n1)N2)on3C",
                    0.9631382549518018
                ]
            ],
            "execution_time": 18.577561616897583,
            "number_scoring_function_calls": 1000,
            "metadata": {
                "top_1": 0.9691731356401398,
                "top_10": 0.9679747939843635,
                "top_100": 0.9651243783349273,
                "internal_similarity_max": 0.9347826086956522,
                "internal_similarity_mean": 0.6626931011656152,
                "internal_similarity_histogram_density": [
                    [
                        0.1,
                        0.0,
                        0.0,
                        0.0,
                        0.14200000000000002,
                        3.321999999999997,
                        2.7720000000000007,
                        2.504000000000001,
                        0.9340000000000002,
                        0.22600000000000003
                    ]
                ],
                "internal_similarity_histogram_bins": [
                    [
                        0.0,
                        0.1,
                        0.2,
                        0.30000000000000004,
                        0.4,
                        0.5,
                        0.6000000000000001,
                        0.7000000000000001,
                        0.8,
                        0.9,
                        1.0
                    ]
                ]
            }
        },
        {
            "benchmark_name": "Fexofenadine MPO",
            "score": 0.9548936169110313,
            "optimized_molecules": [
                [
                    "CS12(C)=CC=CC(OCCCN3CCC(C(O)(C4=CC=C4)c4cc#ccc4)CC3)=CC=C1C2(O)C(=O)O",
                    0.9587846172529974
                ],
                [
                    "CS12(C)=CC=CC(OCCCN3CCC(C(O)(C4=CC=C4)c4c#cccc4)CC3)=CC=C1C2(O)C(=O)O",
                    0.9587846172529974
                ],
                [
                    "CS12(C)=CC=CC(OCCCN3CCC(C(O)(C4=CC=C4)c4c#cc#cc4)CC3)=CC=C1C2(O)C(=O)O",
                    0.9587846172529974
                ],
                [
                    "CS12(C)=CC=CC(OCCCN3CCC(C(O)(C4=CC=C4)c4ccccc4)CC3)=CC=C1C2(O)C(=O)O",
                    0.9587457297375657
                ],
                [
                    "CS12(C)=C(O)C=CC(OCCCN3CCC(C(O)(C4=CC=C4)c4cc#ccc4)CC3)=CC=CC1(O)C2=O",
                    0.9540714246986367
                ],
                [
                    "CS12(C)=C(O)C=CC(OCCCN3CCC(C(O)(C4=CC=C4)c4c#cccc4)CC3)=CC=CC1(O)C2=O",
                    0.9540714246986367
                ],
                [
                    "CS12(C)=C(O)C=CC(OCCCN3CCC(C(O)(C4=CC=C4)c4c#cc#cc4)CC3)=CC=CC1(O)C2=O",
                    0.9540714246986367
                ],
                [
                    "CS12(C)=C(O)C=CC(OCCCN3CCC(C(O)(C4=CC=C4)c4ccccc4)CC3)=CC=CC1(O)C2=O",
                    0.9540327283464183
                ],
                [
                    "CS1=CC=CC(OCCCN2CCC(C(O)(C3=CC=C3)c3c#cccc3)CC2)=CC=C1C(C)(O)C(=O)O",
                    0.9529491420256232
                ],
                [
                    "CS1=CC=CC(OCCCN2CCC(C(O)(C3=CC=C3)c3c#cc#cc3)CC2)=CC=C1C(C)(O)C(=O)O",
                    0.9529491420256232
                ],
                [
                    "CS12(C)=CC=CC(OCCCN3CCC(C(O)(C4=CC=C4)c4cc#ccc4)CC3)=CC=C(O)C1(O)C2=O",
                    0.9526191734597613
                ],
                [
                    "CS12(C)=CC=CC(OCCCN3CCC(C(O)(C4=CC=C4)c4c#cccc4)CC3)=CC=C(O)C1(O)C2=O",
                    0.9526191734597613
                ],
                [
                    "CS12(C)=CC=CC(OCCCN3CCC(C(O)(C4=CC=C4)c4c#cc#cc4)CC3)=CC=C(O)C1(O)C2=O",
                    0.9526191734597613
                ],
                [
                    "C[SH]12=CC=CC(OCCCN3CCC(C(O)(C4=CC=C4)c4ccccc4)CC3)=CC=C1C2(O)C(=O)O",
                    0.9526109529341147
                ],
                [
                    "C[SH]12=CC=CC(OCCCN3CCC(C(O)(C4=CC=C4)c4cc#ccc4)CC3)=CC=C1C2(O)C(=O)O",
                    0.9526109529341147
                ],
                [
                    "C[SH]12=CC=CC(OCCCN3CCC(C(O)(C4=CC=C4)c4c#cccc4)CC3)=CC=C1C2(O)C(=O)O",
                    0.9526109529341147
                ],
                [
                    "C[SH]12=CC=CC(OCCCN3CCC(C(O)(C4=CC=C4)c4c#cc#cc4)CC3)=CC=C1C2(O)C(=O)O",
                    0.9526109529341147
                ],
                [
                    "CS12(C)=CC=CC(OCCCN3CCC(C(O)(C4=CC=C4)c4ccccc4)CC3)=CC=C(O)C1(O)C2=O",
                    0.9525805360096585
                ],
                [
                    "C[SH](C)(O)(C(=O)O)c1c#cc(OCCCN2CCC(C(O)(c3c#cc#cc3)c3cc#ccn3)CC2)cc1",
                    0.9520875238867256
                ],
                [
                    "CS12(C)=CC=CC(OCCCN3CCC(C(O)(C4=CC=CC4)c4c#cc#cc4)CC3)=CC=C(O)C1(O)C2=O",
                    0.9517884232861284
                ],
                [
                    "CS12(C)=C(O)C=CC(OCCCN3CCC(C(O)(C4=CC=CC4)c4c#cc#cc4)CC3)=CC=CC1(O)C2=O",
                    0.9517884232861284
                ],
                [
                    "CS12(C)=CC=CC(OCCCN3CCC(C(O)(C4=CC=CC4)c4cc#ccc4)CC3)=CC=C(O)C1(O)C2=O",
                    0.9517825592722643
                ],
                [
                    "CS12(C)=CC=CC(OCCCN3CCC(C(O)(C4=CC=CC4)c4c#cccc4)CC3)=CC=C(O)C1(O)C2=O",
                    0.9517825592722643
                ],
                [
                    "CS12(C)=C(O)C=CC(OCCCN3CCC(C(O)(C4=CC=CC4)c4cc#ccc4)CC3)=CC=CC1(O)C2=O",
                    0.9517825592722643
                ],
                [
                    "CS12(C)=C(O)C=CC(OCCCN3CCC(C(O)(C4=CC=CC4)c4c#cccc4)CC3)=CC=CC1(O)C2=O",
                    0.9517825592722643
                ],
                [
                    "CS12(C)=CC=CC(OCCCN3CCC(C(O)(c4cc#ccc4)C4C=CC=C4)CC3)=CC=C(O)C1(O)C2=O",
                    0.9503706294107053
                ],
                [
                    "CS12(C)=CC=CC(OCCCN3CCC(C(O)(c4c#cccc4)C4C=CC=C4)CC3)=CC=C(O)C1(O)C2=O",
                    0.9503706294107053
                ],
                [
                    "CS12(C)=CC=CC(OCCCN3CCC(C(O)(c4c#cc#cc4)C4C=CC=C4)CC3)=CC=C(O)C1(O)C2=O",
                    0.9503706294107053
                ],
                [
                    "CS12(C)=C(O)C=CC(OCCCN3CCC(C(O)(c4cc#ccc4)C4C=CC=C4)CC3)=CC=CC1(O)C2=O",
                    0.9503706294107053
                ],
                [
                    "CS12(C)=C(O)C=CC(OCCCN3CCC(C(O)(c4c#cccc4)C4C=CC=C4)CC3)=CC=CC1(O)C2=O",
                    0.9503706294107053
                ],
                [
                    "CS12(C)=C(O)C=CC(OCCCN3CCC(C(O)(c4c#cc#cc4)C4C=CC=C4)CC3)=CC=CC1(O)C2=O",
                    0.9503706294107053
                ],
                [
                    "CC(O)(C(=O)O)C1=CC=C(OCCCN2CCC(C(O)(C3=CC=C3)c3c#cccc3)CC2)C=CC=[SH]1",
                    0.9496372131922721
                ],
                [
                    "CC(O)(C(=O)O)C1=CC=C(OCCCN2CCC(C(O)(C3=CC=C3)c3c#cc#cc3)CC2)C=CC=[SH]1",
                    0.9496372131922721
                ],
                [
                    "CS12(C)=CC=CC(OCCCN3CCC(C(O)(c4ccccc4)c4ccccn4)CC3)=CC=C(O)C1(O)C2=O",
                    0.9496089714733176
                ],
                [
                    "CS12(C)=CC=CC(OCCCN3CCC(C(O)(c4ccccc4)c4ccc#cn4)CC3)=CC=C(O)C1(O)C2=O",
                    0.9496089714733176
                ],
                [
                    "CS12(C)=CC=CC(OCCCN3CCC(C(O)(c4ccccc4)c4cc#ccn4)CC3)=CC=C(O)C1(O)C2=O",
                    0.9496089714733176
                ],
                [
                    "CS12(C)=CC=CC(OCCCN3CCC(C(O)(c4ccccc4)c4c#cccn4)CC3)=CC=C(O)C1(O)C2=O",
                    0.9496089714733176
                ],
                [
                    "CS12(C)=CC=CC(OCCCN3CCC(C(O)(c4ccccc4)c4c#cc#cn4)CC3)=CC=C(O)C1(O)C2=O",
                    0.9496089714733176
                ],
                [
                    "CS12(C)=CC=CC(OCCCN3CCC(C(O)(c4cc#ccc4)c4ccccn4)CC3)=CC=C(O)C1(O)C2=O",
                    0.9496089714733176
                ],
                [
                    "CS12(C)=CC=CC(OCCCN3CCC(C(O)(c4cc#ccc4)c4ccc#cn4)CC3)=CC=C(O)C1(O)C2=O",
                    0.9496089714733176
                ],
                [
                    "CS12(C)=CC=CC(OCCCN3CCC(C(O)(c4cc#ccc4)c4cc#ccn4)CC3)=CC=C(O)C1(O)C2=O",
                    0.9496089714733176
                ],
                [
                    "CS12(C)=CC=CC(OCCCN3CCC(C(O)(c4cc#ccc4)c4c#cccn4)CC3)=CC=C(O)C1(O)C2=O",
                    0.9496089714733176
                ],
                [
                    "CS12(C)=CC=CC(OCCCN3CCC(C(O)(c4cc#ccc4)c4c#cc#cn4)CC3)=CC=C(O)C1(O)C2=O",
                    0.9496089714733176
                ],
                [
                    "CS12(C)=CC=CC(OCCCN3CCC(C(O)(c4c#cccc4)c4ccccn4)CC3)=CC=C(O)C1(O)C2=O",
                    0.9496089714733176
                ],
                [
                    "CS12(C)=CC=CC(OCCCN3CCC(C(O)(c4c#cccc4)c4ccc#cn4)CC3)=CC=C(O)C1(O)C2=O",
                    0.9496089714733176
                ],
                [
                    "CS12(C)=CC=CC(OCCCN3CCC(C(O)(c4c#cccc4)c4cc#ccn4)CC3)=CC=C(O)C1(O)C2=O",
                    0.9496089714733176
                ],
                [
                    "CS12(C)=CC=CC(OCCCN3CCC(C(O)(c4c#cccc4)c4c#cccn4)CC3)=CC=C(O)C1(O)C2=O",
                    0.9496089714733176
                ],
                [
                    "CS12(C)=CC=CC(OCCCN3CCC(C(O)(c4c#cccc4)c4c#cc#cn4)CC3)=CC=C(O)C1(O)C2=O",
                    0.9496089714733176
                ],
                [
                    "CS12(C)=CC=CC(OCCCN3CCC(C(O)(c4c#cc#cc4)c4ccccn4)CC3)=CC=C(O)C1(O)C2=O",
                    0.9496089714733176
                ],
                [
                    "CS12(C)=CC=CC(OCCCN3CCC(C(O)(c4c#cc#cc4)c4ccc#cn4)CC3)=CC=C(O)C1(O)C2=O",
                    0.9496089714733176
                ],
                [
                    "CS12(C)=CC=CC(OCCCN3CCC(C(O)(c4c#cc#cc4)c4cc#ccn4)CC3)=CC=C(O)C1(O)C2=O",
                    0.9496089714733176
                ],
                [
                    "CS12(C)=CC=CC(OCCCN3CCC(C(O)(c4c#cc#cc4)c4c#cccn4)CC3)=CC=C(O)C1(O)C2=O",
                    0.9496089714733176
                ],
                [
                    "CS12(C)=CC=CC(OCCCN3CCC(C(O)(c4c#cc#cc4)c4c#cc#cn4)CC3)=CC=C(O)C1(O)C2=O",
                    0.9496089714733176
                ],
                [
                    "CS12(C)=C(O)C=CC(OCCCN3CCC(C(O)(c4ccccc4)c4ccccn4)CC3)=CC=CC1(O)C2=O",
                    0.9496089714733176
                ],
                [
                    "CS12(C)=C(O)C=CC(OCCCN3CCC(C(O)(c4ccccc4)c4ccc#cn4)CC3)=CC=CC1(O)C2=O",
                    0.9496089714733176
                ],
                [
                    "CS12(C)=C(O)C=CC(OCCCN3CCC(C(O)(c4ccccc4)c4cc#ccn4)CC3)=CC=CC1(O)C2=O",
                    0.9496089714733176
                ],
                [
                    "CS12(C)=C(O)C=CC(OCCCN3CCC(C(O)(c4ccccc4)c4c#cccn4)CC3)=CC=CC1(O)C2=O",
                    0.9496089714733176
                ],
                [
                    "CS12(C)=C(O)C=CC(OCCCN3CCC(C(O)(c4ccccc4)c4c#cc#cn4)CC3)=CC=CC1(O)C2=O",
                    0.9496089714733176
                ],
                [
                    "CS12(C)=C(O)C=CC(OCCCN3CCC(C(O)(c4cc#ccc4)c4ccccn4)CC3)=CC=CC1(O)C2=O",
                    0.9496089714733176
                ],
                [
                    "CS12(C)=C(O)C=CC(OCCCN3CCC(C(O)(c4cc#ccc4)c4ccc#cn4)CC3)=CC=CC1(O)C2=O",
                    0.9496089714733176
                ],
                [
                    "CS12(C)=C(O)C=CC(OCCCN3CCC(C(O)(c4cc#ccc4)c4cc#ccn4)CC3)=CC=CC1(O)C2=O",
                    0.9496089714733176
                ],
                [
                    "CS12(C)=C(O)C=CC(OCCCN3CCC(C(O)(c4cc#ccc4)c4c#cccn4)CC3)=CC=CC1(O)C2=O",
                    0.9496089714733176
                ],
                [
                    "CS12(C)=C(O)C=CC(OCCCN3CCC(C(O)(c4cc#ccc4)c4c#cc#cn4)CC3)=CC=CC1(O)C2=O",
                    0.9496089714733176
                ],
                [
                    "CS12(C)=C(O)C=CC(OCCCN3CCC(C(O)(c4c#cccc4)c4ccccn4)CC3)=CC=CC1(O)C2=O",
                    0.9496089714733176
                ],
                [
                    "CS12(C)=C(O)C=CC(OCCCN3CCC(C(O)(c4c#cccc4)c4ccc#cn4)CC3)=CC=CC1(O)C2=O",
                    0.9496089714733176
                ],
                [
                    "CS12(C)=C(O)C=CC(OCCCN3CCC(C(O)(c4c#cccc4)c4cc#ccn4)CC3)=CC=CC1(O)C2=O",
                    0.9496089714733176
                ],
                [
                    "CS12(C)=C(O)C=CC(OCCCN3CCC(C(O)(c4c#cccc4)c4c#cccn4)CC3)=CC=CC1(O)C2=O",
                    0.9496089714733176
                ],
                [
                    "CS12(C)=C(O)C=CC(OCCCN3CCC(C(O)(c4c#cccc4)c4c#cc#cn4)CC3)=CC=CC1(O)C2=O",
                    0.9496089714733176
                ],
                [
                    "CS12(C)=C(O)C=CC(OCCCN3CCC(C(O)(c4c#cc#cc4)c4ccccn4)CC3)=CC=CC1(O)C2=O",
                    0.9496089714733176
                ],
                [
                    "CS12(C)=C(O)C=CC(OCCCN3CCC(C(O)(c4c#cc#cc4)c4ccc#cn4)CC3)=CC=CC1(O)C2=O",
                    0.9496089714733176
                ],
                [
                    "CS12(C)=C(O)C=CC(OCCCN3CCC(C(O)(c4c#cc#cc4)c4cc#ccn4)CC3)=CC=CC1(O)C2=O",
                    0.9496089714733176
                ],
                [
                    "CS12(C)=C(O)C=CC(OCCCN3CCC(C(O)(c4c#cc#cc4)c4c#cccn4)CC3)=CC=CC1(O)C2=O",
                    0.9496089714733176
                ],
                [
                    "CS12(C)=C(O)C=CC(OCCCN3CCC(C(O)(c4c#cc#cc4)c4c#cc#cn4)CC3)=CC=CC1(O)C2=O",
                    0.9496089714733176
                ],
                [
                    "CS12(C)=C(O)C=CC(OCCCN3CCC(C(O)(C4=CCC=C4)c4c#cc#cc4)CC3)=CC=CC1(O)C2=O",
                    0.9489537714116387
                ],
                [
                    "CS12(C)=C(O)C=CC(OCCCN3CCC(C(O)(C4=CCC=C4)c4cc#ccc4)CC3)=CC=CC1(O)C2=O",
                    0.9489479248622
                ],
                [
                    "CS12(C)=C(O)C=CC(OCCCN3CCC(C(O)(C4=CCC=C4)c4c#cccc4)CC3)=CC=CC1(O)C2=O",
                    0.9489479248622
                ],
                [
                    "C[SH](C)(O)(C(=O)O)c1ccc(OCCCN2CCC(C(O)(c3c#cc#cc3)c3cc#ccn3)CC2)cc1",
                    0.9489004278036174
                ],
                [
                    "C[SH](C)(O)(C(=O)O)c1c#cc(OCCCN2CCC(C(O)(c3cc#ccc3)c3cc#ccn3)CC2)cc1",
                    0.9489004278036174
                ],
                [
                    "C[SH](C)(O)(C(=O)O)c1c#cc(OCCCN2CCC(C(O)(c3c#cccc3)c3cc#ccn3)CC2)cc1",
                    0.9489004278036174
                ],
                [
                    "C[SH](C)(O)(C(=O)O)c1c#cc(OCCCN2CCC(C(O)(c3c#cc#cc3)c3ccccn3)CC2)cc1",
                    0.9489004278036174
                ],
                [
                    "CC12C(=O)[SH]1(O)=CC=CC(OCCCN1CCC(C(O)(C3=CC=CC3)c3c#cc#cc3)CC1)=CC=C2O",
                    0.9488022362005688
                ],
                [
                    "CC12C(=O)[SH]1(C)=CC=CC(OCCCN1CCC(C(O)(C3=CC=CC3O)c3cc#ccc3)CC1)=CC=C2O",
                    0.9486458150401066
                ],
                [
                    "CC12C(=O)[SH]1(C)=CC=CC(OCCCN1CCC(C(O)(C3=CC=CC3O)c3c#cccc3)CC1)=CC=C2O",
                    0.9486458150401066
                ],
                [
                    "CC12C(=O)[SH]1(C)=CC=CC(OCCCN1CCC(C(O)(C3=CC=CC3O)c3ccccc3)CC1)=CC=C2O",
                    0.948617425657817
                ],
                [
                    "CC1(C(=O)O)C2=CC=C(OCCCN3CCC(C(O)(C4=CC=C4)c4cc#ccc4)CC3)C=CC=S21(C)N",
                    0.9485832163349256
                ],
                [
                    "CC1(C(=O)O)C2=CC=C(OCCCN3CCC(C(O)(C4=CC=C4)c4c#cc#cc4)CC3)C=CC=S21(C)N",
                    0.9485832163349256
                ],
                [
                    "CS12(C)=CC=CC(OCCCN3CCC(C(O)(C4=CCC=C4)c4c#cc#cc4)CC3)=CC=C(O)C1(O)C2=O",
                    0.947537835759557
                ],
                [
                    "CS12(C)=CC=CC(OCCCN3CCC(C(O)(C4=CCC=C4)c4cc#ccc4)CC3)=CC=C(O)C1(O)C2=O",
                    0.9475319979337653
                ],
                [
                    "CS12(C)=CC=CC(OCCCN3CCC(C(O)(C4=CCC=C4)c4c#cccc4)CC3)=CC=C(O)C1(O)C2=O",
                    0.9475319979337653
                ],
                [
                    "O=C(O)C1(O)C2=CC=C(OCCCN3CCC(C(O)(C4=CC=C4)c4ccccc4)CC3)C=CC=S21",
                    0.9470878738462137
                ],
                [
                    "O=C(O)C1(O)C2=CC=C(OCCCN3CCC(C(O)(C4=CC=C4)c4cc#ccc4)CC3)C=CC=S21",
                    0.9470878738462137
                ],
                [
                    "O=C(O)C1(O)C2=CC=C(OCCCN3CCC(C(O)(C4=CC=C4)c4c#cccc4)CC3)C=CC=S21",
                    0.9470878738462137
                ],
                [
                    "O=C(O)C1(O)C2=CC=C(OCCCN3CCC(C(O)(C4=CC=C4)c4c#cc#cc4)CC3)C=CC=S21",
                    0.9470878738462137
                ],
                [
                    "CC(O)(C(=O)O)C1=CC=C(OCCCN2CCC(C(O)(C3=CC=C3)c3c#cccc3)CC2)C=CC=[SH]1(C)O",
                    0.9469975020814037
                ],
                [
                    "C[SH]12=CC=CC(OCCCN3CCC(C(O)(C4=CC=C4)c4ccccc4)CC3)=CC=C(O)C1(O)C2=O",
                    0.9463527294351478
                ],
                [
                    "C[SH]12=CC=CC(OCCCN3CCC(C(O)(C4=CC=C4)c4cc#ccc4)CC3)=CC=C(O)C1(O)C2=O",
                    0.9463527294351478
                ],
                [
                    "C[SH]12=CC=CC(OCCCN3CCC(C(O)(C4=CC=C4)c4c#cccc4)CC3)=CC=C(O)C1(O)C2=O",
                    0.9463527294351478
                ],
                [
                    "C[SH]12=C(O)C=CC(OCCCN3CCC(C(O)(C4=CC=C4)c4ccccc4)CC3)=CC=CC1(O)C2=O",
                    0.9463527294351478
                ],
                [
                    "C[SH]12=C(O)C=CC(OCCCN3CCC(C(O)(C4=CC=C4)c4cc#ccc4)CC3)=CC=CC1(O)C2=O",
                    0.9463527294351478
                ],
                [
                    "C[SH]12=C(O)C=CC(OCCCN3CCC(C(O)(C4=CC=C4)c4c#cccc4)CC3)=CC=CC1(O)C2=O",
                    0.9463527294351478
                ]
            ],
            "execution_time": 9.926299333572388,
            "number_scoring_function_calls": 1000,
            "metadata": {
                "top_1": 0.9587846172529974,
                "top_10": 0.9557244867990133,
                "top_100": 0.950171746681083,
                "internal_similarity_max": 0.8641975308641975,
                "internal_similarity_mean": 0.4932077539581987,
                "internal_similarity_histogram_density": [
                    [
                        0.1,
                        0.0,
                        0.19399999999999992,
                        2.2180000000000004,
                        3.5260000000000007,
                        1.5559999999999985,
                        1.5320000000000005,
                        0.6260000000000002,
                        0.24800000000000005,
                        0.0
                    ]
                ],
                "internal_similarity_histogram_bins": [
                    [
                        0.0,
                        0.1,
                        0.2,
                        0.30000000000000004,
                        0.4,
                        0.5,
                        0.6000000000000001,
                        0.7000000000000001,
                        0.8,
                        0.9,
                        1.0
                    ]
                ]
            }
        },
        {
            "benchmark_name": "Ranolazine MPO",
            "score": 0.9357475007977986,
            "optimized_molecules": [
                [
                    "CCC(F)CCCCCCC=CC(C)=C(NC(=O)N(O)CCCN1CC1COc1ccccc1OC)C(C)=CO",
                    0.9366831477282175
                ],
                [
                    "COc1ccccc1OCC1CN1CCCN(O)C(=O)NC(C)=C(C)C=CC=C(O)CCCCCCCCC1=CC1OF",
                    0.9363860720940388
                ],
                [
                    "COc1ccccc1OCC1CN1CCCN(O)C(=O)NC(C)=C(C)C=CC=C(O)CCCCCCCCC1=C(F)O1",
                    0.9361901193003526
                ],
                [
                    "COc1ccccc1OCC1CN1CCCN(O)C(=O)NC(C)=C(C)C=CC=C(O)CCCCCCCCC1=CC1F",
                    0.9360342273703471
                ],
                [
                    "CC=C(C)C(NC(=O)N(O)CCCN1CC1COc1ccccc1OC)=C(C)C=CC=C(O)CCCCCCCF",
                    0.9359191344403676
                ],
                [
                    "CCCC(F)CCCCCC=CC(C)=C(NC(=O)N(O)CCCN1CC1COc1ccccc1OC)C(C)=CO",
                    0.9357811889088595
                ],
                [
                    "COc1ccccc1OCC1CN1CCCN(O)C(=O)NC(C)=C(C)C=CC=C(O)CCCCCCCCOC(C)F",
                    0.9355627321071296
                ],
                [
                    "COc1ccccc1OCC1CN1CCCN(O)C(=O)NC(C)=C(C)C=CC=CCCCCCCC1CC(O)=C1F",
                    0.9355621528525362
                ],
                [
                    "COc1ccccc1OCC1CN1CCCN(O)C(=O)NC(C)=C(C)C=CC=CCCCCCCC1CC(OF)=C1O",
                    0.9354478355202616
                ],
                [
                    "COc1ccccc1OCC1CN1CCCN(O)C(=O)NC(C)=C(C)C=CC=C(O)CCCCCCCCOC(F)Cl",
                    0.9353470836689562
                ],
                [
                    "COc1ccccc1OCC1CN1CCCN(O)C(=O)NC(C)=C(C)C=CC=C(O)CCCCCCCCOC(F)Br",
                    0.9353470836689562
                ],
                [
                    "C=C(F)OCCCCCCCCC(O)=CC=CC(C)=C(C)NC(=O)N(O)CCCN1CC1COc1ccccc1OC",
                    0.9353470836689562
                ],
                [
                    "COC=C(F)CCCCCCCC(O)=CC=CC(C)=C(C)NC(=O)N(O)CCCN1CC1COc1ccccc1OC",
                    0.9352868957508126
                ],
                [
                    "COc1ccccc1OCC1CN1CCCN(O)C(=O)NC(C)=C(C)C=CC=C(O)CCCCCCCC1C=C1OF",
                    0.9352659034720242
                ],
                [
                    "COc1ccccc1OCC1CN1CCCN(O)C(=O)NC(C)=C(C)C=CC=C(O)CCCCCCCCOSF",
                    0.9351334836242396
                ],
                [
                    "COc1ccccc1OCC1CN1CCCN(O)C(=O)NC(C(C)=CO)=C(C)C=CCCCCCCC(Br)CF",
                    0.9351200783922113
                ],
                [
                    "COC=C(F)CCCCCCCCC(O)=CC=CC(C)=C(C)NC(=O)N(O)CCCN1CC1COc1ccccc1OC",
                    0.9351090155398193
                ],
                [
                    "COC=C(F)CCCCCCCCC(O)=CC=CC(C)=C(C)NC(=O)N(O)CCCN1CC1COc1ccc#cc1OC",
                    0.9351090155398193
                ],
                [
                    "COC=C(F)CCCCCCCCC(O)=CC=CC(C)=C(C)NC(=O)N(O)CCCN1CC1COc1c#cccc1OC",
                    0.9351090155398193
                ],
                [
                    "COc1ccccc1OCC1CN1CCCN(O)C(=O)NC(C(C)=CO)=C(C)C=CCCCCCC(F)C1CCC1",
                    0.9350854638442901
                ],
                [
                    "COC(F)=C(O)CCCCCCCC=CC=CC(C)=C(C)NC(=O)N(O)CCCN1CC1COc1ccccc1OC",
                    0.9350732657446494
                ],
                [
                    "COc1ccccc1OC(O)C1CN1CCCN(O)C(=O)NC(C)=C(C)C=CC=C(C)CCCCCCCCC1=C(F)O1",
                    0.9350641685963214
                ],
                [
                    "C=C(CCCCCCCC(O)=CC=CC(C)=C(C)NC(=O)N(O)CCCN1CC1COc1ccccc1OC)OF",
                    0.9350522782607327
                ],
                [
                    "COc1ccccc1OCC1CN1CCCN(O)C(=O)NC(C(C)=CO)=C(C)C=CCCCCCCCCCF",
                    0.9350319563084237
                ],
                [
                    "COc1ccccc1OCC1CN1CCCN(O)C(=O)NC(C)=C(C)C=CC=CCCCCCCC1CC(O)=C1OF",
                    0.9349925188434001
                ],
                [
                    "COc1ccccc1OCC1CN1CCCN(O)C(=O)NC(C)=C(C)C=CC=C(O)CCCCCCCC1C=C1F",
                    0.9349175597901768
                ],
                [
                    "COc1ccccc1OCC1CN1CCCN(O)C(=O)NC(C)=C(C)C=CC=C(O)CCCCCCCCC1=S(F)O1",
                    0.9348953341608836
                ],
                [
                    "COc1ccccc1OCC1CN1CCCN(O)C(=O)NC(C)=C(C)C=CC=C(O)CCCCCCCCC(C)OF",
                    0.9348953341608836
                ],
                [
                    "COc1ccccc1OCC1CN1CCCN(O)C(=O)NC(C)=C(C)C=CC=C(O)CCCCCCCCC(=S)OF",
                    0.9348953341608836
                ],
                [
                    "COc1ccccc1OCC1CN1CCCN(O)C(=O)NC(C)=C(C)C=CC=C(O)CCCCCCCCC(=P)OF",
                    0.9348953341608836
                ],
                [
                    "C=C(CCCCCCCCC(O)=CC=CC(C)=C(C)NC(=O)N(O)CCCN1CC1COc1ccccc1OC)OF",
                    0.9348953341608836
                ],
                [
                    "COc1ccccc1OCC1CN1CCCN(O)C(=O)NC(C(C)=CO)=C(C)C=CCCCCCCC1CC1=CF",
                    0.9348948979081803
                ],
                [
                    "COc1ccccc1OCC1CN1CCCN(O)C(=O)NC(C(C)=CO)=C(C)C=CCCCCCCC(C)CCF",
                    0.9348948979081803
                ],
                [
                    "CCCC(F)CCCCCCC=CC(C)=C(NC(=O)N(O)CCCN1CC1COc1ccccc1OC)C(C)=CO",
                    0.9348948979081803
                ],
                [
                    "C=C(CCCCCCCCC(O)=CC=CC(C)=C(C)NC(=O)N(O)CCCN1CC1COc1ccc#cc1OC)OF",
                    0.9348339455264385
                ],
                [
                    "C=C(CCCCCCCCC(O)=CC=CC(C)=C(C)NC(=O)N(O)CCCN1CC1COc1c#cccc1OC)OF",
                    0.9348339455264385
                ],
                [
                    "COc1ccccc1OCC1CN1CCCN(O)C(=O)NC(C)=C(C)C=CC=C(O)CCCCCCC1CC1=COF",
                    0.9348159317740939
                ],
                [
                    "COc1ccccc1OCC1CN1CCCN(O)C(=O)NC(C)=C(C)C=CC=C(O)CCCCCCCCC1C=C1F",
                    0.9347396578351129
                ],
                [
                    "COc1ccc#cc1OCC1CN1CCCN(O)C(=O)NC(C)=C(C)C=CC=C(O)CCCCCCCCC1C=C1F",
                    0.9347396578351129
                ],
                [
                    "COc1ccccc1OCC1CN1CCCN(O)C(=O)NC(C)=C(C)C=CC=C(O)CCCCCCCCOC=C(C)F",
                    0.9347213791612119
                ],
                [
                    "COc1ccc#cc1OCC1CN1CCCN(O)C(=O)NC(C)=C(C)C=CC=C(O)CCCCCCCCOC=C(C)F",
                    0.9347213791612119
                ],
                [
                    "COc1c#cccc1OCC1CN1CCCN(O)C(=O)NC(C)=C(C)C=CC=C(O)CCCCCCCCOC=C(C)F",
                    0.9347213791612119
                ],
                [
                    "COc1ccccc1OCC1CN1CCCN(O)C(=O)NC(C)=C(C)C=CC=CCCCCCCC1CC1=C(O)F",
                    0.9346978912808898
                ],
                [
                    "C=C(F)CCCCCCCC(O)=CC=CC(C)=C(C)NC(=O)N(O)CCCN1CC1COc1ccccc1OC",
                    0.9346978912808898
                ],
                [
                    "COc1ccccc1OCC1CN1CCCN(O)C(=O)NC(C)=C(C)C=CC=CCCCCCCC1CC1=C(O)OF",
                    0.9345962662849624
                ],
                [
                    "COc1ccccc1OCC1CN1CCCN(O)C(=O)NC(C)=C(C)C=CC=CCCCCCCC1CC1=C(F)OO",
                    0.9345962662849624
                ],
                [
                    "COc1cccc(C)c1OCC1CN1CCCN(O)C(=O)NC(C)=C(C)C=CC=CCCCCCCCC(O)=COF",
                    0.9345592840577173
                ],
                [
                    "COc1ccccc1OCC1CN1CCCN(O)C(=O)NC(C(C)=CO)=C(C)C=CCCCCCCCC(C)F",
                    0.9345552861435912
                ],
                [
                    "COc1ccccc1OCC1CN1CCCN(O)C(=O)NC(C)=C(C)C=CC=C(O)CCCCCCCCC(F)=S",
                    0.9345200060523043
                ],
                [
                    "COc1ccccc1OCC1CN1CCCN(O)C(=O)NC(C)=C(C)C=CC=C(O)CCCCCCCCC(F)=P",
                    0.9345200060523043
                ],
                [
                    "COc1ccccc1OCC1CN1CCCN(O)C(=O)NC(C)=C(C)C=CC=C(O)CCCCCCCCC(C)F",
                    0.9345200060523043
                ],
                [
                    "C=C(F)CCCCCCCCC(O)=CC=CC(C)=C(C)NC(=O)N(O)CCCN1CC1COc1ccccc1OC",
                    0.9345200060523043
                ],
                [
                    "C=C(F)CCCCCCCCC(O)=CC=CC(C)=C(C)NC(=O)N(O)CCCN1CC1COc1ccc#cc1OC",
                    0.9345200060523043
                ],
                [
                    "C=C(F)CCCCCCCCC(O)=CC=CC(C)=C(C)NC(=O)N(O)CCCN1CC1COc1c#cccc1OC",
                    0.9345200060523043
                ],
                [
                    "COc1ccccc1OCC1CN1CCCN(O)C(=O)NC(C)=C(C)C=CC=C(O)CCCCCCC1CC1=CF",
                    0.9344616135147287
                ],
                [
                    "CCC(CF)CCCCCCC=CC(C)=C(NC(=O)N(O)CCCN1CC1COc1ccccc1OC)C(C)=CO",
                    0.9344519246031182
                ],
                [
                    "COc1ccccc1OCC1CN1CCCN(O)C(=O)NC1=C(C)C=C1C(C)=CC=CCCCCCCCC(O)=COF",
                    0.9344399354461201
                ],
                [
                    "COc1ccccc1OCC1CN1CCCN(O)C(=O)NC1=C(C(C)=CC=CCCCCCCCC(O)=COF)C=C1C",
                    0.9344399354461201
                ],
                [
                    "COc1ccccc1OCC1CN1CCCN(O)C(=O)NC(C)=C(C)C=CC=CCCCCCCCC(O)=COF",
                    0.9344287199499668
                ],
                [
                    "CCC(NC(=O)N(O)CCCN1CC1COc1ccccc1OC)=C(C)C=CC=C(O)CCCCCCCCF",
                    0.9343677609342862
                ],
                [
                    "COc1ccccc1OCC1CN1CCCN(O)C(=O)NC(C)=C(C)C=CC=C(O)CCCCCC1CC(=COF)C1",
                    0.9343670404409457
                ],
                [
                    "C=CC=CC(C)=C(NC(=O)N(O)CCCN1CC1COc1ccccc1OC)C(C)=CCCCCCCC(F)CSO",
                    0.934333773574221
                ],
                [
                    "C=CC=CC(C)=C(NC(=O)N(O)CCCN1CC1COc1ccc#cc1OC)C(C)=CCCCCCCC(F)CSO",
                    0.934332636677577
                ],
                [
                    "C=CC=CC(C)=C(NC(=O)N(O)CCCN1CC1COc1c#cccc1OC)C(C)=CCCCCCCC(F)CSO",
                    0.934332636677577
                ],
                [
                    "CC=CC(C)=C(C=CCCCCCCCC(O)=COF)NC(=O)N(O)CCCN1CC1COc1ccccc1OC",
                    0.9343108039405058
                ],
                [
                    "COc1ccccc1OCC1CN1CCCN(O)C(=O)NC(C)=C(C)C=CC=C(O)CCCCCCCCSF",
                    0.934294091319117
                ],
                [
                    "COc1ccccc1OCC1CN1CCCN(O)C(=O)NC(C)=C(C)C=CC=C(O)CCCCCCCCPF",
                    0.934294091319117
                ],
                [
                    "COc1ccccc1OCC1CN1CCCN(O)C(=O)NC(C)=C(C)C=CC=C(O)CCCCCCCCOC(C)=CF",
                    0.9342759554564002
                ],
                [
                    "COc1ccccc1OCC1CN1CCCN(O)C(=O)NC(C)=C(C)C=CC=C(O)CCCCCCCCC=C(C)OF",
                    0.9342759554564002
                ],
                [
                    "COc1ccc#cc1OCC1CN1CCCN(O)C(=O)NC(C)=C(C)C=CC=C(O)CCCCCCCCOC(C)=CF",
                    0.9342759554564002
                ],
                [
                    "COc1ccc#cc1OCC1CN1CCCN(O)C(=O)NC(C)=C(C)C=CC=C(O)CCCCCCCCC=C(C)OF",
                    0.9342759554564002
                ],
                [
                    "COc1c#cccc1OCC1CN1CCCN(O)C(=O)NC(C)=C(C)C=CC=C(O)CCCCCCCCOC(C)=CF",
                    0.9342759554564002
                ],
                [
                    "COc1c#cccc1OCC1CN1CCCN(O)C(=O)NC(C)=C(C)C=CC=C(O)CCCCCCCCC=C(C)OF",
                    0.9342759554564002
                ],
                [
                    "COc1ccccc1OCC1CN1CCCN(O)C(=O)NC(C)=C(C)C=CC=CCCCCCCC1CC(F)=C1O",
                    0.9342357413787974
                ],
                [
                    "COc1ccccc1OCC1CN1CCCN(O)C(=O)NC(C(C)=CO)=C(C)C=CCCCCCC(Br)CCF",
                    0.9342213555103382
                ],
                [
                    "COc1ccccc1OCC1CN1CCCN(O)C(=O)NC(C)=C(C)C=CC=C(O)CCCCCCCC1CC1=COF",
                    0.9342205499139502
                ],
                [
                    "COc1ccccc1OCC1CN1CCCN(O)C(=O)NC(C)=C(C)C=CC=C(O)CCCCCCCC1CC(=CF)O1",
                    0.9342205499139502
                ],
                [
                    "COc1ccccc1OCC1CN1CCCN(O)C(=O)NC(C)=C(C)C=CC=C(O)CCCCCCCC1=CC(OF)C1",
                    0.9342205499139502
                ],
                [
                    "COc1ccccc1OCC1CN1CCCCN(O)C(=O)NC(C)=C(C)C=CC=C(O)CCCCCCC(C)F",
                    0.9341824680558475
                ],
                [
                    "COc1ccccc1OCC1CN1CCCN(O)C(=O)NC(C)=C(C)C=CC=C(O)CCCCCCC(C)CC1=C(F)O1",
                    0.9341655535690425
                ],
                [
                    "COc1ccc#cc1OCC1CN1CCCN(O)C(=O)NC(C)=C(C)C=CC=C(O)CCCCCCCC1CC1=COF",
                    0.9341592055882979
                ],
                [
                    "COc1c#cccc1OCC1CN1CCCN(O)C(=O)NC(C)=C(C)C=CC=C(O)CCCCCCCC1CC1=COF",
                    0.9341592055882979
                ],
                [
                    "COc1c#cc#cc1OCC1CN1CCCN(O)C(=O)NC(C)=C(C)C=CC=C(O)CCCCCCCCC=C(C)OF",
                    0.934153064956204
                ],
                [
                    "CCCC(F)CCCCCCC=CC(C)=C(NC(=O)N(O)CCCN1CC1COc1ccc#cc1OC)C(C)=CO",
                    0.9341525031611863
                ],
                [
                    "CCCC(F)CCCCCCC=CC(C)=C(NC(=O)N(O)CCCN1CC1COc1c#cccc1OC)C(C)=CO",
                    0.9341525031611863
                ],
                [
                    "COc1ccccc1OCC1CN1CCCN(O)C(=O)NC(C)=C(C)C=CC=C(O)CCCCCCCC(C)F",
                    0.9341222900112031
                ],
                [
                    "COc1ccccc1OCC1CN1CCCN(O)C(=O)NC1=C(C)C(=CC=C(O)CCCCCCC(C)CF)C=C1C",
                    0.9341203822679515
                ],
                [
                    "CCC(F)CCCCCCC(O)=CC=C1C=C(C)C(NC(=O)N(O)CCCN2CC2COc2ccccc2OC)=C1C",
                    0.9341203822679515
                ],
                [
                    "C=CC=CC(C)=C(NC(=O)N(O)CCCN1CC1COc1ccccc1OC)C(C)=CCCCCCCC(F)SO",
                    0.9341203822679515
                ],
                [
                    "COc1ccc#cc1OCC1CN1CCCN(O)C(=O)NC(C)=C(C)C=CC=C(O)CCCCCCC(C)CC1=C(F)O1",
                    0.9341042128546505
                ],
                [
                    "COc1c#cccc1OCC1CN1CCCN(O)C(=O)NC(C)=C(C)C=CC=C(O)CCCCCCC(C)CC1=C(F)O1",
                    0.9341042128546505
                ],
                [
                    "COc1ccccc1OCC1CN1CCCN(O)C(=O)NC(C(C)=CO)=C(C)C=CCCCCCCCC(C)CF",
                    0.9340649859514875
                ],
                [
                    "CCC(F)CCCCCCCC=CC(C)=C(NC(=O)N(O)CCCN1CC1COc1ccccc1OC)C(C)=CO",
                    0.9340649859514875
                ],
                [
                    "CCCCC(F)CCCCC(O)=CC=CC(C)=C(C)NC(=O)N(O)CCCN1CC1COc1ccccc1OC",
                    0.934062575248725
                ],
                [
                    "CCC(NC(=O)N(O)CCCN1CC1COc1ccccc1OC)=C(C)C=CC=C(O)CCCCCCCCOC(C)F",
                    0.9340567704664317
                ],
                [
                    "COc1ccccc1OCC1CN1CCCN(O)C(=O)NC(C)=C(C)C=CC=C(O)CCCCC1CCCP1F",
                    0.934011485164454
                ],
                [
                    "COc1ccccc1OCC1CN1CCCN(O)C(=O)NC(C(C)=CO)=C(C)C=CCCCCCC(C)CCCF",
                    0.9340099987644273
                ],
                [
                    "CCCCC(F)CCCCCC=CC(C)=C(NC(=O)N(O)CCCN1CC1COc1ccccc1OC)C(C)=CO",
                    0.9340099987644273
                ],
                [
                    "COc1ccccc1OCC1CN1CCCN(O)C(=O)NC(C)=C(C)C=CC=C(O)CCCCCC1CC(=CF)C1",
                    0.9340067768681899
                ],
                [
                    "COc1ccccc1OCC1CN1CCCN(O)C(=O)NC(C)=C(C)C=CC=C(O)CCCCCCCC(C)=COF",
                    0.9339950968780113
                ]
            ],
            "execution_time": 10.919569253921509,
            "number_scoring_function_calls": 1000,
            "metadata": {
                "top_1": 0.9366831477282175,
                "top_10": 0.9358913693991067,
                "top_100": 0.9346679852660716,
                "internal_similarity_max": 1.0,
                "internal_similarity_mean": 0.6017291959437332,
                "internal_similarity_histogram_density": [
                    [
                        0.1,
                        0.0,
                        0.0,
                        0.17400000000000004,
                        1.7300000000000004,
                        3.2219999999999973,
                        2.224,
                        1.6320000000000003,
                        0.8540000000000002,
                        0.06400000000000002
                    ]
                ],
                "internal_similarity_histogram_bins": [
                    [
                        0.0,
                        0.1,
                        0.2,
                        0.30000000000000004,
                        0.4,
                        0.5,
                        0.6000000000000001,
                        0.7000000000000001,
                        0.8,
                        0.9,
                        1.0
                    ]
                ]
            }
        },
        {
            "benchmark_name": "Perindopril MPO",
            "score": 0.8342041962514091,
            "optimized_molecules": [
                [
                    "CCOC(=O)C(CCc1nc2cc(C)c1[pH]2)NC(C)C(=O)N1C(C(=O)O)CC2CCCCC21",
                    0.8354140689901426
                ],
                [
                    "CCOC(=O)C(CCc1nc2[pH]c1cc2C)NC(C)C(=O)N1C(C(=O)O)CC2CCCCC21",
                    0.8354140689901426
                ],
                [
                    "CCOC(=O)C(CCc1cc2sc1pc2C)NC(C)C(=O)N1C(C(=O)O)CC2CCCCC21",
                    0.8354140689901426
                ],
                [
                    "CCOC(=O)C(CCc1cc2sc1nc2C)NC(C)C(=O)N1C(C(=O)O)CC2CCCCC21",
                    0.8354140689901426
                ],
                [
                    "CCOC(=O)C(CCc1cc2sc1cc2C)NC(C)C(=O)N1C(C(=O)O)CC2CCCCC21",
                    0.8354140689901426
                ],
                [
                    "CCOC(=O)C(CCc1cc2cc(C)c1s2)NC(C)C(=O)N1C(C(=O)O)CC2CCCCC21",
                    0.8354140689901426
                ],
                [
                    "CCOC(=O)C(CCc1cc2cc(C)c1[pH]2)NC(C)C(=O)N1C(C(=O)O)CC2CCCCC21",
                    0.8354140689901426
                ],
                [
                    "CCOC(=O)C(CCc1cc2cc(C)c1[nH]2)NC(C)C(=O)N1C(C(=O)O)CC2CCCCC21",
                    0.8354140689901426
                ],
                [
                    "CCOC(=O)C(CCc1cc2[pH]c1pc2C)NC(C)C(=O)N1C(C(=O)O)CC2CCCCC21",
                    0.8354140689901426
                ],
                [
                    "CCOC(=O)C(CCc1cc2[pH]c1nc2C)NC(C)C(=O)N1C(C(=O)O)CC2CCCCC21",
                    0.8354140689901426
                ],
                [
                    "CCOC(=O)C(CCc1cc2[pH]c1cc2C)NC(C)C(=O)N1C(C(=O)O)CC2CCCCC21",
                    0.8354140689901426
                ],
                [
                    "CCOC(=O)C(CCc1cc2[nH]c1cc2C)NC(C)C(=O)N1C(C(=O)O)CC2CCCCC21",
                    0.8354140689901426
                ],
                [
                    "CCOC(=O)C(CCc1c2c3sc1c(C)c3-2)NC(C)C(=O)N1C(C(=O)O)CC2CCCCC21",
                    0.8354140689901426
                ],
                [
                    "CCOC(=O)C(CCc1c2c3[pH]c1c(C)c3-2)NC(C)C(=O)N1C(C(=O)O)CC2CCCCC21",
                    0.8354140689901426
                ],
                [
                    "CCOC(=O)C(CCc1c2c3[nH]c1c(C)c3-2)NC(C)C(=O)N1C(C(=O)O)CC2CCCCC21",
                    0.8354140689901426
                ],
                [
                    "CCOC(=O)C(CCc1c(C)c2cpc1s2)NC(C)C(=O)N1C(C(=O)O)CC2CCCCC21",
                    0.8354140689901426
                ],
                [
                    "CCOC(=O)C(CCc1c(C)c2cpc1[pH]2)NC(C)C(=O)N1C(C(=O)O)CC2CCCCC21",
                    0.8354140689901426
                ],
                [
                    "CCOC(=O)C(CCc1c(C)c2cnc1s2)NC(C)C(=O)N1C(C(=O)O)CC2CCCCC21",
                    0.8354140689901426
                ],
                [
                    "CCOC(=O)C(CCc1c(C)c2cnc1[pH]2)NC(C)C(=O)N1C(C(=O)O)CC2CCCCC21",
                    0.8354140689901426
                ],
                [
                    "CCOC(=O)C(CCc1c(C)c2ccc1s2)NC(C)C(=O)N1C(C(=O)O)CC2CCCCC21",
                    0.8354140689901426
                ],
                [
                    "CCOC(=O)C(CCc1c(C)c2ccc1[pH]2)NC(C)C(=O)N1C(C(=O)O)CC2CCCCC21",
                    0.8354140689901426
                ],
                [
                    "CCOC(=O)C(CCc1c(C)c2ccc1[nH]2)NC(C)C(=O)N1C(C(=O)O)CC2CCCCC21",
                    0.8354140689901426
                ],
                [
                    "CCOC(=O)C(CCc1nc2ccc1[pH]2)NC(C)C(=O)N1C(C(=O)O)CC2CCCCC21",
                    0.8335087534664907
                ],
                [
                    "CCOC(=O)C(CCc1cc2cpc1s2)NC(C)C(=O)N1C(C(=O)O)CC2CCCCC21",
                    0.8335087534664907
                ],
                [
                    "CCOC(=O)C(CCc1cc2cpc1[pH]2)NC(C)C(=O)N1C(C(=O)O)CC2CCCCC21",
                    0.8335087534664907
                ],
                [
                    "CCOC(=O)C(CCc1cc2cnc1s2)NC(C)C(=O)N1C(C(=O)O)CC2CCCCC21",
                    0.8335087534664907
                ],
                [
                    "CCOC(=O)C(CCc1cc2cnc1[pH]2)NC(C)C(=O)N1C(C(=O)O)CC2CCCCC21",
                    0.8335087534664907
                ],
                [
                    "CCOC(=O)C(CCc1cc2ccc1s2)NC(C)C(=O)N1C(C(=O)O)CC2CCCCC21",
                    0.8335087534664907
                ],
                [
                    "CCOC(=O)C(CCc1cc2ccc1[pH]2)NC(C)C(=O)N1C(C(=O)O)CC2CCCCC21",
                    0.8335087534664907
                ],
                [
                    "CCOC(=O)C(CCc1cc2ccc1[nH]2)NC(C)C(=O)N1C(C(=O)O)CC2CCCCC21",
                    0.8335087534664907
                ],
                [
                    "CCOC(=O)C(CCc1c2c3sc1pc3-2)NC(C)C(=O)N1C(C(=O)O)CC2CCCCC21",
                    0.8335087534664907
                ],
                [
                    "CCOC(=O)C(CCc1c2c3sc1nc3-2)NC(C)C(=O)N1C(C(=O)O)CC2CCCCC21",
                    0.8335087534664907
                ],
                [
                    "CCOC(=O)C(CCc1c2c3sc1cc3-2)NC(C)C(=O)N1C(C(=O)O)CC2CCCCC21",
                    0.8335087534664907
                ],
                [
                    "CCOC(=O)C(CCc1c2c3[pH]c1pc3-2)NC(C)C(=O)N1C(C(=O)O)CC2CCCCC21",
                    0.8335087534664907
                ],
                [
                    "CCOC(=O)C(CCc1c2c3[pH]c1nc3-2)NC(C)C(=O)N1C(C(=O)O)CC2CCCCC21",
                    0.8335087534664907
                ],
                [
                    "CCOC(=O)C(CCc1c2c3[pH]c1cc3-2)NC(C)C(=O)N1C(C(=O)O)CC2CCCCC21",
                    0.8335087534664907
                ],
                [
                    "CCOC(=O)C(CCc1c2c3[nH]c1cc3-2)NC(C)C(=O)N1C(C(=O)O)CC2CCCCC21",
                    0.8335087534664907
                ],
                [
                    "CCOC(=O)C(CCc1nc2cc(CC)c1[pH]2)NC(C)C(=O)N1C(C(=O)O)CC2CCCCC21",
                    0.8329931278350429
                ],
                [
                    "CCOC(=O)C(CCc1nc2[pH]c1cc2CC)NC(C)C(=O)N1C(C(=O)O)CC2CCCCC21",
                    0.8329931278350429
                ],
                [
                    "CCOC(=O)C(CCc1cc2sc1pc2CC)NC(C)C(=O)N1C(C(=O)O)CC2CCCCC21",
                    0.8329931278350429
                ],
                [
                    "CCOC(=O)C(CCc1cc2sc1nc2CC)NC(C)C(=O)N1C(C(=O)O)CC2CCCCC21",
                    0.8329931278350429
                ],
                [
                    "CCOC(=O)C(CCc1cc2sc1cc2CC)NC(C)C(=O)N1C(C(=O)O)CC2CCCCC21",
                    0.8329931278350429
                ],
                [
                    "CCOC(=O)C(CCc1cc2cc(CC)c1s2)NC(C)C(=O)N1C(C(=O)O)CC2CCCCC21",
                    0.8329931278350429
                ],
                [
                    "CCOC(=O)C(CCc1cc2cc(CC)c1[pH]2)NC(C)C(=O)N1C(C(=O)O)CC2CCCCC21",
                    0.8329931278350429
                ],
                [
                    "CCOC(=O)C(CCc1cc2cc(CC)c1[nH]2)NC(C)C(=O)N1C(C(=O)O)CC2CCCCC21",
                    0.8329931278350429
                ],
                [
                    "CCOC(=O)C(CCc1cc2[pH]c1nc2CC)NC(C)C(=O)N1C(C(=O)O)CC2CCCCC21",
                    0.8329931278350429
                ],
                [
                    "CCOC(=O)C(CCc1cc2[pH]c1cc2CC)NC(C)C(=O)N1C(C(=O)O)CC2CCCCC21",
                    0.8329931278350429
                ],
                [
                    "CCOC(=O)C(CCc1cc2[nH]c1cc2CC)NC(C)C(=O)N1C(C(=O)O)CC2CCCCC21",
                    0.8329931278350429
                ],
                [
                    "CCOC(=O)C(CCc1c2c3sc1c(CC)c3-2)NC(C)C(=O)N1C(C(=O)O)CC2CCCCC21",
                    0.8329931278350429
                ],
                [
                    "CCOC(=O)C(CCc1c2c3[pH]c1c(CC)c3-2)NC(C)C(=O)N1C(C(=O)O)CC2CCCCC21",
                    0.8329931278350429
                ],
                [
                    "CCOC(=O)C(CCc1c2c3[nH]c1c(CC)c3-2)NC(C)C(=O)N1C(C(=O)O)CC2CCCCC21",
                    0.8329931278350429
                ],
                [
                    "CCOC(=O)C(CCc1c(CC)c2cpc1s2)NC(C)C(=O)N1C(C(=O)O)CC2CCCCC21",
                    0.8329931278350429
                ],
                [
                    "CCOC(=O)C(CCc1c(CC)c2cpc1[pH]2)NC(C)C(=O)N1C(C(=O)O)CC2CCCCC21",
                    0.8329931278350429
                ],
                [
                    "CCOC(=O)C(CCc1c(CC)c2cnc1s2)NC(C)C(=O)N1C(C(=O)O)CC2CCCCC21",
                    0.8329931278350429
                ],
                [
                    "CCOC(=O)C(CCc1c(CC)c2cnc1[pH]2)NC(C)C(=O)N1C(C(=O)O)CC2CCCCC21",
                    0.8329931278350429
                ],
                [
                    "CCOC(=O)C(CCc1c(CC)c2ccc1s2)NC(C)C(=O)N1C(C(=O)O)CC2CCCCC21",
                    0.8329931278350429
                ],
                [
                    "CCOC(=O)C(CCc1c(CC)c2ccc1[pH]2)NC(C)C(=O)N1C(C(=O)O)CC2CCCCC21",
                    0.8329931278350429
                ],
                [
                    "CCOC(=O)C(CCc1c(CC)c2ccc1[nH]2)NC(C)C(=O)N1C(C(=O)O)CC2CCCCC21",
                    0.8329931278350429
                ],
                [
                    "CCCc1pc2sc1cc2CCC(NC(C)C(=O)N1C(C(=O)O)CC2CCCCC21)C(=O)OCC",
                    0.8306623862918074
                ],
                [
                    "CCCc1nc2[pH]c1cc2CCC(NC(C)C(=O)N1C(C(=O)O)CC2CCCCC21)C(=O)OCC",
                    0.8306623862918074
                ],
                [
                    "CCCc1cc2sc1cc2CCC(NC(C)C(=O)N1C(C(=O)O)CC2CCCCC21)C(=O)OCC",
                    0.8306623862918074
                ],
                [
                    "CCCc1cc2nc(CCC(NC(C)C(=O)N3C(C(=O)O)CC4CCCCC43)C(=O)OCC)c1[pH]2",
                    0.8306623862918074
                ],
                [
                    "CCCc1cc2cc(CCC(NC(C)C(=O)N3C(C(=O)O)CC4CCCCC43)C(=O)OCC)c1s2",
                    0.8306623862918074
                ],
                [
                    "CCCc1cc2cc(CCC(NC(C)C(=O)N3C(C(=O)O)CC4CCCCC43)C(=O)OCC)c1[pH]2",
                    0.8306623862918074
                ],
                [
                    "CCCc1cc2cc(CCC(NC(C)C(=O)N3C(C(=O)O)CC4CCCCC43)C(=O)OCC)c1[nH]2",
                    0.8306623862918074
                ],
                [
                    "CCCc1cc2[pH]c1nc2CCC(NC(C)C(=O)N1C(C(=O)O)CC2CCCCC21)C(=O)OCC",
                    0.8306623862918074
                ],
                [
                    "CCCc1cc2[pH]c1cc2CCC(NC(C)C(=O)N1C(C(=O)O)CC2CCCCC21)C(=O)OCC",
                    0.8306623862918074
                ],
                [
                    "CCCc1cc2[nH]c1cc2CCC(NC(C)C(=O)N1C(C(=O)O)CC2CCCCC21)C(=O)OCC",
                    0.8306623862918074
                ],
                [
                    "CCCc1c2c3sc1c(CCC(NC(C)C(=O)N1C(C(=O)O)CC4CCCCC41)C(=O)OCC)c3-2",
                    0.8306623862918074
                ],
                [
                    "CCCc1c2c3[pH]c1c(CCC(NC(C)C(=O)N1C(C(=O)O)CC4CCCCC41)C(=O)OCC)c3-2",
                    0.8306623862918074
                ],
                [
                    "CCCc1c2c3[nH]c1c(CCC(NC(C)C(=O)N1C(C(=O)O)CC4CCCCC41)C(=O)OCC)c3-2",
                    0.8306623862918074
                ],
                [
                    "CCCc1c(CCC(NC(C)C(=O)N2C(C(=O)O)CC3CCCCC32)C(=O)OCC)c2pcc1s2",
                    0.8306623862918074
                ],
                [
                    "CCCc1c(CCC(NC(C)C(=O)N2C(C(=O)O)CC3CCCCC32)C(=O)OCC)c2pcc1[pH]2",
                    0.8306623862918074
                ],
                [
                    "CCCc1c(CCC(NC(C)C(=O)N2C(C(=O)O)CC3CCCCC32)C(=O)OCC)c2ncc1s2",
                    0.8306623862918074
                ],
                [
                    "CCCc1c(CCC(NC(C)C(=O)N2C(C(=O)O)CC3CCCCC32)C(=O)OCC)c2ncc1[pH]2",
                    0.8306623862918074
                ],
                [
                    "CCCc1c(CCC(NC(C)C(=O)N2C(C(=O)O)CC3CCCCC32)C(=O)OCC)c2ccc1s2",
                    0.8306623862918074
                ],
                [
                    "CCCc1c(CCC(NC(C)C(=O)N2C(C(=O)O)CC3CCCCC32)C(=O)OCC)c2ccc1[pH]2",
                    0.8306623862918074
                ],
                [
                    "CCCc1c(CCC(NC(C)C(=O)N2C(C(=O)O)CC3CCCCC32)C(=O)OCC)c2ccc1[nH]2",
                    0.8306623862918074
                ],
                [
                    "CCOC(=O)C(CCc1nc2[pH]c1c(O)c2C)NC(C)C(=O)N1C(C(=O)O)CC2CCCCC21",
                    0.8268454930564446
                ],
                [
                    "CCOC(=O)C(CCc1cc2sc1c(C)c2S)NC(C)C(=O)N1C(C(=O)O)CC2CCCCC21",
                    0.8268454930564446
                ],
                [
                    "CCOC(=O)C(CCc1cc2[pH]c1c(O)c2C)NC(C)C(=O)N1C(C(=O)O)CC2CCCCC21",
                    0.8268454930564446
                ],
                [
                    "CCOC(=O)C(CCc1cc2[pH]c1c(C)c2P)NC(C)C(=O)N1C(C(=O)O)CC2CCCCC21",
                    0.8268454930564446
                ],
                [
                    "CCOC(=O)C(CCc1cc2[pH]c1c(C)c2O)NC(C)C(=O)N1C(C(=O)O)CC2CCCCC21",
                    0.8268454930564446
                ],
                [
                    "CCOC(=O)C(CCc1c(S)c2[pH]c1pc2C)NC(C)C(=O)N1C(C(=O)O)CC2CCCCC21",
                    0.8268454930564446
                ],
                [
                    "CCOC(=O)C(CCc1c(P)c2cc(C)c1s2)NC(C)C(=O)N1C(C(=O)O)CC2CCCCC21",
                    0.8268454930564446
                ],
                [
                    "CCOC(=O)C(CCc1c(P)c2cc(C)c1[nH]2)NC(C)C(=O)N1C(C(=O)O)CC2CCCCC21",
                    0.8268454930564446
                ],
                [
                    "CCOC(=O)C(CCc1c(P)c2[pH]c1nc2C)NC(C)C(=O)N1C(C(=O)O)CC2CCCCC21",
                    0.8268454930564446
                ],
                [
                    "CCOC(=O)C(CCc1c(F)c2sc1nc2C)NC(C)C(=O)N1C(C(=O)O)CC2CCCCC21",
                    0.8268454930564446
                ],
                [
                    "CCOC(=O)C(CCc1c(C)c2sc1nc2Cl)NC(C)C(=O)N1C(C(=O)O)CC2CCCCC21",
                    0.8268454930564446
                ],
                [
                    "CCOC(=O)C(CCc1c(C)c2sc1cc2F)NC(C)C(=O)N1C(C(=O)O)CC2CCCCC21",
                    0.8268454930564446
                ],
                [
                    "CCOC(=O)C(CCc1c(C)c2cc(P)c1[nH]2)NC(C)C(=O)N1C(C(=O)O)CC2CCCCC21",
                    0.8268454930564446
                ],
                [
                    "CCOC(=O)C(CCc1c(C)c2cc(Cl)c1s2)NC(C)C(=O)N1C(C(=O)O)CC2CCCCC21",
                    0.8268454930564446
                ],
                [
                    "CCOC(=O)C(CCc1c(C)c2[pH]c1pc2S)NC(C)C(=O)N1C(C(=O)O)CC2CCCCC21",
                    0.8268454930564446
                ],
                [
                    "CCOC(=O)C(CCc1c(C)c2[pH]c1nc2P)NC(C)C(=O)N1C(C(=O)O)CC2CCCCC21",
                    0.8268454930564446
                ],
                [
                    "CCOC(=O)C(CCc1c(C)c2[pH]c1cc2P)NC(C)C(=O)N1C(C(=O)O)CC2CCCCC21",
                    0.8268454930564446
                ],
                [
                    "CCOC(=O)C(CCc1c(C)c2[pH]c1cc2Cl)NC(C)C(=O)N1C(C(=O)O)CC2CCCCC21",
                    0.8268454930564446
                ],
                [
                    "CCOC(=O)C(CCc1c(C)c2[nH]c1cc2S)NC(C)C(=O)N1C(C(=O)O)CC2CCCCC21",
                    0.8268454930564446
                ],
                [
                    "CCOC(=O)C(CCc1c(C)c2[nH]c1cc2N)NC(C)C(=O)N1C(C(=O)O)CC2CCCCC21",
                    0.8268454930564446
                ],
                [
                    "CCOC(=O)C(CCc1c(C)c2[nH]c1cc2C)NC(C)C(=O)N1C(C(=O)O)CC2CCCCC21",
                    0.8268454930564446
                ],
                [
                    "CCOC(=O)C(CCc1c(Br)c2cc(C)c1[nH]2)NC(C)C(=O)N1C(C(=O)O)CC2CCCCC21",
                    0.8268454930564446
                ]
            ],
            "execution_time": 5.995422840118408,
            "number_scoring_function_calls": 1000,
            "metadata": {
                "top_1": 0.8354140689901426,
                "top_10": 0.8354140689901426,
                "top_100": 0.8317844507739421,
                "internal_similarity_max": 0.9436619718309859,
                "internal_similarity_mean": 0.6530557728802127,
                "internal_similarity_histogram_density": [
                    [
                        0.1,
                        0.0,
                        0.0,
                        0.0,
                        0.0,
                        1.2339999999999989,
                        6.734000000000002,
                        1.7160000000000004,
                        0.16600000000000004,
                        0.05000000000000001
                    ]
                ],
                "internal_similarity_histogram_bins": [
                    [
                        0.0,
                        0.1,
                        0.2,
                        0.30000000000000004,
                        0.4,
                        0.5,
                        0.6000000000000001,
                        0.7000000000000001,
                        0.8,
                        0.9,
                        1.0
                    ]
                ]
            }
        },
        {
            "benchmark_name": "Amlodipine MPO",
            "score": 0.8393022724024464,
            "optimized_molecules": [
                [
                    "CCOC(=O)C1=C(N)C(c2ccccc2Cl)C(C(=O)OC)=C1CCOCC1=C(C)N1",
                    0.842423539174232
                ],
                [
                    "CCOC(=O)C1=C(CCOCC2=C(C)N2)C(C(=O)OC)=C(N)C1c1ccccc1Cl",
                    0.842423539174232
                ],
                [
                    "CCOC(=O)C1=C(N)C(C(=O)OC)=C(C(=P)CCOCC2=C(C)N2)C1c1ccccc1Cl",
                    0.8416254115301732
                ],
                [
                    "CCOC(=O)C1=C(CCOCC2=C(C)N2)C(C(=O)OC)=C(C(N)=S)C1c1ccccc1Cl",
                    0.8416254115301732
                ],
                [
                    "CCOC(=O)C1=C(CCOCC2=C(C)N2)C(C(=O)OC)=C(C(N)=P)C1c1ccccc1Cl",
                    0.8416254115301732
                ],
                [
                    "CCOC(=O)C1=C(CCOCC2=C(C)N2)C(C(=O)OC)=C(C(=N)N)C1c1ccccc1Cl",
                    0.8416254115301732
                ],
                [
                    "CCOC(=O)C1=C(C(N)=S)C(c2ccccc2Cl)C(C(=O)OC)=C1CCOCC1=C(C)N1",
                    0.8416254115301732
                ],
                [
                    "CCOC(=O)C1=C(C(N)=P)C(c2ccccc2Cl)C(C(=O)OC)=C1CCOCC1=C(C)N1",
                    0.8416254115301732
                ],
                [
                    "CCOC(=O)C1=C(C(=P)CCOCC2=C(C)N2)C(c2ccccc2Cl)C(C(=O)OC)=C1N",
                    0.8416254115301732
                ],
                [
                    "CCOC(=O)C1=C(C(=N)N)C(c2ccccc2Cl)C(C(=O)OC)=C1CCOCC1=C(C)N1",
                    0.8416254115301732
                ],
                [
                    "C=C(N)C1=C(C(=O)OCC)C(CCOCC2=C(C)N2)=C(C(=O)OC)C1c1ccccc1Cl",
                    0.8416254115301732
                ],
                [
                    "C=C(N)C1=C(C(=O)OC)C(CCOCC2=C(C)N2)=C(C(=O)OCC)C1c1ccccc1Cl",
                    0.8416254115301732
                ],
                [
                    "CCOC(=O)C1=C(CN)C(c2ccccc2Cl)C(C(=O)OC)=C1CCOCC1=C(C)N1",
                    0.8397994748121345
                ],
                [
                    "CCOC(=O)C1=C(CCOCC2=C(C)N2)C(C(=O)OC)=C(CN)C1c1ccccc1Cl",
                    0.8397994748121345
                ],
                [
                    "CCOC(=O)C1=C(CN)C(C(=O)OC)=C(C(=P)CCOCC2=C(C)N2)C1c1ccccc1Cl",
                    0.8390957231764807
                ],
                [
                    "CCOC(=O)C1=C(CN)C(C(=O)OC)=C(C(=N)CCOCC2=C(C)N2)C1c1ccccc1Cl",
                    0.8390957231764807
                ],
                [
                    "CCOC(=O)C1=C(CCOCC2=C(C)N2)C(C(=O)OC)=C(C(=S)CN)C1c1ccccc1Cl",
                    0.8390957231764807
                ],
                [
                    "CCOC(=O)C1=C(CCOCC2=C(C)N2)C(C(=O)OC)=C(C(=P)CN)C1c1ccccc1Cl",
                    0.8390957231764807
                ],
                [
                    "CCOC(=O)C1=C(CCOCC2=C(C)N2)C(C(=O)OC)=C(C(=N)CN)C1c1ccccc1Cl",
                    0.8390957231764807
                ],
                [
                    "CCOC(=O)C1=C(C(=S)CN)C(c2ccccc2Cl)C(C(=O)OC)=C1CCOCC1=C(C)N1",
                    0.8390957231764807
                ],
                [
                    "CCOC(=O)C1=C(C(=P)CN)C(c2ccccc2Cl)C(C(=O)OC)=C1CCOCC1=C(C)N1",
                    0.8390957231764807
                ],
                [
                    "CCOC(=O)C1=C(C(=P)CCOCC2=C(C)N2)C(c2ccccc2Cl)C(C(=O)OC)=C1CN",
                    0.8390957231764807
                ],
                [
                    "CCOC(=O)C1=C(C(=N)CN)C(c2ccccc2Cl)C(C(=O)OC)=C1CCOCC1=C(C)N1",
                    0.8390957231764807
                ],
                [
                    "CCOC(=O)C1=C(C(=N)CCOCC2=C(C)N2)C(c2ccccc2Cl)C(C(=O)OC)=C1CN",
                    0.8390957231764807
                ],
                [
                    "C=C(CN)C1=C(C(=O)OCC)C(CCOCC2=C(C)N2)=C(C(=O)OC)C1c1ccccc1Cl",
                    0.8390957231764807
                ],
                [
                    "C=C(CN)C1=C(C(=O)OC)C(CCOCC2=C(C)N2)=C(C(=O)OCC)C1c1ccccc1Cl",
                    0.8390957231764807
                ],
                [
                    "CCOC(=O)C1=C(CCOCC2=C(C)N2)C(C(=O)OC)=C(CCN)C1c1ccccc1Cl",
                    0.8372758970823485
                ],
                [
                    "CCOC(=O)C1=C(CCN)C(c2ccccc2Cl)C(C(=O)OC)=C1CCOCC1=C(C)N1",
                    0.8372758970823485
                ],
                [
                    "CCOC(=O)C1=C(S)C(c2ccccc2Cl)C(C(=O)OC)=C1CCOCC1=C(C)N1",
                    0.8315583934409704
                ],
                [
                    "CCOC(=O)C1=C(P)C(c2ccccc2Cl)C(C(=O)OC)=C1CCOCC1=C(C)N1",
                    0.8315583934409704
                ],
                [
                    "CCOC(=O)C1=C(O)C(c2ccccc2Cl)C(C(=O)OC)=C1CCOCC1=C(C)N1",
                    0.8315583934409704
                ],
                [
                    "CCOC(=O)C1=C(F)C(c2ccccc2Cl)C(C(=O)OC)=C1CCOCC1=C(C)N1",
                    0.8315583934409704
                ],
                [
                    "CCOC(=O)C1=C(Cl)C(c2ccccc2Cl)C(C(=O)OC)=C1CCOCC1=C(C)N1",
                    0.8315583934409704
                ],
                [
                    "CCOC(=O)C1=C(CCOCC2=C(C)N2)C(C(=O)OC)=C(S)C1c1ccccc1Cl",
                    0.8315583934409704
                ],
                [
                    "CCOC(=O)C1=C(CCOCC2=C(C)N2)C(C(=O)OC)=C(P)C1c1ccccc1Cl",
                    0.8315583934409704
                ],
                [
                    "CCOC(=O)C1=C(CCOCC2=C(C)N2)C(C(=O)OC)=C(O)C1c1ccccc1Cl",
                    0.8315583934409704
                ],
                [
                    "CCOC(=O)C1=C(CCOCC2=C(C)N2)C(C(=O)OC)=C(F)C1c1ccccc1Cl",
                    0.8315583934409704
                ],
                [
                    "CCOC(=O)C1=C(CCOCC2=C(C)N2)C(C(=O)OC)=C(Cl)C1c1ccccc1Cl",
                    0.8315583934409704
                ],
                [
                    "CCOC(=O)C1=C(CCOCC2=C(C)N2)C(C(=O)OC)=C(C)C1c1ccccc1Cl",
                    0.8315583934409704
                ],
                [
                    "CCOC(=O)C1=C(CCOCC2=C(C)N2)C(C(=O)OC)=C(Br)C1c1ccccc1Cl",
                    0.8315583934409704
                ],
                [
                    "CCOC(=O)C1=C(C)C(c2ccccc2Cl)C(C(=O)OC)=C1CCOCC1=C(C)N1",
                    0.8315583934409704
                ],
                [
                    "CCOC(=O)C1=C(Br)C(c2ccccc2Cl)C(C(=O)OC)=C1CCOCC1=C(C)N1",
                    0.8315583934409704
                ],
                [
                    "CCOC(=O)C1=C(S)C(C(=O)OC)=C(C(=P)CCOCC2=C(C)N2)C1c1ccccc1Cl",
                    0.8310966547186531
                ],
                [
                    "CCOC(=O)C1=C(P)C(C(=O)OC)=C(C(=P)CCOCC2=C(C)N2)C1c1ccccc1Cl",
                    0.8310966547186531
                ],
                [
                    "CCOC(=O)C1=C(P)C(C(=O)OC)=C(C(=N)CCOCC2=C(C)N2)C1c1ccccc1Cl",
                    0.8310966547186531
                ],
                [
                    "CCOC(=O)C1=C(O)C(C(=O)OC)=C(C(=P)CCOCC2=C(C)N2)C1c1ccccc1Cl",
                    0.8310966547186531
                ],
                [
                    "CCOC(=O)C1=C(O)C(C(=O)OC)=C(C(=N)CCOCC2=C(C)N2)C1c1ccccc1Cl",
                    0.8310966547186531
                ],
                [
                    "CCOC(=O)C1=C(Cl)C(C(=O)OC)=C(C(=P)CCOCC2=C(C)N2)C1c1ccccc1Cl",
                    0.8310966547186531
                ],
                [
                    "CCOC(=O)C1=C(CCOCC2=C(C)N2)C(C(=O)OC)=C(C(P)=S)C1c1ccccc1Cl",
                    0.8310966547186531
                ],
                [
                    "CCOC(=O)C1=C(CCOCC2=C(C)N2)C(C(=O)OC)=C(C(O)=S)C1c1ccccc1Cl",
                    0.8310966547186531
                ],
                [
                    "CCOC(=O)C1=C(CCOCC2=C(C)N2)C(C(=O)OC)=C(C(O)=P)C1c1ccccc1Cl",
                    0.8310966547186531
                ],
                [
                    "CCOC(=O)C1=C(CCOCC2=C(C)N2)C(C(=O)OC)=C(C(F)=P)C1c1ccccc1Cl",
                    0.8310966547186531
                ],
                [
                    "CCOC(=O)C1=C(CCOCC2=C(C)N2)C(C(=O)OC)=C(C(C)=S)C1c1ccccc1Cl",
                    0.8310966547186531
                ],
                [
                    "CCOC(=O)C1=C(CCOCC2=C(C)N2)C(C(=O)OC)=C(C(C)=N)C1c1ccccc1Cl",
                    0.8310966547186531
                ],
                [
                    "CCOC(=O)C1=C(CCOCC2=C(C)N2)C(C(=O)OC)=C(C(=S)S)C1c1ccccc1Cl",
                    0.8310966547186531
                ],
                [
                    "CCOC(=O)C1=C(CCOCC2=C(C)N2)C(C(=O)OC)=C(C(=S)Cl)C1c1ccccc1Cl",
                    0.8310966547186531
                ],
                [
                    "CCOC(=O)C1=C(CCOCC2=C(C)N2)C(C(=O)OC)=C(C(=S)Br)C1c1ccccc1Cl",
                    0.8310966547186531
                ],
                [
                    "CCOC(=O)C1=C(CCOCC2=C(C)N2)C(C(=O)OC)=C(C(=P)S)C1c1ccccc1Cl",
                    0.8310966547186531
                ],
                [
                    "CCOC(=O)C1=C(CCOCC2=C(C)N2)C(C(=O)OC)=C(C(=P)P)C1c1ccccc1Cl",
                    0.8310966547186531
                ],
                [
                    "CCOC(=O)C1=C(CCOCC2=C(C)N2)C(C(=O)OC)=C(C(=P)Cl)C1c1ccccc1Cl",
                    0.8310966547186531
                ],
                [
                    "CCOC(=O)C1=C(CCOCC2=C(C)N2)C(C(=O)OC)=C(C(=P)Br)C1c1ccccc1Cl",
                    0.8310966547186531
                ],
                [
                    "CCOC(=O)C1=C(CCOCC2=C(C)N2)C(C(=O)OC)=C(C(=N)P)C1c1ccccc1Cl",
                    0.8310966547186531
                ],
                [
                    "CCOC(=O)C1=C(CCOCC2=C(C)N2)C(C(=O)OC)=C(C(=N)O)C1c1ccccc1Cl",
                    0.8310966547186531
                ],
                [
                    "CCOC(=O)C1=C(CCOCC2=C(C)N2)C(C(=O)OC)=C(C(=N)F)C1c1ccccc1Cl",
                    0.8310966547186531
                ],
                [
                    "CCOC(=O)C1=C(CCOCC2=C(C)N2)C(C(=O)OC)=C(C(=N)Cl)C1c1ccccc1Cl",
                    0.8310966547186531
                ],
                [
                    "CCOC(=O)C1=C(CCOCC2=C(C)N2)C(C(=O)OC)=C(C(=N)Br)C1c1ccccc1Cl",
                    0.8310966547186531
                ],
                [
                    "CCOC(=O)C1=C(C)C(C(=O)OC)=C(C(=P)CCOCC2=C(C)N2)C1c1ccccc1Cl",
                    0.8310966547186531
                ],
                [
                    "CCOC(=O)C1=C(C)C(C(=O)OC)=C(C(=N)CCOCC2=C(C)N2)C1c1ccccc1Cl",
                    0.8310966547186531
                ],
                [
                    "CCOC(=O)C1=C(C(P)=S)C(c2ccccc2Cl)C(C(=O)OC)=C1CCOCC1=C(C)N1",
                    0.8310966547186531
                ],
                [
                    "CCOC(=O)C1=C(C(O)=P)C(c2ccccc2Cl)C(C(=O)OC)=C1CCOCC1=C(C)N1",
                    0.8310966547186531
                ],
                [
                    "CCOC(=O)C1=C(C(F)=S)C(c2ccccc2Cl)C(C(=O)OC)=C1CCOCC1=C(C)N1",
                    0.8310966547186531
                ],
                [
                    "CCOC(=O)C1=C(C(F)=P)C(c2ccccc2Cl)C(C(=O)OC)=C1CCOCC1=C(C)N1",
                    0.8310966547186531
                ],
                [
                    "CCOC(=O)C1=C(C(C)=P)C(c2ccccc2Cl)C(C(=O)OC)=C1CCOCC1=C(C)N1",
                    0.8310966547186531
                ],
                [
                    "CCOC(=O)C1=C(C(C)=N)C(c2ccccc2Cl)C(C(=O)OC)=C1CCOCC1=C(C)N1",
                    0.8310966547186531
                ],
                [
                    "CCOC(=O)C1=C(C(=S)Cl)C(c2ccccc2Cl)C(C(=O)OC)=C1CCOCC1=C(C)N1",
                    0.8310966547186531
                ],
                [
                    "CCOC(=O)C1=C(C(=S)Br)C(c2ccccc2Cl)C(C(=O)OC)=C1CCOCC1=C(C)N1",
                    0.8310966547186531
                ],
                [
                    "CCOC(=O)C1=C(C(=P)S)C(c2ccccc2Cl)C(C(=O)OC)=C1CCOCC1=C(C)N1",
                    0.8310966547186531
                ],
                [
                    "CCOC(=O)C1=C(C(=P)P)C(c2ccccc2Cl)C(C(=O)OC)=C1CCOCC1=C(C)N1",
                    0.8310966547186531
                ],
                [
                    "CCOC(=O)C1=C(C(=P)Cl)C(c2ccccc2Cl)C(C(=O)OC)=C1CCOCC1=C(C)N1",
                    0.8310966547186531
                ],
                [
                    "CCOC(=O)C1=C(C(=P)CCOCC2=C(C)N2)C(c2ccccc2Cl)C(C(=O)OC)=C1S",
                    0.8310966547186531
                ],
                [
                    "CCOC(=O)C1=C(C(=P)CCOCC2=C(C)N2)C(c2ccccc2Cl)C(C(=O)OC)=C1P",
                    0.8310966547186531
                ],
                [
                    "CCOC(=O)C1=C(C(=P)CCOCC2=C(C)N2)C(c2ccccc2Cl)C(C(=O)OC)=C1O",
                    0.8310966547186531
                ],
                [
                    "CCOC(=O)C1=C(C(=P)CCOCC2=C(C)N2)C(c2ccccc2Cl)C(C(=O)OC)=C1F",
                    0.8310966547186531
                ],
                [
                    "CCOC(=O)C1=C(C(=P)CCOCC2=C(C)N2)C(c2ccccc2Cl)C(C(=O)OC)=C1Cl",
                    0.8310966547186531
                ],
                [
                    "CCOC(=O)C1=C(C(=P)CCOCC2=C(C)N2)C(c2ccccc2Cl)C(C(=O)OC)=C1C",
                    0.8310966547186531
                ],
                [
                    "CCOC(=O)C1=C(C(=P)CCOCC2=C(C)N2)C(c2ccccc2Cl)C(C(=O)OC)=C1Br",
                    0.8310966547186531
                ],
                [
                    "CCOC(=O)C1=C(C(=P)Br)C(c2ccccc2Cl)C(C(=O)OC)=C1CCOCC1=C(C)N1",
                    0.8310966547186531
                ],
                [
                    "CCOC(=O)C1=C(C(=N)S)C(c2ccccc2Cl)C(C(=O)OC)=C1CCOCC1=C(C)N1",
                    0.8310966547186531
                ],
                [
                    "CCOC(=O)C1=C(C(=N)P)C(c2ccccc2Cl)C(C(=O)OC)=C1CCOCC1=C(C)N1",
                    0.8310966547186531
                ],
                [
                    "CCOC(=O)C1=C(C(=N)O)C(c2ccccc2Cl)C(C(=O)OC)=C1CCOCC1=C(C)N1",
                    0.8310966547186531
                ],
                [
                    "CCOC(=O)C1=C(C(=N)F)C(c2ccccc2Cl)C(C(=O)OC)=C1CCOCC1=C(C)N1",
                    0.8310966547186531
                ],
                [
                    "CCOC(=O)C1=C(C(=N)Cl)C(c2ccccc2Cl)C(C(=O)OC)=C1CCOCC1=C(C)N1",
                    0.8310966547186531
                ],
                [
                    "CCOC(=O)C1=C(C(=N)CCOCC2=C(C)N2)C(c2ccccc2Cl)C(C(=O)OC)=C1C",
                    0.8310966547186531
                ],
                [
                    "CCOC(=O)C1=C(C(=N)Br)C(c2ccccc2Cl)C(C(=O)OC)=C1CCOCC1=C(C)N1",
                    0.8310966547186531
                ],
                [
                    "C=C(S)C1=C(C(=O)OC)C(CCOCC2=C(C)N2)=C(C(=O)OCC)C1c1ccccc1Cl",
                    0.8310966547186531
                ],
                [
                    "C=C(P)C1=C(C(=O)OC)C(CCOCC2=C(C)N2)=C(C(=O)OCC)C1c1ccccc1Cl",
                    0.8310966547186531
                ],
                [
                    "C=C(O)C1=C(C(=O)OC)C(CCOCC2=C(C)N2)=C(C(=O)OCC)C1c1ccccc1Cl",
                    0.8310966547186531
                ],
                [
                    "C=C(Cl)C1=C(C(=O)OCC)C(CCOCC2=C(C)N2)=C(C(=O)OC)C1c1ccccc1Cl",
                    0.8310966547186531
                ],
                [
                    "C=C(Cl)C1=C(C(=O)OC)C(CCOCC2=C(C)N2)=C(C(=O)OCC)C1c1ccccc1Cl",
                    0.8310966547186531
                ],
                [
                    "C=C(Br)C1=C(C(=O)OCC)C(CCOCC2=C(C)N2)=C(C(=O)OC)C1c1ccccc1Cl",
                    0.8310966547186531
                ]
            ],
            "execution_time": 7.089113235473633,
            "number_scoring_function_calls": 1000,
            "metadata": {
                "top_1": 0.842423539174232,
                "top_10": 0.841785037058985,
                "top_100": 0.8336982409741222,
                "internal_similarity_max": 0.9464285714285714,
                "internal_similarity_mean": 0.7251008964476412,
                "internal_similarity_histogram_density": [
                    [
                        0.1,
                        0.0,
                        0.0,
                        0.0,
                        0.0,
                        0.5379999999999996,
                        2.928000000000001,
                        4.104000000000001,
                        2.244,
                        0.08600000000000002
                    ]
                ],
                "internal_similarity_histogram_bins": [
                    [
                        0.0,
                        0.1,
                        0.2,
                        0.30000000000000004,
                        0.4,
                        0.5,
                        0.6000000000000001,
                        0.7000000000000001,
                        0.8,
                        0.9,
                        1.0
                    ]
                ]
            }
        },
        {
            "benchmark_name": "Sitagliptin MPO",
            "score": 0.9431185062139013,
            "optimized_molecules": [
                [
                    "CC=C=NC1C(F)C(F)C(F)C(F)C(Br)C#CC(C=O)C12NC2(F)NN=CF",
                    0.943118506213901
                ],
                [
                    "CC=C=NC1C(F)C(F)(F)C(F)C(F)C(Br)C#CC1(C=O)C1NC1NN=CF",
                    0.943118506213901
                ],
                [
                    "CC=C=NC1C(F)C(F)(Br)C(F)C(F)C(F)C#CC1(C=O)C1NC1NN=CF",
                    0.943118506213901
                ],
                [
                    "CC=C=NC1C(F)C#CC(F)C(F)C(F)C(F)C1(C=O)C1NC1(Br)NN=CF",
                    0.943118506213901
                ],
                [
                    "CC=C=NC1C(F)C#CC(F)C(F)C(Br)C(F)(C=O)C1C1NC1(F)NN=CF",
                    0.943118506213901
                ],
                [
                    "CC=C=NC1C(F)C#CC(F)C(F)(C=O)C(F)C(F)C1C1NC1(Br)NN=CF",
                    0.943118506213901
                ],
                [
                    "CC=C=NC1C(F)C#CC(F)(C=O)C(F)C(Br)C(F)C1C1(F)NC1NN=CF",
                    0.943118506213901
                ],
                [
                    "CC=C=NC1C(F)C#CC(F)(Br)C(F)C(F)C(F)C1(C=O)C1NC1NN=CF",
                    0.943118506213901
                ],
                [
                    "CC=C=NC1C(F)C#CC(Br)C(F)C(F)C(F)(C=O)C1C1(F)NC1NN=CF",
                    0.943118506213901
                ],
                [
                    "CC=C=NC1C(F)C#CC(Br)C(F)C(F)(C=O)C(F)C1C1(F)NC1NN=CF",
                    0.943118506213901
                ],
                [
                    "CC=C=NC1C(F)C#CC(Br)C(F)(F)C(F)(C=O)C(F)C1C1NC1NN=CF",
                    0.943118506213901
                ],
                [
                    "CC=C=NC1C(F)(Br)C#CC(F)C(F)C(F)C(C=O)C1(F)C1NC1NN=CF",
                    0.943118506213901
                ],
                [
                    "CC=C=NC1C(C=O)C#CC(F)C(F)C(F)C(F)C1(F)C1(Br)NC1NN=CF",
                    0.943118506213901
                ],
                [
                    "CC=C=NC1C(C#CF)C(F)C(F)(C=O)C(F)C(Br)C1(F)C1NC1NN=CF",
                    0.943118506213901
                ],
                [
                    "CC=C=NC1C(C#CF)(C=O)C(F)C(F)C(Br)C(F)C1(F)C1NC1NN=CF",
                    0.943118506213901
                ],
                [
                    "CC=C=NC1C(C#CC=O)C(F)C(F)C(NN=CF)C(F)(Br)C2NC2C1(F)F",
                    0.943118506213901
                ],
                [
                    "CC=C=NC1C(C#CC=O)C(F)C(F)C(NN=CF)C(Br)C2(F)NC2C1(F)F",
                    0.943118506213901
                ],
                [
                    "CC=C=NC1C(C#CC=O)C(F)C(F)C(F)C(Br)(C2NC2(F)NN=CF)C1F",
                    0.943118506213901
                ],
                [
                    "CC=C=NC1C(C#CC=O)C(F)C(F)C(F)(F)C(Br)C2(NC2NN=CF)C1F",
                    0.943118506213901
                ],
                [
                    "CC=C=NC1C(C#CC=O)C(F)C(F)C(F)(F)C(Br)C1(F)C1NC1NN=CF",
                    0.943118506213901
                ],
                [
                    "CC=C=NC1C(C#CC=O)C(F)C(F)C(Br)C(F)C1(F)C1(F)NC1NN=CF",
                    0.943118506213901
                ],
                [
                    "CC=C=NC1C(C#CC=O)C(F)C(F)(F)C(F)C(Br)C2(NC2NN=CF)C1F",
                    0.943118506213901
                ],
                [
                    "CC=C=NC1C(C#CC=O)C(F)(F)C(F)C(NN=CF)C(Br)C2NC2(F)C1F",
                    0.943118506213901
                ],
                [
                    "CC=C=NC1C(C#CC=O)C(F)(F)C(F)C(F)C(Br)C1(F)C1NC1NN=CF",
                    0.943118506213901
                ],
                [
                    "CC=C=NC1C(C#CC=O)C(F)(Br)C(F)C(F)C(F)C1(F)C1NC1NN=CF",
                    0.943118506213901
                ],
                [
                    "CC=C=NC1C(C#CC=O)C(Br)C(F)C(F)C(F)C1(F)C1NC1(F)NN=CF",
                    0.943118506213901
                ],
                [
                    "CC=C=NC1C(C#CBr)C(F)C(F)(C=O)C(F)C(F)C1(F)C1NC1NN=CF",
                    0.943118506213901
                ],
                [
                    "CC=C=NC1C(Br)C#CC(F)C(F)C(F)C(C=O)C1(F)C1(F)NC1NN=CF",
                    0.943118506213901
                ],
                [
                    "CC=C=NC1C(Br)C#CC(F)(F)C(F)C(F)C(F)C1(C=O)C1NC1NN=CF",
                    0.943118506213901
                ],
                [
                    "CC=C=NC1C#CC(F)C(F)C(F)C(F)C(Br)C1(C=O)C1(F)NC1NN=CF",
                    0.943118506213901
                ],
                [
                    "CC=C=NC1C#CC(F)C(F)C(F)C(Br)C(F)C1(C=O)C1(F)NC1NN=CF",
                    0.943118506213901
                ],
                [
                    "CC=C=NC1C#CC(F)C(F)C(Br)C(C=O)C(F)C1(F)C1(F)NC1NN=CF",
                    0.943118506213901
                ],
                [
                    "CC=C=NC1C#CC(F)(C=O)C(F)C(F)C(F)C(F)(Br)C1C1NC1NN=CF",
                    0.943118506213901
                ],
                [
                    "CC=C=NC1(F)C(F)C(F)C(F)C(F)C(Br)C#CC1(C=O)C1NC1NN=CF",
                    0.943118506213901
                ],
                [
                    "CC=C=NC1(F)C(F)C(F)C(F)C(F)C(Br)C#CC(C=O)C12NC2NN=CF",
                    0.943118506213901
                ],
                [
                    "CC=C=NC1(F)C(F)C#CC(F)C(Br)C(F)C(F)(C=O)C1C1NC1NN=CF",
                    0.943118506213901
                ],
                [
                    "CC=C=NC1(F)C(C#CC=O)C(F)C(F)C(Br)C(F)C(F)C2(NN=CF)NC12",
                    0.943118506213901
                ],
                [
                    "CC=C=NC1(C=O)C2NC2C(F)C(F)C(NN=CF)C(Br)C(F)(F)C1C#CF",
                    0.943118506213901
                ],
                [
                    "CC=C=NC1(C=O)C(F)C#CC(F)C(F)C(F)C(Br)C1C1(F)NC1NN=CF",
                    0.943118506213901
                ],
                [
                    "CC=C=NC1(C=O)C(F)C#CC(Br)C(C2NC2NN=CF)C(F)C(F)(F)C1F",
                    0.943118506213901
                ],
                [
                    "CC=C=NC1(C=O)C(C2NC2NN=CF)C(F)C(F)C(Br)C(F)C#CC1(F)F",
                    0.943118506213901
                ],
                [
                    "CC=C=NC1(C=O)C(C2NC2NN=CF)C(F)C(Br)C(F)C(F)C#CC1(F)F",
                    0.943118506213901
                ],
                [
                    "CC=C=NC1(C=O)C(C#CF)C(F)C(F)C(NN=CF)C(F)C(F)C2NC21Br",
                    0.943118506213901
                ],
                [
                    "CC=C=NC1(C=O)C(C#CF)C(F)C(F)C(F)C(Br)C2(NC2NN=CF)C1F",
                    0.943118506213901
                ],
                [
                    "CC=C=NC1(C=O)C(C#CF)C(F)C(F)C(F)C(Br)C1(F)C1NC1NN=CF",
                    0.943118506213901
                ],
                [
                    "CC=C=NC1(C=O)C(C#CF)C(F)C(F)C(Br)(NN=CF)C(F)C(F)C2NC21",
                    0.943118506213901
                ],
                [
                    "CC=C=NC1(C=O)C(Br)C#CC(F)C(F)C(F)(F)C(F)C1C1NC1NN=CF",
                    0.943118506213901
                ],
                [
                    "CC=C=NC1(C=O)C#CC(F)C(F)C(F)(F)C(Br)C(F)C1C1NC1NN=CF",
                    0.943118506213901
                ],
                [
                    "CC=C=NC1(C=O)C#CC(F)C(F)(F)C(F)C(Br)C(F)C1C1NC1NN=CF",
                    0.943118506213901
                ],
                [
                    "CC=C=NC1(C=O)C#CC(F)(F)C(F)C(F)C(F)C(Br)C1C1NC1NN=CF",
                    0.943118506213901
                ],
                [
                    "CC=C=NC1(Br)C(F)C#CC(F)C(F)C(F)C(C=O)C1(F)C1NC1NN=CF",
                    0.943118506213901
                ],
                [
                    "CC=C=NC1(Br)C(C#CC=O)C(F)C(F)C(NN=CF)C(F)C2NC2(F)C1F",
                    0.943118506213901
                ],
                [
                    "CC=C=NC1(Br)C#CC(F)C(F)C(F)C(F)C(F)C1C1(C=O)NC1NN=CF",
                    0.943118506213901
                ],
                [
                    "CC1C(F)C(C=O)(N=C=CF)C(F)C#CC(Br)C(F)C1(F)C1NC1NN=CF",
                    0.943118506213901
                ],
                [
                    "CC1(N=C=CF)C(F)C#CC(Br)C(F)(C=O)C(F)C(F)C1C1NC1NN=CF",
                    0.943118506213901
                ],
                [
                    "CC1(N=C=CF)C(F)C#CC(Br)C(C=O)(C2NC2NN=CF)C(F)C(F)C1F",
                    0.943118506213901
                ],
                [
                    "CC1(N=C=CBr)C#CC(F)C(F)C(F)C(C=O)C(F)C1(F)C1NC1NN=CF",
                    0.943118506213901
                ],
                [
                    "CC1(F)C2NC2C(F)C(F)C(F)C(Br)C(C#CF)C1(C=O)NC=C=NN=CF",
                    0.943118506213901
                ],
                [
                    "CC1(F)C2NC2C(F)C(F)C(F)C(Br)C(C#CF)C1(C=O)N=C=CNN=CF",
                    0.943118506213901
                ],
                [
                    "CC1(F)C(F)C(F)C(N=C=CF)C(F)C#CC(Br)C1(C=O)C1NC1NN=CF",
                    0.943118506213901
                ],
                [
                    "CC1(F)C(F)C(F)C(F)C(C#CC=O)C(N=C=CC2NC2NN=CF)C1(F)Br",
                    0.943118506213901
                ],
                [
                    "CC1(F)C(F)C(F)C(C#CC=O)C(N=C=CBr)(C2NC2NN=CF)C(F)C1F",
                    0.943118506213901
                ],
                [
                    "CC1(F)C(F)C(Br)C(F)C(F)C(C#CC=O)C1(N=C=CF)C1NC1NN=CF",
                    0.943118506213901
                ],
                [
                    "CC1(F)C(F)C(Br)C#CC(C=O)C(N=C=CF)C(F)(C2NC2NN=CF)C1F",
                    0.943118506213901
                ],
                [
                    "CC1(F)C(C#CC=O)C(N=C=CC2NC2NN=CF)C(F)C(F)C(F)(Br)C1F",
                    0.943118506213901
                ],
                [
                    "CC1(C=O)C#CC(Br)C(F)C(F)C(F)C(F)(C2NC2NN=CF)C1N=C=CF",
                    0.943118506213901
                ],
                [
                    "CC1(C=C=NC2C(F)C(F)C(F)C(F)(Br)C(F)C2C#CC=O)NC1NN=CF",
                    0.943118506213901
                ],
                [
                    "CC1(C=C=NC2C(F)C(F)C(Br)C(C=O)C(F)C2(F)C#CF)NC1NN=CF",
                    0.943118506213901
                ],
                [
                    "CC1(C=C=NC2C(C#CC=O)C(F)C(F)C(Br)C(F)(F)C2F)NC1NN=CF",
                    0.943118506213901
                ],
                [
                    "CC1(C=C=NC2(F)C(F)C(F)C(Br)C(F)C(F)C2C#CC=O)NC1NN=CF",
                    0.943118506213901
                ],
                [
                    "CC1(C2NC2(C=O)NN=CF)C(F)C(F)C(F)C(Br)C#CC(F)C1N=C=CF",
                    0.943118506213901
                ],
                [
                    "CC1(C2C(Br)C(F)C(F)C(F)C(F)(C#CF)C2N=C=CC=O)NC1NN=CF",
                    0.943118506213901
                ],
                [
                    "CC1(C#CC=O)C(N=C=CC2NC2NN=CF)C(F)C(F)C(Br)C(F)C1(F)F",
                    0.943118506213901
                ],
                [
                    "CC1(C#CC=O)C(F)C(F)C(F)C(F)C(F)C1(N=C=CBr)C1NC1NN=CF",
                    0.943118506213901
                ],
                [
                    "CC1(Br)C(F)C(F)C(C#CC=O)C(N=C=CF)C(F)(C2NC2NN=CF)C1F",
                    0.943118506213901
                ],
                [
                    "CC1(Br)C#CC(F)(C=O)C(N=C=CF)C(C2NC2NN=CF)C(F)C(F)C1F",
                    0.943118506213901
                ],
                [
                    "CC#CC1C2NC2C(C=O)(N=C=CF)C(F)C(NN=CF)C(Br)C(F)C1(F)F",
                    0.943118506213901
                ],
                [
                    "CC#CC1C(N=C=CNN=CBr)C(F)(C=O)C2NC2C(F)C(F)C(F)C1(F)F",
                    0.943118506213901
                ],
                [
                    "CC#CC1C(N=C=CF)C(F)C(F)C(F)(C=O)C(F)C(Br)C2NC12NN=CF",
                    0.943118506213901
                ],
                [
                    "CC#CC1C(F)C(F)C(F)C(F)C2NC2C(F)(C=O)C1(F)N=C=CNN=CBr",
                    0.943118506213901
                ],
                [
                    "CC#CC1C(F)C(F)C(F)C(F)C2(F)NC2C(Br)C1(C=O)N=C=CNN=CF",
                    0.943118506213901
                ],
                [
                    "CC#CC1C(F)C(F)C(F)C(F)(C=O)C2NC2(F)C(Br)C1N=C=CNN=CF",
                    0.943118506213901
                ],
                [
                    "CC#CC1C(F)C(F)C(F)C(F)(C=O)C2NC2(Br)C(F)C1N=C=CNN=CF",
                    0.943118506213901
                ],
                [
                    "CC#CC1C(F)C(F)C(F)C(F)(C=O)C(F)C2(NC2NN=CF)C1N=C=CBr",
                    0.943118506213901
                ],
                [
                    "CC#CC1C(F)C(F)C(F)C(Br)C2(F)NC2C(F)C1(C=O)N=C=CNN=CF",
                    0.943118506213901
                ],
                [
                    "CC#CC1C(F)C(F)C(F)(F)C(Br)C(F)C(N=C=CC=O)C12NC2NN=CF",
                    0.943118506213901
                ],
                [
                    "CC#CC1C(F)C(F)C(Br)C(F)(NN=CF)C(F)C(C=O)(N=C=CF)C2NC12",
                    0.943118506213901
                ],
                [
                    "CC#CC1C(F)C(F)(C=O)C(F)C(F)C(F)C2NC2(NN=CF)C1N=C=CBr",
                    0.943118506213901
                ],
                [
                    "CC#CC1C(F)C(F)(C=O)C(F)C(F)C(F)(C2NC2NN=CF)C1N=C=CBr",
                    0.943118506213901
                ],
                [
                    "CC#CC1C(F)C(Br)C(F)C(F)C2(F)NC2C(F)C1(C=O)N=C=CNN=CF",
                    0.943118506213901
                ],
                [
                    "CC#CC1C(F)C(Br)C(F)C(F)(C=O)C2NC2C(F)C1(F)N=C=CNN=CF",
                    0.943118506213901
                ],
                [
                    "CC#CC1C(F)(C=O)C(F)C(F)C(Br)C(F)C1(N=C=CF)C1NC1NN=CF",
                    0.943118506213901
                ],
                [
                    "CC#CC1C(F)(Br)C(F)C(F)C(F)C(F)C(N=C=CC=O)C12NC2NN=CF",
                    0.943118506213901
                ],
                [
                    "CC#CC1C(C=O)(N=C=CF)C(F)C(F)C(F)C(F)C1(Br)C1NC1NN=CF",
                    0.943118506213901
                ],
                [
                    "CC#CC1(F)C(F)C(F)C(F)C(C=O)C2(Br)NC2C(F)C1N=C=CNN=CF",
                    0.943118506213901
                ],
                [
                    "CC#CC1(F)C(F)C(F)C(C=O)C(F)C(F)C1N=C=CC1NC1(Br)NN=CF",
                    0.943118506213901
                ],
                [
                    "CC#CC1(F)C(F)C(F)C(C=O)C(F)C(Br)(C2NC2NN=CF)C1N=C=CF",
                    0.943118506213901
                ],
                [
                    "CC#CC1(F)C(Br)C(F)C(F)C(F)C(C2NC2C=O)C1(N=C=CF)NN=CF",
                    0.943118506213901
                ],
                [
                    "CC#CC1(F)C(Br)C(F)C(F)C(F)C(C2NC2(C=O)NN=CF)C1N=C=CF",
                    0.943118506213901
                ],
                [
                    "CC#CC1(C=O)C(Br)C(F)C(F)C(F)C(F)(C2NC2NN=CF)C1N=C=CF",
                    0.943118506213901
                ]
            ],
            "execution_time": 10.64252519607544,
            "number_scoring_function_calls": 1000,
            "metadata": {
                "top_1": 0.943118506213901,
                "top_10": 0.9431185062139009,
                "top_100": 0.9431185062139019,
                "internal_similarity_max": 0.8793103448275862,
                "internal_similarity_mean": 0.3451988138308413,
                "internal_similarity_histogram_density": [
                    [
                        0.1,
                        0.008,
                        2.961999999999999,
                        4.7540000000000004,
                        1.6680000000000004,
                        0.41999999999999965,
                        0.05800000000000001,
                        0.026000000000000006,
                        0.004000000000000001,
                        0.0
                    ]
                ],
                "internal_similarity_histogram_bins": [
                    [
                        0.0,
                        0.1,
                        0.2,
                        0.30000000000000004,
                        0.4,
                        0.5,
                        0.6000000000000001,
                        0.7000000000000001,
                        0.8,
                        0.9,
                        1.0
                    ]
                ]
            }
        },
        {
            "benchmark_name": "Zaleplon MPO",
            "score": 0.790541731151123,
            "optimized_molecules": [
                [
                    "CCN(C(C)=O)c1cccc(-c2ccnc3c(C#CC=O)cnn23)c1",
                    0.803969143692053
                ],
                [
                    "CCN(C(C)=O)c1cccc(-c2ccnc3c(C#CPO)cnn23)c1",
                    0.793982078592347
                ],
                [
                    "CCN(C(C)=O)c1cccc(-c2ccnc3c(C#COP)cnn23)c1",
                    0.793982078592347
                ],
                [
                    "CCN(C(C)=O)c1cccc(-c2ccnc3c(C#CCF)cnn23)c1",
                    0.793982078592347
                ],
                [
                    "CCN(C(C)=O)c1cccc(-c2ccnc3c(C#CCCl)cnn23)c1",
                    0.793982078592347
                ],
                [
                    "CCN(C(C)=O)c1cccc(-c2ccnc3c(C#CCBr)cnn23)c1",
                    0.793982078592347
                ],
                [
                    "CCN(C(C)=O)c1cccc(-c2ccnc3c(C#CC=P)cnn23)c1",
                    0.793982078592347
                ],
                [
                    "C=PC#Cc1cnn2c(-c3cccc(N(CC)C(C)=O)c3)ccnc12",
                    0.793982078592347
                ],
                [
                    "CCN(C(C)=O)c1cccc(-c2ccnc3c(C#CC(O)F)cnn23)c1",
                    0.7935949136575051
                ],
                [
                    "CCN(C(C)=O)c1cccc(-c2ccnc3c(C#CC(O)Cl)cnn23)c1",
                    0.7935949136575051
                ],
                [
                    "CCN(C(C)=O)c1cccc(-c2ccnc3c(C#CC(O)Br)cnn23)c1",
                    0.7935949136575051
                ],
                [
                    "CCN(C(C)=O)c1cccc(-c2ccnc3c(C#CC(O)=P)cnn23)c1",
                    0.7935949136575051
                ],
                [
                    "CCN(C(C)=O)c1cccc(-c2ccnc3c(C#CC(=O)P)cnn23)c1",
                    0.7935949136575051
                ],
                [
                    "CCN(C(C)=O)c1cccc(-c2ccnc3c(C#CPC=O)cnn23)c1",
                    0.7885561648497321
                ],
                [
                    "CCN(C(C)=O)c1cccc(-c2ccnc3c(C#CP=CO)cnn23)c1",
                    0.7885561648497321
                ],
                [
                    "CCN(C(C)=O)c1cccc(-c2ccnc3c(C#CP4CO4)cnn23)c1",
                    0.7885561648497321
                ],
                [
                    "CCN(C(C)=O)c1cccc(-c2ccnc3c(C#COCF)cnn23)c1",
                    0.7885561648497321
                ],
                [
                    "CCN(C(C)=O)c1cccc(-c2ccnc3c(C#COCCl)cnn23)c1",
                    0.7885561648497321
                ],
                [
                    "CCN(C(C)=O)c1cccc(-c2ccnc3c(C#COCBr)cnn23)c1",
                    0.7885561648497321
                ],
                [
                    "CCN(C(C)=O)c1cccc(-c2ccnc3c(C#CCP=O)cnn23)c1",
                    0.7885561648497321
                ],
                [
                    "CCN(C(C)=O)c1cccc(-c2ccnc3c(C#CCOF)cnn23)c1",
                    0.7885561648497321
                ],
                [
                    "CCN(C(C)=O)c1cccc(-c2ccnc3c(C#CCOCl)cnn23)c1",
                    0.7885561648497321
                ],
                [
                    "CCN(C(C)=O)c1cccc(-c2ccnc3c(C#CCOBr)cnn23)c1",
                    0.7885561648497321
                ],
                [
                    "CCN(C(C)=O)c1cccc(-c2ccnc3c(C#CC=PO)cnn23)c1",
                    0.7885561648497321
                ],
                [
                    "CCN(C(C)=O)c1cccc(-c2ccnc3c(C#CC4OP4)cnn23)c1",
                    0.7885561648497321
                ],
                [
                    "CCN(C(C)=O)c1cccc(-c2ccnc3c(C#CC(O)=S)cnn23)c1",
                    0.7837367193130107
                ],
                [
                    "CCN(C(C)=O)c1cccc(-c2ccnc3c(C#CC(=O)S)cnn23)c1",
                    0.7837367193130107
                ],
                [
                    "C#S(=O)C#Cc1cnn2c(-c3cccc(N(CC)C(C)=O)c3)ccnc12",
                    0.7837367193130107
                ],
                [
                    "CCN(C(C)=O)c1cccc(-c2ccnc3c(C#CP)cnn23)c1",
                    0.7803151211091254
                ],
                [
                    "CCN(C(C)=O)c1cccc(-c2ccnc3c(C#C[SH]=C=O)cnn23)c1",
                    0.7787605628481891
                ],
                [
                    "CCN(C(C)=O)c1cccc(-c2ccnc3c(C#C[SH]4#CO4)cnn23)c1",
                    0.7787605628481891
                ],
                [
                    "CCN(C(C)=O)c1cccc(-c2ccnc3c(C#CSC=O)cnn23)c1",
                    0.7787605628481891
                ],
                [
                    "CCN(C(C)=O)c1cccc(-c2ccnc3c(C#CS4=CO4)cnn23)c1",
                    0.7787605628481891
                ],
                [
                    "CCN(C(C)=O)c1cccc(-c2ccnc3c(C#CS#CO)cnn23)c1",
                    0.7787605628481891
                ],
                [
                    "CCN(C(C)=O)c1cccc(-c2ccnc3c(C#COC=S)cnn23)c1",
                    0.7787605628481891
                ],
                [
                    "CCN(C(C)=O)c1cccc(-c2ccnc3c(C#COC#[SH])cnn23)c1",
                    0.7787605628481891
                ],
                [
                    "CCN(C(C)=O)c1cccc(-c2ccnc3c(C#CC=S=O)cnn23)c1",
                    0.7787605628481891
                ],
                [
                    "CCN(C(C)=O)c1cccc(-c2ccnc3c(C#CC4OS4)cnn23)c1",
                    0.7787605628481891
                ],
                [
                    "CCN(C(C)=O)c1cccc(-c2ccnc3c(C#CC4=[SH]O4)cnn23)c1",
                    0.7787605628481891
                ],
                [
                    "CCN(C(C)=O)c1cccc(-c2ccnc3c(C#CC#[SH]=O)cnn23)c1",
                    0.7787605628481891
                ],
                [
                    "CCN(C(C)=O)c1cccc(-c2ccnc3c(C#CC#SO)cnn23)c1",
                    0.7787605628481891
                ],
                [
                    "C#SOC#Cc1cnn2c(-c3cccc(N(CC)C(C)=O)c3)ccnc12",
                    0.7787605628481891
                ],
                [
                    "C#Cc1cnn2c(-c3cccc(N(CC)C(=O)C(C)=O)c3)ccnc12",
                    0.7735006416506128
                ],
                [
                    "C#CC(=O)c1cnn2c(-c3cccc(N(CC)C(C)=O)c3)ccnc12",
                    0.7735006416506128
                ],
                [
                    "CCN(C(C)=O)c1cccc(-c2ccnc3c(C#CO)cnn23)c1",
                    0.7706218909970667
                ],
                [
                    "CC#Cc1cnn2c(-c3cccc(N(CC)C(C)=O)c3)ccnc12",
                    0.7706218909970667
                ],
                [
                    "CCN(C(C)=O)c1cccc(-c2ccnc3c(C=C=C=O)cnn23)c1",
                    0.7685894768121614
                ],
                [
                    "CCN(C(C)=O)c1cccc(-c2ccnc3c4cc(c(=O)n23)C4)c1",
                    0.7683498199278325
                ],
                [
                    "CCN(C(C)=O)c1cccc(-c2ccnc3c(C#C[SH]=O)cnn23)c1",
                    0.7647591058705235
                ],
                [
                    "CCN(C(C)=O)c1cccc(-c2ccnc3c(C#CSO)cnn23)c1",
                    0.7647591058705235
                ],
                [
                    "CCN(C(C)=O)c1cccc(-c2ccnc3c(C#COS)cnn23)c1",
                    0.7647591058705235
                ],
                [
                    "CCN(C(C)=O)c1cccc(-c2ccnc3c(C#COC)cnn23)c1",
                    0.7647591058705235
                ],
                [
                    "CCN(C(C)=O)c1cccc(-c2ccnc3c(C#CCO)cnn23)c1",
                    0.7647591058705235
                ],
                [
                    "CCN(C(C)=O)c1cccc(-c2ccnc3c(C#CC=S)cnn23)c1",
                    0.7647591058705235
                ],
                [
                    "CCN(C(C)=O)c1cccc(-c2ccnc3c(C#CC#[SH])cnn23)c1",
                    0.7647591058705235
                ],
                [
                    "C#SC#Cc1cnn2c(-c3cccc(N(CC)C(C)=O)c3)ccnc12",
                    0.7647591058705235
                ],
                [
                    "CCN(C(C)=O)c1cccc(-c2ccnc3c(C(P)=C=O)cnn23)c1",
                    0.7638920623619182
                ],
                [
                    "CCN(C(C)=O)c1cccc(-c2ccnc3c(C(O)C#P)cnn23)c1",
                    0.7638920623619182
                ],
                [
                    "CCN(C(C)=O)c1cccc(-c2ccnc3c(C(O)=C=P)cnn23)c1",
                    0.7638920623619182
                ],
                [
                    "C=C=C(F)c1cnn2c(-c3cccc(N(CC)C(C)=O)c3)ccnc12",
                    0.7638920623619182
                ],
                [
                    "C=C=C(Cl)c1cnn2c(-c3cccc(N(CC)C(C)=O)c3)ccnc12",
                    0.7638920623619182
                ],
                [
                    "C=C=C(Br)c1cnn2c(-c3cccc(N(CC)C(C)=O)c3)ccnc12",
                    0.7638920623619182
                ],
                [
                    "C=C(C#P)c1cnn2c(-c3cccc(N(CC)C(C)=O)c3)ccnc12",
                    0.7638920623619182
                ],
                [
                    "C#Cc1cnn2c(-c3cccc(N(CC)C(=O)C(C)=P)c3)ccnc12",
                    0.7638920623619182
                ],
                [
                    "C#CC(F)c1cnn2c(-c3cccc(N(CC)C(C)=O)c3)ccnc12",
                    0.7638920623619182
                ],
                [
                    "C#CC(Cl)c1cnn2c(-c3cccc(N(CC)C(C)=O)c3)ccnc12",
                    0.7638920623619182
                ],
                [
                    "C#CC(Br)c1cnn2c(-c3cccc(N(CC)C(C)=O)c3)ccnc12",
                    0.7638920623619182
                ],
                [
                    "C#CC(=P)c1cnn2c(-c3cccc(N(CC)C(C)=O)c3)ccnc12",
                    0.7638920623619182
                ],
                [
                    "C#CC(O)(F)c1cnn2c(-c3cccc(N(CC)C(C)=O)c3)ccnc12",
                    0.7637706865074504
                ],
                [
                    "C#CC(O)(Cl)c1cnn2c(-c3cccc(N(CC)C(C)=O)c3)ccnc12",
                    0.7637706865074504
                ],
                [
                    "C#CC(O)(Br)c1cnn2c(-c3cccc(N(CC)C(C)=O)c3)ccnc12",
                    0.7637706865074504
                ],
                [
                    "CCN(C(C)=O)c1cccc(-c2ccnc3c(C4=C=C4O)cnn23)c1",
                    0.7618176313578489
                ],
                [
                    "CCN(C(C)=O)c1cccc(-c2ccnc3c(C45C=C4O5)cnn23)c1",
                    0.7618176313578489
                ],
                [
                    "CCN(C(C)=O)c1cccc(-c2ccnc3c(C4(O)C#C4)cnn23)c1",
                    0.7618176313578489
                ],
                [
                    "CCN(C(C)=O)c1cccc(-c2ccnc3c(-c4cc4=O)cnn23)c1",
                    0.7618176313578489
                ],
                [
                    "C#Cc1cnn2c(-c3cccc(N(CC(C)=O)C(C)=O)c3)ccnc12",
                    0.7618176313578489
                ],
                [
                    "CCN(C(C)=O)c1cccc(-c2ccnc3c(CP=C=O)cnn23)c1",
                    0.7590419049928974
                ],
                [
                    "CCN(C(C)=O)c1cccc(-c2ccnc3c(COC#P)cnn23)c1",
                    0.7590419049928974
                ],
                [
                    "CCN(C(C)=O)c1cccc(-c2ccnc3c(CC#CF)cnn23)c1",
                    0.7590419049928974
                ],
                [
                    "CCN(C(C)=O)c1cccc(-c2ccnc3c(CC#CCl)cnn23)c1",
                    0.7590419049928974
                ],
                [
                    "CCN(C(C)=O)c1cccc(-c2ccnc3c(CC#CBr)cnn23)c1",
                    0.7590419049928974
                ],
                [
                    "CCN(C(C)=O)c1cccc(-c2ccnc3c(C=CC#P)cnn23)c1",
                    0.7590419049928974
                ],
                [
                    "CCN(C(C)=O)c1cccc(-c2ccnc3c(C=C=PO)cnn23)c1",
                    0.7590419049928974
                ],
                [
                    "CCN(C(C)=O)c1cccc(-c2ccnc3c(C=C=CF)cnn23)c1",
                    0.7590419049928974
                ],
                [
                    "CCN(C(C)=O)c1cccc(-c2ccnc3c(C=C=CCl)cnn23)c1",
                    0.7590419049928974
                ],
                [
                    "CCN(C(C)=O)c1cccc(-c2ccnc3c(C=C=CBr)cnn23)c1",
                    0.7590419049928974
                ],
                [
                    "CCN(C(C)=O)c1cccc(-c2ccnc3c(C=C=C=P)cnn23)c1",
                    0.7590419049928974
                ],
                [
                    "CCCN(C(C)=O)c1cccc(-c2ccnc3c(C#CF)cnn23)c1",
                    0.7590419049928974
                ],
                [
                    "CCCN(C(C)=O)c1cccc(-c2ccnc3c(C#CCl)cnn23)c1",
                    0.7590419049928974
                ],
                [
                    "CCCN(C(C)=O)c1cccc(-c2ccnc3c(C#CBr)cnn23)c1",
                    0.7590419049928974
                ],
                [
                    "CCC#Cc1cnn2c(-c3cccc(N(CF)C(C)=O)c3)ccnc12",
                    0.7590419049928974
                ],
                [
                    "CCC#Cc1cnn2c(-c3cccc(N(CCl)C(C)=O)c3)ccnc12",
                    0.7590419049928974
                ],
                [
                    "CCC#Cc1cnn2c(-c3cccc(N(CBr)C(C)=O)c3)ccnc12",
                    0.7590419049928974
                ],
                [
                    "C#CP=Cc1cnn2c(-c3cccc(N(CC)C(C)=O)c3)ccnc12",
                    0.7590419049928974
                ],
                [
                    "CCN(C(C)=O)c1cccc(-c2ccnc3c(CC(Br)=C=O)cnn23)c1",
                    0.759041410778818
                ],
                [
                    "CCN(C(C)=O)c1cccc(-c2ccnc3c(C(O)C#CBr)cnn23)c1",
                    0.759041410778818
                ],
                [
                    "C=C=C(OF)c1cnn2c(-c3cccc(N(CC)C(C)=O)c3)ccnc12",
                    0.759041410778818
                ],
                [
                    "C=C(P=C=O)c1cnn2c(-c3cccc(N(CC)C(C)=O)c3)ccnc12",
                    0.759041410778818
                ],
                [
                    "C#COC(=P)c1cnn2c(-c3cccc(N(CC)C(C)=O)c3)ccnc12",
                    0.759041410778818
                ],
                [
                    "C#CC(OBr)c1cnn2c(-c3cccc(N(CC)C(C)=O)c3)ccnc12",
                    0.759041410778818
                ]
            ],
            "execution_time": 9.440495014190674,
            "number_scoring_function_calls": 1000,
            "metadata": {
                "top_1": 0.803969143692053,
                "top_10": 0.7949033521153492,
                "top_100": 0.7727526976459668,
                "internal_similarity_max": 0.8793103448275862,
                "internal_similarity_mean": 0.6553322216337769,
                "internal_similarity_histogram_density": [
                    [
                        0.1,
                        0.0,
                        0.0,
                        0.0,
                        0.018000000000000002,
                        1.323999999999999,
                        5.650000000000001,
                        2.5960000000000005,
                        0.3120000000000001,
                        0.0
                    ]
                ],
                "internal_similarity_histogram_bins": [
                    [
                        0.0,
                        0.1,
                        0.2,
                        0.30000000000000004,
                        0.4,
                        0.5,
                        0.6000000000000001,
                        0.7000000000000001,
                        0.8,
                        0.9,
                        1.0
                    ]
                ]
            }
        },
        {
            "benchmark_name": "Valsartan SMARTS",
            "score": 0.9978785643294423,
            "optimized_molecules": [
                [
                    "O=Cc1ccc(-c2ccc(C(=O)N3C(=O)C4C3N4O)cc2CF)cc1",
                    0.9978859584660039
                ],
                [
                    "O=Cc1cc(C(=O)N2C(=O)C3C2N3O)ccc1-c1ccc(CF)cc1",
                    0.9978859584660039
                ],
                [
                    "O=CN1C(=O)c2ccc(cc2)-c2ccc(CF)cc2C(=O)C2C1N2O",
                    0.9978859584660039
                ],
                [
                    "O=CN1C(=O)c2ccc(cc2)-c2ccc(CF)c(c2)C(=O)C2C1N2O",
                    0.9978859584660039
                ],
                [
                    "O=CN1C(=O)c2ccc(-c3ccc(CF)cc3)cc2C(=O)C2C1N2O",
                    0.9978859584660039
                ],
                [
                    "O=CN1C(=O)c2ccc(-c3ccc(CF)cc3)c(c2)C(=O)C2C1N2O",
                    0.9978859584660039
                ],
                [
                    "O=CC1C(N2C(=O)c3ccc(cc3)-c3ccc(CF)c(c3)C2=O)N1O",
                    0.9978859584660039
                ],
                [
                    "O=CC1C(N2C(=O)c3ccc(-c4ccc(CF)cc4)cc3C2=O)N1O",
                    0.9978859584660039
                ],
                [
                    "O=CC1C(N2C(=O)c3ccc(-c4ccc(CF)cc4)c(c3)C2=O)N1O",
                    0.9978859584660039
                ],
                [
                    "O=CN(C(=O)c1ccc(-c2cc3cc-3c2)cc1S)C1NC1(F)C=O",
                    0.9978844938543225
                ],
                [
                    "O=CN(C(=O)c1ccc(-c2cc3cc-3c2)c(S)c1)C1NC1(F)C=O",
                    0.9978844938543225
                ],
                [
                    "O=CN(C(=O)c1ccc(-c2c3cccc2-3)cc1S)C1NC1(F)C=O",
                    0.9978844938543225
                ],
                [
                    "O=CN(C(=O)c1ccc(-c2c3cccc2-3)c(S)c1)C1NC1(F)C=O",
                    0.9978844938543225
                ],
                [
                    "O=CC1NC1(F)N(C=O)C(=O)c1ccc(-c2cc3cc-3c2)cc1S",
                    0.9978844938543225
                ],
                [
                    "O=CC1NC1(F)N(C=O)C(=O)c1ccc(-c2cc3cc-3c2)c(S)c1",
                    0.9978844938543225
                ],
                [
                    "O=CC1NC1(F)N(C=O)C(=O)c1ccc(-c2c3cccc2-3)cc1S",
                    0.9978844938543225
                ],
                [
                    "O=CC1NC1(F)N(C=O)C(=O)c1ccc(-c2c3cccc2-3)c(S)c1",
                    0.9978844938543225
                ],
                [
                    "O=CN(C(=O)c1ccc(-c2cc3cc-3c2)cc1S)C1(C=O)NC1F",
                    0.9978844938543224
                ],
                [
                    "O=CN(C(=O)c1ccc(-c2cc3cc-3c2)c(S)c1)C1(C=O)NC1F",
                    0.9978844938543224
                ],
                [
                    "O=CN(C(=O)c1ccc(-c2c3cccc2-3)cc1S)C1(C=O)NC1F",
                    0.9978844938543224
                ],
                [
                    "O=CN(C(=O)c1ccc(-c2c3cccc2-3)c(S)c1)C1(C=O)NC1F",
                    0.9978844938543224
                ],
                [
                    "Cc1cc2cc(c1-c1ccccc1)C(C1(P)NC1=O)N(C=O)C2=O",
                    0.9978806140857991
                ],
                [
                    "Cc1cc2cc(c1-c1ccccc1)C(=O)N(C=O)C2C1(P)NC1=O",
                    0.9978806140857991
                ],
                [
                    "Cc1cc2c(cc1-c1ccccc1)C(=O)N(C=O)C2C1(P)NC1=O",
                    0.9978806140857991
                ],
                [
                    "Cc1cc(-c2ccccc2)cc2c1C(C1(P)NC1=O)N(C=O)C2=O",
                    0.9978806140857991
                ],
                [
                    "Cc1cc(-c2ccccc2)cc2c1C(=O)N(C=O)C2C1(P)NC1=O",
                    0.9978806140857991
                ],
                [
                    "Cc1cc(-c2ccccc2)c2cc1C(C1(P)NC1=O)N(C=O)C2=O",
                    0.9978806140857991
                ],
                [
                    "Cc1cc(-c2ccccc2)c2cc1C(=O)N(C=O)C2C1(P)NC1=O",
                    0.9978806140857991
                ],
                [
                    "Cc1c2ccc(-c3ccccc3)c1C(C1(P)NC1=O)N(C=O)C2=O",
                    0.9978806140857991
                ],
                [
                    "Cc1c2ccc(-c3ccccc3)c1C(=O)N(C=O)C2C1(P)NC1=O",
                    0.9978806140857991
                ],
                [
                    "Cc1c(-c2ccccc2)ccc2c1C(=O)N(C=O)C2C1(P)NC1=O",
                    0.9978806140857991
                ],
                [
                    "CCc1cc(-c2ccc(C(=O)N(C=O)C3CN3)cc2P)ccc1C(=O)S",
                    0.9978744916623091
                ],
                [
                    "CCc1cc(-c2ccc(C(=O)N(C=O)C3CN3)c(P)c2)ccc1C(=O)S",
                    0.9978744916623091
                ],
                [
                    "CCc1cc(-c2ccc(C(=O)N(C=O)C3(S)CN3)cc2P)ccc1C=O",
                    0.9978744916623091
                ],
                [
                    "CCc1cc(-c2ccc(C(=O)N(C=O)C3(S)CN3)c(P)c2)ccc1C=O",
                    0.9978744916623091
                ],
                [
                    "CC(C)N(C(=O)c1ccc(-c2ccc(S)cc2)c(P)c1)C(=O)C1NC1=O",
                    0.9978727218420849
                ],
                [
                    "CC(C)N(C(=O)c1ccc(-c2ccc(P)cc2)cc1S)C(=O)C1NC1=O",
                    0.9978727218420849
                ],
                [
                    "CC(C)N(C(=O)c1ccc(-c2ccc(P)cc2)c(S)c1)C(=O)C1NC1=O",
                    0.9978727218420849
                ],
                [
                    "CC(C)N(C(=O)c1ccc(-c2cccc(S)c2P)cc1)C(=O)C1NC1=O",
                    0.9978727218420848
                ],
                [
                    "CC(C)N(C(=O)c1ccc(-c2ccc(S)cc2P)cc1)C(=O)C1NC1=O",
                    0.9978727218420848
                ],
                [
                    "CC(C)N(C(=O)c1ccc(-c2ccc(S)cc2)cc1P)C(=O)C1NC1=O",
                    0.9978727218420848
                ],
                [
                    "CC(C)N(C(=O)c1ccc(-c2ccc(S)c(P)c2)cc1)C(=O)C1NC1=O",
                    0.9978727218420848
                ],
                [
                    "CC(C)N(C(=O)c1ccc(-c2ccc(P)c(S)c2)cc1)C(=O)C1NC1=O",
                    0.9978727218420848
                ],
                [
                    "CC(C)N(C(=O)c1ccc(-c2cc(S)ccc2P)cc1)C(=O)C1NC1=O",
                    0.9978727218420848
                ],
                [
                    "CC(C)(C1NC1=O)N(C=O)C(=O)c1ccc(-c2cccc(S)c2P)cc1",
                    0.9978727218420848
                ],
                [
                    "CC(C)(C1NC1=O)N(C=O)C(=O)c1ccc(-c2cccc(P)c2S)cc1",
                    0.9978727218420848
                ],
                [
                    "CC(C)(C1NC1=O)N(C=O)C(=O)c1ccc(-c2ccc(S)cc2P)cc1",
                    0.9978727218420848
                ],
                [
                    "CC(C)(C1NC1=O)N(C=O)C(=O)c1ccc(-c2ccc(S)cc2)cc1P",
                    0.9978727218420848
                ],
                [
                    "CC(C)(C1NC1=O)N(C=O)C(=O)c1ccc(-c2ccc(S)cc2)c(P)c1",
                    0.9978727218420848
                ],
                [
                    "CC(C)(C1NC1=O)N(C=O)C(=O)c1ccc(-c2ccc(S)c(P)c2)cc1",
                    0.9978727218420848
                ],
                [
                    "CC(C)(C1NC1=O)N(C=O)C(=O)c1ccc(-c2ccc(P)cc2S)cc1",
                    0.9978727218420848
                ],
                [
                    "CC(C)(C1NC1=O)N(C=O)C(=O)c1ccc(-c2ccc(P)cc2)cc1S",
                    0.9978727218420848
                ],
                [
                    "CC(C)(C1NC1=O)N(C=O)C(=O)c1ccc(-c2ccc(P)cc2)c(S)c1",
                    0.9978727218420848
                ],
                [
                    "CC(C)(C1NC1=O)N(C=O)C(=O)c1ccc(-c2ccc(P)c(S)c2)cc1",
                    0.9978727218420848
                ],
                [
                    "CC(C)(C1NC1=O)N(C=O)C(=O)c1ccc(-c2cc(S)ccc2P)cc1",
                    0.9978727218420848
                ],
                [
                    "CC(C)(C1NC1=O)N(C=O)C(=O)c1ccc(-c2cc(P)ccc2S)cc1",
                    0.9978727218420848
                ],
                [
                    "Cc1ccccc1-c1ccc(C(=O)N(C=O)C2C(O)N2S)c(C=O)c1F",
                    0.9978690930941848
                ],
                [
                    "Cc1ccccc1-c1cc(F)c(C(=O)N(C=O)C2C(O)N2S)c(C=O)c1",
                    0.9978690930941848
                ],
                [
                    "Cc1cccc(-c2ccc(C(=O)N(C=O)C3C(O)N3S)c(C=O)c2F)c1",
                    0.9978690930941848
                ],
                [
                    "Cc1cccc(-c2cc(F)c(C(=O)N(C=O)C3C(O)N3S)c(C=O)c2)c1",
                    0.9978690930941848
                ],
                [
                    "Cc1ccc(F)cc1-c1ccc(C(=O)N(C=O)C2C(O)N2S)c(C=O)c1",
                    0.9978690930941848
                ],
                [
                    "Cc1ccc(-c2ccc(C(=O)N(C=O)C3C(O)N3S)c(C=O)c2)cc1F",
                    0.9978690930941848
                ],
                [
                    "Cc1ccc(-c2ccc(C(=O)N(C=O)C3C(O)N3S)c(C=O)c2)c(F)c1",
                    0.9978690930941848
                ],
                [
                    "Cc1cc(-c2ccc(C(=O)N(C=O)C3C(O)N3S)c(C=O)c2)ccc1F",
                    0.9978690930941848
                ],
                [
                    "Cc1c(F)cccc1-c1ccc(C(=O)N(C=O)C2C(O)N2S)c(C=O)c1",
                    0.9978690930941848
                ],
                [
                    "Cc1c(-c2cccc(F)c2)ccc(C(=O)N(C=O)C2C(O)N2S)c1C=O",
                    0.9978690930941848
                ],
                [
                    "Cc1ccccc1-c1cc(C=O)c(C(=O)N(C=O)C2C(O)N2S)cc1F",
                    0.9978690930941847
                ],
                [
                    "Cc1cccc(C=O)c1-c1ccc(C(=O)N(C=O)C2C(O)N2S)c(F)c1",
                    0.9978690930941847
                ],
                [
                    "Cc1cccc(-c2cc(C=O)c(C(=O)N(C=O)C3C(O)N3S)cc2F)c1",
                    0.9978690930941847
                ],
                [
                    "Cc1cc(C(=O)N(C=O)C2C(O)N2S)ccc1-c1cc(F)cc(C=O)c1",
                    0.9978690930941847
                ],
                [
                    "Cc1cc(C(=O)N(C=O)C2C(O)N2S)c(C=O)cc1-c1cccc(F)c1",
                    0.9978690930941847
                ],
                [
                    "Cc1cc(-c2cccc(F)c2)cc(C=O)c1C(=O)N(C=O)C1C(O)N1S",
                    0.9978690930941847
                ],
                [
                    "O=CN1Cc2cccc(C(O)C3C(=O)N3Br)c2-c2ccc(cc2)C1=O",
                    0.9978530287727175
                ],
                [
                    "O=CN1C(=O)c2ccc(cc2)-c2ccc(CO)cc2C1C1C(=O)N1Br",
                    0.9978530287727174
                ],
                [
                    "O=CN1C(=O)c2ccc(cc2)-c2cc(CO)ccc2C1C1C(=O)N1Br",
                    0.9978530287727174
                ],
                [
                    "O=CN1C(=O)c2ccc(cc2)-c2c(CO)cccc2C1C1C(=O)N1Br",
                    0.9978530287727174
                ],
                [
                    "O=CN1C(=O)c2ccc(-c3ccc(CO)cc3)c(c2)C1C1C(=O)N1Br",
                    0.9978530287727174
                ],
                [
                    "O=CN(C(=O)c1ccc(-c2ccccc2)cc1P)C(CBr)C1(CS)NC1=O",
                    0.9978270213081979
                ],
                [
                    "O=CN(C(=O)c1ccc(-c2ccccc2)c(P)c1)C(CBr)C1(CS)NC1=O",
                    0.9978270213081979
                ],
                [
                    "Cc1cc2cc(c1-c1ccccc1)C(=O)C1NC1(S)N(C=O)C2=O",
                    0.9978261312916639
                ],
                [
                    "Cc1cc2c(cc1-c1ccccc1)C(=O)C1NC1(S)N(C=O)C2=O",
                    0.9978261312916639
                ],
                [
                    "Cc1cc(C(=O)N2C(=O)C3NC32S)cc(C=O)c1-c1ccccc1",
                    0.9978261312916639
                ],
                [
                    "Cc1cc(C(=O)N2C(=O)C3NC32S)c(C=O)cc1-c1ccccc1",
                    0.9978261312916639
                ],
                [
                    "Cc1cc(C(=O)N2C(=O)C3(S)NC23)cc(C=O)c1-c1ccccc1",
                    0.9978261312916639
                ],
                [
                    "Cc1cc(C(=O)N2C(=O)C3(S)NC23)c(C=O)cc1-c1ccccc1",
                    0.9978261312916639
                ],
                [
                    "Cc1c2ccc(-c3ccccc3)c1C(=O)C1NC1(S)N(C=O)C2=O",
                    0.9978261312916639
                ],
                [
                    "Cc1c(C(=O)N2C(=O)C3NC32S)ccc(-c2ccccc2)c1C=O",
                    0.9978261312916639
                ],
                [
                    "Cc1c(C(=O)N2C(=O)C3(S)NC23)ccc(-c2ccccc2)c1C=O",
                    0.9978261312916639
                ],
                [
                    "Cc1c(-c2ccccc2)ccc2c1C(=O)C1NC1(S)N(C=O)C2=O",
                    0.9978261312916639
                ],
                [
                    "Cc1c(-c2ccccc2)ccc(C(=O)N2C(=O)C3NC32S)c1C=O",
                    0.9978261312916639
                ],
                [
                    "Cc1cc2cc(c1-c1ccccc1)C(=O)N(C1NC1(S)C=O)C2=O",
                    0.9978261312916638
                ],
                [
                    "Cc1cc(-c2ccccc2)cc2c1C(=O)N(C=O)C1(S)NC1C2=O",
                    0.9978261312916638
                ],
                [
                    "Cc1cc(-c2ccccc2)cc2c1C(=O)N(C1(S)NC1C=O)C2=O",
                    0.9978261312916638
                ],
                [
                    "Cc1cc(-c2ccccc2)cc(C=O)c1C(=O)N1C(=O)C2NC21S",
                    0.9978261312916638
                ],
                [
                    "Cc1cc(-c2ccccc2)c2cc1C(=O)N(C=O)C1(S)NC1C2=O",
                    0.9978261312916638
                ],
                [
                    "Cc1cc(-c2ccccc2)c(C=O)cc1C(=O)N1C(=O)C2(S)NC12",
                    0.9978261312916638
                ],
                [
                    "Cc1c2ccc(-c3ccccc3)c1C(=O)C1(S)NC1N(C=O)C2=O",
                    0.9978261312916638
                ],
                [
                    "Cc1c2ccc(-c3ccccc3)c1C(=O)C1(NC1S)N(C=O)C2=O",
                    0.9978261312916638
                ],
                [
                    "Cc1c(-c2ccccc2)ccc2c1C(=O)N(C1NC1(S)C=O)C2=O",
                    0.9978261312916638
                ],
                [
                    "Cc1c(-c2ccccc2)ccc2c1C(=O)N(C1(S)NC1C=O)C2=O",
                    0.9978261312916638
                ]
            ],
            "execution_time": 10.163559675216675,
            "number_scoring_function_calls": 1000,
            "metadata": {
                "top_1": 0.9978859584660039,
                "top_10": 0.9978858120048356,
                "top_100": 0.9978639225174873,
                "internal_similarity_max": 0.9130434782608695,
                "internal_similarity_mean": 0.2515370655981936,
                "internal_similarity_histogram_density": [
                    [
                        0.1,
                        4.374,
                        3.4659999999999984,
                        0.9120000000000001,
                        0.38400000000000006,
                        0.24999999999999978,
                        0.32400000000000007,
                        0.14600000000000002,
                        0.040000000000000015,
                        0.004000000000000001
                    ]
                ],
                "internal_similarity_histogram_bins": [
                    [
                        0.0,
                        0.1,
                        0.2,
                        0.30000000000000004,
                        0.4,
                        0.5,
                        0.6000000000000001,
                        0.7000000000000001,
                        0.8,
                        0.9,
                        1.0
                    ]
                ]
            }
        },
        {
            "benchmark_name": "Scaffold Hop",
            "score": 0.9824346405228765,
            "optimized_molecules": [
                [
                    "Cc1ncsc1CC(=CC(Cl)Br)Nc1ncnc2cc(OCl)c(OCC(Cl)C(C)Cl)cc12",
                    0.9824346405228759
                ],
                [
                    "Cc1ncsc1CC(=CC(Cl)(Cl)Br)Nc1ncnc2cc(OCCl)c(OCCC(C)Cl)cc12",
                    0.9824346405228759
                ],
                [
                    "Cc1ncsc1C(Cl)C(=CC(Br)Br)Nc1ncnc2cc(OCBr)c(OCC(Cl)C(C)Cl)cc12",
                    0.9824346405228759
                ],
                [
                    "Cc1ncsc1C(C)C(Nc1ncnc2cc(OC#CBr)c(OCCC(C)Cl)cc12)=C(Cl)CBr",
                    0.9824346405228759
                ],
                [
                    "COc1cc2ncnc(NCCc3scnc3C)c2cc1OC(Cl)CC(C)Cl",
                    0.9824346405228759
                ],
                [
                    "COc1cc2ncnc(NC(Cc3scnc3C=CBr)=C(Cl)CBr)c2cc1OCCC(C)Cl",
                    0.9824346405228759
                ],
                [
                    "COc1cc2ncnc(NC(Cc3scnc3C)=C(C)CBr)c2cc1OCCC(C)Cl",
                    0.9824346405228759
                ],
                [
                    "COc1cc2ncnc(NC(Cc3scnc3C(C)Cl)=C(C)C)c2cc1OCCC(C)Cl",
                    0.9824346405228759
                ],
                [
                    "COc1cc2ncnc(NC(=CCCl)Cc3scnc3C#CCBr)c2cc1OCC(Cl)C(C)Cl",
                    0.9824346405228759
                ],
                [
                    "COc1cc2ncnc(NC(=CCBr)Cc3scnc3CCBr)c2cc1OCCC(C)Cl",
                    0.9824346405228759
                ],
                [
                    "COc1cc2ncnc(NC(=CCBr)Cc3scnc3CC(Br)Br)c2cc1OCC(Cl)C(C)Cl",
                    0.9824346405228759
                ],
                [
                    "COc1cc2ncnc(NC(=CCBr)Cc3scnc3C)c2cc1OCC(Cl)C(C)Cl",
                    0.9824346405228759
                ],
                [
                    "COc1cc2ncnc(NC(=CCBr)Cc3scnc3C(C)(Cl)Br)c2cc1OCCC(C)Cl",
                    0.9824346405228759
                ],
                [
                    "COc1cc2ncnc(NC(=CCBr)C(C)c3scnc3C)c2cc1OCC(Cl)C(C)Cl",
                    0.9824346405228759
                ],
                [
                    "COc1cc2ncnc(NC(=CC(Cl)(Cl)Br)Cc3scnc3C)c2cc1OCC(C)C(C)Cl",
                    0.9824346405228759
                ],
                [
                    "COc1cc2ncnc(NC(=CC(Br)Br)Cc3scnc3CCBr)c2cc1OCCC(C)Cl",
                    0.9824346405228759
                ],
                [
                    "COc1cc2ncnc(NC(=CBr)C(Br)c3scnc3C)c2cc1OCCC(C)Cl",
                    0.9824346405228759
                ],
                [
                    "COc1cc2ncnc(NC(=CBr)C(Br)c3scnc3C)c2cc1OCC(Cl)C(C)Cl",
                    0.9824346405228759
                ],
                [
                    "CCc1ncsc1CC(Nc1ncnc2cc(OC)c(OCCC(C)Cl)cc12)=C(C)CBr",
                    0.9824346405228759
                ],
                [
                    "CCc1ncsc1CC(Nc1ncnc2cc(OC)c(OC(Br)CC(C)Cl)cc12)=C(C)CBr",
                    0.9824346405228759
                ],
                [
                    "CCc1ncsc1CC(=CCl)Nc1ncnc2cc(OCBr)c(OCCC(C)Cl)cc12",
                    0.9824346405228759
                ],
                [
                    "CCc1ncsc1CC(=CCl)Nc1ncnc2cc(OC)c(OCCC(C)Cl)cc12",
                    0.9824346405228759
                ],
                [
                    "CCc1ncsc1CC(=CCl)Nc1ncnc2cc(OC)c(OC(Br)CC(C)Cl)cc12",
                    0.9824346405228759
                ],
                [
                    "CCc1ncsc1CC(=CCBr)Nc1ncnc2cc(OC)c(OCCC(C)Cl)cc12",
                    0.9824346405228759
                ],
                [
                    "CCc1ncsc1CC(=CC(Cl)(Cl)Br)Nc1ncnc2cc(OC)c(OCC(C)C(C)Cl)cc12",
                    0.9824346405228759
                ],
                [
                    "CCc1ncsc1CC(=CC(Br)Br)Nc1ncnc2cc(OC)c(OCCC(C)Cl)cc12",
                    0.9824346405228759
                ],
                [
                    "CCc1ncsc1CC(=CC(Br)Br)Nc1ncnc2cc(OC(Cl)Br)c(OCC(Cl)C(C)Cl)cc12",
                    0.9824346405228759
                ],
                [
                    "CCc1ncsc1C(C)C(=CCBr)Nc1ncnc2cc(OC)c(OCCC(C)Cl)cc12",
                    0.9824346405228759
                ],
                [
                    "CCOc1cc2ncnc(NCCc3scnc3C)c2cc1OCC(Br)CC",
                    0.9824346405228759
                ],
                [
                    "CCOc1cc2ncnc(NCCc3scnc3C)c2cc1OC(Cl)CC(C)Cl",
                    0.9824346405228759
                ],
                [
                    "CCOc1cc2ncnc(NC(=CC(Cl)(Br)Br)Cc3scnc3C)c2cc1OCC(Cl)CC",
                    0.9824346405228759
                ],
                [
                    "CCCCOc1cc2c(NC(Cc3scnc3CC)=C(C)C)ncnc2cc1OC",
                    0.9824346405228759
                ],
                [
                    "CCCCOc1cc2c(NC(Cc3scnc3CBr)=C(C)Br)ncnc2cc1OCCl",
                    0.9824346405228759
                ],
                [
                    "CCCCOc1cc2c(NC(Cc3scnc3CBr)=C(C)Br)ncnc2cc1OC(C)Cl",
                    0.9824346405228759
                ],
                [
                    "CCCCOc1cc2c(NC(Cc3scnc3C)=C(C)Cl)ncnc2cc1OC",
                    0.9824346405228759
                ],
                [
                    "CCCCOc1cc2c(NC(Cc3scnc3C)=C(C)Br)ncnc2cc1OC#CBr",
                    0.9824346405228759
                ],
                [
                    "CCCCOc1cc2c(NC(=CCBr)Cc3scnc3CCC)ncnc2cc1OC",
                    0.9824346405228759
                ],
                [
                    "CCCCOc1cc2c(NC(=CCBr)Cc3scnc3CCBr)ncnc2cc1OCC",
                    0.9824346405228759
                ],
                [
                    "CCCCOc1cc2c(NC(=CCBr)C(C)c3scnc3CCBr)ncnc2cc1OCC",
                    0.9824346405228759
                ],
                [
                    "CCCCOc1cc2c(NC(=CC(Cl)(Br)Br)Cc3scnc3CCBr)ncnc2cc1OC",
                    0.9824346405228759
                ],
                [
                    "CCCCOc1cc2c(NC(=C(C)Cl)C(Cl)c3scnc3CC)ncnc2cc1OC(C)Br",
                    0.9824346405228759
                ],
                [
                    "CCCC(Cl)Oc1cc2c(NC(Cc3scnc3C)=C(C)Br)ncnc2cc1OCC",
                    0.9824346405228759
                ],
                [
                    "CCCC(Br)Oc1cc2c(NCCc3scnc3C)ncnc2cc1OC",
                    0.9824346405228759
                ],
                [
                    "CCC=C(Cc1scnc1C)Nc1ncnc2cc(OC)c(OC(Cl)CCC)cc12",
                    0.9824346405228759
                ],
                [
                    "CCC=C(Cc1scnc1C)Nc1ncnc2cc(OC)c(OC(Cl)C(Cl)CC)cc12",
                    0.9824346405228759
                ],
                [
                    "CC=C(Nc1ncnc2cc(OCC)c(OCCCC)cc12)C(Cl)c1scnc1CC",
                    0.9824346405228759
                ],
                [
                    "CC=C(Nc1ncnc2cc(OCBr)c(OCC(Cl)CC)cc12)C(Br)c1scnc1C",
                    0.9824346405228759
                ],
                [
                    "CC=C(Nc1ncnc2cc(OCBr)c(OC(Br)CC(C)Cl)cc12)C(Cl)c1scnc1C(C)C",
                    0.9824346405228759
                ],
                [
                    "CC=C(Nc1ncnc2cc(OC)c(OCC(Cl)C(C)Cl)cc12)C(C)c1scnc1C",
                    0.9824346405228759
                ],
                [
                    "CC=C(Cc1scnc1CC)Nc1ncnc2cc(OC)c(OCCCC)cc12",
                    0.9824346405228759
                ],
                [
                    "CC=C(Cc1scnc1C)Nc1ncnc2cc(OCC)c(OCC(Cl)C(C)Cl)cc12",
                    0.9824346405228759
                ],
                [
                    "CC=C(Cc1scnc1C)Nc1ncnc2cc(OC)c(OCCCC)cc12",
                    0.9824346405228759
                ],
                [
                    "CC=C(Cc1scnc1C)Nc1ncnc2cc(OC)c(OC(Cl)CCC)cc12",
                    0.9824346405228759
                ],
                [
                    "CC=C(Cc1scnc1C)Nc1ncnc2cc(OC)c(OC(Cl)C(C)CC)cc12",
                    0.9824346405228759
                ],
                [
                    "CC=C(Cc1scnc1C(Cl)(Br)CBr)Nc1ncnc2cc(OC)c(OCCCC)cc12",
                    0.9824346405228759
                ],
                [
                    "CC(Cl)CCOc1cc2c(NC(CBr)Cc3scnc3CBr)ncnc2cc1OCCl",
                    0.9824346405228759
                ],
                [
                    "CC(Cl)CCOc1cc2c(NC(CBr)Cc3scnc3CBr)ncnc2cc1OC(Cl)Cl",
                    0.9824346405228759
                ],
                [
                    "CC(Cl)CC(Br)Oc1cc2c(NC(=CCBr)Cc3scnc3C(Br)CCl)ncnc2cc1OC#CCl",
                    0.9824346405228759
                ],
                [
                    "CC(Cl)C(Cl)COc1cc2c(NC(=CC(Br)Br)C(Br)c3scnc3CCBr)ncnc2cc1OCBr",
                    0.9824346405228759
                ],
                [
                    "CC(C)c1ncsc1CC(=CCBr)Nc1ncnc2cc(OCBr)c(OCC(Cl)C(C)Cl)cc12",
                    0.9824346405228759
                ],
                [
                    "CC#Cc1ncsc1CC(Nc1ncnc2cc(OCC)c(OCCC(C)Cl)cc12)=C(C)Cl",
                    0.9824346405228759
                ],
                [
                    "CC#Cc1ncsc1CC(Nc1ncnc2cc(OCC)c(OCC(Cl)CC)cc12)=C(C)CCl",
                    0.9824346405228759
                ],
                [
                    "CC#Cc1ncsc1CC(Nc1ncnc2cc(OCC)c(OCC(Cl)CC)cc12)=C(C)C",
                    0.9824346405228759
                ],
                [
                    "CC#Cc1ncsc1CC(=CCl)Nc1ncnc2cc(OC(C)C)c(OCCCC)cc12",
                    0.9824346405228759
                ],
                [
                    "CC#Cc1ncsc1CC(=CCCl)Nc1ncnc2cc(OCCCl)c(OCC(Cl)CC)cc12",
                    0.9824346405228759
                ],
                [
                    "CC#Cc1ncsc1CC(=CCCl)Nc1ncnc2cc(OCC)c(OCC(Cl)CC)cc12",
                    0.9824346405228759
                ],
                [
                    "CC#Cc1ncsc1CC(=CCBr)Nc1ncnc2cc(OC)c(OC(Br)C(Br)C(C)Br)cc12",
                    0.9824346405228759
                ],
                [
                    "CC#Cc1ncsc1CC(=CBr)Nc1ncnc2cc(OCCBr)c(OCCCC)cc12",
                    0.9824346405228759
                ],
                [
                    "CC#Cc1ncsc1C(Cl)C(Nc1ncnc2cc(OCC)c(OCCCC)cc12)=C(C)C",
                    0.9824346405228759
                ],
                [
                    "CC#Cc1ncsc1C(Cl)C(Nc1ncnc2cc(OC)c(OCC(C)C(C)Cl)cc12)=C(Br)C(C)Br",
                    0.9824346405228759
                ],
                [
                    "CC#Cc1ncsc1C(Cl)C(=CCBr)Nc1ncnc2cc(OCC)c(OCCC(C)Cl)cc12",
                    0.9824346405228759
                ],
                [
                    "CC#Cc1ncsc1C(Cl)C(=C=CC)Nc1ncnc2cc(OCCl)c(OCCC(C)Cl)cc12",
                    0.9824346405228759
                ],
                [
                    "CC#Cc1ncsc1C(Cl)C(=C=CC)Nc1ncnc2cc(OC)c(OCCC(C)Cl)cc12",
                    0.9824346405228759
                ],
                [
                    "CC#COc1cc2ncnc(NC(Cc3scnc3CC)=C(C)Br)c2cc1OCCCC",
                    0.9824346405228759
                ],
                [
                    "CC#COc1cc2ncnc(NC(=CC)Cc3scnc3C)c2cc1OCC(Cl)C(C)Cl",
                    0.9824346405228759
                ],
                [
                    "C=C=C(Cc1scnc1C)Nc1ncnc2cc(OC)c(OC(Cl)C(Cl)CC)cc12",
                    0.9824346405228759
                ],
                [
                    "C=C(Nc1ncnc2cc(OCCCl)c(OCCCC)cc12)C(Cl)c1scnc1C",
                    0.9824346405228759
                ],
                [
                    "C=C(Nc1ncnc2cc(OCC)c(OCCCC)cc12)C(Cl)c1scnc1C",
                    0.9824346405228759
                ],
                [
                    "C=C(Nc1ncnc2cc(OCC)c(OCCC(C)Cl)cc12)C(Cl)c1scnc1CC",
                    0.9824346405228759
                ],
                [
                    "C=C(Nc1ncnc2cc(OCC)c(OCCC(C)Cl)cc12)C(C)(Cl)c1scnc1CC",
                    0.9824346405228759
                ],
                [
                    "C=C(Nc1ncnc2cc(OC)c(OCCCC)cc12)C(Cl)c1scnc1C",
                    0.9824346405228759
                ],
                [
                    "C=C(Nc1ncnc2cc(OC)c(OC(Cl)CC(C)Cl)cc12)C(Cl)c1scnc1C",
                    0.9824346405228759
                ],
                [
                    "C=C(Cl)c1ncsc1CC(=CCBr)Nc1ncnc2cc(OC)c(OCCC(C)Cl)cc12",
                    0.9824346405228759
                ],
                [
                    "C=C(Cc1scnc1C)Nc1ncnc2cc(OCC)c(OCC(Br)CC)cc12",
                    0.9824346405228759
                ],
                [
                    "C=C(Br)c1ncsc1CC(Nc1ncnc2cc(OC)c(OC(Br)CCC)cc12)=C(Br)CBr",
                    0.9824346405228759
                ],
                [
                    "C#Cc1ncsc1CC(Nc1ncnc2cc(OCCC)c(OCC(Cl)CC)cc12)=C(C)C",
                    0.9824346405228759
                ],
                [
                    "C#Cc1ncsc1CC(Nc1ncnc2cc(OC)c(OCCC(C)Cl)cc12)=C(Br)CBr",
                    0.9824346405228759
                ],
                [
                    "C#Cc1ncsc1CC(=CCC)Nc1ncnc2cc(OCC)c(OCCC(C)Cl)cc12",
                    0.9824346405228759
                ],
                [
                    "C#Cc1ncsc1CC(=CCBr)Nc1ncnc2cc(OCCl)c(OCC(C)C(C)Cl)cc12",
                    0.9824346405228759
                ],
                [
                    "C#Cc1ncsc1CC(=CCBr)Nc1ncnc2cc(OC)c(OC(Br)C(C)C(C)Cl)cc12",
                    0.9824346405228759
                ],
                [
                    "C#Cc1ncsc1C(Cl)C(=C=CC)Nc1ncnc2cc(OCCl)c(OCCC(C)Cl)cc12",
                    0.9824346405228759
                ],
                [
                    "C#COc1cc2ncnc(NC(Cc3scnc3CC)=C(C)Br)c2cc1OCC(Br)CC",
                    0.9824346405228759
                ],
                [
                    "C#COc1cc2ncnc(NC(=CCC)Cc3scnc3C)c2cc1OCCC(C)Cl",
                    0.9824346405228759
                ],
                [
                    "C#COc1cc2ncnc(NC(=CCBr)Cc3scnc3CC)c2cc1OCCC(C)Cl",
                    0.9824346405228759
                ],
                [
                    "C#COc1cc2ncnc(NC(=CC)Cc3scnc3CCBr)c2cc1OCCCC",
                    0.9824346405228759
                ],
                [
                    "C#COc1cc2ncnc(NC(=CC)Cc3scnc3C)c2cc1OC(Cl)C(Br)C(C)Cl",
                    0.9824346405228759
                ],
                [
                    "C#COc1cc2ncnc(NC(=CBr)Cc3scnc3C)c2cc1OCC(Br)CC",
                    0.9824346405228759
                ],
                [
                    "C#COc1cc2ncnc(NC(=C=C)Cc3scnc3CC)c2cc1OCC(Br)CC",
                    0.9824346405228759
                ],
                [
                    "C#COc1cc2ncnc(NC(=C)Cc3scnc3CC)c2cc1OCC(Br)CC",
                    0.9824346405228759
                ],
                [
                    "C#CC=C(Nc1ncnc2cc(OC)c(OCC(Cl)CC)cc12)C(Cl)(Br)c1scnc1C",
                    0.9824346405228759
                ]
            ],
            "execution_time": 67.97148275375366,
            "number_scoring_function_calls": 1000,
            "metadata": {
                "top_1": 0.9824346405228759,
                "top_10": 0.9824346405228759,
                "top_100": 0.9824346405228778,
                "internal_similarity_max": 0.8873239436619719,
                "internal_similarity_mean": 0.4487184779762372,
                "internal_similarity_histogram_density": [
                    [
                        0.1,
                        0.0,
                        0.019999999999999993,
                        3.154000000000001,
                        4.162000000000001,
                        1.8879999999999981,
                        0.4760000000000001,
                        0.14400000000000002,
                        0.05600000000000001,
                        0.0
                    ]
                ],
                "internal_similarity_histogram_bins": [
                    [
                        0.0,
                        0.1,
                        0.2,
                        0.30000000000000004,
                        0.4,
                        0.5,
                        0.6000000000000001,
                        0.7000000000000001,
                        0.8,
                        0.9,
                        1.0
                    ]
                ]
            }
        },
        {
            "benchmark_name": "Deco Hop",
            "score": 1.0,
            "optimized_molecules": [
                [
                    "FC12CCCC34Cc5c(cc6c(c5C1(Br)C3)C(Cl)(Nc1ccc3ncsc3c1)SC=N6)OC4(Br)C2(Cl)C(Br)(Br)CBr",
                    1.0
                ],
                [
                    "FC1(F)C2(Br)CC3(CCCl)Cc4c(cc5c(c42)C(Br)(Nc2ccc4ncsc4c2)SC=N5)OC3(Br)C1(Cl)CBr",
                    1.0
                ],
                [
                    "FC1(F)C2(Br)CC3(CCCl)Cc4c(cc5c(c42)C(Br)(Nc2ccc4ncsc4c2)SC=N5)OC3(Br)C1(Cl)C(Br)Br",
                    1.0
                ],
                [
                    "FC1(F)C2(Br)CC3(CCCCl)Cc4c(cc5c(c42)C(Cl)(Nc2ccc4ncsc4c2)SC=N5)OC3(Br)C1(Cl)C(Br)(Br)CBr",
                    1.0
                ],
                [
                    "FC1(F)C2(Br)CC3(CCCCl)Cc4c(cc5c(c42)C(Br)(Nc2ccc4ncsc4c2)SC=N5)OC3(Br)C1(Cl)C(Br)Br",
                    1.0
                ],
                [
                    "FC1(F)C2(Br)CC3(CCCBr)Cc4c(cc5c(c42)C(Cl)(Nc2ccc4ncsc4c2)SC=N5)OC3(Br)C1(Cl)C(Br)C(Cl)Br",
                    1.0
                ],
                [
                    "FC1(F)C2(Br)CC3(CCBr)Cc4c(cc5c(c42)C(Br)(Nc2ccc4ncsc4c2)SC=N5)OC3(Br)C1(Cl)CBr",
                    1.0
                ],
                [
                    "FC1(F)C2(Br)CC3(CCBr)Cc4c(cc5c(c42)C(Br)(Nc2ccc4ncsc4c2)SC=N5)OC3(Br)C1(Cl)C(Br)Br",
                    1.0
                ],
                [
                    "FC1(F)C2(Br)CC3(CC=CCl)Cc4c(cc5c(c42)C(Br)(Nc2ccc4ncsc4c2)SC=N5)OC3(Br)C1(Cl)C(Br)Br",
                    1.0
                ],
                [
                    "FC1(F)C2(Br)CC3(CC(Cl)Br)Cc4c(cc5c(c42)C(Br)(Nc2ccc4ncsc4c2)SC=N5)OC3(Br)C1(Cl)CBr",
                    1.0
                ],
                [
                    "FC1(F)C2(Br)CC3(CC(Cl)Br)Cc4c(cc5c(c42)C(Br)(Nc2ccc4ncsc4c2)SC=N5)OC3(Br)C1(Cl)C(Br)CCl",
                    1.0
                ],
                [
                    "FC1(F)C2(Br)CC3(CC(Br)CBr)Cc4c(cc5c(c42)C(Br)(Nc2ccc4ncsc4c2)SC=N5)OC3(Br)C1(Cl)C(Br)Br",
                    1.0
                ],
                [
                    "FC1(F)C2(Br)CC3(CC#CCl)Cc4c(cc5c(c42)C(Cl)(Nc2ccc4ncsc4c2)SC=N5)OC3(Br)C1(Cl)CC(Br)Br",
                    1.0
                ],
                [
                    "FC1(F)C2(Br)CC3(CC#CCl)Cc4c(cc5c(c42)C(Cl)(Nc2ccc4ncsc4c2)SC=N5)OC3(Br)C1(Cl)C(Br)CCl",
                    1.0
                ],
                [
                    "FC1(F)C2(Br)CC3(CC#CCl)Cc4c(cc5c(c42)C(Cl)(Nc2ccc4ncsc4c2)SC=N5)OC3(Br)C1(Cl)C(Br)CBr",
                    1.0
                ],
                [
                    "FC1(F)C2(Br)CC3(CC#CCl)Cc4c(cc5c(c42)C(Cl)(Nc2ccc4ncsc4c2)SC=N5)OC3(Br)C1(Cl)C(Br)C(Cl)(Br)Br",
                    1.0
                ],
                [
                    "FC1(F)C2(Br)CC3(CC#CCl)Cc4c(cc5c(c42)C(Cl)(Nc2ccc4ncsc4c2)SC=N5)OC3(Br)C1(Cl)C(Br)(Br)CBr",
                    1.0
                ],
                [
                    "FC1(F)C2(Br)CC3(CC#CCl)Cc4c(cc5c(c42)C(Cl)(Nc2ccc4ncsc4c2)SC=N5)OC3(Br)C1(Cl)C(Br)(Br)C(Cl)(Br)Br",
                    1.0
                ],
                [
                    "FC1(F)C2(Br)CC3(CC#CCl)Cc4c(cc5c(c42)C(Cl)(Nc2ccc4ncsc4c2)SC=N5)OC3(Br)C1(Cl)C(Br)(Br)C(Br)Br",
                    1.0
                ],
                [
                    "FC1(F)C2(Br)CC3(CBr)Cc4c(cc5c(c42)C(Br)(Nc2cc(CCl)c4ncsc4c2)SC=N5)OC3(Br)C1(Cl)CBr",
                    1.0
                ],
                [
                    "FC1(F)C2(Br)CC3(CBr)Cc4c(cc5c(c42)C(Br)(Nc2cc(Br)c4ncsc4c2)SC=N5)OC3(Br)C1(Cl)C(Br)Br",
                    1.0
                ],
                [
                    "FC1(Cl)C2(Br)CC3(CC=CCl)Cc4c(cc5c(c42)C(Cl)(Nc2ccc4ncsc4c2)SC=N5)OC3(Br)C1(Cl)C(Br)CBr",
                    1.0
                ],
                [
                    "FC1(Cl)C2(Br)CC3(CC=CCl)Cc4c(cc5c(c42)C(Cl)(Nc2ccc4ncsc4c2)SC=N5)OC3(Br)C1(Cl)C(Br)(Br)CBr",
                    1.0
                ],
                [
                    "FC1(Cl)C2(Br)CC3(CC=CCl)Cc4c(cc5c(c42)C(Cl)(Nc2ccc4ncsc4c2)SC=N5)OC3(Br)C1(Cl)C(Br)(Br)C(Cl)Br",
                    1.0
                ],
                [
                    "FC1(Cl)C2(Br)CC3(CC#CCl)Cc4c(cc5c(c42)C(Cl)(Nc2ccc4ncsc4c2)SC=N5)OC3(Br)C1(Cl)C(Br)(Br)CBr",
                    1.0
                ],
                [
                    "Cc1cc(NC2(Br)SC=Nc3cc4c5c(c32)C2(Br)CC(CCCl)(C5)C(Br)(O4)C(Cl)(C(Br)Br)C2(F)F)cc2scnc12",
                    1.0
                ],
                [
                    "Cc1cc(NC2(Br)SC=Nc3cc4c5c(c32)C2(Br)CC(CCCCl)(C5)C(Br)(O4)C(Cl)(CBr)C2(F)F)cc2scnc12",
                    1.0
                ],
                [
                    "Cc1cc(NC2(Br)SC=Nc3cc4c5c(c32)C2(Br)CC(CBr)(C5)C(Br)(O4)C(Cl)(CBr)C2(F)F)cc2scnc12",
                    1.0
                ],
                [
                    "Cc1cc(NC2(Br)SC=Nc3cc4c5c(c32)C2(Br)CC(CBr)(C5)C(Br)(O4)C(Cl)(C(C)Br)C2(F)F)cc2scnc12",
                    1.0
                ],
                [
                    "Cc1cc(NC2(Br)SC=Nc3cc4c5c(c32)C2(Br)CC(CBr)(C5)C(Br)(O4)C(Cl)(C(C)(Cl)Br)C2(F)F)cc2scnc12",
                    1.0
                ],
                [
                    "CCCC12Cc3c4cc5c(c3C(Br)(C1)C(F)(F)C(Cl)(CBr)C2(Br)O4)C(Cl)(Nc1ccc2ncsc2c1)SC=N5",
                    1.0
                ],
                [
                    "CCCC12Cc3c4cc5c(c3C(Br)(C1)C(F)(F)C(Cl)(CBr)C2(Br)O4)C(Br)(Nc1ccc2ncsc2c1)SC=N5",
                    1.0
                ],
                [
                    "CCCC12Cc3c4cc5c(c3C(Br)(C1)C(F)(F)C(Cl)(C(C)Br)C2(Br)O4)C(Cl)(Nc1ccc2ncsc2c1)SC=N5",
                    1.0
                ],
                [
                    "CCCC12Cc3c4cc5c(c3C(Br)(C1)C(F)(F)C(Cl)(C(C)Br)C2(Br)O4)C(Br)(Nc1cc(Cl)c2ncsc2c1)SC=N5",
                    1.0
                ],
                [
                    "CCCC12Cc3c4cc5c(c3C(Br)(C1)C(F)(F)C(Cl)(C(C)(Br)C(C)Br)C2(Br)O4)C(Cl)(Nc1ccc2ncsc2c1)SC=N5",
                    1.0
                ],
                [
                    "CCCC12Cc3c4cc5c(c3C(Br)(C1)C(F)(F)C(Cl)(C(C)(Br)Br)C2(Br)O4)C(Br)(Nc1cc(Cl)c2ncsc2c1)SC=N5",
                    1.0
                ],
                [
                    "CCCC12Cc3c4cc5c(c3C(Br)(C1)C(F)(F)C(Cl)(C(Br)CBr)C2(Br)O4)C(Cl)(Nc1ccc2ncsc2c1)SC=N5",
                    1.0
                ],
                [
                    "CCCC12Cc3c4cc5c(c3C(Br)(C1)C(F)(F)C(Cl)(C(Br)CBr)C2(Br)O4)C(Br)(Nc1cc(Cl)c2ncsc2c1)SC=N5",
                    1.0
                ],
                [
                    "CCCC12Cc3c4cc5c(c3C(Br)(C1)C(F)(F)C(Cl)(C(Br)C(Cl)Br)C2(Br)O4)C(Cl)(Nc1ccc2ncsc2c1)SC=N5",
                    1.0
                ],
                [
                    "CCCC12Cc3c4cc5c(c3C(Br)(C1)C(F)(F)C(Cl)(C(Br)C(C)Br)C2(Br)O4)C(Cl)(Nc1ccc2ncsc2c1)SC=N5",
                    1.0
                ],
                [
                    "CCCC12Cc3c4cc5c(c3C(Br)(C1)C(F)(F)C(Cl)(C(Br)C(C)Br)C2(Br)O4)C(Br)(Nc1cc(Cl)c2ncsc2c1)SC=N5",
                    1.0
                ],
                [
                    "CCCC12Cc3c4cc5c(c3C(Br)(C1)C(F)(F)C(Cl)(C(Br)Br)C2(Br)O4)C(Br)(Nc1ccc2ncsc2c1)SC=N5",
                    1.0
                ],
                [
                    "CCCC12Cc3c4cc5c(c3C(Br)(C1)C(F)(F)C(Cl)(C(Br)Br)C2(Br)O4)C(Br)(Nc1cc(Cl)c2ncsc2c1)SC=N5",
                    1.0
                ],
                [
                    "CCCC12Cc3c4cc5c(c3C(Br)(C1)C(F)(F)C(Cl)(C(Br)(Br)CBr)C2(Br)O4)C(Cl)(Nc1ccc2ncsc2c1)SC=N5",
                    1.0
                ],
                [
                    "CCCC12Cc3c4cc5c(c3C(Br)(C1)C(F)(F)C(Cl)(C(Br)(Br)CBr)C2(Br)O4)C(Cl)(Nc1cc(Cl)c2ncsc2c1)SC=N5",
                    1.0
                ],
                [
                    "CCCC1(C)Cc2c3cc4c(c2CC(F)(F)C(Cl)(C(Br)(Br)C(Cl)Br)C1(Br)O3)C(Cl)(Nc1cc(Br)c2ncsc2c1)SC=N4",
                    1.0
                ],
                [
                    "CCC12Cc3c4cc5c(c3C(Br)(C1)C(F)(F)C(Cl)(CBr)C2(Br)O4)C(Br)(Nc1ccc2ncsc2c1)SC=N5",
                    1.0
                ],
                [
                    "CCC12Cc3c4cc5c(c3C(Br)(C1)C(F)(F)C(Cl)(CBr)C2(Br)O4)C(Br)(Nc1cc(Cl)c2ncsc2c1)SC=N5",
                    1.0
                ],
                [
                    "CCC12Cc3c4cc5c(c3C(Br)(C1)C(F)(F)C(Cl)(CBr)C2(Br)O4)C(Br)(Nc1cc(C)c2ncsc2c1)SC=N5",
                    1.0
                ],
                [
                    "CCC12Cc3c4cc5c(c3C(Br)(C1)C(F)(F)C(Cl)(C(C)Br)C2(Br)O4)C(Br)(Nc1ccc2ncsc2c1)SC=N5",
                    1.0
                ],
                [
                    "CCC12Cc3c4cc5c(c3C(Br)(C1)C(F)(F)C(Cl)(C(Br)C(Cl)Br)C2(Br)O4)C(Cl)(Nc1ccc2ncsc2c1)SC=N5",
                    1.0
                ],
                [
                    "CCC12Cc3c4cc5c(c3C(Br)(C1)C(F)(F)C(Cl)(C(Br)C(C)Br)C2(Br)O4)C(Cl)(Nc1ccc2ncsc2c1)SC=N5",
                    1.0
                ],
                [
                    "CCC12Cc3c4cc5c(c3C(Br)(C1)C(F)(F)C(Cl)(C(Br)Br)C2(Br)O4)C(Br)(Nc1ccc2ncsc2c1)SC=N5",
                    1.0
                ],
                [
                    "CCC12Cc3c4cc5c(c3C(Br)(C1)C(F)(F)C(Cl)(C(Br)Br)C2(Br)O4)C(Br)(Nc1cc(C)c2ncsc2c1)SC=N5",
                    1.0
                ],
                [
                    "CCC12Cc3c4cc5c(c3C(Br)(C1)C(F)(F)C(C)(Cl)C2(Br)O4)C(Br)(Nc1cc(Cl)c2ncsc2c1)SC=N5",
                    1.0
                ],
                [
                    "CC=C(Cl)CC12Cc3c(cc4c(c3C(Br)(C(F)F)C1)C(Br)(Nc1ccc3ncsc3c1)SC=N4)OC2(Br)C(Cl)C(Br)(Br)CCl",
                    1.0
                ],
                [
                    "CC12Cc3c4cc5c(c3C(Br)(C1)C(F)(F)C(Cl)(CBr)C2(Br)O4)C(Br)(Nc1cc(Br)c2ncsc2c1)SC=N5",
                    1.0
                ],
                [
                    "CC12Cc3c4cc5c(c3C(Br)(C1)C(F)(F)C(Cl)(C(Br)Br)C2(Br)O4)C(Br)(Nc1cc(Br)c2ncsc2c1)SC=N5",
                    1.0
                ],
                [
                    "CC12Cc3c4cc5c(c3C(Br)(C1)C(F)(F)C(C)(Cl)C2(Br)O4)C(Br)(Nc1cc(Cl)c2ncsc2c1)SC=N5",
                    1.0
                ],
                [
                    "CC12Cc3c4cc5c(c3C(Br)(C1)C(C)(F)C(Cl)(C(Br)CBr)C2(Br)O4)C(Cl)(Nc1ccc2ncsc2c1)SC=N5",
                    1.0
                ],
                [
                    "CC1(F)C2(Br)CC3(CCCl)Cc4c(cc5c(c42)C(Br)(Nc2ccc4ncsc4c2)SC=N5)OC3(Br)C1(Cl)CBr",
                    1.0
                ],
                [
                    "CC1(F)C2(Br)CC3(CCCl)Cc4c(cc5c(c42)C(Br)(Nc2ccc4ncsc4c2)SC=N5)OC3(Br)C1(Cl)C(Cl)Br",
                    1.0
                ],
                [
                    "CC1(F)C2(Br)CC3(CCCl)Cc4c(cc5c(c42)C(Br)(Nc2ccc4ncsc4c2)SC=N5)OC3(Br)C1(Cl)C(Br)Br",
                    1.0
                ],
                [
                    "CC1(F)C2(Br)CC3(CC(Cl)Cl)Cc4c(cc5c(c42)C(Br)(Nc2ccc4ncsc4c2)SC=N5)OC3(Br)C1(Cl)C(Cl)Br",
                    1.0
                ],
                [
                    "CC1(F)C2(Br)CC3(CC(Cl)Cl)Cc4c(cc5c(c42)C(Br)(Nc2ccc4ncsc4c2)SC=N5)OC3(Br)C1(C)Cl",
                    1.0
                ],
                [
                    "CC(Cl)CC12Cc3c4cc5c(c3C(Br)(C1)C(F)(F)C(Cl)(CBr)C2(Br)O4)C(Br)(Nc1ccc2ncsc2c1)SC=N5",
                    1.0
                ],
                [
                    "CC(Cl)CC12Cc3c4cc5c(c3C(Br)(C1)C(F)(F)C(Cl)(C(C)Br)C2(Br)O4)C(Cl)(Nc1ccc2ncsc2c1)SC=N5",
                    1.0
                ],
                [
                    "CC(Cl)CC12Cc3c4cc5c(c3C(Br)(C1)C(F)(F)C(Cl)(C(C)(Br)Br)C2(Br)O4)C(C)(Nc1ccc2ncsc2c1)SC=N5",
                    1.0
                ],
                [
                    "CC(Cl)CC12Cc3c4cc5c(c3C(Br)(C1)C(F)(F)C(Cl)(C(C)(Br)Br)C2(Br)O4)C(Br)(Nc1ccc2ncsc2c1)SC=N5",
                    1.0
                ],
                [
                    "CC(Cl)CC12Cc3c4cc5c(c3C(Br)(C1)C(F)(F)C(Cl)(C(Br)CCl)C2(Br)O4)C(Br)(Nc1ccc2ncsc2c1)SC=N5",
                    1.0
                ],
                [
                    "CC(Cl)CC12Cc3c4cc5c(c3C(Br)(C1)C(F)(F)C(Cl)(C(Br)Br)C2(Br)O4)C(Br)(Nc1ccc2ncsc2c1)SC=N5",
                    1.0
                ],
                [
                    "CC(Cl)CC12Cc3c4cc5c(c3C(Br)(C1)C(F)(F)C(Cl)(C(Br)(Br)CCl)C2(Br)O4)C(Br)(Nc1ccc2ncsc2c1)SC=N5",
                    1.0
                ],
                [
                    "CC(Cl)CC12Cc3c4cc5c(c3C(Br)(C1)C(F)(F)C(Cl)(C(Br)(Br)CCl)C2(Br)O4)C(Br)(Nc1cc(Br)c2ncsc2c1)SC=N5",
                    1.0
                ],
                [
                    "CC(Cl)CC12Cc3c4cc5c(c3C(Br)(C1)C(F)(F)C(C)(Cl)C2(Br)O4)C(Br)(Nc1ccc2ncsc2c1)SC=N5",
                    1.0
                ],
                [
                    "CC(Cl)CC12Cc3c4cc5c(c3C(Br)(C1)C(F)(Br)C(Cl)(C(Br)Br)C2(Br)O4)C(Br)(Nc1ccc2ncsc2c1)SC=N5",
                    1.0
                ],
                [
                    "CC(Cl)(Cl)CC12Cc3c4cc5c(c3C(Br)(C1)C(F)(F)C(Cl)(CBr)C2(Br)O4)C(Br)(Nc1ccc2ncsc2c1)SC=N5",
                    1.0
                ],
                [
                    "CC(Cl)(Br)CC12Cc3c4cc5c(c3C(Br)(C1)C(F)(F)C(Cl)(CBr)C2(Br)O4)C(Br)(Nc1ccc2ncsc2c1)SC=N5",
                    1.0
                ],
                [
                    "CC(Cl)(Br)CC12Cc3c4cc5c(c3C(Br)(C1)C(F)(F)C(Cl)(C(C)(Br)Br)C2(Br)O4)C(Br)(Nc1ccc2ncsc2c1)SC=N5",
                    1.0
                ],
                [
                    "CC(Cl)(Br)CC12Cc3c4cc5c(c3C(Br)(C1)C(F)(F)C(Cl)(C(Br)(Br)CCl)C2(Br)O4)C(Br)(Nc1ccc2ncsc2c1)SC=N5",
                    1.0
                ],
                [
                    "CC(Cl)(Br)CC12COc3cc4c(c(c3C1)C(Br)(C(F)(F)C(Cl)C(C)(Br)Br)C2)C(Br)(Nc1ccc2ncsc2c1)SC=N4",
                    1.0
                ],
                [
                    "CC(Br)CC12Cc3c4cc5c(c3C(Br)(C1)C(F)(F)C(Cl)(C(Br)Br)C2(Br)O4)C(Br)(Nc1ccc2ncsc2c1)SC=N5",
                    1.0
                ],
                [
                    "CC(Br)C1(Cl)C(F)(F)C2(Br)CC3(CC#CCl)Cc4c(cc5c(c42)C(Cl)(Nc2ccc4ncsc4c2)SC=N5)OC31Br",
                    1.0
                ],
                [
                    "CC(Br)(Br)CC12Cc3c4cc5c(c3C(Br)(C1)C(F)(F)C(Cl)(C(Br)Br)C2(Br)O4)C(Br)(Nc1ccc2ncsc2c1)SC=N5",
                    1.0
                ],
                [
                    "CC(Br)(Br)C1(Cl)C(F)(F)C2(Br)CC3(CC(Cl)(Br)CCl)Cc4c(cc5c(c42)C(Br)(Nc2ccc4ncsc4c2)SC=N5)OC31Br",
                    1.0
                ],
                [
                    "CC(Br)(Br)C(Cl)C1(Br)Oc2cc3c(c4c2CC1(CC(Cl)Br)CC4(Br)C(F)F)C(Br)(Nc1ccc2ncsc2c1)SC=N3",
                    1.0
                ],
                [
                    "C=CCC12Cc3c4cc5c(c3C(Br)(C1)C(F)(F)C(Cl)(C(Br)C(Cl)Br)C2(Br)O4)C(Cl)(Nc1ccc2ncsc2c1)SC=N5",
                    1.0
                ],
                [
                    "C#CCC12Cc3c4cc5c(c3C(Br)(C1)C(F)(F)C(Cl)(C(C)(Br)Br)C2(Br)O4)C(Br)(Nc1ccc2ncsc2c1)SC=N5",
                    1.0
                ],
                [
                    "C#CCC12Cc3c4cc5c(c3C(Br)(C1)C(F)(F)C(Cl)(C(Br)C(Cl)Br)C2(Br)O4)C(Cl)(Nc1ccc2ncsc2c1)SC=N5",
                    1.0
                ],
                [
                    "C#CCC12Cc3c4cc5c(c3C(Br)(C1)C(F)(F)C(Cl)(C(Br)C(Cl)Br)C2(Br)O4)C(Cl)(Nc1cc(Br)c2ncsc2c1)SC=N5",
                    1.0
                ],
                [
                    "C#CCC12Cc3c4cc5c(c3C(Br)(C1)C(F)(F)C(Cl)(C(Br)C(C)Br)C2(Br)O4)C(Cl)(Nc1ccc2ncsc2c1)SC=N5",
                    1.0
                ],
                [
                    "C#CCC12Cc3c4cc5c(c3C(Br)(C1)C(F)(F)C(Cl)(C(Br)Br)C2(Br)O4)C(Br)(Nc1ccc2ncsc2c1)SC=N5",
                    1.0
                ],
                [
                    "C#CCC12Cc3c4cc5c(c3C(Br)(C1)C(F)(F)C(Cl)(C(Br)(Br)CBr)C2(Br)O4)C(Cl)(Nc1ccc2ncsc2c1)SC=N5",
                    1.0
                ],
                [
                    "C#CCC12Cc3c4cc5c(c3C(Br)(C1)C(F)(F)C(Cl)(C(Br)(Br)C(Cl)Br)C2(Br)O4)C(Cl)(Nc1ccc2ncsc2c1)SC=N5",
                    1.0
                ],
                [
                    "C#CCC12Cc3c4cc5c(c3C(Br)(C1)C(F)(F)C(Cl)(C(Br)(Br)C(Cl)Br)C2(Br)O4)C(Cl)(Nc1cc(Br)c2ncsc2c1)SC=N5",
                    1.0
                ],
                [
                    "C#CCC12Cc3c4cc5c(c3C(Br)(C1)C(F)(Cl)C(Cl)(C(Br)(Br)CBr)C2(Br)O4)C(Cl)(Nc1ccc2ncsc2c1)SC=N5",
                    1.0
                ],
                [
                    "C#CCC1(C)Cc2c3cc4c(c2CC(F)(F)C(Cl)(CC)C1(Br)O3)C(Cl)(Nc1ccc2ncsc2c1)SC=N4",
                    1.0
                ],
                [
                    "C#CCC1(C)Cc2c3cc4c(c2CC(F)(F)C(Cl)(C(C)Br)C1(Br)O3)C(Cl)(Nc1cc(Br)c2ncsc2c1)SC=N4",
                    1.0
                ],
                [
                    "C#CCC1(C)Cc2c3cc4c(c2CC(F)(F)C(Cl)(C(Br)C(Cl)Br)C1(Br)O3)C(Cl)(Nc1cc(Br)c2ncsc2c1)SC=N4",
                    1.0
                ],
                [
                    "C#CCC1(C)Cc2c3cc4c(c2CC(F)(F)C(Cl)(C(Br)(Br)C(Cl)Br)C1(Br)O3)C(Cl)(Nc1cc(Br)c2ncsc2c1)SC=N4",
                    1.0
                ],
                [
                    "C#CCC1(C)Cc2c3cc4c(c2CC(F)(F)C(C)(C(Br)C(Cl)Br)C1(Br)O3)C(Cl)(Nc1cc(Br)c2ncsc2c1)SC=N4",
                    1.0
                ]
            ],
            "execution_time": 73.51641249656677,
            "number_scoring_function_calls": 1000,
            "metadata": {
                "top_1": 1.0,
                "top_10": 1.0,
                "top_100": 1.0,
                "internal_similarity_max": 0.9375,
                "internal_similarity_mean": 0.5786141563553876,
                "internal_similarity_histogram_density": [
                    [
                        0.1,
                        0.0,
                        0.0,
                        0.4800000000000001,
                        1.9200000000000004,
                        3.293999999999997,
                        2.662000000000001,
                        1.0520000000000003,
                        0.4420000000000001,
                        0.05000000000000001
                    ]
                ],
                "internal_similarity_histogram_bins": [
                    [
                        0.0,
                        0.1,
                        0.2,
                        0.30000000000000004,
                        0.4,
                        0.5,
                        0.6000000000000001,
                        0.7000000000000001,
                        0.8,
                        0.9,
                        1.0
                    ]
                ]
            }
        }
    ]
}
