# Supplementary material for: EvoMol: a flexible and interpretable evolutionary algorithm for unbiased de novo molecular generation
Source: J Cheminform. 2020 Sep 16;12:55. doi: 10.1186/s13321-020-00458-z (PMC7494000; doi:10.1186/s13321-020-00458-z)
Supplement: Supplementary file 2 — Additional file 2. Archive of the GuacaMol benchmarks experiments. [file 13321_2020_458_MOESM2_ESM.xz › GuacaMol_JSON/Primary actions/output_v2_7.json]

{
    "guacamol_version": "0.5.0",
    "benchmark_suite_version": "v2",
    "timestamp": "20200422-1432",
    "results": [
        {
            "benchmark_name": "Celecoxib rediscovery",
            "score": 0.632183908045977,
            "optimized_molecules": [
                [
                    "Cc1ccc(-c2cnc(N)n2-c2ccc(S(=O)(=O)C(F)(F)F)cc2)cc1",
                    0.632183908045977
                ]
            ],
            "execution_time": 474522.57156944275,
            "number_scoring_function_calls": 20986346,
            "metadata": {
                "top_1": 0.632183908045977,
                "internal_similarity_max": 0.0,
                "internal_similarity_mean": 0.0,
                "internal_similarity_histogram_density": [
                    [
                        10.0,
                        0.0,
                        0.0,
                        0.0,
                        0.0,
                        0.0,
                        0.0,
                        0.0,
                        0.0,
                        0.0
                    ]
                ],
                "internal_similarity_histogram_bins": [
                    [
                        0.0,
                        0.1,
                        0.2,
                        0.30000000000000004,
                        0.4,
                        0.5,
                        0.6000000000000001,
                        0.7000000000000001,
                        0.8,
                        0.9,
                        1.0
                    ]
                ]
            }
        },
        {
            "benchmark_name": "Troglitazone rediscovery",
            "score": 0.76,
            "optimized_molecules": [
                [
                    "Cc1c(C)c2c(c(C)c1O)CCC(C)(CC1(COc3ccc(CC4SC4=O)cc3)NC1=O)O2",
                    0.76
                ]
            ],
            "execution_time": 1014504.538390398,
            "number_scoring_function_calls": 34326043,
            "metadata": {
                "top_1": 0.76,
                "internal_similarity_max": 0.0,
                "internal_similarity_mean": 0.0,
                "internal_similarity_histogram_density": [
                    [
                        10.0,
                        0.0,
                        0.0,
                        0.0,
                        0.0,
                        0.0,
                        0.0,
                        0.0,
                        0.0,
                        0.0
                    ]
                ],
                "internal_similarity_histogram_bins": [
                    [
                        0.0,
                        0.1,
                        0.2,
                        0.30000000000000004,
                        0.4,
                        0.5,
                        0.6000000000000001,
                        0.7000000000000001,
                        0.8,
                        0.9,
                        1.0
                    ]
                ]
            }
        },
        {
            "benchmark_name": "Thiothixene rediscovery",
            "score": 0.9021739130434783,
            "optimized_molecules": [
                [
                    "C=C1C(=CCCN2CCN(C)CC2)c2ccccc2Sc2ccc(S(=O)(=O)N(C)C)cc21",
                    0.9021739130434783
                ]
            ],
            "execution_time": 200057.38738584518,
            "number_scoring_function_calls": 7042483,
            "metadata": {
                "top_1": 0.9021739130434783,
                "internal_similarity_max": 0.0,
                "internal_similarity_mean": 0.0,
                "internal_similarity_histogram_density": [
                    [
                        10.0,
                        0.0,
                        0.0,
                        0.0,
                        0.0,
                        0.0,
                        0.0,
                        0.0,
                        0.0,
                        0.0
                    ]
                ],
                "internal_similarity_histogram_bins": [
                    [
                        0.0,
                        0.1,
                        0.2,
                        0.30000000000000004,
                        0.4,
                        0.5,
                        0.6000000000000001,
                        0.7000000000000001,
                        0.8,
                        0.9,
                        1.0
                    ]
                ]
            }
        },
        {
            "benchmark_name": "Aripiprazole similarity",
            "score": 1.0,
            "optimized_molecules": [
                [
                    "[SH]#[SH]=c1c2ccc(OCCCCN3CCN(c4cccc(Cl)c4Cl)CC3)cc1CC2",
                    1.0
                ],
                [
                    "[SH]#[SH]=C1CCc2ccc(OCCCCN3CCN(c4cccc(Cl)c4Cl)CC3)cc21",
                    1.0
                ],
                [
                    "S[SH]=c1c2ccc(OCCCCN3CCN(c4cccc(Cl)c4Cl)CC3)cc1CC2",
                    1.0
                ],
                [
                    "S[SH]=C1CCc2ccc(OCCCCN3CCN(c4cccc(Cl)c4Cl)CC3)cc21",
                    1.0
                ],
                [
                    "S=c1c2ccc(OCCCCN3CCN(c4cccc(Cl)c4Cl)CC3)cc1CC2",
                    1.0
                ],
                [
                    "S=S=c1c2ccc(OCCCCN3CCN(c4cccc(Cl)c4Cl)CC3)cc1CC2",
                    1.0
                ],
                [
                    "S=S=C1CCc2ccc(OCCCCN3CCN(c4cccc(Cl)c4Cl)CC3)cc21",
                    1.0
                ],
                [
                    "S=C1CCc2ccc(OCCCCN3CCN(c4cccc(Cl)c4Cl)CC3)cc21",
                    1.0
                ],
                [
                    "P[SH]=c1c2ccc(OCCCCN3CCN(c4cccc(Cl)c4Cl)CC3)cc1CC2",
                    1.0
                ],
                [
                    "P[SH]=C1CCc2ccc(OCCCCN3CCN(c4cccc(Cl)c4Cl)CC3)cc21",
                    1.0
                ],
                [
                    "P=S=c1c2ccc(OCCCCN3CCN(c4cccc(Cl)c4Cl)CC3)cc1CC2",
                    1.0
                ],
                [
                    "P=S=C1CCc2ccc(OCCCCN3CCN(c4cccc(Cl)c4Cl)CC3)cc21",
                    1.0
                ],
                [
                    "P#[SH]=c1c2ccc(OCCCCN3CCN(c4cccc(Cl)c4Cl)CC3)cc1CC2",
                    1.0
                ],
                [
                    "P#[SH]=C1CCc2ccc(OCCCCN3CCN(c4cccc(Cl)c4Cl)CC3)cc21",
                    1.0
                ],
                [
                    "O[SH]=c1c2ccc(OCCCCN3CCN(c4cccc(Cl)c4Cl)CC3)cc1CC2",
                    1.0
                ],
                [
                    "O[SH]=C1CCc2ccc(OCCCCN3CCN(c4cccc(Cl)c4Cl)CC3)cc21",
                    1.0
                ],
                [
                    "O=[SH](S)=c1c2ccc(OCCCCN3CCN(c4cccc(Cl)c4Cl)CC3)cc1CC2",
                    1.0
                ],
                [
                    "O=[SH](S)=C1CCc2ccc(OCCCCN3CCN(c4cccc(Cl)c4Cl)CC3)cc21",
                    1.0
                ],
                [
                    "O=[SH](P)=c1c2ccc(OCCCCN3CCN(c4cccc(Cl)c4Cl)CC3)cc1CC2",
                    1.0
                ],
                [
                    "O=[SH](P)=C1CCc2ccc(OCCCCN3CCN(c4cccc(Cl)c4Cl)CC3)cc21",
                    1.0
                ],
                [
                    "O=[SH](O)=c1c2ccc(OCCCCN3CCN(c4cccc(Cl)c4Cl)CC3)cc1CC2",
                    1.0
                ],
                [
                    "O=[SH](O)=C1CCc2ccc(OCCCCN3CCN(c4cccc(Cl)c4Cl)CC3)cc21",
                    1.0
                ],
                [
                    "O=[SH](F)=c1c2ccc(OCCCCN3CCN(c4cccc(Cl)c4Cl)CC3)cc1CC2",
                    1.0
                ],
                [
                    "O=[SH](F)=C1CCc2ccc(OCCCCN3CCN(c4cccc(Cl)c4Cl)CC3)cc21",
                    1.0
                ],
                [
                    "O=[SH](Cl)=c1c2ccc(OCCCCN3CCN(c4cccc(Cl)c4Cl)CC3)cc1CC2",
                    1.0
                ],
                [
                    "O=[SH](Cl)=C1CCc2ccc(OCCCCN3CCN(c4cccc(Cl)c4Cl)CC3)cc21",
                    1.0
                ],
                [
                    "O=[SH](Br)=c1c2ccc(OCCCCN3CCN(c4cccc(Cl)c4Cl)CC3)cc1CC2",
                    1.0
                ],
                [
                    "O=[SH](Br)=C1CCc2ccc(OCCCCN3CCN(c4cccc(Cl)c4Cl)CC3)cc21",
                    1.0
                ],
                [
                    "O=S=c1c2ccc(OCCCCN3CCN(c4cccc(Cl)c4Cl)CC3)cc1CC2",
                    1.0
                ],
                [
                    "O=S=C1CCc2ccc(OCCCCN3CCN(c4cccc(Cl)c4Cl)CC3)cc21",
                    1.0
                ],
                [
                    "O=S1(=c2c3ccc(OCCCCN4CCN(c5cccc(Cl)c5Cl)CC4)cc2CC3)NS1",
                    1.0
                ],
                [
                    "O=S1(=c2c3ccc(OCCCCN4CCN(c5cccc(Cl)c5Cl)CC4)cc2CC3)NP1",
                    1.0
                ],
                [
                    "O=S1(=c2c3ccc(OCCCCN4CCN(c5cccc(Cl)c5Cl)CC4)cc2CC3)NO1",
                    1.0
                ],
                [
                    "O=S1(=c2c3ccc(OCCCCN4CCN(c5cccc(Cl)c5Cl)CC4)cc2CC3)NN1",
                    1.0
                ],
                [
                    "O=S1(=c2c3ccc(OCCCCN4CCN(c5cccc(Cl)c5Cl)CC4)cc2CC3)CN1",
                    1.0
                ],
                [
                    "O=S1(=C2CCc3ccc(OCCCCN4CCN(c5cccc(Cl)c5Cl)CC4)cc32)NP1",
                    1.0
                ],
                [
                    "O=S1(=C2CCc3ccc(OCCCCN4CCN(c5cccc(Cl)c5Cl)CC4)cc32)NO1",
                    1.0
                ],
                [
                    "O=S1(=C2CCc3ccc(OCCCCN4CCN(c5cccc(Cl)c5Cl)CC4)cc32)NN1",
                    1.0
                ],
                [
                    "O=S1(=C2CCc3ccc(OCCCCN4CCN(c5cccc(Cl)c5Cl)CC4)cc32)CN1",
                    1.0
                ],
                [
                    "O=S(=S)=c1c2ccc(OCCCCN3CCN(c4cccc(Cl)c4Cl)CC3)cc1CC2",
                    1.0
                ],
                [
                    "O=S(=S)=C1CCc2ccc(OCCCCN3CCN(c4cccc(Cl)c4Cl)CC3)cc21",
                    1.0
                ],
                [
                    "O=S(=P)=c1c2ccc(OCCCCN3CCN(c4cccc(Cl)c4Cl)CC3)cc1CC2",
                    1.0
                ],
                [
                    "O=S(=P)=C1CCc2ccc(OCCCCN3CCN(c4cccc(Cl)c4Cl)CC3)cc21",
                    1.0
                ],
                [
                    "O=S(=O)=c1c2ccc(OCCCCN3CCN(c4cccc(Cl)c4Cl)CC3)cc1CC2",
                    1.0
                ],
                [
                    "O=S(=O)=C1CCc2ccc(OCCCCN3CCN(c4cccc(Cl)c4Cl)CC3)cc21",
                    1.0
                ],
                [
                    "O=C1NS1(=O)=C1CCc2ccc(OCCCCN3CCN(c4cccc(Cl)c4Cl)CC3)cc21",
                    1.0
                ],
                [
                    "O=C1Cc2ccc(OCCCCN3CCN(c4cccc(Cl)c4Cl)CC3)cc2C1",
                    1.0
                ],
                [
                    "O=C1Cc2cc(OCCCCN3CCN(c4cccc(Cl)c4Cl)CC3)ccc2N1",
                    1.0
                ],
                [
                    "O=C1Cc2cc(OCCCCN3CCN(c4cccc(Cl)c4Cl)CC3)ccc21",
                    1.0
                ],
                [
                    "N[SH]=c1c2ccc(OCCCCN3CCN(c4cccc(Cl)c4Cl)CC3)cc1CC2",
                    1.0
                ],
                [
                    "N[SH]=C1CCc2ccc(OCCCCN3CCN(c4cccc(Cl)c4Cl)CC3)cc21",
                    1.0
                ],
                [
                    "N[SH](=O)=c1c2ccc(OCCCCN3CCN(c4cccc(Cl)c4Cl)CC3)cc1CC2",
                    1.0
                ],
                [
                    "N[SH](=O)=C1CCc2ccc(OCCCCN3CCN(c4cccc(Cl)c4Cl)CC3)cc21",
                    1.0
                ],
                [
                    "N=S=c1c2ccc(OCCCCN3CCN(c4cccc(Cl)c4Cl)CC3)cc1CC2",
                    1.0
                ],
                [
                    "N=S=C1CCc2ccc(OCCCCN3CCN(c4cccc(Cl)c4Cl)CC3)cc21",
                    1.0
                ],
                [
                    "N=S(=O)=c1c2ccc(OCCCCN3CCN(c4cccc(Cl)c4Cl)CC3)cc1CC2",
                    1.0
                ],
                [
                    "N=S(=O)=C1CCc2ccc(OCCCCN3CCN(c4cccc(Cl)c4Cl)CC3)cc21",
                    1.0
                ],
                [
                    "N#[SH]=c1c2ccc(OCCCCN3CCN(c4cccc(Cl)c4Cl)CC3)cc1CC2",
                    1.0
                ],
                [
                    "N#[SH]=C1CCc2ccc(OCCCCN3CCN(c4cccc(Cl)c4Cl)CC3)cc21",
                    1.0
                ],
                [
                    "F[SH]=c1c2ccc(OCCCCN3CCN(c4cccc(Cl)c4Cl)CC3)cc1CC2",
                    1.0
                ],
                [
                    "F[SH]=C1CCc2ccc(OCCCCN3CCN(c4cccc(Cl)c4Cl)CC3)cc21",
                    1.0
                ],
                [
                    "Clc1cccc(N2CCN(CCCCOc3ccc4c(c3)N4)CC2)c1Cl",
                    1.0
                ],
                [
                    "Clc1cccc(N2CCN(CCCCOc3ccc4c(c3)CCN4)CC2)c1Cl",
                    1.0
                ],
                [
                    "Clc1cccc(N2CCN(CCCCOc3ccc4c(c3)CCC4)CC2)c1Cl",
                    1.0
                ],
                [
                    "Clc1cccc(N2CCN(CCCCOc3ccc4c(c3)CC4)CC2)c1Cl",
                    1.0
                ],
                [
                    "Clc1cccc(N2CCN(CCCCOc3ccc4c(c3)C4)CC2)c1Cl",
                    1.0
                ],
                [
                    "Clc1cccc(N2CCN(CCCCOc3ccc4c(c3)C(=[SH]Br)CC4)CC2)c1Cl",
                    1.0
                ],
                [
                    "Clc1cccc(N2CCN(CCCCOc3ccc4c(c3)C(=[SH]3=[SH]N3)CC4)CC2)c1Cl",
                    1.0
                ],
                [
                    "Clc1cccc(N2CCN(CCCCOc3ccc4c(c3)C(=[SH]3=PN3)CC4)CC2)c1Cl",
                    1.0
                ],
                [
                    "Clc1cccc(N2CCN(CCCCOc3ccc4c(c3)C(=[SH]3=NN3)CC4)CC2)c1Cl",
                    1.0
                ],
                [
                    "Clc1cccc(N2CCN(CCCCOc3ccc4c(c3)C(=[SH]3=CN3)CC4)CC2)c1Cl",
                    1.0
                ],
                [
                    "Clc1cccc(N2CCN(CCCCOc3ccc4c(c3)C(=S3NS3)CC4)CC2)c1Cl",
                    1.0
                ],
                [
                    "Clc1cccc(N2CCN(CCCCOc3ccc4c(c3)C(=S3NP3)CC4)CC2)c1Cl",
                    1.0
                ],
                [
                    "Clc1cccc(N2CCN(CCCCOc3ccc4c(c3)C(=S3NO3)CC4)CC2)c1Cl",
                    1.0
                ],
                [
                    "Clc1cccc(N2CCN(CCCCOc3ccc4c(c3)C(=S3NN3)CC4)CC2)c1Cl",
                    1.0
                ],
                [
                    "Clc1cccc(N2CCN(CCCCOc3ccc4c(c3)C(=S3CN3)CC4)CC2)c1Cl",
                    1.0
                ],
                [
                    "Clc1cccc(N2CCN(CCCCOc3ccc4c(c3)C(=S3#SN3)CC4)CC2)c1Cl",
                    1.0
                ],
                [
                    "Clc1cccc(N2CCN(CCCCOc3ccc4c(c3)C(=S3#CN3)CC4)CC2)c1Cl",
                    1.0
                ],
                [
                    "Clc1cccc(N2CCN(CCCCOc3ccc4c(=[SH]Br)c(c3)CC4)CC2)c1Cl",
                    1.0
                ],
                [
                    "Clc1cccc(N2CCN(CCCCOc3ccc4c(=[SH]5=[SH]N5)c(c3)CC4)CC2)c1Cl",
                    1.0
                ],
                [
                    "Clc1cccc(N2CCN(CCCCOc3ccc4c(=[SH]5=PN5)c(c3)CC4)CC2)c1Cl",
                    1.0
                ],
                [
                    "Clc1cccc(N2CCN(CCCCOc3ccc4c(=[SH]5=NN5)c(c3)CC4)CC2)c1Cl",
                    1.0
                ],
                [
                    "Clc1cccc(N2CCN(CCCCOc3ccc4c(=S5NS5)c(c3)CC4)CC2)c1Cl",
                    1.0
                ],
                [
                    "Clc1cccc(N2CCN(CCCCOc3ccc4c(=S5NP5)c(c3)CC4)CC2)c1Cl",
                    1.0
                ],
                [
                    "Clc1cccc(N2CCN(CCCCOc3ccc4c(=S5NO5)c(c3)CC4)CC2)c1Cl",
                    1.0
                ],
                [
                    "Clc1cccc(N2CCN(CCCCOc3ccc4c(=S5NN5)c(c3)CC4)CC2)c1Cl",
                    1.0
                ],
                [
                    "Clc1cccc(N2CCN(CCCCOc3ccc4c(=S5CN5)c(c3)CC4)CC2)c1Cl",
                    1.0
                ],
                [
                    "Clc1cccc(N2CCN(CCCCOc3ccc4c(=S5#SN5)c(c3)CC4)CC2)c1Cl",
                    1.0
                ],
                [
                    "Cl[SH]=c1c2ccc(OCCCCN3CCN(c4cccc(Cl)c4Cl)CC3)cc1CC2",
                    1.0
                ],
                [
                    "Cl[SH]=C1CCc2ccc(OCCCCN3CCN(c4cccc(Cl)c4Cl)CC3)cc21",
                    1.0
                ],
                [
                    "C[SH]=c1c2ccc(OCCCCN3CCN(c4cccc(Cl)c4Cl)CC3)cc1CC2",
                    1.0
                ],
                [
                    "C[SH]=C1CCc2ccc(OCCCCN3CCN(c4cccc(Cl)c4Cl)CC3)cc21",
                    1.0
                ],
                [
                    "C[SH](=O)=c1c2ccc(OCCCCN3CCN(c4cccc(Cl)c4Cl)CC3)cc1CC2",
                    1.0
                ],
                [
                    "C[SH](=O)=C1CCc2ccc(OCCCCN3CCN(c4cccc(Cl)c4Cl)CC3)cc21",
                    1.0
                ],
                [
                    "C=S=c1c2ccc(OCCCCN3CCN(c4cccc(Cl)c4Cl)CC3)cc1CC2",
                    1.0
                ],
                [
                    "C=S=C1CCc2ccc(OCCCCN3CCN(c4cccc(Cl)c4Cl)CC3)cc21",
                    1.0
                ],
                [
                    "C=S(=O)=c1c2ccc(OCCCCN3CCN(c4cccc(Cl)c4Cl)CC3)cc1CC2",
                    1.0
                ],
                [
                    "C=S(=O)=C1CCc2ccc(OCCCCN3CCN(c4cccc(Cl)c4Cl)CC3)cc21",
                    1.0
                ],
                [
                    "C#[SH]=c1c2ccc(OCCCCN3CCN(c4cccc(Cl)c4Cl)CC3)cc1CC2",
                    1.0
                ],
                [
                    "C#[SH]=C1CCc2ccc(OCCCCN3CCN(c4cccc(Cl)c4Cl)CC3)cc21",
                    1.0
                ]
            ],
            "execution_time": 5.91075587272644,
            "number_scoring_function_calls": 1000,
            "metadata": {
                "top_1": 1.0,
                "top_10": 1.0,
                "top_100": 1.0,
                "internal_similarity_max": 0.9183673469387755,
                "internal_similarity_mean": 0.6723692317447175,
                "internal_similarity_histogram_density": [
                    [
                        0.1,
                        0.0,
                        0.0,
                        0.0,
                        0.0,
                        0.05599999999999995,
                        7.654000000000002,
                        1.6360000000000003,
                        0.552,
                        0.0020000000000000005
                    ]
                ],
                "internal_similarity_histogram_bins": [
                    [
                        0.0,
                        0.1,
                        0.2,
                        0.30000000000000004,
                        0.4,
                        0.5,
                        0.6000000000000001,
                        0.7000000000000001,
                        0.8,
                        0.9,
                        1.0
                    ]
                ]
            }
        },
        {
            "benchmark_name": "Albuterol similarity",
            "score": 1.0,
            "optimized_molecules": [
                [
                    "Oc1ccc(C(O)CNCCP)cc1CS",
                    1.0
                ],
                [
                    "OCc1cc(C(O)CNCCP)ccc1O",
                    1.0
                ],
                [
                    "OCc1cc(C(O)CNCC=PP)ccc1O",
                    1.0
                ],
                [
                    "OCc1cc(C(O)CNC=CP)ccc1O",
                    1.0
                ],
                [
                    "OCc1cc(C(O)CNC=C=PP)ccc1O",
                    1.0
                ],
                [
                    "OCc1cc(C(O)CNC2CC2P)ccc1O",
                    1.0
                ],
                [
                    "OCc1cc(C(O)CNC(P)CS)ccc1O",
                    1.0
                ],
                [
                    "NC(P)(P)C(O)c1ccc(O)c(CS)c1",
                    1.0
                ],
                [
                    "NC(CP)NCC(O)c1ccc(O)c(CO)c1",
                    1.0
                ],
                [
                    "Cc1cc(C(O)CNC(C)(P)CS)ccc1O",
                    1.0
                ],
                [
                    "Cc1cc(C(O)CNC(C)(P)CO)ccc1O",
                    1.0
                ],
                [
                    "Cc1cc(C(O)CNC(C)(P)C(S)S)ccc1O",
                    1.0
                ],
                [
                    "Cc1cc(C(O)CNC(C)(P)C(O)F)ccc1O",
                    1.0
                ],
                [
                    "Cc1cc(C(O)CNC(C)(P)C(O)Cl)ccc1O",
                    1.0
                ],
                [
                    "Cc1cc(C(O)CNC(C)(P)C(F)S)ccc1O",
                    1.0
                ],
                [
                    "Cc1cc(C(O)CNC(C)(C)PN)ccc1O",
                    1.0
                ],
                [
                    "Cc1cc(C(O)CNC(C)(C)P)ccc1O",
                    1.0
                ],
                [
                    "Cc1cc(C(O)CNC(C)(C)P(N)Br)ccc1O",
                    1.0
                ],
                [
                    "Cc1cc(C(O)CNC(C)(C)C)ccc1O",
                    1.0
                ],
                [
                    "CPCc1cc(C(O)CNC(C)(C)P)ccc1O",
                    1.0
                ],
                [
                    "CPC(C)(CO)NCC(O)c1ccc(O)c(C)c1",
                    1.0
                ],
                [
                    "CNCC(O)c1ccc(O)c(CS)c1",
                    1.0
                ],
                [
                    "CNCC(O)c1ccc(O)c(CO)c1",
                    1.0
                ],
                [
                    "CNC(P)(P)C(O)c1ccc(O)c(CS)c1",
                    1.0
                ],
                [
                    "CCc1cc(C(O)CNC(C)(C)PN)ccc1O",
                    1.0
                ],
                [
                    "CCc1cc(C(O)CNC(C)(C)P)ccc1O",
                    1.0
                ],
                [
                    "CCc1cc(C(O)CNC(C)(C)P(N)Br)ccc1O",
                    1.0
                ],
                [
                    "CCNCC(O)c1ccc(O)c(CS)c1",
                    1.0
                ],
                [
                    "CCNCC(O)c1ccc(O)c(CO)c1",
                    1.0
                ],
                [
                    "CCNCC(O)c1ccc(O)c(C(C)(P)S)c1",
                    1.0
                ],
                [
                    "CCNC(P)C(O)c1ccc(O)c(CS)c1",
                    1.0
                ],
                [
                    "CCCNCC(O)c1ccc(O)c(CS)c1",
                    1.0
                ],
                [
                    "CCC(P)(CO)NCC(O)c1ccc(O)c(CO)c1",
                    1.0
                ],
                [
                    "CCC(C)NCC(O)c1ccc(O)c(CO)c1",
                    1.0
                ],
                [
                    "CCC(C)(P)NCC(O)c1ccc(O)c(CO)c1",
                    1.0
                ],
                [
                    "CCC(C)(C)NCC(O)c1ccc(O)c(CO)c1",
                    1.0
                ],
                [
                    "CCC(C)(C)NCC(O)c1ccc(O)c(C)c1",
                    1.0
                ],
                [
                    "CC1NC1(P)C(O)c1ccc(O)c(CS)c1",
                    1.0
                ],
                [
                    "CC1(P)C=C(P)c2cc(ccc2O)C(O)CN1",
                    1.0
                ],
                [
                    "CC1(NCC(O)c2ccc(O)c(CO)c2)PN(P)C1P",
                    1.0
                ],
                [
                    "CC1(NCC(O)c2ccc(O)c(CO)c2)CN(P)P1",
                    1.0
                ],
                [
                    "CC1(C)NCC(O)c2ccc(O)c(c2)C(P)P1S",
                    1.0
                ],
                [
                    "CC1(C)NCC(O)c2ccc(O)c(c2)C(P)P1",
                    1.0
                ],
                [
                    "CC1(C)NCC(O)c2ccc(O)c(c2)C(P)=P1",
                    1.0
                ],
                [
                    "CC1(C)NCC(O)c2ccc(O)c(c2)C(O)P1",
                    1.0
                ],
                [
                    "CC1(C)NCC(O)c2ccc(O)c(c2)C(O)(P)P1",
                    1.0
                ],
                [
                    "CC(S)NCC(O)c1ccc(O)c(CS)c1",
                    1.0
                ],
                [
                    "CC(S)NCC(O)c1ccc(O)c(CO)c1",
                    1.0
                ],
                [
                    "CC(S)C(Br)c1cc(C(O)CNC(C)(C)P)ccc1O",
                    1.0
                ],
                [
                    "CC(P)c1cc(C(O)CNC(C)(C)PN)ccc1O",
                    1.0
                ],
                [
                    "CC(P)NCC(O)c1cc(CS)ccc1S",
                    1.0
                ],
                [
                    "CC(P)(P)NCC(O)c1cc(CS)ccc1S",
                    1.0
                ],
                [
                    "CC(P)(NCC(O)c1ccc(O)c(CS)c1)C(O)Cl",
                    1.0
                ],
                [
                    "CC(P)(NCC(O)c1ccc(O)c(CP)c1)C(S)S",
                    1.0
                ],
                [
                    "CC(P)(NCC(O)c1ccc(O)c(CP)c1)C(O)F",
                    1.0
                ],
                [
                    "CC(P)(NCC(O)c1ccc(O)c(CO)c1)C(O)F",
                    1.0
                ],
                [
                    "CC(P)(NCC(O)c1ccc(O)c(CNO)c1)C(F)S",
                    1.0
                ],
                [
                    "CC(P)(CS)NCCc1ccc(O)c(CO)c1",
                    1.0
                ],
                [
                    "CC(P)(CS)NCC(O)c1ccc(O)c(CP)c1",
                    1.0
                ],
                [
                    "CC(NCC(O)c1ccc(O)c(CS)c1)SP",
                    1.0
                ],
                [
                    "CC(NCC(O)c1ccc(O)c(CO)c1)C(O)(F)P",
                    1.0
                ],
                [
                    "CC(Cl)NCC(O)c1ccc(O)c(CS)c1",
                    1.0
                ],
                [
                    "CC(CP)NCC(O)c1ccc(O)c(CO)c1",
                    1.0
                ],
                [
                    "CC(CO)NCC(O)c1ccc(O)c(CO)c1",
                    1.0
                ],
                [
                    "CC(C)NCC(O)c1ccc(O)c(CO)c1",
                    1.0
                ],
                [
                    "CC(C)NCC(O)c1ccc(O)c(C(C)O)c1",
                    1.0
                ],
                [
                    "CC(C)NCC(O)c1cc(CS)ccc1S",
                    1.0
                ],
                [
                    "CC(C)(S)NCC(O)c1ccc(O)c(CS)c1",
                    1.0
                ],
                [
                    "CC(C)(P)NCCc1ccc(O)c(CO)c1",
                    1.0
                ],
                [
                    "CC(C)(P)NCC(O)c1cccc(CO)c1",
                    1.0
                ],
                [
                    "CC(C)(P)NCC(O)c1ccc(O)c(CPS)c1",
                    1.0
                ],
                [
                    "CC(C)(P)NCC(O)c1ccc(O)c(CPN)c1",
                    1.0
                ],
                [
                    "CC(C)(P)NCC(O)c1ccc(O)c(CP)c1",
                    1.0
                ],
                [
                    "CC(C)(P)NCC(O)c1ccc(O)c(CO)c1",
                    1.0
                ],
                [
                    "CC(C)(P)NCC(O)c1ccc(O)c(CF)c1",
                    1.0
                ],
                [
                    "CC(C)(P)NCC(O)c1ccc(O)c(C2P=P2)c1",
                    1.0
                ],
                [
                    "CC(C)(P)NCC(O)c1ccc(O)c(C(P)P)c1",
                    1.0
                ],
                [
                    "CC(C)(P)NCC(O)c1ccc(O)c(C(P)Cl)c1",
                    1.0
                ],
                [
                    "CC(C)(P)NCC(O)c1ccc(O)c(C(F)P)c1",
                    1.0
                ],
                [
                    "CC(C)(P)NCC(O)c1cc(CO)c(O)cc1F",
                    1.0
                ],
                [
                    "CC(C)(P)NCC(O)c1cc(Br)c(O)c(CO)c1",
                    1.0
                ],
                [
                    "CC(C)(NCC(O)c1ccc(O)c(CP)c1)PN",
                    1.0
                ],
                [
                    "CC(C)(NCC(O)c1ccc(O)c(CO)c1)PP",
                    1.0
                ],
                [
                    "CC(C)(NCC(O)c1ccc(O)c(CO)c1)PNP",
                    1.0
                ],
                [
                    "CC(C)(NCC(O)c1ccc(O)c(CBr)c1)PN",
                    1.0
                ],
                [
                    "CC(C)(NCC(O)c1ccc(O)c(C(P)Cl)c1)PN",
                    1.0
                ],
                [
                    "CC(C)(CO)NCC(O)c1ccc(O)c(C(N)P)c1",
                    1.0
                ],
                [
                    "CC(C)(C)NCC(O)c1ccc(O)c2c1C2S",
                    1.0
                ],
                [
                    "CC(C)(C)NCC(O)c1ccc(O)c(CPN)c1",
                    1.0
                ],
                [
                    "CC(C)(C)NCC(O)c1ccc(O)c(CP)c1",
                    1.0
                ],
                [
                    "CC(C)(C)NCC(O)c1ccc(O)c(C2NP2)c1",
                    1.0
                ],
                [
                    "CC(C)(C)NCC(O)c1ccc(O)c(C(P)PN)c1",
                    1.0
                ],
                [
                    "CC(C)(C)NCC(O)c1ccc(O)c(C(N)P)c1",
                    1.0
                ],
                [
                    "CC(Br)c1cc(C(O)CNC(C)(C)PN)ccc1O",
                    1.0
                ],
                [
                    "CC(Br)c1cc(C(O)CNC(C)(C)P)ccc1O",
                    1.0
                ],
                [
                    "CC(Br)NCC(O)c1ccc(O)c(CS)c1",
                    1.0
                ],
                [
                    "C=Cc1cc(C(O)CNC(C)(C)PN)ccc1O",
                    1.0
                ],
                [
                    "C=CNCC(O)c1ccc(O)c(CO)c1",
                    1.0
                ],
                [
                    "C=C(CP)NCC(O)c1ccc(O)c(CO)c1",
                    1.0
                ],
                [
                    "C=C(C)NCC(O)c1ccc(O)c(CO)c1",
                    1.0
                ]
            ],
            "execution_time": 3.2896952629089355,
            "number_scoring_function_calls": 1000,
            "metadata": {
                "top_1": 1.0,
                "top_10": 1.0,
                "top_100": 1.0,
                "internal_similarity_max": 0.8157894736842105,
                "internal_similarity_mean": 0.4010957177683549,
                "internal_similarity_histogram_density": [
                    [
                        0.118,
                        1.132,
                        0.8799999999999997,
                        2.548000000000001,
                        2.880000000000001,
                        1.6459999999999986,
                        0.548,
                        0.23000000000000004,
                        0.018000000000000002,
                        0.0
                    ]
                ],
                "internal_similarity_histogram_bins": [
                    [
                        0.0,
                        0.1,
                        0.2,
                        0.30000000000000004,
                        0.4,
                        0.5,
                        0.6000000000000001,
                        0.7000000000000001,
                        0.8,
                        0.9,
                        1.0
                    ]
                ]
            }
        },
        {
            "benchmark_name": "Mestranol similarity",
            "score": 1.0,
            "optimized_molecules": [
                [
                    "COc1ccc2c(c1)CCC1C2CCC23C#CC2(O)CCC13",
                    1.0
                ],
                [
                    "COc1ccc2c(c1)CCC1C2CCC2(C)C1CCC2(O)S",
                    1.0
                ],
                [
                    "COc1ccc2c(c1)CCC1C2CCC2(C)C1CCC2(O)P",
                    1.0
                ],
                [
                    "COc1ccc2c(c1)CCC1C2CCC2(C)C1CCC2(O)O",
                    1.0
                ],
                [
                    "COc1ccc2c(c1)CCC1C2CCC2(C)C1CCC2(O)F",
                    1.0
                ],
                [
                    "COc1ccc2c(c1)CCC1C2CCC2(C)C1CCC2(O)Cl",
                    1.0
                ],
                [
                    "COc1ccc2c(c1)CCC1C2CCC2(C)C1CCC2(O)C#CS",
                    1.0
                ],
                [
                    "COc1ccc2c(c1)CCC1C2CCC2(C)C1CCC2(O)C#CF",
                    1.0
                ],
                [
                    "COc1ccc2c(c1)CCC1C2CCC2(C)C1CCC2(O)C#CCl",
                    1.0
                ],
                [
                    "COc1ccc2c(c1)CCC1C2CCC2(C)C1CCC2(O)C#CBr",
                    1.0
                ],
                [
                    "COc1ccc2c(c1)CCC1C2CCC2(C)C1CCC2(O)Br",
                    1.0
                ],
                [
                    "COc1ccc2c(c1)CCC1C2CCC2(C)C1CCC2(N)O",
                    1.0
                ],
                [
                    "COc1ccc2c(c1)CCC1C2CCC2(C)C1CCC2(C)O",
                    1.0
                ],
                [
                    "CC#CC1(O)CCC2C3CCc4cc(OC)ccc4C3CCC21C",
                    1.0
                ],
                [
                    "C#[SH]1C#CC23CCC4c5ccc(OC)cc5CCC4C2CCC13O",
                    1.0
                ],
                [
                    "C#[SH](P)C1(O)CCC2C3CCc4cc(OC)ccc4C3CCC21C",
                    1.0
                ],
                [
                    "C#[SH](O)C1(O)CCC2C3CCc4cc(OC)ccc4C3CCC21C",
                    1.0
                ],
                [
                    "C#[SH](N)C1(O)CCC2C3CCc4cc(OC)ccc4C3CCC21C",
                    1.0
                ],
                [
                    "C#[SH](Cl)C1(O)CCC2C3CCc4cc(OC)ccc4C3CCC21C",
                    1.0
                ],
                [
                    "C#[SH](C)C1(O)CCC2C3CCc4cc(OC)ccc4C3CCC21C",
                    1.0
                ],
                [
                    "C#SC1(O)CCC2C3CCc4cc(OC)ccc4C3CCC21C",
                    1.0
                ],
                [
                    "C#S1=C=CC23CCC4c5ccc(OC)cc5CCC4C2CCC13O",
                    1.0
                ],
                [
                    "C#S1=C=C2CC3C4CCc5cc(OC)ccc5C4CCC3(C)C21O",
                    1.0
                ],
                [
                    "C#S(=C=O)C1(O)CCC2C3CCc4cc(OC)ccc4C3CCC21C",
                    1.0
                ],
                [
                    "C#S(=C)C1(O)CCC2C3CCc4cc(OC)ccc4C3CCC21C",
                    1.0
                ],
                [
                    "C#CSC1(O)CCC2C3CCc4cc(OC)ccc4C3CCC21C",
                    1.0
                ],
                [
                    "C#CC1CCC2C3CCc4cc(OC)ccc4C3CCC12C",
                    1.0
                ],
                [
                    "C#CC12CCC3c4ccc(OC)cc4CCC3C1CCC2(C)O",
                    1.0
                ],
                [
                    "C#CC1(OS)CCC2C3CCc4cc(OC)ccc4C3CCC21C",
                    1.0
                ],
                [
                    "C#CC1(ONO)CCC2C3CCc4cc(OC)ccc4C3CCC21C",
                    1.0
                ],
                [
                    "C#CC1(ON)CCC2C3CCc4cc(OC)ccc4C3CCC21C",
                    1.0
                ],
                [
                    "C#CC1(OF)CCC2C3CCc4cc(OC)ccc4C3CCC21C",
                    1.0
                ],
                [
                    "C#CC1(OBr)CCC2C3CCc4cc(OC)ccc4C3CCC21C",
                    1.0
                ],
                [
                    "C#CC1(O)CSCC2C3CCc4cc(OC)ccc4C3CCC21C",
                    1.0
                ],
                [
                    "C#CC1(O)CCC2C3CCc4cc(OS)ccc4C3CCC21C",
                    1.0
                ],
                [
                    "C#CC1(O)CCC2C3CCc4cc(OO)ccc4C3CCC21C",
                    1.0
                ],
                [
                    "C#CC1(O)CCC2C3CCc4cc(OCS)ccc4C3CCC21C",
                    1.0
                ],
                [
                    "C#CC1(O)CCC2C3CCc4cc(OCNBr)ccc4C3CCC21C",
                    1.0
                ],
                [
                    "C#CC1(O)CCC2C3CCc4cc(OCN)ccc4C3CCC21C",
                    1.0
                ],
                [
                    "C#CC1(O)CCC2C3CCc4cc(OC)ccc4C3CCC21CN",
                    1.0
                ],
                [
                    "C#CC1(O)CCC2C3CCc4cc(OC)ccc4C3CCC21C",
                    1.0
                ],
                [
                    "C#CC1(O)CCC2C3CCc4cc(OC)ccc4C3CCC21Br",
                    1.0
                ],
                [
                    "C#CC1(O)CCC2C3CCc4cc(OC)ccc4C3CCC21",
                    1.0
                ],
                [
                    "C#CC1(O)CCC2C3CCc4cc(OC)ccc4C3CC3CC321",
                    1.0
                ],
                [
                    "C#CC1(O)CCC2C3CCc4cc(OC)ccc4C3CC(S)C21C",
                    1.0
                ],
                [
                    "C#CC1(O)CCC2C3CCc4cc(OC)ccc4C3CC(P)C21C",
                    1.0
                ],
                [
                    "C#CC1(O)CCC2C3CCc4cc(OC)ccc4C3CC(O)C21C",
                    1.0
                ],
                [
                    "C#CC1(O)CCC2C3CCc4cc(OC)ccc4C3C3CC21C3",
                    1.0
                ],
                [
                    "C#CC1(O)CCC2C3CCc4cc(OC)ccc4C3C(P)CC21C",
                    1.0
                ],
                [
                    "C#CC1(O)CCC2C3CCc4cc(OC)ccc4C3C(N)CC21C",
                    1.0
                ],
                [
                    "C#CC1(O)CCC2C3CCc4cc(OC)ccc4C3C(F)CC21C",
                    1.0
                ],
                [
                    "C#CC1(O)CCC2C3CCc4cc(OC)ccc4C3C(Cl)CC21C",
                    1.0
                ],
                [
                    "C#CC1(O)CCC2C3CCc4cc(OC)ccc4C3C(C)CC21C",
                    1.0
                ],
                [
                    "C#CC1(O)CCC2C3CCc4cc(OC)ccc4C3(S)CCC21C",
                    1.0
                ],
                [
                    "C#CC1(O)CCC2C3CCc4cc(OC)ccc4C3(O)CCC21C",
                    1.0
                ],
                [
                    "C#CC1(O)CCC2C3CCc4cc(OC)ccc4C3(Cl)CCC21C",
                    1.0
                ],
                [
                    "C#CC1(O)CCC2C3CCc4cc(OC)cc(N)c4C3CCC21C",
                    1.0
                ],
                [
                    "C#CC1(O)CCC2C3CCc4cc(OC)c(P)cc4C3CCC21C",
                    1.0
                ],
                [
                    "C#CC1(O)CCC2C3CCc4cc(O)ccc4C3CCC21C",
                    1.0
                ],
                [
                    "C#CC1(O)CCC2C3CCc4c(ccc(OC)c4O)C3CCC21C",
                    1.0
                ],
                [
                    "C#CC1(O)CCC2C3CCc4c(ccc(OC)c4N)C3CCC21C",
                    1.0
                ],
                [
                    "C#CC1(O)CCC2C3CC(P)c4cc(OC)ccc4C3CCC21C",
                    1.0
                ],
                [
                    "C#CC1(O)CCC2C3CC(O)c4cc(OC)ccc4C3CCC21C",
                    1.0
                ],
                [
                    "C#CC1(O)CCC2C3CC(Cl)c4cc(OC)ccc4C3CCC21C",
                    1.0
                ],
                [
                    "C#CC1(O)CCC2C3C(Br)Cc4cc(OC)ccc4C3CCC21C",
                    1.0
                ],
                [
                    "C#CC1(O)CCC2C3(S)CCc4cc(OC)ccc4C3CCC21C",
                    1.0
                ],
                [
                    "C#CC1(O)CCC2C(CC)C(c3ccc4cc3CO4)CCC21C",
                    1.0
                ],
                [
                    "C#CC1(O)CCC23C4CCc5cc(OC)ccc5C4C2CC13C",
                    1.0
                ],
                [
                    "C#CC1(O)CC2C3CCc4cc(OC)ccc4C3CCC21CS",
                    1.0
                ],
                [
                    "C#CC1(O)CC2C3CCc4cc(OC)ccc4C3CCC21C",
                    1.0
                ],
                [
                    "C#CC1(O)CC2C34CCc5cc(OC)ccc5C3C4CC21C",
                    1.0
                ],
                [
                    "C#CC1(O)CC12CCC1c3ccc(OC)cc3CCC1C2CBr",
                    1.0
                ],
                [
                    "C#CC1(O)CC12CCC1c3ccc(OC)cc3CCC1C2C",
                    1.0
                ],
                [
                    "C#CC1(O)CC(S)C2C3CCc4cc(OC)ccc4C3CCC21C",
                    1.0
                ],
                [
                    "C#CC1(O)CC(P)C2C3CCc4cc(OC)ccc4C3CCC21C",
                    1.0
                ],
                [
                    "C#CC1(O)CC(F)C2C3CCc4cc(OC)ccc4C3CCC21C",
                    1.0
                ],
                [
                    "C#CC1(O)CC(Cl)C2C3CCc4cc(OC)ccc4C3CCC21C",
                    1.0
                ],
                [
                    "C#CC1(O)C=[SH]CC2C3CCc4cc(OC)ccc4C3CCC21C",
                    1.0
                ],
                [
                    "C#CC1(O)C(F)CC2C3CCc4cc(OC)ccc4C3CCC21C",
                    1.0
                ],
                [
                    "C#CC1(O)C(C)CC2C3CCc4cc(OC)ccc4C3CCC21CBr",
                    1.0
                ],
                [
                    "C#CC1(O)C(C)CC2C3CCc4cc(OC)ccc4C3CCC21C",
                    1.0
                ],
                [
                    "C#CC1(O)C(Br)CC2C3CCc4cc(OC)ccc4C3CCC21C",
                    1.0
                ],
                [
                    "C#CC(O)(CS)C1(C)CCC2c3ccc(OC)cc3CCC2C1CF",
                    1.0
                ],
                [
                    "C#CC(O)(CS)C1(C)CCC2c3ccc(OC)cc3CCC2C1CBr",
                    1.0
                ],
                [
                    "C#CC(O)(CP)C1(C)CCC2c3ccc(OC)cc3CCC2C1CBr",
                    1.0
                ],
                [
                    "C#CC(O)(CO)C1(C)CCC2c3ccc(OC)cc3CCC2C1CBr",
                    1.0
                ],
                [
                    "C#CC(O)(CN)C1(C)CCC2c3ccc(OC)cc3CCC2C1CF",
                    1.0
                ],
                [
                    "C#CC(O)(CF)C1(C)CCC2c3ccc(OC)cc3CCC2C1CN",
                    1.0
                ],
                [
                    "C#CC(O)(CCl)C1(C)CCC2c3ccc(OC)cc3CCC2C1CO",
                    1.0
                ],
                [
                    "C#CC(O)(CCl)C1(C)CCC2c3ccc(OC)cc3CCC2C1CBr",
                    1.0
                ],
                [
                    "C#CC(O)(CC)C12CCC3c4ccc(OC)cc4CCC3C1NC2",
                    1.0
                ],
                [
                    "C#CC(O)(CBr)C1(C)CCC2c3ccc(OC)cc3CCC2C1CN",
                    1.0
                ],
                [
                    "C#CC(O)(Br)C1(C)CCC2c3ccc(OC)cc3CCC2C1CS",
                    1.0
                ],
                [
                    "C#CC(C)(O)C12CCC3c4ccc(OC)cc4CCC3C1CNC2",
                    1.0
                ],
                [
                    "C#CC(C)(O)C1(C)CCC2c3ccc(OC)cc3CCC2C1CS",
                    1.0
                ],
                [
                    "C#CC(C)(O)C1(C)CCC2c3ccc(OC)cc3CCC2C1CP",
                    1.0
                ],
                [
                    "C#CC(C)(O)C1(C)CCC2c3ccc(OC)cc3CCC2C1CO",
                    1.0
                ],
                [
                    "C#CC(C)(O)C1(C)CCC2c3ccc(OC)cc3CCC2C1CN",
                    1.0
                ],
                [
                    "C#CC(C)(O)C1(C)CCC2c3ccc(OC)cc3CCC2C1CF",
                    1.0
                ],
                [
                    "C#CC(C)(O)C1(C)CCC2c3ccc(OC)cc3CCC2C1CBr",
                    1.0
                ]
            ],
            "execution_time": 3.6424691677093506,
            "number_scoring_function_calls": 1000,
            "metadata": {
                "top_1": 1.0,
                "top_10": 1.0,
                "top_100": 1.0,
                "internal_similarity_max": 0.8627450980392157,
                "internal_similarity_mean": 0.5217779693189327,
                "internal_similarity_histogram_density": [
                    [
                        0.1,
                        0.0,
                        0.04999999999999998,
                        0.7880000000000001,
                        3.246000000000001,
                        3.8059999999999965,
                        1.4320000000000004,
                        0.4340000000000001,
                        0.14400000000000002,
                        0.0
                    ]
                ],
                "internal_similarity_histogram_bins": [
                    [
                        0.0,
                        0.1,
                        0.2,
                        0.30000000000000004,
                        0.4,
                        0.5,
                        0.6000000000000001,
                        0.7000000000000001,
                        0.8,
                        0.9,
                        1.0
                    ]
                ]
            }
        },
        {
            "benchmark_name": "C11H24",
            "score": 1.0,
            "optimized_molecules": [
                [
                    "CCCCCCCCCCC",
                    1.0
                ],
                [
                    "CCCCCCCCC(C)C",
                    1.0
                ],
                [
                    "CCCCCCCC(C)CC",
                    1.0
                ],
                [
                    "CCCCCCCC(C)(C)C",
                    1.0
                ],
                [
                    "CCCCCCC(CC)CC",
                    1.0
                ],
                [
                    "CCCCCCC(C)CCC",
                    1.0
                ],
                [
                    "CCCCCCC(C)C(C)C",
                    1.0
                ],
                [
                    "CCCCCCC(C)(C)CC",
                    1.0
                ],
                [
                    "CCCCCC(CC)CCC",
                    1.0
                ],
                [
                    "CCCCCC(CC)C(C)C",
                    1.0
                ],
                [
                    "CCCCCC(C)CCCC",
                    1.0
                ],
                [
                    "CCCCCC(C)CC(C)C",
                    1.0
                ],
                [
                    "CCCCCC(C)C(C)CC",
                    1.0
                ],
                [
                    "CCCCCC(C)C(C)(C)C",
                    1.0
                ],
                [
                    "CCCCCC(C)(CC)CC",
                    1.0
                ],
                [
                    "CCCCCC(C)(C)CCC",
                    1.0
                ],
                [
                    "CCCCCC(C)(C)C(C)C",
                    1.0
                ],
                [
                    "CCCCC(CCC)CCC",
                    1.0
                ],
                [
                    "CCCCC(CCC)C(C)C",
                    1.0
                ],
                [
                    "CCCCC(CC)CCCC",
                    1.0
                ],
                [
                    "CCCCC(CC)CC(C)C",
                    1.0
                ],
                [
                    "CCCCC(CC)C(C)CC",
                    1.0
                ],
                [
                    "CCCCC(CC)C(C)(C)C",
                    1.0
                ],
                [
                    "CCCCC(CC)(CC)CC",
                    1.0
                ],
                [
                    "CCCCC(C)CCC(C)C",
                    1.0
                ],
                [
                    "CCCCC(C)CC(C)CC",
                    1.0
                ],
                [
                    "CCCCC(C)CC(C)(C)C",
                    1.0
                ],
                [
                    "CCCCC(C)C(CC)CC",
                    1.0
                ],
                [
                    "CCCCC(C)C(C)CCC",
                    1.0
                ],
                [
                    "CCCCC(C)C(C)C(C)C",
                    1.0
                ],
                [
                    "CCCCC(C)C(C)(C)CC",
                    1.0
                ],
                [
                    "CCCCC(C)(CC)CCC",
                    1.0
                ],
                [
                    "CCCCC(C)(CC)C(C)C",
                    1.0
                ],
                [
                    "CCCCC(C)(C)CCCC",
                    1.0
                ],
                [
                    "CCCCC(C)(C)CC(C)C",
                    1.0
                ],
                [
                    "CCCCC(C)(C)C(C)CC",
                    1.0
                ],
                [
                    "CCCCC(C)(C)C(C)(C)C",
                    1.0
                ],
                [
                    "CCCCC(C(C)C)C(C)C",
                    1.0
                ],
                [
                    "CCCC(CCC)CC(C)C",
                    1.0
                ],
                [
                    "CCCC(CCC)C(C)CC",
                    1.0
                ],
                [
                    "CCCC(CCC)C(C)(C)C",
                    1.0
                ],
                [
                    "CCCC(CC)CCC(C)C",
                    1.0
                ],
                [
                    "CCCC(CC)CC(C)CC",
                    1.0
                ],
                [
                    "CCCC(CC)CC(C)(C)C",
                    1.0
                ],
                [
                    "CCCC(CC)C(CC)CC",
                    1.0
                ],
                [
                    "CCCC(CC)C(C)C(C)C",
                    1.0
                ],
                [
                    "CCCC(CC)C(C)(C)CC",
                    1.0
                ],
                [
                    "CCCC(CC)(CC)CCC",
                    1.0
                ],
                [
                    "CCCC(CC)(CC)C(C)C",
                    1.0
                ],
                [
                    "CCCC(CC(C)C)C(C)C",
                    1.0
                ],
                [
                    "CCCC(C)CCCC(C)C",
                    1.0
                ],
                [
                    "CCCC(C)CCC(C)CC",
                    1.0
                ],
                [
                    "CCCC(C)CCC(C)(C)C",
                    1.0
                ],
                [
                    "CCCC(C)CC(CC)CC",
                    1.0
                ],
                [
                    "CCCC(C)CC(C)CCC",
                    1.0
                ],
                [
                    "CCCC(C)CC(C)C(C)C",
                    1.0
                ],
                [
                    "CCCC(C)CC(C)(C)CC",
                    1.0
                ],
                [
                    "CCCC(C)C(CC)CCC",
                    1.0
                ],
                [
                    "CCCC(C)C(CC)C(C)C",
                    1.0
                ],
                [
                    "CCCC(C)C(C)CC(C)C",
                    1.0
                ],
                [
                    "CCCC(C)C(C)C(C)CC",
                    1.0
                ],
                [
                    "CCCC(C)C(C)C(C)(C)C",
                    1.0
                ],
                [
                    "CCCC(C)C(C)(CC)CC",
                    1.0
                ],
                [
                    "CCCC(C)C(C)(C)CCC",
                    1.0
                ],
                [
                    "CCCC(C)C(C)(C)C(C)C",
                    1.0
                ],
                [
                    "CCCC(C)(CCC)CCC",
                    1.0
                ],
                [
                    "CCCC(C)(CCC)C(C)C",
                    1.0
                ],
                [
                    "CCCC(C)(CC)CC(C)C",
                    1.0
                ],
                [
                    "CCCC(C)(CC)C(C)CC",
                    1.0
                ],
                [
                    "CCCC(C)(CC)C(C)(C)C",
                    1.0
                ],
                [
                    "CCCC(C)(C)CCC(C)C",
                    1.0
                ],
                [
                    "CCCC(C)(C)CC(C)CC",
                    1.0
                ],
                [
                    "CCCC(C)(C)CC(C)(C)C",
                    1.0
                ],
                [
                    "CCCC(C)(C)C(CC)CC",
                    1.0
                ],
                [
                    "CCCC(C)(C)C(C)C(C)C",
                    1.0
                ],
                [
                    "CCCC(C)(C)C(C)(C)CC",
                    1.0
                ],
                [
                    "CCCC(C)(C(C)C)C(C)C",
                    1.0
                ],
                [
                    "CCCC(C(C)C)C(C)CC",
                    1.0
                ],
                [
                    "CCCC(C(C)C)C(C)(C)C",
                    1.0
                ],
                [
                    "CCC(CCC(C)C)C(C)C",
                    1.0
                ],
                [
                    "CCC(CC)CCCC(C)C",
                    1.0
                ],
                [
                    "CCC(CC)CCC(C)(C)C",
                    1.0
                ],
                [
                    "CCC(CC)CC(CC)CC",
                    1.0
                ],
                [
                    "CCC(CC)CC(C)C(C)C",
                    1.0
                ],
                [
                    "CCC(CC)CC(C)(C)CC",
                    1.0
                ],
                [
                    "CCC(CC)C(CC)C(C)C",
                    1.0
                ],
                [
                    "CCC(CC)C(C)CC(C)C",
                    1.0
                ],
                [
                    "CCC(CC)C(C)C(C)(C)C",
                    1.0
                ],
                [
                    "CCC(CC)C(C)(CC)CC",
                    1.0
                ],
                [
                    "CCC(CC)C(C)(C)C(C)C",
                    1.0
                ],
                [
                    "CCC(CC)(CC)CC(C)C",
                    1.0
                ],
                [
                    "CCC(CC)(CC)C(C)(C)C",
                    1.0
                ],
                [
                    "CCC(CC)(C(C)C)C(C)C",
                    1.0
                ],
                [
                    "CCC(CC(C)C)CC(C)C",
                    1.0
                ],
                [
                    "CCC(CC(C)C)C(C)(C)C",
                    1.0
                ],
                [
                    "CCC(CC(C)(C)C)C(C)C",
                    1.0
                ],
                [
                    "CCC(C)CCCCC(C)C",
                    1.0
                ],
                [
                    "CCC(C)CCCC(C)CC",
                    1.0
                ],
                [
                    "CCC(C)CCCC(C)(C)C",
                    1.0
                ],
                [
                    "CCC(C)CCC(CC)CC",
                    1.0
                ],
                [
                    "CCC(C)CCC(C)C(C)C",
                    1.0
                ],
                [
                    "CCC(C)CCC(C)(C)CC",
                    1.0
                ],
                [
                    "CCC(C)CC(CC)C(C)C",
                    1.0
                ],
                [
                    "CCC(C)CC(C)CC(C)C",
                    1.0
                ],
                [
                    "CCC(C)CC(C)C(C)CC",
                    1.0
                ],
                [
                    "CCC(C)CC(C)C(C)(C)C",
                    1.0
                ],
                [
                    "CCC(C)CC(C)(CC)CC",
                    1.0
                ],
                [
                    "CCC(C)CC(C)(C)C(C)C",
                    1.0
                ],
                [
                    "CCC(C)C(CC)CC(C)C",
                    1.0
                ],
                [
                    "CCC(C)C(CC)C(C)CC",
                    1.0
                ],
                [
                    "CCC(C)C(CC)C(C)(C)C",
                    1.0
                ],
                [
                    "CCC(C)C(CC)(CC)CC",
                    1.0
                ],
                [
                    "CCC(C)C(C)CCC(C)C",
                    1.0
                ],
                [
                    "CCC(C)C(C)CC(C)(C)C",
                    1.0
                ],
                [
                    "CCC(C)C(C)C(CC)CC",
                    1.0
                ],
                [
                    "CCC(C)C(C)C(C)C(C)C",
                    1.0
                ],
                [
                    "CCC(C)C(C)C(C)(C)CC",
                    1.0
                ],
                [
                    "CCC(C)C(C)(CC)C(C)C",
                    1.0
                ],
                [
                    "CCC(C)C(C)(C)CC(C)C",
                    1.0
                ],
                [
                    "CCC(C)C(C)(C)C(C)CC",
                    1.0
                ],
                [
                    "CCC(C)C(C)(C)C(C)(C)C",
                    1.0
                ],
                [
                    "CCC(C)C(C(C)C)C(C)C",
                    1.0
                ],
                [
                    "CCC(C)(CC)CCC(C)C",
                    1.0
                ],
                [
                    "CCC(C)(CC)CC(C)(C)C",
                    1.0
                ],
                [
                    "CCC(C)(CC)C(C)C(C)C",
                    1.0
                ],
                [
                    "CCC(C)(CC(C)C)C(C)C",
                    1.0
                ],
                [
                    "CCC(C)(C)CCCC(C)C",
                    1.0
                ],
                [
                    "CCC(C)(C)CCC(C)(C)C",
                    1.0
                ],
                [
                    "CCC(C)(C)CC(C)C(C)C",
                    1.0
                ],
                [
                    "CCC(C)(C)CC(C)(C)CC",
                    1.0
                ],
                [
                    "CCC(C)(C)C(C)CC(C)C",
                    1.0
                ],
                [
                    "CCC(C)(C)C(C)C(C)(C)C",
                    1.0
                ],
                [
                    "CCC(C)(C)C(C)(CC)CC",
                    1.0
                ],
                [
                    "CCC(C)(C)C(C)(C)C(C)C",
                    1.0
                ],
                [
                    "CCC(C)(C(C)C)C(C)(C)C",
                    1.0
                ],
                [
                    "CCC(C(C)C)C(C)C(C)C",
                    1.0
                ],
                [
                    "CCC(C(C)C)C(C)(C)CC",
                    1.0
                ],
                [
                    "CCC(C(C)(C)C)C(C)(C)C",
                    1.0
                ],
                [
                    "CC(CC(C)(C)C)C(C)(C)C",
                    1.0
                ],
                [
                    "CC(C)CCCCCC(C)C",
                    1.0
                ],
                [
                    "CC(C)CCCCC(C)(C)C",
                    1.0
                ],
                [
                    "CC(C)CCCC(C)C(C)C",
                    1.0
                ],
                [
                    "CC(C)CCC(C)CC(C)C",
                    1.0
                ],
                [
                    "CC(C)CCC(C)C(C)(C)C",
                    1.0
                ],
                [
                    "CC(C)CCC(C)(C)C(C)C",
                    1.0
                ],
                [
                    "CC(C)CC(C)CC(C)(C)C",
                    1.0
                ],
                [
                    "CC(C)CC(C)C(C)C(C)C",
                    1.0
                ],
                [
                    "CC(C)CC(C)(C)CC(C)C",
                    1.0
                ],
                [
                    "CC(C)CC(C)(C)C(C)(C)C",
                    1.0
                ],
                [
                    "CC(C)CC(C(C)C)C(C)C",
                    1.0
                ],
                [
                    "CC(C)C(C)CCC(C)(C)C",
                    1.0
                ],
                [
                    "CC(C)C(C)CC(C)C(C)C",
                    1.0
                ],
                [
                    "CC(C)C(C)C(C)C(C)(C)C",
                    1.0
                ],
                [
                    "CC(C)C(C)C(C)(C)C(C)C",
                    1.0
                ],
                [
                    "CC(C)C(C)(C)CC(C)(C)C",
                    1.0
                ],
                [
                    "CC(C)C(C)(C(C)C)C(C)C",
                    1.0
                ],
                [
                    "CC(C)C(C(C)C)C(C)(C)C",
                    1.0
                ],
                [
                    "CC(C)(C)CCCC(C)(C)C",
                    1.0
                ],
                [
                    "CC(C)(C)C(C)(C)C(C)(C)C",
                    1.0
                ]
            ],
            "execution_time": 3.699899673461914,
            "number_scoring_function_calls": 1000,
            "metadata": {
                "top_159": 1.0,
                "internal_similarity_max": 0.7777777777777778,
                "internal_similarity_mean": 0.24693232087435196,
                "internal_similarity_histogram_density": [
                    [
                        0.23772793797713698,
                        2.7910288358846564,
                        4.548870693406114,
                        1.7032554092005856,
                        0.5371622957952614,
                        0.15822158933586475,
                        0.01740437482694514,
                        0.006328863573434596,
                        0.0,
                        0.0
                    ]
                ],
                "internal_similarity_histogram_bins": [
                    [
                        0.0,
                        0.1,
                        0.2,
                        0.30000000000000004,
                        0.4,
                        0.5,
                        0.6000000000000001,
                        0.7000000000000001,
                        0.8,
                        0.9,
                        1.0
                    ]
                ]
            }
        },
        {
            "benchmark_name": "C9H10N2O2PF2Cl",
            "score": 1.0,
            "optimized_molecules": [
                [
                    "OP1OC=C(F)C2(F)CCC3C(CC2=NCl)N31",
                    1.0
                ],
                [
                    "OP1NC(C2(Cl)NC3C4=C(CC(F)C3F)C42)O1",
                    1.0
                ],
                [
                    "OP1NC(C2(Cl)NC3C4=C(C(F)CC3F)C42)O1",
                    1.0
                ],
                [
                    "OP1N(C2C3=C2C2(NC3)C(F)C2F)C1(O)CCl",
                    1.0
                ],
                [
                    "OP1N(C2C3=C2C(=C(F)CF)NC3)C1(O)CCl",
                    1.0
                ],
                [
                    "ON1CC2=C(C23OPN3CCCl)C12C(F)C2F",
                    1.0
                ],
                [
                    "OCP1OC23CC4NC(=CCl)C2C(F)C4(F)N13",
                    1.0
                ],
                [
                    "OCC(Cl)=CNC1C2=CC23OPN3C(F)C1F",
                    1.0
                ],
                [
                    "OCC(Cl)=C1NC2(C(F)CF)C3C1C31OPN21",
                    1.0
                ],
                [
                    "OCC(Cl)=C1NC(C(F)CF)C2=C1C21NPO1",
                    1.0
                ],
                [
                    "OC1C2C3=CC(=C(F)CF)NC1(Cl)C3ON2P",
                    1.0
                ],
                [
                    "OC1C2=CC3=C(F)C(F)NC(OP)(C2)C1(Cl)N3",
                    1.0
                ],
                [
                    "OC1C2=CC3=C(F)C(F)N(P)C(O)(C2)C1(Cl)N3",
                    1.0
                ],
                [
                    "OC1C2=CC(=C(F)CF)NC1(Cl)C1OPNC21",
                    1.0
                ],
                [
                    "OC1C2=CC(=C(F)CF)NC1(Cl)C1(C2)NPO1",
                    1.0
                ],
                [
                    "OC1C(Cl)NCC2=C(C3C(F)C3F)C23OPN13",
                    1.0
                ],
                [
                    "OC1C(Cl)=C2CC34CC(N2)C(F)(CF)N3P1O4",
                    1.0
                ],
                [
                    "OC12NC3(OP)CC1=CC(=C(F)CF)NC32Cl",
                    1.0
                ],
                [
                    "OC12NC1C1(CC2=C(Cl)C=C(F)CF)NPO1",
                    1.0
                ],
                [
                    "OC12NC1(Cl)C1(CC2=CC=C(F)CF)NPO1",
                    1.0
                ],
                [
                    "OC12CC=C(C3NC(F)C3F)C3OPN1C32Cl",
                    1.0
                ],
                [
                    "OC12CC(=NCl)C(F)CC=C1N2POC=CF",
                    1.0
                ],
                [
                    "OC12CC(=CC=CF)C(OPN1)C2(Cl)N=CF",
                    1.0
                ],
                [
                    "OC12CC(=CC=C(F)CF)C3(O)N(N1P)C23Cl",
                    1.0
                ],
                [
                    "OC12C=C1C(C1(F)CC1F)NNC(OP)=C2Cl",
                    1.0
                ],
                [
                    "OC1(F)C(F)C12NCC1=C2C12OPN2CCCl",
                    1.0
                ],
                [
                    "OC1(CCl)C2NC3(C=C2C2OPN21)C(F)C3F",
                    1.0
                ],
                [
                    "OC(CCl)N1POC1C1=CCN2C3(F)C(F)C123",
                    1.0
                ],
                [
                    "OC(CCl)N1POC12C1=C2CNC(F)C(F)=C1",
                    1.0
                ],
                [
                    "OC(CCl)N1POC12C1=C2C2(NC1)C(F)C2F",
                    1.0
                ],
                [
                    "OC(CCl)N1POC12C1=C2C(=C(F)CF)NC1",
                    1.0
                ],
                [
                    "OC(CCl)N(P)C12C3=C1C1(NC3)C(O)(F)C21F",
                    1.0
                ],
                [
                    "NPOC1C2C3=CC(=C(F)C2F)NC1(Cl)C3O",
                    1.0
                ],
                [
                    "NP1OC2CC(=CC=C(F)CF)C3(NC23Cl)O1",
                    1.0
                ],
                [
                    "NP1OC2=CC=C(C3NC(F)C3F)C(O1)C2Cl",
                    1.0
                ],
                [
                    "NNC1=C(Cl)C2(OPO1)C1=C2CC(F)C(F)C1",
                    1.0
                ],
                [
                    "NCC=C1CC23OP(OC(F)CF)N2C1=C3Cl",
                    1.0
                ],
                [
                    "NC=C(F)C=CC1(OP2OCN2F)C=C1CCl",
                    1.0
                ],
                [
                    "NC=C(F)C(F)=CC1(OP2NCO2)C=C1CCl",
                    1.0
                ],
                [
                    "NC1c2np(o2)OC12C(C=C(F)CF)C2CCl",
                    1.0
                ],
                [
                    "NC1CC(F)(F)CC2=C1C21OP2NC(O2)C1Cl",
                    1.0
                ],
                [
                    "NC1C2OP3OC1(CC2=CC=C(F)CF)N3Cl",
                    1.0
                ],
                [
                    "NC1C2NP(O2)OC12C(C=C(F)CF)=C2CCl",
                    1.0
                ],
                [
                    "NC1C2=C(CCCl)C3OP4OC(N24)C3(F)C1F",
                    1.0
                ],
                [
                    "NC1C2=C(CC(F)C1F)C21OP2NC(O2)C1Cl",
                    1.0
                ],
                [
                    "NC1C2(F)CC=CC3OP4NC(O4)C3(Cl)C12F",
                    1.0
                ],
                [
                    "NC1=C=C2CCC(F)(C=NCl)C(F)P(OC1)O2",
                    1.0
                ],
                [
                    "NC1=C(O)NPOC12C(C=C(F)CF)=C2CCl",
                    1.0
                ],
                [
                    "NC1=C(F)C(F)C2(CCl)OP3NC(CC2=C1)O3",
                    1.0
                ],
                [
                    "NC1=C(F)C(F)C2(CC3C(CCl)=C13)OPN2O",
                    1.0
                ],
                [
                    "NC1=C(F)C(F)C1=C(CCl)C1CC2NP(O2)O1",
                    1.0
                ],
                [
                    "NC1=C(F)C(F)C(C2NPO2)C2(O)C(CCl)=C12",
                    1.0
                ],
                [
                    "NC1=C(F)C(F)C(C2NP(O)O2)C2C(CCl)=C12",
                    1.0
                ],
                [
                    "NC1=C(F)C(F)=C1C1(CCCl)CC2NP(O2)O1",
                    1.0
                ],
                [
                    "NC12NC(C3=C1C31OPOCC1Cl)C(F)C2F",
                    1.0
                ],
                [
                    "NC12C3=C(CC(F)C1F)C32OP1NC(CCl)O1",
                    1.0
                ],
                [
                    "NC12C(=C(F)CF)C(=CCCl)C1OP1NC2O1",
                    1.0
                ],
                [
                    "NC1(OP)C2OC3C2=CC(=C(F)CF)NC31Cl",
                    1.0
                ],
                [
                    "NC1(Cl)COP2NC1(CC=C=C=C(F)CF)O2",
                    1.0
                ],
                [
                    "NC1(Cl)C2OPNC1(O)C1C2=CC=C(F)C1F",
                    1.0
                ],
                [
                    "NC1(Cl)C2OP3NC1(CC2=CC=C(F)CF)O3",
                    1.0
                ],
                [
                    "NC1(Cl)C(O)C2=C(C=C(F)CF)C2C12NPO2",
                    1.0
                ],
                [
                    "NC(F)C(F)=CC1=C(CCl)C12CC1NP(O1)O2",
                    1.0
                ],
                [
                    "NC(C=C1CC23OP(O)N2C1C3Cl)=C(F)CF",
                    1.0
                ],
                [
                    "NC(C=C1CC23NP(OC1C2Cl)O3)=C(F)CF",
                    1.0
                ],
                [
                    "NC(C1=CC1(O)C(=CCl)C1NPO1)=C(F)CF",
                    1.0
                ],
                [
                    "NC(C(F)=CF)=C1C2=COC21N(P)C(O)CCl",
                    1.0
                ],
                [
                    "NC(=CCF)C1=C(CCl)C12OP1NC(O1)C2F",
                    1.0
                ],
                [
                    "NC(=CC(F)F)C1=C2C(Cl)C3COP(N)OC123",
                    1.0
                ],
                [
                    "NC(=C(F)CF)C1C2C(Cl)C34CC12OP(N3)O4",
                    1.0
                ],
                [
                    "NC(=C(F)CF)C1=C2COC21N1POC1CCl",
                    1.0
                ],
                [
                    "NC(=C(F)CF)C1=C2C3OC12NP3OCCCl",
                    1.0
                ],
                [
                    "NC(=C(F)CF)C1=C2C1CC1(NP(O)O1)C2Cl",
                    1.0
                ],
                [
                    "NC(=C(F)CF)C1=C2C(Cl)C3COP(N)OC123",
                    1.0
                ],
                [
                    "NC(=C(F)CF)C1=C(CCl)C12CC1NP(O1)O2",
                    1.0
                ],
                [
                    "NC(=C(F)C(F)P)C1=C2C3OC12NC(O)C3Cl",
                    1.0
                ],
                [
                    "N=C1C2C(CC1(F)CF)C1OP3NC1(Cl)C2O3",
                    1.0
                ],
                [
                    "N=C1C2=C(CC1(F)CF)C1OP(O)NC1(Cl)C2",
                    1.0
                ],
                [
                    "N=C(CC12OPN1C2(Cl)CO)C1(F)CC=C1F",
                    1.0
                ],
                [
                    "N=C(C=CCC12OPN3C(O1)C32Cl)C(F)CF",
                    1.0
                ],
                [
                    "N=C(C(=C1CO1)C1N2POCC12Cl)C(F)CF",
                    1.0
                ],
                [
                    "FNC1(F)C=CC2=CCC1(CCl)OP1OCN21",
                    1.0
                ],
                [
                    "FCCN=C1C(C23NC2(Cl)COPO3)=CC1F",
                    1.0
                ],
                [
                    "FCC=CNN1C2OP1OC1(C=C1CCl)C2F",
                    1.0
                ],
                [
                    "FCC1=C2C(NCl)C3C(C1)OP1OC2(CF)N31",
                    1.0
                ],
                [
                    "FCC1(F)CN2CC3=C1C31OPN1C(CCl)O2",
                    1.0
                ],
                [
                    "FCC1(F)C2CC1(C=C1C3OPN13)OCN2Cl",
                    1.0
                ],
                [
                    "FCC1(F)C2C=C3C4OP(OCN(Cl)C1C2)N34",
                    1.0
                ],
                [
                    "FCC(OP1NCCO1)C(C=NCl)=C1C=C1F",
                    1.0
                ],
                [
                    "FCC(F)C=C(C=NCl)COP1NC2C=C2O1",
                    1.0
                ],
                [
                    "FCC(F)C1NCC2=C1C21OPN1C1OC1Cl",
                    1.0
                ],
                [
                    "FCC(F)=C1NCC2=C1C21NP(OCCCl)O1",
                    1.0
                ],
                [
                    "FCC(F)=C1NC2OC(CCl)NC3(OP)C1=C23",
                    1.0
                ],
                [
                    "FCC(F)=C1NC23CC(OP(N2)O3)C1=CCCl",
                    1.0
                ],
                [
                    "FCC(F)=C1CC23CC(Cl)N1C2C1NP(O1)O3",
                    1.0
                ],
                [
                    "FCC(F)=C1C=CCC23NP(OCC2(Cl)N1)O3",
                    1.0
                ],
                [
                    "FCC(F)=C1C=C2CC3OP(NC2C3Cl)ON1",
                    1.0
                ],
                [
                    "FCC(F)(C=NCl)CCC1=C=CC2NP(O1)O2",
                    1.0
                ],
                [
                    "FC=C(F)C1CC2(OP3OCCN32)C1C=NCl",
                    1.0
                ],
                [
                    "FC1CC2=CCOC2(N2POC3NC32Cl)C1F",
                    1.0
                ],
                [
                    "FC1CC1(F)C1C=CC2OP3OC(C2Cl)N3N1",
                    1.0
                ],
                [
                    "FC1CC(F)C2(N3POC4NC43Cl)OCC=C12",
                    1.0
                ],
                [
                    "FC1=NC(CC2(CCCl)OP3NC(O3)C2F)=C1",
                    1.0
                ],
                [
                    "FC1=C2C=C3CC(OP)N(OC3C(Cl)N2)C1F",
                    1.0
                ],
                [
                    "FC1=C2C=C(CCl)COP3NC(CC1(F)N2)O3",
                    1.0
                ],
                [
                    "COPN1C2=C3CC(F)C3(F)C(=NCl)CC21O",
                    1.0
                ],
                [
                    "COP1OCC2(Cl)C(C(=CF)C3=NCC3F)N12",
                    1.0
                ],
                [
                    "COP1OC2C(=CC3CC(=NCl)C3(F)CF)N21",
                    1.0
                ],
                [
                    "COP1OC2C(=CC3(F)CC(=NCl)C3(C)F)N21",
                    1.0
                ],
                [
                    "COP1OC23CC(=NCl)C(F)(CF)CC=C2N13",
                    1.0
                ],
                [
                    "COP1OC23CC(=NCl)C(F)(CF)C(C)=C2N13",
                    1.0
                ],
                [
                    "COP1OC23C=CC(C(F)(C=NCl)CF)C2N13",
                    1.0
                ],
                [
                    "COP1OC23C(C=NCl)=CC(C(F)CF)C2N13",
                    1.0
                ],
                [
                    "COP1OC23C(=CC2C(=NCl)C(C)(F)CF)N13",
                    1.0
                ],
                [
                    "COP1OC2(F)CN=C2C(=C(C)F)C2C(Cl)N21",
                    1.0
                ],
                [
                    "COP1OC2(C3=C(C)C(F)(CF)C3=NCl)CN12",
                    1.0
                ],
                [
                    "COP1NCC(=CC2=CC(=NCl)C2(F)CF)O1",
                    1.0
                ],
                [
                    "COP1NC2C(=C(F)CF)C=C(C=NCl)C2O1",
                    1.0
                ],
                [
                    "COP1NC2(Cl)C3=C(C2O1)C1NC(F)C1(F)C3",
                    1.0
                ],
                [
                    "COP(O)NC1C=CCC2(F)C(=NCl)C1=C2F",
                    1.0
                ],
                [
                    "COP(O)N1CC(=NCl)C(=C2C=C2F)C1CF",
                    1.0
                ],
                [
                    "COC12C=C1C(=C(F)CF)NC1(CCl)OPN12",
                    1.0
                ],
                [
                    "COC(F)(CF)C(=N)C1=CC2OPN3C1C23Cl",
                    1.0
                ],
                [
                    "CNC1=C(F)C(F)C2=C1C21OPN1C(O)CCl",
                    1.0
                ],
                [
                    "CNC1(C2=CC23OPN3C2OC2Cl)C(F)C1F",
                    1.0
                ],
                [
                    "CNC(=C(F)C(F)=CCl)C1=C2COC21NPO",
                    1.0
                ],
                [
                    "CN1P2OCCC3=C(C=NCl)C1(O2)C(F)C3F",
                    1.0
                ],
                [
                    "CN1P2OC3CC3=C(C=NCl)C1(C(F)CF)O2",
                    1.0
                ],
                [
                    "CCNP(O)OC1C2=C1C(=C(F)CF)N=C2Cl",
                    1.0
                ],
                [
                    "CCC1N(P(O)O)C12C1=CC(F)(C1=NCl)C2F",
                    1.0
                ],
                [
                    "CCC1(C(=N)C(F)CF)C23OPN4C2(Cl)C41O3",
                    1.0
                ],
                [
                    "CCC(C(=NCl)C(F)=CF)C12OP3OCC1N32",
                    1.0
                ],
                [
                    "CC=C1C=C(F)C(F)NC1C1(Cl)N2POC21O",
                    1.0
                ],
                [
                    "CC=C1C(N)=CC(F)(F)C12OP1NC(O1)C2Cl",
                    1.0
                ],
                [
                    "CC=C1C(N)=C(F)C(F)C12OP1NC(O1)C2Cl",
                    1.0
                ],
                [
                    "CC=C1C(=N)C(F)(CF)P2OC3OC1N2C3Cl",
                    1.0
                ],
                [
                    "CC=C1C(=N)C(F)(CF)P2N3C1OC(O)C32Cl",
                    1.0
                ],
                [
                    "CC=C1C(=N)C(F)(CF)C(O)C2(Cl)N3POC132",
                    1.0
                ],
                [
                    "CC=C(CC1(Cl)N2POC21O)C1=C(F)C(F)N1",
                    1.0
                ],
                [
                    "CC=C(C=NCF)C12OP3OC(CF)C1(Cl)N32",
                    1.0
                ],
                [
                    "CC=C(C=C(F)C(N)F)C1OP2OC3N2C13Cl",
                    1.0
                ],
                [
                    "CC=C(C1NC(F)C1F)C1OP2OC3N2C13Cl",
                    1.0
                ],
                [
                    "CC=C(C1NC(F)(Cl)C1F)C1OP2OC3C1N32",
                    1.0
                ],
                [
                    "CC=C(C1=NC1(F)CF)C12NPOC(O1)C2Cl",
                    1.0
                ],
                [
                    "CC=C(C1=NC(F)C1F)C1N2P(O)OCC12Cl",
                    1.0
                ],
                [
                    "CC=C(C1=NC(F)C1(O)F)C1N2POCC12Cl",
                    1.0
                ],
                [
                    "CC=C(C(N)=C(F)CF)C1OP2OC3N2C13Cl",
                    1.0
                ],
                [
                    "CC=C(C(CF)=NCF)C12OP3OCC1(Cl)N32",
                    1.0
                ],
                [
                    "CC=C(C(=NCl)C(F)CF)C12OP3OCC1N32",
                    1.0
                ],
                [
                    "CC=C(C(=N)C(F)CF)C1OP2OC3N2C13Cl",
                    1.0
                ],
                [
                    "CC=C(C(=N)C(F)CF)C12OP3OCC1(Cl)N32",
                    1.0
                ],
                [
                    "CC=C(C(=N)C(F)CF)C12OC3OPN1C32Cl",
                    1.0
                ],
                [
                    "CC1NP(OC2C(CCl)=C2C2=C(F)C(F)N2)O1",
                    1.0
                ],
                [
                    "CC1C2OP3N=C2C(=CC1(NCl)C(F)CF)O3",
                    1.0
                ],
                [
                    "CC1C(C(=N)C(O)(F)CF)C23N4POC12C43Cl",
                    1.0
                ],
                [
                    "CC1=CC2OP3OC(N=CC1(F)CF)C(Cl)N23",
                    1.0
                ],
                [
                    "CC1=CC2NC2(F)C2(F)C3NP(O3)OC12CCl",
                    1.0
                ],
                [
                    "CC1=CC(F)C1(F)C=NC1OP2OCN2C1Cl",
                    1.0
                ],
                [
                    "CC1=C=C(C(=NCl)C(C)(F)CF)C2NP(O1)O2",
                    1.0
                ],
                [
                    "CC1=C2CC1(F)C(F)C2(O)N1POC2NC21Cl",
                    1.0
                ],
                [
                    "CC1=C2CC1(F)C(F)C2(O)N1POC2C1N2Cl",
                    1.0
                ],
                [
                    "CC1=C2C=CC(F)(NF)C1(CCl)OP1OCN21",
                    1.0
                ],
                [
                    "CC1=C2C=C(F)C(N)(F)C1(CCl)OP1OCN21",
                    1.0
                ],
                [
                    "CC1=C2C3NC4(F)OC2(C1(Cl)N(P)CO)C34F",
                    1.0
                ],
                [
                    "CC1=C2C3NC(F)C3(F)C2(O)C1(Cl)N1COP1",
                    1.0
                ],
                [
                    "CC1=C2C3C4OP(OC1(CCl)C(N)(F)C3F)N24",
                    1.0
                ],
                [
                    "CC1=C2C3=NC(CCl)(OPNC2O)C(F)C31F",
                    1.0
                ],
                [
                    "CC1=C2C3(O)N4POC(NC23C1(F)CF)C4Cl",
                    1.0
                ],
                [
                    "CC1=C2C(N)C(F)C3C4OP(OC13C(F)Cl)N24",
                    1.0
                ],
                [
                    "CC1=C2C(N)C(F)C3(F)C4OP(OC13CCl)N24",
                    1.0
                ],
                [
                    "CC1=C2C(N)C(F)(C1F)C21OP2OCN2C1Cl",
                    1.0
                ],
                [
                    "CC1=C2C(N)=C(F)C(F)C1(CCl)OP1OCN21",
                    1.0
                ],
                [
                    "CC1=C2C(=NCl)C3(CC1F)C(F)C2(O)N3PO",
                    1.0
                ],
                [
                    "CC1=C2C(=NCOP3OC2N3CCl)C1(F)CF",
                    1.0
                ],
                [
                    "CC1=C2C(=NC3OPN(C2O)C3Cl)C1(F)CF",
                    1.0
                ],
                [
                    "CC1=C2C(=NC1F)C(F)NC1(Cl)COPOC21",
                    1.0
                ],
                [
                    "CC1=C2C(=C(F)CF)NON3POC3C(Cl)C12",
                    1.0
                ],
                [
                    "CC1=C(C=NCl)C2(OP3OCCN32)C(F)C1F",
                    1.0
                ],
                [
                    "CC1=C(C=NCl)C2(OC3CN2PO3)C(F)C1F",
                    1.0
                ],
                [
                    "CC1=C(C2OP3OCN3C2Cl)C2NC1(F)C2F",
                    1.0
                ],
                [
                    "CC1=C(C2OP3OCCN23)C(=NCl)C1C(F)F",
                    1.0
                ],
                [
                    "CC1=C(C2OP3OCCN23)C(=NCl)C1(F)CF",
                    1.0
                ],
                [
                    "CC1=C(C2OP3OC4N3C24Cl)C(CF)N1CF",
                    1.0
                ],
                [
                    "CC1=C(C2NC(F)C2F)C2OP3OCN3C12Cl",
                    1.0
                ],
                [
                    "CC1=C(C2=NC2(F)CF)C2(O)C(Cl)N2POC1",
                    1.0
                ],
                [
                    "CC1=C(C23OPN2C3(Cl)CO)C(=N)C1(F)CF",
                    1.0
                ],
                [
                    "CC1=C(C23NC2(Cl)COPO3)C(CF)=NC1F",
                    1.0
                ],
                [
                    "CC1=C(C2(O)N3POCC32Cl)C(=N)C1(F)CF",
                    1.0
                ],
                [
                    "CC1=C(C2(O)N(P)C2(Cl)CO)C2=NC(F)C21F",
                    1.0
                ],
                [
                    "CC1=C(C(O)(CF)N2POC3=NC32Cl)CC1F",
                    1.0
                ],
                [
                    "CC1=C(C(N)=CF)N2C3OP2OC1(CCl)C3F",
                    1.0
                ],
                [
                    "CC1=C(C(N)=CCF)C12OP1NC(Cl)(O1)C2F",
                    1.0
                ],
                [
                    "CC1=C(C(N)=C(F)CF)C12OP1OC(CCl)N12",
                    1.0
                ],
                [
                    "CC1=C(C(N)=C(F)CF)C12OP1NC(O1)C2Cl",
                    1.0
                ],
                [
                    "CC1=C(C(N)=C(F)C(F)Cl)C12CC1NP(O1)O2",
                    1.0
                ],
                [
                    "CC1=C(C(CF)=NCF)C2OP3OCC1(Cl)N23",
                    1.0
                ],
                [
                    "CC1=C(C(=N)C2(F)OC2F)C2C(Cl)N2POC1",
                    1.0
                ],
                [
                    "CC1=C(C(=N)C(O)(F)CF)C2N3POC1C23Cl",
                    1.0
                ],
                [
                    "CC1=C(C(=N)C(F)CF)C2OP3NC2(Cl)C1O3",
                    1.0
                ],
                [
                    "CC1=C(C(=N)C(F)CF)C2(O)N3POC1C32Cl",
                    1.0
                ],
                [
                    "CC12OP3NC(NC(=C(F)CF)C1=C2CCl)O3",
                    1.0
                ],
                [
                    "CC1(N)OPOC(CF)C(=C2C=C2F)C1=NCl",
                    1.0
                ],
                [
                    "CC1(F)C(F)C2C3=CC3(CCl)OP3OCN3N21",
                    1.0
                ],
                [
                    "CC1(C(C=NCl)=CC(F)=CF)OPN1C=CO",
                    1.0
                ],
                [
                    "CC(F)C1=NC(CF)=C1C12NC1(Cl)COPO2",
                    1.0
                ],
                [
                    "CC(F)C1(F)C2NN3C(OP31)C(Cl)C1(O)C=C21",
                    1.0
                ],
                [
                    "CC(F)C(F)C1NNC2=C(Cl)C3(C=C13)OPO2",
                    1.0
                ],
                [
                    "CC(F)C(F)C1NN2C3OP2OC2(C=C12)C3Cl",
                    1.0
                ],
                [
                    "CC(F)C(F)C1NN2C3=C(Cl)C4(CC14)OP2O3",
                    1.0
                ],
                [
                    "CC(F)C(F)C1C2=CC2C(Cl)C23OP(O)N2N13",
                    1.0
                ],
                [
                    "CC(F)C(F)C1=NC23OPN4C(O2)(C1C)C43Cl",
                    1.0
                ],
                [
                    "CC(F)C(F)C12NNC3OPOC4(C1=C24)C3Cl",
                    1.0
                ],
                [
                    "CC(F)C(=N)C(=CCF)C12OP3OCC1(Cl)N32",
                    1.0
                ],
                [
                    "CC(F)C(=N)C(=C=CF)C12OP(O)N1C2(C)Cl",
                    1.0
                ],
                [
                    "CC(F)=C1CN2C(Cl)C(OP2O)C2(F)CN=C12",
                    1.0
                ],
                [
                    "CC(F)=C1C2=NC(C2F)P(O)N2C1C2(Cl)CO",
                    1.0
                ],
                [
                    "CC(F)=C(N)C1=C(CCl)C12OP1NC(O1)C2F",
                    1.0
                ],
                [
                    "CC(F)=C(C1=NCC1F)C1N2P(O)OCC12Cl",
                    1.0
                ],
                [
                    "CC(F)(CF)C(=N)C1=CC12OP1NC(O1)C2Cl",
                    1.0
                ],
                [
                    "CC(Cl)C12C=C3C(N)C(F)C1(F)C1OP(O2)N31",
                    1.0
                ],
                [
                    "CC(CF)=C1C(=NCl)C2COP3OC1(CF)N23",
                    1.0
                ],
                [
                    "CC(CF)=C1C(=NCl)C2(C)C(F)C13OP(O)N23",
                    1.0
                ],
                [
                    "CC(C(F)=CF)=C(C=NCl)C1OPN1C=CO",
                    1.0
                ],
                [
                    "CC(C(F)=CF)=C(C=NCl)C1OP2OCCN12",
                    1.0
                ],
                [
                    "C=CC1C(C2=CC(F)(CF)C2=NCl)N1P(O)O",
                    1.0
                ],
                [
                    "C=CC1(O)C(C2=CC(F)(CF)C2=NCl)N1PO",
                    1.0
                ],
                [
                    "C=C=C1C(C(F)CF)NOC12POC1NC12Cl",
                    1.0
                ],
                [
                    "C=C=C1C(C(F)CF)=NOC12POC(N)C2Cl",
                    1.0
                ],
                [
                    "C=C=C(C=C(C)F)C(ON)C1(Cl)C2OP(F)N21",
                    1.0
                ],
                [
                    "C=C=C(C(N)C(F)CF)C1(O)P2OC3N2C31Cl",
                    1.0
                ],
                [
                    "C=C=C(C(N)=C(F)CF)C(O)C1(Cl)C2OPN21",
                    1.0
                ],
                [
                    "C=C=C(C(N)=C(C)F)C(O)C1(Cl)C2OP(F)N21",
                    1.0
                ],
                [
                    "C=C1OPOCC2=C(C1N)C(F)(CF)C2=NCl",
                    1.0
                ],
                [
                    "C=C1OP2OC3(CC(=NCl)C(C)(F)CF)C1N23",
                    1.0
                ],
                [
                    "C=C1OP2NC1C(C(=C)C(=NCl)C(F)CF)O2",
                    1.0
                ],
                [
                    "C=C1OP2N=C1C(F)(CF)C=C(CNCl)CO2",
                    1.0
                ],
                [
                    "C=C1OP2N=C1C(C(=C)C(NCl)C(F)CF)O2",
                    1.0
                ],
                [
                    "C=C1OP2N=C1C(C(=C)C(N)C(F)C(F)Cl)O2",
                    1.0
                ],
                [
                    "C=C1CNP(OCC2=CC(F)(CF)C2=NCl)O1",
                    1.0
                ],
                [
                    "C=C1CN2C(F)C(F)C=C(C=NCl)COP2O1",
                    1.0
                ],
                [
                    "C=C1CC(F)C(F)C1(OC)N1P2OC3N2C31Cl",
                    1.0
                ],
                [
                    "C=C1C=NPOCC(C=NCl)=C(C(F)CF)O1",
                    1.0
                ],
                [
                    "C=C1C=NP(OCC(C=NCl)=CC(F)CF)O1",
                    1.0
                ],
                [
                    "C=C1C=NP(OCC(=C)C2C(F)C(F)N2Cl)O1",
                    1.0
                ],
                [
                    "C=C1C(O)C2(Cl)NC=C(F)C(F)N3C1C32OP",
                    1.0
                ],
                [
                    "C=C1C(=NCl)C(F)(CF)CC23COPN2C13O",
                    1.0
                ],
                [
                    "C=C(F)C(=N)C(=CCF)C1OP2NC1(Cl)CO2",
                    1.0
                ],
                [
                    "C=C(C(=NCl)C(F)CF)C12OP3OC(C)C1N32",
                    1.0
                ],
                [
                    "C=C(C(=NCl)C(C)(F)CF)C12OP3OCC1N32",
                    1.0
                ],
                [
                    "C=C(C(=N)C(F)C(C)F)C12OC3OPN1C32Cl",
                    1.0
                ]
            ],
            "execution_time": 7.2456700801849365,
            "number_scoring_function_calls": 1000,
            "metadata": {
                "top_250": 1.0,
                "internal_similarity_max": 0.66,
                "internal_similarity_mean": 0.13804235665382666,
                "internal_similarity_histogram_density": [
                    [
                        1.85408,
                        7.28032,
                        0.7478399999999997,
                        0.08672000000000002,
                        0.020480000000000005,
                        0.009279999999999991,
                        0.0012800000000000003,
                        0.0,
                        0.0,
                        0.0
                    ]
                ],
                "internal_similarity_histogram_bins": [
                    [
                        0.0,
                        0.1,
                        0.2,
                        0.30000000000000004,
                        0.4,
                        0.5,
                        0.6000000000000001,
                        0.7000000000000001,
                        0.8,
                        0.9,
                        1.0
                    ]
                ]
            }
        },
        {
            "benchmark_name": "Median molecules 1",
            "score": 0.44822382758310403,
            "optimized_molecules": [
                [
                    "CC1CCC2CC(=O)C(C)(CCC(C(C)C)C(O)C1)C2(C)C",
                    0.4745762711864407
                ],
                [
                    "CC(C)C1CCC2(C)C(=O)CC(CC1O)C2(C)C",
                    0.4738035414793428
                ],
                [
                    "CC(C)C1CC(=O)C2(C)CCC(CC1O)C2(C)C",
                    0.458682472293863
                ],
                [
                    "CC1CC(O)C(C(C)C)CCC2(C)C(=O)CC(C1)C2(C)C",
                    0.44801076831712416
                ],
                [
                    "CC(C)C1CCC2CCC(C)(C(=O)CC1O)C2(C)C",
                    0.4476660119995655
                ],
                [
                    "CC(C)C1CCC2CC(=O)C(C)(CC1O)C2(C)C",
                    0.4468887036332465
                ],
                [
                    "CC(C)C1CCC2(C)C(=O)CC(CCC1O)C2(C)C",
                    0.44585082870893744
                ],
                [
                    "CC(C)C1CC2CCC(C)(C(=O)CC1O)C2(C)C",
                    0.443613573862942
                ],
                [
                    "CC(C)C1CC2CC(=O)C(C)(CCC1O)C2(C)C",
                    0.443613573862942
                ],
                [
                    "CC1CCC(O)C(C(C)C)CCC2(C)C(=O)CC(C1)C2(C)C",
                    0.4379535120175709
                ],
                [
                    "CC(C)C1CCC(=O)C2(C)CCC(CC1O)C2(C)C",
                    0.43605676539356963
                ],
                [
                    "CC1CCC2CC(=O)C(C)(CCC(C(C)S)C(O)C1)C2(C)C",
                    0.4251952027621871
                ],
                [
                    "CC1CCC2CC(=O)C(C)(CCC(C(C)P)C(O)C1)C2(C)C",
                    0.4251952027621871
                ],
                [
                    "CC1CCC2CC(=O)C(C)(CCC(C(C)O)C(O)C1)C2(C)C",
                    0.4251952027621871
                ],
                [
                    "CC1CCC2CC(=O)C(C)(CCC(C(C)N)C(O)C1)C2(C)C",
                    0.4251952027621871
                ],
                [
                    "CC1CCC2CC(=O)C(C)(CCC(C(C)F)C(O)C1)C2(C)C",
                    0.4251952027621871
                ],
                [
                    "CC1CCC2CC(=O)C(C)(CCC(C(C)Cl)C(O)C1)C2(C)C",
                    0.4251952027621871
                ],
                [
                    "CC1CCC2CC(=O)C(C)(CCC(C(C)Br)C(O)C1)C2(C)C",
                    0.4251952027621871
                ],
                [
                    "CC(C)C1CCC2(C)C(=O)CC(CCCC1O)C2(C)C",
                    0.4225001481984198
                ],
                [
                    "CC(C)C1CCC2CC(C)(C(=O)CC1O)C2(C)C",
                    0.42047525605008473
                ],
                [
                    "CC(C)C1CCC2(C)C(=O)CC(CC1O)C2(C)S",
                    0.42047525605008473
                ],
                [
                    "CC(C)C1CCC2(C)C(=O)CC(CC1O)C2(C)P",
                    0.42047525605008473
                ],
                [
                    "CC(C)C1CCC2(C)C(=O)CC(CC1O)C2(C)O",
                    0.42047525605008473
                ],
                [
                    "CC(C)C1CCC2(C)C(=O)CC(CC1O)C2(C)N",
                    0.42047525605008473
                ],
                [
                    "CC(C)C1CCC2(C)C(=O)CC(CC1O)C2(C)F",
                    0.42047525605008473
                ],
                [
                    "CC(C)C1CCC2(C)C(=O)CC(CC1O)C2(C)Cl",
                    0.42047525605008473
                ],
                [
                    "CC(C)C1CCC2(C)C(=O)CC(CC1O)C2(C)Br",
                    0.42047525605008473
                ],
                [
                    "CC(C)C1CC(=O)C2(C)CCC(CCC1O)C2(C)C",
                    0.41953597014763633
                ],
                [
                    "CC(C)C1CC2CC(=O)C(C)(CCC(O)C1C)C2(C)C",
                    0.4183300132670378
                ],
                [
                    "CC(C)C1CC(=O)C2(C)CCC(CC(O)C1C)C2(C)C",
                    0.4183300132670378
                ],
                [
                    "CC1CCC2CC(=O)C(C)(CCC(O)C1)C2(C)C",
                    0.41753340038353265
                ],
                [
                    "CC(C)C1CC2(C)C(=O)CC(CC1O)C2(C)C",
                    0.4166352189390347
                ],
                [
                    "CC1CCC2(C)C(=O)CC(C(O)C1)C2(C)C",
                    0.416442466109408
                ],
                [
                    "CC(S)C1CCC2(C)C(=O)CC(CC1O)C2(C)C",
                    0.4135291205802923
                ],
                [
                    "CC(S)C1CC(=O)C2(C)CCC(CC1O)C2(C)C",
                    0.4135291205802923
                ],
                [
                    "CC(P)C1CCC2(C)C(=O)CC(CC1O)C2(C)C",
                    0.4135291205802923
                ],
                [
                    "CC(P)C1CC(=O)C2(C)CCC(CC1O)C2(C)C",
                    0.4135291205802923
                ],
                [
                    "CC(O)C1CCC2(C)C(=O)CC(CC1O)C2(C)C",
                    0.4135291205802923
                ],
                [
                    "CC(O)C1CC(=O)C2(C)CCC(CC1O)C2(C)C",
                    0.4135291205802923
                ],
                [
                    "CC(N)C1CCC2(C)C(=O)CC(CC1O)C2(C)C",
                    0.4135291205802923
                ],
                [
                    "CC(N)C1CC(=O)C2(C)CCC(CC1O)C2(C)C",
                    0.4135291205802923
                ],
                [
                    "CC(F)C1CCC2(C)C(=O)CC(CC1O)C2(C)C",
                    0.4135291205802923
                ],
                [
                    "CC(F)C1CC(=O)C2(C)CCC(CC1O)C2(C)C",
                    0.4135291205802923
                ],
                [
                    "CC(Cl)C1CCC2(C)C(=O)CC(CC1O)C2(C)C",
                    0.4135291205802923
                ],
                [
                    "CC(Cl)C1CC(=O)C2(C)CCC(CC1O)C2(C)C",
                    0.4135291205802923
                ],
                [
                    "CC(C)C1CCC2(C)C(=O)CC(CC1C)C2(C)C",
                    0.4135291205802923
                ],
                [
                    "CC(C)C1CC2CCC(C)(C(=O)CC1C)C2(C)C",
                    0.4135291205802923
                ],
                [
                    "CC(C)C1CC2CC(=O)C(C)(CCC1C)C2(C)C",
                    0.4135291205802923
                ],
                [
                    "CC(C)C1CC(=O)C2(C)CCC(CC1C)C2(C)C",
                    0.4135291205802923
                ],
                [
                    "CC(Br)C1CCC2(C)C(=O)CC(CC1O)C2(C)C",
                    0.4135291205802923
                ],
                [
                    "CC(Br)C1CC(=O)C2(C)CCC(CC1O)C2(C)C",
                    0.4135291205802923
                ],
                [
                    "CC1CCC2CC(=O)C(C)(CCC(C(S)Cl)C(O)C1)C2(C)C",
                    0.41297802297171593
                ],
                [
                    "CC1CCC2CC(=O)C(C)(CCC(C(S)Br)C(O)C1)C2(C)C",
                    0.41297802297171593
                ],
                [
                    "CC1CCC2CC(=O)C(C)(CCC(C(P)S)C(O)C1)C2(C)C",
                    0.41297802297171593
                ],
                [
                    "CC1CCC2CC(=O)C(C)(CCC(C(P)P)C(O)C1)C2(C)C",
                    0.41297802297171593
                ],
                [
                    "CC1CCC2CC(=O)C(C)(CCC(C(P)Br)C(O)C1)C2(C)C",
                    0.41297802297171593
                ],
                [
                    "CC1CCC2CC(=O)C(C)(CCC(C(O)S)C(O)C1)C2(C)C",
                    0.41297802297171593
                ],
                [
                    "CC1CCC2CC(=O)C(C)(CCC(C(O)P)C(O)C1)C2(C)C",
                    0.41297802297171593
                ],
                [
                    "CC1CCC2CC(=O)C(C)(CCC(C(O)O)C(O)C1)C2(C)C",
                    0.41297802297171593
                ],
                [
                    "CC1CCC2CC(=O)C(C)(CCC(C(O)F)C(O)C1)C2(C)C",
                    0.41297802297171593
                ],
                [
                    "CC1CCC2CC(=O)C(C)(CCC(C(O)Cl)C(O)C1)C2(C)C",
                    0.41297802297171593
                ],
                [
                    "CC1CCC2CC(=O)C(C)(CCC(C(N)S)C(O)C1)C2(C)C",
                    0.41297802297171593
                ],
                [
                    "CC1CCC2CC(=O)C(C)(CCC(C(N)P)C(O)C1)C2(C)C",
                    0.41297802297171593
                ],
                [
                    "CC1CCC2CC(=O)C(C)(CCC(C(N)O)C(O)C1)C2(C)C",
                    0.41297802297171593
                ],
                [
                    "CC1CCC2CC(=O)C(C)(CCC(C(N)F)C(O)C1)C2(C)C",
                    0.41297802297171593
                ],
                [
                    "CC1CCC2CC(=O)C(C)(CCC(C(N)Cl)C(O)C1)C2(C)C",
                    0.41297802297171593
                ],
                [
                    "CC1CCC2CC(=O)C(C)(CCC(C(N)Br)C(O)C1)C2(C)C",
                    0.41297802297171593
                ],
                [
                    "CC1CCC2CC(=O)C(C)(CCC(C(F)S)C(O)C1)C2(C)C",
                    0.41297802297171593
                ],
                [
                    "CC1CCC2CC(=O)C(C)(CCC(C(F)P)C(O)C1)C2(C)C",
                    0.41297802297171593
                ],
                [
                    "CC1CCC2CC(=O)C(C)(CCC(C(F)F)C(O)C1)C2(C)C",
                    0.41297802297171593
                ],
                [
                    "CC1CCC2CC(=O)C(C)(CCC(C(F)Br)C(O)C1)C2(C)C",
                    0.41297802297171593
                ],
                [
                    "CC(C)C1CCC2(C)C(=O)CC(CCC(P)CC1O)C2(C)C",
                    0.41297802297171593
                ],
                [
                    "CC(C)C1CCC2(C)C(=O)CC(CCC(N)CC1O)C2(C)C",
                    0.41297802297171593
                ],
                [
                    "CC(C)C1CCC2(C)C(=O)CC(CCC(F)CC1O)C2(C)C",
                    0.41297802297171593
                ],
                [
                    "CC(C)C1CCC2(C)C(=O)CC(CCC(Cl)CC1O)C2(C)C",
                    0.41297802297171593
                ],
                [
                    "CC(C)C1CCC2(C)C(=O)CC(CCC(Br)CC1O)C2(C)C",
                    0.41297802297171593
                ],
                [
                    "CC1CCC2(C)C(=O)CC(C1)C2(C)C",
                    0.4120816918460671
                ],
                [
                    "CC1CCC2CC(=O)C(C)(CC(C(C)N)C(O)C1)C2(C)C",
                    0.41169348479630913
                ],
                [
                    "CC1CCC2CC(=O)C(C)(CC(C(C)Br)C(O)C1)C2(C)C",
                    0.41169348479630913
                ],
                [
                    "CC(C)C1CCC2(C)C(=O)CC(CC(P)CC1O)C2(C)C",
                    0.40997743115655155
                ],
                [
                    "CC(C)C1CCC2(C)C(=O)CC(CC(O)CC1O)C2(C)C",
                    0.40997743115655155
                ],
                [
                    "CC1CCC2CC(=O)C(C)(CCC(S)C(O)C1)C2(C)C",
                    0.40897926381637023
                ],
                [
                    "CC1CCC2CC(=O)C(C)(CCC(P)C(O)C1)C2(C)C",
                    0.40897926381637023
                ],
                [
                    "CC1CCC2CC(=O)C(C)(CCC(O)C(O)C1)C2(C)C",
                    0.40897926381637023
                ],
                [
                    "CC1CCC2CC(=O)C(C)(CCC(N)C(O)C1)C2(C)C",
                    0.40897926381637023
                ],
                [
                    "CC1CCC2CC(=O)C(C)(CCC(Cl)C(O)C1)C2(C)C",
                    0.40897926381637023
                ],
                [
                    "CC1CCC2CC(=O)C(C)(CCC(C)C(O)C1)C2(C)C",
                    0.40897926381637023
                ],
                [
                    "CC1CCC2CC(=O)C(C)(CCC(Br)C(O)C1)C2(C)C",
                    0.40897926381637023
                ],
                [
                    "CC(C)C1CCC2(C)C(=O)CC(C(C)CC1O)C2(C)C",
                    0.40861858377396965
                ],
                [
                    "CC(C)C1CC2CC(=O)C(C)(CCCC1O)C2(C)C",
                    0.40779108881122833
                ],
                [
                    "CC(C)C1CCC2(C)C(=O)CC(CC1O)C2(S)S",
                    0.4074074074074074
                ],
                [
                    "CC(C)C1CCC2(C)C(=O)CC(CC1O)C2(P)Cl",
                    0.4074074074074074
                ],
                [
                    "CC(C)C1CCC2(C)C(=O)CC(CC1O)C2(P)Br",
                    0.4074074074074074
                ],
                [
                    "CC(C)C1CCC2(C)C(=O)CC(CC1O)C2(O)P",
                    0.4074074074074074
                ],
                [
                    "CC(C)C1CCC2(C)C(=O)CC(CC1O)C2(O)O",
                    0.4074074074074074
                ],
                [
                    "CC(C)C1CCC2(C)C(=O)CC(CC1O)C2(O)Br",
                    0.4074074074074074
                ],
                [
                    "CC(C)C1CCC2(C)C(=O)CC(CC1O)C2(N)O",
                    0.4074074074074074
                ],
                [
                    "CC(C)C1CCC2(C)C(=O)CC(CC1O)C2(N)F",
                    0.4074074074074074
                ],
                [
                    "CC(C)C1CCC2(C)C(=O)CC(CC1O)C2(F)Cl",
                    0.4074074074074074
                ],
                [
                    "CC(C)C1CCC2(C)C(=O)CC(CC1O)C2(Cl)Br",
                    0.4074074074074074
                ]
            ],
            "execution_time": 257766.40732765198,
            "number_scoring_function_calls": 19599281,
            "metadata": {
                "top_1": 0.4745762711864407,
                "top_10": 0.45206592573619747,
                "top_100": 0.41802928582667387,
                "internal_similarity_max": 0.868421052631579,
                "internal_similarity_mean": 0.5718807940270155,
                "internal_similarity_histogram_density": [
                    [
                        0.1,
                        0.0,
                        0.0,
                        0.11800000000000002,
                        2.16,
                        3.9399999999999964,
                        2.3000000000000003,
                        1.1380000000000001,
                        0.24400000000000005,
                        0.0
                    ]
                ],
                "internal_similarity_histogram_bins": [
                    [
                        0.0,
                        0.1,
                        0.2,
                        0.30000000000000004,
                        0.4,
                        0.5,
                        0.6000000000000001,
                        0.7000000000000001,
                        0.8,
                        0.9,
                        1.0
                    ]
                ]
            }
        },
        {
            "benchmark_name": "Median molecules 2",
            "score": 0.40996658846887607,
            "optimized_molecules": [
                [
                    "CCCc1nn(C)c2c(=O)[nH]c(-c3cc(S(=O)(=O)N4CCN(C)C(c5ccc6c(c5)OCO6)C(=[SH])C4)ccc3OCC)nc12",
                    0.41276854016057085
                ],
                [
                    "CCCc1nn(C)c2c(=O)[nH]c(-c3cc(S(=O)(=O)N4CCN(C)C(c5ccc6c(c5)OCO6)C(=S)C4)ccc3OCC)nc12",
                    0.41276854016057085
                ],
                [
                    "C=C1CN(S(=O)(=O)c2ccc(OCC)c(-c3nc4c(CCC)nn(C)c4c(=O)[nH]3)c2)CCN(C)C1c1ccc2c(c1)OCO2",
                    0.41276854016057085
                ],
                [
                    "CCCc1nn(C)c2c(=O)[nH]c(-c3cc(S(=O)(=O)N4CC(=[SH])C(c5ccc6c(c5)OCO6)N(C)C4)ccc3OCC)nc12",
                    0.41066625019892805
                ],
                [
                    "CCCc1nn(C)c2c(=O)[nH]c(-c3cc(S(=O)(=O)N4CC(=S)C(c5ccc6c(c5)OCO6)N(C)C4)ccc3OCC)nc12",
                    0.41066625019892805
                ],
                [
                    "C=C1CN(S(=O)(=O)c2ccc(OCC)c(-c3nc4c(CCC)nn(C)c4c(=O)[nH]3)c2)CN(C)C1c1ccc2c(c1)OCO2",
                    0.41066625019892805
                ],
                [
                    "CCCc1nn(C)c2c(=O)[nH]c(-c3cc(S(=O)(=O)N4CCN5C=C(C4)C5c4ccc5c(c4)OCO5)ccc3OCC)nc12",
                    0.4106523292414583
                ],
                [
                    "CCCc1nn(C)c2c(=O)[nH]c(-c3cc(S(=O)(=O)N4CC5=CN(C4)C5c4ccc5c(c4)OCO5)ccc3OCC)nc12",
                    0.41061105350216
                ],
                [
                    "CCCc1nn(C)c2c(=O)[nH]c(-c3cc(S(=O)(=O)N4CCC(c5ccc6c(c5)OCO6)N(C)CC4)ccc3OCC)nc12",
                    0.40873985992605305
                ],
                [
                    "CCCc1nn(C)c2c(=O)[nH]c(-c3cc(S(=O)(=O)N4CCN(C)C(c5ccc6c(c5)OCO6)C4)ccc3OCC)nc12",
                    0.4079238690083448
                ],
                [
                    "CCCc1nn(C)c2c(=O)[nH]c(-c3cc(S(=O)(=O)N4CCN5[SH]=C(C4)C5c4ccc5c(c4)OCO5)ccc3OCC)nc12",
                    0.40629221742536237
                ],
                [
                    "CCCc1nn(C)c2c(=O)[nH]c(-c3cc(S(=O)(=O)N4CCN5P=C(C4)C5c4ccc5c(c4)OCO5)ccc3OCC)nc12",
                    0.40629221742536237
                ],
                [
                    "CCCc1nn(C)c2c(=O)[nH]c(-c3cc(S(=O)(=O)N4CCN5N=C(C4)C5c4ccc5c(c4)OCO5)ccc3OCC)nc12",
                    0.40629221742536237
                ],
                [
                    "CCCc1nn(C)c2c(=O)[nH]c(-c3cc(S(=O)(=O)N4CCN(S)C(c5ccc6c(c5)OCO6)C(=[SH])C4)ccc3OCC)nc12",
                    0.40629221742536237
                ],
                [
                    "CCCc1nn(C)c2c(=O)[nH]c(-c3cc(S(=O)(=O)N4CCN(S)C(c5ccc6c(c5)OCO6)C(=S)C4)ccc3OCC)nc12",
                    0.40629221742536237
                ],
                [
                    "CCCc1nn(C)c2c(=O)[nH]c(-c3cc(S(=O)(=O)N4CCN(P)C(c5ccc6c(c5)OCO6)C(=[SH])C4)ccc3OCC)nc12",
                    0.40629221742536237
                ],
                [
                    "CCCc1nn(C)c2c(=O)[nH]c(-c3cc(S(=O)(=O)N4CCN(P)C(c5ccc6c(c5)OCO6)C(=S)C4)ccc3OCC)nc12",
                    0.40629221742536237
                ],
                [
                    "CCCc1nn(C)c2c(=O)[nH]c(-c3cc(S(=O)(=O)N4CCN(O)C(c5ccc6c(c5)OCO6)C(=[SH])C4)ccc3OCC)nc12",
                    0.40629221742536237
                ],
                [
                    "CCCc1nn(C)c2c(=O)[nH]c(-c3cc(S(=O)(=O)N4CCN(O)C(c5ccc6c(c5)OCO6)C(=S)C4)ccc3OCC)nc12",
                    0.40629221742536237
                ],
                [
                    "CCCc1nn(C)c2c(=O)[nH]c(-c3cc(S(=O)(=O)N4CCN(N)C(c5ccc6c(c5)OCO6)C(=[SH])C4)ccc3OCC)nc12",
                    0.40629221742536237
                ],
                [
                    "CCCc1nn(C)c2c(=O)[nH]c(-c3cc(S(=O)(=O)N4CCN(N)C(c5ccc6c(c5)OCO6)C(=S)C4)ccc3OCC)nc12",
                    0.40629221742536237
                ],
                [
                    "CCCc1nn(C)c2c(=O)[nH]c(-c3cc(S(=O)(=O)N4CCN(F)C(c5ccc6c(c5)OCO6)C(=[SH])C4)ccc3OCC)nc12",
                    0.40629221742536237
                ],
                [
                    "CCCc1nn(C)c2c(=O)[nH]c(-c3cc(S(=O)(=O)N4CCN(F)C(c5ccc6c(c5)OCO6)C(=S)C4)ccc3OCC)nc12",
                    0.40629221742536237
                ],
                [
                    "CCCc1nn(C)c2c(=O)[nH]c(-c3cc(S(=O)(=O)N4CCN(Cl)C(c5ccc6c(c5)OCO6)C(=[SH])C4)ccc3OCC)nc12",
                    0.40629221742536237
                ],
                [
                    "CCCc1nn(C)c2c(=O)[nH]c(-c3cc(S(=O)(=O)N4CCN(Cl)C(c5ccc6c(c5)OCO6)C(=S)C4)ccc3OCC)nc12",
                    0.40629221742536237
                ],
                [
                    "CCCc1nn(C)c2c(=O)[nH]c(-c3cc(S(=O)(=O)N4CCN(C)CC(=S)C4c4ccc5c(c4)OCO5)ccc3OCC)nc12",
                    0.40629221742536237
                ],
                [
                    "CCCc1nn(C)c2c(=O)[nH]c(-c3cc(S(=O)(=O)N4CCN(Br)C(c5ccc6c(c5)OCO6)C(=[SH])C4)ccc3OCC)nc12",
                    0.40629221742536237
                ],
                [
                    "CCCc1nn(C)c2c(=O)[nH]c(-c3cc(S(=O)(=O)N4CCN(Br)C(c5ccc6c(c5)OCO6)C(=S)C4)ccc3OCC)nc12",
                    0.40629221742536237
                ],
                [
                    "C=C1CN(S(=O)(=O)c2ccc(OCC)c(-c3nc4c(CCC)nn(C)c4c(=O)[nH]3)c2)CCN(S)C1c1ccc2c(c1)OCO2",
                    0.40629221742536237
                ],
                [
                    "C=C1CN(S(=O)(=O)c2ccc(OCC)c(-c3nc4c(CCC)nn(C)c4c(=O)[nH]3)c2)CCN(P)C1c1ccc2c(c1)OCO2",
                    0.40629221742536237
                ],
                [
                    "C=C1CN(S(=O)(=O)c2ccc(OCC)c(-c3nc4c(CCC)nn(C)c4c(=O)[nH]3)c2)CCN(O)C1c1ccc2c(c1)OCO2",
                    0.40629221742536237
                ],
                [
                    "C=C1CN(S(=O)(=O)c2ccc(OCC)c(-c3nc4c(CCC)nn(C)c4c(=O)[nH]3)c2)CCN(N)C1c1ccc2c(c1)OCO2",
                    0.40629221742536237
                ],
                [
                    "C=C1CN(S(=O)(=O)c2ccc(OCC)c(-c3nc4c(CCC)nn(C)c4c(=O)[nH]3)c2)CCN(F)C1c1ccc2c(c1)OCO2",
                    0.40629221742536237
                ],
                [
                    "C=C1CN(S(=O)(=O)c2ccc(OCC)c(-c3nc4c(CCC)nn(C)c4c(=O)[nH]3)c2)CCN(Cl)C1c1ccc2c(c1)OCO2",
                    0.40629221742536237
                ],
                [
                    "C=C1CN(S(=O)(=O)c2ccc(OCC)c(-c3nc4c(CCC)nn(C)c4c(=O)[nH]3)c2)CCN(Br)C1c1ccc2c(c1)OCO2",
                    0.40629221742536237
                ],
                [
                    "CCCc1nn(C)c2c(=O)[nH]c(-c3cc(S(=O)(=O)N4CCN(C)C(c5ccc6c(c5)OCO6)C(=[SH]S)C4)ccc3OCC)nc12",
                    0.40627533800324617
                ],
                [
                    "CCCc1nn(C)c2c(=O)[nH]c(-c3cc(S(=O)(=O)N4CCN(C)C(c5ccc6c(c5)OCO6)C(=[SH]P)C4)ccc3OCC)nc12",
                    0.40627533800324617
                ],
                [
                    "CCCc1nn(C)c2c(=O)[nH]c(-c3cc(S(=O)(=O)N4CCN(C)C(c5ccc6c(c5)OCO6)C(=[SH]O)C4)ccc3OCC)nc12",
                    0.40627533800324617
                ],
                [
                    "CCCc1nn(C)c2c(=O)[nH]c(-c3cc(S(=O)(=O)N4CCN(C)C(c5ccc6c(c5)OCO6)C(=[SH]N)C4)ccc3OCC)nc12",
                    0.40627533800324617
                ],
                [
                    "CCCc1nn(C)c2c(=O)[nH]c(-c3cc(S(=O)(=O)N4CCN(C)C(c5ccc6c(c5)OCO6)C(=[SH]F)C4)ccc3OCC)nc12",
                    0.40627533800324617
                ],
                [
                    "CCCc1nn(C)c2c(=O)[nH]c(-c3cc(S(=O)(=O)N4CCN(C)C(c5ccc6c(c5)OCO6)C(=[SH]Cl)C4)ccc3OCC)nc12",
                    0.40627533800324617
                ],
                [
                    "CCCc1nn(C)c2c(=O)[nH]c(-c3cc(S(=O)(=O)N4CCN(C)C(c5ccc6c(c5)OCO6)C(=[SH]C)C4)ccc3OCC)nc12",
                    0.40627533800324617
                ],
                [
                    "CCCc1nn(C)c2c(=O)[nH]c(-c3cc(S(=O)(=O)N4CCN(C)C(c5ccc6c(c5)OCO6)C(=[SH]Br)C4)ccc3OCC)nc12",
                    0.40627533800324617
                ],
                [
                    "CCCc1nn(C)c2c(=O)[nH]c(-c3cc(S(=O)(=O)N4CCN(C)C(c5ccc6c(c5)OCO6)C(=[SH]=[SH])C4)ccc3OCC)nc12",
                    0.40627533800324617
                ],
                [
                    "CCCc1nn(C)c2c(=O)[nH]c(-c3cc(S(=O)(=O)N4CCN(C)C(c5ccc6c(c5)OCO6)C(=[SH]=S)C4)ccc3OCC)nc12",
                    0.40627533800324617
                ],
                [
                    "CCCc1nn(C)c2c(=O)[nH]c(-c3cc(S(=O)(=O)N4CCN(C)C(c5ccc6c(c5)OCO6)C(=[SH]=P)C4)ccc3OCC)nc12",
                    0.40627533800324617
                ],
                [
                    "CCCc1nn(C)c2c(=O)[nH]c(-c3cc(S(=O)(=O)N4CCN(C)C(c5ccc6c(c5)OCO6)C(=[SH]=O)C4)ccc3OCC)nc12",
                    0.40627533800324617
                ],
                [
                    "CCCc1nn(C)c2c(=O)[nH]c(-c3cc(S(=O)(=O)N4CCN(C)C(c5ccc6c(c5)OCO6)C(=[SH]=N)C4)ccc3OCC)nc12",
                    0.40627533800324617
                ],
                [
                    "CCCc1nn(C)c2c(=O)[nH]c(-c3cc(S(=O)(=O)N4CCN(C)C(c5ccc6c(c5)OCO6)C(=[SH]#[SH])C4)ccc3OCC)nc12",
                    0.40627533800324617
                ],
                [
                    "CCCc1nn(C)c2c(=O)[nH]c(-c3cc(S(=O)(=O)N4CCN(C)C(c5ccc6c(c5)OCO6)C(=[SH]#P)C4)ccc3OCC)nc12",
                    0.40627533800324617
                ],
                [
                    "CCCc1nn(C)c2c(=O)[nH]c(-c3cc(S(=O)(=O)N4CCN(C)C(c5ccc6c(c5)OCO6)C(=[SH]#N)C4)ccc3OCC)nc12",
                    0.40627533800324617
                ],
                [
                    "CCCc1nn(C)c2c(=O)[nH]c(-c3cc(S(=O)(=O)N4CCN(C)C(c5ccc6c(c5)OCO6)C(=S=[SH])C4)ccc3OCC)nc12",
                    0.40627533800324617
                ],
                [
                    "CCCc1nn(C)c2c(=O)[nH]c(-c3cc(S(=O)(=O)N4CCN(C)C(c5ccc6c(c5)OCO6)C(=S=S)C4)ccc3OCC)nc12",
                    0.40627533800324617
                ],
                [
                    "CCCc1nn(C)c2c(=O)[nH]c(-c3cc(S(=O)(=O)N4CCN(C)C(c5ccc6c(c5)OCO6)C(=S=P)C4)ccc3OCC)nc12",
                    0.40627533800324617
                ],
                [
                    "CCCc1nn(C)c2c(=O)[nH]c(-c3cc(S(=O)(=O)N4CCN(C)C(c5ccc6c(c5)OCO6)C(=S=O)C4)ccc3OCC)nc12",
                    0.40627533800324617
                ],
                [
                    "CCCc1nn(C)c2c(=O)[nH]c(-c3cc(S(=O)(=O)N4CCN(C)C(c5ccc6c(c5)OCO6)C(=S=N)C4)ccc3OCC)nc12",
                    0.40627533800324617
                ],
                [
                    "CCCc1nn(C)c2c(=O)[nH]c(-c3cc(S(=O)(=O)N4CCN(C)C(c5ccc6c(c5)OCO6)C(=CS)C4)ccc3OCC)nc12",
                    0.40627533800324617
                ],
                [
                    "CCCc1nn(C)c2c(=O)[nH]c(-c3cc(S(=O)(=O)N4CCN(C)C(c5ccc6c(c5)OCO6)C(=CP)C4)ccc3OCC)nc12",
                    0.40627533800324617
                ],
                [
                    "CCCc1nn(C)c2c(=O)[nH]c(-c3cc(S(=O)(=O)N4CCN(C)C(c5ccc6c(c5)OCO6)C(=CO)C4)ccc3OCC)nc12",
                    0.40627533800324617
                ],
                [
                    "CCCc1nn(C)c2c(=O)[nH]c(-c3cc(S(=O)(=O)N4CCN(C)C(c5ccc6c(c5)OCO6)C(=CN)C4)ccc3OCC)nc12",
                    0.40627533800324617
                ],
                [
                    "CCCc1nn(C)c2c(=O)[nH]c(-c3cc(S(=O)(=O)N4CCN(C)C(c5ccc6c(c5)OCO6)C(=CF)C4)ccc3OCC)nc12",
                    0.40627533800324617
                ],
                [
                    "CCCc1nn(C)c2c(=O)[nH]c(-c3cc(S(=O)(=O)N4CCN(C)C(c5ccc6c(c5)OCO6)C(=CCl)C4)ccc3OCC)nc12",
                    0.40627533800324617
                ],
                [
                    "CCCc1nn(C)c2c(=O)[nH]c(-c3cc(S(=O)(=O)N4CCN(C)C(c5ccc6c(c5)OCO6)C(=CBr)C4)ccc3OCC)nc12",
                    0.40627533800324617
                ],
                [
                    "CCCc1nn(C)c2c(=O)[nH]c(-c3cc(S(=O)(=O)N4CCN(C)C(c5ccc6c(c5)OCO6)C(=C=S)C4)ccc3OCC)nc12",
                    0.40627533800324617
                ],
                [
                    "CCCc1nn(C)c2c(=O)[nH]c(-c3cc(S(=O)(=O)N4CCN(C)C(c5ccc6c(c5)OCO6)C(=C=P)C4)ccc3OCC)nc12",
                    0.40627533800324617
                ],
                [
                    "CCCc1nn(C)c2c(=O)[nH]c(-c3cc(S(=O)(=O)N4CCN(C)C(c5ccc6c(c5)OCO6)C(=C=O)C4)ccc3OCC)nc12",
                    0.40627533800324617
                ],
                [
                    "CCCc1nn(C)c2c(=O)[nH]c(-c3cc(S(=O)(=O)N4CCN(C)C(c5ccc6c(c5)OCO6)C(=C=N)C4)ccc3OCC)nc12",
                    0.40627533800324617
                ],
                [
                    "CC=C1CN(S(=O)(=O)c2ccc(OCC)c(-c3nc4c(CCC)nn(C)c4c(=O)[nH]3)c2)CCN(C)C1c1ccc2c(c1)OCO2",
                    0.40627533800324617
                ],
                [
                    "C=[SH]=C1CN(S(=O)(=O)c2ccc(OCC)c(-c3nc4c(CCC)nn(C)c4c(=O)[nH]3)c2)CCN(C)C1c1ccc2c(c1)OCO2",
                    0.40627533800324617
                ],
                [
                    "C=S=C1CN(S(=O)(=O)c2ccc(OCC)c(-c3nc4c(CCC)nn(C)c4c(=O)[nH]3)c2)CCN(C)C1c1ccc2c(c1)OCO2",
                    0.40627533800324617
                ],
                [
                    "C=C=C1CN(S(=O)(=O)c2ccc(OCC)c(-c3nc4c(CCC)nn(C)c4c(=O)[nH]3)c2)CCN(C)C1c1ccc2c(c1)OCO2",
                    0.40627533800324617
                ],
                [
                    "C#[SH]=C1CN(S(=O)(=O)c2ccc(OCC)c(-c3nc4c(CCC)nn(C)c4c(=O)[nH]3)c2)CCN(C)C1c1ccc2c(c1)OCO2",
                    0.40627533800324617
                ],
                [
                    "CCCc1nn(C)c2c(=O)[nH]c(-c3cc(S(=O)(=O)N4CC5=[SH]N(C4)C5c4ccc5c(c4)OCO5)ccc3OCC)nc12",
                    0.40622223185119377
                ],
                [
                    "CCCc1nn(C)c2c(=O)[nH]c(-c3cc(S(=O)(=O)N4CC5=PN(C4)C5c4ccc5c(c4)OCO5)ccc3OCC)nc12",
                    0.40622223185119377
                ],
                [
                    "CCCc1nn(C)c2c(=O)[nH]c(-c3cc(S(=O)(=O)N4CC5=C6C(C4)N6C5c4ccc5c(c4)OCO5)ccc3OCC)nc12",
                    0.40613321929485097
                ],
                [
                    "CCCc1nn(C)c2c(=O)[nH]c(-c3cc(S(=O)(=O)N4CC(=[SH])C(c5ccc6c(c5)OCO6)N5C(=O)C5C4)ccc3OCC)nc12",
                    0.40597007397530493
                ],
                [
                    "C=C1CN(S(=O)(=O)c2ccc(OCC)c(-c3nc4c(CCC)nn(C)c4c(=O)[nH]3)c2)CC2C(=O)N2C1c1ccc2c(c1)OCO2",
                    0.40597007397530493
                ],
                [
                    "CCCc1nn(C)c2c(=O)[nH]c(-c3cc(S(=O)(=O)N4CCN5C(C)C=C(C4)C5c4ccc5c(c4)OCO5)ccc3OCC)nc12",
                    0.40533855331392893
                ],
                [
                    "CCCc1nn(C)c2c(=O)[nH]c(-c3cc(S(=O)(=O)N4CCN5C(c6ccc7c(c6)OCO7)C(=[SH]5C)C4)ccc3OCC)nc12",
                    0.40522044923655387
                ],
                [
                    "CCCc1nn(C)c2c(=O)[nH]c(-c3cc(S(=O)(=O)N4CCN5C(c6ccc7c(c6)OCO7)C(=S5C)C4)ccc3OCC)nc12",
                    0.40522044923655387
                ],
                [
                    "CCCc1nn(C)c2c(=O)[nH]c(-c3cc(S(=O)(=O)N4CCN5C(C)=C(C4)C5c4ccc5c(c4)OCO5)ccc3OCC)nc12",
                    0.40522044923655387
                ],
                [
                    "CCCc1nn(C)c2c(=O)[nH]c(-c3cc(S(=O)(=O)N4CC5=[SH](C)N(C4)C5c4ccc5c(c4)OCO5)ccc3OCC)nc12",
                    0.4051650117304136
                ],
                [
                    "CCCc1nn(C)c2c(=O)[nH]c(-c3cc(S(=O)(=O)N4CC5=S(C)N(C4)C5c4ccc5c(c4)OCO5)ccc3OCC)nc12",
                    0.4051650117304136
                ],
                [
                    "CCCc1nn(C)c2c(=O)[nH]c(-c3cc(S(=O)(=O)N4CC5=C(C)N(C4)C5c4ccc5c(c4)OCO5)ccc3OCC)nc12",
                    0.4051650117304136
                ],
                [
                    "CCCc1nn(C)c2c(=O)[nH]c(-c3cc(S(=O)(=O)N4CCN5C(c6ccc7c(c6)OCO7)C(=CN5C)C4)ccc3OCC)nc12",
                    0.40424920035005746
                ],
                [
                    "CCCc1nn(C)c2c(=O)[nH]c(-c3cc(S(=O)(=O)N4CC5=CC(C4)N(C)C5c4ccc5c(c4)OCO5)ccc3OCC)nc12",
                    0.40416938286788284
                ],
                [
                    "CCCc1nn(C)c2c(=O)[nH]c(-c3cc(S(=O)(=O)N4CC(=O)N(C)C(c5ccc6c(c5)OCO6)C(=[SH])C4)ccc3OCC)nc12",
                    0.40416938286788284
                ],
                [
                    "CCCc1nn(C)c2c(=O)[nH]c(-c3cc(S(=O)(=O)N4CC(=O)N(C)C(c5ccc6c(c5)OCO6)C(=S)C4)ccc3OCC)nc12",
                    0.40416938286788284
                ],
                [
                    "C=C1CN(S(=O)(=O)c2ccc(OCC)c(-c3nc4c(CCC)nn(C)c4c(=O)[nH]3)c2)CC(=O)N(C)C1c1ccc2c(c1)OCO2",
                    0.40416938286788284
                ],
                [
                    "CCCc1nn(C)c2c(=O)[nH]c(-c3cc(S(=O)(=O)N4CC=C(P)C(c5ccc6c(c5)OCO6)N(C)CC4)ccc3OCC)nc12",
                    0.4041563039954953
                ],
                [
                    "CCCc1nn(C)c2c(=O)[nH]c(-c3cc(S(=O)(=O)N4CC=C(F)C(c5ccc6c(c5)OCO6)N(C)CC4)ccc3OCC)nc12",
                    0.4041563039954953
                ],
                [
                    "CCCc1nn(C)c2c(=O)[nH]c(-c3cc(S(=O)(=O)N4CC=C(Cl)C(c5ccc6c(c5)OCO6)N(C)CC4)ccc3OCC)nc12",
                    0.4041563039954953
                ],
                [
                    "CCCc1nn(C)c2c(=O)[nH]c(-c3cc(S(=O)(=O)N4CC=C(C)C(c5ccc6c(c5)OCO6)N(C)CC4)ccc3OCC)nc12",
                    0.4041563039954953
                ],
                [
                    "CCCc1nn(C)c2c(=O)[nH]c(-c3cc(S(=O)(=O)N4CC5=[SH](C4)N(C)C5c4ccc5c(c4)OCO5)ccc3OCC)nc12",
                    0.4041148693822994
                ],
                [
                    "CCCc1nn(C)c2c(=O)[nH]c(-c3cc(S(=O)(=O)N4CC5=S(C4)N(C)C5c4ccc5c(c4)OCO5)ccc3OCC)nc12",
                    0.4041148693822994
                ],
                [
                    "CCCc1nn(C)c2c(=O)[nH]c(-c3cc(S(=O)(=O)N4CC5=C(C4)N(C)C5c4ccc5c(c4)OCO5)ccc3OCC)nc12",
                    0.4041148693822994
                ],
                [
                    "CCCc1nn(C)c2c(=O)[nH]c(-c3cc(S(=O)(=O)N4CC(=O)N(C)C(c5ccc6c(c5)OCO6)C4)ccc3OCC)nc12",
                    0.4040516524412891
                ],
                [
                    "CCCc1nn(C)c2c(=O)[nH]c(-c3cc(S(=O)(=O)N4CC(=S)C(c5ccc6c(c5)OCO6)N(S)C4)ccc3OCC)nc12",
                    0.4040407656584868
                ],
                [
                    "CCCc1nn(C)c2c(=O)[nH]c(-c3cc(S(=O)(=O)N4CC(=S)C(c5ccc6c(c5)OCO6)N(O)C4)ccc3OCC)nc12",
                    0.4040407656584868
                ],
                [
                    "C=C1CN(S(=O)(=O)c2ccc(OCC)c(-c3nc4c(CCC)nn(C)c4c(=O)[nH]3)c2)CN(F)C1c1ccc2c(c1)OCO2",
                    0.4040407656584868
                ]
            ],
            "execution_time": 1013473.0671782494,
            "number_scoring_function_calls": 22393725,
            "metadata": {
                "top_1": 0.41276854016057085,
                "top_10": 0.4108231482756513,
                "top_100": 0.4063080769704059,
                "internal_similarity_max": 0.9101123595505618,
                "internal_similarity_mean": 0.7680786643747777,
                "internal_similarity_histogram_density": [
                    [
                        0.1,
                        0.0,
                        0.0,
                        0.0,
                        0.0,
                        0.0,
                        0.016000000000000004,
                        7.694000000000002,
                        2.1060000000000003,
                        0.08400000000000002
                    ]
                ],
                "internal_similarity_histogram_bins": [
                    [
                        0.0,
                        0.1,
                        0.2,
                        0.30000000000000004,
                        0.4,
                        0.5,
                        0.6000000000000001,
                        0.7000000000000001,
                        0.8,
                        0.9,
                        1.0
                    ]
                ]
            }
        },
        {
            "benchmark_name": "Osimertinib MPO",
            "score": 0.9776831260334765,
            "optimized_molecules": [
                [
                    "COc1cc(N(C)CCN(C)C2(N)NC2(N)N)c(NS(=O)C=P)cc1Nc1nccccc2c3c2nc-3ccn1",
                    0.9786345385189738
                ],
                [
                    "COc1cc(N(C)CCN(C)C2(N)NC2(N)N)c(NS(=O)C=P)cc1Nc1nccc2ncc3cccc(n1)c3-2",
                    0.9786345385189738
                ],
                [
                    "COc1cc(N(C)CCN(C)C(N)C(N)(N)N)c(NS(=O)C=P)cc1Nc1nccccc2c3c2nc-3ccn1",
                    0.9784393546475706
                ],
                [
                    "COc1cc(N(C)CCN(C)C(N)C(N)(N)N)c(NS(=O)C=P)cc1Nc1nccc2ncc3cccc(n1)c3-2",
                    0.9784393546475706
                ],
                [
                    "COc1cc(N(C)CCN(C)C(N)(N)C(N)N)c(NS(=O)C=P)cc1Nc1nccccc2c3c2nc-3ccn1",
                    0.9784393546475706
                ],
                [
                    "COc1cc(N(C)CCN(C)C(N)(N)C(N)N)c(NS(=O)C=P)cc1Nc1nccc2ncc3cccc(n1)c3-2",
                    0.9784393546475706
                ],
                [
                    "COc1cc(N(C)CCN(C)C2(O)NC2(N)N)c(NS(=O)C=P)cc1Nc1nccccc2c3c2nc-3ccn1",
                    0.9783748042405277
                ],
                [
                    "COc1cc(N(C)CCN(C)C2(O)NC2(N)N)c(NS(=O)C=P)cc1Nc1nccc2ncc3cccc(n1)c3-2",
                    0.9783748042405277
                ],
                [
                    "COc1cc(N(C)CCN(C)C2(N)NC2(N)O)c(NS(=O)C=P)cc1Nc1nccccc2c3c2nc-3ccn1",
                    0.9783748042405277
                ],
                [
                    "COc1cc(N(C)CCN(C)C2(N)NC2(N)O)c(NS(=O)C=P)cc1Nc1nccc2ncc3cccc(n1)c3-2",
                    0.9783748042405277
                ],
                [
                    "COc1cc(N(C)CCN(C)C(O)C(N)(N)N)c(NS(=O)C=P)cc1Nc1nccccc2c3c2nc-3ccn1",
                    0.9779512743235809
                ],
                [
                    "COc1cc(N(C)CCN(C)C(O)C(N)(N)N)c(NS(=O)C=P)cc1Nc1nccc2ncc3cccc(n1)c3-2",
                    0.9779512743235809
                ],
                [
                    "COc1cc(N(C)CCN(C)C(N)C(N)(N)O)c(NS(=O)C=P)cc1Nc1nccccc2c3c2nc-3ccn1",
                    0.9779512743235809
                ],
                [
                    "COc1cc(N(C)CCN(C)C(N)C(N)(N)O)c(NS(=O)C=P)cc1Nc1nccc2ncc3cccc(n1)c3-2",
                    0.9779512743235809
                ],
                [
                    "COc1cc(N(C)CCN(C)C(N)(O)C(N)N)c(NS(=O)C=P)cc1Nc1nccccc2c3c2nc-3ccn1",
                    0.9779512743235809
                ],
                [
                    "COc1cc(N(C)CCN(C)C(N)(O)C(N)N)c(NS(=O)C=P)cc1Nc1nccc2ncc3cccc(n1)c3-2",
                    0.9779512743235809
                ],
                [
                    "COc1cc(N(C)CCN(C)C(N)(N)C(N)O)c(NS(=O)C=P)cc1Nc1nccccc2c3c2nc-3ccn1",
                    0.9779512743235809
                ],
                [
                    "COc1cc(N(C)CCN(C)C(N)(N)C(N)O)c(NS(=O)C=P)cc1Nc1nccc2ncc3cccc(n1)c3-2",
                    0.9779512743235809
                ],
                [
                    "COc1cc(N(C)CCN(C)C2(O)NC2(N)O)c(NS(=O)C=P)cc1Nc1nccccc2c3c2nc-3ccn1",
                    0.9778391146343731
                ],
                [
                    "COc1cc(N(C)CCN(C)C2(O)NC2(N)O)c(NS(=O)C=P)cc1Nc1nccc2ncc3cccc(n1)c3-2",
                    0.9778391146343731
                ],
                [
                    "COc1cc(N(C)CCN(C)C2(N)NC2(O)O)c(NS(=O)C=P)cc1Nc1nccccc2c3c2nc-3ccn1",
                    0.9778391146343731
                ],
                [
                    "COc1cc(N(C)CCN(C)C2(N)NC2(O)O)c(NS(=O)C=P)cc1Nc1nccc2ncc3cccc(n1)c3-2",
                    0.9778391146343731
                ],
                [
                    "COc1cc(N(C)CCN(C)C(O)C(N)(N)O)c(NS(=O)C=P)cc1Nc1nccccc2c3c2nc-3ccn1",
                    0.977187597119233
                ],
                [
                    "COc1cc(N(C)CCN(C)C(O)C(N)(N)O)c(NS(=O)C=P)cc1Nc1nccc2ncc3cccc(n1)c3-2",
                    0.977187597119233
                ],
                [
                    "COc1cc(N(C)CCN(C)C(O)(O)C(N)N)c(NS(=O)C=P)cc1Nc1nccccc2c3c2nc-3ccn1",
                    0.977187597119233
                ],
                [
                    "COc1cc(N(C)CCN(C)C(O)(O)C(N)N)c(NS(=O)C=P)cc1Nc1nccc2ncc3cccc(n1)c3-2",
                    0.977187597119233
                ],
                [
                    "COc1cc(N(C)CCN(C)C(N)C(N)(O)O)c(NS(=O)C=P)cc1Nc1nccccc2c3c2nc-3ccn1",
                    0.977187597119233
                ],
                [
                    "COc1cc(N(C)CCN(C)C(N)C(N)(O)O)c(NS(=O)C=P)cc1Nc1nccc2ncc3cccc(n1)c3-2",
                    0.977187597119233
                ],
                [
                    "COc1cc(N(C)CCN(C)C(N)(O)C(N)O)c(NS(=O)C=P)cc1Nc1nccccc2c3c2nc-3ccn1",
                    0.977187597119233
                ],
                [
                    "COc1cc(N(C)CCN(C)C(N)(O)C(N)O)c(NS(=O)C=P)cc1Nc1nccc2ncc3cccc(n1)c3-2",
                    0.977187597119233
                ],
                [
                    "COc1cc(N(C)CCN(C)C(N)(N)C(O)O)c(NS(=O)C=P)cc1Nc1nccccc2c3c2nc-3ccn1",
                    0.977187597119233
                ],
                [
                    "COc1cc(N(C)CCN(C)C(N)(N)C(O)O)c(NS(=O)C=P)cc1Nc1nccc2ncc3cccc(n1)c3-2",
                    0.977187597119233
                ],
                [
                    "COc1cc(N(C)CCN(C)C2(O)NC2(O)O)c(NS(=O)C=P)cc1Nc1nccccc2c3c2nc-3ccn1",
                    0.9770279230549738
                ],
                [
                    "COc1cc(N(C)CCN(C)C2(O)NC2(O)O)c(NS(=O)C=P)cc1Nc1nccc2ncc3cccc(n1)c3-2",
                    0.9770279230549738
                ],
                [
                    "COc1cc(N(C)CCN(C)C(O)C(N)(O)O)c(NS(=O)C=P)cc1Nc1nccccc2c3c2nc-3ccn1",
                    0.9761489690981264
                ],
                [
                    "COc1cc(N(C)CCN(C)C(O)C(N)(O)O)c(NS(=O)C=P)cc1Nc1nccc2ncc3cccc(n1)c3-2",
                    0.9761489690981264
                ],
                [
                    "COc1cc(N(C)CCN(C)C(N)C(O)(O)O)c(NS(=O)C=P)cc1Nc1nccccc2c3c2nc-3ccn1",
                    0.9761489690981264
                ],
                [
                    "COc1cc(N(C)CCN(C)C(N)C(O)(O)O)c(NS(=O)C=P)cc1Nc1nccc2ncc3cccc(n1)c3-2",
                    0.9761489690981264
                ],
                [
                    "COc1cc(N(C)CCN(C)C(O)(O)C(N)O)c(NS(=O)C=P)cc1Nc1nccccc2c3c2nc-3ccn1",
                    0.9761489690981263
                ],
                [
                    "COc1cc(N(C)CCN(C)C(O)(O)C(N)O)c(NS(=O)C=P)cc1Nc1nccc2ncc3cccc(n1)c3-2",
                    0.9761489690981263
                ],
                [
                    "COc1cc(N(C)CCN(C)C(N)(O)C(O)O)c(NS(=O)C=P)cc1Nc1nccccc2c3c2nc-3ccn1",
                    0.9761489690981263
                ],
                [
                    "COc1cc(N(C)CCN(C)C(N)(O)C(O)O)c(NS(=O)C=P)cc1Nc1nccc2ncc3cccc(n1)c3-2",
                    0.9761489690981263
                ],
                [
                    "COc1cc(N(P)CCN2C(N)(N)C2(O)O)c(NS(=O)C=P)cc1Nc1nccccc2c3c2nc-3ccn1",
                    0.9752113048116899
                ],
                [
                    "COc1cc(N(P)CCN2C(N)(N)C2(N)O)c(NS(=O)C=P)cc1Nc1nccccc2c3c2nc-3ccn1",
                    0.9752113048116899
                ],
                [
                    "COc1cc(N(P)CCN2C(N)(N)C2(N)N)c(NS(=O)C=P)cc1Nc1nccccc2c3c2nc-3ccn1",
                    0.9752113048116899
                ],
                [
                    "COc1cc(N(C)CCN2C(N)C2(N)N)c(NS(=O)C=P)cc1Nc1nccc2nc3c-2c3cccc(P)n1",
                    0.9752113048116899
                ],
                [
                    "COc1cc(N(C)CCN2C(N)(O)C2(O)O)c(NS(=O)C=P)cc1Nc1nccc2ncc3cccc(n1)c3-2",
                    0.9752113048116899
                ],
                [
                    "COc1cc(N(C)CCN2C(N)(O)C2(N)O)c(NS(=O)C=P)cc1Nc1nccc2ncc3cccc(n1)c3-2",
                    0.9752113048116899
                ],
                [
                    "COc1cc(N(C)CCN2C(N)(N)C2(O)O)c(NS(=O)C=P)cc1Nc1nccccc2c3c2nc-3ccn1",
                    0.9752113048116899
                ],
                [
                    "COc1cc(N(C)CCN2C(N)(N)C2(N)O)c(NS(=O)C=P)cc1Nc1nccccc2c3c2nc-3ccn1",
                    0.9752113048116899
                ],
                [
                    "COc1cc(N(C)CCN2C(N)(N)C2(N)N)c(NS(=O)C=P)cc1Nc1nccccc2c3c2nc-3ccn1",
                    0.9752113048116899
                ],
                [
                    "COc1cc(N(C)CCN2C(N)C2(N)O)c(NS(=O)C=P)cc1Nc1nccc2nc3c-2c3cccc(P)n1",
                    0.9752109525166698
                ],
                [
                    "COc1cc(N(C)CCN2C(O)C2(N)O)c(NS(=O)C=P)cc1Nc1nccc2nc(P)c3cccc(n1)c3-2",
                    0.9750594165093014
                ],
                [
                    "COc1cc(N(P)CCN(C)C2(N)NC2(N)N)c(NS(=O)C=P)cc1Nc1nccccc2c3c2nc-3ccn1",
                    0.9749177912620033
                ],
                [
                    "COc1cc(N(P)CCN(C)C2(N)NC2(N)N)c(NS(=O)C=P)cc1Nc1nccc2ncc3cccc(n1)c3-2",
                    0.9749177912620033
                ],
                [
                    "CN(CCN(C)C1(N)NC1(N)N)c1cc(OP)c(Nc2nccccc3c4c3nc-4ccn2)cc1NS(=O)C=P",
                    0.9749177912620033
                ],
                [
                    "CN(CCN(C)C1(N)NC1(N)N)c1cc(OP)c(Nc2nccc3ncc4cccc(n2)c4-3)cc1NS(=O)C=P",
                    0.9749177912620033
                ],
                [
                    "COc1cc(N(C)CCN(C)C(O)C(O)(O)O)c(NS(=O)C=P)cc1Nc1nccccc2c3c2nc-3ccn1",
                    0.974836268389028
                ],
                [
                    "COc1cc(N(C)CCN(C)C(O)C(O)(O)O)c(NS(=O)C=P)cc1Nc1nccc2ncc3cccc(n1)c3-2",
                    0.974836268389028
                ],
                [
                    "COc1cc(N(C)CCN(C)C(O)(O)C(O)O)c(NS(=O)C=P)cc1Nc1nccccc2c3c2nc-3ccn1",
                    0.974836268389028
                ],
                [
                    "COc1cc(N(C)CCN(C)C(O)(O)C(O)O)c(NS(=O)C=P)cc1Nc1nccc2ncc3cccc(n1)c3-2",
                    0.974836268389028
                ],
                [
                    "COc1cc(N(P)CCN(C)C2(O)N(N)C2(N)O)c(NS(=O)C=P)cc1Nc1nccc2ncc3cccc(n1)c3-2",
                    0.9747544242436733
                ],
                [
                    "COc1cc(N(P)CCN(C)C2(N)N(N)C2(N)O)c(NS(=O)C=P)cc1Nc1nccccc2c3c2nc-3ccn1",
                    0.9747544242436733
                ],
                [
                    "COc1cc(N(P)CCN(C)C2(N)N(N)C2(N)N)c(NS(=O)C=P)cc1Nc1nccc2ncc3cccc(n1)c3-2",
                    0.9747544242436733
                ],
                [
                    "COc1cc(N(P)CCN(C)C(N)(O)C(N)(N)O)c(NS(=O)C=P)cc1Nc1nccc2ncc3cccc(n1)c3-2",
                    0.9747544242436733
                ],
                [
                    "COc1cc(N(P)CCN(C)C(N)(O)C(N)(N)N)c(NS(=O)C=P)cc1Nc1nccccc2c3c2nc-3ccn1",
                    0.9747544242436733
                ],
                [
                    "COc1cc(N(C)CCN(C)C2(O)N(N)C2(N)O)c(NS(=O)C=P)cc1Nc1nccccc2c3c2nc-3ccn1",
                    0.9747544242436733
                ],
                [
                    "COc1cc(N(C)CCN(C)C2(O)C(N)C2(N)O)c(NS(=O)C=P)cc1Nc1nccccc2c3c2nc-3ccn1",
                    0.9747544242436733
                ],
                [
                    "COc1cc(N(C)CCN(C)C2(N)N(N)C2(N)O)c(NS(=O)C=P)cc1Nc1nccccc2c3c2nc-3ccn1",
                    0.9747544242436733
                ],
                [
                    "COc1cc(N(C)CCN(C)C(O)(O)C(N)(N)N)c(NS(=O)C=P)cc1Nc1nccccc2c3c2nc-3ccn1",
                    0.9747544242436733
                ],
                [
                    "COc1cc(N(C)CCN(C)C(N)(O)C(N)(N)N)c(NS(=O)C=P)cc1Nc1nccccc2c3c2nc-3ccn1",
                    0.9747544242436733
                ],
                [
                    "COc1cc(N(C)CCN(C)C(N)(N)C(N)(N)N)c(NS(=O)C=P)cc1Nc1nccccc2c3c2nc-3ccn1",
                    0.9747544242436733
                ],
                [
                    "COc1cc(N(C)CCN(C)C(N)(N)C(N)(N)N)c(NS(=O)C=P)cc1Nc1nccc2ncc3cccc(n1)c3-2",
                    0.9747544242436733
                ],
                [
                    "CN(CCN(P)c1cc(OP)c(Nc2nccccc3c4c3nc-4ccn2)cc1NS(=O)C=P)C1(N)N(N)C1(N)N",
                    0.9747544242436733
                ],
                [
                    "CN(CCN(P)c1cc(OP)c(Nc2nccccc3c4c3nc-4ccn2)cc1NS(=O)C=P)C(O)(O)C(N)(N)N",
                    0.9747544242436733
                ],
                [
                    "CN(CCN(P)c1cc(OP)c(Nc2nccccc3c4c3nc-4ccn2)cc1NS(=O)C=P)C(N)(O)C(N)(N)O",
                    0.9747544242436733
                ],
                [
                    "CN(CCN(P)c1cc(OP)c(Nc2nccccc3c4c3nc-4ccn2)cc1NS(=O)C=P)C(N)(O)C(N)(N)N",
                    0.9747544242436733
                ],
                [
                    "CN(CCN(P)c1cc(OP)c(Nc2nccccc3c4c3nc-4ccn2)cc1NS(=O)C=P)C(N)(N)C(N)(N)O",
                    0.9747544242436733
                ],
                [
                    "CN(CCN(P)c1cc(OP)c(Nc2nccccc3c4c3nc-4ccn2)cc1NS(=O)C=P)C(N)(N)C(N)(N)N",
                    0.9747544242436733
                ],
                [
                    "CN(CCN(P)c1cc(OP)c(Nc2nccc3ncc4cccc(n2)c4-3)cc1NS(=O)C=P)C1(N)N(N)C1(N)O",
                    0.9747544242436733
                ],
                [
                    "CN(CCN(C)C1(O)N(N)C1(N)O)c1cc(OP)c(Nc2nccccc3c4c3nc-4ccn2)cc1NS(=O)C=P",
                    0.9747544242436733
                ],
                [
                    "CN(CCN(C)C1(O)N(N)C1(N)O)c1cc(OP)c(Nc2nccc3ncc4cccc(n2)c4-3)cc1NS(=O)C=P",
                    0.9747544242436733
                ],
                [
                    "CN(CCN(C)C1(N)N(N)C1(N)N)c1cc(OP)c(Nc2nccccc3c4c3nc-4ccn2)cc1NS(=O)C=P",
                    0.9747544242436733
                ],
                [
                    "CN(CCN(C)C(O)(O)C(N)(N)O)c1cc(OP)c(Nc2nccccc3c4c3nc-4ccn2)cc1NS(=O)C=P",
                    0.9747544242436733
                ],
                [
                    "CN(CCN(C)C(N)(O)C(N)(O)O)c1cc(OP)c(Nc2nccccc3c4c3nc-4ccn2)cc1NS(=O)C=P",
                    0.9747544242436733
                ],
                [
                    "CN(CCN(C)C(N)(O)C(N)(O)O)c1cc(OP)c(Nc2nccc3ncc4cccc(n2)c4-3)cc1NS(=O)C=P",
                    0.9747544242436733
                ],
                [
                    "CN(CCN(C)C(N)(O)C(N)(N)N)c1cc(OP)c(Nc2nccccc3c4c3nc-4ccn2)cc1NS(=O)C=P",
                    0.9747544242436733
                ],
                [
                    "CN(CCN(C)C(N)(N)C(N)(N)N)c1cc(OP)c(Nc2nccc3ncc4cccc(n2)c4-3)cc1NS(=O)C=P",
                    0.9747544242436733
                ],
                [
                    "C=CS(=O)Nc1cc(Nc2nccccc3c4c3nc-4ccn2)c(OP)cc1N(C)CCN(C)C(O)(O)C(N)(N)O",
                    0.9747544242436733
                ],
                [
                    "C=CS(=O)Nc1cc(Nc2nccccc3c4c3nc-4ccn2)c(OP)cc1N(C)CCN(C)C(N)(N)C(N)(O)O",
                    0.9747544242436733
                ],
                [
                    "C=CS(=O)Nc1cc(Nc2nccccc3c4c3nc-4ccn2)c(OP)cc1N(C)CCN(C)C(N)(N)C(N)(N)O",
                    0.9747544242436733
                ],
                [
                    "C=CS(=O)Nc1cc(Nc2nccccc3c4c3nc-4ccn2)c(OC)cc1N(P)CCN(C)C(O)(O)C(N)(O)O",
                    0.9747544242436733
                ],
                [
                    "C=CS(=O)Nc1cc(Nc2nccccc3c4c3nc-4ccn2)c(OC)cc1N(P)CCN(C)C(N)(O)C(N)(O)O",
                    0.9747544242436733
                ],
                [
                    "C=CS(=O)Nc1cc(Nc2nccccc3c4c3nc-4ccn2)c(OC)cc1N(P)CCN(C)C(N)(O)C(N)(N)O",
                    0.9747544242436733
                ],
                [
                    "C=CS(=O)Nc1cc(Nc2nccccc3c4c3nc-4ccn2)c(OC)cc1N(C)CCN(C)C1(O)N(N)C1(O)O",
                    0.9747544242436733
                ],
                [
                    "C=CS(=O)Nc1cc(Nc2nccccc3c4c3nc-4ccn2)c(OC)cc1N(C)CCN(C)C(O)(O)C(N)(N)N",
                    0.9747544242436733
                ],
                [
                    "C=CS(=O)Nc1cc(Nc2nccccc3c4c3nc-4ccn2)c(OC)cc1N(C)CCN(C)C(N)(O)C(N)(N)N",
                    0.9747544242436733
                ],
                [
                    "C=CS(=O)Nc1cc(Nc2nccccc3c4c3nc-4ccn2)c(OC)cc1N(C)CCN(C)C(N)(N)C(N)(O)O",
                    0.9747544242436733
                ],
                [
                    "C=CS(=O)Nc1cc(Nc2nccccc3c4c3nc-4ccn2)c(OC)cc1N(C)CCN(C)C(N)(N)C(N)(N)O",
                    0.9747544242436733
                ],
                [
                    "C=CS(=O)Nc1cc(Nc2nccccc3c4c3nc-4ccn2)c(OC)cc1N(C)CCN(C)C(N)(N)C(N)(N)N",
                    0.9747544242436733
                ]
            ],
            "execution_time": 996981.9875025749,
            "number_scoring_function_calls": 23992802,
            "metadata": {
                "top_1": 0.9786345385189738,
                "top_10": 0.9784525712590341,
                "top_100": 0.9759622683224219,
                "internal_similarity_max": 0.9375,
                "internal_similarity_mean": 0.6117561958033253,
                "internal_similarity_histogram_density": [
                    [
                        0.1,
                        0.0,
                        0.0,
                        0.09600000000000002,
                        1.8260000000000003,
                        2.8139999999999974,
                        2.3300000000000005,
                        1.8400000000000003,
                        0.8520000000000002,
                        0.14200000000000002
                    ]
                ],
                "internal_similarity_histogram_bins": [
                    [
                        0.0,
                        0.1,
                        0.2,
                        0.30000000000000004,
                        0.4,
                        0.5,
                        0.6000000000000001,
                        0.7000000000000001,
                        0.8,
                        0.9,
                        1.0
                    ]
                ]
            }
        },
        {
            "benchmark_name": "Fexofenadine MPO",
            "score": 0.9754298984816306,
            "optimized_molecules": [
                [
                    "CC(C)(C(=O)O)c1ccc(N(O)CCCN2CCN(C(O)(c3cc#ccc3)c3ccccc3)CC2)cc1",
                    0.9785833271505783
                ],
                [
                    "CC(C)(C(=O)O)c1ccc(N(O)CCCN2CCN(C(O)(c3cc#ccc3)c3cc#ccc3)CC2)cc1",
                    0.9785833271505783
                ],
                [
                    "CC(C)(C(=O)O)c1ccc(N(O)CCCN2CCN(C(O)(c3c#cccc3)c3ccccc3)CC2)cc1",
                    0.9785833271505783
                ],
                [
                    "CC(C)(C(=O)O)c1ccc(N(O)CCCN2CCN(C(O)(c3c#cccc3)c3cc#ccc3)CC2)cc1",
                    0.9785833271505783
                ],
                [
                    "CC(C)(C(=O)O)c1ccc(N(O)CCCN2CCN(C(O)(c3c#cccc3)c3c#cccc3)CC2)cc1",
                    0.9785833271505783
                ],
                [
                    "CC(C)(C(=O)O)c1ccc(N(O)CCCN2CCN(C(O)(c3c#cc#cc3)c3ccccc3)CC2)cc1",
                    0.9785833271505783
                ],
                [
                    "CC(C)(C(=O)O)c1ccc(N(O)CCCN2CCN(C(O)(c3c#cc#cc3)c3cc#ccc3)CC2)cc1",
                    0.9785833271505783
                ],
                [
                    "CC(C)(C(=O)O)c1ccc(N(O)CCCN2CCN(C(O)(c3c#cc#cc3)c3c#cccc3)CC2)cc1",
                    0.9785833271505783
                ],
                [
                    "CC(C)(C(=O)O)c1ccc(N(O)CCCN2CCN(C(O)(c3c#cc#cc3)c3c#cc#cc3)CC2)cc1",
                    0.9785833271505783
                ],
                [
                    "CC(C)(C(=O)O)c1c#cc(N(O)CCCN2CCN(C(O)(c3ccccc3)c3ccccc3)CC2)cc1",
                    0.9785833271505783
                ],
                [
                    "CC(C)(C(=O)O)c1c#cc(N(O)CCCN2CCN(C(O)(c3cc#ccc3)c3ccccc3)CC2)cc1",
                    0.9785833271505783
                ],
                [
                    "CC(C)(C(=O)O)c1c#cc(N(O)CCCN2CCN(C(O)(c3cc#ccc3)c3cc#ccc3)CC2)cc1",
                    0.9785833271505783
                ],
                [
                    "CC(C)(C(=O)O)c1c#cc(N(O)CCCN2CCN(C(O)(c3c#cccc3)c3ccccc3)CC2)cc1",
                    0.9785833271505783
                ],
                [
                    "CC(C)(C(=O)O)c1c#cc(N(O)CCCN2CCN(C(O)(c3c#cccc3)c3cc#ccc3)CC2)cc1",
                    0.9785833271505783
                ],
                [
                    "CC(C)(C(=O)O)c1c#cc(N(O)CCCN2CCN(C(O)(c3c#cccc3)c3c#cccc3)CC2)cc1",
                    0.9785833271505783
                ],
                [
                    "CC(C)(C(=O)O)c1c#cc(N(O)CCCN2CCN(C(O)(c3c#cc#cc3)c3ccccc3)CC2)cc1",
                    0.9785833271505783
                ],
                [
                    "CC(C)(C(=O)O)c1c#cc(N(O)CCCN2CCN(C(O)(c3c#cc#cc3)c3cc#ccc3)CC2)cc1",
                    0.9785833271505783
                ],
                [
                    "CC(C)(C(=O)O)c1c#cc(N(O)CCCN2CCN(C(O)(c3c#cc#cc3)c3c#cccc3)CC2)cc1",
                    0.9785833271505783
                ],
                [
                    "CC(C)(C(=O)O)c1c#cc(N(O)CCCN2CCN(C(O)(c3c#cc#cc3)c3c#cc#cc3)CC2)cc1",
                    0.9785833271505783
                ],
                [
                    "CC(C)(C(=O)O)c1ccc(N(O)CCCN2CCN(C(O)(c3ccccc3)c3ccccc3)CC2)cc1",
                    0.9751271371680755
                ],
                [
                    "CC(C)(C(N)=O)c1ccc(N(O)CCCN2CCN(C(O)(c3ccccc3)c3ccccc3)CC2)cc1",
                    0.9670445561320063
                ],
                [
                    "CC(C)(C(N)=O)c1ccc(N(O)CCCN2CCN(C(O)(c3cc#ccc3)c3ccccc3)CC2)cc1",
                    0.9670445561320063
                ],
                [
                    "CC(C)(C(N)=O)c1ccc(N(O)CCCN2CCN(C(O)(c3cc#ccc3)c3cc#ccc3)CC2)cc1",
                    0.9670445561320063
                ],
                [
                    "CC(C)(C(N)=O)c1ccc(N(O)CCCN2CCN(C(O)(c3c#cccc3)c3ccccc3)CC2)cc1",
                    0.9670445561320063
                ],
                [
                    "CC(C)(C(N)=O)c1ccc(N(O)CCCN2CCN(C(O)(c3c#cccc3)c3cc#ccc3)CC2)cc1",
                    0.9670445561320063
                ],
                [
                    "CC(C)(C(N)=O)c1ccc(N(O)CCCN2CCN(C(O)(c3c#cccc3)c3c#cccc3)CC2)cc1",
                    0.9670445561320063
                ],
                [
                    "CC(C)(C(N)=O)c1ccc(N(O)CCCN2CCN(C(O)(c3c#cc#cc3)c3ccccc3)CC2)cc1",
                    0.9670445561320063
                ],
                [
                    "CC(C)(C(N)=O)c1ccc(N(O)CCCN2CCN(C(O)(c3c#cc#cc3)c3cc#ccc3)CC2)cc1",
                    0.9670445561320063
                ],
                [
                    "CC(C)(C(N)=O)c1ccc(N(O)CCCN2CCN(C(O)(c3c#cc#cc3)c3c#cccc3)CC2)cc1",
                    0.9670445561320063
                ],
                [
                    "CC(C)(C(N)=O)c1ccc(N(O)CCCN2CCN(C(O)(c3c#cc#cc3)c3c#cc#cc3)CC2)cc1",
                    0.9670445561320063
                ],
                [
                    "CC(C)(C(N)=O)c1c#cc(N(O)CCCN2CCN(C(O)(c3ccccc3)c3ccccc3)CC2)cc1",
                    0.9670445561320063
                ],
                [
                    "CC(C)(C(N)=O)c1c#cc(N(O)CCCN2CCN(C(O)(c3cc#ccc3)c3ccccc3)CC2)cc1",
                    0.9670445561320063
                ],
                [
                    "CC(C)(C(N)=O)c1c#cc(N(O)CCCN2CCN(C(O)(c3cc#ccc3)c3cc#ccc3)CC2)cc1",
                    0.9670445561320063
                ],
                [
                    "CC(C)(C(N)=O)c1c#cc(N(O)CCCN2CCN(C(O)(c3c#cccc3)c3ccccc3)CC2)cc1",
                    0.9670445561320063
                ],
                [
                    "CC(C)(C(N)=O)c1c#cc(N(O)CCCN2CCN(C(O)(c3c#cccc3)c3cc#ccc3)CC2)cc1",
                    0.9670445561320063
                ],
                [
                    "CC(C)(C(N)=O)c1c#cc(N(O)CCCN2CCN(C(O)(c3c#cccc3)c3c#cccc3)CC2)cc1",
                    0.9670445561320063
                ],
                [
                    "CC(C)(C(N)=O)c1c#cc(N(O)CCCN2CCN(C(O)(c3c#cc#cc3)c3ccccc3)CC2)cc1",
                    0.9670445561320063
                ],
                [
                    "CC(C)(C(N)=O)c1c#cc(N(O)CCCN2CCN(C(O)(c3c#cc#cc3)c3cc#ccc3)CC2)cc1",
                    0.9670445561320063
                ],
                [
                    "CC(C)(C(N)=O)c1c#cc(N(O)CCCN2CCN(C(O)(c3c#cc#cc3)c3c#cccc3)CC2)cc1",
                    0.9670445561320063
                ],
                [
                    "CC(C)(C(N)=O)c1c#cc(N(O)CCCN2CCN(C(O)(c3c#cc#cc3)c3c#cc#cc3)CC2)cc1",
                    0.9670445561320063
                ],
                [
                    "CC(C)(C(=N)O)c1ccc(N(O)CCCN2CCN(C(O)(c3cc#ccc3)c3cc#ccc3)CC2)cc1",
                    0.9670445561320063
                ],
                [
                    "CC(C)(C(=N)O)c1ccc(N(O)CCCN2CCN(C(O)(c3c#cccc3)c3cc#ccc3)CC2)cc1",
                    0.9670445561320063
                ],
                [
                    "CC(C)(C(=N)O)c1ccc(N(O)CCCN2CCN(C(O)(c3c#cccc3)c3c#cccc3)CC2)cc1",
                    0.9670445561320063
                ],
                [
                    "CC(C)(C(=N)O)c1ccc(N(O)CCCN2CCN(C(O)(c3c#cc#cc3)c3ccccc3)CC2)cc1",
                    0.9670445561320063
                ],
                [
                    "CC(C)(C(=N)O)c1ccc(N(O)CCCN2CCN(C(O)(c3c#cc#cc3)c3cc#ccc3)CC2)cc1",
                    0.9670445561320063
                ],
                [
                    "CC(C)(C(=N)O)c1ccc(N(O)CCCN2CCN(C(O)(c3c#cc#cc3)c3c#cccc3)CC2)cc1",
                    0.9670445561320063
                ],
                [
                    "CC(C)(C(=N)O)c1ccc(N(O)CCCN2CCN(C(O)(c3c#cc#cc3)c3c#cc#cc3)CC2)cc1",
                    0.9670445561320063
                ],
                [
                    "CC(C)(C(=N)O)c1c#cc(N(O)CCCN2CCN(C(O)(c3cc#ccc3)c3ccccc3)CC2)cc1",
                    0.9670445561320063
                ],
                [
                    "CC(C)(C(=N)O)c1c#cc(N(O)CCCN2CCN(C(O)(c3cc#ccc3)c3cc#ccc3)CC2)cc1",
                    0.9670445561320063
                ],
                [
                    "CC(C)(C(=N)O)c1c#cc(N(O)CCCN2CCN(C(O)(c3c#cccc3)c3ccccc3)CC2)cc1",
                    0.9670445561320063
                ],
                [
                    "CC(C)(C(=N)O)c1c#cc(N(O)CCCN2CCN(C(O)(c3c#cccc3)c3cc#ccc3)CC2)cc1",
                    0.9670445561320063
                ],
                [
                    "CC(C)(C(=N)O)c1c#cc(N(O)CCCN2CCN(C(O)(c3c#cccc3)c3c#cccc3)CC2)cc1",
                    0.9670445561320063
                ],
                [
                    "CC(C)(C(=N)O)c1c#cc(N(O)CCCN2CCN(C(O)(c3c#cc#cc3)c3ccccc3)CC2)cc1",
                    0.9670445561320063
                ],
                [
                    "CC(C)(C(=N)O)c1c#cc(N(O)CCCN2CCN(C(O)(c3c#cc#cc3)c3cc#ccc3)CC2)cc1",
                    0.9670445561320063
                ],
                [
                    "CC(C)(C(=N)O)c1c#cc(N(O)CCCN2CCN(C(O)(c3c#cc#cc3)c3c#cccc3)CC2)cc1",
                    0.9670445561320063
                ],
                [
                    "CC(C)(C(=N)O)c1c#cc(N(O)CCCN2CCN(C(O)(c3c#cc#cc3)c3c#cc#cc3)CC2)cc1",
                    0.9670445561320063
                ],
                [
                    "CC1(c2ccc(N(O)CCCN3CCN(C(O)(c4ccccc4)c4ccccc4)CC3)cc2)C(=O)C(O)C1O",
                    0.9666625198842704
                ],
                [
                    "CC1(c2ccc(N(O)CCCN3CCN(C(O)(c4ccccc4)c4ccccc4)CC3)cc2)C(=O)C(N)C1O",
                    0.9666625198842704
                ],
                [
                    "CC1(c2ccc(N(O)CCCN3CCN(C(O)(c4cc#ccc4)c4ccccc4)CC3)cc2)C(=O)C(O)C1O",
                    0.9666625198842704
                ],
                [
                    "CC1(c2ccc(N(O)CCCN3CCN(C(O)(c4cc#ccc4)c4ccccc4)CC3)cc2)C(=O)C(N)C1O",
                    0.9666625198842704
                ],
                [
                    "CC1(c2ccc(N(O)CCCN3CCN(C(O)(c4cc#ccc4)c4cc#ccc4)CC3)cc2)C(=O)C(O)C1O",
                    0.9666625198842704
                ],
                [
                    "CC1(c2ccc(N(O)CCCN3CCN(C(O)(c4cc#ccc4)c4cc#ccc4)CC3)cc2)C(=O)C(N)C1O",
                    0.9666625198842704
                ],
                [
                    "CC1(c2ccc(N(O)CCCN3CCN(C(O)(c4c#cccc4)c4ccccc4)CC3)cc2)C(=O)C(O)C1O",
                    0.9666625198842704
                ],
                [
                    "CC1(c2ccc(N(O)CCCN3CCN(C(O)(c4c#cccc4)c4ccccc4)CC3)cc2)C(=O)C(N)C1O",
                    0.9666625198842704
                ],
                [
                    "CC1(c2ccc(N(O)CCCN3CCN(C(O)(c4c#cccc4)c4cc#ccc4)CC3)cc2)C(=O)C(O)C1O",
                    0.9666625198842704
                ],
                [
                    "CC1(c2ccc(N(O)CCCN3CCN(C(O)(c4c#cccc4)c4cc#ccc4)CC3)cc2)C(=O)C(N)C1O",
                    0.9666625198842704
                ],
                [
                    "CC1(c2ccc(N(O)CCCN3CCN(C(O)(c4c#cccc4)c4c#cccc4)CC3)cc2)C(=O)C(O)C1O",
                    0.9666625198842704
                ],
                [
                    "CC1(c2ccc(N(O)CCCN3CCN(C(O)(c4c#cccc4)c4c#cccc4)CC3)cc2)C(=O)C(N)C1O",
                    0.9666625198842704
                ],
                [
                    "CC1(c2ccc(N(O)CCCN3CCN(C(O)(c4c#cc#cc4)c4ccccc4)CC3)cc2)C(=O)C(O)C1O",
                    0.9666625198842704
                ],
                [
                    "CC1(c2ccc(N(O)CCCN3CCN(C(O)(c4c#cc#cc4)c4ccccc4)CC3)cc2)C(=O)C(N)C1O",
                    0.9666625198842704
                ],
                [
                    "CC1(c2ccc(N(O)CCCN3CCN(C(O)(c4c#cc#cc4)c4cc#ccc4)CC3)cc2)C(=O)C(O)C1O",
                    0.9666625198842704
                ],
                [
                    "CC1(c2ccc(N(O)CCCN3CCN(C(O)(c4c#cc#cc4)c4cc#ccc4)CC3)cc2)C(=O)C(N)C1O",
                    0.9666625198842704
                ],
                [
                    "CC1(c2ccc(N(O)CCCN3CCN(C(O)(c4c#cc#cc4)c4c#cccc4)CC3)cc2)C(=O)C(O)C1O",
                    0.9666625198842704
                ],
                [
                    "CC1(c2ccc(N(O)CCCN3CCN(C(O)(c4c#cc#cc4)c4c#cccc4)CC3)cc2)C(=O)C(N)C1O",
                    0.9666625198842704
                ],
                [
                    "CC1(c2ccc(N(O)CCCN3CCN(C(O)(c4c#cc#cc4)c4c#cc#cc4)CC3)cc2)C(=O)C(O)C1O",
                    0.9666625198842704
                ],
                [
                    "CC1(c2ccc(N(O)CCCN3CCN(C(O)(c4c#cc#cc4)c4c#cc#cc4)CC3)cc2)C(=O)C(N)C1O",
                    0.9666625198842704
                ],
                [
                    "CC1(c2c#cc(N(O)CCCN3CCN(C(O)(c4ccccc4)c4ccccc4)CC3)cc2)C(=O)C(O)C1O",
                    0.9666625198842704
                ],
                [
                    "CC1(c2c#cc(N(O)CCCN3CCN(C(O)(c4ccccc4)c4ccccc4)CC3)cc2)C(=O)C(N)C1O",
                    0.9666625198842704
                ],
                [
                    "CC1(c2c#cc(N(O)CCCN3CCN(C(O)(c4cc#ccc4)c4ccccc4)CC3)cc2)C(=O)C(O)C1O",
                    0.9666625198842704
                ],
                [
                    "CC1(c2c#cc(N(O)CCCN3CCN(C(O)(c4cc#ccc4)c4ccccc4)CC3)cc2)C(=O)C(N)C1O",
                    0.9666625198842704
                ],
                [
                    "CC1(c2c#cc(N(O)CCCN3CCN(C(O)(c4cc#ccc4)c4cc#ccc4)CC3)cc2)C(=O)C(O)C1O",
                    0.9666625198842704
                ],
                [
                    "CC1(c2c#cc(N(O)CCCN3CCN(C(O)(c4cc#ccc4)c4cc#ccc4)CC3)cc2)C(=O)C(N)C1O",
                    0.9666625198842704
                ],
                [
                    "CC1(c2c#cc(N(O)CCCN3CCN(C(O)(c4c#cccc4)c4ccccc4)CC3)cc2)C(=O)C(O)C1O",
                    0.9666625198842704
                ],
                [
                    "CC1(c2c#cc(N(O)CCCN3CCN(C(O)(c4c#cccc4)c4ccccc4)CC3)cc2)C(=O)C(N)C1O",
                    0.9666625198842704
                ],
                [
                    "CC1(c2c#cc(N(O)CCCN3CCN(C(O)(c4c#cccc4)c4cc#ccc4)CC3)cc2)C(=O)C(O)C1O",
                    0.9666625198842704
                ],
                [
                    "CC1(c2c#cc(N(O)CCCN3CCN(C(O)(c4c#cccc4)c4cc#ccc4)CC3)cc2)C(=O)C(N)C1O",
                    0.9666625198842704
                ],
                [
                    "CC1(c2c#cc(N(O)CCCN3CCN(C(O)(c4c#cccc4)c4c#cccc4)CC3)cc2)C(=O)C(O)C1O",
                    0.9666625198842704
                ],
                [
                    "CC1(c2c#cc(N(O)CCCN3CCN(C(O)(c4c#cccc4)c4c#cccc4)CC3)cc2)C(=O)C(N)C1O",
                    0.9666625198842704
                ],
                [
                    "CC1(c2c#cc(N(O)CCCN3CCN(C(O)(c4c#cc#cc4)c4ccccc4)CC3)cc2)C(=O)C(O)C1O",
                    0.9666625198842704
                ],
                [
                    "CC1(c2c#cc(N(O)CCCN3CCN(C(O)(c4c#cc#cc4)c4ccccc4)CC3)cc2)C(=O)C(N)C1O",
                    0.9666625198842704
                ],
                [
                    "CC1(c2c#cc(N(O)CCCN3CCN(C(O)(c4c#cc#cc4)c4cc#ccc4)CC3)cc2)C(=O)C(O)C1O",
                    0.9666625198842704
                ],
                [
                    "CC1(c2c#cc(N(O)CCCN3CCN(C(O)(c4c#cc#cc4)c4cc#ccc4)CC3)cc2)C(=O)C(N)C1O",
                    0.9666625198842704
                ],
                [
                    "CC1(c2c#cc(N(O)CCCN3CCN(C(O)(c4c#cc#cc4)c4c#cccc4)CC3)cc2)C(=O)C(O)C1O",
                    0.9666625198842704
                ],
                [
                    "CC1(c2c#cc(N(O)CCCN3CCN(C(O)(c4c#cc#cc4)c4c#cccc4)CC3)cc2)C(=O)C(N)C1O",
                    0.9666625198842704
                ],
                [
                    "CC1(c2c#cc(N(O)CCCN3CCN(C(O)(c4c#cc#cc4)c4c#cc#cc4)CC3)cc2)C(=O)C(O)C1O",
                    0.9666625198842704
                ],
                [
                    "CC1(c2c#cc(N(O)CCCN3CCN(C(O)(c4c#cc#cc4)c4c#cc#cc4)CC3)cc2)C(=O)C(N)C1O",
                    0.9666625198842704
                ],
                [
                    "CC(C)(C(=O)O)c1c#cc(N(O)CCCN2CCC(O)N(C(O)(c3ccccc3)c3ccccc3)CC2)cc1",
                    0.9659972363053586
                ],
                [
                    "CC(C)(C(=O)O)c1c#cc(N(O)CCCN2CCC(O)N(C(O)(c3cc#ccc3)c3ccccc3)CC2)cc1",
                    0.9659972363053586
                ],
                [
                    "CC(C)(C(=O)O)c1c#cc(N(O)CCCN2CCC(O)N(C(O)(c3cc#ccc3)c3cc#ccc3)CC2)cc1",
                    0.9659972363053586
                ],
                [
                    "CC(C)(C(=O)O)c1c#cc(N(O)CCCN2CCC(O)N(C(O)(c3c#cc#cc3)c3c#cccc3)CC2)cc1",
                    0.9659972363053586
                ]
            ],
            "execution_time": 1014843.7614119053,
            "number_scoring_function_calls": 28206652,
            "metadata": {
                "top_1": 0.9785833271505783,
                "top_10": 0.9785833271505784,
                "top_100": 0.9691230411437352,
                "internal_similarity_max": 0.9285714285714286,
                "internal_similarity_mean": 0.5319879275259792,
                "internal_similarity_histogram_density": [
                    [
                        0.1,
                        0.0,
                        0.007999999999999997,
                        1.2760000000000005,
                        3.0340000000000007,
                        2.8019999999999974,
                        1.5180000000000005,
                        0.7800000000000001,
                        0.45600000000000007,
                        0.026000000000000006
                    ]
                ],
                "internal_similarity_histogram_bins": [
                    [
                        0.0,
                        0.1,
                        0.2,
                        0.30000000000000004,
                        0.4,
                        0.5,
                        0.6000000000000001,
                        0.7000000000000001,
                        0.8,
                        0.9,
                        1.0
                    ]
                ]
            }
        },
        {
            "benchmark_name": "Ranolazine MPO",
            "score": 0.9376150592538476,
            "optimized_molecules": [
                [
                    "COC(F)=C(O)CCCCN1CC(OC=C(C)C=CC=COC2=CN(CC(O)CCCCC=NC(=O)Nc3c(C)cccc3C)C2)C1",
                    0.9395396902232228
                ],
                [
                    "COC1=C(CCCCN2CC(OC(F)=C(C)C=CC=COCCN(O)CC(O)CCCCC=NC(=O)Nc3c(C)cccc3C)C2)C=C1",
                    0.9386874991512361
                ],
                [
                    "COC(F)=C(O)CCCCN1CC(OC=C(C)C=CC=COC2=PN(CC(O)CCCCC=NC(=O)Nc3c(C)cccc3C)C2)C1",
                    0.9383048369822798
                ],
                [
                    "COC(F)=C(O)CCCCN1CC(OC=C(C)C=CC=COC2=PN(CC(O)CCCCC=NC(=O)Nc3c(C)c#ccc3C)C2)C1",
                    0.9378673644770947
                ],
                [
                    "COC(F)=C(C)CCCCN(O)CCOC=CC=CC(C)=COC1=C2C1N2CC(O)CCCCCNC(=O)Nc1c(C)cccc1C",
                    0.9374076266759028
                ],
                [
                    "COC(F)=C(C)CCCCN1CC(OC=C(C)C=CC=COC2=CN(CC(O)CCCCCNC(=O)Nc3c(C)cccc3C)C2)C1",
                    0.9370696812689079
                ],
                [
                    "COC(F)=C(C)CCCCN1CC(OC=C(C)C=CC=COC2=CN(CC(O)CCCCC=NC(=O)Nc3c(C)cccc3C)C2)C1",
                    0.9370696812689079
                ],
                [
                    "COC(F)=C(C)CCCCN1CC(OC=C(C)C=CC=COC2=CN(CC(O)CCCCC=NC(=O)Nc3c(C)c#ccc3C)C2)C1",
                    0.9370696812689079
                ],
                [
                    "COC=C(O)CCCCN(F)CCOC(C)=C(C)C=CC=COC1=C2C1N2CC(O)CCCCCNC(=O)Nc1c(C)cccc1C",
                    0.9369430563960959
                ],
                [
                    "COC=C(C)CCCCN(F)CCOC(O)=C(C)C=CC=COC1=C2C1N2CC(O)CCCCCNC(=O)Nc1c(C)cccc1C",
                    0.9369430563960959
                ],
                [
                    "COC1=C(CCCCN2CC(OC=C(C)C=CC=COCCN(O)CC(O)CCCCC=NC(=O)Nc3c(C)cccc3C)C2)C=C1F",
                    0.9368182264521954
                ],
                [
                    "COC(F)=C(O)CCCCN(C)CCOC=C(C)C=CC=COC1=C2C1N2CC(O)CCCCC=NC(=O)Nc1c(C)cccc1C",
                    0.9366995191498885
                ],
                [
                    "COC(F)=C(C)CCCCN(O)CCOC=C(C)C=CC=COC1=C2C1N2CC(O)CCCCC=NC(=O)Nc1c(C)cccc1C",
                    0.9366995191498885
                ],
                [
                    "COC(F)=C(C)CCCCN(O)CCOC=C(C)C=CC=COC1=C2C1N2CC(O)CCCCC=NC(=O)Nc1c(C)c#ccc1C",
                    0.9366995191498885
                ],
                [
                    "COC(F)=C(C)CCCCN(O)CCOC=C(C)C=CC=COC1=C2C1N2CC(O)CCCCCNC(=O)Nc1c(C)cccc1C",
                    0.9366040188849236
                ],
                [
                    "COC=C(C)CCCCN(F)CCOC=C(C)C=CC=COC1=C2C1N2CC(O)CCCCCNC(=O)Nc1c(C)cccc1C",
                    0.9365767404008856
                ],
                [
                    "COC1=C(CCCCN2CC(OC(F)=C(C)C=CC=COCCN(C)CC(O)CCCCCNC(=O)Nc3c(C)cccc3C)C2)C=C1",
                    0.9364656925126009
                ],
                [
                    "COC(F)=C(O)CCCCN(C)CCOC=C(C)C=CC=COC1=CN(CC(O)CCCCCNC(=O)Nc2c(C)cccc2C)C1",
                    0.9364649687992749
                ],
                [
                    "COC1=C(CCCCN2CC(OC(F)=C(C)C=CC=COCCN(S)CC(O)CCCCCNC(=O)Nc3c(C)cccc3C)C2)C=C1",
                    0.9362721707326461
                ],
                [
                    "COC1=C(CCCCN2CC(OC(F)=C(C)C=CC=COCCN(P)CC(O)CCCCCNC(=O)Nc3c(C)cccc3C)C2)C=C1",
                    0.9362721707326461
                ],
                [
                    "COC1=C(CCCCN2CC(OC(F)=C(C)C=CC=COCCN(O)CC(O)CCCCC=NC(=O)Nc3c(C)cccc3C)C2)C=P1",
                    0.9362721707326461
                ],
                [
                    "COC1=C(CCCCN2CC(OC(F)=C(C)C=CC=COCCN(Cl)CC(O)CCCCCNC(=O)Nc3c(C)cccc3C)C2)C=C1",
                    0.9362721707326461
                ],
                [
                    "COC1=C(CCCCN2CC(OC(F)=C(C)C=CC=COCCN(Cl)CC(O)CCCCCNC(=O)Nc3c(C)c#ccc3C)C2)C=C1",
                    0.9362721707326461
                ],
                [
                    "COC1=C(CCCCN2CC(OC(F)=C(C)C=CC=COCCN(C)CC(O)CCCCC=NC(=O)Nc3c(C)cccc3C)C2)C=C1",
                    0.9362721707326461
                ],
                [
                    "COC1=C(CCCCN2CC(OC(F)=C(C)C=CC=COCCN(C)CC(O)CCCCC=NC(=O)Nc3c(C)c#ccc3C)C2)C=C1",
                    0.9362567468992048
                ],
                [
                    "COC1=C(CCCCN2CC(OC(F)=C(C)C=CC=COCCN(O)CC(O)CCCCC=NC(=O)Nc3c(C)cccc3C)C2)S1",
                    0.9361453178641439
                ],
                [
                    "COC1=C(CCCCN2CC(OC(F)=C(C)C=CC=COCCN(O)CC(O)CCCCC=NC(=O)Nc3c(C)cccc3C)C2)P1",
                    0.9361453178641439
                ],
                [
                    "COC1=C(CCCCN2CC(OC(F)=C(C)C=CC=COCCN(O)CC(O)CCCCC=NC(=O)Nc3c(C)cccc3C)C2)C1",
                    0.9361050090635116
                ],
                [
                    "COC(F)=C(O)CCCCN1CC(OC=C(C)C=CC=COC2=[SH]N(CC(O)CCCCC=NC(=O)Nc3c(C)cccc3C)C2)C1",
                    0.9359374984909303
                ],
                [
                    "COC(O)=C(F)CCCCN1CC(OC=C(C)C=CC=COC2=CN(CC(O)CCCCC=NC(=O)Nc3c(C)cccc3C)C2)C1",
                    0.9358342068923196
                ],
                [
                    "COC(F)=C(C)CCCCN1CC(OC=C(C)C=CC=COC2=[SH]N(CC(O)CCCCC=NC(=O)Nc3c(C)cccc3C)C2)C1",
                    0.9358342068923196
                ],
                [
                    "COC(F)=C(C)CCCCN1CC(OC=C(C)C=CC=COC2=PN(CC(O)CCCCC=NC(=O)Nc3c(C)cccc3C)C2)C1",
                    0.9358342068923196
                ],
                [
                    "COC(F)=C(C)CCCCN1CC(OC=C(C)C=CC=COC2=PN(CC(O)CCCCC=NC(=O)Nc3c(C)c#ccc3C)C2)C1",
                    0.9358342068923196
                ],
                [
                    "CC(C=CC=COC1=CN(CC(O)CCCCCNC(=O)Nc2c(C)cccc2C)C1)=COC1CN(CCCCC(C)=C(F)OO)C1",
                    0.9358342068923196
                ],
                [
                    "CC(C=CC=COC1=CN(CC(O)CCCCC=NC(=O)Nc2c(C)cccc2C)C1)=COC1CN(CCCCC(C)=C(F)OO)C1",
                    0.9358342068923196
                ],
                [
                    "CC(C=CC=COC1=CN(CC(O)CCCCC=NC(=O)Nc2c(C)c#ccc2C)C1)=COC1CN(CCCCC(C)=C(F)OO)C1",
                    0.9358342068923196
                ],
                [
                    "COC(F)=C(C)CCCCN1CC(OC=C(C)C=CC=COC2=[SH]N(CC(O)CCCCC=NC(=O)Nc3c(C)c#ccc3C)C2)C1",
                    0.9356707701878041
                ],
                [
                    "COC=C(C)OCCCN(F)CCOC=C(C)C=CC=COC1=C(O)N(CC(O)CCCCC=NC(=O)Nc2c(C)cccc2C)C1",
                    0.9356594668713787
                ],
                [
                    "COC=C(C)CCCCN(O)CCOC(F)=C(C)C=CC=COC1=C2C1N2CC(O)CCCCCNC(=O)Nc1c(C)cccc1C",
                    0.9356209851584384
                ],
                [
                    "COC1=C(CCCCN2CC(OC(F)=C(C)C=CC=COCCNCC(O)CCCCC=NC(=O)Nc3c(C)cccc3C)C2)C=C1",
                    0.9354609720218502
                ],
                [
                    "COC(F)=C(O)CCCCN(C)CCOC=C(C)C=CC=COC1=CN(CC(O)CCCCC=NC(=O)Nc2c(C)cccc2C)C1",
                    0.9354609720218502
                ],
                [
                    "COC(F)=C(O)CCCCN(C)CCOC=C(C)C=CC=COC1=CN(CC(O)CCCCC=NC(=O)Nc2c(C)c#ccc2C)C1",
                    0.9354609720218502
                ],
                [
                    "COC(F)=C(C)CCCCN1CC(OC=C(C)C=CC=COCCN(O)CC(O)CCCCC=NC(=O)Nc2c(C)cccc2C)C1",
                    0.9354609720218502
                ],
                [
                    "COC(F)=C(C)CCCCN(O)CCOC=C(C)C=CC=COC1=CN(CC(O)CCCCCNC(=O)Nc2c(C)cccc2C)C1",
                    0.9354609720218502
                ],
                [
                    "COC(C)=C(O)CCCCN(F)CCOC=C(C)C=CC=COC1=C2C1N2CC(O)CCCCCNC(=O)Nc1c(C)cccc1C",
                    0.9354609720218502
                ],
                [
                    "COC(C)=C(O)CCCCN(F)CCOC=C(C)C=CC=COC1=C2C1N2CC(O)CCCCC=NC(=O)Nc1c(C)cccc1C",
                    0.9354609720218502
                ],
                [
                    "COC(C)=C(O)CCCCN(F)CCOC=C(C)C=CC=COC1=C2C1N2CC(O)CCCCC=NC(=O)Nc1c(C)c#ccc1C",
                    0.9354609720218502
                ],
                [
                    "COC(F)=C(O)CCCCN1CC(OC=C(C)C=CC=COC2=C3C2N3CC(O)CCCCC=NC(=O)Nc2c(C)cccc2C)C1",
                    0.9354303952953678
                ],
                [
                    "COC1=C(CCCCN2CC(OC=C(C)C=CC=C(F)OCCN(O)CC(O)CCCCC=NC(=O)Nc3c(C)cccc3C)C2)C=C1",
                    0.935429061214248
                ],
                [
                    "COC(F)=C(O)CCCCN1CC(OC=C(C)C=CC=COC2=C(N(O)CC(O)CCCCC=NC(=O)Nc3c(C)cccc3C)C2)C1",
                    0.935429061214248
                ],
                [
                    "COC(F)=C(O)CCCCN1CC(OC=C(C)C=CC=COC2=C(N(C)CC(O)CCCCC=NC(=O)Nc3c(C)cccc3C)C2)C1",
                    0.935429061214248
                ],
                [
                    "COC(F)=C(O)CCCCN1CC(OC=C(C)C=CC=COC2=C(N(C)CC(O)CCCCC=NC(=O)Nc3c(C)c#ccc3C)C2)C1",
                    0.935429061214248
                ],
                [
                    "COC(F)=C(C)CCCCN1CC(OC=C(C)C=CC=COC2=C(N(O)CC(O)CCCCC=NC(=O)Nc3c(C)cccc3C)C2)C1",
                    0.935429061214248
                ],
                [
                    "COC(F)=C(C)CCCCN1CC(OC=C(C)C=CC=COC2=C(N(O)CC(O)CCCCC=NC(=O)Nc3c(C)c#ccc3C)C2)C1",
                    0.935429061214248
                ],
                [
                    "COC=C(O)CCCCN(F)CCOC=C(C)C=CC=COC1=C2C1N2CC(O)CCCCC=NC(=O)Nc1c(C)cccc1C",
                    0.9353169330658493
                ],
                [
                    "CC(C=CC=COC1=C2C1N2CC(O)CCCCC=NC(=O)Nc1c(C)cccc1C)=COCCN(O)CCCCC1=C(OF)C1",
                    0.9353169330658493
                ],
                [
                    "COC(F)=C(O)CCCCN1CC(OC=C(C)C=CC=COCCN(C)CC(O)CCCCC=NC(=O)Nc2c(C)cccc2C)C1",
                    0.9353063940691999
                ],
                [
                    "COC(F)=C(Cl)CCCCN1CC(OC=C(C)C=CC=COC2=CN(CC(O)CCCCONC(=O)Nc3c(C)cccc3C)C2)C1",
                    0.935260201502195
                ],
                [
                    "CC(C=CC=COC1=CN(CC(O)CCCCC=NC(=O)Nc2c(C)cccc2C)C1)=COC1CN(CCCCC2=C(F)OC2)C1",
                    0.9352585432704489
                ],
                [
                    "CC(C=CC=COC1=CN(CC(O)CCCCC=NC(=O)Nc2c(C)cccc2C)C1)=COC1CN(CCCCC(F)=C2CO2)C1",
                    0.9352585432704489
                ],
                [
                    "COC(F)=C(O)CCCCN(O)CCOC=C(C)C=CC=COC1=C2C1N2CC(O)CCCCC=NC(=O)Nc1c(C)cccc1C",
                    0.935147750566076
                ],
                [
                    "COC1=C(CCCCN2CC(OC(F)=C(C)C=CC=COCCN(S)CC(O)CCCCC=NC(=O)Nc3c(C)cccc3C)C2)C=C1",
                    0.9350640421591173
                ],
                [
                    "COC1=C(CCCCN2CC(OC(F)=C(C)C=CC=COCCN(P)CC(O)CCCCC=NC(=O)Nc3c(C)cccc3C)C2)C=C1",
                    0.9350640421591173
                ],
                [
                    "COC1=C(CCCCN2CC(OC(F)=C(C)C=CC=COCCN(P)CC(O)CCCCC=NC(=O)Nc3c(C)c#ccc3C)C2)C=C1",
                    0.9350640421591173
                ],
                [
                    "COC1=C(CCCCN2CC(OC(F)=C(C)C=CC=COCCN(Cl)CC(O)CCCCC=NC(=O)Nc3c(C)cccc3C)C2)C=C1",
                    0.9350640421591173
                ],
                [
                    "COC1=C(CCCCN2CC(OC(F)=C(C)C=CC=COCCN(Cl)CC(O)CCCCC=NC(=O)Nc3c(C)c#ccc3C)C2)C=C1",
                    0.9350640421591173
                ],
                [
                    "CC(C=CC=COCCN(O)CC(O)CCCCCNC(=O)Nc1c(C)cccc1C)=C(C)OC1CN(CCCCC2=C(OF)C=C2)C1",
                    0.9350640421591173
                ],
                [
                    "CC(C=CC=COCCN(C)CC(O)CCCCC=NC(=O)Nc1c(C)cccc1C)=C(O)OC1CN(CCCCC2=C(OF)C=C2)C1",
                    0.9350640421591173
                ],
                [
                    "COC1=C(CCCCN2CC(OC(F)=C(C)C=CC=COCCN(O)CC(O)CCCCC=NC(=O)Nc3c(C)c#ccc3C)C2)C=P1",
                    0.9350462626702382
                ],
                [
                    "COC(F)=C(O)CCCCN(C)CCOC=CC=CC(C)=COC1=C2C1N2CC(O)CCCCC=NC(=O)Nc1c(C)cccc1C",
                    0.9350291874747904
                ],
                [
                    "COC(F)=C(C)CCCCN(O)CCOC=CC=CC(C)=COC1=C2C1N2CC(O)CCCCC=NC(=O)Nc1c(C)cccc1C",
                    0.9350291874747904
                ],
                [
                    "COC(F)=C(C)CCCCN(O)CCOC=CC=CC(C)=COC1=C2C1N2CC(O)CCCCC=NC(=O)Nc1c(C)c#ccc1C",
                    0.9350291874747904
                ],
                [
                    "COC(F)=C(O)CCCCN1CC(OC=CC=CC(C)=COC2=C(N(C)CC(O)CCCCC=NC(=O)Nc3c(C)cccc3C)C2)C1",
                    0.9350089267893036
                ],
                [
                    "COC(F)=C(C)CCCCN1CC(OC=CC=CC(C)=COC2=C(N(O)CC(O)CCCCC=NC(=O)Nc3c(C)cccc3C)C2)C1",
                    0.9350089267893036
                ],
                [
                    "COC(F)=C(C)CCCCN1CC(OC=CC=CC(C)=COC2=C(N(O)CC(O)CCCCC=NC(=O)Nc3c(C)c#ccc3C)C2)C1",
                    0.9350089267893036
                ],
                [
                    "COC(F)=C(C)CCCCN1CC(OC=C(C)C=CC=COC2=C(O)N(CC(O)CCCCC=NC(=O)Nc3c(C)cccc3C)C2)C1",
                    0.9350089267893036
                ],
                [
                    "COC(F)=C(C)CCCCN1CC(OC=C(C)C=CC=COC2=C(O)N(CC(O)CCCCC=NC(=O)Nc3c(C)c#ccc3C)C2)C1",
                    0.9350089267893036
                ],
                [
                    "COC(F)=C(O)CCCCN1CC(OC=C(C)C=CC=COC2=C(N(O)CC(O)CCCCC=NC(=O)Nc3c(C)c#ccc3C)C2)C1",
                    0.9349900693633563
                ],
                [
                    "COC(OF)=C(O)CCCCN1CC(OC=C(C)C=CC=COC2=CN(CC(O)CCCCC=NC(=O)Nc3c(C)cccc3C)C2)C1",
                    0.9347516158338753
                ],
                [
                    "COC(F)=C(O)CCCCN1CC(OC=C(C)C=CC=COC2=PN(CC(O)CCCCCNC(=O)Nc3c(C)cccc3C)C2)C1",
                    0.9346888202918944
                ],
                [
                    "COC(S)=C(F)CCCCN1CC(OC=C(C)C=CC=COC2=CN(CC(O)CCCCC=NC(=O)Nc3c(C)cccc3C)C2)C1",
                    0.9345983975942901
                ],
                [
                    "COC(S)=C(F)CCCCN1CC(OC=C(C)C=CC=COC2=CN(CC(O)CCCCC=NC(=O)Nc3c(C)c#ccc3C)C2)C1",
                    0.9345983975942901
                ],
                [
                    "COC(P)=C(F)CCCCN1CC(OC=C(C)C=CC=COC2=CN(CC(O)CCCCC=NC(=O)Nc3c(C)cccc3C)C2)C1",
                    0.9345983975942901
                ],
                [
                    "COC(P)=C(F)CCCCN1CC(OC=C(C)C=CC=COC2=CN(CC(O)CCCCC=NC(=O)Nc3c(C)c#ccc3C)C2)C1",
                    0.9345983975942901
                ],
                [
                    "COC(F)=C(S)CCCCN1CC(OC=C(C)C=CC=COC2=CN(CC(O)CCCCCNC(=O)Nc3c(C)cccc3C)C2)C1",
                    0.9345983975942901
                ],
                [
                    "COC(F)=C(S)CCCCN1CC(OC=C(C)C=CC=COC2=CN(CC(O)CCCCC=NC(=O)Nc3c(C)c#ccc3C)C2)C1",
                    0.9345983975942901
                ],
                [
                    "COC(F)=C(P)CCCCN1CC(OC=C(C)C=CC=COC2=CN(CC(O)CCCCCNC(=O)Nc3c(C)cccc3C)C2)C1",
                    0.9345983975942901
                ],
                [
                    "COC(F)=C(P)CCCCN1CC(OC=C(C)C=CC=COC2=CN(CC(O)CCCCC=NC(=O)Nc3c(C)c#ccc3C)C2)C1",
                    0.9345983975942901
                ],
                [
                    "COC(F)=C(Cl)CCCCN1CC(OC=C(C)C=CC=COC2=CN(CC(O)CCCCC=NC(=O)Nc3c(C)c#ccc3C)C2)C1",
                    0.9345983975942901
                ],
                [
                    "COC(F)=C(C)CCCCN1CC(OC=C(C)C=CC=COC2=PN(CC(O)CCCCCNC(=O)Nc3c(C)cccc3C)C2)C1",
                    0.9345983975942901
                ],
                [
                    "COC(F)=C(Br)CCCCN1CC(OC=C(C)C=CC=COC2=CN(CC(O)CCCCCNC(=O)Nc3c(C)c#ccc3C)C2)C1",
                    0.9345983975942901
                ],
                [
                    "COC(F)=C(Br)CCCCN1CC(OC=C(C)C=CC=COC2=CN(CC(O)CCCCC=NC(=O)Nc3c(C)cccc3C)C2)C1",
                    0.9345983975942901
                ],
                [
                    "COC(F)=C(Br)CCCCN1CC(OC=C(C)C=CC=COC2=CN(CC(O)CCCCC=NC(=O)Nc3c(C)c#ccc3C)C2)C1",
                    0.9345983975942901
                ],
                [
                    "COC(C)=C(F)CCCCN1CC(OC=C(C)C=CC=COC2=CN(CC(O)CCCCCNC(=O)Nc3c(C)cccc3C)C2)C1",
                    0.9345983975942901
                ],
                [
                    "COC(C)=C(F)CCCCN1CC(OC=C(C)C=CC=COC2=CN(CC(O)CCCCC=NC(=O)Nc3c(C)c#ccc3C)C2)C1",
                    0.9345983975942901
                ],
                [
                    "COC(Br)=C(F)CCCCN1CC(OC=C(C)C=CC=COC2=CN(CC(O)CCCCCNC(=O)Nc3c(C)c#ccc3C)C2)C1",
                    0.9345983975942901
                ],
                [
                    "COC(Br)=C(F)CCCCN1CC(OC=C(C)C=CC=COC2=CN(CC(O)CCCCC=NC(=O)Nc3c(C)cccc3C)C2)C1",
                    0.9345983975942901
                ],
                [
                    "CC(C=CC=COC1=CN(CC(O)CCCCCNC(=O)Nc2c(C)cccc2C)C1)=COC1CN(CCCCC(C)=C(O)OF)C1",
                    0.9345983975942901
                ],
                [
                    "CC(C=CC=COC1=CN(CC(O)CCCCC=NC(=O)Nc2c(C)cccc2C)C1)=COC1CN(CCCCC(O)=C(C)OF)C1",
                    0.9345983975942901
                ],
                [
                    "CC(C=CC=COC1=CN(CC(O)CCCCC=NC(=O)Nc2c(C)c#ccc2C)C1)=COC1CN(CCCCC(C)=C(O)OF)C1",
                    0.9345983975942901
                ]
            ],
            "execution_time": 1014653.7894082069,
            "number_scoring_function_calls": 20809017,
            "metadata": {
                "top_1": 0.9395396902232228,
                "top_10": 0.9376902174108652,
                "top_100": 0.9356152701274546,
                "internal_similarity_max": 0.9270833333333334,
                "internal_similarity_mean": 0.5045669265838582,
                "internal_similarity_histogram_density": [
                    [
                        0.1,
                        0.0,
                        0.5059999999999998,
                        2.0880000000000005,
                        2.634000000000001,
                        2.1479999999999984,
                        1.3380000000000003,
                        0.7180000000000002,
                        0.4280000000000001,
                        0.040000000000000015
                    ]
                ],
                "internal_similarity_histogram_bins": [
                    [
                        0.0,
                        0.1,
                        0.2,
                        0.30000000000000004,
                        0.4,
                        0.5,
                        0.6000000000000001,
                        0.7000000000000001,
                        0.8,
                        0.9,
                        1.0
                    ]
                ]
            }
        },
        {
            "benchmark_name": "Perindopril MPO",
            "score": 0.8103602629645628,
            "optimized_molecules": [
                [
                    "CCCC(NC(C)C(=O)N1C(C(=O)O)CC2CCCCC21)C(=P)c1nc2oc1cc2C(=O)OCC",
                    0.8144730423001509
                ],
                [
                    "CCCC(NC(C)C(=O)N1C(C(=O)O)CC2CCCCC21)C(=P)c1cc2sc1cc2C(=O)OCC",
                    0.8144730423001509
                ],
                [
                    "CCCC(NC(C)C(=O)N1C(C(=O)O)CC2CCCCC21)C(=P)c1cc2oc1cc2C(=O)OCC",
                    0.8144730423001509
                ],
                [
                    "CCCC(NC(C)C(=O)N1C(C(=O)O)CC2CCCCC21)C(=P)c1cc2[pH]c1cc2C(=O)OCC",
                    0.8144730423001509
                ],
                [
                    "CCCC(NC(C)C(=O)N1C(C(=O)O)CC2CCCCC21)C(=P)c1cc2[nH]c1cc2C(=O)OCC",
                    0.8144730423001509
                ],
                [
                    "CCCC(NC(C)C(=O)N1C(C(=O)O)CC2CCCCC21)C(=P)c1nc2oc1c(S)c2C(=O)OCC",
                    0.8065267738229177
                ],
                [
                    "CCCC(NC(C)C(=O)N1C(C(=O)O)CC2CCCCC21)C(=P)c1nc2oc1c(P)c2C(=O)OCC",
                    0.8065267738229177
                ],
                [
                    "CCCC(NC(C)C(=O)N1C(C(=O)O)CC2CCCCC21)C(=P)c1nc2oc1c(O)c2C(=O)OCC",
                    0.8065267738229177
                ],
                [
                    "CCCC(NC(C)C(=O)N1C(C(=O)O)CC2CCCCC21)C(=P)c1nc2oc1c(N)c2C(=O)OCC",
                    0.8065267738229177
                ],
                [
                    "CCCC(NC(C)C(=O)N1C(C(=O)O)CC2CCCCC21)C(=P)c1nc2oc1c(F)c2C(=O)OCC",
                    0.8065267738229177
                ],
                [
                    "CCCC(NC(C)C(=O)N1C(C(=O)O)CC2CCCCC21)C(=P)c1nc2oc1c(Cl)c2C(=O)OCC",
                    0.8065267738229177
                ],
                [
                    "CCCC(NC(C)C(=O)N1C(C(=O)O)CC2CCCCC21)C(=P)c1nc2oc1c(C)c2C(=O)OCC",
                    0.8065267738229177
                ],
                [
                    "CCCC(NC(C)C(=O)N1C(C(=O)O)CC2CCCCC21)C(=P)c1nc2oc1c(Br)c2C(=O)OCC",
                    0.8065267738229177
                ],
                [
                    "CCCC(NC(C)C(=O)N1C(C(=O)O)CC2CCCCC21)C(=P)c1cc2sc1c(S)c2C(=O)OCC",
                    0.8065267738229177
                ],
                [
                    "CCCC(NC(C)C(=O)N1C(C(=O)O)CC2CCCCC21)C(=P)c1cc2sc1c(P)c2C(=O)OCC",
                    0.8065267738229177
                ],
                [
                    "CCCC(NC(C)C(=O)N1C(C(=O)O)CC2CCCCC21)C(=P)c1cc2sc1c(O)c2C(=O)OCC",
                    0.8065267738229177
                ],
                [
                    "CCCC(NC(C)C(=O)N1C(C(=O)O)CC2CCCCC21)C(=P)c1cc2sc1c(N)c2C(=O)OCC",
                    0.8065267738229177
                ],
                [
                    "CCCC(NC(C)C(=O)N1C(C(=O)O)CC2CCCCC21)C(=P)c1cc2sc1c(F)c2C(=O)OCC",
                    0.8065267738229177
                ],
                [
                    "CCCC(NC(C)C(=O)N1C(C(=O)O)CC2CCCCC21)C(=P)c1cc2sc1c(Cl)c2C(=O)OCC",
                    0.8065267738229177
                ],
                [
                    "CCCC(NC(C)C(=O)N1C(C(=O)O)CC2CCCCC21)C(=P)c1cc2sc1c(C)c2C(=O)OCC",
                    0.8065267738229177
                ],
                [
                    "CCCC(NC(C)C(=O)N1C(C(=O)O)CC2CCCCC21)C(=P)c1cc2sc1c(Br)c2C(=O)OCC",
                    0.8065267738229177
                ],
                [
                    "CCCC(NC(C)C(=O)N1C(C(=O)O)CC2CCCCC21)C(=P)c1cc2oc1c(S)c2C(=O)OCC",
                    0.8065267738229177
                ],
                [
                    "CCCC(NC(C)C(=O)N1C(C(=O)O)CC2CCCCC21)C(=P)c1cc2oc1c(P)c2C(=O)OCC",
                    0.8065267738229177
                ],
                [
                    "CCCC(NC(C)C(=O)N1C(C(=O)O)CC2CCCCC21)C(=P)c1cc2oc1c(O)c2C(=O)OCC",
                    0.8065267738229177
                ],
                [
                    "CCCC(NC(C)C(=O)N1C(C(=O)O)CC2CCCCC21)C(=P)c1cc2oc1c(N)c2C(=O)OCC",
                    0.8065267738229177
                ],
                [
                    "CCCC(NC(C)C(=O)N1C(C(=O)O)CC2CCCCC21)C(=P)c1cc2oc1c(F)c2C(=O)OCC",
                    0.8065267738229177
                ],
                [
                    "CCCC(NC(C)C(=O)N1C(C(=O)O)CC2CCCCC21)C(=P)c1cc2oc1c(Cl)c2C(=O)OCC",
                    0.8065267738229177
                ],
                [
                    "CCCC(NC(C)C(=O)N1C(C(=O)O)CC2CCCCC21)C(=P)c1cc2oc1c(C)c2C(=O)OCC",
                    0.8065267738229177
                ],
                [
                    "CCCC(NC(C)C(=O)N1C(C(=O)O)CC2CCCCC21)C(=P)c1cc2oc1c(Br)c2C(=O)OCC",
                    0.8065267738229177
                ],
                [
                    "CCCC(NC(C)C(=O)N1C(C(=O)O)CC2CCCCC21)C(=P)c1cc2c(C(=O)OCC)cc1p2P",
                    0.8065267738229177
                ],
                [
                    "CCCC(NC(C)C(=O)N1C(C(=O)O)CC2CCCCC21)C(=P)c1cc2c(C(=O)OCC)cc1n2O",
                    0.8065267738229177
                ],
                [
                    "CCCC(NC(C)C(=O)N1C(C(=O)O)CC2CCCCC21)C(=P)c1cc2[pH]c1c(S)c2C(=O)OCC",
                    0.8065267738229177
                ],
                [
                    "CCCC(NC(C)C(=O)N1C(C(=O)O)CC2CCCCC21)C(=P)c1cc2[pH]c1c(P)c2C(=O)OCC",
                    0.8065267738229177
                ],
                [
                    "CCCC(NC(C)C(=O)N1C(C(=O)O)CC2CCCCC21)C(=P)c1cc2[pH]c1c(O)c2C(=O)OCC",
                    0.8065267738229177
                ],
                [
                    "CCCC(NC(C)C(=O)N1C(C(=O)O)CC2CCCCC21)C(=P)c1cc2[pH]c1c(N)c2C(=O)OCC",
                    0.8065267738229177
                ],
                [
                    "CCCC(NC(C)C(=O)N1C(C(=O)O)CC2CCCCC21)C(=P)c1cc2[pH]c1c(F)c2C(=O)OCC",
                    0.8065267738229177
                ],
                [
                    "CCCC(NC(C)C(=O)N1C(C(=O)O)CC2CCCCC21)C(=P)c1cc2[pH]c1c(Cl)c2C(=O)OCC",
                    0.8065267738229177
                ],
                [
                    "CCCC(NC(C)C(=O)N1C(C(=O)O)CC2CCCCC21)C(=P)c1cc2[pH]c1c(C)c2C(=O)OCC",
                    0.8065267738229177
                ],
                [
                    "CCCC(NC(C)C(=O)N1C(C(=O)O)CC2CCCCC21)C(=P)c1cc2[pH]c1c(Br)c2C(=O)OCC",
                    0.8065267738229177
                ],
                [
                    "CCCC(NC(C)C(=O)N1C(C(=O)O)CC2CCCCC21)C(=P)c1cc2[nH]c1c(S)c2C(=O)OCC",
                    0.8065267738229177
                ],
                [
                    "CCCC(NC(C)C(=O)N1C(C(=O)O)CC2CCCCC21)C(=P)c1cc2[nH]c1c(P)c2C(=O)OCC",
                    0.8065267738229177
                ],
                [
                    "CCCC(NC(C)C(=O)N1C(C(=O)O)CC2CCCCC21)C(=P)c1cc2[nH]c1c(O)c2C(=O)OCC",
                    0.8065267738229177
                ],
                [
                    "CCCC(NC(C)C(=O)N1C(C(=O)O)CC2CCCCC21)C(=P)c1cc2[nH]c1c(N)c2C(=O)OCC",
                    0.8065267738229177
                ],
                [
                    "CCCC(NC(C)C(=O)N1C(C(=O)O)CC2CCCCC21)C(=P)c1cc2[nH]c1c(F)c2C(=O)OCC",
                    0.8065267738229177
                ],
                [
                    "CCCC(NC(C)C(=O)N1C(C(=O)O)CC2CCCCC21)C(=P)c1cc2[nH]c1c(Cl)c2C(=O)OCC",
                    0.8065267738229177
                ],
                [
                    "CCCC(NC(C)C(=O)N1C(C(=O)O)CC2CCCCC21)C(=P)c1cc2[nH]c1c(C)c2C(=O)OCC",
                    0.8065267738229177
                ],
                [
                    "CCCC(NC(C)C(=O)N1C(C(=O)O)CC2CCCCC21)C(=P)c1cc2[nH]c1c(Br)c2C(=O)OCC",
                    0.8065267738229177
                ],
                [
                    "CCCC(NC(C)C(=O)N1C(C(=O)O)CC2CCCCC21)C(=P)c1c(S)c2sc1cc2C(=O)OCC",
                    0.8065267738229177
                ],
                [
                    "CCCC(NC(C)C(=O)N1C(C(=O)O)CC2CCCCC21)C(=P)c1c(S)c2oc1cc2C(=O)OCC",
                    0.8065267738229177
                ],
                [
                    "CCCC(NC(C)C(=O)N1C(C(=O)O)CC2CCCCC21)C(=P)c1c(S)c2[pH]c1cc2C(=O)OCC",
                    0.8065267738229177
                ],
                [
                    "CCCC(NC(C)C(=O)N1C(C(=O)O)CC2CCCCC21)C(=P)c1c(S)c2[nH]c1cc2C(=O)OCC",
                    0.8065267738229177
                ],
                [
                    "CCCC(NC(C)C(=O)N1C(C(=O)O)CC2CCCCC21)C(=P)c1c(P)c2sc1cc2C(=O)OCC",
                    0.8065267738229177
                ],
                [
                    "CCCC(NC(C)C(=O)N1C(C(=O)O)CC2CCCCC21)C(=P)c1c(P)c2oc1cc2C(=O)OCC",
                    0.8065267738229177
                ],
                [
                    "CCCC(NC(C)C(=O)N1C(C(=O)O)CC2CCCCC21)C(=P)c1c(P)c2[pH]c1cc2C(=O)OCC",
                    0.8065267738229177
                ],
                [
                    "CCCC(NC(C)C(=O)N1C(C(=O)O)CC2CCCCC21)C(=P)c1c(P)c2[nH]c1cc2C(=O)OCC",
                    0.8065267738229177
                ],
                [
                    "CCCC(NC(C)C(=O)N1C(C(=O)O)CC2CCCCC21)C(=P)c1c(O)c2sc1cc2C(=O)OCC",
                    0.8065267738229177
                ],
                [
                    "CCCC(NC(C)C(=O)N1C(C(=O)O)CC2CCCCC21)C(=P)c1c(O)c2oc1cc2C(=O)OCC",
                    0.8065267738229177
                ],
                [
                    "CCCC(NC(C)C(=O)N1C(C(=O)O)CC2CCCCC21)C(=P)c1c(O)c2[pH]c1cc2C(=O)OCC",
                    0.8065267738229177
                ],
                [
                    "CCCC(NC(C)C(=O)N1C(C(=O)O)CC2CCCCC21)C(=P)c1c(O)c2[nH]c1cc2C(=O)OCC",
                    0.8065267738229177
                ],
                [
                    "CCCC(NC(C)C(=O)N1C(C(=O)O)CC2CCCCC21)C(=P)c1c(N)c2sc1cc2C(=O)OCC",
                    0.8065267738229177
                ],
                [
                    "CCCC(NC(C)C(=O)N1C(C(=O)O)CC2CCCCC21)C(=P)c1c(N)c2oc1cc2C(=O)OCC",
                    0.8065267738229177
                ],
                [
                    "CCCC(NC(C)C(=O)N1C(C(=O)O)CC2CCCCC21)C(=P)c1c(N)c2[pH]c1cc2C(=O)OCC",
                    0.8065267738229177
                ],
                [
                    "CCCC(NC(C)C(=O)N1C(C(=O)O)CC2CCCCC21)C(=P)c1c(N)c2[nH]c1cc2C(=O)OCC",
                    0.8065267738229177
                ],
                [
                    "CCCC(NC(C)C(=O)N1C(C(=O)O)CC2CCCCC21)C(=P)c1c(F)c2sc1cc2C(=O)OCC",
                    0.8065267738229177
                ],
                [
                    "CCCC(NC(C)C(=O)N1C(C(=O)O)CC2CCCCC21)C(=P)c1c(F)c2oc1cc2C(=O)OCC",
                    0.8065267738229177
                ],
                [
                    "CCCC(NC(C)C(=O)N1C(C(=O)O)CC2CCCCC21)C(=P)c1c(F)c2[pH]c1cc2C(=O)OCC",
                    0.8065267738229177
                ],
                [
                    "CCCC(NC(C)C(=O)N1C(C(=O)O)CC2CCCCC21)C(=P)c1c(F)c2[nH]c1cc2C(=O)OCC",
                    0.8065267738229177
                ],
                [
                    "CCCC(NC(C)C(=O)N1C(C(=O)O)CC2CCCCC21)C(=P)c1c(Cl)c2sc1cc2C(=O)OCC",
                    0.8065267738229177
                ],
                [
                    "CCCC(NC(C)C(=O)N1C(C(=O)O)CC2CCCCC21)C(=P)c1c(Cl)c2oc1cc2C(=O)OCC",
                    0.8065267738229177
                ],
                [
                    "CCCC(NC(C)C(=O)N1C(C(=O)O)CC2CCCCC21)C(=P)c1c(Cl)c2[pH]c1cc2C(=O)OCC",
                    0.8065267738229177
                ],
                [
                    "CCCC(NC(C)C(=O)N1C(C(=O)O)CC2CCCCC21)C(=P)c1c(Cl)c2[nH]c1cc2C(=O)OCC",
                    0.8065267738229177
                ],
                [
                    "CCCC(NC(C)C(=O)N1C(C(=O)O)CC2CCCCC21)C(=P)c1c(C)c2sc1cc2C(=O)OCC",
                    0.8065267738229177
                ],
                [
                    "CCCC(NC(C)C(=O)N1C(C(=O)O)CC2CCCCC21)C(=P)c1c(C)c2oc1cc2C(=O)OCC",
                    0.8065267738229177
                ],
                [
                    "CCCC(NC(C)C(=O)N1C(C(=O)O)CC2CCCCC21)C(=P)c1c(C)c2[pH]c1cc2C(=O)OCC",
                    0.8065267738229177
                ],
                [
                    "CCCC(NC(C)C(=O)N1C(C(=O)O)CC2CCCCC21)C(=P)c1c(C)c2[nH]c1cc2C(=O)OCC",
                    0.8065267738229177
                ],
                [
                    "CCCC(NC(C)C(=O)N1C(C(=O)O)CC2CCCCC21)C(=P)c1c(Br)c2sc1cc2C(=O)OCC",
                    0.8065267738229177
                ],
                [
                    "CCCC(NC(C)C(=O)N1C(C(=O)O)CC2CCCCC21)C(=P)c1c(Br)c2oc1cc2C(=O)OCC",
                    0.8065267738229177
                ],
                [
                    "CCCC(NC(C)C(=O)N1C(C(=O)O)CC2CCCCC21)C(=P)c1c(Br)c2[pH]c1cc2C(=O)OCC",
                    0.8065267738229177
                ],
                [
                    "CCCC(NC(C)C(=O)N1C(C(=O)O)CC2CCCCC21)C(=P)c1c(Br)c2[nH]c1cc2C(=O)OCC",
                    0.8065267738229177
                ],
                [
                    "CCCC(NC(C)C(=O)N1C(C(=O)O)CC2CCCCC21)C(=PS)c1nc2oc1cc2C(=O)OCC",
                    0.8026398751811233
                ],
                [
                    "CCCC(NC(C)C(=O)N1C(C(=O)O)CC2CCCCC21)C(=PS)c1cc2[nH]c1cc2C(=O)OCC",
                    0.8026398751811233
                ],
                [
                    "CCCC(NC(C)C(=O)N1C(C(=O)O)CC2CCCCC21)C(=PP)c1nc2oc1cc2C(=O)OCC",
                    0.8026398751811233
                ],
                [
                    "CCCC(NC(C)C(=O)N1C(C(=O)O)CC2CCCCC21)C(=PP)c1cc2sc1cc2C(=O)OCC",
                    0.8026398751811233
                ],
                [
                    "CCCC(NC(C)C(=O)N1C(C(=O)O)CC2CCCCC21)C(=PO)c1cc2oc1cc2C(=O)OCC",
                    0.8026398751811233
                ],
                [
                    "CCCC(NC(C)C(=O)N1C(C(=O)O)CC2CCCCC21)C(=PO)c1cc2[pH]c1cc2C(=O)OCC",
                    0.8026398751811233
                ],
                [
                    "CCCC(NC(C)C(=O)N1C(C(=O)O)CC2CCCCC21)C(=PN)c1cc2oc1cc2C(=O)OCC",
                    0.8026398751811233
                ],
                [
                    "CCCC(NC(C)C(=O)N1C(C(=O)O)CC2CCCCC21)C(=PN)c1cc2[nH]c1cc2C(=O)OCC",
                    0.8026398751811233
                ],
                [
                    "CCCC(NC(C)C(=O)N1C(C(=O)O)CC2CCCCC21)C(=PF)c1cc2oc1cc2C(=O)OCC",
                    0.8026398751811233
                ],
                [
                    "CCCC(NC(C)C(=O)N1C(C(=O)O)CC2CCCCC21)C(=PF)c1cc2[pH]c1cc2C(=O)OCC",
                    0.8026398751811233
                ],
                [
                    "CCCC(NC(C)C(=O)N1C(C(=O)O)CC2CCCCC21)C(=PF)c1cc2[nH]c1cc2C(=O)OCC",
                    0.8026398751811233
                ],
                [
                    "CCCC(NC(C)C(=O)N1C(C(=O)O)CC2CCCCC21)C(=PCl)c1cc2sc1cc2C(=O)OCC",
                    0.8026398751811233
                ],
                [
                    "CCCC(NC(C)C(=O)N1C(C(=O)O)CC2CCCCC21)C(=PC)c1cc2sc1cc2C(=O)OCC",
                    0.8026398751811233
                ],
                [
                    "CCCC(NC(C)C(=O)N1C(C(=O)O)CC2CCCCC21)C(=PC)c1cc2[pH]c1cc2C(=O)OCC",
                    0.8026398751811233
                ],
                [
                    "CCCC(NC(C)C(=O)N1C(C(=O)O)CC2CCCCC21)C(=PBr)c1nc2oc1cc2C(=O)OCC",
                    0.8026398751811233
                ],
                [
                    "CCCC(NC(C)C(=O)N1C(C(=O)O)CC2CCCCC21)C(=PBr)c1cc2oc1cc2C(=O)OCC",
                    0.8026398751811233
                ],
                [
                    "CCCC(NC(C)C(=O)N1C(C(=O)O)CC2CCCCC21)C(=P)c1n[pH]c2c(C(=O)OCC)coc12",
                    0.8026398751811233
                ],
                [
                    "CCCC(NC(C)C(=O)N1C(C(=O)O)CC2CCCCC21)C(=P)c1csc2c(C(=O)OCC)csc12",
                    0.8026398751811233
                ],
                [
                    "CCCC(NC(C)C(=O)N1C(C(=O)O)CC2CCCCC21)C(=P)c1ccc(C(=O)OCC)c2[nH][nH]c12",
                    0.8026398751811233
                ],
                [
                    "CCCC(NC(C)C(=O)N1C(C(=O)O)CC2CCCCC21)C(=P)c1c2c3oc1c(c3C(=O)OCC)C2",
                    0.8026398751811233
                ],
                [
                    "CCCC(NC(C)C(=O)N1C(C(=O)O)CC2CCCCC21)C(=P)c1c2c3c(C(=O)OCC)c4c1n3[SH]24",
                    0.8026398751811233
                ]
            ],
            "execution_time": 236393.59076833725,
            "number_scoring_function_calls": 6740904,
            "metadata": {
                "top_1": 0.8144730423001509,
                "top_10": 0.8104999080615343,
                "top_100": 0.8061078385320032,
                "internal_similarity_max": 0.9066666666666666,
                "internal_similarity_mean": 0.6601320579560088,
                "internal_similarity_histogram_density": [
                    [
                        0.1,
                        0.0,
                        0.0,
                        0.0,
                        0.0,
                        1.9799999999999982,
                        6.054000000000001,
                        1.1760000000000002,
                        0.6860000000000002,
                        0.004000000000000001
                    ]
                ],
                "internal_similarity_histogram_bins": [
                    [
                        0.0,
                        0.1,
                        0.2,
                        0.30000000000000004,
                        0.4,
                        0.5,
                        0.6000000000000001,
                        0.7000000000000001,
                        0.8,
                        0.9,
                        1.0
                    ]
                ]
            }
        },
        {
            "benchmark_name": "Amlodipine MPO",
            "score": 0.8561511455089873,
            "optimized_molecules": [
                [
                    "CCOC(=O)C1=C(C(=O)OC)C(c2ccccc2Cl)C(C(=[SH])CC2=C(C)N2)=C1COCCN",
                    0.8599903100229289
                ],
                [
                    "CCOC(=O)C1=C(C(=O)OC)C(c2ccccc2Cl)C(C(=S)CC2=C(C)N2)=C1COCCN",
                    0.8599903100229289
                ],
                [
                    "CCOC(=O)C1=C(C(=O)OC)C(c2ccccc2Cl)C(C(=P)CC2=C(C)N2)=C1COCCN",
                    0.8599903100229289
                ],
                [
                    "CCOC(=O)C1=C(C(=O)OC)C(c2ccccc2Cl)C(C(=O)CC2=C(C)N2)=C1COCCN",
                    0.8599903100229289
                ],
                [
                    "CCOC(=O)C1=C(C(=O)OC)C(c2ccccc2Cl)C(C(=N)CC2=C(C)N2)=C1COCCN",
                    0.8599903100229289
                ],
                [
                    "CCOC(=O)C1=C(C(=O)OC)C(COCCN)=C(C(=[SH])CC2=C(C)N2)C1c1ccccc1Cl",
                    0.8599903100229289
                ],
                [
                    "CCOC(=O)C1=C(C(=O)OC)C(COCCN)=C(C(=S)CC2=C(C)N2)C1c1ccccc1Cl",
                    0.8599903100229289
                ],
                [
                    "CCOC(=O)C1=C(C(=O)OC)C(COCCN)=C(C(=P)CC2=C(C)N2)C1c1ccccc1Cl",
                    0.8599903100229289
                ],
                [
                    "CCOC(=O)C1=C(C(=O)OC)C(COCCN)=C(C(=O)CC2=C(C)N2)C1c1ccccc1Cl",
                    0.8599903100229289
                ],
                [
                    "CCOC(=O)C1=C(C(=O)OC)C(COCCN)=C(C(=N)CC2=C(C)N2)C1c1ccccc1Cl",
                    0.8599903100229289
                ],
                [
                    "C=C(CC1=C(C)N1)C1=C(COCCN)C(C(=O)OCC)=C(C(=O)OC)C1c1ccccc1Cl",
                    0.8599903100229289
                ],
                [
                    "C=C(CC1=C(C)N1)C1=C(COCCN)C(C(=O)OC)=C(C(=O)OCC)C1c1ccccc1Cl",
                    0.8599903100229289
                ],
                [
                    "CCOC(=O)C1=C(C(=O)OC)C(c2ccccc2Cl)C(CCC2=C(C)N2)=C1COCCN",
                    0.8477912478906585
                ],
                [
                    "CCOC(=O)C1=C(C(=O)OC)C(c2ccccc2Cl)C(=CCC2=C(C)N2)C1COCCN",
                    0.8477912478906585
                ],
                [
                    "CCOC(=O)C1=C(C(=O)OC)C(COCCN)C(=CCC2=C(C)N2)C1c1ccccc1Cl",
                    0.8477912478906585
                ],
                [
                    "CCOC(=O)C1=C(C(=O)OC)C(COCCN)=C(CCC2=C(C)N2)C1c1ccccc1Cl",
                    0.8477912478906585
                ],
                [
                    "CCOC(=O)C1=C(C(=O)OC)C(c2ccccc2Cl)C(C(S)=PCC2=C(C)N2)=C1COCCN",
                    0.8468599159080072
                ],
                [
                    "CCOC(=O)C1=C(C(=O)OC)C(c2ccccc2Cl)C(C(S)=NCC2=C(C)N2)=C1COCCN",
                    0.8468599159080072
                ],
                [
                    "CCOC(=O)C1=C(C(=O)OC)C(c2ccccc2Cl)C(C(P)=[SH]CC2=C(C)N2)=C1COCCN",
                    0.8468599159080072
                ],
                [
                    "CCOC(=O)C1=C(C(=O)OC)C(c2ccccc2Cl)C(C(P)=PCC2=C(C)N2)=C1COCCN",
                    0.8468599159080072
                ],
                [
                    "CCOC(=O)C1=C(C(=O)OC)C(c2ccccc2Cl)C(C(P)=NCC2=C(C)N2)=C1COCCN",
                    0.8468599159080072
                ],
                [
                    "CCOC(=O)C1=C(C(=O)OC)C(c2ccccc2Cl)C(C(O)=[SH]CC2=C(C)N2)=C1COCCN",
                    0.8468599159080072
                ],
                [
                    "CCOC(=O)C1=C(C(=O)OC)C(c2ccccc2Cl)C(C(O)=NCC2=C(C)N2)=C1COCCN",
                    0.8468599159080072
                ],
                [
                    "CCOC(=O)C1=C(C(=O)OC)C(c2ccccc2Cl)C(C(N)=PCC2=C(C)N2)=C1COCCN",
                    0.8468599159080072
                ],
                [
                    "CCOC(=O)C1=C(C(=O)OC)C(c2ccccc2Cl)C(C(N)=NCC2=C(C)N2)=C1COCCN",
                    0.8468599159080072
                ],
                [
                    "CCOC(=O)C1=C(C(=O)OC)C(c2ccccc2Cl)C(C(F)=[SH]CC2=C(C)N2)=C1COCCN",
                    0.8468599159080072
                ],
                [
                    "CCOC(=O)C1=C(C(=O)OC)C(c2ccccc2Cl)C(C(F)=PCC2=C(C)N2)=C1COCCN",
                    0.8468599159080072
                ],
                [
                    "CCOC(=O)C1=C(C(=O)OC)C(c2ccccc2Cl)C(C(F)=NCC2=C(C)N2)=C1COCCN",
                    0.8468599159080072
                ],
                [
                    "CCOC(=O)C1=C(C(=O)OC)C(c2ccccc2Cl)C(C(Cl)=[SH]CC2=C(C)N2)=C1COCCN",
                    0.8468599159080072
                ],
                [
                    "CCOC(=O)C1=C(C(=O)OC)C(c2ccccc2Cl)C(C(Cl)=PCC2=C(C)N2)=C1COCCN",
                    0.8468599159080072
                ],
                [
                    "CCOC(=O)C1=C(C(=O)OC)C(c2ccccc2Cl)C(C(CC2=C(C)N2)=[SH]Cl)=C1COCCN",
                    0.8468599159080072
                ],
                [
                    "CCOC(=O)C1=C(C(=O)OC)C(c2ccccc2Cl)C(C(CC2=C(C)N2)=[SH]Br)=C1COCCN",
                    0.8468599159080072
                ],
                [
                    "CCOC(=O)C1=C(C(=O)OC)C(c2ccccc2Cl)C(C(CC2=C(C)N2)=[SH]=S)=C1COCCN",
                    0.8468599159080072
                ],
                [
                    "CCOC(=O)C1=C(C(=O)OC)C(c2ccccc2Cl)C(C(CC2=C(C)N2)=[SH]=N)=C1COCCN",
                    0.8468599159080072
                ],
                [
                    "CCOC(=O)C1=C(C(=O)OC)C(c2ccccc2Cl)C(C(CC2=C(C)N2)=[SH]#P)=C1COCCN",
                    0.8468599159080072
                ],
                [
                    "CCOC(=O)C1=C(C(=O)OC)C(c2ccccc2Cl)C(C(CC2=C(C)N2)=[SH]#N)=C1COCCN",
                    0.8468599159080072
                ],
                [
                    "CCOC(=O)C1=C(C(=O)OC)C(c2ccccc2Cl)C(C(CC2=C(C)N2)=S=O)=C1COCCN",
                    0.8468599159080072
                ],
                [
                    "CCOC(=O)C1=C(C(=O)OC)C(c2ccccc2Cl)C(C(CC2=C(C)N2)=PP)=C1COCCN",
                    0.8468599159080072
                ],
                [
                    "CCOC(=O)C1=C(C(=O)OC)C(c2ccccc2Cl)C(C(CC2=C(C)N2)=PF)=C1COCCN",
                    0.8468599159080072
                ],
                [
                    "CCOC(=O)C1=C(C(=O)OC)C(c2ccccc2Cl)C(C(CC2=C(C)N2)=PCl)=C1COCCN",
                    0.8468599159080072
                ],
                [
                    "CCOC(=O)C1=C(C(=O)OC)C(c2ccccc2Cl)C(C(CC2=C(C)N2)=PC)=C1COCCN",
                    0.8468599159080072
                ],
                [
                    "CCOC(=O)C1=C(C(=O)OC)C(c2ccccc2Cl)C(C(CC2=C(C)N2)=PBr)=C1COCCN",
                    0.8468599159080072
                ],
                [
                    "CCOC(=O)C1=C(C(=O)OC)C(c2ccccc2Cl)C(C(CC2=C(C)N2)=NBr)=C1COCCN",
                    0.8468599159080072
                ],
                [
                    "CCOC(=O)C1=C(C(=O)OC)C(c2ccccc2Cl)C(C(C)=[SH]CC2=C(C)N2)=C1COCCN",
                    0.8468599159080072
                ],
                [
                    "CCOC(=O)C1=C(C(=O)OC)C(c2ccccc2Cl)C(C(C)=PCC2=C(C)N2)=C1COCCN",
                    0.8468599159080072
                ],
                [
                    "CCOC(=O)C1=C(C(=O)OC)C(c2ccccc2Cl)C(C(C)=NCC2=C(C)N2)=C1COCCN",
                    0.8468599159080072
                ],
                [
                    "CCOC(=O)C1=C(C(=O)OC)C(c2ccccc2Cl)C(C(Br)=[SH]CC2=C(C)N2)=C1COCCN",
                    0.8468599159080072
                ],
                [
                    "CCOC(=O)C1=C(C(=O)OC)C(c2ccccc2Cl)C(C(Br)=PCC2=C(C)N2)=C1COCCN",
                    0.8468599159080072
                ],
                [
                    "CCOC(=O)C1=C(C(=O)OC)C(c2ccccc2Cl)C(C(Br)=NCC2=C(C)N2)=C1COCCN",
                    0.8468599159080072
                ],
                [
                    "CCOC(=O)C1=C(C(=O)OC)C(c2ccccc2Cl)C(C(=N)SCC2=C(C)N2)=C1COCCN",
                    0.8468599159080072
                ],
                [
                    "CCOC(=O)C1=C(C(=O)OC)C(c2ccccc2Cl)C(C(=CS)CC2=C(C)N2)=C1COCCN",
                    0.8468599159080072
                ],
                [
                    "CCOC(=O)C1=C(C(=O)OC)C(c2ccccc2Cl)C(C(=CBr)CC2=C(C)N2)=C1COCCN",
                    0.8468599159080072
                ],
                [
                    "CCOC(=O)C1=C(C(=O)OC)C(c2ccccc2Cl)C(C(=C=P)CC2=C(C)N2)=C1COCCN",
                    0.8468599159080072
                ],
                [
                    "CCOC(=O)C1=C(C(=O)OC)C(COCCN)=C(C(S)=NCC2=C(C)N2)C1c1ccccc1Cl",
                    0.8468599159080072
                ],
                [
                    "CCOC(=O)C1=C(C(=O)OC)C(COCCN)=C(C(P)=[SH]CC2=C(C)N2)C1c1ccccc1Cl",
                    0.8468599159080072
                ],
                [
                    "CCOC(=O)C1=C(C(=O)OC)C(COCCN)=C(C(P)=PCC2=C(C)N2)C1c1ccccc1Cl",
                    0.8468599159080072
                ],
                [
                    "CCOC(=O)C1=C(C(=O)OC)C(COCCN)=C(C(P)=NCC2=C(C)N2)C1c1ccccc1Cl",
                    0.8468599159080072
                ],
                [
                    "CCOC(=O)C1=C(C(=O)OC)C(COCCN)=C(C(O)=PCC2=C(C)N2)C1c1ccccc1Cl",
                    0.8468599159080072
                ],
                [
                    "CCOC(=O)C1=C(C(=O)OC)C(COCCN)=C(C(N)=[SH]CC2=C(C)N2)C1c1ccccc1Cl",
                    0.8468599159080072
                ],
                [
                    "CCOC(=O)C1=C(C(=O)OC)C(COCCN)=C(C(N)=PCC2=C(C)N2)C1c1ccccc1Cl",
                    0.8468599159080072
                ],
                [
                    "CCOC(=O)C1=C(C(=O)OC)C(COCCN)=C(C(N)=NCC2=C(C)N2)C1c1ccccc1Cl",
                    0.8468599159080072
                ],
                [
                    "CCOC(=O)C1=C(C(=O)OC)C(COCCN)=C(C(F)=[SH]CC2=C(C)N2)C1c1ccccc1Cl",
                    0.8468599159080072
                ],
                [
                    "CCOC(=O)C1=C(C(=O)OC)C(COCCN)=C(C(F)=PCC2=C(C)N2)C1c1ccccc1Cl",
                    0.8468599159080072
                ],
                [
                    "CCOC(=O)C1=C(C(=O)OC)C(COCCN)=C(C(F)=NCC2=C(C)N2)C1c1ccccc1Cl",
                    0.8468599159080072
                ],
                [
                    "CCOC(=O)C1=C(C(=O)OC)C(COCCN)=C(C(Cl)=[SH]CC2=C(C)N2)C1c1ccccc1Cl",
                    0.8468599159080072
                ],
                [
                    "CCOC(=O)C1=C(C(=O)OC)C(COCCN)=C(C(Cl)=PCC2=C(C)N2)C1c1ccccc1Cl",
                    0.8468599159080072
                ],
                [
                    "CCOC(=O)C1=C(C(=O)OC)C(COCCN)=C(C(Cl)=NCC2=C(C)N2)C1c1ccccc1Cl",
                    0.8468599159080072
                ],
                [
                    "CCOC(=O)C1=C(C(=O)OC)C(COCCN)=C(C(CC2=C(C)N2)=[SH]S)C1c1ccccc1Cl",
                    0.8468599159080072
                ],
                [
                    "CCOC(=O)C1=C(C(=O)OC)C(COCCN)=C(C(CC2=C(C)N2)=[SH]P)C1c1ccccc1Cl",
                    0.8468599159080072
                ],
                [
                    "CCOC(=O)C1=C(C(=O)OC)C(COCCN)=C(C(CC2=C(C)N2)=[SH]O)C1c1ccccc1Cl",
                    0.8468599159080072
                ],
                [
                    "CCOC(=O)C1=C(C(=O)OC)C(COCCN)=C(C(CC2=C(C)N2)=[SH]N)C1c1ccccc1Cl",
                    0.8468599159080072
                ],
                [
                    "CCOC(=O)C1=C(C(=O)OC)C(COCCN)=C(C(CC2=C(C)N2)=[SH]C)C1c1ccccc1Cl",
                    0.8468599159080072
                ],
                [
                    "CCOC(=O)C1=C(C(=O)OC)C(COCCN)=C(C(CC2=C(C)N2)=[SH]=S)C1c1ccccc1Cl",
                    0.8468599159080072
                ],
                [
                    "CCOC(=O)C1=C(C(=O)OC)C(COCCN)=C(C(CC2=C(C)N2)=[SH]=O)C1c1ccccc1Cl",
                    0.8468599159080072
                ],
                [
                    "CCOC(=O)C1=C(C(=O)OC)C(COCCN)=C(C(CC2=C(C)N2)=[SH]#[SH])C1c1ccccc1Cl",
                    0.8468599159080072
                ],
                [
                    "CCOC(=O)C1=C(C(=O)OC)C(COCCN)=C(C(CC2=C(C)N2)=S=S)C1c1ccccc1Cl",
                    0.8468599159080072
                ],
                [
                    "CCOC(=O)C1=C(C(=O)OC)C(COCCN)=C(C(CC2=C(C)N2)=S=P)C1c1ccccc1Cl",
                    0.8468599159080072
                ],
                [
                    "CCOC(=O)C1=C(C(=O)OC)C(COCCN)=C(C(CC2=C(C)N2)=PP)C1c1ccccc1Cl",
                    0.8468599159080072
                ],
                [
                    "CCOC(=O)C1=C(C(=O)OC)C(COCCN)=C(C(CC2=C(C)N2)=PN)C1c1ccccc1Cl",
                    0.8468599159080072
                ],
                [
                    "CCOC(=O)C1=C(C(=O)OC)C(COCCN)=C(C(CC2=C(C)N2)=PCl)C1c1ccccc1Cl",
                    0.8468599159080072
                ],
                [
                    "CCOC(=O)C1=C(C(=O)OC)C(COCCN)=C(C(CC2=C(C)N2)=PC)C1c1ccccc1Cl",
                    0.8468599159080072
                ],
                [
                    "CCOC(=O)C1=C(C(=O)OC)C(COCCN)=C(C(CC2=C(C)N2)=NO)C1c1ccccc1Cl",
                    0.8468599159080072
                ],
                [
                    "CCOC(=O)C1=C(C(=O)OC)C(COCCN)=C(C(CC2=C(C)N2)=NF)C1c1ccccc1Cl",
                    0.8468599159080072
                ],
                [
                    "CCOC(=O)C1=C(C(=O)OC)C(COCCN)=C(C(CC2=C(C)N2)=NCl)C1c1ccccc1Cl",
                    0.8468599159080072
                ],
                [
                    "CCOC(=O)C1=C(C(=O)OC)C(COCCN)=C(C(CC2=C(C)N2)=NC)C1c1ccccc1Cl",
                    0.8468599159080072
                ],
                [
                    "CCOC(=O)C1=C(C(=O)OC)C(COCCN)=C(C(CC2=C(C)N2)=NBr)C1c1ccccc1Cl",
                    0.8468599159080072
                ],
                [
                    "CCOC(=O)C1=C(C(=O)OC)C(COCCN)=C(C(C)=NCC2=C(C)N2)C1c1ccccc1Cl",
                    0.8468599159080072
                ],
                [
                    "CCOC(=O)C1=C(C(=O)OC)C(COCCN)=C(C(Br)=[SH]CC2=C(C)N2)C1c1ccccc1Cl",
                    0.8468599159080072
                ],
                [
                    "CCOC(=O)C1=C(C(=O)OC)C(COCCN)=C(C(Br)=PCC2=C(C)N2)C1c1ccccc1Cl",
                    0.8468599159080072
                ],
                [
                    "CCOC(=O)C1=C(C(=O)OC)C(COCCN)=C(C(Br)=NCC2=C(C)N2)C1c1ccccc1Cl",
                    0.8468599159080072
                ],
                [
                    "CCOC(=O)C1=C(C(=O)OC)C(COCCN)=C(C(=N)SCC2=C(C)N2)C1c1ccccc1Cl",
                    0.8468599159080072
                ],
                [
                    "CCOC(=O)C1=C(C(=O)OC)C(COCCN)=C(C(=CS)CC2=C(C)N2)C1c1ccccc1Cl",
                    0.8468599159080072
                ],
                [
                    "CCOC(=O)C1=C(C(=O)OC)C(COCCN)=C(C(=CP)CC2=C(C)N2)C1c1ccccc1Cl",
                    0.8468599159080072
                ],
                [
                    "CCOC(=O)C1=C(C(=O)OC)C(COCCN)=C(C(=CO)CC2=C(C)N2)C1c1ccccc1Cl",
                    0.8468599159080072
                ],
                [
                    "CCOC(=O)C1=C(C(=O)OC)C(COCCN)=C(C(=CF)CC2=C(C)N2)C1c1ccccc1Cl",
                    0.8468599159080072
                ],
                [
                    "CCOC(=O)C1=C(C(=O)OC)C(COCCN)=C(C(=CBr)CC2=C(C)N2)C1c1ccccc1Cl",
                    0.8468599159080072
                ],
                [
                    "CCOC(=O)C1=C(C(=O)OC)C(COCCN)=C(C(=C=O)CC2=C(C)N2)C1c1ccccc1Cl",
                    0.8468599159080072
                ],
                [
                    "CC=C(CC1=C(C)N1)C1=C(COCCN)C(C(=O)OCC)=C(C(=O)OC)C1c1ccccc1Cl",
                    0.8468599159080072
                ],
                [
                    "C=[SH]=C(CC1=C(C)N1)C1=C(COCCN)C(C(=O)OCC)=C(C(=O)OC)C1c1ccccc1Cl",
                    0.8468599159080072
                ],
                [
                    "C=S=C(CC1=C(C)N1)C1=C(COCCN)C(C(=O)OCC)=C(C(=O)OC)C1c1ccccc1Cl",
                    0.8468599159080072
                ]
            ],
            "execution_time": 726161.0977756977,
            "number_scoring_function_calls": 25133394,
            "metadata": {
                "top_1": 0.8599903100229289,
                "top_10": 0.8599903100229289,
                "top_100": 0.8484728164811044,
                "internal_similarity_max": 1.0,
                "internal_similarity_mean": 0.7159016059666677,
                "internal_similarity_histogram_density": [
                    [
                        0.1,
                        0.0,
                        0.0,
                        0.0,
                        0.0,
                        0.3839999999999997,
                        2.654000000000001,
                        5.926000000000001,
                        0.8740000000000002,
                        0.06200000000000001
                    ]
                ],
                "internal_similarity_histogram_bins": [
                    [
                        0.0,
                        0.1,
                        0.2,
                        0.30000000000000004,
                        0.4,
                        0.5,
                        0.6000000000000001,
                        0.7000000000000001,
                        0.8,
                        0.9,
                        1.0
                    ]
                ]
            }
        },
        {
            "benchmark_name": "Sitagliptin MPO",
            "score": 0.9254996853183121,
            "optimized_molecules": [
                [
                    "COC=CC=CC12C3NC(F)(C(F)(F)C(F)(F)C31)C(F)(N(C)C=O)C2(Cl)NC#N",
                    0.9254996853183114
                ],
                [
                    "COC=CC=CC12C3NC(F)(C(F)(Cl)C(F)(F)C31)C(F)(NC=O)C2(F)N(C)C#N",
                    0.9254996853183114
                ],
                [
                    "COC=CC=CC12C3C(F)C(F)(F)C(F)(NC31Cl)C(F)(N(C)C=O)C2(F)NC#N",
                    0.9254996853183114
                ],
                [
                    "COC=CC1C2NC(F)(F)C(F)(Cl)C13C(C=CF)(NC=O)C(F)(N(C)C#N)C23F",
                    0.9254996853183114
                ],
                [
                    "COC=CC1C2C1(F)NC1(F)C(F)(Cl)C1(F)C(C=CF)(NC=O)C2(F)N(C)C#N",
                    0.9254996853183114
                ],
                [
                    "COC=CC1C2C(F)(NC#N)C(C=CF)(N(C)C=O)C3(F)C1(F)NC2(Cl)C3(F)F",
                    0.9254996853183114
                ],
                [
                    "COC=CC1C2(F)NC3(F)C(NC=O)C(C=CCl)(N(C)C#N)C12C(F)(F)C3(F)F",
                    0.9254996853183114
                ],
                [
                    "COC=CC1C2(F)C(F)(F)C3(F)NC(Cl)C13C(F)(NC#N)C2(C=CF)N(C)C=O",
                    0.9254996853183114
                ],
                [
                    "COC=CC1C2(F)C(F)(Cl)C13C(N(C)C#N)C(C=CF)(NC=O)C2(F)NC3(F)F",
                    0.9254996853183114
                ],
                [
                    "COC=CC1C2(C=CF)NC3C(F)(Cl)C(F)(F)C12C(F)(NC#N)C3(F)N(C)C=O",
                    0.9254996853183114
                ],
                [
                    "COC=CC1C2(C=CF)NC3(F)C(N(C)C=O)C(F)(NC#N)C12C(F)(F)C3(F)Cl",
                    0.9254996853183114
                ],
                [
                    "COC=CC1C2(C=CF)NC3(Cl)C(F)C(F)(F)C12C(F)(NC#N)C3(F)N(C)C=O",
                    0.9254996853183114
                ],
                [
                    "COC=CC1C2(C=CF)C13NC(F)C(F)(Cl)C2(F)C(F)(NC=O)C3(F)N(C)C#N",
                    0.9254996853183114
                ],
                [
                    "COC=CC1C(F)NC23C(F)(F)C1(F)C2(C=CCl)C(F)(N(C)C#N)C3(F)NC=O",
                    0.9254996853183114
                ],
                [
                    "COC=CC1C(F)C(F)(F)C23NC(Cl)(C=CF)C12C(F)(N(C)C#N)C3(F)NC=O",
                    0.9254996853183114
                ],
                [
                    "COC=CC1C(F)C(F)(Cl)C2(F)C3(F)NC2(N(C)C=O)C(F)(NC#N)C13C=CF",
                    0.9254996853183114
                ],
                [
                    "COC=CC1C(F)(F)C(F)C23NC(Cl)(C=CF)C12C(F)(N(C)C#N)C3(F)NC=O",
                    0.9254996853183114
                ],
                [
                    "COC=CC1C(F)(F)C(F)C2(F)C3(Cl)NC2(N(C)C=O)C(F)(NC#N)C13C=CF",
                    0.9254996853183114
                ],
                [
                    "COC=CC1C(F)(F)C(F)(Cl)C2NC3(F)C(C=CF)(NC=O)C(F)(N(C)C#N)C123",
                    0.9254996853183114
                ],
                [
                    "COC=CC12NC3(F)C(C(F)C1(F)F)C3(C=CCl)C(F)(NC#N)C2(F)N(C)C=O",
                    0.9254996853183114
                ],
                [
                    "COC=CC12C3NC1(F)C2(C=CF)C(F)(N(C)C#N)C(F)(NC=O)C(F)C3(F)Cl",
                    0.9254996853183114
                ],
                [
                    "COC=CC12C3NC1(F)C(F)C(F)(Cl)C(F)(NC=O)C(F)(N(C)C#N)C32C=CF",
                    0.9254996853183114
                ],
                [
                    "COC=CC12C3NC(NC=O)(C(F)C(F)(Cl)C1(F)F)C(F)(N(C)C#N)C32C=CF",
                    0.9254996853183114
                ],
                [
                    "COC=CC12C3NC(F)C(Cl)(C1(F)F)C(F)(NC=O)C(F)(N(C)C#N)C32C=CF",
                    0.9254996853183114
                ],
                [
                    "COC=CC12C3NC(F)(C(F)(F)C(F)(F)C31)C(C=CCl)(N(C)C=O)C2(F)NC#N",
                    0.9254996853183114
                ],
                [
                    "COC=CC12C3C1(F)NC2(F)C(F)(Cl)C(F)C(C=CF)(NC=O)C3(F)N(C)C#N",
                    0.9254996853183114
                ],
                [
                    "COC=CC12C3C1(F)NC(F)(F)C(Cl)C2(F)C(C=CF)(N(C)C=O)C3(F)NC#N",
                    0.9254996853183114
                ],
                [
                    "COC=CC12C3C1(F)NC(F)(C(F)C2(F)C=CCl)C(F)(N(C)C=O)C3(F)NC#N",
                    0.9254996853183114
                ],
                [
                    "COC=CC12C3C1(F)NC(F)(C(Cl)C2(F)F)C(C=CF)(NC=O)C3(F)N(C)C#N",
                    0.9254996853183114
                ],
                [
                    "COC=CC12C3C1(F)NC(Cl)C(F)(C2(F)F)C(C=CF)(NC=O)C3(F)N(C)C#N",
                    0.9254996853183114
                ],
                [
                    "COC=CC12C3C1(C=CF)NC(Cl)(C(F)C2(F)F)C(F)(NC=O)C3(F)N(C)C#N",
                    0.9254996853183114
                ],
                [
                    "COC=CC12C3C(NC#N)C(F)(N(C)C=O)C(F)(NC31F)C(F)(C=CCl)C2(F)F",
                    0.9254996853183114
                ],
                [
                    "COC=CC12C3C(N(C)C#N)C(NC=O)(NC31C=CF)C(F)(F)C(F)(Cl)C2(F)F",
                    0.9254996853183114
                ],
                [
                    "COC=CC12C3C(N(C)C#N)C(F)(NC=O)C(F)(NC31F)C(F)(C=CCl)C2(F)F",
                    0.9254996853183114
                ],
                [
                    "COC=CC12C3C(F)C(F)(F)C(Cl)(NC31F)C(C=CF)(NC=O)C2(F)N(C)C#N",
                    0.9254996853183114
                ],
                [
                    "COC=CC12C3C(F)C(F)(F)C(Cl)(NC31F)C(C=CF)(N(C)C=O)C2(F)NC#N",
                    0.9254996853183114
                ],
                [
                    "COC=CC12C3C(F)(NC1(F)Cl)C3(F)C(F)C(F)(NC#N)C2(C=CF)N(C)C=O",
                    0.9254996853183114
                ],
                [
                    "COC=CC12C3C(F)(F)C1(F)NC(F)C2(F)C(Cl)(N(C)C#N)C3(C=CF)NC=O",
                    0.9254996853183114
                ],
                [
                    "COC=CC12C3C(F)(F)C(F)C(Cl)(NC31C=CF)C(F)(N(C)C=O)C2(F)NC#N",
                    0.9254996853183114
                ],
                [
                    "COC=CC12C3C(F)(F)C(F)(F)C31NC(F)C(C=CCl)(N(C)C=O)C2(F)NC#N",
                    0.9254996853183114
                ],
                [
                    "COC=CC12C3C(F)(F)C(Cl)C(F)(NC31C=CF)C(F)(N(C)C=O)C2(F)NC#N",
                    0.9254996853183114
                ],
                [
                    "COC=CC12C3C(F)(F)C(Cl)(NC31F)C(F)C(C=CF)(NC=O)C2(F)N(C)C#N",
                    0.9254996853183114
                ],
                [
                    "COC=CC12C3C(F)(Cl)C1(F)C(F)(NC#N)C(C=CF)(N(C)C=O)C(F)NC32F",
                    0.9254996853183114
                ],
                [
                    "COC=CC12C3C(C=CF)(NC=O)C(N(C)C#N)C1(F)C2(F)NC(F)(Cl)C3(F)F",
                    0.9254996853183114
                ],
                [
                    "COC=CC12C3C(C=CF)(N(C)C#N)C(NC=O)C(F)(NC31F)C(F)(Cl)C2(F)F",
                    0.9254996853183114
                ],
                [
                    "COC=CC12C3(F)NC(F)(C(N(C)C=O)C1(NC#N)C3C=CCl)C(F)(F)C2(F)F",
                    0.9254996853183114
                ],
                [
                    "COC=CC12C(NC=O)C(F)(N(C)C#N)C1(C=CCl)C2(F)C1(F)NC(F)C1(F)F",
                    0.9254996853183114
                ],
                [
                    "COC=CC12C(F)NC3(F)C(NC#N)(N(C)C=O)C(F)C(F)(Cl)C1(F)C32C=CF",
                    0.9254996853183114
                ],
                [
                    "COC=CC12C(F)NC3(F)C(F)(Cl)C13C(C=CF)(N(C)C=O)C(F)(NC#N)C2F",
                    0.9254996853183114
                ],
                [
                    "COC=CC12C(F)NC3(F)C(Cl)C1(F)C2(C=CF)C(F)(N(C)C#N)C3(F)NC=O",
                    0.9254996853183114
                ],
                [
                    "COC=CC12C(F)NC3(F)C(Cl)(C=CF)C1(F)C2C(F)(N(C)C#N)C3(F)NC=O",
                    0.9254996853183114
                ],
                [
                    "COC=CC12C(F)NC1(F)C21C(F)(F)C(Cl)C(C=CF)(N(C)C=O)C1(F)NC#N",
                    0.9254996853183114
                ],
                [
                    "COC=CC12C(F)NC(F)(Cl)C3(F)C1C(F)(NC#N)C(C=CF)(N(C)C=O)C23F",
                    0.9254996853183114
                ],
                [
                    "COC=CC12C(F)NC(F)(C(F)(C=CCl)C1(F)F)C1(N(C)C=O)C2C1(F)NC#N",
                    0.9254996853183114
                ],
                [
                    "COC=CC12C(F)C3(F)NC(F)(F)C(C=CF)(N(C)C=O)C(F)(NC#N)C31C2Cl",
                    0.9254996853183114
                ],
                [
                    "COC=CC12C(F)C3(F)NC(F)(C3(F)F)C1(NC=O)C(F)(N(C)C#N)C2C=CCl",
                    0.9254996853183114
                ],
                [
                    "COC=CC12C(F)C(F)C13C2(F)NC(F)(F)C(C=CCl)(N(C)C=O)C3(F)NC#N",
                    0.9254996853183114
                ],
                [
                    "COC=CC12C(F)C(F)(F)C3(F)NC1C2(C=CF)C(Cl)(NC#N)C3(F)N(C)C=O",
                    0.9254996853183114
                ],
                [
                    "COC=CC12C(F)C(F)(F)C3(F)NC1(F)C2C(F)(NC#N)C3(C=CCl)N(C)C=O",
                    0.9254996853183114
                ],
                [
                    "COC=CC12C(F)C(F)(F)C3(F)NC1(F)C2C(F)(N(C)C#N)C3(C=CCl)NC=O",
                    0.9254996853183114
                ],
                [
                    "COC=CC12C(F)C(F)(F)C3(F)NC1(F)C2C(C=CCl)(N(C)C#N)C3(F)NC=O",
                    0.9254996853183114
                ],
                [
                    "COC=CC12C(F)C(F)(F)C3(F)NC(F)(Cl)C1C2(N(C)C#N)C3(C=CF)NC=O",
                    0.9254996853183114
                ],
                [
                    "COC=CC12C(F)C(F)(F)C13C2NC(F)(F)C(C=CCl)(N(C)C=O)C3(F)NC#N",
                    0.9254996853183114
                ],
                [
                    "COC=CC12C(F)C(F)(C=CCl)C3(F)NC1(F)C2C(F)(NC#N)C3(F)N(C)C=O",
                    0.9254996853183114
                ],
                [
                    "COC=CC12C(F)C(C=CCl)C3(F)NC1(F)C2(F)C(F)(NC#N)C3(F)N(C)C=O",
                    0.9254996853183114
                ],
                [
                    "COC=CC12C(F)(NC=O)C(N(C)C#N)C13C(F)(F)C(F)(Cl)C(F)NC23C=CF",
                    0.9254996853183114
                ],
                [
                    "COC=CC12C(F)(F)NC1(F)C21C(N(C)C#N)C(C=CF)(NC=O)C(F)C1(F)Cl",
                    0.9254996853183114
                ],
                [
                    "COC=CC12C(F)(F)C1(C=CCl)C(F)(N(C)C#N)C(NC=O)C1NC2(F)C1(F)F",
                    0.9254996853183114
                ],
                [
                    "COC=CC12C(F)(F)C(F)C3NC1(F)C2(C=CCl)C(F)(NC#N)C3(F)N(C)C=O",
                    0.9254996853183114
                ],
                [
                    "COC=CC12C(F)(F)C(F)C13NC(F)C2(C=CCl)C(F)(NC#N)C3(F)N(C)C=O",
                    0.9254996853183114
                ],
                [
                    "COC=CC12C(F)(F)C(Cl)C3(F)NC1(F)C2(N(C)C=O)C(F)(NC#N)C3C=CF",
                    0.9254996853183114
                ],
                [
                    "COC=CC12C(F)(Cl)NC3C(F)C1(F)C2(C=CF)C(F)(N(C)C#N)C3(F)NC=O",
                    0.9254996853183114
                ],
                [
                    "COC=CC12C(F)(Cl)NC3(F)C(N(C)C=O)C(F)(NC#N)C1(C=CF)C2(F)C3F",
                    0.9254996853183114
                ],
                [
                    "COC=CC12C(Cl)C13C(NC#N)C(C=CF)(N(C)C=O)C(F)(F)NC3(F)C2(F)F",
                    0.9254996853183114
                ],
                [
                    "COC=CC12C(C=CF)C13NC2(F)C(F)(Cl)C(F)C(F)(NC=O)C3(F)N(C)C#N",
                    0.9254996853183114
                ],
                [
                    "COC=CC12C(C=CF)C13NC(F)C2(F)C(F)(F)C(F)(N(C)C=O)C3(Cl)NC#N",
                    0.9254996853183114
                ],
                [
                    "COC=CC12C(C=CCl)C3(F)NC1(C(F)(N(C)C=O)C3F)C(F)(F)C2(F)NC#N",
                    0.9254996853183114
                ],
                [
                    "COC=CC1(NC#N)C(N(C)C=O)C2(F)NC3(F)C(C=CF)C31C(F)(F)C2(F)Cl",
                    0.9254996853183114
                ],
                [
                    "COC=CC1(F)NC2(F)C(Cl)C3C1(F)C3(C=CF)C(F)(N(C)C#N)C2(F)NC=O",
                    0.9254996853183114
                ],
                [
                    "COC=CC1(F)NC2(F)C(Cl)C13C(F)C3(C=CF)C(F)(N(C)C#N)C2(F)NC=O",
                    0.9254996853183114
                ],
                [
                    "COC=CC1(F)NC(Cl)(C2(F)C(F)(NC=O)C2(F)N(C)C#N)C2C(C=CF)C21F",
                    0.9254996853183114
                ],
                [
                    "COC=CC1(F)C2NC3(F)C2C3(C=CF)C(F)(N(C)C#N)C(F)(NC=O)C1(F)Cl",
                    0.9254996853183114
                ],
                [
                    "COC=CC1(F)C2C3C1(F)NC(F)(C2(F)Cl)C(C=CF)(N(C)C=O)C3(F)NC#N",
                    0.9254996853183114
                ],
                [
                    "COC=CC1(F)C2C3(C=CF)NC(F)(C3C1(F)Cl)C(F)(N(C)C=O)C2(F)NC#N",
                    0.9254996853183114
                ],
                [
                    "COC=CC1(F)C2C(F)(Cl)NC3(F)C(F)C21C(F)(N(C)C#N)C3(C=CF)NC=O",
                    0.9254996853183114
                ],
                [
                    "COC=CC1(F)C2(F)C3C(F)(F)NC3(F)C(N(C)C=O)C(Cl)(NC#N)C12C=CF",
                    0.9254996853183114
                ],
                [
                    "COC=CC1(F)C(F)C2(Cl)NC3(F)C1C3(C=CF)C(F)(NC#N)C2(F)N(C)C=O",
                    0.9254996853183114
                ],
                [
                    "COC=CC1(F)C(Cl)C23C(F)NC2(F)C3(C=CF)C(F)(N(C)C#N)C1(F)NC=O",
                    0.9254996853183114
                ],
                [
                    "COC=CC1(Cl)C2(F)NC(F)C3C1(F)C3(C=CF)C(F)(N(C)C#N)C2(F)NC=O",
                    0.9254996853183114
                ],
                [
                    "COC=CC1(Cl)C2(F)NC(F)C3(C(C=CF)C13F)C(F)(N(C)C#N)C2(F)NC=O",
                    0.9254996853183114
                ],
                [
                    "COC=CC1(Cl)C2(F)NC(F)(NC#N)C3(C(F)C2(F)N(C)C=O)C(C=CF)C13F",
                    0.9254996853183114
                ],
                [
                    "COC=CC1(C=CF)C(N(C)C#N)C(F)(NC=O)C2(F)NC3(F)C1C3(F)C2(F)Cl",
                    0.9254996853183114
                ],
                [
                    "CNC1(N(C#N)C=O)C(F)C(F)(F)NC1(F)C1(C=COC)C2(F)C(Cl)C21C=CF",
                    0.9254996853183114
                ],
                [
                    "CNC1(F)C2(F)NC3(C=CF)C(C(F)(F)C2Cl)C3(C=COC)C1(F)N(C#N)C=O",
                    0.9254996853183114
                ],
                [
                    "CNC1(F)C2(F)NC(F)C3(C=COC)C(F)(C2F)C3(C=CF)C1(Cl)N(C#N)C=O",
                    0.9254996853183114
                ],
                [
                    "CNC1(F)C(N(C#N)C=O)C2C1(F)NC(F)(F)C1(C=COC)C(Cl)(C=CF)C21F",
                    0.9254996853183114
                ],
                [
                    "CNC1(F)C(N(C#N)C=O)C2(F)NC1(F)C(F)(Cl)C1C(F)(C=CF)C12C=COC",
                    0.9254996853183114
                ],
                [
                    "CNC1(F)C(N(C#N)C=O)C2(Cl)C1(F)NC(F)(F)C1(C=COC)C(C=CF)C21F",
                    0.9254996853183114
                ],
                [
                    "CNC1(F)C(N(C#N)C=O)C2(C=COC)C3C(F)(C=CF)NC1(Cl)C(F)(F)C32F",
                    0.9254996853183114
                ],
                [
                    "CNC1(F)C(Cl)(N(C#N)C=O)C(C=CF)C2(C=COC)C(F)C3(F)C2(F)NC13F",
                    0.9254996853183114
                ]
            ],
            "execution_time": 1013511.5730378628,
            "number_scoring_function_calls": 36228062,
            "metadata": {
                "top_1": 0.9254996853183114,
                "top_10": 0.9254996853183114,
                "top_100": 0.9254996853183133,
                "internal_similarity_max": 0.746031746031746,
                "internal_similarity_mean": 0.38121445319341124,
                "internal_similarity_histogram_density": [
                    [
                        0.1,
                        0.0,
                        0.8919999999999997,
                        5.356000000000002,
                        2.794000000000001,
                        0.7919999999999993,
                        0.05600000000000001,
                        0.010000000000000004,
                        0.0,
                        0.0
                    ]
                ],
                "internal_similarity_histogram_bins": [
                    [
                        0.0,
                        0.1,
                        0.2,
                        0.30000000000000004,
                        0.4,
                        0.5,
                        0.6000000000000001,
                        0.7000000000000001,
                        0.8,
                        0.9,
                        1.0
                    ]
                ]
            }
        },
        {
            "benchmark_name": "Zaleplon MPO",
            "score": 0.7916421684465048,
            "optimized_molecules": [
                [
                    "CCN(C(C)=O)c1cccc(-c2ccnc3c(C#CC=O)cnn23)c1",
                    0.803969143692053
                ],
                [
                    "CCN(C(C)=O)c1cccc(-c2ccnc3c(C#CPO)cnn23)c1",
                    0.793982078592347
                ],
                [
                    "CCN(C(C)=O)c1cccc(-c2ccnc3c(C#COP)cnn23)c1",
                    0.793982078592347
                ],
                [
                    "CCN(C(C)=O)c1cccc(-c2ccnc3c(C#CCF)cnn23)c1",
                    0.793982078592347
                ],
                [
                    "CCN(C(C)=O)c1cccc(-c2ccnc3c(C#CCCl)cnn23)c1",
                    0.793982078592347
                ],
                [
                    "CCN(C(C)=O)c1cccc(-c2ccnc3c(C#CCBr)cnn23)c1",
                    0.793982078592347
                ],
                [
                    "CCN(C(C)=O)c1cccc(-c2ccnc3c(C#CC=P)cnn23)c1",
                    0.793982078592347
                ],
                [
                    "C=PC#Cc1cnn2c(-c3cccc(N(CC)C(C)=O)c3)ccnc12",
                    0.793982078592347
                ],
                [
                    "CCN(C(C)=O)c1cccc(-c2ccnc3c(C#CC(O)F)cnn23)c1",
                    0.7935949136575051
                ],
                [
                    "CCN(C(C)=O)c1cccc(-c2ccnc3c(C#CC(O)Cl)cnn23)c1",
                    0.7935949136575051
                ],
                [
                    "CCN(C(C)=O)c1cccc(-c2ccnc3c(C#CC(O)Br)cnn23)c1",
                    0.7935949136575051
                ],
                [
                    "CCN(C(C)=O)c1cccc(-c2ccnc3c(C#CC(O)=P)cnn23)c1",
                    0.7935949136575051
                ],
                [
                    "CCN(C(C)=O)c1cccc(-c2ccnc3c(C#CC(=O)P)cnn23)c1",
                    0.7935949136575051
                ],
                [
                    "CCN(C(C)=O)c1cccc(-c2ccnc3c(C#CPC=O)cnn23)c1",
                    0.7885561648497321
                ],
                [
                    "CCN(C(C)=O)c1cccc(-c2ccnc3c(C#CP=CO)cnn23)c1",
                    0.7885561648497321
                ],
                [
                    "CCN(C(C)=O)c1cccc(-c2ccnc3c(C#CP4CO4)cnn23)c1",
                    0.7885561648497321
                ],
                [
                    "CCN(C(C)=O)c1cccc(-c2ccnc3c(C#COCF)cnn23)c1",
                    0.7885561648497321
                ],
                [
                    "CCN(C(C)=O)c1cccc(-c2ccnc3c(C#COCCl)cnn23)c1",
                    0.7885561648497321
                ],
                [
                    "CCN(C(C)=O)c1cccc(-c2ccnc3c(C#COCBr)cnn23)c1",
                    0.7885561648497321
                ],
                [
                    "CCN(C(C)=O)c1cccc(-c2ccnc3c(C#COC=P)cnn23)c1",
                    0.7885561648497321
                ],
                [
                    "CCN(C(C)=O)c1cccc(-c2ccnc3c(C#CCP=O)cnn23)c1",
                    0.7885561648497321
                ],
                [
                    "CCN(C(C)=O)c1cccc(-c2ccnc3c(C#CCOF)cnn23)c1",
                    0.7885561648497321
                ],
                [
                    "CCN(C(C)=O)c1cccc(-c2ccnc3c(C#CCOCl)cnn23)c1",
                    0.7885561648497321
                ],
                [
                    "CCN(C(C)=O)c1cccc(-c2ccnc3c(C#CCOBr)cnn23)c1",
                    0.7885561648497321
                ],
                [
                    "CCN(C(C)=O)c1cccc(-c2ccnc3c(C#CC=PO)cnn23)c1",
                    0.7885561648497321
                ],
                [
                    "CCN(C(C)=O)c1cccc(-c2ccnc3c(C#CC4OP4)cnn23)c1",
                    0.7885561648497321
                ],
                [
                    "C=POC#Cc1cnn2c(-c3cccc(N(CC)C(C)=O)c3)ccnc12",
                    0.7885561648497321
                ],
                [
                    "CCN(C(C)=O)c1cccc(-c2ccnc3c(C#S4=CC4=O)cnn23)c1",
                    0.7837367193130107
                ],
                [
                    "CCN(C(C)=O)c1cccc(-c2ccnc3c(C#S4=C=C4O)cnn23)c1",
                    0.7837367193130107
                ],
                [
                    "CCN(C(C)=O)c1cccc(-c2ccnc3c(C#S4(O)C#C4)cnn23)c1",
                    0.7837367193130107
                ],
                [
                    "CCN(C(C)=O)c1cccc(-c2ccnc3c(C#CC(O)=S)cnn23)c1",
                    0.7837367193130107
                ],
                [
                    "CCN(C(C)=O)c1cccc(-c2ccnc3c(C#CC(=O)S)cnn23)c1",
                    0.7837367193130107
                ],
                [
                    "C#S(=O)C#Cc1cnn2c(-c3cccc(N(CC)C(C)=O)c3)ccnc12",
                    0.7837367193130107
                ],
                [
                    "C#CS(=O)#Cc1cnn2c(-c3cccc(N(CC)C(C)=O)c3)ccnc12",
                    0.7837367193130107
                ],
                [
                    "CCN(C(C)=O)c1cccc(-c2ccnc3c(C#CP)cnn23)c1",
                    0.7803151211091254
                ],
                [
                    "CCN(C(C)=O)c1cccc(-c2ccnc3c(C#[SH]=C=C=O)cnn23)c1",
                    0.7787605628481891
                ],
                [
                    "CCN(C(C)=O)c1cccc(-c2ccnc3c(C#[SH]4C#CO4)cnn23)c1",
                    0.7787605628481891
                ],
                [
                    "CCN(C(C)=O)c1cccc(-c2ccnc3c(C#SC=C=O)cnn23)c1",
                    0.7787605628481891
                ],
                [
                    "CCN(C(C)=O)c1cccc(-c2ccnc3c(C#SC#CO)cnn23)c1",
                    0.7787605628481891
                ],
                [
                    "CCN(C(C)=O)c1cccc(-c2ccnc3c(C#S4=C5OC54)cnn23)c1",
                    0.7787605628481891
                ],
                [
                    "CCN(C(C)=O)c1cccc(-c2ccnc3c(C#S#CC=O)cnn23)c1",
                    0.7787605628481891
                ],
                [
                    "CCN(C(C)=O)c1cccc(-c2ccnc3c(C#C[SH]=C=O)cnn23)c1",
                    0.7787605628481891
                ],
                [
                    "CCN(C(C)=O)c1cccc(-c2ccnc3c(C#C[SH]4#CO4)cnn23)c1",
                    0.7787605628481891
                ],
                [
                    "CCN(C(C)=O)c1cccc(-c2ccnc3c(C#CSC=O)cnn23)c1",
                    0.7787605628481891
                ],
                [
                    "CCN(C(C)=O)c1cccc(-c2ccnc3c(C#CS4=CO4)cnn23)c1",
                    0.7787605628481891
                ],
                [
                    "CCN(C(C)=O)c1cccc(-c2ccnc3c(C#CS#CO)cnn23)c1",
                    0.7787605628481891
                ],
                [
                    "CCN(C(C)=O)c1cccc(-c2ccnc3c(C#COC=S)cnn23)c1",
                    0.7787605628481891
                ],
                [
                    "CCN(C(C)=O)c1cccc(-c2ccnc3c(C#COC#[SH])cnn23)c1",
                    0.7787605628481891
                ],
                [
                    "CCN(C(C)=O)c1cccc(-c2ccnc3c(C#CC=S=O)cnn23)c1",
                    0.7787605628481891
                ],
                [
                    "CCN(C(C)=O)c1cccc(-c2ccnc3c(C#CC4OS4)cnn23)c1",
                    0.7787605628481891
                ],
                [
                    "CCN(C(C)=O)c1cccc(-c2ccnc3c(C#CC4=[SH]O4)cnn23)c1",
                    0.7787605628481891
                ],
                [
                    "CCN(C(C)=O)c1cccc(-c2ccnc3c(C#CC#[SH]=O)cnn23)c1",
                    0.7787605628481891
                ],
                [
                    "CCN(C(C)=O)c1cccc(-c2ccnc3c(C#CC#SO)cnn23)c1",
                    0.7787605628481891
                ],
                [
                    "C#SOC#Cc1cnn2c(-c3cccc(N(CC)C(C)=O)c3)ccnc12",
                    0.7787605628481891
                ],
                [
                    "C#COS#Cc1cnn2c(-c3cccc(N(CC)C(C)=O)c3)ccnc12",
                    0.7787605628481891
                ],
                [
                    "C#Cc1cnn2c(-c3cccc(N(CC)C(=O)C(C)=O)c3)ccnc12",
                    0.7735006416506128
                ],
                [
                    "C#CC(=O)c1cnn2c(-c3cccc(N(CC)C(C)=O)c3)ccnc12",
                    0.7735006416506128
                ],
                [
                    "CCN(C(C)=O)c1cccc(-c2ccnc3c(C#CO)cnn23)c1",
                    0.7706218909970667
                ],
                [
                    "CC#Cc1cnn2c(-c3cccc(N(CC)C(C)=O)c3)ccnc12",
                    0.7706218909970667
                ],
                [
                    "CCN(C(C)=O)c1cccc(-c2ccnc3c(C=C=C=O)cnn23)c1",
                    0.7685894768121614
                ],
                [
                    "CCN(C(C)=O)c1cccc(-c2ccnc3c(C#[SH]=C=O)cnn23)c1",
                    0.7647591058705235
                ],
                [
                    "CCN(C(C)=O)c1cccc(-c2ccnc3c(C#[SH]4C#C4)cnn23)c1",
                    0.7647591058705235
                ],
                [
                    "CCN(C(C)=O)c1cccc(-c2ccnc3c(C#SC=O)cnn23)c1",
                    0.7647591058705235
                ],
                [
                    "CCN(C(C)=O)c1cccc(-c2ccnc3c(C#S4=CO4)cnn23)c1",
                    0.7647591058705235
                ],
                [
                    "CCN(C(C)=O)c1cccc(-c2ccnc3c(C#S4=C=C4)cnn23)c1",
                    0.7647591058705235
                ],
                [
                    "CCN(C(C)=O)c1cccc(-c2ccnc3c(C#S#CO)cnn23)c1",
                    0.7647591058705235
                ],
                [
                    "CCN(C(C)=O)c1cccc(-c2ccnc3c(C#C[SH]=O)cnn23)c1",
                    0.7647591058705235
                ],
                [
                    "CCN(C(C)=O)c1cccc(-c2ccnc3c(C#CSO)cnn23)c1",
                    0.7647591058705235
                ],
                [
                    "CCN(C(C)=O)c1cccc(-c2ccnc3c(C#COS)cnn23)c1",
                    0.7647591058705235
                ],
                [
                    "CCN(C(C)=O)c1cccc(-c2ccnc3c(C#COC)cnn23)c1",
                    0.7647591058705235
                ],
                [
                    "CCN(C(C)=O)c1cccc(-c2ccnc3c(C#CCO)cnn23)c1",
                    0.7647591058705235
                ],
                [
                    "CCN(C(C)=O)c1cccc(-c2ccnc3c(C#CC=S)cnn23)c1",
                    0.7647591058705235
                ],
                [
                    "CCN(C(C)=O)c1cccc(-c2ccnc3c(C#CC#[SH])cnn23)c1",
                    0.7647591058705235
                ],
                [
                    "C#SC#Cc1cnn2c(-c3cccc(N(CC)C(C)=O)c3)ccnc12",
                    0.7647591058705235
                ],
                [
                    "C#CS#Cc1cnn2c(-c3cccc(N(CC)C(C)=O)c3)ccnc12",
                    0.7647591058705235
                ],
                [
                    "CCN(C(C)=O)c1cccc(-c2ccnc3c(C(P)=C=O)cnn23)c1",
                    0.7638920623619182
                ],
                [
                    "CCN(C(C)=O)c1cccc(-c2ccnc3c(C(O)C#P)cnn23)c1",
                    0.7638920623619182
                ],
                [
                    "CCN(C(C)=O)c1cccc(-c2ccnc3c(C(O)=C=P)cnn23)c1",
                    0.7638920623619182
                ],
                [
                    "C=C=C(F)c1cnn2c(-c3cccc(N(CC)C(C)=O)c3)ccnc12",
                    0.7638920623619182
                ],
                [
                    "C=C=C(Cl)c1cnn2c(-c3cccc(N(CC)C(C)=O)c3)ccnc12",
                    0.7638920623619182
                ],
                [
                    "C=C=C(Br)c1cnn2c(-c3cccc(N(CC)C(C)=O)c3)ccnc12",
                    0.7638920623619182
                ],
                [
                    "C#Cc1cnn2c(-c3cccc(N(CC)C(=O)C(C)=P)c3)ccnc12",
                    0.7638920623619182
                ],
                [
                    "C#CC(F)c1cnn2c(-c3cccc(N(CC)C(C)=O)c3)ccnc12",
                    0.7638920623619182
                ],
                [
                    "C#CC(Cl)c1cnn2c(-c3cccc(N(CC)C(C)=O)c3)ccnc12",
                    0.7638920623619182
                ],
                [
                    "C#CC(Br)c1cnn2c(-c3cccc(N(CC)C(C)=O)c3)ccnc12",
                    0.7638920623619182
                ],
                [
                    "C#CC(=P)c1cnn2c(-c3cccc(N(CC)C(C)=O)c3)ccnc12",
                    0.7638920623619182
                ],
                [
                    "C#CC(O)(F)c1cnn2c(-c3cccc(N(CC)C(C)=O)c3)ccnc12",
                    0.7637706865074504
                ],
                [
                    "C#CC(O)(Cl)c1cnn2c(-c3cccc(N(CC)C(C)=O)c3)ccnc12",
                    0.7637706865074504
                ],
                [
                    "C#CC(O)(Br)c1cnn2c(-c3cccc(N(CC)C(C)=O)c3)ccnc12",
                    0.7637706865074504
                ],
                [
                    "CCN(C(C)=O)c1cccc(-c2ccnc3c4c(=O)c(cn23)C4)c1",
                    0.7637626158259734
                ],
                [
                    "CCN(C(C)=O)c1cccc(-c2ccnc3c(C4=C=C4O)cnn23)c1",
                    0.7618176313578489
                ],
                [
                    "CCN(C(C)=O)c1cccc(-c2ccnc3c(C45C=C4O5)cnn23)c1",
                    0.7618176313578489
                ],
                [
                    "CCN(C(C)=O)c1cccc(-c2ccnc3c(C4(O)C#C4)cnn23)c1",
                    0.7618176313578489
                ],
                [
                    "CCN(C(C)=O)c1cccc(-c2ccnc3c(-c4cc4=O)cnn23)c1",
                    0.7618176313578489
                ],
                [
                    "C#Cc1cnn2c(-c3cccc(N(CC(C)=O)C(C)=O)c3)ccnc12",
                    0.7618176313578489
                ],
                [
                    "C=S(F)#Cc1cnn2c(-c3cccc(N(CC)C(C)=O)c3)ccnc12",
                    0.7602775038850339
                ],
                [
                    "C=S(Cl)#Cc1cnn2c(-c3cccc(N(CC)C(C)=O)c3)ccnc12",
                    0.7602775038850339
                ],
                [
                    "C=S(Br)#Cc1cnn2c(-c3cccc(N(CC)C(C)=O)c3)ccnc12",
                    0.7602775038850339
                ],
                [
                    "CCN(C(C)=O)c1cccc(-c2ccnc3c(CC#CBr)cnn23)c1",
                    0.7590419049928974
                ],
                [
                    "CCC#Cc1cnn2c(-c3cccc(N(CF)C(C)=O)c3)ccnc12",
                    0.7590419049928974
                ]
            ],
            "execution_time": 1013741.8129107952,
            "number_scoring_function_calls": 42820241,
            "metadata": {
                "top_1": 0.803969143692053,
                "top_10": 0.7949033521153492,
                "top_100": 0.7760540095321123,
                "internal_similarity_max": 0.864406779661017,
                "internal_similarity_mean": 0.6721906051070045,
                "internal_similarity_histogram_density": [
                    [
                        0.1,
                        0.0,
                        0.0,
                        0.0,
                        0.08200000000000002,
                        0.5359999999999996,
                        5.670000000000002,
                        3.3080000000000007,
                        0.30400000000000005,
                        0.0
                    ]
                ],
                "internal_similarity_histogram_bins": [
                    [
                        0.0,
                        0.1,
                        0.2,
                        0.30000000000000004,
                        0.4,
                        0.5,
                        0.6000000000000001,
                        0.7000000000000001,
                        0.8,
                        0.9,
                        1.0
                    ]
                ]
            }
        },
        {
            "benchmark_name": "Valsartan SMARTS",
            "score": 0.9984485178632717,
            "optimized_molecules": [
                [
                    "Cc1cc(C=O)ccc1-c1ccc(C(=O)N2C(=O)C2N2SC2O)cc1",
                    0.9989969478692968
                ],
                [
                    "Cc1ccc(-c2ccc(C(=O)N3C(=O)C3N3SC3O)c(C=O)c2)cc1",
                    0.9989969478692967
                ],
                [
                    "Cc1cc(C(=O)N2C(=O)C2N2SC2O)ccc1-c1ccc(C=O)cc1",
                    0.9989969478692967
                ],
                [
                    "Cc1cc(-c2ccc(C=O)cc2)ccc1C(=O)N1C(=O)C1N1SC1O",
                    0.9989969478692967
                ],
                [
                    "Cc1cc(-c2ccc(C(=O)N3C(=O)C3N3SC3O)cc2)ccc1C=O",
                    0.9989969478692967
                ],
                [
                    "O=C1CN1C(=O)c1ccc(-c2cccc(C(=O)N(P)C(O)(F)P)c2)cc1",
                    0.9978897297146934
                ],
                [
                    "O=CN(C(=O)c1ccc(-c2cc3cc-3c2)cc1S)C1NC1(F)C=O",
                    0.9978844938543225
                ],
                [
                    "O=CN(C(=O)c1ccc(-c2cc3cc-3c2)c(S)c1)C1NC1(F)C=O",
                    0.9978844938543225
                ],
                [
                    "O=CN(C(=O)c1ccc(-c2c3cccc2-3)cc1S)C1NC1(F)C=O",
                    0.9978844938543225
                ],
                [
                    "O=CN(C(=O)c1ccc(-c2c3cccc2-3)c(S)c1)C1NC1(F)C=O",
                    0.9978844938543225
                ],
                [
                    "O=CC1NC1(F)N(C=O)C(=O)c1ccc(-c2cc3cc-3c2)cc1S",
                    0.9978844938543225
                ],
                [
                    "O=CC1NC1(F)N(C=O)C(=O)c1ccc(-c2cc3cc-3c2)c(S)c1",
                    0.9978844938543225
                ],
                [
                    "O=CC1NC1(F)N(C=O)C(=O)c1ccc(-c2c3cccc2-3)cc1S",
                    0.9978844938543225
                ],
                [
                    "O=CC1NC1(F)N(C=O)C(=O)c1ccc(-c2c3cccc2-3)c(S)c1",
                    0.9978844938543225
                ],
                [
                    "O=CN(C(=O)c1ccc(-c2cc3cc-3c2)cc1S)C1(C=O)NC1F",
                    0.9978844938543224
                ],
                [
                    "O=CN(C(=O)c1ccc(-c2cc3cc-3c2)c(S)c1)C1(C=O)NC1F",
                    0.9978844938543224
                ],
                [
                    "Cc1ccccc1-c1ccc(C(=O)N(C=O)C2C(O)N2S)c(F)c1C=O",
                    0.9978690930941848
                ],
                [
                    "Cc1ccccc1-c1cc(F)c(C(=O)N(C=O)C2C(O)N2S)cc1C=O",
                    0.9978690930941848
                ],
                [
                    "Cc1ccccc1-c1c(F)cc(C(=O)N(C=O)C2C(O)N2S)cc1C=O",
                    0.9978690930941848
                ],
                [
                    "Cc1cccc(-c2ccc(C(=O)N(C=O)C3C(O)N3S)cc2C=O)c1F",
                    0.9978690930941848
                ],
                [
                    "Cc1cccc(-c2ccc(C(=O)N(C=O)C3C(O)N3S)c(F)c2C=O)c1",
                    0.9978690930941848
                ],
                [
                    "Cc1cccc(-c2ccc(C(=O)N(C=O)C3C(O)N3S)c(F)c2)c1C=O",
                    0.9978690930941848
                ],
                [
                    "Cc1cccc(-c2cc(F)c(C(=O)N(C=O)C3C(O)N3S)cc2C=O)c1",
                    0.9978690930941848
                ],
                [
                    "Cc1cccc(-c2c(F)cc(C(=O)N(C=O)C3C(O)N3S)cc2C=O)c1",
                    0.9978690930941848
                ],
                [
                    "Cc1ccc(F)cc1-c1ccc(C(=O)N(C=O)C2C(O)N2S)cc1C=O",
                    0.9978690930941848
                ],
                [
                    "Cc1ccc(F)c(-c2ccc(C(=O)N(C=O)C3C(O)N3S)cc2C=O)c1",
                    0.9978690930941848
                ],
                [
                    "Cc1ccc(-c2ccc(C(=O)N(C=O)C3C(O)N3S)cc2F)cc1C=O",
                    0.9978690930941848
                ],
                [
                    "Cc1ccc(-c2ccc(C(=O)N(C=O)C3C(O)N3S)cc2C=O)c(F)c1",
                    0.9978690930941848
                ],
                [
                    "Cc1ccc(-c2ccc(C(=O)N(C=O)C3C(O)N3S)c(F)c2)cc1C=O",
                    0.9978690930941848
                ],
                [
                    "Cc1ccc(-c2ccc(C(=O)N(C=O)C3C(O)N3S)c(F)c2)c(C=O)c1",
                    0.9978690930941848
                ],
                [
                    "Cc1cc(F)ccc1-c1ccc(C(=O)N(C=O)C2C(O)N2S)cc1C=O",
                    0.9978690930941848
                ],
                [
                    "Cc1cc(-c2ccc(C(=O)N(C=O)C3C(O)N3S)cc2C=O)ccc1F",
                    0.9978690930941848
                ],
                [
                    "Cc1c(F)cccc1-c1ccc(C(=O)N(C=O)C2C(O)N2S)cc1C=O",
                    0.9978690930941848
                ],
                [
                    "Cc1cccc(C=O)c1-c1ccc(C(=O)N(C=O)C2C(O)N2S)cc1F",
                    0.9978690930941847
                ],
                [
                    "Cc1cccc(C=O)c1-c1ccc(C(=O)N(C=O)C2C(O)N2S)c(F)c1",
                    0.9978690930941847
                ],
                [
                    "Cc1ccc(C=O)cc1-c1ccc(C(=O)N(C=O)C2C(O)N2S)cc1F",
                    0.9978690930941847
                ],
                [
                    "Cc1ccc(C=O)cc1-c1ccc(C(=O)N(C=O)C2C(O)N2S)c(F)c1",
                    0.9978690930941847
                ],
                [
                    "Cc1cc(C=O)ccc1-c1ccc(C(=O)N(C=O)C2C(O)N2S)c(F)c1",
                    0.9978690930941847
                ],
                [
                    "Cc1cc(C=O)cc(-c2ccc(C(=O)N(C=O)C3C(O)N3S)cc2F)c1",
                    0.9978690930941847
                ],
                [
                    "Cc1cc(C=O)cc(-c2ccc(C(=O)N(C=O)C3C(O)N3S)c(F)c2)c1",
                    0.9978690930941847
                ],
                [
                    "Cc1cc(C(=O)N(C=O)C2C(O)N2S)ccc1-c1cccc(C=O)c1F",
                    0.9978690930941847
                ],
                [
                    "Cc1cc(C(=O)N(C=O)C2C(O)N2S)ccc1-c1ccc(F)c(C=O)c1",
                    0.9978690930941847
                ],
                [
                    "Cc1cc(C(=O)N(C=O)C2C(O)N2S)ccc1-c1cc(C=O)ccc1F",
                    0.9978690930941847
                ],
                [
                    "Cc1cc(C(=O)N(C=O)C2C(O)N2S)cc(C=O)c1-c1ccccc1F",
                    0.9978690930941847
                ],
                [
                    "Cc1cc(C(=O)N(C=O)C2C(O)N2S)c(F)cc1-c1cccc(C=O)c1",
                    0.9978690930941847
                ],
                [
                    "Cc1cc(-c2ccccc2F)c(C=O)cc1C(=O)N(C=O)C1C(O)N1S",
                    0.9978690930941847
                ],
                [
                    "Cc1cc(-c2cccc(F)c2)c(C=O)cc1C(=O)N(C=O)C1C(O)N1S",
                    0.9978690930941847
                ],
                [
                    "Cc1cc(-c2cccc(C=O)c2)c(F)cc1C(=O)N(C=O)C1C(O)N1S",
                    0.9978690930941847
                ],
                [
                    "Cc1cc(-c2ccc(F)c(C=O)c2)ccc1C(=O)N(C=O)C1C(O)N1S",
                    0.9978690930941847
                ],
                [
                    "Cc1cc(-c2cc(F)cc(C=O)c2)ccc1C(=O)N(C=O)C1C(O)N1S",
                    0.9978690930941847
                ],
                [
                    "Cc1c(C=O)cccc1-c1ccc(C(=O)N(C=O)C2C(O)N2S)cc1F",
                    0.9978690930941847
                ],
                [
                    "Cc1c(C=O)cccc1-c1ccc(C(=O)N(C=O)C2C(O)N2S)c(F)c1",
                    0.9978690930941847
                ],
                [
                    "Cc1c(C(=O)N(C=O)C2C(O)N2S)ccc(-c2ccccc2F)c1C=O",
                    0.9978690930941847
                ],
                [
                    "Cc1c(C(=O)N(C=O)C2C(O)N2S)ccc(-c2cccc(F)c2)c1C=O",
                    0.9978690930941847
                ],
                [
                    "Cc1c(C(=O)N(C=O)C2C(O)N2S)ccc(-c2cccc(C=O)c2)c1F",
                    0.9978690930941847
                ],
                [
                    "Cc1c(-c2cccc(C=O)c2)ccc(C(=O)N(C=O)C2C(O)N2S)c1F",
                    0.9978690930941847
                ],
                [
                    "Cc1cc2cc(c1-c1ccccc1)C(=O)C1NC1(S)N(C=O)C2=O",
                    0.9978261312916639
                ],
                [
                    "Cc1cc2c(cc1-c1ccccc1)C(=O)C1NC1(S)N(C=O)C2=O",
                    0.9978261312916639
                ],
                [
                    "Cc1cc(C(=O)N2C(=O)C3NC32S)cc(C=O)c1-c1ccccc1",
                    0.9978261312916639
                ],
                [
                    "Cc1cc(C(=O)N2C(=O)C3NC32S)c(C=O)cc1-c1ccccc1",
                    0.9978261312916639
                ],
                [
                    "Cc1cc(C(=O)N2C(=O)C3(S)NC23)cc(C=O)c1-c1ccccc1",
                    0.9978261312916639
                ],
                [
                    "Cc1cc(C(=O)N2C(=O)C3(S)NC23)c(C=O)cc1-c1ccccc1",
                    0.9978261312916639
                ],
                [
                    "Cc1c2ccc(-c3ccccc3)c1C(=O)C1NC1(S)N(C=O)C2=O",
                    0.9978261312916639
                ],
                [
                    "Cc1c(C(=O)N2C(=O)C3NC32S)ccc(-c2ccccc2)c1C=O",
                    0.9978261312916639
                ],
                [
                    "Cc1c(C(=O)N2C(=O)C3(S)NC23)ccc(-c2ccccc2)c1C=O",
                    0.9978261312916639
                ],
                [
                    "Cc1c(-c2ccccc2)ccc2c1C(=O)C1NC1(S)N(C=O)C2=O",
                    0.9978261312916639
                ],
                [
                    "Cc1c(-c2ccccc2)ccc(C(=O)N2C(=O)C3NC32S)c1C=O",
                    0.9978261312916639
                ],
                [
                    "Cc1cc2cc(c1-c1ccccc1)C(=O)N(C1NC1(S)C=O)C2=O",
                    0.9978261312916638
                ],
                [
                    "Cc1cc2cc(c1-c1ccccc1)C(=O)N(C1(S)NC1C=O)C2=O",
                    0.9978261312916638
                ],
                [
                    "Cc1cc2cc(c1-c1ccccc1)C(=O)C1(S)NC1N(C=O)C2=O",
                    0.9978261312916638
                ],
                [
                    "Cc1cc2c(cc1-c1ccccc1)C(=O)N(C1NC1(S)C=O)C2=O",
                    0.9978261312916638
                ],
                [
                    "Cc1cc2c(cc1-c1ccccc1)C(=O)N(C1(S)NC1C=O)C2=O",
                    0.9978261312916638
                ],
                [
                    "Cc1cc2c(cc1-c1ccccc1)C(=O)N(C1(C=O)NC1S)C2=O",
                    0.9978261312916638
                ],
                [
                    "Cc1cc2c(cc1-c1ccccc1)C(=O)C1(S)NC1N(C=O)C2=O",
                    0.9978261312916638
                ],
                [
                    "Cc1cc2c(cc1-c1ccccc1)C(=O)C1(NC1S)N(C=O)C2=O",
                    0.9978261312916638
                ],
                [
                    "Cc1cc(-c2ccccc2)cc2c1C(=O)N(C=O)C1NC1(S)C2=O",
                    0.9978261312916638
                ],
                [
                    "Cc1cc(-c2ccccc2)cc2c1C(=O)N(C=O)C1(S)NC1C2=O",
                    0.9978261312916638
                ],
                [
                    "Cc1cc(-c2ccccc2)cc2c1C(=O)N(C=O)C1(NC1S)C2=O",
                    0.9978261312916638
                ],
                [
                    "Cc1cc(-c2ccccc2)cc2c1C(=O)N(C1NC1(S)C=O)C2=O",
                    0.9978261312916638
                ],
                [
                    "Cc1cc(-c2ccccc2)cc2c1C(=O)N(C1(S)NC1C=O)C2=O",
                    0.9978261312916638
                ],
                [
                    "Cc1cc(-c2ccccc2)cc2c1C(=O)N(C1(C=O)NC1S)C2=O",
                    0.9978261312916638
                ],
                [
                    "Cc1cc(-c2ccccc2)cc(C=O)c1C(=O)N1C(=O)C2NC21S",
                    0.9978261312916638
                ],
                [
                    "Cc1cc(-c2ccccc2)cc(C=O)c1C(=O)N1C(=O)C2(S)NC12",
                    0.9978261312916638
                ],
                [
                    "Cc1cc(-c2ccccc2)c2cc1C(=O)N(C=O)C1(S)NC1C2=O",
                    0.9978261312916638
                ],
                [
                    "Cc1cc(-c2ccccc2)c2cc1C(=O)N(C1NC1(S)C=O)C2=O",
                    0.9978261312916638
                ],
                [
                    "Cc1cc(-c2ccccc2)c2cc1C(=O)N(C1(S)NC1C=O)C2=O",
                    0.9978261312916638
                ],
                [
                    "Cc1cc(-c2ccccc2)c(C=O)cc1C(=O)N1C(=O)C2NC21S",
                    0.9978261312916638
                ],
                [
                    "Cc1cc(-c2ccccc2)c(C=O)cc1C(=O)N1C(=O)C2(S)NC12",
                    0.9978261312916638
                ],
                [
                    "Cc1c2ccc(-c3ccccc3)c1C(=O)N(C1NC1(S)C=O)C2=O",
                    0.9978261312916638
                ],
                [
                    "Cc1c2ccc(-c3ccccc3)c1C(=O)N(C1(S)NC1C=O)C2=O",
                    0.9978261312916638
                ],
                [
                    "Cc1c2ccc(-c3ccccc3)c1C(=O)N(C1(C=O)NC1S)C2=O",
                    0.9978261312916638
                ],
                [
                    "Cc1c2ccc(-c3ccccc3)c1C(=O)C1(S)NC1N(C=O)C2=O",
                    0.9978261312916638
                ],
                [
                    "Cc1c(-c2ccccc2)ccc2c1C(=O)N(C1NC1(S)C=O)C2=O",
                    0.9978261312916638
                ],
                [
                    "Cc1c(-c2ccccc2)ccc2c1C(=O)N(C1(S)NC1C=O)C2=O",
                    0.9978261312916638
                ],
                [
                    "Cc1c(-c2ccccc2)ccc2c1C(=O)N(C1(C=O)NC1S)C2=O",
                    0.9978261312916638
                ],
                [
                    "Cc1c(-c2ccccc2)ccc2c1C(=O)C1(S)NC1N(C=O)C2=O",
                    0.9978261312916638
                ],
                [
                    "Cc1c(-c2ccccc2)ccc2c1C(=O)C1(NC1S)N(C=O)C2=O",
                    0.9978261312916638
                ],
                [
                    "Cc1c(-c2ccccc2)ccc(C(=O)N2C(=O)C3(S)NC23)c1C=O",
                    0.9978261312916638
                ],
                [
                    "O=C1c2ccc(cc2)-c2ccc(cc2)C(O)N1C(=O)C1N2C(=O)[SH]12",
                    0.9977870435249415
                ],
                [
                    "Cc1ccc2cc1-c1ccc(cc1)C(=O)N(C=O)C(O)C1SN1C2=O",
                    0.9977684381205768
                ]
            ],
            "execution_time": 1013904.0750672817,
            "number_scoring_function_calls": 44439868,
            "metadata": {
                "top_1": 0.9989969478692968,
                "top_10": 0.9984412444478468,
                "top_100": 0.9979073612726715,
                "internal_similarity_max": 0.9302325581395349,
                "internal_similarity_mean": 0.3142581325035877,
                "internal_similarity_histogram_density": [
                    [
                        0.104,
                        2.342,
                        3.8739999999999983,
                        1.0520000000000003,
                        0.7600000000000002,
                        1.0259999999999991,
                        0.6320000000000002,
                        0.17000000000000004,
                        0.024000000000000004,
                        0.016000000000000004
                    ]
                ],
                "internal_similarity_histogram_bins": [
                    [
                        0.0,
                        0.1,
                        0.2,
                        0.30000000000000004,
                        0.4,
                        0.5,
                        0.6000000000000001,
                        0.7000000000000001,
                        0.8,
                        0.9,
                        1.0
                    ]
                ]
            }
        },
        {
            "benchmark_name": "Scaffold Hop",
            "score": 0.9992111012217809,
            "optimized_molecules": [
                [
                    "COc1cc2ncnc(Nc3ccc4ncoc4c3)c2cc1OCC(Br)C(C)Br",
                    0.9992111012217817
                ],
                [
                    "COc1cc2ncnc(Nc3ccc4ncoc4c3)c2cc1OC(Br)C(Cl)C(C)Cl",
                    0.9992111012217817
                ],
                [
                    "CCOc1cc2ncnc(Nc3ccc4ncoc4c3)c2cc1OCC(C)C(C)C",
                    0.9992111012217817
                ],
                [
                    "CCOc1cc2ncnc(Nc3ccc4ncoc4c3)c2cc1OCC(Br)CC",
                    0.9992111012217817
                ],
                [
                    "CCOc1cc2ncnc(Nc3ccc4ncoc4c3)c2cc1OCC(Br)C(C)C",
                    0.9992111012217817
                ],
                [
                    "CCOc1cc2ncnc(Nc3ccc4ncoc4c3)c2cc1OC(Br)CC(C)Br",
                    0.9992111012217817
                ],
                [
                    "CCOc1cc2ncnc(Nc3ccc4ncoc4c3)c2cc1OC(Br)C(C)CC",
                    0.9992111012217817
                ],
                [
                    "CCOc1cc2ncnc(Nc3ccc4ncoc4c3)c2cc1OC(Br)C(C)C(C)Cl",
                    0.9992111012217817
                ],
                [
                    "CCOc1cc2ncnc(Nc3ccc4ncoc4c3)c2cc1OC(Br)C(Br)CC",
                    0.9992111012217817
                ],
                [
                    "CCCOc1cc2ncnc(Nc3ccc4ncoc4c3)c2cc1OC(Br)CC(C)Cl",
                    0.9992111012217817
                ],
                [
                    "CCCOc1cc2ncnc(Nc3ccc4ncoc4c3)c2cc1OC(Br)C(Cl)CC",
                    0.9992111012217817
                ],
                [
                    "CCCCOc1cc2c(Nc3ccc4ncoc4c3)ncnc2cc1OCCl",
                    0.9992111012217817
                ],
                [
                    "CCCCOc1cc2c(Nc3ccc4ncoc4c3)ncnc2cc1OCCCl",
                    0.9992111012217817
                ],
                [
                    "CCCCOc1cc2c(Nc3ccc4ncoc4c3)ncnc2cc1OCBr",
                    0.9992111012217817
                ],
                [
                    "CCCCOc1cc2c(Nc3ccc4ncoc4c3)ncnc2cc1OC(Cl)Cl",
                    0.9992111012217817
                ],
                [
                    "CCCCOc1cc2c(Nc3ccc4ncoc4c3)ncnc2cc1OC(Cl)CBr",
                    0.9992111012217817
                ],
                [
                    "CCCCOc1cc2c(Nc3ccc4ncoc4c3)ncnc2cc1OC(Cl)C(C)Br",
                    0.9992111012217817
                ],
                [
                    "CCCC(Cl)Oc1cc2c(Nc3ccc4ncoc4c3)ncnc2cc1OC=CBr",
                    0.9992111012217817
                ],
                [
                    "CCCC(Cl)Oc1cc2c(Nc3ccc4ncoc4c3)ncnc2cc1OBr",
                    0.9992111012217817
                ],
                [
                    "CCCC(Cl)Oc1cc2c(Nc3c#cc4ncoc4c3)ncnc2cc1OBr",
                    0.9992111012217817
                ],
                [
                    "CCCC(C)(CCl)Oc1cc2c(Nc3ccc4ncoc4c3)ncnc2cc1OC(Br)CC",
                    0.9992111012217817
                ],
                [
                    "CCCC(C)(C)Oc1cc2c(Nc3ccc4ncoc4c3)ncnc2cc1OC(Br)(Br)CCC",
                    0.9992111012217817
                ],
                [
                    "CCCC(C)(C)Oc1cc2c(Nc3ccc4ncoc4c3)ncnc2cc1OC",
                    0.9992111012217817
                ],
                [
                    "CCCC(Br)Oc1cc2c(Nc3ccc4ncoc4c3)ncnc2cc1OC(Cl)=C(Br)CC",
                    0.9992111012217817
                ],
                [
                    "CCC=C(Cl)Oc1cc2ncnc(Nc3ccc4ncoc4c3)c2cc1OCCCC",
                    0.9992111012217817
                ],
                [
                    "CCC(Cl)Oc1cc2ncnc(Nc3ccc4ncoc4c3)c2cc1OCC(Br)C(C)Br",
                    0.9992111012217817
                ],
                [
                    "CCC(Cl)Oc1cc2ncnc(Nc3ccc4ncoc4c3)c2cc1OC(Br)C(C)C(C)Cl",
                    0.9992111012217817
                ],
                [
                    "CCC(Cl)COc1cc2c(Nc3ccc4ncoc4c3)ncnc2cc1OC(C)C(Cl)Br",
                    0.9992111012217817
                ],
                [
                    "CCC(Cl)COc1cc2c(Nc3ccc4ncoc4c3)ncnc2cc1OC(C)(C)C(Cl)Br",
                    0.9992111012217817
                ],
                [
                    "CCC(Cl)COc1cc2c(Nc3ccc4ncoc4c3)ncnc2cc1OC(C)(C)C(Cl)(Br)Br",
                    0.9992111012217817
                ],
                [
                    "CCC(Cl)COc1cc2c(Nc3ccc4ncoc4c3)ncnc2cc1OC(C(Cl)Cl)C(Cl)Br",
                    0.9992111012217817
                ],
                [
                    "CCC(Cl)COc1cc2c(Nc3ccc4ncoc4c3)ncnc2cc1OC(C(Cl)Br)C(Cl)(Cl)Br",
                    0.9992111012217817
                ],
                [
                    "CCC(Cl)C(Cl)Oc1cc2c(Nc3ccc4ncoc4c3)ncnc2cc1OCCBr",
                    0.9992111012217817
                ],
                [
                    "CCC(Cl)C(Cl)Oc1cc2c(Nc3ccc4ncoc4c3)ncnc2cc1OC(Br)CBr",
                    0.9992111012217817
                ],
                [
                    "CCC(Cl)C(Cl)Oc1cc2c(Nc3ccc4ncoc4c3)ncnc2cc1OC",
                    0.9992111012217817
                ],
                [
                    "CCC(Cl)C(Br)Oc1cc2c(Nc3ccc4ncoc4c3)ncnc2cc1OC(C)Br",
                    0.9992111012217817
                ],
                [
                    "CCC(Cl)C(Br)Oc1cc2c(Nc3ccc4ncoc4c3)ncnc2cc1OC(C)=CCl",
                    0.9992111012217817
                ],
                [
                    "CCC(Cl)C(Br)Oc1cc2c(Nc3ccc4ncoc4c3)ncnc2cc1OC(C)(Br)CC",
                    0.9992111012217817
                ],
                [
                    "CCC(Cl)C(Br)Oc1cc2c(Nc3c#cc4ncoc4c3)ncnc2cc1OBr",
                    0.9992111012217817
                ],
                [
                    "CCC(Cl)(Br)Oc1cc2ncnc(Nc3ccc4ncoc4c3)c2cc1OCCC(C)Cl",
                    0.9992111012217817
                ],
                [
                    "CCC(Cl)(Br)Oc1cc2ncnc(Nc3ccc4ncoc4c3)c2cc1OC(Br)C(C)C(C)Cl",
                    0.9992111012217817
                ],
                [
                    "CCC(C)C(Cl)Oc1cc2c(Nc3ccc4ncoc4c3)ncnc2cc1OC",
                    0.9992111012217817
                ],
                [
                    "CCC(C)C(Br)Oc1cc2c(Nc3ccc4ncoc4c3)ncnc2cc1OC(C)Br",
                    0.9992111012217817
                ],
                [
                    "CCC(Br)Oc1cc2ncnc(Nc3ccc4ncoc4c3)c2cc1OCC(C)C(C)Cl",
                    0.9992111012217817
                ],
                [
                    "CCC(Br)Oc1cc2ncnc(Nc3ccc4ncoc4c3)c2cc1OC(Br)CC(C)Br",
                    0.9992111012217817
                ],
                [
                    "CCC(Br)COc1cc2c(Nc3ccc4ncoc4c3)ncnc2cc1OCCl",
                    0.9992111012217817
                ],
                [
                    "CCC(Br)COc1cc2c(Nc3ccc4ncoc4c3)ncnc2cc1OCC(C)Br",
                    0.9992111012217817
                ],
                [
                    "CCC(Br)COc1cc2c(Nc3ccc4ncoc4c3)ncnc2cc1OC(Cl)CC",
                    0.9992111012217817
                ],
                [
                    "CCC(Br)C(Cl)Oc1cc2c(Nc3c#cc4ncoc4c3)ncnc2cc1OBr",
                    0.9992111012217817
                ],
                [
                    "CCC(Br)C(Br)Oc1cc2c(Nc3ccc4ncoc4c3)ncnc2cc1OCCl",
                    0.9992111012217817
                ],
                [
                    "CC=C(C)Oc1cc2ncnc(Nc3ccc4ncoc4c3)c2cc1OCCCC",
                    0.9992111012217817
                ],
                [
                    "CC1(Oc2cc3c(Nc4ccc5ncoc5c4)ncnc3cc2OC(Cl)Br)CCC1",
                    0.9992111012217817
                ],
                [
                    "CC(Cl)Oc1cc2ncnc(Nc3ccc4ncoc4c3)c2cc1OCC(C)C(C)Cl",
                    0.9992111012217817
                ],
                [
                    "CC(Cl)Oc1cc2ncnc(Nc3ccc4ncoc4c3)c2cc1OCC(Br)C(C)C",
                    0.9992111012217817
                ],
                [
                    "CC(Cl)Oc1cc2ncnc(Nc3ccc4ncoc4c3)c2cc1OCC(Br)C(C)Br",
                    0.9992111012217817
                ],
                [
                    "CC(Cl)Oc1cc2ncnc(Nc3ccc4ncoc4c3)c2cc1OC(Br)C(Br)C(C)Br",
                    0.9992111012217817
                ],
                [
                    "CC(Cl)COc1cc2ncnc(Nc3ccc4ncoc4c3)c2cc1OCC(Br)C(C)Cl",
                    0.9992111012217817
                ],
                [
                    "CC(Cl)CCOc1cc2c(Nc3ccc4ncoc4c3)ncnc2cc1OCBr",
                    0.9992111012217817
                ],
                [
                    "CC(Cl)CCOc1cc2c(Nc3ccc4ncoc4c3)ncnc2cc1OC(C)CBr",
                    0.9992111012217817
                ],
                [
                    "CC(Cl)CCOc1cc2c(Nc3ccc4ncoc4c3)ncnc2cc1OC(C)Br",
                    0.9992111012217817
                ],
                [
                    "CC(Cl)CCOc1cc2c(Nc3ccc4ncoc4c3)ncnc2cc1OC(Br)CBr",
                    0.9992111012217817
                ],
                [
                    "CC(Cl)CC(Br)Oc1cc2c(Nc3ccc4ncoc4c3)ncnc2cc1OC(Cl)Br",
                    0.9992111012217817
                ],
                [
                    "CC(Cl)CC(Br)Oc1cc2c(Nc3ccc4ncoc4c3)ncnc2cc1OC(C)Cl",
                    0.9992111012217817
                ],
                [
                    "CC(Cl)CC(Br)Oc1cc2c(Nc3ccc4ncoc4c3)ncnc2cc1OC(C)Br",
                    0.9992111012217817
                ],
                [
                    "CC(Cl)CC(Br)Oc1cc2c(Nc3ccc4ncoc4c3)ncnc2cc1OC(Br)Br",
                    0.9992111012217817
                ],
                [
                    "CC(Cl)C(Cl)COc1cc2c(Nc3ccc4ncoc4c3)ncnc2cc1OCCBr",
                    0.9992111012217817
                ],
                [
                    "CC(Cl)C(Cl)COc1cc2c(Nc3ccc4ncoc4c3)ncnc2cc1OC(CCl)C(Cl)Br",
                    0.9992111012217817
                ],
                [
                    "CC(Cl)C(Cl)COc1cc2c(Nc3ccc4ncoc4c3)ncnc2cc1OC(C)(C)Br",
                    0.9992111012217817
                ],
                [
                    "CC(Cl)C(Cl)COc1cc2c(Nc3ccc4ncoc4c3)ncnc2cc1OC(Br)CBr",
                    0.9992111012217817
                ],
                [
                    "CC(Cl)C(Br)COc1cc2c(Nc3ccc4ncoc4c3)ncnc2cc1OC(Cl)CBr",
                    0.9992111012217817
                ],
                [
                    "CC(Cl)C(Br)COc1cc2c(Nc3ccc4ncoc4c3)ncnc2cc1OC(Cl)=CBr",
                    0.9992111012217817
                ],
                [
                    "CC(Cl)C(Br)COc1cc2c(Nc3ccc4ncoc4c3)ncnc2cc1OC(C)(Cl)Cl",
                    0.9992111012217817
                ],
                [
                    "CC(Cl)C(Br)COc1cc2c(Nc3ccc4ncoc4c3)ncnc2cc1OC(C)(Cl)Br",
                    0.9992111012217817
                ],
                [
                    "CC(Cl)C(Br)C(Cl)Oc1cc2c(Nc3ccc4ncoc4c3)ncnc2cc1OCCl",
                    0.9992111012217817
                ],
                [
                    "CC(Cl)C(Br)C(Cl)Oc1cc2c(Nc3ccc4ncoc4c3)ncnc2cc1OC(Cl)Cl",
                    0.9992111012217817
                ],
                [
                    "CC(Cl)C(Br)C(Cl)Oc1cc2c(Nc3ccc4ncoc4c3)ncnc2cc1OC(Cl)=CBr",
                    0.9992111012217817
                ],
                [
                    "CC(C)C(Cl)COc1cc2c(Nc3ccc4ncoc4c3)ncnc2cc1OC(C)(C)C(Cl)Br",
                    0.9992111012217817
                ],
                [
                    "CC(C)C(Br)C(Br)Oc1cc2c(Nc3ccc4ncoc4c3)ncnc2cc1OCl",
                    0.9992111012217817
                ],
                [
                    "CC(Br)Oc1cc2ncnc(Nc3ccc4ncoc4c3)c2cc1OCC(Cl)C(C)Cl",
                    0.9992111012217817
                ],
                [
                    "CC(Br)CCOc1cc2c(Nc3ccc4ncoc4c3)ncnc2cc1OC(C)Cl",
                    0.9992111012217817
                ],
                [
                    "CC(Br)CCOc1cc2c(Nc3ccc4ncoc4c3)ncnc2cc1OC(C)CCl",
                    0.9992111012217817
                ],
                [
                    "CC(Br)CCOc1cc2c(Nc3ccc4ncoc4c3)ncnc2cc1OC(C)(Cl)Cl",
                    0.9992111012217817
                ],
                [
                    "CC(Br)CCOc1cc2c(Nc3ccc4ncoc4c3)ncnc2cc1OC(C)(C)Cl",
                    0.9992111012217817
                ],
                [
                    "CC(Br)CC(Cl)Oc1cc2c(Nc3ccc4ncoc4c3)ncnc2cc1OCCCl",
                    0.9992111012217817
                ],
                [
                    "CC(Br)CC(Cl)Oc1cc2c(Nc3ccc4ncoc4c3)ncnc2cc1OC(C)Br",
                    0.9992111012217817
                ],
                [
                    "CC(Br)CC(Cl)Oc1cc2c(Nc3c#cc4ncoc4c3)ncnc2cc1OBr",
                    0.9992111012217817
                ],
                [
                    "CC(Br)C(Cl)COc1cc2c(Nc3ccc4ncoc4c3)ncnc2cc1OC(Cl)Cl",
                    0.9992111012217817
                ],
                [
                    "CC(Br)C(Br)COc1cc2c(Nc3ccc4ncoc4c3)ncnc2cc1OC1(Cl)CC1",
                    0.9992111012217817
                ],
                [
                    "CC(Br)C(Br)COc1cc2c(Nc3ccc4ncoc4c3)ncnc2cc1OC(C)C(C)(Cl)Br",
                    0.9992111012217817
                ],
                [
                    "CC#COc1cc2ncnc(Nc3ccc4ncoc4c3)c2cc1OC(Br)C(Cl)CC",
                    0.9992111012217817
                ],
                [
                    "C=COc1cc2ncnc(Nc3ccc4ncoc4c3)c2cc1OCCC(C)Br",
                    0.9992111012217817
                ],
                [
                    "C=CCOc1cc2ncnc(Nc3ccc4ncoc4c3)c2cc1OC(Cl)C(C)C(C)Cl",
                    0.9992111012217817
                ],
                [
                    "C=CCC(C)(CCl)Oc1cc2c(Nc3ccc4ncoc4c3)ncnc2cc1OC",
                    0.9992111012217817
                ],
                [
                    "C=C1CC(C)(Oc2cc3c(Nc4ccc5ncoc5c4)ncnc3cc2OC)C1",
                    0.9992111012217817
                ],
                [
                    "C=C(Cl)C(Br)Oc1cc2ncnc(Nc3ccc4ncoc4c3)c2cc1OC(Br)C(Br)CC",
                    0.9992111012217817
                ],
                [
                    "C=C(Br)Oc1cc2ncnc(Nc3ccc4ncoc4c3)c2cc1OCCC(C)Br",
                    0.9992111012217817
                ],
                [
                    "C#COc1cc2ncnc(Nc3ccc4ncoc4c3)c2cc1OCCCC",
                    0.9992111012217817
                ],
                [
                    "C#COc1cc2ncnc(Nc3ccc4ncoc4c3)c2cc1OCCC(C)Br",
                    0.9992111012217817
                ],
                [
                    "C#COc1cc2ncnc(Nc3ccc4ncoc4c3)c2cc1OC(Br)CC(C)Br",
                    0.9992111012217817
                ],
                [
                    "C#CCOc1cc2ncnc(Nc3ccc4ncoc4c3)c2cc1OCC(Br)C(C)Cl",
                    0.9992111012217817
                ]
            ],
            "execution_time": 469777.9740099907,
            "number_scoring_function_calls": 4492306,
            "metadata": {
                "top_1": 0.9992111012217817,
                "top_10": 0.9992111012217817,
                "top_100": 0.9992111012217794,
                "internal_similarity_max": 0.9047619047619048,
                "internal_similarity_mean": 0.6021247342111727,
                "internal_similarity_histogram_density": [
                    [
                        0.1,
                        0.0,
                        0.0,
                        0.18800000000000006,
                        0.7120000000000002,
                        3.409999999999997,
                        4.57,
                        0.8540000000000002,
                        0.15000000000000002,
                        0.016000000000000004
                    ]
                ],
                "internal_similarity_histogram_bins": [
                    [
                        0.0,
                        0.1,
                        0.2,
                        0.30000000000000004,
                        0.4,
                        0.5,
                        0.6000000000000001,
                        0.7000000000000001,
                        0.8,
                        0.9,
                        1.0
                    ]
                ]
            }
        },
        {
            "benchmark_name": "Deco Hop",
            "score": 0.9971680826253531,
            "optimized_molecules": [
                [
                    "S=C1c2cc3c(Nc4ccc5ncsc5c4)ccnc3cc2OC(=CCCl)C(Br)(Br)CC1(CCl)CCCBr",
                    0.997168082625354
                ],
                [
                    "S=C1c2cc3c(Nc4ccc5ncsc5c4)ccnc3cc2OC(=CCCl)C(Br)(Br)CC1(CBr)CC(Cl)Br",
                    0.997168082625354
                ],
                [
                    "S=C1c2cc3c(Nc4ccc5ncsc5c4)ccnc3cc2OC(=C2CC2)C(Br)(Br)CC1(CBr)CCBr",
                    0.997168082625354
                ],
                [
                    "CCCC1(CCl)CC(Br)(Br)C(=CCCl)Oc2cc3nccc(Nc4ccc5ncsc5c4)c3cc2C1=S",
                    0.997168082625354
                ],
                [
                    "CCCC1(CCl)CC(Br)(Br)C(=C(Cl)CC)Oc2cc3nccc(Nc4ccc5ncsc5c4)c3cc2C1=S",
                    0.997168082625354
                ],
                [
                    "CCCC1(CCC)CC(C)(Br)C(=C(C)C)Oc2cc3nccc(Nc4ccc5ncsc5c4)c3cc2C1=S",
                    0.997168082625354
                ],
                [
                    "CCCC1(CC)CC(C)(Br)C(=C(C)CBr)Oc2cc3nccc(Nc4ccc5ncsc5c4)c3cc2C1=S",
                    0.997168082625354
                ],
                [
                    "CCCC1(CC)CC(Br)(CCl)C(=C(C)CBr)Oc2cc3nccc(Nc4ccc5ncsc5c4)c3cc2C1=S",
                    0.997168082625354
                ],
                [
                    "CCCC1(CC)CC(Br)(Br)C(=CC(C)Cl)Oc2cc3nc#cc(Nc4ccc5ncsc5c4)c3cc2C1=S",
                    0.997168082625354
                ],
                [
                    "CCCC1(CBr)CC(Br)(Br)C(=CCCBr)Oc2cc3nccc(Nc4ccc5ncsc5c4)c3cc2C1=S",
                    0.997168082625354
                ],
                [
                    "CCCC1(CBr)CC(Br)(Br)C(=CC(Br)CBr)Oc2cc3nccc(Nc4ccc5ncsc5c4)c3cc2C1=S",
                    0.997168082625354
                ],
                [
                    "CCCC1(C)CC(C)(Br)C(=C2C#C2)Oc2cc3nccc(Nc4ccc5ncsc5c4)c3cc2C1=S",
                    0.997168082625354
                ],
                [
                    "CCCC1(C)CC(Br)(Br)C(=CC(Cl)CCl)Oc2cc3nccc(Nc4ccc5ncsc5c4)c3cc2C1=S",
                    0.997168082625354
                ],
                [
                    "CCCC1(C)CC(Br)(Br)C(=CC(Cl)C(Cl)Br)Oc2cc3nccc(Nc4ccc5ncsc5c4)c3cc2C1=S",
                    0.997168082625354
                ],
                [
                    "CCCC1(C)CC(Br)(Br)C(=CC(Cl)=CCl)Oc2cc3nccc(Nc4ccc5ncsc5c4)c3cc2C1=S",
                    0.997168082625354
                ],
                [
                    "CCCC1(C)CC(Br)(Br)C(=C=C(Cl)CCl)Oc2cc3nccc(Nc4ccc5ncsc5c4)c3cc2C1=S",
                    0.997168082625354
                ],
                [
                    "CCCC1(C)CC(Br)(Br)C(=C(CC)CC)Oc2cc3nc#cc(Nc4ccc5ncsc5c4)c3cc2C1=S",
                    0.997168082625354
                ],
                [
                    "CCCC1(C)CC(Br)(Br)C(=C(CC)C(Cl)Br)Oc2cc3nccc(Nc4ccc5ncsc5c4)c3cc2C1=S",
                    0.997168082625354
                ],
                [
                    "CCC=C1Oc2cc3nccc(Nc4ccc5ncsc5c4)c3cc2C(=S)C(CC)(CCCBr)CC1(Br)Br",
                    0.997168082625354
                ],
                [
                    "CCC=C1Oc2cc3nccc(Nc4ccc5ncsc5c4)c3cc2C(=S)C(CC)(CCC)CC1(C)Br",
                    0.997168082625354
                ],
                [
                    "CCC1(CCl)CC(Br)(Br)C(=CC(Cl)(Cl)C(C)Cl)Oc2cc3nccc(Nc4ccc5ncsc5c4)c3cc2C1=S",
                    0.997168082625354
                ],
                [
                    "CCC1(CCl)CC(Br)(Br)C(=CC(Cl)(Br)C(Cl)(Br)Br)Oc2cc3nccc(Nc4ccc5ncsc5c4)c3cc2C1=S",
                    0.997168082625354
                ],
                [
                    "CCC1(CCCCl)CC(Cl)(Br)C(=CCCl)Oc2cc3nccc(Nc4ccc5ncsc5c4)c3cc2C1=S",
                    0.997168082625354
                ],
                [
                    "CCC1(CCCBr)CC(Br)(Br)C(=C(C)C(C)(Cl)Br)Oc2cc3nccc(Nc4ccc5ncsc5c4)c3cc2C1=S",
                    0.997168082625354
                ],
                [
                    "CCC1(CCC(Cl)(Cl)Br)CC(Br)(Br)C(=CC(Cl)(Cl)C(C)Cl)Oc2cc3nccc(Nc4ccc5ncsc5c4)c3cc2C1=S",
                    0.997168082625354
                ],
                [
                    "CCC1(CC(C)Br)CC(Br)(Br)C(=CCCl)Oc2cc3nccc(Nc4ccc5ncsc5c4)c3cc2C1=S",
                    0.997168082625354
                ],
                [
                    "CCC1(CBr)CC(Br)(Br)C(=CCCl)Oc2cc3nccc(Nc4ccc5ncsc5c4)c3cc2C1=S",
                    0.997168082625354
                ],
                [
                    "CCC1(C)CC(Br)(Br)C(=CC(Cl)(Br)CBr)Oc2cc3nccc(Nc4ccc5ncsc5c4)c3cc2C1=S",
                    0.997168082625354
                ],
                [
                    "CCC1(C)CC(Br)(Br)C(=CC(Cl)(Br)C(Cl)(Br)Br)Oc2cc3nccc(Nc4ccc5ncsc5c4)c3cc2C1=S",
                    0.997168082625354
                ],
                [
                    "CCC1(C)CC(Br)(Br)C(=C(C)CCl)Oc2cc3nccc(Nc4ccc5ncsc5c4)c3cc2C1=S",
                    0.997168082625354
                ],
                [
                    "CCC(Cl)=C1Oc2cc3nccc(Nc4ccc5ncsc5c4)c3cc2C(=S)C(CCl)(CC(C)Br)CC1(Br)Br",
                    0.997168082625354
                ],
                [
                    "CCC(Cl)=C1Oc2cc3nccc(Nc4ccc5ncsc5c4)c3cc2C(=S)C(CC)(CCl)CC1(Br)Br",
                    0.997168082625354
                ],
                [
                    "CCC(CC)=C1Oc2cc3nc#cc(Nc4ccc5ncsc5c4)c3cc2C(=S)C(C)(CCCCl)CC1(Br)Br",
                    0.997168082625354
                ],
                [
                    "CCC(C)=C1Oc2cc3nccc(Nc4ccc5ncsc5c4)c3cc2C(=S)C(C)(CCCl)CC1(Br)Br",
                    0.997168082625354
                ],
                [
                    "CCC(=C1Oc2cc3nccc(Nc4ccc5ncsc5c4)c3cc2C(=S)C(CCl)(CC=CBr)CC1(Br)Br)C(Cl)Br",
                    0.997168082625354
                ],
                [
                    "CCC(=C1Oc2cc3nccc(Nc4ccc5ncsc5c4)c3cc2C(=S)C(C)(CCCCl)CC1(Br)Br)C(C)Cl",
                    0.997168082625354
                ],
                [
                    "CCC(=C1Oc2cc3nccc(Nc4ccc5ncsc5c4)c3cc2C(=S)C(C)(CCC(Cl)(Cl)Br)CC1(Cl)Br)C(Cl)Br",
                    0.997168082625354
                ],
                [
                    "CCC(=C1Oc2cc3nccc(Nc4ccc5ncsc5c4)c3cc2C(=S)C(C)(CCC(Cl)(Cl)Br)CC1(Br)Br)C(Cl)Br",
                    0.997168082625354
                ],
                [
                    "CCC(=C1Oc2cc3nccc(Nc4ccc5ncsc5c4)c3cc2C(=S)C(C)(CC=CBr)CC1(Br)Br)C(Cl)Br",
                    0.997168082625354
                ],
                [
                    "CC=CC(C)=C1CCC(C)(CCCl)C(=S)c2cc3c(Nc4ccc5ncsc5c4)c#cnc3cc2O1",
                    0.997168082625354
                ],
                [
                    "CC=C=C1Oc2cc3nccc(Nc4ccc5ncsc5c4)c3cc2C(=S)C(CCl)(CCCBr)CC1(Br)Br",
                    0.997168082625354
                ],
                [
                    "CC=C=C1Oc2cc3nccc(Nc4ccc5ncsc5c4)c3cc2C(=S)C(C)(CCCBr)CC1(Br)Br",
                    0.997168082625354
                ],
                [
                    "CC=C1Oc2cc3nccc(Nc4ccc5ncsc5c4)c3cc2C(=S)C2(CCl)CC1(Br)C2",
                    0.997168082625354
                ],
                [
                    "CC=C1Oc2cc3nccc(Nc4ccc5ncsc5c4)c3cc2C(=S)C(CCl)(CCCBr)CC1(Br)Br",
                    0.997168082625354
                ],
                [
                    "CC=C1Oc2cc3nccc(Nc4ccc5ncsc5c4)c3cc2C(=S)C(CCC)(CCC)CC1(C)Br",
                    0.997168082625354
                ],
                [
                    "CC=C1Oc2cc3nccc(Nc4ccc5ncsc5c4)c3cc2C(=S)C(C)(CCC#CC(C)Cl)CC1(Br)Br",
                    0.997168082625354
                ],
                [
                    "CC=C1Oc2cc3nccc(Nc4ccc5ncsc5c4)c3cc2C(=S)C(C)(CC(Br)CCl)CC1(Br)Br",
                    0.997168082625354
                ],
                [
                    "CC=C1Oc2cc3nccc(Nc4ccc5ncsc5c4)c3cc2C(=S)C(C)(C)CCC1(Br)Br",
                    0.997168082625354
                ],
                [
                    "CC1(CCCBr)CC(Br)(Br)C(=CC(Cl)(Br)Br)Oc2cc3nccc(Nc4ccc5ncsc5c4)c3cc2C1=S",
                    0.997168082625354
                ],
                [
                    "CC1(CCCBr)CC(Br)(Br)C(=CC(Cl)(Br)Br)Oc2cc3nc#cc(Nc4ccc5ncsc5c4)c3cc2C1=S",
                    0.997168082625354
                ],
                [
                    "CC1(CCCBr)CC(Br)(Br)C(=C=CCCl)Oc2cc3nccc(Nc4ccc5ncsc5c4)c3cc2C1=S",
                    0.997168082625354
                ],
                [
                    "CC1(CC(Cl)CBr)CC(Br)(Br)C(=CC(Cl)(Cl)CCl)Oc2cc3nccc(Nc4ccc5ncsc5c4)c3cc2C1=S",
                    0.997168082625354
                ],
                [
                    "CC(Cl)C=C1Oc2cc3nccc(Nc4ccc5ncsc5c4)c3cc2C(=S)C(CBr)(CC(C)Br)CC1(Br)Br",
                    0.997168082625354
                ],
                [
                    "CC(Cl)C=C1Oc2cc3nccc(Nc4ccc5ncsc5c4)c3cc2C(=S)C(C)(CCCl)CC1(Br)Br",
                    0.997168082625354
                ],
                [
                    "CC(Cl)C=C1Oc2cc3nccc(Nc4ccc5ncsc5c4)c3cc2C(=S)C(C)(CC(Cl)Br)CC1(Br)Br",
                    0.997168082625354
                ],
                [
                    "CC(Cl)C(Br)=C1Oc2cc3nccc(Nc4ccc5ncsc5c4)c3cc2C(=S)C(C)(CCCBr)CC1(Br)Br",
                    0.997168082625354
                ],
                [
                    "CC(Cl)C(=C1Oc2cc3nccc(Nc4ccc5ncsc5c4)c3cc2C(=S)C(CCl)(CC(C)C(Cl)Br)CC1(Br)Br)C(C)(Cl)Cl",
                    0.997168082625354
                ],
                [
                    "CC(Cl)(Cl)C=C1Oc2cc3nccc(Nc4ccc5ncsc5c4)c3cc2C(=S)C(C)(CC=CBr)CC1(Br)Br",
                    0.997168082625354
                ],
                [
                    "CC(Cl)(Br)CCC1(C)CC(Br)(Br)C(=CCCl)Oc2cc3nccc(Nc4ccc5ncsc5c4)c3cc2C1=S",
                    0.997168082625354
                ],
                [
                    "CC(Cl)(Br)CC1(C)CC(Br)(Br)C(=C=CBr)Oc2cc3nccc(Nc4ccc5ncsc5c4)c3cc2C1=S",
                    0.997168082625354
                ],
                [
                    "CC(CCl)=C1Oc2cc3nccc(Nc4ccc5ncsc5c4)c3cc2C(=S)C(C)(CCC(Cl)Br)CC1(Br)Br",
                    0.997168082625354
                ],
                [
                    "CC(CCl)=C1Oc2cc3nccc(Nc4ccc5ncsc5c4)c3cc2C(=S)C(C)(CC(Cl)CBr)CC1(Br)Br",
                    0.997168082625354
                ],
                [
                    "CC(CC1(CCl)CC(Br)(Br)C(=CC(C)(Cl)CCl)Oc2cc3nccc(Nc4ccc5ncsc5c4)c3cc2C1=S)C(Cl)(Cl)Br",
                    0.997168082625354
                ],
                [
                    "CC(C=CBr)=C1Oc2cc3nccc(Nc4ccc5ncsc5c4)c3cc2C(=S)C(C)(CC(C)Cl)CC1(Br)Br",
                    0.997168082625354
                ],
                [
                    "CC(C)C(Br)=C1Oc2cc3nccc(Nc4ccc5ncsc5c4)c3cc2C(=S)C(C)(CCCBr)CC1(Br)Br",
                    0.997168082625354
                ],
                [
                    "CC(C)=C1Oc2cc3nccc(Nc4ccc5ncsc5c4)c3cc2C(=S)C(C)(CC(C)Cl)CC1(C)Br",
                    0.997168082625354
                ],
                [
                    "CC(C)=C1Oc2cc3nccc(Nc4ccc5ncsc5c4)c3cc2C(=S)C(C)(CC(Br)CCl)CC1(Br)Br",
                    0.997168082625354
                ],
                [
                    "CC(C)=C1CCC2(CCC#CCC2)C(=S)c2cc3c(Nc4ccc5ncsc5c4)ccnc3cc2O1",
                    0.997168082625354
                ],
                [
                    "CC(Br)CC1(C)CC(Br)(Br)C(=CCCl)Oc2cc3nccc(Nc4ccc5ncsc5c4)c3cc2C1=S",
                    0.997168082625354
                ],
                [
                    "CC(Br)CC1(C)CC(Br)(Br)C(=CC(C)(Cl)Br)Oc2cc3nccc(Nc4ccc5ncsc5c4)c3cc2C1=S",
                    0.997168082625354
                ],
                [
                    "CC(Br)CC1(C)CC(Br)(Br)C(=C(Cl)C(C)Cl)Oc2cc3nccc(Nc4ccc5ncsc5c4)c3cc2C1=S",
                    0.997168082625354
                ],
                [
                    "CC(Br)CC1(C)CC(Br)(Br)C(=C(Cl)C(C)Cl)Oc2cc3nc#cc(Nc4ccc5ncsc5c4)c3cc2C1=S",
                    0.997168082625354
                ],
                [
                    "CC(Br)C=C1Oc2cc3nccc(Nc4ccc5ncsc5c4)c3cc2C(=S)C(CBr)(CC(Br)CBr)CC1(Br)Br",
                    0.997168082625354
                ],
                [
                    "CC(Br)C=C1Oc2cc3nccc(Nc4ccc5ncsc5c4)c3cc2C(=S)C(C)(CC(C)Br)CC1(Br)Br",
                    0.997168082625354
                ],
                [
                    "CC(Br)C=C1Oc2cc3nccc(Nc4ccc5ncsc5c4)c3cc2C(=S)C(C)(CC(Br)CBr)CC1(Br)Br",
                    0.997168082625354
                ],
                [
                    "CC(Br)C=C1Oc2cc3nccc(Nc4ccc5ncsc5c4)c3cc2C(=S)C(C)(CC(Br)C(Cl)Br)CC1(Br)Br",
                    0.997168082625354
                ],
                [
                    "CC(Br)C=C1Oc2cc3nc#cc(Nc4ccc5ncsc5c4)c3cc2C(=S)C(CCl)(CC(Br)CBr)CC1(Br)Br",
                    0.997168082625354
                ],
                [
                    "CC(Br)=C1Oc2cc3nccc(Nc4ccc5ncsc5c4)c3cc2C(=S)C2(CCl)CC1(Br)C2",
                    0.997168082625354
                ],
                [
                    "CC(=C1Oc2cc3nccc(Nc4ccc5ncsc5c4)c3cc2C(=S)C(CCl)(CC(C)Cl)CC1(Br)Br)C(Cl)CBr",
                    0.997168082625354
                ],
                [
                    "CC(=C1Oc2cc3nccc(Nc4ccc5ncsc5c4)c3cc2C(=S)C(CCl)(CC(C)C(Cl)Br)CC1(Br)Br)C(C)(Cl)Cl",
                    0.997168082625354
                ],
                [
                    "CC(=C1Oc2cc3nccc(Nc4ccc5ncsc5c4)c3cc2C(=S)C(CBr)(CC(Cl)(Cl)CBr)CC1(Br)Br)C(C)Cl",
                    0.997168082625354
                ],
                [
                    "CC(=C1Oc2cc3nccc(Nc4ccc5ncsc5c4)c3cc2C(=S)C(C)(CC(Cl)CBr)CC1(Br)Br)C(C)Cl",
                    0.997168082625354
                ],
                [
                    "CC(=C1Oc2cc3nccc(Nc4ccc5ncsc5c4)c3cc2C(=S)C(C)(CC(Cl)CBr)CC1(Br)Br)C(C)(Cl)Br",
                    0.997168082625354
                ],
                [
                    "CC(=C1Oc2cc3nccc(Nc4ccc5ncsc5c4)c3cc2C(=S)C(C)(CC(C)Br)CC1(Br)Br)C(C)(C)Cl",
                    0.997168082625354
                ],
                [
                    "C=CC=C1Oc2cc3nccc(Nc4ccc5ncsc5c4)c3cc2C(=S)C(CC)(CC(Cl)Cl)CC1(Br)Br",
                    0.997168082625354
                ],
                [
                    "C=C=C1CCC(CCC)(CCC)C(=S)c2cc3c(Nc4ccc5ncsc5c4)ccnc3cc2O1",
                    0.997168082625354
                ],
                [
                    "C=C1Oc2cc3nccc(Nc4ccc5ncsc5c4)c3cc2C(=S)C(C)(CC(Br)=C(Br)Br)CC1(Br)Br",
                    0.997168082625354
                ],
                [
                    "C=C1Oc2cc3nc#cc(Nc4ccc5ncsc5c4)c3cc2C(=S)C(CC)(CC)CC1(Br)Br",
                    0.997168082625354
                ],
                [
                    "C=C1Oc2cc3nc#cc(Nc4ccc5ncsc5c4)c3cc2C(=S)C(C)(CC=CBr)CC1(Br)Br",
                    0.997168082625354
                ],
                [
                    "C=C1Oc2cc3nc#cc(Nc4ccc5ncsc5c4)c3cc2C(=S)C(C)(CC(C)=C(Br)Br)CC1(Br)Br",
                    0.997168082625354
                ],
                [
                    "C=C(C)CC1(C)CC(Br)(CCl)C(=CCBr)Oc2cc3nccc(Nc4ccc5ncsc5c4)c3cc2C1=S",
                    0.997168082625354
                ],
                [
                    "C=C(C)CC1(C)CC(Br)(CCl)C(=C(C)CBr)Oc2cc3nccc(Nc4ccc5ncsc5c4)c3cc2C1=S",
                    0.997168082625354
                ],
                [
                    "C=C(C)C=C1Oc2cc3nccc(Nc4ccc5ncsc5c4)c3cc2C(=S)C(C)(CC(Br)CBr)CC1(Br)Br",
                    0.997168082625354
                ],
                [
                    "C=C(Br)CC1(CC)CCCOc2cc3nccc(Nc4ccc5ncsc5c4)c3cc2C1=S",
                    0.997168082625354
                ],
                [
                    "C=C(Br)CC1(C)CC(Br)(Br)C(=CCBr)Oc2cc3nc#cc(Nc4ccc5ncsc5c4)c3cc2C1=S",
                    0.997168082625354
                ],
                [
                    "C=C(Br)CC1(C)CC(Br)(Br)C(=CC)Oc2cc3nccc(Nc4ccc5ncsc5c4)c3cc2C1=S",
                    0.997168082625354
                ],
                [
                    "C=C(Br)CC1(C)CC(Br)(Br)C(=C(Cl)C(C)Cl)Oc2cc3nccc(Nc4ccc5ncsc5c4)c3cc2C1=S",
                    0.997168082625354
                ],
                [
                    "C#CC=C1Oc2cc3nccc(Nc4ccc5ncsc5c4)c3cc2C(=S)C(CCl)(CC(Br)CBr)CC1(Br)Br",
                    0.997168082625354
                ],
                [
                    "C#CC=C1Oc2cc3nccc(Nc4ccc5ncsc5c4)c3cc2C(=S)C(C)(CC(Br)CBr)CC1(Br)Br",
                    0.997168082625354
                ],
                [
                    "C#CC=C1Oc2cc3nc#cc(Nc4ccc5ncsc5c4)c3cc2C(=S)C(C)(CC(Br)CBr)CC1(Br)Br",
                    0.997168082625354
                ]
            ],
            "execution_time": 456374.6536209583,
            "number_scoring_function_calls": 2938144,
            "metadata": {
                "top_1": 0.997168082625354,
                "top_10": 0.997168082625354,
                "top_100": 0.9971680826253515,
                "internal_similarity_max": 0.9069767441860465,
                "internal_similarity_mean": 0.5684905595898104,
                "internal_similarity_histogram_density": [
                    [
                        0.1,
                        0.0,
                        0.0,
                        0.26400000000000007,
                        1.6360000000000003,
                        4.141999999999997,
                        3.1440000000000006,
                        0.5920000000000001,
                        0.11800000000000002,
                        0.004000000000000001
                    ]
                ],
                "internal_similarity_histogram_bins": [
                    [
                        0.0,
                        0.1,
                        0.2,
                        0.30000000000000004,
                        0.4,
                        0.5,
                        0.6000000000000001,
                        0.7000000000000001,
                        0.8,
                        0.9,
                        1.0
                    ]
                ]
            }
        }
    ]
}
