# Supplementary material for: EvoMol: a flexible and interpretable evolutionary algorithm for unbiased de novo molecular generation
Source: J Cheminform. 2020 Sep 16;12:55. doi: 10.1186/s13321-020-00458-z (PMC7494000; doi:10.1186/s13321-020-00458-z)
Supplement: Supplementary file 2 — Additional file 2. Archive of the GuacaMol benchmarks experiments. [file 13321_2020_458_MOESM2_ESM.xz › GuacaMol_JSON/Primary actions/output_v2_8.json]

{
    "guacamol_version": "0.5.0",
    "benchmark_suite_version": "v2",
    "timestamp": "20200422-1659",
    "results": [
        {
            "benchmark_name": "Celecoxib rediscovery",
            "score": 0.7317073170731707,
            "optimized_molecules": [
                [
                    "Cc1ccc(-n2cc(C(F)(F)F)cc2-c2ccc(S(N)(=O)=O)cc2)cc1",
                    0.7317073170731707
                ]
            ],
            "execution_time": 3.858020305633545,
            "number_scoring_function_calls": 1000,
            "metadata": {
                "top_1": 0.7317073170731707,
                "internal_similarity_max": 0.0,
                "internal_similarity_mean": 0.0,
                "internal_similarity_histogram_density": [
                    [
                        10.0,
                        0.0,
                        0.0,
                        0.0,
                        0.0,
                        0.0,
                        0.0,
                        0.0,
                        0.0,
                        0.0
                    ]
                ],
                "internal_similarity_histogram_bins": [
                    [
                        0.0,
                        0.1,
                        0.2,
                        0.30000000000000004,
                        0.4,
                        0.5,
                        0.6000000000000001,
                        0.7000000000000001,
                        0.8,
                        0.9,
                        1.0
                    ]
                ]
            }
        },
        {
            "benchmark_name": "Troglitazone rediscovery",
            "score": 1.0,
            "optimized_molecules": [
                [
                    "Cc1c(C)c2c(c(C)c1O)CCC(C)(COc1ccc(CC3SC(=O)NC3=O)cc1)O2",
                    1.0
                ]
            ],
            "execution_time": 6.189823865890503,
            "number_scoring_function_calls": 1000,
            "metadata": {
                "top_1": 1.0,
                "internal_similarity_max": 0.0,
                "internal_similarity_mean": 0.0,
                "internal_similarity_histogram_density": [
                    [
                        10.0,
                        0.0,
                        0.0,
                        0.0,
                        0.0,
                        0.0,
                        0.0,
                        0.0,
                        0.0,
                        0.0
                    ]
                ],
                "internal_similarity_histogram_bins": [
                    [
                        0.0,
                        0.1,
                        0.2,
                        0.30000000000000004,
                        0.4,
                        0.5,
                        0.6000000000000001,
                        0.7000000000000001,
                        0.8,
                        0.9,
                        1.0
                    ]
                ]
            }
        },
        {
            "benchmark_name": "Thiothixene rediscovery",
            "score": 0.6571428571428571,
            "optimized_molecules": [
                [
                    "CN1CCN(CCC=S(=O)(N(C)C)N2N=C2c2cc3ccc2-s-c2ccccc2-3)CC1",
                    0.6571428571428571
                ]
            ],
            "execution_time": 7.5580596923828125,
            "number_scoring_function_calls": 1000,
            "metadata": {
                "top_1": 0.6571428571428571,
                "internal_similarity_max": 0.0,
                "internal_similarity_mean": 0.0,
                "internal_similarity_histogram_density": [
                    [
                        10.0,
                        0.0,
                        0.0,
                        0.0,
                        0.0,
                        0.0,
                        0.0,
                        0.0,
                        0.0,
                        0.0
                    ]
                ],
                "internal_similarity_histogram_bins": [
                    [
                        0.0,
                        0.1,
                        0.2,
                        0.30000000000000004,
                        0.4,
                        0.5,
                        0.6000000000000001,
                        0.7000000000000001,
                        0.8,
                        0.9,
                        1.0
                    ]
                ]
            }
        },
        {
            "benchmark_name": "Aripiprazole similarity",
            "score": 1.0,
            "optimized_molecules": [
                [
                    "O=C1C[SH]2(=[SH]N2)c2ccc(OCCCCN3CCN(c4cccc(Cl)c4Cl)CC3)cc2N1",
                    1.0
                ],
                [
                    "O=C1C[SH]2(=S=N2)c2ccc(OCCCCN3CCN(c4cccc(Cl)c4Cl)CC3)cc2N1",
                    1.0
                ],
                [
                    "O=C1C[SH]2(=NN2)c2ccc(OCCCCN3CCN(c4cccc(Cl)c4Cl)CC3)cc2N1",
                    1.0
                ],
                [
                    "O=C1C[SH](SS)c2ccc(OCCCCN3CCN(c4cccc(Cl)c4Cl)CC3)cc2N1",
                    1.0
                ],
                [
                    "O=C1C[SH](SP)c2ccc(OCCCCN3CCN(c4cccc(Cl)c4Cl)CC3)cc2N1",
                    1.0
                ],
                [
                    "O=C1C[SH](SO)c2ccc(OCCCCN3CCN(c4cccc(Cl)c4Cl)CC3)cc2N1",
                    1.0
                ],
                [
                    "O=C1C[SH](SF)c2ccc(OCCCCN3CCN(c4cccc(Cl)c4Cl)CC3)cc2N1",
                    1.0
                ],
                [
                    "O=C1C[SH](SCl)c2ccc(OCCCCN3CCN(c4cccc(Cl)c4Cl)CC3)cc2N1",
                    1.0
                ],
                [
                    "O=C1C[SH](SBr)c2ccc(OCCCCN3CCN(c4cccc(Cl)c4Cl)CC3)cc2N1",
                    1.0
                ],
                [
                    "O=C1C[SH](S)c2ccc(OCCCCN3CCN(c4cccc(Cl)c4Cl)CC3)cc2N1",
                    1.0
                ],
                [
                    "O=C1C[SH](PP)c2ccc(OCCCCN3CCN(c4cccc(Cl)c4Cl)CC3)cc2N1",
                    1.0
                ],
                [
                    "O=C1C[SH](P=P)c2ccc(OCCCCN3CCN(c4cccc(Cl)c4Cl)CC3)cc2N1",
                    1.0
                ],
                [
                    "O=C1C[SH](P)c2ccc(OCCCCN3CCN(c4cccc(Cl)c4Cl)CC3)cc2N1",
                    1.0
                ],
                [
                    "O=C1C[SH](OS)c2ccc(OCCCCN3CCN(c4cccc(Cl)c4Cl)CC3)cc2N1",
                    1.0
                ],
                [
                    "O=C1C[SH](OP)c2ccc(OCCCCN3CCN(c4cccc(Cl)c4Cl)CC3)cc2N1",
                    1.0
                ],
                [
                    "O=C1C[SH](OO)c2ccc(OCCCCN3CCN(c4cccc(Cl)c4Cl)CC3)cc2N1",
                    1.0
                ],
                [
                    "O=C1C[SH](OF)c2ccc(OCCCCN3CCN(c4cccc(Cl)c4Cl)CC3)cc2N1",
                    1.0
                ],
                [
                    "O=C1C[SH](OBr)c2ccc(OCCCCN3CCN(c4cccc(Cl)c4Cl)CC3)cc2N1",
                    1.0
                ],
                [
                    "O=C1C[SH](O)c2ccc(OCCCCN3CCN(c4cccc(Cl)c4Cl)CC3)cc2N1",
                    1.0
                ],
                [
                    "O=C1C[SH](NS)c2ccc(OCCCCN3CCN(c4cccc(Cl)c4Cl)CC3)cc2N1",
                    1.0
                ],
                [
                    "O=C1C[SH](NP)c2ccc(OCCCCN3CCN(c4cccc(Cl)c4Cl)CC3)cc2N1",
                    1.0
                ],
                [
                    "O=C1C[SH](NO)c2ccc(OCCCCN3CCN(c4cccc(Cl)c4Cl)CC3)cc2N1",
                    1.0
                ],
                [
                    "O=C1C[SH](NCl)c2ccc(OCCCCN3CCN(c4cccc(Cl)c4Cl)CC3)cc2N1",
                    1.0
                ],
                [
                    "O=C1C[SH](NBr)c2ccc(OCCCCN3CCN(c4cccc(Cl)c4Cl)CC3)cc2N1",
                    1.0
                ],
                [
                    "O=C1C[SH](F)c2ccc(OCCCCN3CCN(c4cccc(Cl)c4Cl)CC3)cc2N1",
                    1.0
                ],
                [
                    "O=C1C[SH](F)(=S)c2ccc(OCCCCN3CCN(c4cccc(Cl)c4Cl)CC3)cc2N1",
                    1.0
                ],
                [
                    "O=C1C[SH](F)(=P)c2ccc(OCCCCN3CCN(c4cccc(Cl)c4Cl)CC3)cc2N1",
                    1.0
                ],
                [
                    "O=C1C[SH](Cl)c2ccc(OCCCCN3CCN(c4cccc(Cl)c4Cl)CC3)cc2N1",
                    1.0
                ],
                [
                    "O=C1C[SH](CF)c2ccc(OCCCCN3CCN(c4cccc(Cl)c4Cl)CC3)cc2N1",
                    1.0
                ],
                [
                    "O=C1C[SH](Br)c2ccc(OCCCCN3CCN(c4cccc(Cl)c4Cl)CC3)cc2N1",
                    1.0
                ],
                [
                    "O=C1C[SH](=S)(Br)c2ccc(OCCCCN3CCN(c4cccc(Cl)c4Cl)CC3)cc2N1",
                    1.0
                ],
                [
                    "O=C1C[SH](=O)(F)c2ccc(OCCCCN3CCN(c4cccc(Cl)c4Cl)CC3)cc2N1",
                    1.0
                ],
                [
                    "O=C1C[SH](=O)(Cl)c2ccc(OCCCCN3CCN(c4cccc(Cl)c4Cl)CC3)cc2N1",
                    1.0
                ],
                [
                    "O=C1C[SH](#[SH])c2ccc(OCCCCN3CCN(c4cccc(Cl)c4Cl)CC3)cc2N1",
                    1.0
                ],
                [
                    "O=C1CSc2ccc(OCCCCN3CCN(c4cccc(Cl)c4Cl)CC3)cc2N1",
                    1.0
                ],
                [
                    "O=C1CS2(OS2)c2ccc(OCCCCN3CCN(c4cccc(Cl)c4Cl)CC3)cc2N1",
                    1.0
                ],
                [
                    "O=C1CS2(N=[SH]2)c2ccc(OCCCCN3CCN(c4cccc(Cl)c4Cl)CC3)cc2N1",
                    1.0
                ],
                [
                    "O=C1CS2(#[SH]=N2)c2ccc(OCCCCN3CCN(c4cccc(Cl)c4Cl)CC3)cc2N1",
                    1.0
                ],
                [
                    "O=C1CS(S)(S)c2ccc(OCCCCN3CCN(c4cccc(Cl)c4Cl)CC3)cc2N1",
                    1.0
                ],
                [
                    "O=C1CS(S)(Cl)c2ccc(OCCCCN3CCN(c4cccc(Cl)c4Cl)CC3)cc2N1",
                    1.0
                ],
                [
                    "O=C1CS(S)(Br)c2ccc(OCCCCN3CCN(c4cccc(Cl)c4Cl)CC3)cc2N1",
                    1.0
                ],
                [
                    "O=C1CS(S)(#[SH])c2ccc(OCCCCN3CCN(c4cccc(Cl)c4Cl)CC3)cc2N1",
                    1.0
                ],
                [
                    "O=C1CS(P)(S)c2ccc(OCCCCN3CCN(c4cccc(Cl)c4Cl)CC3)cc2N1",
                    1.0
                ],
                [
                    "O=C1CS(P)(Cl)c2ccc(OCCCCN3CCN(c4cccc(Cl)c4Cl)CC3)cc2N1",
                    1.0
                ],
                [
                    "O=C1CS(P)(#[SH])c2ccc(OCCCCN3CCN(c4cccc(Cl)c4Cl)CC3)cc2N1",
                    1.0
                ],
                [
                    "O=C1CS(O)(S)c2ccc(OCCCCN3CCN(c4cccc(Cl)c4Cl)CC3)cc2N1",
                    1.0
                ],
                [
                    "O=C1CS(O)(O)c2ccc(OCCCCN3CCN(c4cccc(Cl)c4Cl)CC3)cc2N1",
                    1.0
                ],
                [
                    "O=C1CS(O)(F)c2ccc(OCCCCN3CCN(c4cccc(Cl)c4Cl)CC3)cc2N1",
                    1.0
                ],
                [
                    "O=C1CS(O)(Cl)c2ccc(OCCCCN3CCN(c4cccc(Cl)c4Cl)CC3)cc2N1",
                    1.0
                ],
                [
                    "O=C1CS(O)(Br)c2ccc(OCCCCN3CCN(c4cccc(Cl)c4Cl)CC3)cc2N1",
                    1.0
                ],
                [
                    "O=C1CS(F)(S)c2ccc(OCCCCN3CCN(c4cccc(Cl)c4Cl)CC3)cc2N1",
                    1.0
                ],
                [
                    "O=C1CS(F)(P)c2ccc(OCCCCN3CCN(c4cccc(Cl)c4Cl)CC3)cc2N1",
                    1.0
                ],
                [
                    "O=C1CS(F)(F)c2ccc(OCCCCN3CCN(c4cccc(Cl)c4Cl)CC3)cc2N1",
                    1.0
                ],
                [
                    "O=C1CS(F)(Cl)c2ccc(OCCCCN3CCN(c4cccc(Cl)c4Cl)CC3)cc2N1",
                    1.0
                ],
                [
                    "O=C1CS(F)(Br)c2ccc(OCCCCN3CCN(c4cccc(Cl)c4Cl)CC3)cc2N1",
                    1.0
                ],
                [
                    "O=C1CS(F)(#[SH])c2ccc(OCCCCN3CCN(c4cccc(Cl)c4Cl)CC3)cc2N1",
                    1.0
                ],
                [
                    "O=C1CS(Cl)(Cl)c2ccc(OCCCCN3CCN(c4cccc(Cl)c4Cl)CC3)cc2N1",
                    1.0
                ],
                [
                    "O=C1CS(Cl)(Br)c2ccc(OCCCCN3CCN(c4cccc(Cl)c4Cl)CC3)cc2N1",
                    1.0
                ],
                [
                    "O=C1CS(=[SH]P)c2ccc(OCCCCN3CCN(c4cccc(Cl)c4Cl)CC3)cc2N1",
                    1.0
                ],
                [
                    "O=C1CS(=[SH]O)c2ccc(OCCCCN3CCN(c4cccc(Cl)c4Cl)CC3)cc2N1",
                    1.0
                ],
                [
                    "O=C1CS(=S=P)c2ccc(OCCCCN3CCN(c4cccc(Cl)c4Cl)CC3)cc2N1",
                    1.0
                ],
                [
                    "O=C1CS(=S)c2ccc(OCCCCN3CCN(c4cccc(Cl)c4Cl)CC3)cc2N1",
                    1.0
                ],
                [
                    "O=C1CS(=PP)c2ccc(OCCCCN3CCN(c4cccc(Cl)c4Cl)CC3)cc2N1",
                    1.0
                ],
                [
                    "O=C1CS(=O)c2ccc(OCCCCN3CCN(c4cccc(Cl)c4Cl)CC3)cc2N1",
                    1.0
                ],
                [
                    "O=C1CS(=NS)c2ccc(OCCCCN3CCN(c4cccc(Cl)c4Cl)CC3)cc2N1",
                    1.0
                ],
                [
                    "O=C1CS(=NP)c2ccc(OCCCCN3CCN(c4cccc(Cl)c4Cl)CC3)cc2N1",
                    1.0
                ],
                [
                    "O=C1CS(=NO)c2ccc(OCCCCN3CCN(c4cccc(Cl)c4Cl)CC3)cc2N1",
                    1.0
                ],
                [
                    "O=C1CS(=NBr)c2ccc(OCCCCN3CCN(c4cccc(Cl)c4Cl)CC3)cc2N1",
                    1.0
                ],
                [
                    "O=C1CS(#[SH])(Cl)c2ccc(OCCCCN3CCN(c4cccc(Cl)c4Cl)CC3)cc2N1",
                    1.0
                ],
                [
                    "O=C1CCS12Nc1cc(OCCCCN3CCN(c4cccc(Cl)c4Cl)CC3)ccc12",
                    1.0
                ],
                [
                    "N[SH]=S1CC(=O)Nc2cc(OCCCCN3CCN(c4cccc(Cl)c4Cl)CC3)ccc21",
                    1.0
                ],
                [
                    "N[SH]1CC(=O)Nc2cc(OCCCCN3CCN(c4cccc(Cl)c4Cl)CC3)ccc21",
                    1.0
                ],
                [
                    "NS1(S)CC(=O)Nc2cc(OCCCCN3CCN(c4cccc(Cl)c4Cl)CC3)ccc21",
                    1.0
                ],
                [
                    "NS1(P)CC(=O)Nc2cc(OCCCCN3CCN(c4cccc(Cl)c4Cl)CC3)ccc21",
                    1.0
                ],
                [
                    "NS1(O)CC(=O)Nc2cc(OCCCCN3CCN(c4cccc(Cl)c4Cl)CC3)ccc21",
                    1.0
                ],
                [
                    "NS1(N)CC(=O)Nc2cc(OCCCCN3CCN(c4cccc(Cl)c4Cl)CC3)ccc21",
                    1.0
                ],
                [
                    "NS1(F)CC(=O)Nc2cc(OCCCCN3CCN(c4cccc(Cl)c4Cl)CC3)ccc21",
                    1.0
                ],
                [
                    "NS1(Cl)CC(=O)Nc2cc(OCCCCN3CCN(c4cccc(Cl)c4Cl)CC3)ccc21",
                    1.0
                ],
                [
                    "NS1(Br)CC(=O)Nc2cc(OCCCCN3CCN(c4cccc(Cl)c4Cl)CC3)ccc21",
                    1.0
                ],
                [
                    "NN[SH]1CC(=O)Nc2cc(OCCCCN3CCN(c4cccc(Cl)c4Cl)CC3)ccc21",
                    1.0
                ],
                [
                    "N=[SH]1(O)CC(=O)Nc2cc(OCCCCN3CCN(c4cccc(Cl)c4Cl)CC3)ccc21",
                    1.0
                ],
                [
                    "N=S1CC(=O)Nc2cc(OCCCCN3CCN(c4cccc(Cl)c4Cl)CC3)ccc21",
                    1.0
                ],
                [
                    "N=S1(=O)CC(=O)Nc2cc(OCCCCN3CCN(c4cccc(Cl)c4Cl)CC3)ccc21",
                    1.0
                ],
                [
                    "N#[SH]1CC(=O)Nc2cc(OCCCCN3CCN(c4cccc(Cl)c4Cl)CC3)ccc21",
                    1.0
                ],
                [
                    "N#S1(S)CC(=O)Nc2cc(OCCCCN3CCN(c4cccc(Cl)c4Cl)CC3)ccc21",
                    1.0
                ],
                [
                    "N#S1(O)CC(=O)Nc2cc(OCCCCN3CCN(c4cccc(Cl)c4Cl)CC3)ccc21",
                    1.0
                ],
                [
                    "N#S1(N)CC(=O)Nc2cc(OCCCCN3CCN(c4cccc(Cl)c4Cl)CC3)ccc21",
                    1.0
                ],
                [
                    "C[SH]1CC(=O)Nc2cc(OCCCCN3CCN(c4cccc(Cl)c4Cl)CC3)ccc21",
                    1.0
                ],
                [
                    "C[SH]1(=O)CC(=O)Nc2cc(OCCCCN3CCN(c4cccc(Cl)c4Cl)CC3)ccc21",
                    1.0
                ],
                [
                    "CS[SH]1CC(=O)Nc2cc(OCCCCN3CCN(c4cccc(Cl)c4Cl)CC3)ccc21",
                    1.0
                ],
                [
                    "CS1(S)CC(=O)Nc2cc(OCCCCN3CCN(c4cccc(Cl)c4Cl)CC3)ccc21",
                    1.0
                ],
                [
                    "CS1(P)CC(=O)Nc2cc(OCCCCN3CCN(c4cccc(Cl)c4Cl)CC3)ccc21",
                    1.0
                ],
                [
                    "CS1(O)CC(=O)Nc2cc(OCCCCN3CCN(c4cccc(Cl)c4Cl)CC3)ccc21",
                    1.0
                ],
                [
                    "CS1(N)CC(=O)Nc2cc(OCCCCN3CCN(c4cccc(Cl)c4Cl)CC3)ccc21",
                    1.0
                ],
                [
                    "CS1(F)CC(=O)Nc2cc(OCCCCN3CCN(c4cccc(Cl)c4Cl)CC3)ccc21",
                    1.0
                ],
                [
                    "CS1(Cl)CC(=O)Nc2cc(OCCCCN3CCN(c4cccc(Cl)c4Cl)CC3)ccc21",
                    1.0
                ],
                [
                    "CS1(C)CC(=O)Nc2cc(OCCCCN3CCN(c4cccc(Cl)c4Cl)CC3)ccc21",
                    1.0
                ],
                [
                    "CS1(#N)CC(=O)Nc2cc(OCCCCN3CCN(c4cccc(Cl)c4Cl)CC3)ccc21",
                    1.0
                ],
                [
                    "CO[SH]1CC(=O)Nc2cc(OCCCCN3CCN(c4cccc(Cl)c4Cl)CC3)ccc21",
                    1.0
                ],
                [
                    "CN[SH]1CC(=O)Nc2cc(OCCCCN3CCN(c4cccc(Cl)c4Cl)CC3)ccc21",
                    1.0
                ]
            ],
            "execution_time": 5.7073814868927,
            "number_scoring_function_calls": 1000,
            "metadata": {
                "top_1": 1.0,
                "top_10": 1.0,
                "top_100": 1.0,
                "internal_similarity_max": 0.890625,
                "internal_similarity_mean": 0.6792998403620911,
                "internal_similarity_histogram_density": [
                    [
                        0.1,
                        0.0,
                        0.0,
                        0.0,
                        0.0,
                        0.10199999999999991,
                        6.7120000000000015,
                        1.9620000000000004,
                        1.124,
                        0.0
                    ]
                ],
                "internal_similarity_histogram_bins": [
                    [
                        0.0,
                        0.1,
                        0.2,
                        0.30000000000000004,
                        0.4,
                        0.5,
                        0.6000000000000001,
                        0.7000000000000001,
                        0.8,
                        0.9,
                        1.0
                    ]
                ]
            }
        },
        {
            "benchmark_name": "Albuterol similarity",
            "score": 1.0,
            "optimized_molecules": [
                [
                    "Oc1ccc(C(O)CNC2(P)CC2)cc1CS",
                    1.0
                ],
                [
                    "Oc1ccc(C(O)C(P)NCCP)cc1CS",
                    1.0
                ],
                [
                    "OCc1cc(C(O)CNC23C=C2C3O)ccc1S",
                    1.0
                ],
                [
                    "OCc1cc(C(O)CNC2(CS)CC2)ccc1S",
                    1.0
                ],
                [
                    "OCc1cc(C(O)CNC2(CS)CC2)ccc1O",
                    1.0
                ],
                [
                    "OCc1cc(C(O)CNC2(CS)C#C2)ccc1S",
                    1.0
                ],
                [
                    "OCc1cc(C(O)CNC2(CO)C=C2)ccc1S",
                    1.0
                ],
                [
                    "OC(CNCCPP)c1ccc(S)c(CS)c1",
                    1.0
                ],
                [
                    "OC(CNCCP)c1ccc(S)c(CS)c1",
                    1.0
                ],
                [
                    "OC(CNC1CC1P)c1ccc(S)c(CS)c1",
                    1.0
                ],
                [
                    "OC(CNC1(P)C#C1)c1ccc(S)c(CS)c1",
                    1.0
                ],
                [
                    "Cc1cc(C(O)CNC2(C)CC2O)ccc1S",
                    1.0
                ],
                [
                    "Cc1cc(C(O)CNC(C)(P)CS)ccc1S",
                    1.0
                ],
                [
                    "Cc1cc(C(O)CNC(C)(P)C(S)S)ccc1S",
                    1.0
                ],
                [
                    "Cc1cc(C(O)CNC(C)(C)P)ccc1S",
                    1.0
                ],
                [
                    "Cc1c(C(O)CNC(C)(C)P)ccc(S)c1CS",
                    1.0
                ],
                [
                    "CPC(C)NCC(O)c1ccc(S)c(CS)c1",
                    1.0
                ],
                [
                    "CNCC(O)c1ccc(S)c(CS)c1",
                    1.0
                ],
                [
                    "CCNCC(O)c1ccc(S)c(CS)c1",
                    1.0
                ],
                [
                    "CCNCC(O)c1ccc(S)c(CO)c1",
                    1.0
                ],
                [
                    "CCCNCC(O)c1ccc(S)c(CS)c1",
                    1.0
                ],
                [
                    "CCCNCC(O)c1ccc(O)c(CS)c1",
                    1.0
                ],
                [
                    "CCCNC(P)C(O)c1ccc(S)c(CS)c1",
                    1.0
                ],
                [
                    "CCCCNCC(O)c1ccc(O)c(CS)c1",
                    1.0
                ],
                [
                    "CCC(P)NCC(O)c1ccc(O)c(CS)c1",
                    1.0
                ],
                [
                    "CCC(O)NCC(O)c1ccc(S)c(CS)c1",
                    1.0
                ],
                [
                    "CCC(O)NCC(O)c1ccc(O)c(CS)c1",
                    1.0
                ],
                [
                    "CCC(Cl)NCC(O)c1ccc(S)c(CS)c1",
                    1.0
                ],
                [
                    "CCC(C)NCC(O)c1ccc(S)c(CS)c1",
                    1.0
                ],
                [
                    "CCC(C)NCC(O)c1ccc(S)c(CO)c1",
                    1.0
                ],
                [
                    "CCC(C)NCC(O)c1ccc(O)c(CS)c1",
                    1.0
                ],
                [
                    "CCC(C)(O)NCC(O)c1ccc(S)c(CS)c1",
                    1.0
                ],
                [
                    "CCC(C)(O)NCC(O)c1ccc(O)c(CS)c1",
                    1.0
                ],
                [
                    "CCC(C)(N)NCC(O)c1ccc(S)c(CS)c1",
                    1.0
                ],
                [
                    "CC1OC1(C)NCC(O)c1ccc(S)c(CS)c1",
                    1.0
                ],
                [
                    "CC1=C2C(O)C12NCC(O)c1ccc(S)c(CO)c1",
                    1.0
                ],
                [
                    "CC1(P)Cc2cc(S)c(CS)cc2C(O)CN1",
                    1.0
                ],
                [
                    "CC1(P)CC(S)c2cc(ccc2S)C(O)CN1",
                    1.0
                ],
                [
                    "CC1(P)CC(C(O)c2ccc(S)c(CS)c2)N1",
                    1.0
                ],
                [
                    "CC1(P)C=C(C(O)c2ccc(S)c(CS)c2)N1",
                    1.0
                ],
                [
                    "CC1(NCC(O)c2ccc(S)c(CS)c2)CO1",
                    1.0
                ],
                [
                    "CC1(NCC(O)c2ccc(S)c(CS)c2)CC1Cl",
                    1.0
                ],
                [
                    "CC1(NCC(O)c2ccc(S)c(CS)c2)CC1(N)Cl",
                    1.0
                ],
                [
                    "CC1(NCC(O)c2ccc(S)c(CO)c2)CC1O",
                    1.0
                ],
                [
                    "CC1(NCC(O)c2ccc(S)c(CO)c2)CC1F",
                    1.0
                ],
                [
                    "CC1(NCC(O)c2ccc(S)c(CO)c2)CC1",
                    1.0
                ],
                [
                    "CC1(NCC(O)c2ccc(S)c(CO)c2)C=C1",
                    1.0
                ],
                [
                    "CC1(NCC(O)c2ccc(S)c(CO)c2)C#C1",
                    1.0
                ],
                [
                    "CC1(NCC(O)c2ccc(O)c(CO)c2)CC1",
                    1.0
                ],
                [
                    "CC1(C(P)Br)NCC(O)c2ccc(S)c(c2)C1O",
                    1.0
                ],
                [
                    "CC(P)NCC(O)c1ccc(S)c(CS)c1",
                    1.0
                ],
                [
                    "CC(P)NCC(O)c1ccc(S)c(C(P)S)c1",
                    1.0
                ],
                [
                    "CC(P)NCC(O)c1ccc(O)c(CS)c1",
                    1.0
                ],
                [
                    "CC(P)NC(P)C(O)c1ccc(O)c(CS)c1",
                    1.0
                ],
                [
                    "CC(P)CNCC(O)c1ccc(S)c(CS)c1",
                    1.0
                ],
                [
                    "CC(P)(CN)NCC(O)c1ccc(S)c(CS)c1",
                    1.0
                ],
                [
                    "CC(P)(CF)NCC(O)c1ccc(S)c(CS)c1",
                    1.0
                ],
                [
                    "CC(NCC(O)c1ccc(S)c(CS)c1)PP",
                    1.0
                ],
                [
                    "CC(NCC(O)c1ccc(S)c(CS)c1)C(C)(Cl)Cl",
                    1.0
                ],
                [
                    "CC(Cl)NCC(O)c1ccc(S)c(CS)c1",
                    1.0
                ],
                [
                    "CC(Cl)CNCC(O)c1ccc(S)c(CS)c1",
                    1.0
                ],
                [
                    "CC(Cl)C(C)NCC(O)c1ccc(S)c(CS)c1",
                    1.0
                ],
                [
                    "CC(CS)NCC(O)c1ccc(S)c(CO)c1",
                    1.0
                ],
                [
                    "CC(CS)NCC(O)c1ccc(O)c(CO)c1",
                    1.0
                ],
                [
                    "CC(CPP)NCC(O)c1ccc(S)c(CS)c1",
                    1.0
                ],
                [
                    "CC(CP)NCC(O)c1ccc(S)c(CS)c1",
                    1.0
                ],
                [
                    "CC(CO)NCC(O)c1ccc(S)c(CO)c1",
                    1.0
                ],
                [
                    "CC(CF)NCC(O)c1ccc(S)c(CS)c1",
                    1.0
                ],
                [
                    "CC(CCl)NCC(O)c1ccc(S)c(CS)c1",
                    1.0
                ],
                [
                    "CC(C)NCC(O)c1ccc(S)c(CS)c1",
                    1.0
                ],
                [
                    "CC(C)NCC(O)c1ccc(O)c(CS)c1",
                    1.0
                ],
                [
                    "CC(C)(P)NCCc1ccc(O)c(CS)c1",
                    1.0
                ],
                [
                    "CC(C)(P)NCC(O)c1cccc(CS)c1",
                    1.0
                ],
                [
                    "CC(C)(P)NCC(O)c1ccc(S)c(CSN)c1",
                    1.0
                ],
                [
                    "CC(C)(P)NCC(O)c1ccc(S)c(CS)c1",
                    1.0
                ],
                [
                    "CC(C)(P)NCC(O)c1ccc(S)c(CPO)c1",
                    1.0
                ],
                [
                    "CC(C)(P)NCC(O)c1ccc(S)c(CP)c1",
                    1.0
                ],
                [
                    "CC(C)(P)NCC(O)c1ccc(S)c(CN)c1",
                    1.0
                ],
                [
                    "CC(C)(P)NCC(O)c1ccc(S)c(C(S)PO)c1",
                    1.0
                ],
                [
                    "CC(C)(P)NCC(O)c1ccc(S)c(C(S)P=O)c1",
                    1.0
                ],
                [
                    "CC(C)(P)NCC(O)c1ccc(S)c(C(S)NP)c1",
                    1.0
                ],
                [
                    "CC(C)(P)NCC(O)c1ccc(S)c(C(S)Cl)c1",
                    1.0
                ],
                [
                    "CC(C)(P)NCC(O)c1ccc(S)c(C(S)(Cl)PO)c1",
                    1.0
                ],
                [
                    "CC(C)(P)NCC(O)c1ccc(S)c(C(PO)SF)c1",
                    1.0
                ],
                [
                    "CC(C)(P)NCC(O)c1ccc(S)c(C(P)S)c1",
                    1.0
                ],
                [
                    "CC(C)(P)NCC(O)c1ccc(S)c(C(O)S)c1",
                    1.0
                ],
                [
                    "CC(C)(P)NCC(O)c1ccc(S)c(C(N)S)c1",
                    1.0
                ],
                [
                    "CC(C)(P)NCC(O)c1ccc(S)c(C(Cl)PO)c1",
                    1.0
                ],
                [
                    "CC(C)(P)NCC(O)c1ccc(O)c(CS)c1F",
                    1.0
                ],
                [
                    "CC(C)(P)NCC(O)c1cc(CS)c(S)cc1P",
                    1.0
                ],
                [
                    "CC(C)(P)NCC(O)c1cc(CS)c(S)cc1N",
                    1.0
                ],
                [
                    "CC(C)(P)NC(N)C(O)c1ccc(S)c(CS)c1",
                    1.0
                ],
                [
                    "CC(C)(P)NC(F)C(O)c1ccc(S)c(CS)c1",
                    1.0
                ],
                [
                    "CC(C)(P)NC(Cl)C(O)c1ccc(S)c(CS)c1",
                    1.0
                ],
                [
                    "CC(C)(NCC(O)c1ccc(S)c(CS)c1)PO",
                    1.0
                ],
                [
                    "CC(C)(N)C(Cl)NCC(O)c1ccc(S)c(CS)c1",
                    1.0
                ],
                [
                    "C=CC(C)NCC(O)c1ccc(S)c(CO)c1",
                    1.0
                ],
                [
                    "C=C(C)NCC(O)c1ccc(O)c(CS)c1",
                    1.0
                ],
                [
                    "C#CC1(C)NCC(O)c2ccc(S)c(c2)C1O",
                    1.0
                ],
                [
                    "C#CC(C)NCC(O)c1ccc(S)c(CO)c1",
                    1.0
                ]
            ],
            "execution_time": 2.3640310764312744,
            "number_scoring_function_calls": 1000,
            "metadata": {
                "top_1": 1.0,
                "top_10": 1.0,
                "top_100": 1.0,
                "internal_similarity_max": 0.8461538461538461,
                "internal_similarity_mean": 0.41241876647900216,
                "internal_similarity_histogram_density": [
                    [
                        0.104,
                        0.672,
                        1.0919999999999996,
                        2.8200000000000007,
                        2.722000000000001,
                        1.5979999999999985,
                        0.7020000000000002,
                        0.26400000000000007,
                        0.026000000000000006,
                        0.0
                    ]
                ],
                "internal_similarity_histogram_bins": [
                    [
                        0.0,
                        0.1,
                        0.2,
                        0.30000000000000004,
                        0.4,
                        0.5,
                        0.6000000000000001,
                        0.7000000000000001,
                        0.8,
                        0.9,
                        1.0
                    ]
                ]
            }
        },
        {
            "benchmark_name": "Mestranol similarity",
            "score": 1.0,
            "optimized_molecules": [
                [
                    "C#CO[SH](C)c1ccc2c(c1)CCC1C2CCC2(C)C1CCC2(O)C#C",
                    1.0
                ],
                [
                    "C#CC1(O)CCC2C3CCc4cc5cc(c4C3CCC21C)C=S5OC",
                    1.0
                ],
                [
                    "C#CC1(O)CCC2C3CCc4cc([SH]5(C)=[SH]O5)ccc4C3CCC21C",
                    1.0
                ],
                [
                    "C#CC1(O)CCC2C3CCc4cc([SH]5(C)=PO5)ccc4C3CCC21C",
                    1.0
                ],
                [
                    "C#CC1(O)CCC2C3CCc4cc([SH]5(C)=NO5)ccc4C3CCC21C",
                    1.0
                ],
                [
                    "C#CC1(O)CCC2C3CCc4cc([SH]5(C)=COO5)ccc4C3CCC21C",
                    1.0
                ],
                [
                    "C#CC1(O)CCC2C3CCc4cc([SH]5(C)=CO5)ccc4C3CCC21C",
                    1.0
                ],
                [
                    "C#CC1(O)CCC2C3CCc4cc([SH](S)OC)ccc4C3CCC21C",
                    1.0
                ],
                [
                    "C#CC1(O)CCC2C3CCc4cc([SH](O)OC)ccc4C3CCC21C",
                    1.0
                ],
                [
                    "C#CC1(O)CCC2C3CCc4cc([SH](N)OC)ccc4C3CCC21C",
                    1.0
                ],
                [
                    "C#CC1(O)CCC2C3CCc4cc([SH](F)OC)ccc4C3CCC21C",
                    1.0
                ],
                [
                    "C#CC1(O)CCC2C3CCc4cc([SH](Cl)OC)ccc4C3CCC21C",
                    1.0
                ],
                [
                    "C#CC1(O)CCC2C3CCc4cc([SH](C)S)ccc4C3CCC21C",
                    1.0
                ],
                [
                    "C#CC1(O)CCC2C3CCc4cc([SH](C)P)ccc4C3CCC21C",
                    1.0
                ],
                [
                    "C#CC1(O)CCC2C3CCc4cc([SH](C)O[SH]=S)ccc4C3CCC21C",
                    1.0
                ],
                [
                    "C#CC1(O)CCC2C3CCc4cc([SH](C)O[SH]=P)ccc4C3CCC21C",
                    1.0
                ],
                [
                    "C#CC1(O)CCC2C3CCc4cc([SH](C)O[SH]=N)ccc4C3CCC21C",
                    1.0
                ],
                [
                    "C#CC1(O)CCC2C3CCc4cc([SH](C)OSS)ccc4C3CCC21C",
                    1.0
                ],
                [
                    "C#CC1(O)CCC2C3CCc4cc([SH](C)OSP)ccc4C3CCC21C",
                    1.0
                ],
                [
                    "C#CC1(O)CCC2C3CCc4cc([SH](C)OSO)ccc4C3CCC21C",
                    1.0
                ],
                [
                    "C#CC1(O)CCC2C3CCc4cc([SH](C)OSN)ccc4C3CCC21C",
                    1.0
                ],
                [
                    "C#CC1(O)CCC2C3CCc4cc([SH](C)OSF)ccc4C3CCC21C",
                    1.0
                ],
                [
                    "C#CC1(O)CCC2C3CCc4cc([SH](C)OSCl)ccc4C3CCC21C",
                    1.0
                ],
                [
                    "C#CC1(O)CCC2C3CCc4cc([SH](C)OSC)ccc4C3CCC21C",
                    1.0
                ],
                [
                    "C#CC1(O)CCC2C3CCc4cc([SH](C)OSBr)ccc4C3CCC21C",
                    1.0
                ],
                [
                    "C#CC1(O)CCC2C3CCc4cc([SH](C)OS)ccc4C3CCC21C",
                    1.0
                ],
                [
                    "C#CC1(O)CCC2C3CCc4cc([SH](C)OS#[SH])ccc4C3CCC21C",
                    1.0
                ],
                [
                    "C#CC1(O)CCC2C3CCc4cc([SH](C)OS#P)ccc4C3CCC21C",
                    1.0
                ],
                [
                    "C#CC1(O)CCC2C3CCc4cc([SH](C)OS#N)ccc4C3CCC21C",
                    1.0
                ],
                [
                    "C#CC1(O)CCC2C3CCc4cc([SH](C)OPS)ccc4C3CCC21C",
                    1.0
                ],
                [
                    "C#CC1(O)CCC2C3CCc4cc([SH](C)OPP)ccc4C3CCC21C",
                    1.0
                ],
                [
                    "C#CC1(O)CCC2C3CCc4cc([SH](C)OPO)ccc4C3CCC21C",
                    1.0
                ],
                [
                    "C#CC1(O)CCC2C3CCc4cc([SH](C)OPN)ccc4C3CCC21C",
                    1.0
                ],
                [
                    "C#CC1(O)CCC2C3CCc4cc([SH](C)OPF)ccc4C3CCC21C",
                    1.0
                ],
                [
                    "C#CC1(O)CCC2C3CCc4cc([SH](C)OPCl)ccc4C3CCC21C",
                    1.0
                ],
                [
                    "C#CC1(O)CCC2C3CCc4cc([SH](C)OPC)ccc4C3CCC21C",
                    1.0
                ],
                [
                    "C#CC1(O)CCC2C3CCc4cc([SH](C)OPBr)ccc4C3CCC21C",
                    1.0
                ],
                [
                    "C#CC1(O)CCC2C3CCc4cc([SH](C)OP=P)ccc4C3CCC21C",
                    1.0
                ],
                [
                    "C#CC1(O)CCC2C3CCc4cc([SH](C)OP=N)ccc4C3CCC21C",
                    1.0
                ],
                [
                    "C#CC1(O)CCC2C3CCc4cc([SH](C)OP=C)ccc4C3CCC21C",
                    1.0
                ],
                [
                    "C#CC1(O)CCC2C3CCc4cc([SH](C)OP)ccc4C3CCC21C",
                    1.0
                ],
                [
                    "C#CC1(O)CCC2C3CCc4cc([SH](C)OOS)ccc4C3CCC21C",
                    1.0
                ],
                [
                    "C#CC1(O)CCC2C3CCc4cc([SH](C)OOP)ccc4C3CCC21C",
                    1.0
                ],
                [
                    "C#CC1(O)CCC2C3CCc4cc([SH](C)OOO)ccc4C3CCC21C",
                    1.0
                ],
                [
                    "C#CC1(O)CCC2C3CCc4cc([SH](C)OON)ccc4C3CCC21C",
                    1.0
                ],
                [
                    "C#CC1(O)CCC2C3CCc4cc([SH](C)OOF)ccc4C3CCC21C",
                    1.0
                ],
                [
                    "C#CC1(O)CCC2C3CCc4cc([SH](C)OOCl)ccc4C3CCC21C",
                    1.0
                ],
                [
                    "C#CC1(O)CCC2C3CCc4cc([SH](C)OOC)ccc4C3CCC21C",
                    1.0
                ],
                [
                    "C#CC1(O)CCC2C3CCc4cc([SH](C)OOBr)ccc4C3CCC21C",
                    1.0
                ],
                [
                    "C#CC1(O)CCC2C3CCc4cc([SH](C)OO)ccc4C3CCC21C",
                    1.0
                ],
                [
                    "C#CC1(O)CCC2C3CCc4cc([SH](C)ONS)ccc4C3CCC21C",
                    1.0
                ],
                [
                    "C#CC1(O)CCC2C3CCc4cc([SH](C)ONP)ccc4C3CCC21C",
                    1.0
                ],
                [
                    "C#CC1(O)CCC2C3CCc4cc([SH](C)ONO)ccc4C3CCC21C",
                    1.0
                ],
                [
                    "C#CC1(O)CCC2C3CCc4cc([SH](C)ONN)ccc4C3CCC21C",
                    1.0
                ],
                [
                    "C#CC1(O)CCC2C3CCc4cc([SH](C)ONF)ccc4C3CCC21C",
                    1.0
                ],
                [
                    "C#CC1(O)CCC2C3CCc4cc([SH](C)ONCl)ccc4C3CCC21C",
                    1.0
                ],
                [
                    "C#CC1(O)CCC2C3CCc4cc([SH](C)ONC)ccc4C3CCC21C",
                    1.0
                ],
                [
                    "C#CC1(O)CCC2C3CCc4cc([SH](C)ON=P)ccc4C3CCC21C",
                    1.0
                ],
                [
                    "C#CC1(O)CCC2C3CCc4cc([SH](C)ON=N)ccc4C3CCC21C",
                    1.0
                ],
                [
                    "C#CC1(O)CCC2C3CCc4cc([SH](C)ON=C)ccc4C3CCC21C",
                    1.0
                ],
                [
                    "C#CC1(O)CCC2C3CCc4cc([SH](C)ON)ccc4C3CCC21C",
                    1.0
                ],
                [
                    "C#CC1(O)CCC2C3CCc4cc([SH](C)OF)ccc4C3CCC21C",
                    1.0
                ],
                [
                    "C#CC1(O)CCC2C3CCc4cc([SH](C)OCl)ccc4C3CCC21C",
                    1.0
                ],
                [
                    "C#CC1(O)CCC2C3CCc4cc([SH](C)OCP)ccc4C3CCC21C",
                    1.0
                ],
                [
                    "C#CC1(O)CCC2C3CCc4cc([SH](C)OCCl)ccc4C3CCC21C",
                    1.0
                ],
                [
                    "C#CC1(O)CCC2C3CCc4cc([SH](C)OCC)ccc4C3CCC21C",
                    1.0
                ],
                [
                    "C#CC1(O)CCC2C3CCc4cc([SH](C)OCBr)ccc4C3CCC21C",
                    1.0
                ],
                [
                    "C#CC1(O)CCC2C3CCc4cc([SH](C)OC=C)ccc4C3CCC21C",
                    1.0
                ],
                [
                    "C#CC1(O)CCC2C3CCc4cc([SH](C)OC)ccc4C3CCC21C",
                    1.0
                ],
                [
                    "C#CC1(O)CCC2C3CCc4cc([SH](C)OBr)ccc4C3CCC21C",
                    1.0
                ],
                [
                    "C#CC1(O)CCC2C3CCc4cc([SH](C)O)ccc4C3CCC21C",
                    1.0
                ],
                [
                    "C#CC1(O)CCC2C3CCc4cc([SH](C)N)ccc4C3CCC21C",
                    1.0
                ],
                [
                    "C#CC1(O)CCC2C3CCc4cc([SH](C)F)ccc4C3CCC21C",
                    1.0
                ],
                [
                    "C#CC1(O)CCC2C3CCc4cc([SH](C)Cl)ccc4C3CCC21C",
                    1.0
                ],
                [
                    "C#CC1(O)CCC2C3CCc4cc([SH](C)C)ccc4C3CCC21C",
                    1.0
                ],
                [
                    "C#CC1(O)CCC2C3CCc4cc([SH](C)Br)ccc4C3CCC21C",
                    1.0
                ],
                [
                    "C#CC1(O)CCC2C3CCc4cc([SH](C)#[SH])ccc4C3CCC21C",
                    1.0
                ],
                [
                    "C#CC1(O)CCC2C3CCc4cc([SH](C)#P)ccc4C3CCC21C",
                    1.0
                ],
                [
                    "C#CC1(O)CCC2C3CCc4cc([SH](C)#N)ccc4C3CCC21C",
                    1.0
                ],
                [
                    "C#CC1(O)CCC2C3CCc4cc([SH](Br)OC)ccc4C3CCC21C",
                    1.0
                ],
                [
                    "C#CC1(O)CCC2C3CCc4cc([SH](#C)OC)ccc4C3CCC21C",
                    1.0
                ],
                [
                    "C#CC1(O)CCC2C3CCc4cc([SH](#C)C)ccc4C3CCC21C",
                    1.0
                ],
                [
                    "C#CC1(O)CCC2C3CCc4cc(SOOC)ccc4C3CCC21C",
                    1.0
                ],
                [
                    "C#CC1(O)CCC2C3CCc4cc(SOC)ccc4C3CCC21C",
                    1.0
                ],
                [
                    "C#CC1(O)CCC2C3CCc4cc(SC)ccc4C3CCC21C",
                    1.0
                ],
                [
                    "C#CC1(O)CCC2C3CCc4cc(S5(C)OP5)ccc4C3CCC21C",
                    1.0
                ],
                [
                    "C#CC1(O)CCC2C3CCc4cc(S5(C)OO5)ccc4C3CCC21C",
                    1.0
                ],
                [
                    "C#CC1(O)CCC2C3CCc4cc(S5(C)NO5)ccc4C3CCC21C",
                    1.0
                ],
                [
                    "C#CC1(O)CCC2C3CCc4cc(S5(C)CO5)ccc4C3CCC21C",
                    1.0
                ],
                [
                    "C#CC1(O)CCC2C3CCc4cc(S5(C)#SO5)ccc4C3CCC21C",
                    1.0
                ],
                [
                    "C#CC1(O)CCC2C3CCc4cc(S5(C)#CO5)ccc4C3CCC21C",
                    1.0
                ],
                [
                    "C#CC1(O)CCC2C3CCc4cc(S)ccc4C3CCC21C",
                    1.0
                ],
                [
                    "C#CC1(O)CCC2C3CCc4cc(S(C)=S)ccc4C3CCC21C",
                    1.0
                ],
                [
                    "C#CC1(O)CCC2C3CCc4cc(S(C)=P)ccc4C3CCC21C",
                    1.0
                ],
                [
                    "C#CC1(O)CCC2C3CCc4cc(S(C)=O)ccc4C3CCC21C",
                    1.0
                ],
                [
                    "C#CC1(O)CCC2C3CCc4cc(S(C)=N)ccc4C3CCC21C",
                    1.0
                ],
                [
                    "C#CC1(O)CCC2C3CCc4cc(S(=N)OC)ccc4C3CCC21C",
                    1.0
                ],
                [
                    "C#CC1(O)CCC2C3CCc4cc(S(=C)OC)ccc4C3CCC21C",
                    1.0
                ],
                [
                    "C#CC1(O)CCC2C3CCc4cc(S(=C)C)ccc4C3CCC21C",
                    1.0
                ],
                [
                    "C#CC1(O)CCC2C3CCc4cc(Br)ccc4C3CCC21C",
                    1.0
                ]
            ],
            "execution_time": 3.613152503967285,
            "number_scoring_function_calls": 1000,
            "metadata": {
                "top_1": 1.0,
                "top_10": 1.0,
                "top_100": 1.0,
                "internal_similarity_max": 0.875,
                "internal_similarity_mean": 0.6946939187998662,
                "internal_similarity_histogram_density": [
                    [
                        0.1,
                        0.0,
                        0.0,
                        0.0,
                        0.15200000000000002,
                        1.5339999999999987,
                        2.532000000000001,
                        4.816000000000001,
                        0.8660000000000002,
                        0.0
                    ]
                ],
                "internal_similarity_histogram_bins": [
                    [
                        0.0,
                        0.1,
                        0.2,
                        0.30000000000000004,
                        0.4,
                        0.5,
                        0.6000000000000001,
                        0.7000000000000001,
                        0.8,
                        0.9,
                        1.0
                    ]
                ]
            }
        },
        {
            "benchmark_name": "C11H24",
            "score": 1.0,
            "optimized_molecules": [
                [
                    "CCCCCCCCCCC",
                    1.0
                ],
                [
                    "CCCCCCCCC(C)C",
                    1.0
                ],
                [
                    "CCCCCCCC(C)CC",
                    1.0
                ],
                [
                    "CCCCCCCC(C)(C)C",
                    1.0
                ],
                [
                    "CCCCCCC(CC)CC",
                    1.0
                ],
                [
                    "CCCCCCC(C)CCC",
                    1.0
                ],
                [
                    "CCCCCCC(C)C(C)C",
                    1.0
                ],
                [
                    "CCCCCCC(C)(C)CC",
                    1.0
                ],
                [
                    "CCCCCC(CC)CCC",
                    1.0
                ],
                [
                    "CCCCCC(CC)C(C)C",
                    1.0
                ],
                [
                    "CCCCCC(C)CCCC",
                    1.0
                ],
                [
                    "CCCCCC(C)CC(C)C",
                    1.0
                ],
                [
                    "CCCCCC(C)C(C)CC",
                    1.0
                ],
                [
                    "CCCCCC(C)C(C)(C)C",
                    1.0
                ],
                [
                    "CCCCCC(C)(CC)CC",
                    1.0
                ],
                [
                    "CCCCCC(C)(C)CCC",
                    1.0
                ],
                [
                    "CCCCCC(C)(C)C(C)C",
                    1.0
                ],
                [
                    "CCCCC(CCC)CCC",
                    1.0
                ],
                [
                    "CCCCC(CCC)C(C)C",
                    1.0
                ],
                [
                    "CCCCC(CC)CCCC",
                    1.0
                ],
                [
                    "CCCCC(CC)CC(C)C",
                    1.0
                ],
                [
                    "CCCCC(CC)C(C)CC",
                    1.0
                ],
                [
                    "CCCCC(CC)C(C)(C)C",
                    1.0
                ],
                [
                    "CCCCC(CC)(CC)CC",
                    1.0
                ],
                [
                    "CCCCC(C)CCC(C)C",
                    1.0
                ],
                [
                    "CCCCC(C)CC(C)CC",
                    1.0
                ],
                [
                    "CCCCC(C)CC(C)(C)C",
                    1.0
                ],
                [
                    "CCCCC(C)C(CC)CC",
                    1.0
                ],
                [
                    "CCCCC(C)C(C)CCC",
                    1.0
                ],
                [
                    "CCCCC(C)C(C)C(C)C",
                    1.0
                ],
                [
                    "CCCCC(C)C(C)(C)CC",
                    1.0
                ],
                [
                    "CCCCC(C)(CC)CCC",
                    1.0
                ],
                [
                    "CCCCC(C)(CC)C(C)C",
                    1.0
                ],
                [
                    "CCCCC(C)(C)CCCC",
                    1.0
                ],
                [
                    "CCCCC(C)(C)CC(C)C",
                    1.0
                ],
                [
                    "CCCCC(C)(C)C(C)CC",
                    1.0
                ],
                [
                    "CCCCC(C)(C)C(C)(C)C",
                    1.0
                ],
                [
                    "CCCCC(C(C)C)C(C)C",
                    1.0
                ],
                [
                    "CCCC(CCC)CC(C)C",
                    1.0
                ],
                [
                    "CCCC(CCC)C(C)CC",
                    1.0
                ],
                [
                    "CCCC(CCC)C(C)(C)C",
                    1.0
                ],
                [
                    "CCCC(CC)CCC(C)C",
                    1.0
                ],
                [
                    "CCCC(CC)CC(C)CC",
                    1.0
                ],
                [
                    "CCCC(CC)CC(C)(C)C",
                    1.0
                ],
                [
                    "CCCC(CC)C(CC)CC",
                    1.0
                ],
                [
                    "CCCC(CC)C(C)C(C)C",
                    1.0
                ],
                [
                    "CCCC(CC)C(C)(C)CC",
                    1.0
                ],
                [
                    "CCCC(CC)(CC)CCC",
                    1.0
                ],
                [
                    "CCCC(CC)(CC)C(C)C",
                    1.0
                ],
                [
                    "CCCC(CC(C)C)C(C)C",
                    1.0
                ],
                [
                    "CCCC(C)CCCC(C)C",
                    1.0
                ],
                [
                    "CCCC(C)CCC(C)CC",
                    1.0
                ],
                [
                    "CCCC(C)CCC(C)(C)C",
                    1.0
                ],
                [
                    "CCCC(C)CC(CC)CC",
                    1.0
                ],
                [
                    "CCCC(C)CC(C)CCC",
                    1.0
                ],
                [
                    "CCCC(C)CC(C)C(C)C",
                    1.0
                ],
                [
                    "CCCC(C)CC(C)(C)CC",
                    1.0
                ],
                [
                    "CCCC(C)C(CC)CCC",
                    1.0
                ],
                [
                    "CCCC(C)C(CC)C(C)C",
                    1.0
                ],
                [
                    "CCCC(C)C(C)CC(C)C",
                    1.0
                ],
                [
                    "CCCC(C)C(C)C(C)CC",
                    1.0
                ],
                [
                    "CCCC(C)C(C)C(C)(C)C",
                    1.0
                ],
                [
                    "CCCC(C)C(C)(CC)CC",
                    1.0
                ],
                [
                    "CCCC(C)C(C)(C)CCC",
                    1.0
                ],
                [
                    "CCCC(C)C(C)(C)C(C)C",
                    1.0
                ],
                [
                    "CCCC(C)(CCC)CCC",
                    1.0
                ],
                [
                    "CCCC(C)(CCC)C(C)C",
                    1.0
                ],
                [
                    "CCCC(C)(CC)CC(C)C",
                    1.0
                ],
                [
                    "CCCC(C)(CC)C(C)CC",
                    1.0
                ],
                [
                    "CCCC(C)(CC)C(C)(C)C",
                    1.0
                ],
                [
                    "CCCC(C)(C)CCC(C)C",
                    1.0
                ],
                [
                    "CCCC(C)(C)CC(C)CC",
                    1.0
                ],
                [
                    "CCCC(C)(C)CC(C)(C)C",
                    1.0
                ],
                [
                    "CCCC(C)(C)C(CC)CC",
                    1.0
                ],
                [
                    "CCCC(C)(C)C(C)C(C)C",
                    1.0
                ],
                [
                    "CCCC(C)(C)C(C)(C)CC",
                    1.0
                ],
                [
                    "CCCC(C)(C(C)C)C(C)C",
                    1.0
                ],
                [
                    "CCCC(C(C)C)C(C)CC",
                    1.0
                ],
                [
                    "CCCC(C(C)C)C(C)(C)C",
                    1.0
                ],
                [
                    "CCC(CCC(C)C)C(C)C",
                    1.0
                ],
                [
                    "CCC(CC)CCCC(C)C",
                    1.0
                ],
                [
                    "CCC(CC)CCC(C)(C)C",
                    1.0
                ],
                [
                    "CCC(CC)CC(CC)CC",
                    1.0
                ],
                [
                    "CCC(CC)CC(C)C(C)C",
                    1.0
                ],
                [
                    "CCC(CC)CC(C)(C)CC",
                    1.0
                ],
                [
                    "CCC(CC)C(CC)C(C)C",
                    1.0
                ],
                [
                    "CCC(CC)C(C)CC(C)C",
                    1.0
                ],
                [
                    "CCC(CC)C(C)C(C)(C)C",
                    1.0
                ],
                [
                    "CCC(CC)C(C)(CC)CC",
                    1.0
                ],
                [
                    "CCC(CC)C(C)(C)C(C)C",
                    1.0
                ],
                [
                    "CCC(CC)(CC)CC(C)C",
                    1.0
                ],
                [
                    "CCC(CC)(CC)C(C)(C)C",
                    1.0
                ],
                [
                    "CCC(CC)(C(C)C)C(C)C",
                    1.0
                ],
                [
                    "CCC(CC(C)C)CC(C)C",
                    1.0
                ],
                [
                    "CCC(CC(C)C)C(C)(C)C",
                    1.0
                ],
                [
                    "CCC(CC(C)(C)C)C(C)C",
                    1.0
                ],
                [
                    "CCC(C)CCCCC(C)C",
                    1.0
                ],
                [
                    "CCC(C)CCCC(C)CC",
                    1.0
                ],
                [
                    "CCC(C)CCCC(C)(C)C",
                    1.0
                ],
                [
                    "CCC(C)CCC(CC)CC",
                    1.0
                ],
                [
                    "CCC(C)CCC(C)C(C)C",
                    1.0
                ],
                [
                    "CCC(C)CCC(C)(C)CC",
                    1.0
                ],
                [
                    "CCC(C)CC(CC)C(C)C",
                    1.0
                ],
                [
                    "CCC(C)CC(C)CC(C)C",
                    1.0
                ],
                [
                    "CCC(C)CC(C)C(C)CC",
                    1.0
                ],
                [
                    "CCC(C)CC(C)C(C)(C)C",
                    1.0
                ],
                [
                    "CCC(C)CC(C)(CC)CC",
                    1.0
                ],
                [
                    "CCC(C)CC(C)(C)C(C)C",
                    1.0
                ],
                [
                    "CCC(C)C(CC)CC(C)C",
                    1.0
                ],
                [
                    "CCC(C)C(CC)C(C)CC",
                    1.0
                ],
                [
                    "CCC(C)C(CC)C(C)(C)C",
                    1.0
                ],
                [
                    "CCC(C)C(CC)(CC)CC",
                    1.0
                ],
                [
                    "CCC(C)C(C)CCC(C)C",
                    1.0
                ],
                [
                    "CCC(C)C(C)CC(C)(C)C",
                    1.0
                ],
                [
                    "CCC(C)C(C)C(CC)CC",
                    1.0
                ],
                [
                    "CCC(C)C(C)C(C)C(C)C",
                    1.0
                ],
                [
                    "CCC(C)C(C)C(C)(C)CC",
                    1.0
                ],
                [
                    "CCC(C)C(C)(CC)C(C)C",
                    1.0
                ],
                [
                    "CCC(C)C(C)(C)CC(C)C",
                    1.0
                ],
                [
                    "CCC(C)C(C)(C)C(C)CC",
                    1.0
                ],
                [
                    "CCC(C)C(C)(C)C(C)(C)C",
                    1.0
                ],
                [
                    "CCC(C)C(C(C)C)C(C)C",
                    1.0
                ],
                [
                    "CCC(C)(CC)CCC(C)C",
                    1.0
                ],
                [
                    "CCC(C)(CC)CC(C)(C)C",
                    1.0
                ],
                [
                    "CCC(C)(CC)C(C)C(C)C",
                    1.0
                ],
                [
                    "CCC(C)(CC(C)C)C(C)C",
                    1.0
                ],
                [
                    "CCC(C)(C)CCCC(C)C",
                    1.0
                ],
                [
                    "CCC(C)(C)CCC(C)(C)C",
                    1.0
                ],
                [
                    "CCC(C)(C)CC(C)C(C)C",
                    1.0
                ],
                [
                    "CCC(C)(C)CC(C)(C)CC",
                    1.0
                ],
                [
                    "CCC(C)(C)C(C)CC(C)C",
                    1.0
                ],
                [
                    "CCC(C)(C)C(C)C(C)(C)C",
                    1.0
                ],
                [
                    "CCC(C)(C)C(C)(CC)CC",
                    1.0
                ],
                [
                    "CCC(C)(C)C(C)(C)C(C)C",
                    1.0
                ],
                [
                    "CCC(C)(C(C)C)C(C)(C)C",
                    1.0
                ],
                [
                    "CCC(C(C)C)C(C)C(C)C",
                    1.0
                ],
                [
                    "CCC(C(C)C)C(C)(C)CC",
                    1.0
                ],
                [
                    "CCC(C(C)(C)C)C(C)(C)C",
                    1.0
                ],
                [
                    "CC(CC(C)(C)C)C(C)(C)C",
                    1.0
                ],
                [
                    "CC(C)CCCCCC(C)C",
                    1.0
                ],
                [
                    "CC(C)CCCCC(C)(C)C",
                    1.0
                ],
                [
                    "CC(C)CCCC(C)C(C)C",
                    1.0
                ],
                [
                    "CC(C)CCC(C)CC(C)C",
                    1.0
                ],
                [
                    "CC(C)CCC(C)C(C)(C)C",
                    1.0
                ],
                [
                    "CC(C)CCC(C)(C)C(C)C",
                    1.0
                ],
                [
                    "CC(C)CC(C)CC(C)(C)C",
                    1.0
                ],
                [
                    "CC(C)CC(C)C(C)C(C)C",
                    1.0
                ],
                [
                    "CC(C)CC(C)(C)CC(C)C",
                    1.0
                ],
                [
                    "CC(C)CC(C)(C)C(C)(C)C",
                    1.0
                ],
                [
                    "CC(C)CC(C(C)C)C(C)C",
                    1.0
                ],
                [
                    "CC(C)C(C)CCC(C)(C)C",
                    1.0
                ],
                [
                    "CC(C)C(C)CC(C)C(C)C",
                    1.0
                ],
                [
                    "CC(C)C(C)C(C)C(C)(C)C",
                    1.0
                ],
                [
                    "CC(C)C(C)C(C)(C)C(C)C",
                    1.0
                ],
                [
                    "CC(C)C(C)(C)CC(C)(C)C",
                    1.0
                ],
                [
                    "CC(C)C(C)(C(C)C)C(C)C",
                    1.0
                ],
                [
                    "CC(C)C(C(C)C)C(C)(C)C",
                    1.0
                ],
                [
                    "CC(C)(C)CCCC(C)(C)C",
                    1.0
                ],
                [
                    "CC(C)(C)C(C)(C)C(C)(C)C",
                    1.0
                ]
            ],
            "execution_time": 2.5977916717529297,
            "number_scoring_function_calls": 1000,
            "metadata": {
                "top_159": 1.0,
                "internal_similarity_max": 0.7777777777777778,
                "internal_similarity_mean": 0.24693232087435196,
                "internal_similarity_histogram_density": [
                    [
                        0.23772793797713698,
                        2.7910288358846564,
                        4.548870693406114,
                        1.7032554092005856,
                        0.5371622957952614,
                        0.15822158933586475,
                        0.01740437482694514,
                        0.006328863573434596,
                        0.0,
                        0.0
                    ]
                ],
                "internal_similarity_histogram_bins": [
                    [
                        0.0,
                        0.1,
                        0.2,
                        0.30000000000000004,
                        0.4,
                        0.5,
                        0.6000000000000001,
                        0.7000000000000001,
                        0.8,
                        0.9,
                        1.0
                    ]
                ]
            }
        },
        {
            "benchmark_name": "C9H10N2O2PF2Cl",
            "score": 1.0,
            "optimized_molecules": [
                [
                    "OPNC1N(O)C2C(=CF)C(F)C3(Cl)C=CC123",
                    1.0
                ],
                [
                    "OPNC1C2C3=CC2(Cl)C(F)C(=C3F)CN1O",
                    1.0
                ],
                [
                    "OPNC1=CC2=CC(Cl)C(F)C(=C2F)CN1O",
                    1.0
                ],
                [
                    "OPN=NCC(C(O)Cl)C1C=C=C(F)C=C1F",
                    1.0
                ],
                [
                    "OPC12NCC(=C(Cl)C(F)ON1)C1=C(F)CC12",
                    1.0
                ],
                [
                    "OP=NN1OCC1C(F)(Cl)C1=CCC1=CCF",
                    1.0
                ],
                [
                    "OP=NN1OC2(Cl)C1C2(F)C1=CCC1CCF",
                    1.0
                ],
                [
                    "OP=NN1OC(Cl)CC1(F)C1=CCC1=CCF",
                    1.0
                ],
                [
                    "OP=NN1OC(Cl)C1C1(F)C2=CCC21CCF",
                    1.0
                ],
                [
                    "OP=NN1OC(Cl)C1C(F)C1=CCC1=CCF",
                    1.0
                ],
                [
                    "OP1ONC2CC3=C(C(Cl)CC(F)=C3)C(F)N21",
                    1.0
                ],
                [
                    "OP1OCN2CCC(=CC(Cl)=CF)C(F)=CN21",
                    1.0
                ],
                [
                    "OP1OCN2C3CCC(F)=C(C(F)=C(Cl)C3)N21",
                    1.0
                ],
                [
                    "OP1NNCCc2cc(c(F)cc2F)C(Cl)O1",
                    1.0
                ],
                [
                    "OP1NNC(Cc2ccc(F)cc2F)C(Cl)O1",
                    1.0
                ],
                [
                    "OP1NN2CCC3CC=C(F)C(=C3F)C2(Cl)O1",
                    1.0
                ],
                [
                    "OP1NN2C3=C(F)C(Cl)CC(=C3F)CC2CO1",
                    1.0
                ],
                [
                    "OP1NN(CCc2ccc(F)cc2F)C(Cl)O1",
                    1.0
                ],
                [
                    "OP1NN(CCc2cc(Cl)c(F)cc2F)CO1",
                    1.0
                ],
                [
                    "OP1NN(CCc2c(F)cccc2F)C(Cl)O1",
                    1.0
                ],
                [
                    "OP1NN(C2CC3=CC(Cl)=C(F)C2C3F)CO1",
                    1.0
                ],
                [
                    "OP1NCC(=C(Cl)CF)C2=C(F)C3ONC1C23",
                    1.0
                ],
                [
                    "OP1NC2CC(=CF)C=C(Cl)C(F)=CCN2O1",
                    1.0
                ],
                [
                    "OP1NC(Cc2cc(F)cc(Cl)c2CF)NO1",
                    1.0
                ],
                [
                    "OP1CC2C3=C(F)C2ONN1CC3=C(Cl)CF",
                    1.0
                ],
                [
                    "OP(O)N1NC1=C(F)C1=C(C(Cl)=CF)CCC1",
                    1.0
                ],
                [
                    "OP(NNCCC1C2=C=C(F)C2=C1F)OCCl",
                    1.0
                ],
                [
                    "OP(NNCCC1=C=C=C(F)C=C1F)OCCl",
                    1.0
                ],
                [
                    "OP(NNCC1c2cc1c(F)cc2F)OCCl",
                    1.0
                ],
                [
                    "OP(NNCC(F)C1=C=C=CC=C1F)OCCl",
                    1.0
                ],
                [
                    "OP(NN1CCc2ccc(F)c1c2F)OCCl",
                    1.0
                ],
                [
                    "OP(N=NCCC1C=C=C(F)C=C1F)OCCl",
                    1.0
                ],
                [
                    "OP(N=NCCC1C(F)=C=CC=C1F)OCCl",
                    1.0
                ],
                [
                    "OP(N=NC1CC2CC=C(F)C1=C2F)OCCl",
                    1.0
                ],
                [
                    "ONC12C3CC(F)=C3C(=C(Cl)CF)CN1P2O",
                    1.0
                ],
                [
                    "ONC(=C1C(=CF)C2=C(Cl)C(F)C1C2)N(O)P",
                    1.0
                ],
                [
                    "ON1POCC2CC3=C(F)C(=C(F)C(Cl)C3)N21",
                    1.0
                ],
                [
                    "ON1CCC(Cl)=C(F)C2=C(F)CC=C1NP2O",
                    1.0
                ],
                [
                    "OCOP=NNC1CC(C2=C(F)C2F)=C1CCl",
                    1.0
                ],
                [
                    "OCOP1CCc2c(F)cn(c2C(Cl)=CF)N1",
                    1.0
                ],
                [
                    "OCON(CCC1=CC2C1=C(Cl)C2F)N=PF",
                    1.0
                ],
                [
                    "OCON(CC(F)C1=CC2C1=C(Cl)C2F)N=P",
                    1.0
                ],
                [
                    "OCC1=C2CC(F)C3=COPN3N2CC1(F)Cl",
                    1.0
                ],
                [
                    "OCC1=C(F)C2=C(C(F)Cl)OPNN(C=C2)C1",
                    1.0
                ],
                [
                    "OCC(Cc1cc(F)c(F)c(Cl)c1)N1NPO1",
                    1.0
                ],
                [
                    "OC1OPNNC2C(CCl)=C(C3=C(F)C3F)C12",
                    1.0
                ],
                [
                    "OC1ON2C3C(CCl)=C(C=C(F)C1F)C3N2P",
                    1.0
                ],
                [
                    "OC1OC(Cl)C2=C(C=C(F)C1F)C1C2NN1P",
                    1.0
                ],
                [
                    "OC1C(CF)=C(F)C2=C3OPNN1CC2C3Cl",
                    1.0
                ],
                [
                    "OC1=C(F)C(CCN=NPOCCl)C=C=C1F",
                    1.0
                ],
                [
                    "OC1=C(C(F)Cl)OPNN2C=CCC(F)=C1C2",
                    1.0
                ],
                [
                    "OC1(F)CNNPOC2(Cl)CC2=C2CC1=C2F",
                    1.0
                ],
                [
                    "OC1(Cl)OPNN1CCc1ccc(F)cc1F",
                    1.0
                ],
                [
                    "OC1(Cl)OP2NN1C2C1C=C(F)C1CC=CF",
                    1.0
                ],
                [
                    "OC(F)C1=C(F)C2=C(CCl)OPNN(C=C2)C1",
                    1.0
                ],
                [
                    "OC(C=CF)=C1C(F)=CN2POCN2CC1Cl",
                    1.0
                ],
                [
                    "OC(C(Cl)=CF)=C1CCN2COPN2C=C1F",
                    1.0
                ],
                [
                    "Nc1c(F)c(Cl)cc(CCNP2OCO2)c1F",
                    1.0
                ],
                [
                    "NPOC12C=C(F)C(=C1C(Cl)=CF)CCN2O",
                    1.0
                ],
                [
                    "NPOC(N)(Cl)c1cc(F)cc(F)c1C=CO",
                    1.0
                ],
                [
                    "NP1OCc2c(cc(F)c(F)c2Cl)CCNO1",
                    1.0
                ],
                [
                    "NP1OC2C(C(Cl)=CF)=CC(F)=CCCN2O1",
                    1.0
                ],
                [
                    "NP1OC2(NCCC3C(F)=CC(F)=C(Cl)C32)O1",
                    1.0
                ],
                [
                    "NP1OC(CC(Cl)=CF)N(CC2=C=C(F)C2)O1",
                    1.0
                ],
                [
                    "NP(O)ON1CCC12C=C(F)C=C2C(Cl)=CF",
                    1.0
                ],
                [
                    "NP(O)OC1NCCc2c(F)cc(F)c(Cl)c21",
                    1.0
                ],
                [
                    "NNCC1(F)OPOC2(Cl)CC2=C2CC1=C2F",
                    1.0
                ],
                [
                    "NNC(P)=Cc1c(O)c(Cl)c(O)c(CF)c1F",
                    1.0
                ],
                [
                    "NNC(Cl)OP1C=C2C(=C2C(F)=CCF)CO1",
                    1.0
                ],
                [
                    "NN1PC12CC1=C2C=C(F)C(F)C(O)OC1Cl",
                    1.0
                ],
                [
                    "NN1PC12CC(C(O)Cl)=C2C1=C(F)C(F)CO1",
                    1.0
                ],
                [
                    "NN1CC2C3=C2C(Cl)C(F)C(=C3F)C1OPO",
                    1.0
                ],
                [
                    "NN1C2OP(O)C1C1C=C1C(Cl)C(F)C2=CF",
                    1.0
                ],
                [
                    "NN1C2OP(O)C13C1=C(C(Cl)C(F)C2CF)C13",
                    1.0
                ],
                [
                    "NN1C(Cl)OP2CC3C(C(F)=CCF)=C3C1O2",
                    1.0
                ],
                [
                    "NN(COPO)CC1c2c(F)cc(F)c(Cl)c21",
                    1.0
                ],
                [
                    "NN(COPO)CC12C=C1C(F)=CC(F)=C2Cl",
                    1.0
                ],
                [
                    "NN(COPO)CC1(Cl)c2cc(F)cc(F)c21",
                    1.0
                ],
                [
                    "NN(CCl)CC=C(F)C1=C2COP(OF)C=C21",
                    1.0
                ],
                [
                    "NN(CCl)CC(F)=C(F)C1=C2COP(O)C=C21",
                    1.0
                ],
                [
                    "NN(CCl)C(F)C=C(F)C1=C2COP(O)C=C21",
                    1.0
                ],
                [
                    "NC(Cc1cc(Cl)c(F)cc1F)NP1OCO1",
                    1.0
                ],
                [
                    "NC(=CCl)C1C(C=CF)=C1C(F)=COP(N)O",
                    1.0
                ],
                [
                    "N=POC(F)C=C1CCC12C(F)(Cl)C21CON1",
                    1.0
                ],
                [
                    "N=POC(F)C=C1CC=C1C(F)(Cl)C1CON1",
                    1.0
                ],
                [
                    "N=NC(CC1C=C=C(F)C=C1F)OPOCCl",
                    1.0
                ],
                [
                    "N=NC(CC1C(F)=C2C(F)=CC21)OPOCCl",
                    1.0
                ],
                [
                    "N=C1CC2=CC(Cl)C(F)(C=C2F)COPON1",
                    1.0
                ],
                [
                    "Fc1ccc2c(F)c1OP(OCCl)NNCC2",
                    1.0
                ],
                [
                    "Fc1ccc(C(F)(Cl)CN2NPOCO2)cc1",
                    1.0
                ],
                [
                    "Fc1ccc(C(Cl)CN2NPOCO2)cc1F",
                    1.0
                ],
                [
                    "Fc1cc(F)c(CC2NOCOPN2)cc1Cl",
                    1.0
                ],
                [
                    "Fc1cc(CCN2NPOCO2)cc(Cl)c1F",
                    1.0
                ],
                [
                    "FOCC1=C(F)C2=C(CCl)OPNN(C=C2)C1",
                    1.0
                ],
                [
                    "FCC=C1CC=C1C(F)(Cl)CN1N=POCO1",
                    1.0
                ],
                [
                    "FCC=C(F)C(=CCCl)Cc1cop2[nH]n1o2",
                    1.0
                ],
                [
                    "FCC1=CC1=C(F)CC1CN2NP(O1)OC2Cl",
                    1.0
                ],
                [
                    "FCC1=C2NNP(OC1Cl)OC2C1=C(F)CC1",
                    1.0
                ],
                [
                    "FCC1=C(F)C2=C(CCl)OP3NN(CC2)C1O3",
                    1.0
                ],
                [
                    "FCC1=C(F)C2=C(CCl)OP(NNC=C2)OC1",
                    1.0
                ],
                [
                    "FCC(F)=CC1=CC(Cl)OC2C1C2N1NPO1",
                    1.0
                ],
                [
                    "FCC(F)=CC1=C2COCON3C2C1(Cl)N3P",
                    1.0
                ],
                [
                    "FCC(F)=CC1=C2C(Cl)OCON3C2C1N3P",
                    1.0
                ],
                [
                    "FCC(F)=CC1=C(CCl)C2C1N1POCON21",
                    1.0
                ],
                [
                    "FCC(F)=CC1=C(CCl)C(N2N=POCO2)C1",
                    1.0
                ],
                [
                    "FCC(Cl)C=C1CC2OP3OCN2N3C=C1F",
                    1.0
                ],
                [
                    "FCC(Cl)=C1CC=C1C(F)CN1N=POCO1",
                    1.0
                ],
                [
                    "FCC(CC1=NCOPON1)=C1CC(F)=C1Cl",
                    1.0
                ],
                [
                    "FC=COP1NNCC2C=C2C=C(F)C(Cl)O1",
                    1.0
                ],
                [
                    "FC=CC1=C2C(F)=COP(OCCl)NNCC12",
                    1.0
                ],
                [
                    "FC=CC1=C(C(Cl)=CF)COP2NN(CC1)O2",
                    1.0
                ],
                [
                    "FC=CC(F)=C(Cl)C1CC2COP3ON(C2)N13",
                    1.0
                ],
                [
                    "FC=C1C(F)C(Cl)C2=CC2CN2NOPOC12",
                    1.0
                ],
                [
                    "FC=C(Cl)C=C1CCNN(P2OCO2)C=C1F",
                    1.0
                ],
                [
                    "FC1C=CCC=CC(F)(Cl)C2CON2N=PO1",
                    1.0
                ],
                [
                    "FC1C2CC(=C2CCl)CCN2N=POC1(F)O2",
                    1.0
                ],
                [
                    "FC1=COP(OCCl)NN2CCC1=CC=C2F",
                    1.0
                ],
                [
                    "FC1=CCC(CCN=NP2OC(Cl)O2)C(F)=C1",
                    1.0
                ],
                [
                    "FC1=CCC(C(Cl)CN2N=POCO2)C=C1F",
                    1.0
                ],
                [
                    "FC1=CC(F)N2OP3NC2CC1=CC(Cl)CO3",
                    1.0
                ],
                [
                    "FC1=CC(F)C=C=C1CCNNP1OC(Cl)O1",
                    1.0
                ],
                [
                    "FC1=CC(F)C2(Cl)C=C1CC1NOP(N1)OC2",
                    1.0
                ],
                [
                    "FC1=CC(F)=C(Cl)N2N3COP2OCC3CC1",
                    1.0
                ],
                [
                    "FC1=C2COC=CN(C2)NPOC(C(F)Cl)=C1",
                    1.0
                ],
                [
                    "FC1=C2CC1=CCC(Cl)OP1NNCC2(F)O1",
                    1.0
                ],
                [
                    "FC1=C2CC(=C2F)C2CNNP(OC(Cl)C1)O2",
                    1.0
                ],
                [
                    "FC1=C2C(F)C3C(CN4POONC4C23)C1Cl",
                    1.0
                ],
                [
                    "FC1=C2C(F)C(Cl)C3OP4NN(CCC13)C2O4",
                    1.0
                ],
                [
                    "FC1=C(Cl)C=C(CCN2N=POCO2)CC1F",
                    1.0
                ],
                [
                    "FC1=C(Cl)C=C(CCN2N=POC(F)O2)CC1",
                    1.0
                ],
                [
                    "FC1=C(C2=C(CCl)C(N3NPOCO3)C2)C1F",
                    1.0
                ],
                [
                    "Cn1oc(C2=CC(Cl)C(F)C=C2F)c1NPO",
                    1.0
                ],
                [
                    "Cc1ccc(F)c(OC2(Cl)OPNN2C)c1F",
                    1.0
                ],
                [
                    "Cc1cc(CC2NOP(O)N2F)cc(Cl)c1F",
                    1.0
                ],
                [
                    "Cc1c2cc(F)c(c1F)N(C)N2P(O)OCCl",
                    1.0
                ],
                [
                    "Cc1c(F)c(Cl)cc(CCN2NP(O)O2)c1F",
                    1.0
                ],
                [
                    "Cc1c(F)c(Cl)cc(CC2NOP(O)N2)c1F",
                    1.0
                ],
                [
                    "Cc1c(F)c(Cl)c2c(c1F)CC(NPO)N2O",
                    1.0
                ],
                [
                    "Cc1c(Cl)cc(F)c(F)c1CC1NOP(O)N1",
                    1.0
                ],
                [
                    "Cc1c(Cl)c(F)cc(F)c1CC1NOP(O)N1",
                    1.0
                ],
                [
                    "Cc1c(Cl)c(F)c2c(F)c1C2C(NO)NPO",
                    1.0
                ],
                [
                    "Cc1c(Cl)c(F)c2c(F)c1C2C(NO)N(O)P",
                    1.0
                ],
                [
                    "COPONCC1c2c(F)c(N)c(F)c(Cl)c21",
                    1.0
                ],
                [
                    "COPONC(=N)Cc1cc(Cl)c(F)cc1F",
                    1.0
                ],
                [
                    "COPONC(=N)CC1=CC2(Cl)C(=C1F)C2F",
                    1.0
                ],
                [
                    "COPONC(=N)C1C2=C1C(Cl)C(F)C=C2F",
                    1.0
                ],
                [
                    "COPON1C(N)C12C1=CC(Cl)C2(F)C=C1F",
                    1.0
                ],
                [
                    "COPNN(O)C1c2cc(F)c(F)cc2C1Cl",
                    1.0
                ],
                [
                    "COP1ON2CCC3C(F)=CC(F)=C(Cl)C3N21",
                    1.0
                ],
                [
                    "COP1ON2C(CC3=CC(Cl)C(F)C(F)=C3)N21",
                    1.0
                ],
                [
                    "COP1NN(CCc2cc(F)cc(Cl)c2F)O1",
                    1.0
                ],
                [
                    "COP1NN(CCc2cc(F)c(F)c(Cl)c2)O1",
                    1.0
                ],
                [
                    "COP1NN(CCc2cc(Cl)c(F)cc2F)O1",
                    1.0
                ],
                [
                    "COP1NN(C2C3=C(F)CC2CC(Cl)=C3F)O1",
                    1.0
                ],
                [
                    "COP1NC2C3C4=CC(Cl)C3(F)C(C4F)N2O1",
                    1.0
                ],
                [
                    "COP1NC(c2cc(Cl)ccc2F)CN(F)O1",
                    1.0
                ],
                [
                    "COP1NC(c2cc(Cl)c(F)cc2F)CNO1",
                    1.0
                ],
                [
                    "COP1NC(Cc2cc(Cl)c(F)cc2F)NO1",
                    1.0
                ],
                [
                    "COP1NC(C2C3=CC(Cl)C2(F)C=C3F)NO1",
                    1.0
                ],
                [
                    "COP1C=C2C(=C2C(F)=CC(F)N(N)CCl)O1",
                    1.0
                ],
                [
                    "COP(O)NNCC(Cl)c1c2cc(F)c(F)c1-2",
                    1.0
                ],
                [
                    "COP(O)NN1CCc2cc(Cl)c(F)c1c2F",
                    1.0
                ],
                [
                    "COP(O)C1=C2C=C2C(F)=CC(F)N(N)C1Cl",
                    1.0
                ],
                [
                    "CON1NP(O)C(Cl)C2=C(C3=C(F)C3F)CC21",
                    1.0
                ],
                [
                    "CON1C2C3=C(C=C(F)C(F)OC3Cl)C2N1P",
                    1.0
                ],
                [
                    "CNOP1NC(c2cc(Cl)c(F)cc2F)CO1",
                    1.0
                ],
                [
                    "CNC(=Cc1cc(Cl)c(F)cc1F)NP(O)O",
                    1.0
                ],
                [
                    "CN=NP(OCCl)OC1=C(F)C(C)C=C=C1F",
                    1.0
                ],
                [
                    "CN=NP(OC)OC1=C(F)C(C)(Cl)C=C=C1F",
                    1.0
                ],
                [
                    "CN1OP2OC=CCC(C(Cl)=CC(F)=CF)N12",
                    1.0
                ],
                [
                    "CN1OP2OC=CCC(C(Cl)=C(F)C=CF)N12",
                    1.0
                ],
                [
                    "CN1OC2C(C(F)=C(O)CF)=C(CCl)P=NC21",
                    1.0
                ],
                [
                    "CN1OC2C(=CCCl)C(F)=C(CF)OP=NC21",
                    1.0
                ],
                [
                    "CN1OC(C2C(F)=CC3(F)C(Cl)C23)C1N=PO",
                    1.0
                ],
                [
                    "CN1OC(C2=CC(Cl)C(F)C=C2F)C1N=PO",
                    1.0
                ],
                [
                    "CN1CC2=CC(F)=CCN(C(F)=C2Cl)P(O)O1",
                    1.0
                ],
                [
                    "CN1CC2=C3C(F)CC3N(C(F)=C2Cl)P(O)O1",
                    1.0
                ],
                [
                    "CN(O)CN1Cc2cc(Cl)c(F)c(c2F)OP1",
                    1.0
                ],
                [
                    "CN(O)C1C2C3=CC2(Cl)C(F)(C=C3F)N1PO",
                    1.0
                ],
                [
                    "CN(O)C(=Cc1cc(Cl)c(F)cc1F)NPO",
                    1.0
                ],
                [
                    "CN(N)C(F)C=C(F)C1=C2C1=CP(O)OC2Cl",
                    1.0
                ],
                [
                    "CN(C(N)=Cc1cc(Cl)c(F)cc1F)P(O)O",
                    1.0
                ],
                [
                    "CCc1cc2c(F)c(c1F)NNP(O)OC2Cl",
                    1.0
                ],
                [
                    "CCc1cc(Cl)c(F)n(P2OCO2)[nH]cc1F",
                    1.0
                ],
                [
                    "CCc1c(F)c2n(c1C(Cl)=CF)N2POCO",
                    1.0
                ],
                [
                    "CCc1c(F)c2[nH]c1c(Cl)c(F)p(OCO)[nH]2",
                    1.0
                ],
                [
                    "CCN1OP(N)OC12C=C(F)C=C2C(Cl)=CF",
                    1.0
                ],
                [
                    "CCC1=CC2NN(C(Cl)=C(F)C=C1F)P(O)O2",
                    1.0
                ],
                [
                    "CCC1=C(C(Cl)=CF)N2COP(O)N2C=C1F",
                    1.0
                ],
                [
                    "CCC1=C(C(Cl)=CF)N2C(F)OP(O)N2C=C1",
                    1.0
                ],
                [
                    "CCC1(Cl)C(F)=C2C(F)=CC21C1NPN1OO",
                    1.0
                ],
                [
                    "CCC1(Cl)C(F)=C2C(F)=CC21C1NOOPN1",
                    1.0
                ],
                [
                    "CCC(=CC(Cl)=CF)C(F)=C1NN1P1OCO1",
                    1.0
                ],
                [
                    "CC=CC(F)=C(C#CN1OP(N)OC1Cl)CF",
                    1.0
                ],
                [
                    "CC=CC(F)=C(C#CN1NP(O)OC1Cl)CF",
                    1.0
                ],
                [
                    "CC=C(F)C=C1C(Cl)=C(F)NP2OC1N(C)O2",
                    1.0
                ],
                [
                    "CC1NOP(O)NC1c1cc(Cl)c(F)cc1F",
                    1.0
                ],
                [
                    "CC1C2=C1C(N=N)(OPOCCl)C(F)C=C2F",
                    1.0
                ],
                [
                    "CC1C2=C(F)C(=C(F)C1Cl)C2C1NOOPN1",
                    1.0
                ],
                [
                    "CC1C(F)=C(Cl)C=C(CC2NOp3on32)C1F",
                    1.0
                ],
                [
                    "CC1=CCC2(F)C3=C(OPN3)ON2CC1(F)Cl",
                    1.0
                ],
                [
                    "CC1=CCC(F)C2=C3OPN2N(CC1(F)Cl)O3",
                    1.0
                ],
                [
                    "CC1=CC=C(F)C=C2OPNN(CC1(F)Cl)O2",
                    1.0
                ],
                [
                    "CC1=CC2=C(F)C=C(O)OP2NNCC1(F)Cl",
                    1.0
                ],
                [
                    "CC1=C2OC2C(F)C2=CON(CC1(F)Cl)N2P",
                    1.0
                ],
                [
                    "CC1=C2OC2(CF)C2=CN(P)N(CC1(F)Cl)O2",
                    1.0
                ],
                [
                    "CC1=C(F)C2=C(C(Cl)C1F)N1OP(O)NC1C2",
                    1.0
                ],
                [
                    "CC1=C(F)C1=C(Cl)C(F)=CCN1CNP(O)O1",
                    1.0
                ],
                [
                    "CC1=C(F)C1=C(Cl)C(F)=C(O)CN1CNPO1",
                    1.0
                ],
                [
                    "CC1=C(Cl)C(F)CC(=C2N(O)ON2P)C1=CF",
                    1.0
                ],
                [
                    "CC1=C(Cl)C(F)=CC(C2N(O)ON2P)C1=CF",
                    1.0
                ],
                [
                    "CC1(F)C2=C(F)C(=CC1Cl)CC(=N)NOP2O",
                    1.0
                ],
                [
                    "CC1(Cl)C=C(c2o[nH]c2NPO)C(F)=CC1F",
                    1.0
                ],
                [
                    "CC(F)C(=CC#CF)CC1N2NP1OC2(O)Cl",
                    1.0
                ],
                [
                    "CC(F)=C(Cl)C1=CC(F)=CC12OP(N)ON2C",
                    1.0
                ],
                [
                    "CC(Cl)=C1CC=C1C(F)(F)CN1N=POCO1",
                    1.0
                ],
                [
                    "CC(C(Cl)=CF)=C1C(F)=CC1=C(NO)NPO",
                    1.0
                ],
                [
                    "CC(=CCCF)C(F)(Cl)C1N2OC3=CN2P1O3",
                    1.0
                ],
                [
                    "CC(=C1CO1)C(F)(Cl)C1PN2C(CF)=CON12",
                    1.0
                ],
                [
                    "CC(=C1C2=C(F)C(F)C(NN3PC13)O2)C(O)Cl",
                    1.0
                ],
                [
                    "C=Cc1c(F)cc(F)cc1C(N)(Cl)OP(N)O",
                    1.0
                ],
                [
                    "C=Cc1c(F)cc(F)c(Cl)c1C(N)OP(N)O",
                    1.0
                ],
                [
                    "C=Cc1c(C(N)Cl)cc(F)c(OP(N)O)c1F",
                    1.0
                ],
                [
                    "C=CC1(CC2(N=N)OP2OCCl)C(F)=C1CF",
                    1.0
                ],
                [
                    "C=C1CCN2COP(O)N2C(Cl)=C(F)C=C1F",
                    1.0
                ],
                [
                    "C=C1C=C(F)C(F)=C(Cl)C2(C1)NN2P(O)OC",
                    1.0
                ],
                [
                    "C=C1C(F)=CC(F)=C(Cl)N2N(COP2O)C1C",
                    1.0
                ],
                [
                    "C=C1C(C(F)=CCF)=C1C1NNC(Cl)OPO1",
                    1.0
                ],
                [
                    "C=C1C(C(F)=CCF)=C1C(N=N)OPOCCl",
                    1.0
                ],
                [
                    "C=C1C(=CCF)COP=NN2OC(Cl)C2C1F",
                    1.0
                ],
                [
                    "C=C(NPO)N(O)Cc1cc(F)cc(F)c1Cl",
                    1.0
                ],
                [
                    "C=C(N)c1c(F)cc(F)cc1C(N)(Cl)OPO",
                    1.0
                ],
                [
                    "C=C(F)C=C(F)C1=C=C1CNNP(O)OCCl",
                    1.0
                ],
                [
                    "C=C(F)C1=CC=C(F)N2PC(C1)N2C(O)(O)Cl",
                    1.0
                ],
                [
                    "C=C(F)C1=CC(=CF)C1C1NN1P(O)OCCl",
                    1.0
                ],
                [
                    "C=C(F)C1=C(C(Cl)CF)C23OP(N)ON2CC13",
                    1.0
                ],
                [
                    "C=C(F)C1=C(C(Cl)=CF)CN2OP(O)NC2C1",
                    1.0
                ],
                [
                    "C=C(F)C1=C(C(Cl)=CF)C2OP(N)ON2CC1",
                    1.0
                ],
                [
                    "C=C(F)C1=C(C(Cl)=CF)C2OP(N)C1CN2O",
                    1.0
                ],
                [
                    "C=C(F)C1=C(C(=C)Cl)C2(F)OP(N)ON2CC1",
                    1.0
                ],
                [
                    "C=C(F)C(CCP1NNC(O)(Cl)O1)=C1C=C1F",
                    1.0
                ],
                [
                    "C=C(F)C(=CF)C1CN2C1OP(O)N2C(=C)Cl",
                    1.0
                ],
                [
                    "C=C(F)C(=CC=CF)CC1N2NP1OC2(O)Cl",
                    1.0
                ],
                [
                    "C=C(F)C(=C)C1CN2C1OP(O)N2C(Cl)=CF",
                    1.0
                ],
                [
                    "C=C(F)C(=C)C1(C)OP2OCN1N2C(Cl)=CF",
                    1.0
                ],
                [
                    "C=C(Cl)C=C(C(=C)F)C1=NP(OC)ON(F)C1",
                    1.0
                ],
                [
                    "C=C(CCN1NP2OC1O2)C(F)=CC(F)=CCl",
                    1.0
                ],
                [
                    "C=C(C=C(F)C(F)=CCl)CCN1NP2OC2O1",
                    1.0
                ],
                [
                    "C=C(C=C(F)C(F)=CCl)CC1N2OP(OC)N12",
                    1.0
                ],
                [
                    "C=C(C)C(F)=C(C#CN1NP(O)OC1Cl)CF",
                    1.0
                ]
            ],
            "execution_time": 8.016244411468506,
            "number_scoring_function_calls": 1000,
            "metadata": {
                "top_250": 1.0,
                "internal_similarity_max": 0.6739130434782609,
                "internal_similarity_mean": 0.11896310224222773,
                "internal_similarity_histogram_density": [
                    [
                        3.59264,
                        5.95648,
                        0.3638399999999999,
                        0.055680000000000014,
                        0.020480000000000005,
                        0.007679999999999993,
                        0.003200000000000001,
                        0.0,
                        0.0,
                        0.0
                    ]
                ],
                "internal_similarity_histogram_bins": [
                    [
                        0.0,
                        0.1,
                        0.2,
                        0.30000000000000004,
                        0.4,
                        0.5,
                        0.6000000000000001,
                        0.7000000000000001,
                        0.8,
                        0.9,
                        1.0
                    ]
                ]
            }
        },
        {
            "benchmark_name": "Median molecules 1",
            "score": 0.44306558920987255,
            "optimized_molecules": [
                [
                    "CC(C)C1CCC2(C)C(=O)CC(CC1O)C2(C)C",
                    0.4738035414793428
                ],
                [
                    "CC(C)C1CCC2CC(=O)C(C)(CCC1O)C2(C)C",
                    0.46032847487588874
                ],
                [
                    "CC(C)C1CC(=O)C2(C)CCC(CC1O)C2(C)C",
                    0.458682472293863
                ],
                [
                    "CC1CCC2CC(=O)C(C)(CC(C(C)C)C(O)C1)C2(C)C",
                    0.44801076831712416
                ],
                [
                    "CC(C)C1CCC2CC(=O)C(C)(CC1O)C2(C)C",
                    0.4468887036332465
                ],
                [
                    "CC(C)C1CC2CC(=O)C(C)(CCC1O)C2(C)C",
                    0.443613573862942
                ],
                [
                    "CC(C)C1CCCC2(C)C(=O)CC(CC1O)C2(C)C",
                    0.43513363202883826
                ],
                [
                    "CC(C)C1CCC2(C)C(=O)CC(CC1O)C2(C)S",
                    0.42047525605008473
                ],
                [
                    "CC(C)C1CCC2(C)C(=O)CC(CC1O)C2(C)P",
                    0.42047525605008473
                ],
                [
                    "CC(C)C1CCC2(C)C(=O)CC(CC1O)C2(C)O",
                    0.42047525605008473
                ],
                [
                    "CC(C)C1CCC2(C)C(=O)CC(CC1O)C2(C)N",
                    0.42047525605008473
                ],
                [
                    "CC(C)C1CCC2(C)C(=O)CC(CC1O)C2(C)F",
                    0.42047525605008473
                ],
                [
                    "CC(C)C1CCC2(C)C(=O)CC(CC1O)C2(C)Cl",
                    0.42047525605008473
                ],
                [
                    "CC(C)C1CCC2(C)C(=O)CC(CC1O)C2(C)Br",
                    0.42047525605008473
                ],
                [
                    "CC1CCC2CC(=O)C(C)(CCC(O)C1)C2(C)C",
                    0.41753340038353265
                ],
                [
                    "CC(C)C1CCC2CC(=O)C(C)(CCC1C)C2(C)C",
                    0.4169606805807075
                ],
                [
                    "CC(C)C1CC2(C)C(=O)CC(CC1O)C2(C)C",
                    0.4166352189390347
                ],
                [
                    "CC1CCC2(C)C(=O)CC(C(O)C1)C2(C)C",
                    0.416442466109408
                ],
                [
                    "CC(S)C1CCC2(C)C(=O)CC(CC1O)C2(C)C",
                    0.4135291205802923
                ],
                [
                    "CC(S)C1CC(=O)C2(C)CCC(CC1O)C2(C)C",
                    0.4135291205802923
                ],
                [
                    "CC(P)C1CCC2(C)C(=O)CC(CC1O)C2(C)C",
                    0.4135291205802923
                ],
                [
                    "CC(P)C1CC(=O)C2(C)CCC(CC1O)C2(C)C",
                    0.4135291205802923
                ],
                [
                    "CC(O)C1CCC2(C)C(=O)CC(CC1O)C2(C)C",
                    0.4135291205802923
                ],
                [
                    "CC(O)C1CC(=O)C2(C)CCC(CC1O)C2(C)C",
                    0.4135291205802923
                ],
                [
                    "CC(N)C1CCC2(C)C(=O)CC(CC1O)C2(C)C",
                    0.4135291205802923
                ],
                [
                    "CC(N)C1CC(=O)C2(C)CCC(CC1O)C2(C)C",
                    0.4135291205802923
                ],
                [
                    "CC(F)C1CCC2(C)C(=O)CC(CC1O)C2(C)C",
                    0.4135291205802923
                ],
                [
                    "CC(F)C1CC(=O)C2(C)CCC(CC1O)C2(C)C",
                    0.4135291205802923
                ],
                [
                    "CC(Cl)C1CCC2(C)C(=O)CC(CC1O)C2(C)C",
                    0.4135291205802923
                ],
                [
                    "CC(Cl)C1CC(=O)C2(C)CCC(CC1O)C2(C)C",
                    0.4135291205802923
                ],
                [
                    "CC(C)C1CCC2(C)C(=O)CC(CC1C)C2(C)C",
                    0.4135291205802923
                ],
                [
                    "CC(C)C1CC2CC(=O)C(C)(CCC1C)C2(C)C",
                    0.4135291205802923
                ],
                [
                    "CC(C)C1CC(=O)C2(C)CCC(CC1C)C2(C)C",
                    0.4135291205802923
                ],
                [
                    "CC(Br)C1CCC2(C)C(=O)CC(CC1O)C2(C)C",
                    0.4135291205802923
                ],
                [
                    "CC(Br)C1CC(=O)C2(C)CCC(CC1O)C2(C)C",
                    0.4135291205802923
                ],
                [
                    "CC1CCC2(C)C(=O)CC(C1)C2(C)C",
                    0.4120816918460671
                ],
                [
                    "CC1CCC2CC(=O)C(C)(CC(C(C)S)C(O)C1)C2(C)C",
                    0.41169348479630913
                ],
                [
                    "CC1CCC2CC(=O)C(C)(CC(C(C)P)C(O)C1)C2(C)C",
                    0.41169348479630913
                ],
                [
                    "CC1CCC2CC(=O)C(C)(CC(C(C)O)C(O)C1)C2(C)C",
                    0.41169348479630913
                ],
                [
                    "CC1CCC2CC(=O)C(C)(CC(C(C)N)C(O)C1)C2(C)C",
                    0.41169348479630913
                ],
                [
                    "CC1CCC2CC(=O)C(C)(CC(C(C)F)C(O)C1)C2(C)C",
                    0.41169348479630913
                ],
                [
                    "CC1CCC2CC(=O)C(C)(CC(C(C)Cl)C(O)C1)C2(C)C",
                    0.41169348479630913
                ],
                [
                    "CC1CCC2CC(=O)C(C)(CC(C(C)Br)C(O)C1)C2(C)C",
                    0.41169348479630913
                ],
                [
                    "CC1CCC(O)C(C(C)C)CC2(C)C(=O)CC(C1)C2(C)C",
                    0.41169348479630913
                ],
                [
                    "CC(C)C1CCC2CC(=O)C(C)(CC(O)C1C)C2(C)C",
                    0.4080010919607474
                ],
                [
                    "CC(C)C1CCC2CC(=O)C(C)(C(C)CC1O)C2(C)C",
                    0.4080010919607474
                ],
                [
                    "CC(C)C1CCC2(C)C(=O)CC(CC1O)C2(S)S",
                    0.4074074074074074
                ],
                [
                    "CC(C)C1CCC2(C)C(=O)CC(CC1O)C2(S)Cl",
                    0.4074074074074074
                ],
                [
                    "CC(C)C1CCC2(C)C(=O)CC(CC1O)C2(S)Br",
                    0.4074074074074074
                ],
                [
                    "CC(C)C1CCC2(C)C(=O)CC(CC1O)C2(P)S",
                    0.4074074074074074
                ],
                [
                    "CC(C)C1CCC2(C)C(=O)CC(CC1O)C2(P)P",
                    0.4074074074074074
                ],
                [
                    "CC(C)C1CCC2(C)C(=O)CC(CC1O)C2(P)Cl",
                    0.4074074074074074
                ],
                [
                    "CC(C)C1CCC2(C)C(=O)CC(CC1O)C2(P)Br",
                    0.4074074074074074
                ],
                [
                    "CC(C)C1CCC2(C)C(=O)CC(CC1O)C2(O)S",
                    0.4074074074074074
                ],
                [
                    "CC(C)C1CCC2(C)C(=O)CC(CC1O)C2(O)P",
                    0.4074074074074074
                ],
                [
                    "CC(C)C1CCC2(C)C(=O)CC(CC1O)C2(O)O",
                    0.4074074074074074
                ],
                [
                    "CC(C)C1CCC2(C)C(=O)CC(CC1O)C2(O)F",
                    0.4074074074074074
                ],
                [
                    "CC(C)C1CCC2(C)C(=O)CC(CC1O)C2(O)Cl",
                    0.4074074074074074
                ],
                [
                    "CC(C)C1CCC2(C)C(=O)CC(CC1O)C2(O)Br",
                    0.4074074074074074
                ],
                [
                    "CC(C)C1CCC2(C)C(=O)CC(CC1O)C2(N)S",
                    0.4074074074074074
                ],
                [
                    "CC(C)C1CCC2(C)C(=O)CC(CC1O)C2(N)P",
                    0.4074074074074074
                ],
                [
                    "CC(C)C1CCC2(C)C(=O)CC(CC1O)C2(N)O",
                    0.4074074074074074
                ],
                [
                    "CC(C)C1CCC2(C)C(=O)CC(CC1O)C2(N)N",
                    0.4074074074074074
                ],
                [
                    "CC(C)C1CCC2(C)C(=O)CC(CC1O)C2(N)F",
                    0.4074074074074074
                ],
                [
                    "CC(C)C1CCC2(C)C(=O)CC(CC1O)C2(N)Cl",
                    0.4074074074074074
                ],
                [
                    "CC(C)C1CCC2(C)C(=O)CC(CC1O)C2(N)Br",
                    0.4074074074074074
                ],
                [
                    "CC(C)C1CCC2(C)C(=O)CC(CC1O)C2(F)S",
                    0.4074074074074074
                ],
                [
                    "CC(C)C1CCC2(C)C(=O)CC(CC1O)C2(F)P",
                    0.4074074074074074
                ],
                [
                    "CC(C)C1CCC2(C)C(=O)CC(CC1O)C2(F)F",
                    0.4074074074074074
                ],
                [
                    "CC(C)C1CCC2(C)C(=O)CC(CC1O)C2(F)Cl",
                    0.4074074074074074
                ],
                [
                    "CC(C)C1CCC2(C)C(=O)CC(CC1O)C2(F)Br",
                    0.4074074074074074
                ],
                [
                    "CC(C)C1CCC2(C)C(=O)CC(CC1O)C2(Cl)Cl",
                    0.4074074074074074
                ],
                [
                    "CC(C)C1CCC2(C)C(=O)CC(CC1O)C2(Cl)Br",
                    0.4074074074074074
                ],
                [
                    "CC(C)C1CCC2(C)C(=O)CC(CC1O)C2(Br)Br",
                    0.4074074074074074
                ],
                [
                    "CC(C)C1CC(=O)C2(C)CCC(CC1O)C2(C)S",
                    0.40705611735461583
                ],
                [
                    "CC(C)C1CC(=O)C2(C)CCC(CC1O)C2(C)P",
                    0.40705611735461583
                ],
                [
                    "CC(C)C1CC(=O)C2(C)CCC(CC1O)C2(C)O",
                    0.40705611735461583
                ],
                [
                    "CC(C)C1CC(=O)C2(C)CCC(CC1O)C2(C)N",
                    0.40705611735461583
                ],
                [
                    "CC(C)C1CC(=O)C2(C)CCC(CC1O)C2(C)F",
                    0.40705611735461583
                ],
                [
                    "CC(C)C1CC(=O)C2(C)CCC(CC1O)C2(C)Cl",
                    0.40705611735461583
                ],
                [
                    "CC(C)C1CC(=O)C2(C)CCC(CC1O)C2(C)Br",
                    0.40705611735461583
                ],
                [
                    "CC(C)C1CCC2(C)C(=O)CC(CC1O)C21C(C)C1(C)C",
                    0.40648479068406884
                ],
                [
                    "CC(C)C1CCC2(C)C(=O)CC2CC1O",
                    0.40645603468907804
                ],
                [
                    "CC1CCC(O)CCC2(C)C(=O)CC(C1)C2(C)C",
                    0.4058888551215276
                ],
                [
                    "CC1CCC2(C)C(=O)CC(CC1O)C2(C)C",
                    0.40542185821300153
                ],
                [
                    "CC1CC2CC(=O)C(C)(CCC1O)C2(C)C",
                    0.40542185821300153
                ],
                [
                    "CC1CC(=O)C2(C)CCC(CC1O)C2(C)C",
                    0.40542185821300153
                ],
                [
                    "CC1CCC2CC(=O)C(C)(CC(O)C1)C2(C)C",
                    0.4049619353670292
                ],
                [
                    "CC(C)C1CCC2CC(=O)C(C)(CC1C)C2(C)C",
                    0.4042260417272216
                ],
                [
                    "CC(C)C1CCC2CC(=O)C(C)(C1O)C2(C)C",
                    0.40346263020218287
                ],
                [
                    "CC(C)C1CCC2(C)C(=O)C(CC1O)C2(C)C",
                    0.40346263020218287
                ],
                [
                    "CC(C)C1CC(=O)C2(C)CC(CC1O)C2(C)C",
                    0.40346263020218287
                ],
                [
                    "CC(P)C1CCC2CC(=O)C(C)(CCC1O)C2(C)C",
                    0.40249942350384277
                ],
                [
                    "CC(O)C1CCC2CC(=O)C(C)(CCC1O)C2(C)C",
                    0.40249942350384277
                ],
                [
                    "CC(N)C1CCC2CC(=O)C(C)(CCC1O)C2(C)C",
                    0.40249942350384277
                ],
                [
                    "CC(F)C1CCC2CC(=O)C(C)(CCC1O)C2(C)C",
                    0.40249942350384277
                ],
                [
                    "CC(C)C1CCC2CC(=O)C(C)(CCC1S)C2(C)C",
                    0.40249942350384277
                ],
                [
                    "CC(C)C1CCC2CC(=O)C(C)(CCC1N)C2(C)C",
                    0.40249942350384277
                ],
                [
                    "CC(C)C1CCC2CC(=O)C(C)(CCC1F)C2(C)C",
                    0.40249942350384277
                ],
                [
                    "CC(C)C1CCC2CC(=O)C(C)(CCC1Cl)C2(C)C",
                    0.40249942350384277
                ]
            ],
            "execution_time": 4.23337984085083,
            "number_scoring_function_calls": 1000,
            "metadata": {
                "top_1": 0.4738035414793428,
                "top_10": 0.44278869346414995,
                "top_100": 0.41260453268612485,
                "internal_similarity_max": 0.8421052631578947,
                "internal_similarity_mean": 0.5391006720156808,
                "internal_similarity_histogram_density": [
                    [
                        0.1,
                        0.0,
                        0.003999999999999998,
                        0.4880000000000001,
                        3.504000000000001,
                        3.159999999999997,
                        1.7420000000000004,
                        0.9380000000000002,
                        0.06400000000000002,
                        0.0
                    ]
                ],
                "internal_similarity_histogram_bins": [
                    [
                        0.0,
                        0.1,
                        0.2,
                        0.30000000000000004,
                        0.4,
                        0.5,
                        0.6000000000000001,
                        0.7000000000000001,
                        0.8,
                        0.9,
                        1.0
                    ]
                ]
            }
        },
        {
            "benchmark_name": "Median molecules 2",
            "score": 0.4114029563755201,
            "optimized_molecules": [
                [
                    "CCCc1nn(C)c2c(=O)[nH]c(-c3cc(S(=O)(=O)N4CC5=C6C(C4)N5C6c4ccc5c(c4)OCO5)ccc3OCC)nc12",
                    0.41486901201111825
                ],
                [
                    "CCCc1nn(C)c2c(=O)[nH]c(-c3cc(S(=O)(=O)N4CCN(C)C(c5ccc6c(c5)OCO6)C(=[SH])C4)ccc3OCC)nc12",
                    0.41276854016057085
                ],
                [
                    "CCCc1nn(C)c2c(=O)[nH]c(-c3cc(S(=O)(=O)N4CCN(C)C(c5ccc6c(c5)OCO6)C(=S)C4)ccc3OCC)nc12",
                    0.41276854016057085
                ],
                [
                    "CCCc1nn(C)c2c(=O)[nH]c(-c3cc(S(=O)(=O)N4CCN(C)C(c5ccc6c(c5)OCO6)C(=P)C4)ccc3OCC)nc12",
                    0.41276854016057085
                ],
                [
                    "CCCc1nn(C)c2c(=O)[nH]c(-c3cc(S(=O)(=O)N4CCN(C)C(c5ccc6c(c5)OCO6)C(=N)C4)ccc3OCC)nc12",
                    0.41276854016057085
                ],
                [
                    "C=C1CN(S(=O)(=O)c2ccc(OCC)c(-c3nc4c(CCC)nn(C)c4c(=O)[nH]3)c2)CCN(C)C1c1ccc2c(c1)OCO2",
                    0.41276854016057085
                ],
                [
                    "CCCc1nn(C)c2c(=O)[nH]c(-c3cc(S(=O)(=O)N4CC(=[SH])C(c5ccc6c(c5)OCO6)N(C)C4)ccc3OCC)nc12",
                    0.41066625019892805
                ],
                [
                    "CCCc1nn(C)c2c(=O)[nH]c(-c3cc(S(=O)(=O)N4CC(=S)C(c5ccc6c(c5)OCO6)N(C)C4)ccc3OCC)nc12",
                    0.41066625019892805
                ],
                [
                    "CCCc1nn(C)c2c(=O)[nH]c(-c3cc(S(=O)(=O)N4CC(=P)C(c5ccc6c(c5)OCO6)N(C)C4)ccc3OCC)nc12",
                    0.41066625019892805
                ],
                [
                    "CCCc1nn(C)c2c(=O)[nH]c(-c3cc(S(=O)(=O)N4CC(=N)C(c5ccc6c(c5)OCO6)N(C)C4)ccc3OCC)nc12",
                    0.41066625019892805
                ],
                [
                    "C=C1CN(S(=O)(=O)c2ccc(OCC)c(-c3nc4c(CCC)nn(C)c4c(=O)[nH]3)c2)CN(C)C1c1ccc2c(c1)OCO2",
                    0.41066625019892805
                ],
                [
                    "CCCc1nn(C)c2c(=O)[nH]c(-c3cc(S(=O)(=O)N4CCN5C=C(C4)C5c4ccc5c(c4)OCO5)ccc3OCC)nc12",
                    0.4106523292414583
                ],
                [
                    "CCCc1nn(C)c2c(=O)[nH]c(-c3cc(S(=O)(=O)N4CC5=CN(C4)C5c4ccc5c(c4)OCO5)ccc3OCC)nc12",
                    0.41061105350216
                ],
                [
                    "CCCc1nn(C)c2c(=O)[nH]c(-c3cc(S(=O)(=O)N4CCC(=S)C(c5ccc6c(c5)OCO6)N(C)CC4)ccc3OCC)nc12",
                    0.4092499643923867
                ],
                [
                    "CCCc1nn(C)c2c(=O)[nH]c(-c3cc(S(=O)(=O)N4CCC(=P)C(c5ccc6c(c5)OCO6)N(C)CC4)ccc3OCC)nc12",
                    0.4092499643923867
                ],
                [
                    "CCCc1nn(C)c2c(=O)[nH]c(-c3cc(S(=O)(=O)N4CCC(=N)C(c5ccc6c(c5)OCO6)N(C)CC4)ccc3OCC)nc12",
                    0.4092499643923867
                ],
                [
                    "C=C1CCN(S(=O)(=O)c2ccc(OCC)c(-c3nc4c(CCC)nn(C)c4c(=O)[nH]3)c2)CCN(C)C1c1ccc2c(c1)OCO2",
                    0.4092499643923867
                ],
                [
                    "CCCc1nn(C)c2c(=O)[nH]c(-c3cc(S(=O)(=O)N4CCC(c5ccc6c(c5)OCO6)N(C)CC4)ccc3OCC)nc12",
                    0.40873985992605305
                ],
                [
                    "CCCc1nn(C)c2c(=O)[nH]c(-c3cc(S(=O)(=O)N4CC5=C6C(c7ccc8c(c7)OCO8)N6C5C4)ccc3OCC)nc12",
                    0.4082824006941489
                ],
                [
                    "CCCc1nn(C)c2c(=O)[nH]c(-c3cc(S(=O)(=O)N4CCN(C)C(c5ccc6c(c5)OCO6)C4)ccc3OCC)nc12",
                    0.4079238690083448
                ],
                [
                    "C=C1C2CCN(S(=O)(=O)c3ccc(OCC)c(-c4nc5c(CCC)nn(C)c5c(=O)[nH]4)c3)CCN2C1c1ccc2c(c1)OCO2",
                    0.40739797667102695
                ],
                [
                    "CCCc1nn(C)c2c(=O)[nH]c(-c3cc(S(=O)(=O)N4CCC5=CN(CC4)C5c4ccc5c(c4)OCO5)ccc3OCC)nc12",
                    0.4073175815400313
                ],
                [
                    "C=C1C2CN(S(=O)(=O)c3ccc(OCC)c(-c4nc5c(CCC)nn(C)c5c(=O)[nH]4)c3)CCN2C1c1ccc2c(c1)OCO2",
                    0.40634072150707123
                ],
                [
                    "CCCc1nn(C)c2c(=O)[nH]c(-c3cc(S(=O)(=O)N4CCN5[SH]=C(C4)C5c4ccc5c(c4)OCO5)ccc3OCC)nc12",
                    0.40629221742536237
                ],
                [
                    "CCCc1nn(C)c2c(=O)[nH]c(-c3cc(S(=O)(=O)N4CCN5P=C(C4)C5c4ccc5c(c4)OCO5)ccc3OCC)nc12",
                    0.40629221742536237
                ],
                [
                    "CCCc1nn(C)c2c(=O)[nH]c(-c3cc(S(=O)(=O)N4CCN5N=C(C4)C5c4ccc5c(c4)OCO5)ccc3OCC)nc12",
                    0.40629221742536237
                ],
                [
                    "CCCc1nn(C)c2c(=O)[nH]c(-c3cc(S(=O)(=O)N4CCN(S)C(c5ccc6c(c5)OCO6)C(=[SH])C4)ccc3OCC)nc12",
                    0.40629221742536237
                ],
                [
                    "CCCc1nn(C)c2c(=O)[nH]c(-c3cc(S(=O)(=O)N4CCN(S)C(c5ccc6c(c5)OCO6)C(=S)C4)ccc3OCC)nc12",
                    0.40629221742536237
                ],
                [
                    "CCCc1nn(C)c2c(=O)[nH]c(-c3cc(S(=O)(=O)N4CCN(S)C(c5ccc6c(c5)OCO6)C(=P)C4)ccc3OCC)nc12",
                    0.40629221742536237
                ],
                [
                    "CCCc1nn(C)c2c(=O)[nH]c(-c3cc(S(=O)(=O)N4CCN(S)C(c5ccc6c(c5)OCO6)C(=N)C4)ccc3OCC)nc12",
                    0.40629221742536237
                ],
                [
                    "CCCc1nn(C)c2c(=O)[nH]c(-c3cc(S(=O)(=O)N4CCN(P)C(c5ccc6c(c5)OCO6)C(=[SH])C4)ccc3OCC)nc12",
                    0.40629221742536237
                ],
                [
                    "CCCc1nn(C)c2c(=O)[nH]c(-c3cc(S(=O)(=O)N4CCN(P)C(c5ccc6c(c5)OCO6)C(=S)C4)ccc3OCC)nc12",
                    0.40629221742536237
                ],
                [
                    "CCCc1nn(C)c2c(=O)[nH]c(-c3cc(S(=O)(=O)N4CCN(P)C(c5ccc6c(c5)OCO6)C(=P)C4)ccc3OCC)nc12",
                    0.40629221742536237
                ],
                [
                    "CCCc1nn(C)c2c(=O)[nH]c(-c3cc(S(=O)(=O)N4CCN(P)C(c5ccc6c(c5)OCO6)C(=N)C4)ccc3OCC)nc12",
                    0.40629221742536237
                ],
                [
                    "CCCc1nn(C)c2c(=O)[nH]c(-c3cc(S(=O)(=O)N4CCN(O)C(c5ccc6c(c5)OCO6)C(=[SH])C4)ccc3OCC)nc12",
                    0.40629221742536237
                ],
                [
                    "CCCc1nn(C)c2c(=O)[nH]c(-c3cc(S(=O)(=O)N4CCN(O)C(c5ccc6c(c5)OCO6)C(=S)C4)ccc3OCC)nc12",
                    0.40629221742536237
                ],
                [
                    "CCCc1nn(C)c2c(=O)[nH]c(-c3cc(S(=O)(=O)N4CCN(O)C(c5ccc6c(c5)OCO6)C(=P)C4)ccc3OCC)nc12",
                    0.40629221742536237
                ],
                [
                    "CCCc1nn(C)c2c(=O)[nH]c(-c3cc(S(=O)(=O)N4CCN(O)C(c5ccc6c(c5)OCO6)C(=N)C4)ccc3OCC)nc12",
                    0.40629221742536237
                ],
                [
                    "CCCc1nn(C)c2c(=O)[nH]c(-c3cc(S(=O)(=O)N4CCN(N)C(c5ccc6c(c5)OCO6)C(=[SH])C4)ccc3OCC)nc12",
                    0.40629221742536237
                ],
                [
                    "CCCc1nn(C)c2c(=O)[nH]c(-c3cc(S(=O)(=O)N4CCN(N)C(c5ccc6c(c5)OCO6)C(=S)C4)ccc3OCC)nc12",
                    0.40629221742536237
                ],
                [
                    "CCCc1nn(C)c2c(=O)[nH]c(-c3cc(S(=O)(=O)N4CCN(N)C(c5ccc6c(c5)OCO6)C(=P)C4)ccc3OCC)nc12",
                    0.40629221742536237
                ],
                [
                    "CCCc1nn(C)c2c(=O)[nH]c(-c3cc(S(=O)(=O)N4CCN(N)C(c5ccc6c(c5)OCO6)C(=N)C4)ccc3OCC)nc12",
                    0.40629221742536237
                ],
                [
                    "CCCc1nn(C)c2c(=O)[nH]c(-c3cc(S(=O)(=O)N4CCN(F)C(c5ccc6c(c5)OCO6)C(=[SH])C4)ccc3OCC)nc12",
                    0.40629221742536237
                ],
                [
                    "CCCc1nn(C)c2c(=O)[nH]c(-c3cc(S(=O)(=O)N4CCN(F)C(c5ccc6c(c5)OCO6)C(=S)C4)ccc3OCC)nc12",
                    0.40629221742536237
                ],
                [
                    "CCCc1nn(C)c2c(=O)[nH]c(-c3cc(S(=O)(=O)N4CCN(F)C(c5ccc6c(c5)OCO6)C(=P)C4)ccc3OCC)nc12",
                    0.40629221742536237
                ],
                [
                    "CCCc1nn(C)c2c(=O)[nH]c(-c3cc(S(=O)(=O)N4CCN(F)C(c5ccc6c(c5)OCO6)C(=N)C4)ccc3OCC)nc12",
                    0.40629221742536237
                ],
                [
                    "CCCc1nn(C)c2c(=O)[nH]c(-c3cc(S(=O)(=O)N4CCN(Cl)C(c5ccc6c(c5)OCO6)C(=[SH])C4)ccc3OCC)nc12",
                    0.40629221742536237
                ],
                [
                    "CCCc1nn(C)c2c(=O)[nH]c(-c3cc(S(=O)(=O)N4CCN(Cl)C(c5ccc6c(c5)OCO6)C(=S)C4)ccc3OCC)nc12",
                    0.40629221742536237
                ],
                [
                    "CCCc1nn(C)c2c(=O)[nH]c(-c3cc(S(=O)(=O)N4CCN(Cl)C(c5ccc6c(c5)OCO6)C(=P)C4)ccc3OCC)nc12",
                    0.40629221742536237
                ],
                [
                    "CCCc1nn(C)c2c(=O)[nH]c(-c3cc(S(=O)(=O)N4CCN(Cl)C(c5ccc6c(c5)OCO6)C(=N)C4)ccc3OCC)nc12",
                    0.40629221742536237
                ],
                [
                    "CCCc1nn(C)c2c(=O)[nH]c(-c3cc(S(=O)(=O)N4CCN(C)CC(=S)C4c4ccc5c(c4)OCO5)ccc3OCC)nc12",
                    0.40629221742536237
                ],
                [
                    "CCCc1nn(C)c2c(=O)[nH]c(-c3cc(S(=O)(=O)N4CCN(C)CC(=P)C4c4ccc5c(c4)OCO5)ccc3OCC)nc12",
                    0.40629221742536237
                ],
                [
                    "CCCc1nn(C)c2c(=O)[nH]c(-c3cc(S(=O)(=O)N4CCN(C)CC(=N)C4c4ccc5c(c4)OCO5)ccc3OCC)nc12",
                    0.40629221742536237
                ],
                [
                    "CCCc1nn(C)c2c(=O)[nH]c(-c3cc(S(=O)(=O)N4CCN(Br)C(c5ccc6c(c5)OCO6)C(=[SH])C4)ccc3OCC)nc12",
                    0.40629221742536237
                ],
                [
                    "CCCc1nn(C)c2c(=O)[nH]c(-c3cc(S(=O)(=O)N4CCN(Br)C(c5ccc6c(c5)OCO6)C(=S)C4)ccc3OCC)nc12",
                    0.40629221742536237
                ],
                [
                    "CCCc1nn(C)c2c(=O)[nH]c(-c3cc(S(=O)(=O)N4CCN(Br)C(c5ccc6c(c5)OCO6)C(=P)C4)ccc3OCC)nc12",
                    0.40629221742536237
                ],
                [
                    "CCCc1nn(C)c2c(=O)[nH]c(-c3cc(S(=O)(=O)N4CCN(Br)C(c5ccc6c(c5)OCO6)C(=N)C4)ccc3OCC)nc12",
                    0.40629221742536237
                ],
                [
                    "CCCc1nn(C)c2c(=O)[nH]c(-c3cc(S(=O)(=O)N4CC=C5C(c6ccc7c(c6)OCO7)N5CC4)ccc3OCC)nc12",
                    0.40629221742536237
                ],
                [
                    "C=C1CN(S(=O)(=O)c2ccc(OCC)c(-c3nc4c(CCC)nn(C)c4c(=O)[nH]3)c2)CCN(S)C1c1ccc2c(c1)OCO2",
                    0.40629221742536237
                ],
                [
                    "C=C1CN(S(=O)(=O)c2ccc(OCC)c(-c3nc4c(CCC)nn(C)c4c(=O)[nH]3)c2)CCN(P)C1c1ccc2c(c1)OCO2",
                    0.40629221742536237
                ],
                [
                    "C=C1CN(S(=O)(=O)c2ccc(OCC)c(-c3nc4c(CCC)nn(C)c4c(=O)[nH]3)c2)CCN(O)C1c1ccc2c(c1)OCO2",
                    0.40629221742536237
                ],
                [
                    "C=C1CN(S(=O)(=O)c2ccc(OCC)c(-c3nc4c(CCC)nn(C)c4c(=O)[nH]3)c2)CCN(N)C1c1ccc2c(c1)OCO2",
                    0.40629221742536237
                ],
                [
                    "C=C1CN(S(=O)(=O)c2ccc(OCC)c(-c3nc4c(CCC)nn(C)c4c(=O)[nH]3)c2)CCN(F)C1c1ccc2c(c1)OCO2",
                    0.40629221742536237
                ],
                [
                    "C=C1CN(S(=O)(=O)c2ccc(OCC)c(-c3nc4c(CCC)nn(C)c4c(=O)[nH]3)c2)CCN(Cl)C1c1ccc2c(c1)OCO2",
                    0.40629221742536237
                ],
                [
                    "C=C1CN(S(=O)(=O)c2ccc(OCC)c(-c3nc4c(CCC)nn(C)c4c(=O)[nH]3)c2)CCN(Br)C1c1ccc2c(c1)OCO2",
                    0.40629221742536237
                ],
                [
                    "CCCc1nn(C)c2c(=O)[nH]c(-c3cc(S(=O)(=O)N4CCN(C)C(c5ccc6c(c5)OCO6)C(=[SH]S)C4)ccc3OCC)nc12",
                    0.40627533800324617
                ],
                [
                    "CCCc1nn(C)c2c(=O)[nH]c(-c3cc(S(=O)(=O)N4CCN(C)C(c5ccc6c(c5)OCO6)C(=[SH]P)C4)ccc3OCC)nc12",
                    0.40627533800324617
                ],
                [
                    "CCCc1nn(C)c2c(=O)[nH]c(-c3cc(S(=O)(=O)N4CCN(C)C(c5ccc6c(c5)OCO6)C(=[SH]O)C4)ccc3OCC)nc12",
                    0.40627533800324617
                ],
                [
                    "CCCc1nn(C)c2c(=O)[nH]c(-c3cc(S(=O)(=O)N4CCN(C)C(c5ccc6c(c5)OCO6)C(=[SH]N)C4)ccc3OCC)nc12",
                    0.40627533800324617
                ],
                [
                    "CCCc1nn(C)c2c(=O)[nH]c(-c3cc(S(=O)(=O)N4CCN(C)C(c5ccc6c(c5)OCO6)C(=[SH]F)C4)ccc3OCC)nc12",
                    0.40627533800324617
                ],
                [
                    "CCCc1nn(C)c2c(=O)[nH]c(-c3cc(S(=O)(=O)N4CCN(C)C(c5ccc6c(c5)OCO6)C(=[SH]Cl)C4)ccc3OCC)nc12",
                    0.40627533800324617
                ],
                [
                    "CCCc1nn(C)c2c(=O)[nH]c(-c3cc(S(=O)(=O)N4CCN(C)C(c5ccc6c(c5)OCO6)C(=[SH]Br)C4)ccc3OCC)nc12",
                    0.40627533800324617
                ],
                [
                    "CCCc1nn(C)c2c(=O)[nH]c(-c3cc(S(=O)(=O)N4CCN(C)C(c5ccc6c(c5)OCO6)C(=[SH]=S)C4)ccc3OCC)nc12",
                    0.40627533800324617
                ],
                [
                    "CCCc1nn(C)c2c(=O)[nH]c(-c3cc(S(=O)(=O)N4CCN(C)C(c5ccc6c(c5)OCO6)C(=[SH]=O)C4)ccc3OCC)nc12",
                    0.40627533800324617
                ],
                [
                    "CCCc1nn(C)c2c(=O)[nH]c(-c3cc(S(=O)(=O)N4CCN(C)C(c5ccc6c(c5)OCO6)C(=[SH]#[SH])C4)ccc3OCC)nc12",
                    0.40627533800324617
                ],
                [
                    "CCCc1nn(C)c2c(=O)[nH]c(-c3cc(S(=O)(=O)N4CCN(C)C(c5ccc6c(c5)OCO6)C(=[SH]#P)C4)ccc3OCC)nc12",
                    0.40627533800324617
                ],
                [
                    "CCCc1nn(C)c2c(=O)[nH]c(-c3cc(S(=O)(=O)N4CCN(C)C(c5ccc6c(c5)OCO6)C(=[SH]#N)C4)ccc3OCC)nc12",
                    0.40627533800324617
                ],
                [
                    "CCCc1nn(C)c2c(=O)[nH]c(-c3cc(S(=O)(=O)N4CCN(C)C(c5ccc6c(c5)OCO6)C(=S=S)C4)ccc3OCC)nc12",
                    0.40627533800324617
                ],
                [
                    "CCCc1nn(C)c2c(=O)[nH]c(-c3cc(S(=O)(=O)N4CCN(C)C(c5ccc6c(c5)OCO6)C(=S=P)C4)ccc3OCC)nc12",
                    0.40627533800324617
                ],
                [
                    "CCCc1nn(C)c2c(=O)[nH]c(-c3cc(S(=O)(=O)N4CCN(C)C(c5ccc6c(c5)OCO6)C(=S=O)C4)ccc3OCC)nc12",
                    0.40627533800324617
                ],
                [
                    "CCCc1nn(C)c2c(=O)[nH]c(-c3cc(S(=O)(=O)N4CCN(C)C(c5ccc6c(c5)OCO6)C(=PO)C4)ccc3OCC)nc12",
                    0.40627533800324617
                ],
                [
                    "CCCc1nn(C)c2c(=O)[nH]c(-c3cc(S(=O)(=O)N4CCN(C)C(c5ccc6c(c5)OCO6)C(=PN)C4)ccc3OCC)nc12",
                    0.40627533800324617
                ],
                [
                    "CCCc1nn(C)c2c(=O)[nH]c(-c3cc(S(=O)(=O)N4CCN(C)C(c5ccc6c(c5)OCO6)C(=PCl)C4)ccc3OCC)nc12",
                    0.40627533800324617
                ],
                [
                    "CCCc1nn(C)c2c(=O)[nH]c(-c3cc(S(=O)(=O)N4CCN(C)C(c5ccc6c(c5)OCO6)C(=PC)C4)ccc3OCC)nc12",
                    0.40627533800324617
                ],
                [
                    "CCCc1nn(C)c2c(=O)[nH]c(-c3cc(S(=O)(=O)N4CCN(C)C(c5ccc6c(c5)OCO6)C(=PBr)C4)ccc3OCC)nc12",
                    0.40627533800324617
                ],
                [
                    "CCCc1nn(C)c2c(=O)[nH]c(-c3cc(S(=O)(=O)N4CCN(C)C(c5ccc6c(c5)OCO6)C(=NS)C4)ccc3OCC)nc12",
                    0.40627533800324617
                ],
                [
                    "CCCc1nn(C)c2c(=O)[nH]c(-c3cc(S(=O)(=O)N4CCN(C)C(c5ccc6c(c5)OCO6)C(=NO)C4)ccc3OCC)nc12",
                    0.40627533800324617
                ],
                [
                    "CCCc1nn(C)c2c(=O)[nH]c(-c3cc(S(=O)(=O)N4CCN(C)C(c5ccc6c(c5)OCO6)C(=NN)C4)ccc3OCC)nc12",
                    0.40627533800324617
                ],
                [
                    "CCCc1nn(C)c2c(=O)[nH]c(-c3cc(S(=O)(=O)N4CCN(C)C(c5ccc6c(c5)OCO6)C(=NC)C4)ccc3OCC)nc12",
                    0.40627533800324617
                ],
                [
                    "CCCc1nn(C)c2c(=O)[nH]c(-c3cc(S(=O)(=O)N4CCN(C)C(c5ccc6c(c5)OCO6)C(=NBr)C4)ccc3OCC)nc12",
                    0.40627533800324617
                ],
                [
                    "CCCc1nn(C)c2c(=O)[nH]c(-c3cc(S(=O)(=O)N4CCN(C)C(c5ccc6c(c5)OCO6)C(=CS)C4)ccc3OCC)nc12",
                    0.40627533800324617
                ],
                [
                    "CCCc1nn(C)c2c(=O)[nH]c(-c3cc(S(=O)(=O)N4CCN(C)C(c5ccc6c(c5)OCO6)C(=CN)C4)ccc3OCC)nc12",
                    0.40627533800324617
                ],
                [
                    "CCCc1nn(C)c2c(=O)[nH]c(-c3cc(S(=O)(=O)N4CCN(C)C(c5ccc6c(c5)OCO6)C(=CCl)C4)ccc3OCC)nc12",
                    0.40627533800324617
                ],
                [
                    "CCCc1nn(C)c2c(=O)[nH]c(-c3cc(S(=O)(=O)N4CCN(C)C(c5ccc6c(c5)OCO6)C(=CBr)C4)ccc3OCC)nc12",
                    0.40627533800324617
                ],
                [
                    "CCCc1nn(C)c2c(=O)[nH]c(-c3cc(S(=O)(=O)N4CCN(C)C(c5ccc6c(c5)OCO6)C(=C=O)C4)ccc3OCC)nc12",
                    0.40627533800324617
                ],
                [
                    "CCCc1nn(C)c2c(=O)[nH]c(-c3cc(S(=O)(=O)N4CCN(C)C(c5ccc6c(c5)OCO6)C(=C=N)C4)ccc3OCC)nc12",
                    0.40627533800324617
                ],
                [
                    "C=[SH]=C1CN(S(=O)(=O)c2ccc(OCC)c(-c3nc4c(CCC)nn(C)c4c(=O)[nH]3)c2)CCN(C)C1c1ccc2c(c1)OCO2",
                    0.40627533800324617
                ],
                [
                    "C=S=C1CN(S(=O)(=O)c2ccc(OCC)c(-c3nc4c(CCC)nn(C)c4c(=O)[nH]3)c2)CCN(C)C1c1ccc2c(c1)OCO2",
                    0.40627533800324617
                ],
                [
                    "C=C=C1CN(S(=O)(=O)c2ccc(OCC)c(-c3nc4c(CCC)nn(C)c4c(=O)[nH]3)c2)CCN(C)C1c1ccc2c(c1)OCO2",
                    0.40627533800324617
                ],
                [
                    "C#[SH]=C1CN(S(=O)(=O)c2ccc(OCC)c(-c3nc4c(CCC)nn(C)c4c(=O)[nH]3)c2)CCN(C)C1c1ccc2c(c1)OCO2",
                    0.40627533800324617
                ]
            ],
            "execution_time": 13.858983755111694,
            "number_scoring_function_calls": 1000,
            "metadata": {
                "top_1": 0.41486901201111825,
                "top_10": 0.41213767136096846,
                "top_100": 0.40720218575447353,
                "internal_similarity_max": 0.9111111111111111,
                "internal_similarity_mean": 0.7746259102056026,
                "internal_similarity_histogram_density": [
                    [
                        0.1,
                        0.0,
                        0.0,
                        0.0,
                        0.0,
                        0.0,
                        0.012000000000000002,
                        7.560000000000001,
                        2.2700000000000005,
                        0.05800000000000001
                    ]
                ],
                "internal_similarity_histogram_bins": [
                    [
                        0.0,
                        0.1,
                        0.2,
                        0.30000000000000004,
                        0.4,
                        0.5,
                        0.6000000000000001,
                        0.7000000000000001,
                        0.8,
                        0.9,
                        1.0
                    ]
                ]
            }
        },
        {
            "benchmark_name": "Osimertinib MPO",
            "score": 0.9580751738499117,
            "optimized_molecules": [
                [
                    "COc1c(NC(=O)C=P)cc(N)[pH]c(=N)n(C(O)(O)O)c2ccccc2c2nc(nocc1N(C)CCN(C)C)N2",
                    0.9600742550628775
                ],
                [
                    "COc1c(NC(=O)C=P)cc(N)[pH]c(=N)n(C(N)(O)O)c2ccccc2c2nc(nocc1N(C)CCN(C)C)N2",
                    0.9600742550628775
                ],
                [
                    "COc1c(NC(=O)C=P)cc(N)[pH]c(=N)n(C(N)(N)O)c2ccccc2c2nc(nocc1N(C)CCN(C)C)N2",
                    0.9600742550628775
                ],
                [
                    "COc1c(NC(=O)C=P)cc2[pH]c(=N)n(C(N)(O)O)c3ccccc3c-2nc(N)nocc1N(C)CCN(C)C",
                    0.9591823657939308
                ],
                [
                    "COc1c(NC(=O)C=P)cc2[pH]c(=N)n(C(N)(N)O)c3ccccc3c-2nc(N)nocc1N(C)CCN(C)C",
                    0.9591823657939308
                ],
                [
                    "CN(C)CCN(C)c1conc(N)nc2c3ccccc3n(C(N)(N)O)c(=N)[pH]c-2cc(NC(=O)C=P)c1OP",
                    0.9591823657939308
                ],
                [
                    "COc1c(NC(=O)C=P)cc(N)[pH]c(=NN(N)N)n(C)c2ccccc2cnc(N)nocc1N(C)CCN(C)C",
                    0.9582082127050122
                ],
                [
                    "COc1c(NC(=O)C=P)cc(N)[pH]c(=NN(N)N)n(C)c2ccccc2c2nc(N)noc-2c1N(C)CCN(C)C",
                    0.9582082127050122
                ],
                [
                    "CN(C)CCN(C)c1c2onc(N)nc-2c2ccccc2n(C)c(=NN(N)N)[pH]c(N)cc(NC(=O)C=P)c1OP",
                    0.9581278691171189
                ],
                [
                    "CN(C)CCN(C)c1conc(N)ncc2ccccc2n(C)c(=NN(N)N)[pH]c(N)cc(NC(=O)C=P)c1OP",
                    0.9579602784677177
                ],
                [
                    "COc1c(NC(=O)C=P)cc2[pH]c(=N)n(C3(O)NN3)c3ccccc3c-2nc(N)nocc1N(C)CCN(C)C",
                    0.9572050949474128
                ],
                [
                    "COc1c(NC(=O)C=P)cc2[pH]c(=NN)n(C(N)N)c3ccccc3c-2nc(N)nocc1N(C)CCN(C)C",
                    0.9572014251377992
                ],
                [
                    "CN(C)CCN(C)c1conc2nc(c3ccccc3n(C)c(=NNN(N)N)[pH]c(N)cc(NC(=O)C=P)c1OP)N2",
                    0.9571867738327151
                ],
                [
                    "CN(C)CCN(C)c1conc2nc(c3ccccc3n(C)c(=NN(N)NN)[pH]c(N)cc(NC(=O)C=P)c1OP)N2",
                    0.9571867738327151
                ],
                [
                    "COc1c(NC(=O)C=P)cc(N)[pH]c(=N)n(C2(O)NN2)c2ccccc2c2nc(nocc1N(C)CCN(C)C)N2",
                    0.9568818008787602
                ],
                [
                    "COc1c(NC(=O)C=P)cc(N)[pH]c(=NN)n(C(N)N)c2ccccc2c2nc(nocc1N(C)CCN(C)C)N2",
                    0.9568684205232983
                ],
                [
                    "COc1c(NC(=O)C=P)cc2[pH]c(=NN)n(C(N)O)c3ccccc3c-2nc(N)nocc1N(C)CCN(C)C",
                    0.9568316339553834
                ],
                [
                    "COc1c(NC(=O)C=P)cc(N)[pH]c(=N)n(C)c2ccccc2c(=O)n(N)c(N)nocc1N(C)CCN(C)C",
                    0.9563818034527358
                ],
                [
                    "COc1c(NC(=O)C=P)cc[pH]c(=NN)n(C(N)(N)O)c2cccc3c2cnc(nocc1N(C)CCN(C)C)N3",
                    0.9563601651210262
                ],
                [
                    "COc1c(NC(=O)C=P)cc[pH]c(=N)n(C(N)(O)NN)c2cccc3c2cnc(nocc1N(C)CCN(C)C)N3",
                    0.9563601651210262
                ],
                [
                    "COc1c(NC(=O)C=P)cc2[pH]c(=NNN(N)N)n(C)c3ccccc3c-2nc(N)nocc1N(C)CCN(C)C",
                    0.9563601651210262
                ],
                [
                    "COc1c(NC(=O)C=P)cc2[pH]c(=NN)n(C(N)(N)O)c3cccc4c3c-2nc(nocc1N(C)CCN(C)C)N4",
                    0.9563601651210262
                ],
                [
                    "COc1c(NC(=O)C=P)cc2[pH]c(=NN(N)NN)n(C)c3ccccc3c-2nc(N)nocc1N(C)CCN(C)C",
                    0.9563601651210262
                ],
                [
                    "COc1c(NC(=O)C=P)cc2[pH]c(=N)n(C(N)(O)NN)c3cccc4c3c-2nc(nocc1N(C)CCN(C)C)N4",
                    0.9563601651210262
                ],
                [
                    "COc1c(NC(=O)C=P)cc(N)[pH]c(=NNNN)n(C)c2ccccc2cnc(N)nocc1N(C)CCN(C)C",
                    0.9563601651210262
                ],
                [
                    "COc1c(NC(=O)C=P)cc(N)[pH]c(=NNNN)n(C)c2ccccc2c2nc(N)noc-2c1N(C)CCN(C)C",
                    0.9563601651210262
                ],
                [
                    "CN(C)CCN(C)c1conc2ncc3c(cccc3n(C(N)(N)O)c(=NN)[pH]ccc(NC(=O)C=P)c1OP)N2",
                    0.9563601651210262
                ],
                [
                    "CN(C)CCN(C)c1conc(N)ncc2ccccc2n(C)c(=NNNN)[pH]c(N)cc(NC(=O)C=P)c1OP",
                    0.9563601651210262
                ],
                [
                    "CN(C)CCN(C)c1c2onc(N)nc-2c2ccccc2n(C)c(=NNNN)[pH]c(N)cc(NC(=O)C=P)c1OP",
                    0.9563601651210262
                ],
                [
                    "COc1c(NC(=O)C=P)cc2[pH]c(=NN)n(c3ccccc3c3nc(nocc1N(C)CCN(C)C)N3)C(N)(N)N2",
                    0.9559183523002225
                ],
                [
                    "COc1c(NC(=O)C=P)cc(N)[pH]c(=NN)n(C(N)O)c2ccccc2c2nc(nocc1N(C)CCN(C)C)N2",
                    0.9558835063881407
                ],
                [
                    "COc1c(NC(=O)C=P)cc[pH]c(=NN(N)N(N)N)n(C)c2cccc3c2cnc(nocc1N(C)CCN(C)C)N3",
                    0.9554427922043668
                ],
                [
                    "COc1c(NC(=O)C=P)cc2[pH]c(=NN)n3c4ccccc4c-2nc(nocc1N(C)CCN(C)C)NC3(N)N",
                    0.9554427922043668
                ],
                [
                    "COc1c(NC(=O)C=P)cc2[pH]c(=NN(N)N(N)N)n(C)c3cccc4c3c-2nc(nocc1N(C)CCN(C)C)N4",
                    0.9554427922043668
                ],
                [
                    "COc1c(NC(=O)C=P)cc(N)[pH]c(=N)n(C(O)(O)O)c2ccccc2cnc(N)nocc1N(C)CCN(C)C",
                    0.9554427922043668
                ],
                [
                    "COc1c(NC(=O)C=P)cc(N)[pH]c(=N)n(C(N)(N)O)c2ccccc2cnc(N)nocc1N(C)CCN(C)C",
                    0.9554427922043668
                ],
                [
                    "COc1c(NC(=O)C=P)cc(N)[pH]c(=N)n(C(N)(N)O)c2ccccc2c2nc(N)noc-2c1N(C)CCN(C)C",
                    0.9554427922043668
                ],
                [
                    "COc1c(NC(=O)C=P)cc2[pH]c(=NN)n3c4ccccc4c-2nc(nocc1N(C)CCN(C)C)NC3(N)O",
                    0.9554049526419044
                ],
                [
                    "COc1c(NC(=O)C=P)cc2[pH]c(=N)n(C3(O)NN3N)c3cccc4c3c-2nc(nocc1N(C)CCN(C)C)N4",
                    0.9554015618816283
                ],
                [
                    "COc1c(NC(=O)C=P)cc2[pH]c(=NNNN)n(C)c3ccccc3c-2nc(N)nocc1N(C)CCN(C)C",
                    0.9551946858609228
                ],
                [
                    "COc1c(NC(=O)C=P)cc2[pH]c(=NNN)n(CN)c3ccccc3c-2nc(N)nocc1N(C)CCN(C)C",
                    0.9547441115288136
                ],
                [
                    "COc1c(NC(=O)C=P)cc(N)[pH]c(=NN)n(C(O)O)c2ccccc2c2nc(nocc1N(C)CCN(C)C)N2",
                    0.9546301331998379
                ],
                [
                    "COc1c(NC(=O)C=P)cc2[pH]c(=NNNNN)n(C)c3ccccc3c-2nc(N)nocc1N(C)CCN(C)C",
                    0.9545298023493697
                ],
                [
                    "COc1c(NC(=O)C=P)cc2[pH]c(=NN3NNN3)n(C)c3ccccc3c-2nc(N)nocc1N(C)CCN(C)C",
                    0.9545298023493697
                ],
                [
                    "COc1c(NC(=O)C=P)cc(N)[pH]c(=NO)n(C(O)(O)O)c2ccccc2c2nc(nocc1N(C)CCN(C)C)N2",
                    0.9545298023493697
                ],
                [
                    "COc1c(NC(=O)C=P)cc(N)[pH]c(=NO)n(C(N)(N)O)c2ccccc2c2nc(nocc1N(C)CCN(C)C)N2",
                    0.9545298023493697
                ],
                [
                    "COc1c(NC(=O)C=P)cc(N)[pH]c(=NN)n(C(O)(O)O)c2ccccc2c2nc(nocc1N(C)CCN(C)C)N2",
                    0.9545298023493697
                ],
                [
                    "COc1c(NC(=O)C=P)cc(N)[pH]c(=NN)n(C(N)(O)O)c2ccccc2c2nc(nocc1N(C)CCN(C)C)N2",
                    0.9545298023493697
                ],
                [
                    "COc1c(NC(=O)C=P)cc(N)[pH]c(=NN)n(C(N)(N)O)c2ccccc2c2nc(nocc1N(C)CCN(C)C)N2",
                    0.9545298023493697
                ],
                [
                    "COc1c(NC(=O)C=P)cc(N)[pH]c(=N)n(C2(O)NN2N)c2ccccc2c2nc(nocc1N(C)CCN(C)C)N2",
                    0.9545298023493697
                ],
                [
                    "COc1c(NC(=O)C=P)cc(N)[pH]c(=N)n(C(O)N(N)N)c2ccccc2c2nc(nocc1N(C)CCN(C)C)N2",
                    0.9545298023493697
                ],
                [
                    "COc1c(NC(=O)C=P)cc(N)[pH]c(=N)n(C(O)(O)ON)c2ccccc2c2nc(nocc1N(C)CCN(C)C)N2",
                    0.9545298023493697
                ],
                [
                    "COc1c(NC(=O)C=P)cc(N)[pH]c(=N)n(C(O)(O)NN)c2ccccc2c2nc(nocc1N(C)CCN(C)C)N2",
                    0.9545298023493697
                ],
                [
                    "COc1c(NC(=O)C=P)cc(N)[pH]c(=N)n(C(N)(O)ON)c2ccccc2c2nc(nocc1N(C)CCN(C)C)N2",
                    0.9545298023493697
                ],
                [
                    "COc1c(NC(=O)C=P)cc(N)[pH]c(=N)n(C(N)(O)NO)c2ccccc2c2nc(nocc1N(C)CCN(C)C)N2",
                    0.9545298023493697
                ],
                [
                    "COc1c(NC(=O)C=P)cc(N)[pH]c(=N)n(C(N)(O)NN)c2ccccc2c2nc(nocc1N(C)CCN(C)C)N2",
                    0.9545298023493697
                ],
                [
                    "COc1c(NC(=O)C=P)cc(N)[pH]c(=N)n(C(N)(N)ON)c2ccccc2c2nc(nocc1N(C)CCN(C)C)N2",
                    0.9545298023493697
                ],
                [
                    "COc1c(NC(=O)C=P)cc[pH]c(=N)n(C(N)(N)O)c2ccccc2c2nc(N)noc-2c1N(C)CCN(C)C",
                    0.9545083727079496
                ],
                [
                    "COc1c(NC(=O)C=P)cc(N)[pH]c(=NN)n(CN)c2ccccc2c2nc(N)noc-2c1N(C)CCN(C)C",
                    0.9544660494953996
                ],
                [
                    "COc1c(NC(=O)C=P)cc[pH]c(=NNN)n(C(N)N)c2cccc3c2cnc(nocc1N(C)CCN(C)C)N3",
                    0.9544349220302343
                ],
                [
                    "COc1c(NC(=O)C=P)cc(N)[pH]c(=N)n(C)c2ccccc2c(=O)n(N)c(N)nocc1N(P)CCN(C)C",
                    0.954029164948769
                ],
                [
                    "CN(C)CCN(C)c1conc(N)n(N)c(=O)c2ccccc2n(C)c(=N)[pH]c(N)cc(NC(=O)C=P)c1OP",
                    0.9540291649487689
                ],
                [
                    "COc1c(NC(=O)C=P)cc2[pH]c(=NNN)n(CO)c3ccccc3c-2nc(N)nocc1N(C)CCN(C)C",
                    0.9539961526071933
                ],
                [
                    "COc1c(NC(=O)C=P)cc(N)[pH]c(=NN)n(CN)c2ccccc2cnc(N)nocc1N(C)CCN(C)C",
                    0.9536998159924679
                ],
                [
                    "COc1c(NC(=O)C=P)cc(N)[pH]c(=N)n(C)c2ccccc2c2nc(N)noc-2c1N(C)CCN(C)C(N)O",
                    0.9536513761355174
                ],
                [
                    "COc1c(NC(=O)C=P)cc2[pH]c(=NNN(N)NN)n(C)c3cccc4c3c-2nc(nocc1N(C)CCN(C)C)N4",
                    0.9536417610263549
                ],
                [
                    "CN(C)CCN(C)c1conc2nc(c3ccccc3n(C)c(=NN(N)N(N)N)[pH]c(N)cc(NC(=O)C=P)c1OP)N2",
                    0.9536417610263549
                ],
                [
                    "COc1c(NC(=O)C=P)cc2[pH]c(=NO)n(C(N)(O)O)c3ccccc3c-2nc(N)nocc1N(C)CCN(C)C",
                    0.9536000781466512
                ],
                [
                    "COc1c(NC(=O)C=P)cc2[pH]c(=NO)n(C(N)(N)O)c3ccccc3c-2nc(N)nocc1N(C)CCN(C)C",
                    0.9536000781466512
                ],
                [
                    "COc1c(NC(=O)C=P)cc2[pH]c(=NN)n(C(N)(O)O)c3ccccc3c-2nc(N)nocc1N(C)CCN(C)C",
                    0.9536000781466512
                ],
                [
                    "COc1c(NC(=O)C=P)cc2[pH]c(=NN)n(C(N)(N)O)c3ccccc3c-2nc(N)nocc1N(C)CCN(C)C",
                    0.9536000781466512
                ],
                [
                    "COc1c(NC(=O)C=P)cc2[pH]c(=NN(N)N)n(C)c3ccccc3c-2nc(N)noc(N)c1N(C)CCN(C)C",
                    0.9536000781466512
                ],
                [
                    "COc1c(NC(=O)C=P)cc2[pH]c(=N)n(C3(O)NN3N)c3ccccc3c-2nc(N)nocc1N(C)CCN(C)C",
                    0.9536000781466512
                ],
                [
                    "COc1c(NC(=O)C=P)cc2[pH]c(=N)n(C(O)(O)NO)c3ccccc3c-2nc(N)nocc1N(C)CCN(C)C",
                    0.9536000781466512
                ],
                [
                    "COc1c(NC(=O)C=P)cc2[pH]c(=N)n(C(O)(O)NN)c3ccccc3c-2nc(N)nocc1N(C)CCN(C)C",
                    0.9536000781466512
                ],
                [
                    "COc1c(NC(=O)C=P)cc2[pH]c(=N)n(C(N)(O)ON)c3ccccc3c-2nc(N)nocc1N(C)CCN(C)C",
                    0.9536000781466512
                ],
                [
                    "COc1c(NC(=O)C=P)cc2[pH]c(=N)n(C(N)(O)NO)c3ccccc3c-2nc(N)nocc1N(C)CCN(C)C",
                    0.9536000781466512
                ],
                [
                    "COc1c(NC(=O)C=P)cc2[pH]c(=N)n(C(N)(O)NN)c3ccccc3c-2nc(N)nocc1N(C)CCN(C)C",
                    0.9536000781466512
                ],
                [
                    "COc1c(NC(=O)C=P)cc2[pH]c(=N)n(C(N)(N)ON)c3ccccc3c-2nc(N)nocc1N(C)CCN(C)C",
                    0.9536000781466512
                ],
                [
                    "COc1c(NC(=O)C=P)cc(N)[pH]c(=NNN)n(C)c2ccccc2c(P)nc(N)nocc1N(C)CCN(C)C",
                    0.9536000781466512
                ],
                [
                    "COc1c(NC(=O)C=P)cc(N)[pH]c(=NN)n(C(O)O)c2ccccc2cnc(N)nocc1N(C)CCN(C)C",
                    0.9536000781466512
                ],
                [
                    "COc1c(NC(=O)C=P)cc(N)[pH]c(=NN)n(C(O)O)c2ccccc2c2nc(N)noc-2c1N(C)CCN(C)C",
                    0.9536000781466512
                ],
                [
                    "COc1c(NC(=O)C=P)cc(N)[pH]c(=NN)n(C(N)O)c2ccccc2cnc(N)nocc1N(C)CCN(C)C",
                    0.9536000781466512
                ],
                [
                    "COc1c(NC(=O)C=P)cc(N)[pH]c(=NN)n(C(N)O)c2ccccc2c2nc(N)noc-2c1N(C)CCN(C)C",
                    0.9536000781466512
                ],
                [
                    "COc1c(NC(=O)C=P)cc(N)[pH]c(=NN)n(C(N)N)c2ccccc2cnc(N)nocc1N(C)CCN(C)C",
                    0.9536000781466512
                ],
                [
                    "COc1c(NC(=O)C=P)cc(N)[pH]c(=NN)n(C(N)N)c2ccccc2c2nc(N)noc-2c1N(C)CCN(C)C",
                    0.9536000781466512
                ],
                [
                    "COc1c(NC(=O)C=P)cc(N)[pH]c(=NN)n(C(=N)N)c2ccccc2cnc(N)nocc1N(C)CCN(C)C",
                    0.9536000781466512
                ],
                [
                    "COc1c(NC(=O)C=P)cc(N)[pH]c(=NN)n(C(=N)N)c2ccccc2c2nc(N)noc-2c1N(C)CCN(C)C",
                    0.9536000781466512
                ],
                [
                    "COc1c(NC(=O)C=P)cc(N)[pH]c(=NN(N)N)n(C)c2cccc3c2c-3nc(N)nocc1N(C)CCN(C)C",
                    0.9536000781466512
                ],
                [
                    "COc1c(NC(=O)C=P)cc(N)[pH]c(=N)n(C(O)NN)c2ccccc2cnc(N)nocc1N(C)CCN(C)C",
                    0.9536000781466512
                ],
                [
                    "COc1c(NC(=O)C=P)cc(N)[pH]c(=N)n(C(N)(N)O)c2cccc3c2cnc(nocc1N(C)CCN(C)C)N3",
                    0.9536000781466512
                ],
                [
                    "COc1c(N(C)CCN(C)C)conc(N)nc2c3ccccc3n(C)c(=NN(N)N)[pH]c(N)c-2c1NC(=O)C=P",
                    0.9536000781466512
                ],
                [
                    "CN=c1[pH]c2cc(NC(=O)C=P)c(OC)c(N(C)CCN(C)C)conc(N)nc-2c2ccccc2n1C(N)(O)O",
                    0.9536000781466512
                ],
                [
                    "CN=c1[pH]c2cc(NC(=O)C=P)c(OC)c(N(C)CCN(C)C)conc(N)nc-2c2ccccc2n1C(N)(N)O",
                    0.9536000781466512
                ],
                [
                    "COc1c(NC(=O)C=P)cc(N)[pH]c(=NNN)n(C)c2ccccc2c(O)nc(N)nocc1N(C)CCN(C)C",
                    0.9535974450220707
                ],
                [
                    "COc1c(NC(=O)C=P)cc(N)[pH]c(=NNN)n(CN)c2ccccc2c2nc(nocc1N(C)CCN(C)C)N2",
                    0.9535621774451607
                ],
                [
                    "COc1c(NC(=O)C=P)cc(N)[pH]c(=NN)n(CNN)c2ccccc2c2nc(nocc1N(C)CCN(C)C)N2",
                    0.9535621774451607
                ],
                [
                    "CN(C)CCN(C)c1conc(N)nc2c3ccccc3n(C(N)(O)NO)c(=N)[pH]c-2cc(NC(=O)C=P)c1OP",
                    0.9535585296355302
                ],
                [
                    "CN(C)CCN(C)c1conc(N)nc2c3ccccc3n(C)c(=NN(N)N)[pH]c(N)c-2c(NC(=O)C=P)c1OP",
                    0.9535201209404012
                ],
                [
                    "CN(C)CCN(C)c1conc(N)nc2c3c-2cccc3n(C)c(=NN(N)N)[pH]c(N)cc(NC(=O)C=P)c1OP",
                    0.9535201209404012
                ]
            ],
            "execution_time": 11.556491374969482,
            "number_scoring_function_calls": 1000,
            "metadata": {
                "top_1": 0.9600742550628775,
                "top_10": 0.9590274435565286,
                "top_100": 0.9551238229303288,
                "internal_similarity_max": 0.9310344827586207,
                "internal_similarity_mean": 0.5620227339238196,
                "internal_similarity_histogram_density": [
                    [
                        0.1,
                        0.0,
                        0.001999999999999999,
                        0.23400000000000004,
                        2.4080000000000004,
                        4.2499999999999964,
                        1.7400000000000004,
                        0.8660000000000002,
                        0.32400000000000007,
                        0.07600000000000001
                    ]
                ],
                "internal_similarity_histogram_bins": [
                    [
                        0.0,
                        0.1,
                        0.2,
                        0.30000000000000004,
                        0.4,
                        0.5,
                        0.6000000000000001,
                        0.7000000000000001,
                        0.8,
                        0.9,
                        1.0
                    ]
                ]
            }
        },
        {
            "benchmark_name": "Fexofenadine MPO",
            "score": 0.9747085720424201,
            "optimized_molecules": [
                [
                    "CS1(C)(O)(c2ccc(OCCCN3CCC(C(O)(c4c#cc#cc4)c4cc#ccc4)CC3)cc2)C(=O)C1O",
                    0.9760269771008073
                ],
                [
                    "CS1(C)(O)(c2ccc(OCCCN3CCC(C(O)(c4c#cc#cc4)c4c#cccc4)CC3)cc2)C(=O)C1O",
                    0.9760269771008073
                ],
                [
                    "CS1(C)(O)(c2ccc(OCCCN3CCC(C(O)(c4c#cc#cc4)c4c#cc#cc4)CC3)cc2)C(=O)C1O",
                    0.9760269771008073
                ],
                [
                    "CS1(C)(O)(c2c#cc(OCCCN3CCC(C(O)(c4cc#ccc4)c4cc#ccc4)CC3)cc2)C(=O)C1O",
                    0.9760269771008073
                ],
                [
                    "CS1(C)(O)(c2c#cc(OCCCN3CCC(C(O)(c4c#cccc4)c4cc#ccc4)CC3)cc2)C(=O)C1O",
                    0.9760269771008073
                ],
                [
                    "CS1(C)(O)(c2c#cc(OCCCN3CCC(C(O)(c4c#cccc4)c4c#cccc4)CC3)cc2)C(=O)C1O",
                    0.9760269771008073
                ],
                [
                    "CS1(C)(O)(c2c#cc(OCCCN3CCC(C(O)(c4c#cc#cc4)c4ccccc4)CC3)cc2)C(=O)C1O",
                    0.9760269771008073
                ],
                [
                    "CS1(C)(O)(c2c#cc(OCCCN3CCC(C(O)(c4c#cc#cc4)c4cc#ccc4)CC3)cc2)C(=O)C1O",
                    0.9760269771008073
                ],
                [
                    "CS1(C)(O)(c2c#cc(OCCCN3CCC(C(O)(c4c#cc#cc4)c4c#cccc4)CC3)cc2)C(=O)C1O",
                    0.9760269771008073
                ],
                [
                    "CS1(C)(O)(c2c#cc(OCCCN3CCC(C(O)(c4c#cc#cc4)c4c#cc#cc4)CC3)cc2)C(=O)C1O",
                    0.9760269771008073
                ],
                [
                    "C[SH]1(C)(c2ccc(OCCCN3CCC(C(O)(c4ccccc4)c4ccccc4)CC3)cc2)C(=O)C1(O)O",
                    0.9737487185858246
                ],
                [
                    "C[SH]1(C)(c2ccc(OCCCN3CCC(C(O)(c4cc#ccc4)c4ccccc4)CC3)cc2)C(=O)C1(O)O",
                    0.9737487185858246
                ],
                [
                    "C[SH]1(C)(c2ccc(OCCCN3CCC(C(O)(c4cc#ccc4)c4cc#ccc4)CC3)cc2)C(=O)C1(O)O",
                    0.9737487185858246
                ],
                [
                    "C[SH]1(C)(c2ccc(OCCCN3CCC(C(O)(c4c#cccc4)c4ccccc4)CC3)cc2)C(=O)C1(O)O",
                    0.9737487185858246
                ],
                [
                    "C[SH]1(C)(c2ccc(OCCCN3CCC(C(O)(c4c#cccc4)c4cc#ccc4)CC3)cc2)C(=O)C1(O)O",
                    0.9737487185858246
                ],
                [
                    "C[SH]1(C)(c2ccc(OCCCN3CCC(C(O)(c4c#cccc4)c4c#cccc4)CC3)cc2)C(=O)C1(O)O",
                    0.9737487185858246
                ],
                [
                    "C[SH]1(C)(c2ccc(OCCCN3CCC(C(O)(c4c#cc#cc4)c4ccccc4)CC3)cc2)C(=O)C1(O)O",
                    0.9737487185858246
                ],
                [
                    "C[SH]1(C)(c2ccc(OCCCN3CCC(C(O)(c4c#cc#cc4)c4cc#ccc4)CC3)cc2)C(=O)C1(O)O",
                    0.9737487185858246
                ],
                [
                    "C[SH]1(C)(c2ccc(OCCCN3CCC(C(O)(c4c#cc#cc4)c4c#cccc4)CC3)cc2)C(=O)C1(O)O",
                    0.9737487185858246
                ],
                [
                    "C[SH]1(C)(c2ccc(OCCCN3CCC(C(O)(c4c#cc#cc4)c4c#cc#cc4)CC3)cc2)C(=O)C1(O)O",
                    0.9737487185858246
                ],
                [
                    "C[SH]1(C)(c2c#cc(OCCCN3CCC(C(O)(c4ccccc4)c4ccccc4)CC3)cc2)C(=O)C1(O)O",
                    0.9737487185858246
                ],
                [
                    "C[SH]1(C)(c2c#cc(OCCCN3CCC(C(O)(c4cc#ccc4)c4ccccc4)CC3)cc2)C(=O)C1(O)O",
                    0.9737487185858246
                ],
                [
                    "C[SH]1(C)(c2c#cc(OCCCN3CCC(C(O)(c4cc#ccc4)c4cc#ccc4)CC3)cc2)C(=O)C1(O)O",
                    0.9737487185858246
                ],
                [
                    "C[SH]1(C)(c2c#cc(OCCCN3CCC(C(O)(c4c#cccc4)c4ccccc4)CC3)cc2)C(=O)C1(O)O",
                    0.9737487185858246
                ],
                [
                    "C[SH]1(C)(c2c#cc(OCCCN3CCC(C(O)(c4c#cccc4)c4cc#ccc4)CC3)cc2)C(=O)C1(O)O",
                    0.9737487185858246
                ],
                [
                    "C[SH]1(C)(c2c#cc(OCCCN3CCC(C(O)(c4c#cccc4)c4c#cccc4)CC3)cc2)C(=O)C1(O)O",
                    0.9737487185858246
                ],
                [
                    "C[SH]1(C)(c2c#cc(OCCCN3CCC(C(O)(c4c#cc#cc4)c4ccccc4)CC3)cc2)C(=O)C1(O)O",
                    0.9737487185858246
                ],
                [
                    "C[SH]1(C)(c2c#cc(OCCCN3CCC(C(O)(c4c#cc#cc4)c4cc#ccc4)CC3)cc2)C(=O)C1(O)O",
                    0.9737487185858246
                ],
                [
                    "C[SH]1(C)(c2c#cc(OCCCN3CCC(C(O)(c4c#cc#cc4)c4c#cccc4)CC3)cc2)C(=O)C1(O)O",
                    0.9737487185858246
                ],
                [
                    "C[SH]1(C)(c2c#cc(OCCCN3CCC(C(O)(c4c#cc#cc4)c4c#cc#cc4)CC3)cc2)C(=O)C1(O)O",
                    0.9737487185858246
                ],
                [
                    "CS1(C)(O)(c2ccc(OCCCN3CCC(C(O)(c4cc#ccc4)c4cc#ccc4)CC3)cc2)C(=O)C1O",
                    0.9732622676463678
                ],
                [
                    "CS1(C)(O)(c2ccc(OCCCN3CCC(C(O)(c4c#cccc4)c4cc#ccc4)CC3)cc2)C(=O)C1O",
                    0.9732622676463678
                ],
                [
                    "CS1(C)(O)(c2ccc(OCCCN3CCC(C(O)(c4c#cccc4)c4c#cccc4)CC3)cc2)C(=O)C1O",
                    0.9732622676463678
                ],
                [
                    "CS1(C)(O)(c2ccc(OCCCN3CCC(C(O)(c4c#cc#cc4)c4ccccc4)CC3)cc2)C(=O)C1O",
                    0.9732622676463678
                ],
                [
                    "CS1(C)(O)(c2c#cc(OCCCN3CCC(C(O)(c4cc#ccc4)c4ccccc4)CC3)cc2)C(=O)C1O",
                    0.9732622676463678
                ],
                [
                    "CS1(C)(O)(c2c#cc(OCCCN3CCC(C(O)(c4c#cccc4)c4ccccc4)CC3)cc2)C(=O)C1O",
                    0.9732622676463678
                ],
                [
                    "CC1(O)C(=O)[SH]1(C)(O)c1ccc(OCCCN2CCC(C(O)(c3c#cc#cc3)c3cc#ccc3)CC2)cc1",
                    0.9723023022710376
                ],
                [
                    "CC1(O)C(=O)[SH]1(C)(O)c1ccc(OCCCN2CCC(C(O)(c3c#cc#cc3)c3c#cccc3)CC2)cc1",
                    0.9723023022710376
                ],
                [
                    "CC1(O)C(=O)[SH]1(C)(O)c1ccc(OCCCN2CCC(C(O)(c3c#cc#cc3)c3c#cc#cc3)CC2)cc1",
                    0.9723023022710376
                ],
                [
                    "CC1(O)C(=O)[SH]1(C)(O)c1c#cc(OCCCN2CCC(C(O)(c3cc#ccc3)c3cc#ccc3)CC2)cc1",
                    0.9723023022710376
                ],
                [
                    "CC1(O)C(=O)[SH]1(C)(O)c1c#cc(OCCCN2CCC(C(O)(c3c#cccc3)c3cc#ccc3)CC2)cc1",
                    0.9723023022710376
                ],
                [
                    "CC1(O)C(=O)[SH]1(C)(O)c1c#cc(OCCCN2CCC(C(O)(c3c#cccc3)c3c#cccc3)CC2)cc1",
                    0.9723023022710376
                ],
                [
                    "CC1(O)C(=O)[SH]1(C)(O)c1c#cc(OCCCN2CCC(C(O)(c3c#cc#cc3)c3ccccc3)CC2)cc1",
                    0.9723023022710376
                ],
                [
                    "CC1(O)C(=O)[SH]1(C)(O)c1c#cc(OCCCN2CCC(C(O)(c3c#cc#cc3)c3cc#ccc3)CC2)cc1",
                    0.9723023022710376
                ],
                [
                    "CC1(O)C(=O)[SH]1(C)(O)c1c#cc(OCCCN2CCC(C(O)(c3c#cc#cc3)c3c#cccc3)CC2)cc1",
                    0.9723023022710376
                ],
                [
                    "CC1(O)C(=O)[SH]1(C)(O)c1c#cc(OCCCN2CCC(C(O)(c3c#cc#cc3)c3c#cc#cc3)CC2)cc1",
                    0.9723023022710376
                ],
                [
                    "CC1(O)C(=O)[SH]1(C)(O)c1ccc(OCCCN2CCC(C(O)(c3cc#ccc3)c3cc#ccc3)CC2)cc1",
                    0.9710663572828744
                ],
                [
                    "CC1(O)C(=O)[SH]1(C)(O)c1ccc(OCCCN2CCC(C(O)(c3c#cccc3)c3cc#ccc3)CC2)cc1",
                    0.9710663572828744
                ],
                [
                    "CC1(O)C(=O)[SH]1(C)(O)c1ccc(OCCCN2CCC(C(O)(c3c#cccc3)c3c#cccc3)CC2)cc1",
                    0.9710663572828744
                ],
                [
                    "CC1(O)C(=O)[SH]1(C)(O)c1ccc(OCCCN2CCC(C(O)(c3c#cc#cc3)c3ccccc3)CC2)cc1",
                    0.9710663572828744
                ],
                [
                    "CC1(O)C(=O)[SH]1(C)(O)c1c#cc(OCCCN2CCC(C(O)(c3cc#ccc3)c3ccccc3)CC2)cc1",
                    0.9710663572828744
                ],
                [
                    "CC1(O)C(=O)[SH]1(C)(O)c1c#cc(OCCCN2CCC(C(O)(c3c#cccc3)c3ccccc3)CC2)cc1",
                    0.9710663572828744
                ],
                [
                    "C[SH]1(C)(c2ccc(OCCCN3CCC(C(O)(c4ccccc4)c4ccccc4)CC3)cc2)C(=O)C1(N)O",
                    0.9708570522853013
                ],
                [
                    "C[SH]1(C)(c2ccc(OCCCN3CCC(C(O)(c4cc#ccc4)c4ccccc4)CC3)cc2)C(=O)C1(N)O",
                    0.9708570522853013
                ],
                [
                    "C[SH]1(C)(c2ccc(OCCCN3CCC(C(O)(c4cc#ccc4)c4cc#ccc4)CC3)cc2)C(=O)C1(N)O",
                    0.9708570522853013
                ],
                [
                    "C[SH]1(C)(c2ccc(OCCCN3CCC(C(O)(c4c#cccc4)c4ccccc4)CC3)cc2)C(=O)C1(N)O",
                    0.9708570522853013
                ],
                [
                    "C[SH]1(C)(c2ccc(OCCCN3CCC(C(O)(c4c#cccc4)c4cc#ccc4)CC3)cc2)C(=O)C1(N)O",
                    0.9708570522853013
                ],
                [
                    "C[SH]1(C)(c2ccc(OCCCN3CCC(C(O)(c4c#cccc4)c4c#cccc4)CC3)cc2)C(=O)C1(N)O",
                    0.9708570522853013
                ],
                [
                    "C[SH]1(C)(c2ccc(OCCCN3CCC(C(O)(c4c#cc#cc4)c4ccccc4)CC3)cc2)C(=O)C1(N)O",
                    0.9708570522853013
                ],
                [
                    "C[SH]1(C)(c2ccc(OCCCN3CCC(C(O)(c4c#cc#cc4)c4cc#ccc4)CC3)cc2)C(=O)C1(N)O",
                    0.9708570522853013
                ],
                [
                    "C[SH]1(C)(c2ccc(OCCCN3CCC(C(O)(c4c#cc#cc4)c4c#cccc4)CC3)cc2)C(=O)C1(N)O",
                    0.9708570522853013
                ],
                [
                    "C[SH]1(C)(c2ccc(OCCCN3CCC(C(O)(c4c#cc#cc4)c4c#cc#cc4)CC3)cc2)C(=O)C1(N)O",
                    0.9708570522853013
                ],
                [
                    "C[SH]1(C)(c2c#cc(OCCCN3CCC(C(O)(c4ccccc4)c4ccccc4)CC3)cc2)C(=O)C1(N)O",
                    0.9708570522853013
                ],
                [
                    "C[SH]1(C)(c2c#cc(OCCCN3CCC(C(O)(c4cc#ccc4)c4ccccc4)CC3)cc2)C(=O)C1(N)O",
                    0.9708570522853013
                ],
                [
                    "C[SH]1(C)(c2c#cc(OCCCN3CCC(C(O)(c4cc#ccc4)c4cc#ccc4)CC3)cc2)C(=O)C1(N)O",
                    0.9708570522853013
                ],
                [
                    "C[SH]1(C)(c2c#cc(OCCCN3CCC(C(O)(c4c#cccc4)c4ccccc4)CC3)cc2)C(=O)C1(N)O",
                    0.9708570522853013
                ],
                [
                    "C[SH]1(C)(c2c#cc(OCCCN3CCC(C(O)(c4c#cccc4)c4cc#ccc4)CC3)cc2)C(=O)C1(N)O",
                    0.9708570522853013
                ],
                [
                    "C[SH]1(C)(c2c#cc(OCCCN3CCC(C(O)(c4c#cccc4)c4c#cccc4)CC3)cc2)C(=O)C1(N)O",
                    0.9708570522853013
                ],
                [
                    "C[SH]1(C)(c2c#cc(OCCCN3CCC(C(O)(c4c#cc#cc4)c4ccccc4)CC3)cc2)C(=O)C1(N)O",
                    0.9708570522853013
                ],
                [
                    "C[SH]1(C)(c2c#cc(OCCCN3CCC(C(O)(c4c#cc#cc4)c4cc#ccc4)CC3)cc2)C(=O)C1(N)O",
                    0.9708570522853013
                ],
                [
                    "C[SH]1(C)(c2c#cc(OCCCN3CCC(C(O)(c4c#cc#cc4)c4c#cccc4)CC3)cc2)C(=O)C1(N)O",
                    0.9708570522853013
                ],
                [
                    "C[SH]1(C)(c2c#cc(OCCCN3CCC(C(O)(c4c#cc#cc4)c4c#cc#cc4)CC3)cc2)C(=O)C1(N)O",
                    0.9708570522853013
                ],
                [
                    "CC1(O)C(=O)S1(C)(C)(O)c1ccc(OCCCN2CCC(C(O)(c3c#cc#cc3)c3c#cc#cc3)CC2)cc1",
                    0.9708138822516663
                ],
                [
                    "CC1(O)C(=O)S1(C)(C)(O)c1c#cc(OCCCN2CCC(C(O)(c3c#cc#cc3)c3cc#ccc3)CC2)cc1",
                    0.9708138822516663
                ],
                [
                    "CC1(O)C(=O)S1(C)(C)(O)c1c#cc(OCCCN2CCC(C(O)(c3c#cc#cc3)c3c#cccc3)CC2)cc1",
                    0.9708138822516663
                ],
                [
                    "CC1(O)C(=O)S1(C)(C)(O)c1c#cc(OCCCN2CCC(C(O)(c3c#cc#cc3)c3c#cc#cc3)CC2)cc1",
                    0.9708138822516663
                ],
                [
                    "CS12(C)(c3ccc(OCCCN4CCC(C(O)(c5cc#ccc5)c5ccccc5)CC4)cc3)NC1(O)C2=O",
                    0.9702472172930021
                ],
                [
                    "CS12(C)(c3ccc(OCCCN4CCC(C(O)(c5cc#ccc5)c5cc#ccc5)CC4)cc3)NC1(O)C2=O",
                    0.9702472172930021
                ],
                [
                    "CS12(C)(c3ccc(OCCCN4CCC(C(O)(c5c#cccc5)c5ccccc5)CC4)cc3)NC1(O)C2=O",
                    0.9702472172930021
                ],
                [
                    "CS12(C)(c3ccc(OCCCN4CCC(C(O)(c5c#cccc5)c5cc#ccc5)CC4)cc3)NC1(O)C2=O",
                    0.9702472172930021
                ],
                [
                    "CS12(C)(c3ccc(OCCCN4CCC(C(O)(c5c#cccc5)c5c#cccc5)CC4)cc3)NC1(O)C2=O",
                    0.9702472172930021
                ],
                [
                    "CS12(C)(c3ccc(OCCCN4CCC(C(O)(c5c#cc#cc5)c5ccccc5)CC4)cc3)NC1(O)C2=O",
                    0.9702472172930021
                ],
                [
                    "CS12(C)(c3ccc(OCCCN4CCC(C(O)(c5c#cc#cc5)c5cc#ccc5)CC4)cc3)NC1(O)C2=O",
                    0.9702472172930021
                ],
                [
                    "CS12(C)(c3ccc(OCCCN4CCC(C(O)(c5c#cc#cc5)c5c#cccc5)CC4)cc3)NC1(O)C2=O",
                    0.9702472172930021
                ],
                [
                    "CS12(C)(c3ccc(OCCCN4CCC(C(O)(c5c#cc#cc5)c5c#cc#cc5)CC4)cc3)NC1(O)C2=O",
                    0.9702472172930021
                ],
                [
                    "CS12(C)(c3c#cc(OCCCN4CCC(C(O)(c5ccccc5)c5ccccc5)CC4)cc3)NC1(O)C2=O",
                    0.9702472172930021
                ],
                [
                    "CS12(C)(c3c#cc(OCCCN4CCC(C(O)(c5cc#ccc5)c5ccccc5)CC4)cc3)NC1(O)C2=O",
                    0.9702472172930021
                ],
                [
                    "CS12(C)(c3c#cc(OCCCN4CCC(C(O)(c5cc#ccc5)c5cc#ccc5)CC4)cc3)NC1(O)C2=O",
                    0.9702472172930021
                ],
                [
                    "CS12(C)(c3c#cc(OCCCN4CCC(C(O)(c5c#cccc5)c5ccccc5)CC4)cc3)NC1(O)C2=O",
                    0.9702472172930021
                ],
                [
                    "CS12(C)(c3c#cc(OCCCN4CCC(C(O)(c5c#cccc5)c5cc#ccc5)CC4)cc3)NC1(O)C2=O",
                    0.9702472172930021
                ],
                [
                    "CS12(C)(c3c#cc(OCCCN4CCC(C(O)(c5c#cccc5)c5c#cccc5)CC4)cc3)NC1(O)C2=O",
                    0.9702472172930021
                ],
                [
                    "CS12(C)(c3c#cc(OCCCN4CCC(C(O)(c5c#cc#cc5)c5ccccc5)CC4)cc3)NC1(O)C2=O",
                    0.9702472172930021
                ],
                [
                    "CS12(C)(c3c#cc(OCCCN4CCC(C(O)(c5c#cc#cc5)c5cc#ccc5)CC4)cc3)NC1(O)C2=O",
                    0.9702472172930021
                ],
                [
                    "CS12(C)(c3c#cc(OCCCN4CCC(C(O)(c5c#cc#cc5)c5c#cccc5)CC4)cc3)NC1(O)C2=O",
                    0.9702472172930021
                ],
                [
                    "CS12(C)(c3c#cc(OCCCN4CCC(C(O)(c5c#cc#cc5)c5c#cc#cc5)CC4)cc3)NC1(O)C2=O",
                    0.9702472172930021
                ],
                [
                    "CS1(C)(O)(c2c#cc(OCCCN3CCC(C(O)(c4c#cc#cc4)c4c#cc#cc4)CC3)cc2)C(=O)N1O",
                    0.9702472172930021
                ],
                [
                    "CS1(C)(O)(c2ccc(OCCCN3CCC(C(O)(c4c#cccc4)c4ccccc4)CC3)cc2)C(=O)C1(N)O",
                    0.9693990892453374
                ],
                [
                    "CS1(C)(O)(c2ccc(OCCCN3CCC(C(O)(c4c#cc#cc4)c4cc#ccc4)CC3)cc2)C(=O)C1(N)O",
                    0.9693990892453374
                ],
                [
                    "CS1(C)(O)(c2ccc(OCCCN3CCC(C(O)(c4c#cc#cc4)c4c#cc#cc4)CC3)cc2)C(=O)C1(N)O",
                    0.9693990892453374
                ],
                [
                    "CS1(C)(O)(c2c#cc(OCCCN3CCC(C(O)(c4c#cc#cc4)c4cc#ccc4)CC3)cc2)C(=O)C1(O)Cl",
                    0.9693990892453374
                ]
            ],
            "execution_time": 10.881401777267456,
            "number_scoring_function_calls": 1000,
            "metadata": {
                "top_1": 0.9760269771008073,
                "top_10": 0.9760269771008072,
                "top_100": 0.9720717619256459,
                "internal_similarity_max": 0.927536231884058,
                "internal_similarity_mean": 0.5534989523713061,
                "internal_similarity_histogram_density": [
                    [
                        0.1,
                        0.0,
                        0.0,
                        0.7200000000000002,
                        2.738000000000001,
                        3.315999999999997,
                        1.8660000000000003,
                        0.7920000000000001,
                        0.4400000000000001,
                        0.028000000000000004
                    ]
                ],
                "internal_similarity_histogram_bins": [
                    [
                        0.0,
                        0.1,
                        0.2,
                        0.30000000000000004,
                        0.4,
                        0.5,
                        0.6000000000000001,
                        0.7000000000000001,
                        0.8,
                        0.9,
                        1.0
                    ]
                ]
            }
        },
        {
            "benchmark_name": "Ranolazine MPO",
            "score": 0.9404883033440452,
            "optimized_molecules": [
                [
                    "CCC(O)CN(F)CCCCC=CC=C1C=CC(ON2CC2CCCCCN(O)C(=O)Nc2c(C)cccc2C)=C(C)O1",
                    0.942227957151002
                ],
                [
                    "CC1=C(ON2CC2CCCCCN(O)C(=O)Nc2c(C)cccc2C)C=CC(=CC=CCCCCN(F)CC(O)Br)O1",
                    0.9412831656199022
                ],
                [
                    "CC1=C(ON2CC2CCCCCN(O)C(=O)Nc2c(C)cccc2C)C=CC(=CC=CCCCCN2CC(O)P2F)O1",
                    0.9408267857690993
                ],
                [
                    "CCC(O)CN(CF)CCCCC=CC=C1C=CC(ON2CC2CCCCCN(O)C(=O)Nc2c(C)cccc2C)=C(C)O1",
                    0.9405662706713526
                ],
                [
                    "CC1=C(CC(C)CCCCN(O)CF)C=CC(ON2CC2CCCCCN(O)C(=O)Nc2c(C)cccc2C)=CO1",
                    0.9405094041868163
                ],
                [
                    "CC1=C(ON2CC2CCCCCN(O)C(=O)Nc2c(C)cccc2C)C=CC(=CC=CCCCCN(O)CCCF)O1",
                    0.9404505392716779
                ],
                [
                    "CCCCN(F)CC(O)CCC=CC=C1C=CC(ON2CC2CCCCCN(O)C(=O)Nc2c(C)cccc2C)=C(C)O1",
                    0.9403542030732404
                ],
                [
                    "CC1=C(ON2CC2CCCCCN(O)C(=O)Nc2c(C)cccc2C)C=CC(=CC=CCCCCN(F)CSO)O1",
                    0.9403093637532047
                ],
                [
                    "CC1=C(ON2CC2CCCCCN(O)C(=O)Nc2c(C)c#ccc2C)C=CC(=CC=CCCCCN(F)CSO)O1",
                    0.9403093637532047
                ],
                [
                    "CCCN(F)CCCCC(O)=CC=C1C=CC(ON2CC2CCCCCN(O)C(=O)Nc2c(C)cccc2C)=C(C)O1",
                    0.9401379329269657
                ],
                [
                    "CCCN(F)CCCCC(O)=CC=C1C=CC(ON2CC2CCCCCN(O)C(=O)Nc2c(C)c#ccc2C)=C(C)O1",
                    0.9401379329269657
                ],
                [
                    "CC1=C(ON2CC2CCCCCN(O)C(=O)Nc2c(C)cccc2C)C=CC(=CC=CCCCCN2CS(O)(F)C2)O1",
                    0.9399945631186171
                ],
                [
                    "CC1=C(ON2CC2CCCCCN(O)C(=O)Nc2c(C)cccc2C)C=CC(=CC=CCCCCN(O)CC(C)F)O1",
                    0.9399945631186171
                ],
                [
                    "CC1=C(ON2CC2CCCCCN(O)C(=O)Nc2c(C)c#ccc2C)C=CC(=CC=CCCCCN2CS(O)(F)C2)O1",
                    0.9399945631186171
                ],
                [
                    "CC(CC(C)CCCCN(O)CF)=C1C=CC(ON2CC2CCCCCN(O)C(=O)Nc2c(C)cccc2C)=CO1",
                    0.9399945631186171
                ],
                [
                    "CC1=C(ON2CC2CCCCCN(O)C(=O)Nc2c(C)cccc2C)C=CC(=CC=C2CC2CCCCN(O)CF)O1",
                    0.9397645950125734
                ],
                [
                    "CC1=C(ON2CC2CCCCCN(O)C(=O)Nc2c(C)cccc2C)C=CC(=CC=C(O)CCCCN2CCC2F)O1",
                    0.9396890724825295
                ],
                [
                    "CC(=CC(C)=C1C=CC(ON2CC2CCCCCN(O)C(=O)Nc2c(C)cccc2C)=CO1)CCCCN(O)CCF",
                    0.9396890724825295
                ],
                [
                    "CC1=C(ON2CC2CCCCCN(O)C(=O)Nc2c(C)cccc2C)C=CC(=CC=CCCCCN(CF)CSO)O1",
                    0.9395396902232228
                ],
                [
                    "CC1=C(ON2CC2CCCCCN(O)C(=O)Nc2c(C)c#ccc2C)C=CC(=CC=CCCCCN(CF)CSO)O1",
                    0.9395396902232228
                ],
                [
                    "CCN(F)CCCCC(O)=CC=C1C=CC(ON2CC2CCCCCN(O)C(=O)Nc2c(C)cccc2C)=C(C)O1",
                    0.9391601241577201
                ],
                [
                    "CC1=C(ON2CC2CCCCCN(O)C(=O)Nc2c(C)cccc2C)C=CC(=CCC(C)CCCCN(O)CF)O1",
                    0.9391601241577201
                ],
                [
                    "CC(=CC=C1C=CC(ON2CC2CCCCCN(O)C(=O)Nc2c(C)cccc2C)=C(C)O1)CCCCN(O)CF",
                    0.9391601241577201
                ],
                [
                    "CC1=C(ON2CC2CCCCCN(O)C(=O)Nc2c(C)cccc2C)C=CC(=CC=C(O)CCCCN2CCC(F)C2)O1",
                    0.9389515586735738
                ],
                [
                    "CC1=C(ON2CC2CCCCCN(O)C(=O)Nc2c(C)cccc2C)C=CC(=CC=CCCCCN(F)CC(O)CCl)O1",
                    0.9388848999119869
                ],
                [
                    "CC1=C(ON2CC2CCCCCN(O)C(=O)Nc2c(C)cccc2C)C=CC(=CC=CCCCCN(F)CP=O)O1",
                    0.9388768834976619
                ],
                [
                    "CC1=C(ON2CC2CCCCCN(O)C(=O)Nc2c(C)c#ccc2C)C=CC(=CC=CCCCCN(F)CP=O)O1",
                    0.9388768834976619
                ],
                [
                    "CC1=C(ON2CC2CCCCCN(O)C(=O)Nc2c(C)cccc2C)C=CC(=CC=C(O)CCCCN(F)CP=O)O1",
                    0.9388665867295736
                ],
                [
                    "CC1=C(ON2CC2CCCCCN(O)C(=O)Nc2c(C)c#ccc2C)C=CC(=CC=C(O)CCCCN(F)CP=O)O1",
                    0.9388665867295736
                ],
                [
                    "CC(=CC=C1C=CC(ON2CC2CCCCCN(O)C(=O)Nc2c(C)cccc2C)=C(C)O1)CCCCN(O)CCF",
                    0.9388665867295736
                ],
                [
                    "CC1=C(ON2CC2CCCCCN(O)C(=O)Nc2c(C)cccc2C)C=CC(=CC=CCCCCN2CC(F)[SH](O)C2)O1",
                    0.9387945554550333
                ],
                [
                    "CC1=C(ON2CC2CCCCCN(O)C(=O)Nc2c(C)cccc2C)C=CC(=CC=CCCCCCN(O)CCF)O1",
                    0.9387786205908524
                ],
                [
                    "CC(=CC(C)=C1C=CC(ON2CC2CCCCCN(O)C(=O)Nc2c(C)cccc2C)=CO1)CCCCN(O)CF",
                    0.9387056550557957
                ],
                [
                    "CC1=C(ON2CC2CCCCCN(O)C(=O)Nc2c(C)cccc2C)C=CC(=CC=CCCCCCN(O)CF)O1",
                    0.9386135780183126
                ],
                [
                    "CCc1cccc(C)c1NC(=O)N(O)CCCCCC1CN1OC1=C(C)OC(=CC=CCCCCN(F)CC(C)O)C=C1",
                    0.9384563318166171
                ],
                [
                    "CC1=C(ON2CC2CCCCCN(O)C(=O)Nc2c(C)cccc2C)C=CC(=CC=CCCCCN(CF)CPO)O1",
                    0.9384430475395582
                ],
                [
                    "CC1=C(ON2CC2CCCCCN(O)C(=O)Nc2c(C)cccc2C)C=CC(=CC=CCCCCN(CCO)PF)O1",
                    0.9384430475395582
                ],
                [
                    "CCN(CF)CCCCC(O)=CC=C1C=CC(ON2CC2CCCCCN(O)C(=O)Nc2c(C)cccc2C)=C(C)O1",
                    0.9384191877048929
                ],
                [
                    "CCC(F)CN(O)CCCCC=CC=C1C=CC(ON2CC2CCCCCN(O)C(=O)Nc2c(C)cccc2C)=C(C)O1",
                    0.9384191877048929
                ],
                [
                    "CCC(F)CN(O)CCCCC=CC=C1C=CC(ON2CC2CCCCCN(O)C(=O)Nc2c(C)c#ccc2C)=C(C)O1",
                    0.9384191877048929
                ],
                [
                    "CC1=C(ON2CC2CCCCCN(O)C(=O)Nc2c(C)cccc2C)C=CC(=CC=CCCCCN2CC2[SH](O)CF)O1",
                    0.9384191877048929
                ],
                [
                    "CC1=C(ON2CC2CCCCCN(O)C(=O)Nc2c(C)cccc2C)C=CC(=CC=CCCCCN(O)CC(C)CF)O1",
                    0.9384191877048929
                ],
                [
                    "CC1=C(ON2CC2CCCCCN(O)C(=O)Nc2c(C)c#ccc2C)C=CC(=CC=CCCCCN(O)CC(C)CF)O1",
                    0.9384191877048929
                ],
                [
                    "CC1=C(C=CCCCCN(O)CCCF)C=CC(ON2CC2CCCCCN(O)C(=O)Nc2c(C)cccc2C)=CO1",
                    0.9384191877048929
                ],
                [
                    "CSC(O)CN(F)CCCCC=CC=C1C=CC(ON2CC2CCCCCN(O)C(=O)Nc2c(C)cccc2C)=C(C)O1",
                    0.9384190559039272
                ],
                [
                    "CCC(O)N(CF)CCCCC=CC=C1C=CC(ON2CC2CCCCCN(O)C(=O)Nc2c(C)cccc2C)=C(C)O1",
                    0.9383488897441497
                ],
                [
                    "CCC(O)N(F)CCCCC=CC=C1C=CC(ON2CC2CCCCCN(O)C(=O)Nc2c(C)cccc2C)=C(C)O1",
                    0.9382522834408085
                ],
                [
                    "CC1=C(ON2CC2CCCCCN(O)C(=O)Nc2c(C)cccc2C)C=CC(=CC=CCCCCN2C[SH](O)C2F)O1",
                    0.9382522834408085
                ],
                [
                    "CC(=CC=C1C=CC(ON2CC2CCCCCN(O)C(=O)Nc2c(C)cccc2C)=C(C)O1)CCCCN(F)CC(C)O",
                    0.9381410688733535
                ],
                [
                    "CC1=C(ON2CC2CCCCCN(O)C(=O)Nc2c(C)cccc2C)C=CC(=CC=CCCCCN(CF)CP=O)O1",
                    0.9381284129965751
                ],
                [
                    "CC1=C(ON2CC2CCCCCN(O)C(=O)Nc2c(C)cccc2C)C=CC(=CC=C(O)CCCCN(C)CCF)O1",
                    0.9380785699336058
                ],
                [
                    "CPC(O)CN(F)CCCCC=CC=C1C=CC(ON2CC2CCCCCN(O)C(=O)Nc2c(C)cccc2C)=C(C)O1",
                    0.93805454457852
                ],
                [
                    "CC1=C(ON2CC2CCCCCN(O)C(=O)Nc2c(C)cccc2C)C=CC(=CC=CCCCCN2CS2(F)CO)O1",
                    0.9380458154112145
                ],
                [
                    "CC1=C(ON2CC2CCCCCN(O)C(=O)Nc2c(C)cccc2C)C=CCC(=CC=CCCCCN(O)CCF)O1",
                    0.9380419336838606
                ],
                [
                    "CC(C=C1CC1CCCCN(O)CF)=C1C=CC(ON2CC2CCCCCN(O)C(=O)Nc2c(C)cccc2C)=CO1",
                    0.9380419336838606
                ],
                [
                    "CC(=CC=CCCN(O)CCCCC(C)O)OC1=C(ON2CC2CCCCCN(F)C(=O)Nc2c(C)cccc2C)C=C1",
                    0.9380419336838606
                ],
                [
                    "CC1=C(ON2CC2CCCCCN(O)C(=O)Nc2c(C)cccc2C)C=CC(=CC=CCCCCN(F)CPO)O1",
                    0.9380359207305143
                ],
                [
                    "CC1=C(C=CCCCCN(O)CC(C)F)C=CC(ON2CC2CCCCCN(O)C(=O)Nc2c(C)cccc2C)=CO1",
                    0.9379728526498975
                ],
                [
                    "CC(=CC1=C(C)OC=C(ON2CC2CCCCCN(O)C(=O)Nc2c(C)cccc2C)C=C1)CCCCN(O)CF",
                    0.9379728526498975
                ],
                [
                    "CC1=C(ON2CC2CCCCCN(O)C(=O)Nc2c(C)cccc2C)C=CC(=CC=CCCCCN(O)CCNSC(C)F)O1",
                    0.9379377411910652
                ],
                [
                    "CC1=C(ON2CC2CCCCCN(O)C(=O)Nc2c(C)c#ccc2C)C=CC(=CC=CCCCCN(O)CCNSC(C)F)O1",
                    0.9378697611768863
                ],
                [
                    "CC1=CC(=CC=CCCCCN(O)CCCF)OC=C1ON1CC1CCCCCN(O)C(=O)Nc1c(C)cccc1C",
                    0.9378693908359974
                ],
                [
                    "CC1=C(ON2CC2CCCCCN(O)C(=O)Nc2c(C)cccc2C)C=CC(=CC=CCCCCN(O)CCSF)O1",
                    0.9378693908359974
                ],
                [
                    "CC1=C(ON2CC2CCCCCN(O)C(=O)Nc2c(C)cccc2C)C=CC(=CC=CCCCCN(O)CCPF)O1",
                    0.9378693908359974
                ],
                [
                    "CC1=C(ON2CC2CCCCCN(O)C(=O)Nc2c(C)cccc2C)C=CC(=CC=CCCCCN(F)CCSO)O1",
                    0.9378693908359974
                ],
                [
                    "CC1=C(ON2CC2CCCCCN(O)C(=O)Nc2c(C)cccc2C)C=CC(=CC=C(O)CCCCN2C[SH]2F)O1",
                    0.9378693908359974
                ],
                [
                    "CC1=C(ON2CC2CCCCCN(O)C(=O)Nc2c(C)cccc2C)C=CC(=CC=C(O)CCCCN(F)CS)O1",
                    0.9378693908359974
                ],
                [
                    "CC1=C(ON2CC2CCCCCN(O)C(=O)Nc2c(C)cccc2C)C=CC(=CC=C(O)CCCCN(F)CP)O1",
                    0.9378693908359974
                ],
                [
                    "CC1=C(ON2CC2CCCCCN(O)C(=O)Nc2c(C)cccc2C)C=CC(=CC=C(O)CCCCN(F)CCl)O1",
                    0.9378693908359974
                ],
                [
                    "CC1=C(ON2CC2CCCCCN(O)C(=O)Nc2c(C)cccc2C)C=CC(=CC=C(O)CCCCN(F)CBr)O1",
                    0.9378693908359974
                ],
                [
                    "CC1=C(ON2CC2CCCCCN(O)C(=O)Nc2c(C)c#ccc2C)C=CC(=CC=CCCCCN(O)CCSF)O1",
                    0.9378693908359974
                ],
                [
                    "CC1=C(ON2CC2CCCCCN(O)C(=O)Nc2c(C)c#ccc2C)C=CC(=CC=CCCCCN(F)CCSO)O1",
                    0.9378693908359974
                ],
                [
                    "CC1=C(ON2CC2CCCCCN(O)C(=O)Nc2c(C)c#ccc2C)C=CC(=CC=C(O)CCCCN(F)CBr)O1",
                    0.9378693908359974
                ],
                [
                    "CC1=C(ON2CC2CCCCCN(O)C(=O)Nc2c(C)c#ccc2C)C=CC(=CC=C(O)CCCCN(F)CCl)O1",
                    0.9378693900857019
                ],
                [
                    "CC1=C(ON2CC2CCCCCN(O)C(=O)Nc2c(C)c#ccc2C)C=CC(=CC=CCCCCN(O)CCPF)O1",
                    0.9378451490543924
                ],
                [
                    "CCCCN(F)CC(O)CCC=CC=C1C=C(C)C(ON2CC2CCCCCN(O)C(=O)Nc2c(C)cccc2C)=CO1",
                    0.937836209733499
                ],
                [
                    "CC(=CC=CCCCN(O)CCCCC(C)O)OC1=C(ON2CC2CCCCCN(F)C(=O)Nc2c(C)cccc2C)C=C1",
                    0.937836209733499
                ],
                [
                    "CC(=CC=CCCCN(O)CCCCC(C)O)OC1=C(ON2CC2CCCCCN(F)C(=O)Nc2c(C)c#ccc2C)C=C1",
                    0.937836209733499
                ],
                [
                    "CC1=C(ON2CC2CCCCCN(O)C(=O)Nc2c(C)cccc2C)C=CC(=CC=CCCCCN(O)CCF)O1",
                    0.9378272090972553
                ],
                [
                    "CC1=C(ON2CC2CCCCCN(O)C(=O)Nc2c(C)cccc2C)C=CC=CC(=C(O)CCCCN2C[SH](F)C2)O1",
                    0.9378046141397631
                ],
                [
                    "CCc1cccc(C)c1NC(=O)N(O)CCCCCC1CN1OC1=C(C)OC(=CC=CCCCCN(O)CCF)C=C1",
                    0.937731135755266
                ],
                [
                    "CC=CC(ON1CC1CCCCCNC(=O)Nc1c(C)cccc1C)=C(C)OC=CC=C(O)CCN(O)CCCCF",
                    0.937731135755266
                ],
                [
                    "CC1=C(ON2CC2CCCCCN(O)C(=O)Nc2c(C)cccc2C)C=CC(=CC=C(O)CCCCN(CF)CP=O)O1",
                    0.9377015554855247
                ],
                [
                    "CC(=CC1=C(C)OC=C(ON2CC2CCCCCN(O)C(=O)Nc2c(C)cccc2C)C=C1)CCCCN(O)CCF",
                    0.9377015554855247
                ],
                [
                    "CC1=CC(=CC=CCCCCN(F)CSO)OC=C1ON1CC1CCCCCN(O)C(=O)Nc1c(C)cccc1C",
                    0.9376920122749566
                ],
                [
                    "CC1=CC(=CC=CCCCCN(F)CSO)OC=C1ON1CC1CCCCCN(O)C(=O)Nc1c(C)c#ccc1C",
                    0.9376920122749566
                ],
                [
                    "CC1=C(ON2CC2CCCCCN(O)C(=O)Nc2c(C)cccc2C)C=CC(=CC=CCCCCN(O)CSF)O1",
                    0.9376920122749566
                ],
                [
                    "CC1=C(ON2CC2CCCCCN(O)C(=O)Nc2c(C)cccc2C)C=CC(=CC=CCCCCN(O)CPF)O1",
                    0.9376920122749566
                ],
                [
                    "CC1=C(ON2CC2CCCCCN(O)C(=O)Nc2c(C)c#ccc2C)C=CC(=CC=CCCCCN(O)CSF)O1",
                    0.9376914552391822
                ],
                [
                    "CC1=C(ON2CC2CCCCCN(O)C(=O)Nc2c(C)cccc2C)C=CC(=CC=CCCCCN2CC2C[SH](O)F)O1",
                    0.9375949276319127
                ],
                [
                    "CC1=C(ON2CC2CCCCCN(O)C(=O)Nc2c(C)cccc2C)C=CC(=CC=CCCCCN(O)CCC(C)F)O1",
                    0.9375949276319127
                ],
                [
                    "CC1=C(ON2CC2CCCCCN(O)C(=O)Nc2c(C)cccc2C)C=CC(=CC=C(O)CCCCN2C[SH](F)C2)O1",
                    0.9375949276319127
                ],
                [
                    "CC1=C(ON2CC2CCCCCN(O)C(=O)Nc2c(C)cccc2C)C=CC(=CC=C(O)CCCCN(P)CCF)O1",
                    0.9375949276319127
                ],
                [
                    "CC1=C(ON2CC2CCCCCN(O)C(=O)Nc2c(C)cccc2C)C=CC(=CC=C(O)CCCCN(F)CCS)O1",
                    0.9375949276319127
                ],
                [
                    "CC1=C(ON2CC2CCCCCN(O)C(=O)Nc2c(C)cccc2C)C=CC(=CC=C(O)CCCCN(F)CCP)O1",
                    0.9375949276319127
                ],
                [
                    "CC1=C(ON2CC2CCCCCN(O)C(=O)Nc2c(C)cccc2C)C=CC(=CC=C(O)CCCCN(F)CCCl)O1",
                    0.9375949276319127
                ],
                [
                    "CC1=C(ON2CC2CCCCCN(O)C(=O)Nc2c(C)cccc2C)C=CC(=CC=C(O)CCCCN(F)CCBr)O1",
                    0.9375949276319127
                ],
                [
                    "CC1=C(ON2CC2CCCCCN(O)C(=O)Nc2c(C)c#ccc2C)C=CC(=CC=CCCCCN(O)CCC(C)F)O1",
                    0.9375949276319127
                ],
                [
                    "CC1=C(ON2CC2CCCCCN(O)C(=O)Nc2c(C)c#ccc2C)C=CC(=CC=C(O)CCCCN(F)CCCl)O1",
                    0.9375949276319127
                ],
                [
                    "CC1=C(ON2CC2CCCCCN(O)C(=O)Nc2c(C)c#ccc2C)C=CC(=CC=C(O)CCCCN(F)CCBr)O1",
                    0.9375949276319127
                ]
            ],
            "execution_time": 16.153759717941284,
            "number_scoring_function_calls": 1000,
            "metadata": {
                "top_1": 0.942227957151002,
                "top_10": 0.9406974986176466,
                "top_100": 0.9385394542634871,
                "internal_similarity_max": 1.0,
                "internal_similarity_mean": 0.5989707887327399,
                "internal_similarity_histogram_density": [
                    [
                        0.1,
                        0.0,
                        0.013999999999999995,
                        0.4940000000000001,
                        1.6580000000000004,
                        2.365999999999998,
                        2.9900000000000007,
                        1.6700000000000004,
                        0.6620000000000001,
                        0.04600000000000001
                    ]
                ],
                "internal_similarity_histogram_bins": [
                    [
                        0.0,
                        0.1,
                        0.2,
                        0.30000000000000004,
                        0.4,
                        0.5,
                        0.6000000000000001,
                        0.7000000000000001,
                        0.8,
                        0.9,
                        1.0
                    ]
                ]
            }
        },
        {
            "benchmark_name": "Perindopril MPO",
            "score": 0.8024958211712431,
            "optimized_molecules": [
                [
                    "CCCC(C(=O)OCC)c1cc2pc(C(S)NC(C)C(=O)N3C(C(=O)O)CC4CCCCC43)c1[pH]2",
                    0.8043996665398437
                ],
                [
                    "CCCC(C(=O)OCC)c1cc2pc(C(P)NC(C)C(=O)N3C(C(=O)O)CC4CCCCC43)c1[pH]2",
                    0.8043996665398437
                ],
                [
                    "CCCC(C(=O)OCC)c1cc2pc(C(O)NC(C)C(=O)N3C(C(=O)O)CC4CCCCC43)c1[pH]2",
                    0.8043996665398437
                ],
                [
                    "CCCC(C(=O)OCC)c1cc2pc(C(N)NC(C)C(=O)N3C(C(=O)O)CC4CCCCC43)c1[pH]2",
                    0.8043996665398437
                ],
                [
                    "CCCC(C(=O)OCC)c1cc2pc(C(F)NC(C)C(=O)N3C(C(=O)O)CC4CCCCC43)c1[pH]2",
                    0.8043996665398437
                ],
                [
                    "CCCC(C(=O)OCC)c1cc2pc(C(Cl)NC(C)C(=O)N3C(C(=O)O)CC4CCCCC43)c1[pH]2",
                    0.8043996665398437
                ],
                [
                    "CCCC(C(=O)OCC)c1cc2pc(C(C)NC(C)C(=O)N3C(C(=O)O)CC4CCCCC43)c1[pH]2",
                    0.8043996665398437
                ],
                [
                    "CCCC(C(=O)OCC)c1cc2pc(C(Br)NC(C)C(=O)N3C(C(=O)O)CC4CCCCC43)c1[pH]2",
                    0.8043996665398437
                ],
                [
                    "CCCC(Nc1cc2sc1cc2C(C)C(=O)OCC)C(=O)N1C(C(=O)O)CC2CCCCC21",
                    0.8040302522073697
                ],
                [
                    "CCCC(Nc1cc2oc1cc2C(C)C(=O)OCC)C(=O)N1C(C(=O)O)CC2CCCCC21",
                    0.8040302522073697
                ],
                [
                    "CCCC(Nc1cc2cc(C(C)C(=O)OCC)c1[pH]2)C(=O)N1C(C(=O)O)CC2CCCCC21",
                    0.8040302522073697
                ],
                [
                    "CCCC(Nc1cc2[pH]c1cc2C(C)C(=O)OCC)C(=O)N1C(C(=O)O)CC2CCCCC21",
                    0.8040302522073697
                ],
                [
                    "CCCC(Nc1cc2[nH]c1cc2C(C)C(=O)OCC)C(=O)N1C(C(=O)O)CC2CCCCC21",
                    0.8040302522073697
                ],
                [
                    "CCCC(Nc1c2c3[pH]c1c(C(C)C(=O)OCC)c3-2)C(=O)N1C(C(=O)O)CC2CCCCC21",
                    0.8040302522073697
                ],
                [
                    "CCCC(Nc1c(C(C)C(=O)OCC)c2cpc1[pH]2)C(=O)N1C(C(=O)O)CC2CCCCC21",
                    0.8040302522073697
                ],
                [
                    "CCCC(Nc1c(C(C)C(=O)OCC)c2cnc1[pH]2)C(=O)N1C(C(=O)O)CC2CCCCC21",
                    0.8040302522073697
                ],
                [
                    "CCCC(Nc1c(C(C)C(=O)OCC)c2ccc1o2)C(=O)N1C(C(=O)O)CC2CCCCC21",
                    0.8040302522073697
                ],
                [
                    "CCCC(Nc1c(C(C)C(=O)OCC)c2ccc1[pH]2)C(=O)N1C(C(=O)O)CC2CCCCC21",
                    0.8040302522073697
                ],
                [
                    "CCCC(Nc1c(C(C)C(=O)OCC)c2ccc1[nH]2)C(=O)N1C(C(=O)O)CC2CCCCC21",
                    0.8040302522073697
                ],
                [
                    "CCCC(Nc1c(C(C)C(=O)OCC)c2c#cc1o2)C(=O)N1C(C(=O)O)CC2CCCCC21",
                    0.8040302522073697
                ],
                [
                    "CCCC(C(=O)OCC)c1cc2oc1cc2NC(C)C(=O)N1C(C(=O)O)CC2CCCCC21",
                    0.8040302522073697
                ],
                [
                    "CCCC(C(=O)OCC)c1cc2cc(NC(C)C(=O)N3C(C(=O)O)CC4CCCCC43)c1[pH]2",
                    0.8040302522073697
                ],
                [
                    "CCCC(C(=O)OCC)c1cc2[pH]c1cc2NC(C)C(=O)N1C(C(=O)O)CC2CCCCC21",
                    0.8040302522073697
                ],
                [
                    "CCCC(C(=O)OCC)c1c2c3[pH]c1c(NC(C)C(=O)N1C(C(=O)O)CC4CCCCC41)c3-2",
                    0.8040302522073697
                ],
                [
                    "CCCC(C(=O)OCC)c1c(NC(C)C(=O)N2C(C(=O)O)CC3CCCCC32)c2pcc1[pH]2",
                    0.8040302522073697
                ],
                [
                    "CCCC(C(=O)OCC)c1c(NC(C)C(=O)N2C(C(=O)O)CC3CCCCC32)c2ncc1[pH]2",
                    0.8040302522073697
                ],
                [
                    "CCCC(C(=O)OCC)c1c(NC(C)C(=O)N2C(C(=O)O)CC3CCCCC32)c2ccc1o2",
                    0.8040302522073697
                ],
                [
                    "CCCC(C(=O)OCC)c1c(NC(C)C(=O)N2C(C(=O)O)CC3CCCCC32)c2ccc1[pH]2",
                    0.8040302522073697
                ],
                [
                    "CCCC(C(=O)OCC)c1c(NC(C)C(=O)N2C(C(=O)O)CC3CCCCC32)c2c#cc1o2",
                    0.8040302522073697
                ],
                [
                    "CCCC(C(=O)OCC)c1c(S)c2pc(C(S)NC(C)C(=O)N3C(C(=O)O)CC4CCCCC43)c1[pH]2",
                    0.7966275068156915
                ],
                [
                    "CCCC(C(=O)OCC)c1c(S)c2pc(C(P)NC(C)C(=O)N3C(C(=O)O)CC4CCCCC43)c1[pH]2",
                    0.7966275068156915
                ],
                [
                    "CCCC(C(=O)OCC)c1c(S)c2pc(C(O)NC(C)C(=O)N3C(C(=O)O)CC4CCCCC43)c1[pH]2",
                    0.7966275068156915
                ],
                [
                    "CCCC(C(=O)OCC)c1c(S)c2pc(C(N)NC(C)C(=O)N3C(C(=O)O)CC4CCCCC43)c1[pH]2",
                    0.7966275068156915
                ],
                [
                    "CCCC(C(=O)OCC)c1c(S)c2pc(C(F)NC(C)C(=O)N3C(C(=O)O)CC4CCCCC43)c1[pH]2",
                    0.7966275068156915
                ],
                [
                    "CCCC(C(=O)OCC)c1c(S)c2pc(C(Cl)NC(C)C(=O)N3C(C(=O)O)CC4CCCCC43)c1[pH]2",
                    0.7966275068156915
                ],
                [
                    "CCCC(C(=O)OCC)c1c(S)c2pc(C(C)NC(C)C(=O)N3C(C(=O)O)CC4CCCCC43)c1[pH]2",
                    0.7966275068156915
                ],
                [
                    "CCCC(C(=O)OCC)c1c(S)c2pc(C(Br)NC(C)C(=O)N3C(C(=O)O)CC4CCCCC43)c1[pH]2",
                    0.7966275068156915
                ],
                [
                    "CCCC(C(=O)OCC)c1c(P)c2pc(C(S)NC(C)C(=O)N3C(C(=O)O)CC4CCCCC43)c1[pH]2",
                    0.7966275068156915
                ],
                [
                    "CCCC(C(=O)OCC)c1c(P)c2pc(C(P)NC(C)C(=O)N3C(C(=O)O)CC4CCCCC43)c1[pH]2",
                    0.7966275068156915
                ],
                [
                    "CCCC(C(=O)OCC)c1c(P)c2pc(C(O)NC(C)C(=O)N3C(C(=O)O)CC4CCCCC43)c1[pH]2",
                    0.7966275068156915
                ],
                [
                    "CCCC(C(=O)OCC)c1c(P)c2pc(C(N)NC(C)C(=O)N3C(C(=O)O)CC4CCCCC43)c1[pH]2",
                    0.7966275068156915
                ],
                [
                    "CCCC(C(=O)OCC)c1c(P)c2pc(C(F)NC(C)C(=O)N3C(C(=O)O)CC4CCCCC43)c1[pH]2",
                    0.7966275068156915
                ],
                [
                    "CCCC(C(=O)OCC)c1c(P)c2pc(C(Cl)NC(C)C(=O)N3C(C(=O)O)CC4CCCCC43)c1[pH]2",
                    0.7966275068156915
                ],
                [
                    "CCCC(C(=O)OCC)c1c(P)c2pc(C(C)NC(C)C(=O)N3C(C(=O)O)CC4CCCCC43)c1[pH]2",
                    0.7966275068156915
                ],
                [
                    "CCCC(C(=O)OCC)c1c(P)c2pc(C(Br)NC(C)C(=O)N3C(C(=O)O)CC4CCCCC43)c1[pH]2",
                    0.7966275068156915
                ],
                [
                    "CCCC(C(=O)OCC)c1c(O)c2pc(C(S)NC(C)C(=O)N3C(C(=O)O)CC4CCCCC43)c1[pH]2",
                    0.7966275068156915
                ],
                [
                    "CCCC(C(=O)OCC)c1c(O)c2pc(C(P)NC(C)C(=O)N3C(C(=O)O)CC4CCCCC43)c1[pH]2",
                    0.7966275068156915
                ],
                [
                    "CCCC(C(=O)OCC)c1c(O)c2pc(C(O)NC(C)C(=O)N3C(C(=O)O)CC4CCCCC43)c1[pH]2",
                    0.7966275068156915
                ],
                [
                    "CCCC(C(=O)OCC)c1c(O)c2pc(C(N)NC(C)C(=O)N3C(C(=O)O)CC4CCCCC43)c1[pH]2",
                    0.7966275068156915
                ],
                [
                    "CCCC(C(=O)OCC)c1c(O)c2pc(C(F)NC(C)C(=O)N3C(C(=O)O)CC4CCCCC43)c1[pH]2",
                    0.7966275068156915
                ],
                [
                    "CCCC(C(=O)OCC)c1c(O)c2pc(C(Cl)NC(C)C(=O)N3C(C(=O)O)CC4CCCCC43)c1[pH]2",
                    0.7966275068156915
                ],
                [
                    "CCCC(C(=O)OCC)c1c(O)c2pc(C(C)NC(C)C(=O)N3C(C(=O)O)CC4CCCCC43)c1[pH]2",
                    0.7966275068156915
                ],
                [
                    "CCCC(C(=O)OCC)c1c(O)c2pc(C(Br)NC(C)C(=O)N3C(C(=O)O)CC4CCCCC43)c1[pH]2",
                    0.7966275068156915
                ],
                [
                    "CCCC(C(=O)OCC)c1c(N)c2pc(C(S)NC(C)C(=O)N3C(C(=O)O)CC4CCCCC43)c1[pH]2",
                    0.7966275068156915
                ],
                [
                    "CCCC(C(=O)OCC)c1c(N)c2pc(C(P)NC(C)C(=O)N3C(C(=O)O)CC4CCCCC43)c1[pH]2",
                    0.7966275068156915
                ],
                [
                    "CCCC(C(=O)OCC)c1c(N)c2pc(C(O)NC(C)C(=O)N3C(C(=O)O)CC4CCCCC43)c1[pH]2",
                    0.7966275068156915
                ],
                [
                    "CCCC(C(=O)OCC)c1c(N)c2pc(C(N)NC(C)C(=O)N3C(C(=O)O)CC4CCCCC43)c1[pH]2",
                    0.7966275068156915
                ],
                [
                    "CCCC(C(=O)OCC)c1c(N)c2pc(C(F)NC(C)C(=O)N3C(C(=O)O)CC4CCCCC43)c1[pH]2",
                    0.7966275068156915
                ],
                [
                    "CCCC(C(=O)OCC)c1c(N)c2pc(C(Cl)NC(C)C(=O)N3C(C(=O)O)CC4CCCCC43)c1[pH]2",
                    0.7966275068156915
                ],
                [
                    "CCCC(C(=O)OCC)c1c(N)c2pc(C(C)NC(C)C(=O)N3C(C(=O)O)CC4CCCCC43)c1[pH]2",
                    0.7966275068156915
                ],
                [
                    "CCCC(C(=O)OCC)c1c(N)c2pc(C(Br)NC(C)C(=O)N3C(C(=O)O)CC4CCCCC43)c1[pH]2",
                    0.7966275068156915
                ],
                [
                    "CCCC(C(=O)OCC)c1c(F)c2pc(C(S)NC(C)C(=O)N3C(C(=O)O)CC4CCCCC43)c1[pH]2",
                    0.7966275068156915
                ],
                [
                    "CCCC(C(=O)OCC)c1c(F)c2pc(C(P)NC(C)C(=O)N3C(C(=O)O)CC4CCCCC43)c1[pH]2",
                    0.7966275068156915
                ],
                [
                    "CCCC(C(=O)OCC)c1c(F)c2pc(C(O)NC(C)C(=O)N3C(C(=O)O)CC4CCCCC43)c1[pH]2",
                    0.7966275068156915
                ],
                [
                    "CCCC(C(=O)OCC)c1c(F)c2pc(C(N)NC(C)C(=O)N3C(C(=O)O)CC4CCCCC43)c1[pH]2",
                    0.7966275068156915
                ],
                [
                    "CCCC(C(=O)OCC)c1c(F)c2pc(C(F)NC(C)C(=O)N3C(C(=O)O)CC4CCCCC43)c1[pH]2",
                    0.7966275068156915
                ],
                [
                    "CCCC(C(=O)OCC)c1c(F)c2pc(C(Cl)NC(C)C(=O)N3C(C(=O)O)CC4CCCCC43)c1[pH]2",
                    0.7966275068156915
                ],
                [
                    "CCCC(C(=O)OCC)c1c(F)c2pc(C(C)NC(C)C(=O)N3C(C(=O)O)CC4CCCCC43)c1[pH]2",
                    0.7966275068156915
                ],
                [
                    "CCCC(C(=O)OCC)c1c(F)c2pc(C(Br)NC(C)C(=O)N3C(C(=O)O)CC4CCCCC43)c1[pH]2",
                    0.7966275068156915
                ],
                [
                    "CCCC(C(=O)OCC)c1c(Cl)c2pc(C(S)NC(C)C(=O)N3C(C(=O)O)CC4CCCCC43)c1[pH]2",
                    0.7966275068156915
                ],
                [
                    "CCCC(C(=O)OCC)c1c(Cl)c2pc(C(P)NC(C)C(=O)N3C(C(=O)O)CC4CCCCC43)c1[pH]2",
                    0.7966275068156915
                ],
                [
                    "CCCC(C(=O)OCC)c1c(Cl)c2pc(C(O)NC(C)C(=O)N3C(C(=O)O)CC4CCCCC43)c1[pH]2",
                    0.7966275068156915
                ],
                [
                    "CCCC(C(=O)OCC)c1c(Cl)c2pc(C(N)NC(C)C(=O)N3C(C(=O)O)CC4CCCCC43)c1[pH]2",
                    0.7966275068156915
                ],
                [
                    "CCCC(C(=O)OCC)c1c(Cl)c2pc(C(F)NC(C)C(=O)N3C(C(=O)O)CC4CCCCC43)c1[pH]2",
                    0.7966275068156915
                ],
                [
                    "CCCC(C(=O)OCC)c1c(Cl)c2pc(C(Cl)NC(C)C(=O)N3C(C(=O)O)CC4CCCCC43)c1[pH]2",
                    0.7966275068156915
                ],
                [
                    "CCCC(C(=O)OCC)c1c(Cl)c2pc(C(C)NC(C)C(=O)N3C(C(=O)O)CC4CCCCC43)c1[pH]2",
                    0.7966275068156915
                ],
                [
                    "CCCC(C(=O)OCC)c1c(Cl)c2pc(C(Br)NC(C)C(=O)N3C(C(=O)O)CC4CCCCC43)c1[pH]2",
                    0.7966275068156915
                ],
                [
                    "CCCC(C(=O)OCC)c1c(C)c2pc(C(S)NC(C)C(=O)N3C(C(=O)O)CC4CCCCC43)c1[pH]2",
                    0.7966275068156915
                ],
                [
                    "CCCC(C(=O)OCC)c1c(C)c2pc(C(P)NC(C)C(=O)N3C(C(=O)O)CC4CCCCC43)c1[pH]2",
                    0.7966275068156915
                ],
                [
                    "CCCC(C(=O)OCC)c1c(C)c2pc(C(O)NC(C)C(=O)N3C(C(=O)O)CC4CCCCC43)c1[pH]2",
                    0.7966275068156915
                ],
                [
                    "CCCC(C(=O)OCC)c1c(C)c2pc(C(N)NC(C)C(=O)N3C(C(=O)O)CC4CCCCC43)c1[pH]2",
                    0.7966275068156915
                ],
                [
                    "CCCC(C(=O)OCC)c1c(C)c2pc(C(F)NC(C)C(=O)N3C(C(=O)O)CC4CCCCC43)c1[pH]2",
                    0.7966275068156915
                ],
                [
                    "CCCC(C(=O)OCC)c1c(C)c2pc(C(Cl)NC(C)C(=O)N3C(C(=O)O)CC4CCCCC43)c1[pH]2",
                    0.7966275068156915
                ],
                [
                    "CCCC(C(=O)OCC)c1c(C)c2pc(C(C)NC(C)C(=O)N3C(C(=O)O)CC4CCCCC43)c1[pH]2",
                    0.7966275068156915
                ],
                [
                    "CCCC(C(=O)OCC)c1c(C)c2pc(C(Br)NC(C)C(=O)N3C(C(=O)O)CC4CCCCC43)c1[pH]2",
                    0.7966275068156915
                ],
                [
                    "CCCC(C(=O)OCC)c1c(Br)c2pc(C(S)NC(C)C(=O)N3C(C(=O)O)CC4CCCCC43)c1[pH]2",
                    0.7966275068156915
                ],
                [
                    "CCCC(C(=O)OCC)c1c(Br)c2pc(C(P)NC(C)C(=O)N3C(C(=O)O)CC4CCCCC43)c1[pH]2",
                    0.7966275068156915
                ],
                [
                    "CCCC(C(=O)OCC)c1c(Br)c2pc(C(O)NC(C)C(=O)N3C(C(=O)O)CC4CCCCC43)c1[pH]2",
                    0.7966275068156915
                ],
                [
                    "CCCC(C(=O)OCC)c1c(Br)c2pc(C(N)NC(C)C(=O)N3C(C(=O)O)CC4CCCCC43)c1[pH]2",
                    0.7966275068156915
                ],
                [
                    "CCCC(C(=O)OCC)c1c(Br)c2pc(C(F)NC(C)C(=O)N3C(C(=O)O)CC4CCCCC43)c1[pH]2",
                    0.7966275068156915
                ],
                [
                    "CCCC(C(=O)OCC)c1c(Br)c2pc(C(Cl)NC(C)C(=O)N3C(C(=O)O)CC4CCCCC43)c1[pH]2",
                    0.7966275068156915
                ],
                [
                    "CCCC(C(=O)OCC)c1c(Br)c2pc(C(C)NC(C)C(=O)N3C(C(=O)O)CC4CCCCC43)c1[pH]2",
                    0.7966275068156915
                ],
                [
                    "CCCC(C(=O)OCC)c1c(Br)c2pc(C(Br)NC(C)C(=O)N3C(C(=O)O)CC4CCCCC43)c1[pH]2",
                    0.7966275068156915
                ],
                [
                    "CCCC(Nc1cc2[pH]c1c(P)c2C(C)C(=O)OCC)C(=O)N1C(C(=O)O)CC2CCCCC21",
                    0.7960297521679913
                ],
                [
                    "CCCC(Nc1cc2[pH]c1c(Br)c2C(C)C(=O)OCC)C(=O)N1C(C(=O)O)CC2CCCCC21",
                    0.7960297521679913
                ],
                [
                    "CCCC(Nc1c(C(C)C(=O)OCC)c2cc(N)c1[nH]2)C(=O)N1C(C(=O)O)CC2CCCCC21",
                    0.7960297521679913
                ],
                [
                    "CCCC(Nc1c(C(C)C(=O)OCC)c2[pH]c1cc2N)C(=O)N1C(C(=O)O)CC2CCCCC21",
                    0.7960297521679913
                ],
                [
                    "CCCC(Nc1c(C(C)C(=O)OCC)c2[pH]c1cc2C)C(=O)N1C(C(=O)O)CC2CCCCC21",
                    0.7960297521679913
                ],
                [
                    "CCCC(C(=O)OCC)c1c(NC(C)C(=O)N2C(C(=O)O)CC3CCCCC32)c2nc(F)c1[pH]2",
                    0.7960297521679913
                ],
                [
                    "CCCC(C(=O)OCC)c1c(Cl)c2oc1cc2NC(C)C(=O)N1C(C(=O)O)CC2CCCCC21",
                    0.7960297521679913
                ]
            ],
            "execution_time": 8.438966512680054,
            "number_scoring_function_calls": 1000,
            "metadata": {
                "top_1": 0.8043996665398437,
                "top_10": 0.8043257836733488,
                "top_100": 0.7987620133005369,
                "internal_similarity_max": 0.881578947368421,
                "internal_similarity_mean": 0.6298097989854426,
                "internal_similarity_histogram_density": [
                    [
                        0.1,
                        0.0,
                        0.0,
                        0.0,
                        2.0980000000000003,
                        1.9779999999999982,
                        1.4460000000000004,
                        3.4180000000000006,
                        0.9600000000000002,
                        0.0
                    ]
                ],
                "internal_similarity_histogram_bins": [
                    [
                        0.0,
                        0.1,
                        0.2,
                        0.30000000000000004,
                        0.4,
                        0.5,
                        0.6000000000000001,
                        0.7000000000000001,
                        0.8,
                        0.9,
                        1.0
                    ]
                ]
            }
        },
        {
            "benchmark_name": "Amlodipine MPO",
            "score": 0.8678569224954806,
            "optimized_molecules": [
                [
                    "CCOC(=O)C1=C(N)C(CCOCC2=C(C)N2)=C(C(=O)OC)C1c1ccccc1Cl",
                    0.8755950357709131
                ],
                [
                    "CCOC(=O)C1=C(CCOCC2=C(C)N2)C(N)=C(C(=O)OC)C1c1ccccc1Cl",
                    0.8755950357709131
                ],
                [
                    "CCOC(=O)C1=C(CN)C(CCOCC2=C(C)N2)=C(C(=O)OC)C1c1ccccc1Cl",
                    0.872278375988647
                ],
                [
                    "CCOC(=O)C1=C(CCOCC2=C(C)N2)C(CN)=C(C(=O)OC)C1c1ccccc1Cl",
                    0.872278375988647
                ],
                [
                    "CCOC(=O)C1=C(OCCN)C(COCC2=C(C)N2)=C(C(=O)OC)C1c1ccccc1Cl",
                    0.869090990021281
                ],
                [
                    "CCOC(=O)C1=C(COCC2=C(C)N2)C(OCCN)=C(C(=O)OC)C1c1ccccc1Cl",
                    0.869090990021281
                ],
                [
                    "CCOC(=O)C1=C(CCOCC2=C(C)N2)C(CCN)=C(C(=O)OC)C1c1ccccc1Cl",
                    0.869090990021281
                ],
                [
                    "CCOC(=O)C1=C(CCN)C(CCOCC2=C(C)N2)=C(C(=O)OC)C1c1ccccc1Cl",
                    0.869090990021281
                ],
                [
                    "CCOC(=O)C1=C(S)C(CCOCC2=C(C)N2)=C(C(=O)OC)C1c1ccccc1Cl",
                    0.8644378215075664
                ],
                [
                    "CCOC(=O)C1=C(P)C(CCOCC2=C(C)N2)=C(C(=O)OC)C1c1ccccc1Cl",
                    0.8644378215075664
                ],
                [
                    "CCOC(=O)C1=C(O)C(CCOCC2=C(C)N2)=C(C(=O)OC)C1c1ccccc1Cl",
                    0.8644378215075664
                ],
                [
                    "CCOC(=O)C1=C(F)C(CCOCC2=C(C)N2)=C(C(=O)OC)C1c1ccccc1Cl",
                    0.8644378215075664
                ],
                [
                    "CCOC(=O)C1=C(Cl)C(CCOCC2=C(C)N2)=C(C(=O)OC)C1c1ccccc1Cl",
                    0.8644378215075664
                ],
                [
                    "CCOC(=O)C1=C(COCC2=C(C)N2)C(CN)=C(C(=O)OC)C1c1ccccc1Cl",
                    0.8644378215075664
                ],
                [
                    "CCOC(=O)C1=C(CN)C(COCC2=C(C)N2)=C(C(=O)OC)C1c1ccccc1Cl",
                    0.8644378215075664
                ],
                [
                    "CCOC(=O)C1=C(CCOCC2=C(C)N2)C(S)=C(C(=O)OC)C1c1ccccc1Cl",
                    0.8644378215075664
                ],
                [
                    "CCOC(=O)C1=C(CCOCC2=C(C)N2)C(P)=C(C(=O)OC)C1c1ccccc1Cl",
                    0.8644378215075664
                ],
                [
                    "CCOC(=O)C1=C(CCOCC2=C(C)N2)C(O)=C(C(=O)OC)C1c1ccccc1Cl",
                    0.8644378215075664
                ],
                [
                    "CCOC(=O)C1=C(CCOCC2=C(C)N2)C(F)=C(C(=O)OC)C1c1ccccc1Cl",
                    0.8644378215075664
                ],
                [
                    "CCOC(=O)C1=C(CCOCC2=C(C)N2)C(Cl)=C(C(=O)OC)C1c1ccccc1Cl",
                    0.8644378215075664
                ],
                [
                    "CCOC(=O)C1=C(CCOCC2=C(C)N2)C(C)=C(C(=O)OC)C1c1ccccc1Cl",
                    0.8644378215075664
                ],
                [
                    "CCOC(=O)C1=C(CCOCC2=C(C)N2)C(Br)=C(C(=O)OC)C1c1ccccc1Cl",
                    0.8644378215075664
                ],
                [
                    "CCOC(=O)C1=C(C)C(CCOCC2=C(C)N2)=C(C(=O)OC)C1c1ccccc1Cl",
                    0.8644378215075664
                ],
                [
                    "CCOC(=O)C1=C(Br)C(CCOCC2=C(C)N2)=C(C(=O)OC)C1c1ccccc1Cl",
                    0.8644378215075664
                ],
                [
                    "CCOC(=O)C1=C(SN)C(CCOCC2=C(C)N2)=C(C(=O)OC)C1c1ccccc1Cl",
                    0.861356769214109
                ],
                [
                    "CCOC(=O)C1=C(PN)C(CCOCC2=C(C)N2)=C(C(=O)OC)C1c1ccccc1Cl",
                    0.861356769214109
                ],
                [
                    "CCOC(=O)C1=C(ON)C(CCOCC2=C(C)N2)=C(C(=O)OC)C1c1ccccc1Cl",
                    0.861356769214109
                ],
                [
                    "CCOC(=O)C1=C(NN)C(CCOCC2=C(C)N2)=C(C(=O)OC)C1c1ccccc1Cl",
                    0.861356769214109
                ],
                [
                    "CCOC(=O)C1=C(N)SC(CCOCC2=C(C)N2)=C(C(=O)OC)C1c1ccccc1Cl",
                    0.861356769214109
                ],
                [
                    "CCOC(=O)C1=C(N)CC(CCOCC2=C(C)N2)=C(C(=O)OC)C1c1ccccc1Cl",
                    0.861356769214109
                ],
                [
                    "CCOC(=O)C1=C(COCC2=C(C)N2)C(CCN)=C(C(=O)OC)C1c1ccccc1Cl",
                    0.861356769214109
                ],
                [
                    "CCOC(=O)C1=C(CCOCC2=C(C)N2)SC(N)=C(C(=O)OC)C1c1ccccc1Cl",
                    0.861356769214109
                ],
                [
                    "CCOC(=O)C1=C(CCOCC2=C(C)N2)CC(N)=C(C(=O)OC)C1c1ccccc1Cl",
                    0.861356769214109
                ],
                [
                    "CCOC(=O)C1=C(CCOCC2=C(C)N2)C(SN)=C(C(=O)OC)C1c1ccccc1Cl",
                    0.861356769214109
                ],
                [
                    "CCOC(=O)C1=C(CCOCC2=C(C)N2)C(PN)=C(C(=O)OC)C1c1ccccc1Cl",
                    0.861356769214109
                ],
                [
                    "CCOC(=O)C1=C(CCOCC2=C(C)N2)C(ON)=C(C(=O)OC)C1c1ccccc1Cl",
                    0.861356769214109
                ],
                [
                    "CCOC(=O)C1=C(CCOCC2=C(C)N2)C(NN)=C(C(=O)OC)C1c1ccccc1Cl",
                    0.861356769214109
                ],
                [
                    "CCOC(=O)C1=C(CCN)C(COCC2=C(C)N2)=C(C(=O)OC)C1c1ccccc1Cl",
                    0.861356769214109
                ],
                [
                    "CCOC(=O)C1=C(SCN)C(CCOCC2=C(C)N2)=C(C(=O)OC)C1c1ccccc1Cl",
                    0.8583950752789521
                ],
                [
                    "CCOC(=O)C1=C(PCN)C(CCOCC2=C(C)N2)=C(C(=O)OC)C1c1ccccc1Cl",
                    0.8583950752789521
                ],
                [
                    "CCOC(=O)C1=C(OCN)C(CCOCC2=C(C)N2)=C(C(=O)OC)C1c1ccccc1Cl",
                    0.8583950752789521
                ],
                [
                    "CCOC(=O)C1=C(NCN)C(CCOCC2=C(C)N2)=C(C(=O)OC)C1c1ccccc1Cl",
                    0.8583950752789521
                ],
                [
                    "CCOC(=O)C1=C(CN)SC(CCOCC2=C(C)N2)=C(C(=O)OC)C1c1ccccc1Cl",
                    0.8583950752789521
                ],
                [
                    "CCOC(=O)C1=C(CN)CC(CCOCC2=C(C)N2)=C(C(=O)OC)C1c1ccccc1Cl",
                    0.8583950752789521
                ],
                [
                    "CCOC(=O)C1=C(CCOCC2=C(C)N2)SC(CN)=C(C(=O)OC)C1c1ccccc1Cl",
                    0.8583950752789521
                ],
                [
                    "CCOC(=O)C1=C(CCOCC2=C(C)N2)CC(CN)=C(C(=O)OC)C1c1ccccc1Cl",
                    0.8583950752789521
                ],
                [
                    "CCOC(=O)C1=C(CCOCC2=C(C)N2)C(SCN)=C(C(=O)OC)C1c1ccccc1Cl",
                    0.8583950752789521
                ],
                [
                    "CCOC(=O)C1=C(CCOCC2=C(C)N2)C(PCN)=C(C(=O)OC)C1c1ccccc1Cl",
                    0.8583950752789521
                ],
                [
                    "CCOC(=O)C1=C(CCOCC2=C(C)N2)C(OCN)=C(C(=O)OC)C1c1ccccc1Cl",
                    0.8583950752789521
                ],
                [
                    "CCOC(=O)C1=C(CCOCC2=C(C)N2)C(NCN)=C(C(=O)OC)C1c1ccccc1Cl",
                    0.8583950752789521
                ],
                [
                    "CCOC(=O)C1=C(N)C(COCC2=C(C)N2)=C(C(=O)OC)C1c1ccccc1Cl",
                    0.8563488385776752
                ],
                [
                    "CCOC(=O)C1=C(COCC2=C(C)N2)C(N)=C(C(=O)OC)C1c1ccccc1Cl",
                    0.8563488385776752
                ],
                [
                    "COC(=O)C1=C(COCC2=C(C)N2)C(C)=C(C(=O)OCCN)C1c1ccccc1Cl",
                    0.8533820185387183
                ],
                [
                    "COC(=O)C1=C(C)C(COCC2=C(C)N2)=C(C(=O)OCCN)C1c1ccccc1Cl",
                    0.8533820185387183
                ],
                [
                    "CCOC(=O)C1=C(CCOCC2=C(N)N2)C(C)=C(C(=O)OC)C1c1ccccc1Cl",
                    0.8533820185387183
                ],
                [
                    "CCOC(=O)C1=C(C)C(CCOCC2=C(N)N2)=C(C(=O)OC)C1c1ccccc1Cl",
                    0.8533820185387183
                ],
                [
                    "CCOC(=O)C1=C([SH](N)P)C(CCOCC2=C(C)N2)=C(C(=O)OC)C1c1ccccc1Cl",
                    0.8522416262267903
                ],
                [
                    "CCOC(=O)C1=C([SH](N)Br)C(CCOCC2=C(C)N2)=C(C(=O)OC)C1c1ccccc1Cl",
                    0.8522416262267903
                ],
                [
                    "CCOC(=O)C1=C([SH](C)N)C(CCOCC2=C(C)N2)=C(C(=O)OC)C1c1ccccc1Cl",
                    0.8522416262267903
                ],
                [
                    "CCOC(=O)C1=C(S)C(N)C(CCOCC2=C(C)N2)=C(C(=O)OC)C1c1ccccc1Cl",
                    0.8522416262267903
                ],
                [
                    "CCOC(=O)C1=C(S(N)=P)C(CCOCC2=C(C)N2)=C(C(=O)OC)C1c1ccccc1Cl",
                    0.8522416262267903
                ],
                [
                    "CCOC(=O)C1=C(P)C(CCOCC2=C(C)N2)C(N)=C(C(=O)OC)C1c1ccccc1Cl",
                    0.8522416262267903
                ],
                [
                    "CCOC(=O)C1=C(P(N)S)C(CCOCC2=C(C)N2)=C(C(=O)OC)C1c1ccccc1Cl",
                    0.8522416262267903
                ],
                [
                    "CCOC(=O)C1=C(P(N)O)C(CCOCC2=C(C)N2)=C(C(=O)OC)C1c1ccccc1Cl",
                    0.8522416262267903
                ],
                [
                    "CCOC(=O)C1=C(P(N)N)C(CCOCC2=C(C)N2)=C(C(=O)OC)C1c1ccccc1Cl",
                    0.8522416262267903
                ],
                [
                    "CCOC(=O)C1=C(N)[SH](O)C(CCOCC2=C(C)N2)=C(C(=O)OC)C1c1ccccc1Cl",
                    0.8522416262267903
                ],
                [
                    "CCOC(=O)C1=C(N)S(=N)C(CCOCC2=C(C)N2)=C(C(=O)OC)C1c1ccccc1Cl",
                    0.8522416262267903
                ],
                [
                    "CCOC(=O)C1=C(N)C(Cl)C(CCOCC2=C(C)N2)=C(C(=O)OC)C1c1ccccc1Cl",
                    0.8522416262267903
                ],
                [
                    "CCOC(=O)C1=C(N)C(CCOCC2=C(C)N2)C(S)=C(C(=O)OC)C1c1ccccc1Cl",
                    0.8522416262267903
                ],
                [
                    "CCOC(=O)C1=C(N)C(CCOCC2=C(C)N2)C(O)=C(C(=O)OC)C1c1ccccc1Cl",
                    0.8522416262267903
                ],
                [
                    "CCOC(=O)C1=C(N(N)N)C(CCOCC2=C(C)N2)=C(C(=O)OC)C1c1ccccc1Cl",
                    0.8522416262267903
                ],
                [
                    "CCOC(=O)C1=C(F)C(CCOCC2=C(C)N2)C(N)=C(C(=O)OC)C1c1ccccc1Cl",
                    0.8522416262267903
                ],
                [
                    "CCOC(=O)C1=C(Cl)C(N)C(CCOCC2=C(C)N2)=C(C(=O)OC)C1c1ccccc1Cl",
                    0.8522416262267903
                ],
                [
                    "CCOC(=O)C1=C(CCOCC2=C(C)N2)[SH](N)C(N)=C(C(=O)OC)C1c1ccccc1Cl",
                    0.8522416262267903
                ],
                [
                    "CCOC(=O)C1=C(CCOCC2=C(C)N2)[SH](N)C(F)=C(C(=O)OC)C1c1ccccc1Cl",
                    0.8522416262267903
                ],
                [
                    "CCOC(=O)C1=C(CCOCC2=C(C)N2)C([SH](N)S)=C(C(=O)OC)C1c1ccccc1Cl",
                    0.8522416262267903
                ],
                [
                    "CCOC(=O)C1=C(CCOCC2=C(C)N2)C([SH](N)O)=C(C(=O)OC)C1c1ccccc1Cl",
                    0.8522416262267903
                ],
                [
                    "CCOC(=O)C1=C(CCOCC2=C(C)N2)C([SH](N)#P)=C(C(=O)OC)C1c1ccccc1Cl",
                    0.8522416262267903
                ],
                [
                    "CCOC(=O)C1=C(CCOCC2=C(C)N2)C([SH](#N)N)=C(C(=O)OC)C1c1ccccc1Cl",
                    0.8522416262267903
                ],
                [
                    "CCOC(=O)C1=C(CCOCC2=C(C)N2)C(S(N)=P)=C(C(=O)OC)C1c1ccccc1Cl",
                    0.8522416262267903
                ],
                [
                    "CCOC(=O)C1=C(CCOCC2=C(C)N2)C(P(N)F)=C(C(=O)OC)C1c1ccccc1Cl",
                    0.8522416262267903
                ],
                [
                    "CCOC(=O)C1=C(CCOCC2=C(C)N2)C(P(C)N)=C(C(=O)OC)C1c1ccccc1Cl",
                    0.8522416262267903
                ],
                [
                    "CCOC(=O)C1=C(CCOCC2=C(C)N2)C(N)C(S)=C(C(=O)OC)C1c1ccccc1Cl",
                    0.8522416262267903
                ],
                [
                    "CCOC(=O)C1=C(CCOCC2=C(C)N2)C(N)C(P)=C(C(=O)OC)C1c1ccccc1Cl",
                    0.8522416262267903
                ],
                [
                    "CCOC(=O)C1=C(CCOCC2=C(C)N2)C(N)C(Cl)=C(C(=O)OC)C1c1ccccc1Cl",
                    0.8522416262267903
                ],
                [
                    "CCOC(=O)C1=C(CCOCC2=C(C)N2)C(N(N)S)=C(C(=O)OC)C1c1ccccc1Cl",
                    0.8522416262267903
                ],
                [
                    "CCOC(=O)C1=C(CCOCC2=C(C)N2)C(N(N)N)=C(C(=O)OC)C1c1ccccc1Cl",
                    0.8522416262267903
                ],
                [
                    "CCOC(=O)C1=C(CCOCC2=C(C)N2)C(C(N)O)=C(C(=O)OC)C1c1ccccc1Cl",
                    0.8522416262267903
                ],
                [
                    "CCOC(=O)C1=C(CCOCC2=C(C)N2)C(C(N)=P)=C(C(=O)OC)C1c1ccccc1Cl",
                    0.8522416262267903
                ],
                [
                    "CCOC(=O)C1=C(CCOCC2=C(C)N2)C(C(C)N)=C(C(=O)OC)C1c1ccccc1Cl",
                    0.8522416262267903
                ],
                [
                    "CCOC(=O)C1=C(CCOCC2=C(C)N2)C(C(=N)N)=C(C(=O)OC)C1c1ccccc1Cl",
                    0.8522416262267903
                ],
                [
                    "CCOC(=O)C1=C(CCOCC2=C(C)N2)C(Br)C(N)=C(C(=O)OC)C1c1ccccc1Cl",
                    0.8522416262267903
                ],
                [
                    "CCOC(=O)C1=C(C)C(N)C(CCOCC2=C(C)N2)=C(C(=O)OC)C1c1ccccc1Cl",
                    0.8522416262267903
                ],
                [
                    "CCOC(=O)C1=C(C(N)F)C(CCOCC2=C(C)N2)=C(C(=O)OC)C1c1ccccc1Cl",
                    0.8522416262267903
                ],
                [
                    "CCOC(=O)C1=C(C(C)N)C(CCOCC2=C(C)N2)=C(C(=O)OC)C1c1ccccc1Cl",
                    0.8522416262267903
                ],
                [
                    "CCOC(=O)C1=C(Br)C(CCOCC2=C(C)N2)C(N)=C(C(=O)OC)C1c1ccccc1Cl",
                    0.8522416262267903
                ],
                [
                    "C=S(N)C1=C(C(=O)OCC)C(c2ccccc2Cl)C(C(=O)OC)=C1CCOCC1=C(C)N1",
                    0.8522416262267903
                ],
                [
                    "C=S(N)C1=C(C(=O)OC)C(c2ccccc2Cl)C(C(=O)OCC)=C1CCOCC1=C(C)N1",
                    0.8522416262267903
                ],
                [
                    "C=C(N)C1=C(C(=O)OC)C(c2ccccc2Cl)C(C(=O)OCC)=C1CCOCC1=C(C)N1",
                    0.8522416262267903
                ],
                [
                    "C#[SH](N)C1=C(C(=O)OC)C(c2ccccc2Cl)C(C(=O)OCC)=C1CCOCC1=C(C)N1",
                    0.8522416262267903
                ]
            ],
            "execution_time": 5.030888557434082,
            "number_scoring_function_calls": 1000,
            "metadata": {
                "top_1": 0.8755950357709131,
                "top_10": 0.8700986426619377,
                "top_100": 0.8578770890535911,
                "internal_similarity_max": 1.0,
                "internal_similarity_mean": 0.7091768598336077,
                "internal_similarity_histogram_density": [
                    [
                        0.1,
                        0.0,
                        0.0,
                        0.0,
                        0.0,
                        0.10799999999999992,
                        4.272000000000001,
                        4.540000000000001,
                        0.9080000000000001,
                        0.07200000000000001
                    ]
                ],
                "internal_similarity_histogram_bins": [
                    [
                        0.0,
                        0.1,
                        0.2,
                        0.30000000000000004,
                        0.4,
                        0.5,
                        0.6000000000000001,
                        0.7000000000000001,
                        0.8,
                        0.9,
                        1.0
                    ]
                ]
            }
        },
        {
            "benchmark_name": "Sitagliptin MPO",
            "score": 0.9549557287248827,
            "optimized_molecules": [
                [
                    "O=CN(C=CF)C1C2C3C4(C=CF)NC4S4(NNC4(F)F)C1(C=CF)C23N=CF",
                    0.9549563172160873
                ],
                [
                    "O=CN(C=CF)C1C2C3C2(N=CF)C1(C=CF)S1(NNC1(F)F)C31NC1C=CF",
                    0.9549563172160873
                ],
                [
                    "O=CN(C=CF)C1C2C3C(N=CF)C1(C=CF)S1(NNC1(F)F)C21NC31C=CF",
                    0.9549563172160873
                ],
                [
                    "O=CN(C=CF)C1C2C13C(F)(N=CF)C3(C=CF)S1(NNC1F)C21NC1C=CF",
                    0.9549563172160873
                ],
                [
                    "O=CN(C=CF)C1C2C13C(F)(N=CF)C(C=CF)S1(NNC1F)C21NC31C=CF",
                    0.9549563172160873
                ],
                [
                    "O=CN(C=CF)C12C3C1C1(NC1C=CF)S1(NNC1F)C2(C=CF)C3(F)N=CF",
                    0.9549563172160873
                ],
                [
                    "O=CN(C=CF)C12C3C1C1(NC1C=CF)S1(NNC1(F)F)C2(C=CF)C3N=CF",
                    0.9549563172160873
                ],
                [
                    "O=CN(C=CF)C12C3C(N=CF)C1(C=CF)S1(NNC1F)C1(NC1(F)C=CF)C32",
                    0.9549563172160873
                ],
                [
                    "O=CN(C=CF)C12C(C=CF)C(N=CF)C13C2C1(NC1(F)C=CF)S31NNC1F",
                    0.9549563172160873
                ],
                [
                    "O=CN(C=CF)C1(F)C2C3C4(C=CF)NC4S4(NNC4F)C1(C=CF)C32N=CF",
                    0.9549563172160873
                ],
                [
                    "O=CN(C=CF)C1(F)C2C3C4(C=CF)NC4S4(NNC34F)C1(C=CF)C2N=CF",
                    0.9549563172160873
                ],
                [
                    "O=CN(C=CF)C1(F)C2C3C(N=CF)C1(C=CF)S1(NNC1F)C21NC31C=CF",
                    0.9549563172160873
                ],
                [
                    "O=CN(C=CF)C1(C=CF)C2C3C(N=CF)C1S1(NNC1(F)F)C21NC31C=CF",
                    0.9549563172160873
                ],
                [
                    "O=CNN(F)C1(F)C2C(F)(NC=CF)C#CC(N=CF)S21C1NC1C=CC=CF",
                    0.9549542879360693
                ],
                [
                    "O=CN(C=CF)C1NNS23(F)(C(F)C12)C1NC1(C=CF)C#CC3(F)N=CC=CF",
                    0.9549542879360693
                ],
                [
                    "O=CN(C=CF)C1C2C(F)NNS2(C2NC2(F)C=CC=CF)C1(C#CF)N=CF",
                    0.9549542879360693
                ],
                [
                    "O=CN(C=CF)C1C2(C#CC2N=CF)S12(F)(C1(F)NC1C=CC=CF)NNC2F",
                    0.9549542879360693
                ],
                [
                    "O=CN(C=CF)C1C(F)S23(F)(NNC12)C(N=CF)C#CC31NC1(F)C=CC=CF",
                    0.9549542879360693
                ],
                [
                    "O=CN(C=CF)C1C#CC2C(N=CF)S23(F)(C2NC2(F)C=CC=CF)NNC13F",
                    0.9549542879360693
                ],
                [
                    "O=CN(C=CF)C1C#CC2C(F)(N=CF)S23(F)(C2NC2C=CC=CF)NNC13F",
                    0.9549542879360693
                ],
                [
                    "O=CN(C=CF)C1C#CC2(N=CF)NNS23(F)(C2NC2(F)C=CC=CF)C(F)C13",
                    0.9549542879360693
                ],
                [
                    "O=CN(C=CF)C1C#CC2(N=CF)C(F)(F)NNS2(C2NC2C=CC=CF)C1F",
                    0.9549542879360693
                ],
                [
                    "O=CN(C=CF)C1C#CC2(F)C(N=CF)S23(F)(C2NC2C=CC=CF)NNC13F",
                    0.9549542879360693
                ],
                [
                    "O=CN(C=CF)C1C#CC(N=CF)S23(F)(NNC2C3F)C12NC2(F)C=CC=CF",
                    0.9549542879360693
                ],
                [
                    "O=CN(C=CF)C1C#CC(N=CF)S23(F)(NNC24NC4C=CC=CF)C(F)C13F",
                    0.9549542879360693
                ],
                [
                    "O=CN(C=CF)C1C#CC(N=CF)S23(F)(C4NC4(F)C=CC=CF)NNC12C3F",
                    0.9549542879360693
                ],
                [
                    "O=CN(C=CF)C1C#CC(N=CF)S23(F)(C4(F)NC4C=CC=CF)NNC12C3F",
                    0.9549542879360693
                ],
                [
                    "O=CN(C=CF)C1C#CC(N=CF)S2(C3NC3(F)C=CC=CF)C1C2(F)NNF",
                    0.9549542879360693
                ],
                [
                    "O=CN(C=CF)C1C#CC(N=CF)S2(C3NC3(F)C=CC=CF)C(NNF)C12F",
                    0.9549542879360693
                ],
                [
                    "O=CN(C=CF)C1C#CC(N=CF)S2(C3(F)NC3(F)C=CC=CF)C(NNF)C12",
                    0.9549542879360693
                ],
                [
                    "O=CN(C=CF)C1C#CC(N=CF)C23NS24(NNC4(F)F)(C1F)C3C=CC=CF",
                    0.9549542879360693
                ],
                [
                    "O=CN(C=CF)C1C#CC(N=CF)C2(F)NNS2(C2(F)NC2C=CC=CF)C1F",
                    0.9549542879360693
                ],
                [
                    "O=CN(C=CF)C1C#CC(N=CF)C2(F)NC2(C=CF)S2(NNC2C=CF)C1F",
                    0.9549542879360693
                ],
                [
                    "O=CN(C=CF)C1C#CC(N=CF)C1(C=CF)S1(C2(F)NC2C=CF)NNC1F",
                    0.9549542879360693
                ],
                [
                    "O=CN(C=CF)C1C#CC(N=CF)C(F)S2(C3(F)NC3(F)C=CC=CF)NNC12",
                    0.9549542879360693
                ],
                [
                    "O=CN(C=CF)C1C#CC(N=CF)C(F)NNS2(C3NC32C=CC=CF)C1(F)F",
                    0.9549542879360693
                ],
                [
                    "O=CN(C=CF)C1C#CC(N=CF)C(F)NNS2(C1F)C1(F)NC12C=CC=CF",
                    0.9549542879360693
                ],
                [
                    "O=CN(C=CF)C1C#CC(N=CF)C(F)(F)NNS2(C1F)C1NC12C=CC=CF",
                    0.9549542879360693
                ],
                [
                    "O=CN(C=CF)C1C#CC(N=CF)C(F)(C=CF)S2(NNC2F)C2NC12C=CF",
                    0.9549542879360693
                ],
                [
                    "O=CN(C=CF)C1C#CC(N=CF)C(F)(C=CC=CF)S234(NNC2(F)C3N4)C1F",
                    0.9549542879360693
                ],
                [
                    "O=CN(C=CF)C1C#CC(N=CF)(C2NC2C=CF)S2(NNC2C=CF)C1(F)F",
                    0.9549542879360693
                ],
                [
                    "O=CN(C=CF)C1C#CC(N=CC=CF)S23(F)(C4NC4C=CF)NNC2(F)C13F",
                    0.9549542879360693
                ],
                [
                    "O=CN(C=CF)C1C#CC(N=CC=CF)S23(F)(C4(F)NC4C=CF)NNC2C13F",
                    0.9549542879360693
                ],
                [
                    "O=CN(C=CF)C1C#CC(N=CC=CF)S23(F)(C4(F)NC4C=CF)NNC2(F)C13",
                    0.9549542879360693
                ],
                [
                    "O=CN(C=CF)C1C#CC(F)(N=CF)S23(F)(NNC2C32NC2C=CC=CF)C1F",
                    0.9549542879360693
                ],
                [
                    "O=CN(C=CF)C1C#CC(F)(N=CF)S23(F)(NNC12)C(F)C1(C=CC=CF)NC13",
                    0.9549542879360693
                ],
                [
                    "O=CN(C=CF)C1C#CC(F)(N=CF)C2NNS2(C2NC2(F)C=CC=CF)C1F",
                    0.9549542879360693
                ],
                [
                    "O=CN(C=CF)C1C#CC(F)(N=CF)C2NNS2(C2(F)NC2C=CF)C1C=CF",
                    0.9549542879360693
                ],
                [
                    "O=CN(C=CF)C1C#CC(F)(N=CF)C2NNS2(C2(F)NC2C=CC=CF)C1F",
                    0.9549542879360693
                ],
                [
                    "O=CN(C=CF)C1C#CC(F)(N=CF)C2NC2S2(NNC2(F)F)C1C=CC=CF",
                    0.9549542879360693
                ],
                [
                    "O=CN(C=CF)C1C#CC(F)(N=CF)C2(F)NC2S2(NNC2F)C1C=CC=CF",
                    0.9549542879360693
                ],
                [
                    "O=CN(C=CF)C1C#CC(F)(N=CF)C1S12(F)(NNC1F)C1NC12C=CC=CF",
                    0.9549542879360693
                ],
                [
                    "O=CN(C=CF)C1C#CC(F)(N=CF)C(F)S23(F)(NNC12)C1NC13C=CC=CF",
                    0.9549542879360693
                ],
                [
                    "O=CN(C=CF)C1C#CC(F)(N=CF)C(F)S2(NNC2F)C12NC2C=CC=CF",
                    0.9549542879360693
                ],
                [
                    "O=CN(C=CF)C1C#CC(F)(N=CF)C(F)(C=CC=CF)S234(NNC2C3N4)C1F",
                    0.9549542879360693
                ],
                [
                    "O=CN(C=CF)C1C#CC(F)(N=CC=CF)S23(F)(C4NC4C=CF)NNC2(F)C13",
                    0.9549542879360693
                ],
                [
                    "O=CN(C=CF)C1C#CC(F)(N=CC=CF)S2(C3(F)NC3C=CF)C(NNF)C12",
                    0.9549542879360693
                ],
                [
                    "O=CN(C=CF)C1C#CC(C=CF)(N=CF)C2(F)NNS2(C2NC2C=CF)C1F",
                    0.9549542879360693
                ],
                [
                    "O=CN(C=CF)C1C#CC(C=CC=CF)(N=CF)C2NC2S2(NNC2F)C1(F)F",
                    0.9549542879360693
                ],
                [
                    "O=CN(C=CF)C1C#CC(C=CC=CF)(N=CF)C2C3NS324(NNC4F)C1(F)F",
                    0.9549542879360693
                ],
                [
                    "O=CN(C=CF)C1C#CC(C=CC=CF)(N=CF)C2(F)C3NS324(NNC4F)C1F",
                    0.9549542879360693
                ],
                [
                    "O=CN(C=CF)C12C#CC3(F)C(N=CF)S3(F)(C3NC3C=CC=CF)(NN1)C2F",
                    0.9549542879360693
                ],
                [
                    "O=CN(C=CF)C12C#CC(N=CF)S3(F)(C4NC4C=CC=CF)(NNC13F)C2F",
                    0.9549542879360693
                ],
                [
                    "O=CN(C=CF)C12C#CC(N=CF)C3(NC3C=CC=CF)S13(F)(NNC3F)C2F",
                    0.9549542879360693
                ],
                [
                    "O=CN(C=CF)C12C#CC(N=CF)C1S21(F)(C2(F)NC2C=CC=CF)NNC1F",
                    0.9549542879360693
                ],
                [
                    "O=CN(C=CF)C12C#CC(N=CF)C1(F)S21(F)(C2NC2C=CC=CF)NNC1F",
                    0.9549542879360693
                ],
                [
                    "O=CN(C=CF)C12C#CC(N=CF)C(F)S13(F)(C1NC1(F)C=CC=CF)NNC23",
                    0.9549542879360693
                ],
                [
                    "O=CN(C=CF)C12C#CC(N=CF)C(F)S13(F)(C1(F)NC1C=CC=CF)NNC23",
                    0.9549542879360693
                ],
                [
                    "O=CN(C=CF)C12C#CC(F)(N=CF)S3(F)(C4NC4C=CC=CF)(NN1)C(F)C23",
                    0.9549542879360693
                ],
                [
                    "O=CN(C=CF)C12C#CC(F)(N=CF)C1S21(F)(C2NC2C=CC=CF)NNC1F",
                    0.9549542879360693
                ],
                [
                    "O=CN(C=CF)C12C#CC(F)(N=CF)C(F)S13(F)(C1NC1C=CC=CF)NNC23",
                    0.9549542879360693
                ],
                [
                    "O=CN(C=CF)C1(F)C#CC2C(N=CF)S23(F)(C2NC2C=CC=CF)NNC13F",
                    0.9549542879360693
                ],
                [
                    "O=CN(C=CF)C1(F)C#CC2C(N=CF)S23(F)(C2NC2(F)C=CC=CF)NNC13",
                    0.9549542879360693
                ],
                [
                    "O=CN(C=CF)C1(F)C#CC2C(N=CF)S23(F)(C2(F)NC2C=CC=CF)NNC13",
                    0.9549542879360693
                ],
                [
                    "O=CN(C=CF)C1(F)C#CC2(N=CF)C(F)S23(F)(C2NC2C=CC=CF)NNC13",
                    0.9549542879360693
                ],
                [
                    "O=CN(C=CF)C1(F)C#CC1(N=CF)S12(F)(C3NC3C=CC=CF)NNC1C2F",
                    0.9549542879360693
                ],
                [
                    "O=CN(C=CF)C1(F)C#CC(N=CNNF)S2(C3(F)NC3C=CC=CF)C(F)C12",
                    0.9549542879360693
                ],
                [
                    "O=CN(C=CF)C1(F)C#CC(N=CF)S23(F)(NNC12)C(F)C1(C=CC=CF)NC13",
                    0.9549542879360693
                ],
                [
                    "O=CN(C=CF)C1(F)C#CC(N=CF)S2(C3NC3C=CC=CF)C(NNF)C12F",
                    0.9549542879360693
                ],
                [
                    "O=CN(C=CF)C1(F)C#CC(N=CF)S2(C3NC3(F)C=CC=CF)C(NNF)C12",
                    0.9549542879360693
                ],
                [
                    "O=CN(C=CF)C1(F)C#CC(N=CF)C2NC2S2(NNC2(F)F)C1C=CC=CF",
                    0.9549542879360693
                ],
                [
                    "O=CN(C=CF)C1(F)C#CC(N=CF)C2(NC2C=CF)S2(NNC2C=CF)C1F",
                    0.9549542879360693
                ],
                [
                    "O=CN(C=CF)C1(F)C#CC(N=CF)C2(C=CF)NC2S2(NNC2F)C1C=CF",
                    0.9549542879360693
                ],
                [
                    "O=CN(C=CF)C1(F)C#CC(N=CF)C1(F)S1(C2NC2C=CC=CF)NNC1F",
                    0.9549542879360693
                ],
                [
                    "O=CN(C=CF)C1(F)C#CC(N=CF)C(F)S2(C3(F)NC3C=CC=CF)NNC12",
                    0.9549542879360693
                ],
                [
                    "O=CN(C=CF)C1(F)C#CC(F)(N=CF)S23(F)(C4NC4C=CC=CF)NNC2C13",
                    0.9549542879360693
                ],
                [
                    "O=CN(C=CF)C1(F)C#CC(F)(N=CF)C1S1(C2NC2C=CF)NNC1C=CF",
                    0.9549542879360693
                ],
                [
                    "O=CN(C=CF)C1(F)C#CC(F)(N=CF)C(F)S2(C3NC3C=CC=CF)NNC12",
                    0.9549542879360693
                ],
                [
                    "O=CN(C=CF)C1(C=CF)C#CC2(N=CF)C3NNS32(F)(C2NC2C=CF)C1F",
                    0.9549542879360693
                ],
                [
                    "O=CN(C=CF)C1(C=CF)C#CC(N=CF)S23(F)(C4NC4(F)C=CF)NNC2C13",
                    0.9549542879360693
                ],
                [
                    "O=CN(C=CF)C1(C=CF)C#CC(N=CF)C2NNS2(C2(F)NC2C=CF)C1F",
                    0.9549542879360693
                ],
                [
                    "O=CN(C=CF)C1(C2NC2(F)C=CC=CF)C#CC(N=CF)C(F)S12NNC2F",
                    0.9549542879360693
                ],
                [
                    "O=CN(C=CF)C1(C2(F)NC2C=CC=CF)C#CC(N=CF)C(F)S12NNC2F",
                    0.9549542879360693
                ],
                [
                    "O=CN(C=CF)C1(C#CF)C2NNS23(F)(C2NC2C=CC=CF)C(N=CF)C13F",
                    0.9549542879360693
                ],
                [
                    "O=CN(C=CF)C1(C#CF)C2NNS23(F)(C2NC2(F)C=CC=CF)C(N=CF)C13",
                    0.9549542879360693
                ],
                [
                    "O=CN(C=CF)C1(C#CF)C(N=CF)C(F)S2(NNC2F)C12NC2C=CC=CF",
                    0.9549542879360693
                ],
                [
                    "O=CN(C=CC=CF)C12C#CC(N=CF)C(F)S13(F)(NNC3F)C21NC1C=CF",
                    0.9549542879360693
                ],
                [
                    "O=CN(C=CC=CF)C1(F)C#CC(N=CF)C1S1(C2NC2C=CF)NNC1(F)F",
                    0.9549542879360693
                ],
                [
                    "O=CN(C#CF)C1C2NNS23(F)(C2(C=CF)NC2(F)C=CC=CF)C(N=CF)C13",
                    0.9549542879360693
                ],
                [
                    "O=CN(C#CF)C1(C=CF)C(N=CF)C(F)S2(NNC2F)C12NC2C=CC=CF",
                    0.9549542879360693
                ]
            ],
            "execution_time": 13.490848779678345,
            "number_scoring_function_calls": 1000,
            "metadata": {
                "top_1": 0.9549563172160873,
                "top_10": 0.9549563172160873,
                "top_100": 0.9549545517424733,
                "internal_similarity_max": 0.765625,
                "internal_similarity_mean": 0.3132605172038235,
                "internal_similarity_histogram_density": [
                    [
                        0.1,
                        0.256,
                        4.5219999999999985,
                        3.714000000000001,
                        1.0720000000000003,
                        0.2559999999999998,
                        0.07200000000000001,
                        0.008000000000000002,
                        0.0,
                        0.0
                    ]
                ],
                "internal_similarity_histogram_bins": [
                    [
                        0.0,
                        0.1,
                        0.2,
                        0.30000000000000004,
                        0.4,
                        0.5,
                        0.6000000000000001,
                        0.7000000000000001,
                        0.8,
                        0.9,
                        1.0
                    ]
                ]
            }
        },
        {
            "benchmark_name": "Zaleplon MPO",
            "score": 0.7914504341200909,
            "optimized_molecules": [
                [
                    "CCN(C(C)=O)c1cccc(-c2ccnc3c(C#CC=O)cnn23)c1",
                    0.803969143692053
                ],
                [
                    "CCN(C(C)=O)c1cccc(-c2ccnc3c(C#CPO)cnn23)c1",
                    0.793982078592347
                ],
                [
                    "CCN(C(C)=O)c1cccc(-c2ccnc3c(C#COP)cnn23)c1",
                    0.793982078592347
                ],
                [
                    "CCN(C(C)=O)c1cccc(-c2ccnc3c(C#CCF)cnn23)c1",
                    0.793982078592347
                ],
                [
                    "CCN(C(C)=O)c1cccc(-c2ccnc3c(C#CCCl)cnn23)c1",
                    0.793982078592347
                ],
                [
                    "CCN(C(C)=O)c1cccc(-c2ccnc3c(C#CCBr)cnn23)c1",
                    0.793982078592347
                ],
                [
                    "CCN(C(C)=O)c1cccc(-c2ccnc3c(C#CC=P)cnn23)c1",
                    0.793982078592347
                ],
                [
                    "C=PC#Cc1cnn2c(-c3cccc(N(CC)C(C)=O)c3)ccnc12",
                    0.793982078592347
                ],
                [
                    "CCN(C(C)=O)c1cccc(-c2ccnc3c(C#CC(O)F)cnn23)c1",
                    0.7935949136575051
                ],
                [
                    "CCN(C(C)=O)c1cccc(-c2ccnc3c(C#CC(O)Cl)cnn23)c1",
                    0.7935949136575051
                ],
                [
                    "CCN(C(C)=O)c1cccc(-c2ccnc3c(C#CC(O)Br)cnn23)c1",
                    0.7935949136575051
                ],
                [
                    "CCN(C(C)=O)c1cccc(-c2ccnc3c(C#CC(O)=P)cnn23)c1",
                    0.7935949136575051
                ],
                [
                    "CCN(C(C)=O)c1cccc(-c2ccnc3c(C#CC(=O)P)cnn23)c1",
                    0.7935949136575051
                ],
                [
                    "C#Cc1cn2c(-c3cccc(N(CC)C(C)=O)c3)ccnc2c1O",
                    0.7934920476158722
                ],
                [
                    "C#Cc1cc(O)n2c(-c3cccc(N(CC)C(C)=O)c3)ccnc12",
                    0.7934920476158722
                ],
                [
                    "CCN(C(C)=O)c1cccc(-c2ccnc3c(C#CO)ccn23)c1",
                    0.7886388397182801
                ],
                [
                    "CCN(C(C)=O)c1cccc(-c2ccnc3c(C#CPC=O)cnn23)c1",
                    0.7885561648497321
                ],
                [
                    "CCN(C(C)=O)c1cccc(-c2ccnc3c(C#CP=CO)cnn23)c1",
                    0.7885561648497321
                ],
                [
                    "CCN(C(C)=O)c1cccc(-c2ccnc3c(C#CP4CO4)cnn23)c1",
                    0.7885561648497321
                ],
                [
                    "CCN(C(C)=O)c1cccc(-c2ccnc3c(C#COCF)cnn23)c1",
                    0.7885561648497321
                ],
                [
                    "CCN(C(C)=O)c1cccc(-c2ccnc3c(C#COCCl)cnn23)c1",
                    0.7885561648497321
                ],
                [
                    "CCN(C(C)=O)c1cccc(-c2ccnc3c(C#COCBr)cnn23)c1",
                    0.7885561648497321
                ],
                [
                    "CCN(C(C)=O)c1cccc(-c2ccnc3c(C#COC=P)cnn23)c1",
                    0.7885561648497321
                ],
                [
                    "CCN(C(C)=O)c1cccc(-c2ccnc3c(C#CCOF)cnn23)c1",
                    0.7885561648497321
                ],
                [
                    "CCN(C(C)=O)c1cccc(-c2ccnc3c(C#CCOCl)cnn23)c1",
                    0.7885561648497321
                ],
                [
                    "CCN(C(C)=O)c1cccc(-c2ccnc3c(C#CCOBr)cnn23)c1",
                    0.7885561648497321
                ],
                [
                    "CCN(C(C)=O)c1cccc(-c2ccnc3c(C#CC=PO)cnn23)c1",
                    0.7885561648497321
                ],
                [
                    "CCN(C(C)=O)c1cccc(-c2ccnc3c(C#CC4OP4)cnn23)c1",
                    0.7885561648497321
                ],
                [
                    "CCN(C(C)=O)c1cccc(-c2ccnc3c(C#CC(O)=S)cnn23)c1",
                    0.7837367193130107
                ],
                [
                    "CCN(C(C)=O)c1cccc(-c2ccnc3c(C#CC(=O)S)cnn23)c1",
                    0.7837367193130107
                ],
                [
                    "C#S(=O)C#Cc1cnn2c(-c3cccc(N(CC)C(C)=O)c3)ccnc12",
                    0.7837367193130107
                ],
                [
                    "C#Cc1c(O)cn2c(-c3cccc(N(CC)C(C)=O)c3)ccnc12",
                    0.7808688094430303
                ],
                [
                    "CCN(C(C)=O)c1cccc(-c2ccnc3c(C#CP)cnn23)c1",
                    0.7803151211091254
                ],
                [
                    "CCN(C(C)=O)c1cccc(-c2ccnc3c(C#C[SH]=C=O)cnn23)c1",
                    0.7787605628481891
                ],
                [
                    "CCN(C(C)=O)c1cccc(-c2ccnc3c(C#C[SH]4#CO4)cnn23)c1",
                    0.7787605628481891
                ],
                [
                    "CCN(C(C)=O)c1cccc(-c2ccnc3c(C#CSC=O)cnn23)c1",
                    0.7787605628481891
                ],
                [
                    "CCN(C(C)=O)c1cccc(-c2ccnc3c(C#CS4=CO4)cnn23)c1",
                    0.7787605628481891
                ],
                [
                    "CCN(C(C)=O)c1cccc(-c2ccnc3c(C#CS#CO)cnn23)c1",
                    0.7787605628481891
                ],
                [
                    "CCN(C(C)=O)c1cccc(-c2ccnc3c(C#CC=S=O)cnn23)c1",
                    0.7787605628481891
                ],
                [
                    "CCN(C(C)=O)c1cccc(-c2ccnc3c(C#CC4OS4)cnn23)c1",
                    0.7787605628481891
                ],
                [
                    "CCN(C(C)=O)c1cccc(-c2ccnc3c(C#CC4=[SH]O4)cnn23)c1",
                    0.7787605628481891
                ],
                [
                    "CCN(C(C)=O)c1cccc(-c2ccnc3c(C#CC#[SH]=O)cnn23)c1",
                    0.7787605628481891
                ],
                [
                    "CCN(C(C)=O)c1cccc(-c2ccnc3c(C#CC#SO)cnn23)c1",
                    0.7787605628481891
                ],
                [
                    "CCN(C(C)=O)c1cccc(-c2ccnc3c(C=C=O)ccn23)c1",
                    0.7761505257063329
                ],
                [
                    "C#Cc1cnn2c(-c3cccc(N(CC)C(=O)C(C)=O)c3)ccnc12",
                    0.7735006416506128
                ],
                [
                    "C#CC(=O)c1cnn2c(-c3cccc(N(CC)C(C)=O)c3)ccnc12",
                    0.7735006416506128
                ],
                [
                    "CCN(C(C)=O)c1cccc(-c2ccnc3c(C#CO)cnn23)c1",
                    0.7706218909970667
                ],
                [
                    "CC#Cc1cnn2c(-c3cccc(N(CC)C(C)=O)c3)ccnc12",
                    0.7706218909970667
                ],
                [
                    "CCN(C(C)=O)c1cccc(-c2ccnc3c(S)c(C#CO)cn23)c1",
                    0.7695144225994927
                ],
                [
                    "CCN(C(C)=O)c1cccc(-c2ccnc3c(O)c(C#CS)cn23)c1",
                    0.7695144225994927
                ],
                [
                    "CCN(C(C)=O)c1cccc(-c2ccnc3c(C#[SH])cc(C=O)n23)c1",
                    0.7695144225994927
                ],
                [
                    "CCN(C(C)=O)c1cccc(-c2ccnc3c(C#CS)cc(O)n23)c1",
                    0.7695144225994927
                ],
                [
                    "CCN(C(C)=O)c1cccc(-c2ccnc3c(C#CO)cc(S)n23)c1",
                    0.7695144225994927
                ],
                [
                    "C#S#Cc1cc(O)n2c(-c3cccc(N(CC)C(C)=O)c3)ccnc12",
                    0.7695144225994927
                ],
                [
                    "C#Cc1cn2c(-c3cccc(N(CC)C(C)=O)c3)ccnc2c1[SH]=O",
                    0.7695144225994927
                ],
                [
                    "C#Cc1cn2c(-c3cccc(N(CC)C(C)=O)c3)ccnc2c1SO",
                    0.7695144225994927
                ],
                [
                    "C#Cc1cn2c(-c3cccc(N(CC)C(C)=O)c3)ccnc2c1OS",
                    0.7695144225994927
                ],
                [
                    "C#Cc1cc([SH]=O)n2c(-c3cccc(N(CC)C(C)=O)c3)ccnc12",
                    0.7695144225994927
                ],
                [
                    "C#Cc1cc(SO)n2c(-c3cccc(N(CC)C(C)=O)c3)ccnc12",
                    0.7695144225994927
                ],
                [
                    "C#Cc1cc(OS)n2c(-c3cccc(N(CC)C(C)=O)c3)ccnc12",
                    0.7695144225994927
                ],
                [
                    "CCN(C(C)=O)c1cccc(-c2ccnc3c(C=C=C=O)cnn23)c1",
                    0.7685894768121614
                ],
                [
                    "C#Cc1cc2nccc(-c3cccc(N(CC)C(C)=O)c3)n2c1O",
                    0.7683498199278325
                ],
                [
                    "C#CC(=C)c1on2c(-c3cccc(N(CC)C(C)=O)c3)ccnc12",
                    0.7683498199278325
                ],
                [
                    "CCN(C(C)=O)c1cccc(-c2ccnc3c(C#[SH]=C=O)ccn23)c1",
                    0.7649744748793907
                ],
                [
                    "CCN(C(C)=O)c1cccc(-c2ccnc3c(C#SC=O)ccn23)c1",
                    0.7649744748793907
                ],
                [
                    "CCN(C(C)=O)c1cccc(-c2ccnc3c(C#S#CO)ccn23)c1",
                    0.7649744748793907
                ],
                [
                    "CCN(C(C)=O)c1cccc(-c2ccnc3c(C#C[SH]=O)ccn23)c1",
                    0.7649744748793907
                ],
                [
                    "CCN(C(C)=O)c1cccc(-c2ccnc3c(C#CSO)ccn23)c1",
                    0.7649744748793907
                ],
                [
                    "CCN(C(C)=O)c1cccc(-c2ccnc3c(C#COS)ccn23)c1",
                    0.7649744748793907
                ],
                [
                    "CCN(C(C)=O)c1cccc(-c2ccnc3c(C#C[SH]=O)cnn23)c1",
                    0.7647591058705235
                ],
                [
                    "CCN(C(C)=O)c1cccc(-c2ccnc3c(C#CSO)cnn23)c1",
                    0.7647591058705235
                ],
                [
                    "CCN(C(C)=O)c1cccc(-c2ccnc3c(C#COS)cnn23)c1",
                    0.7647591058705235
                ],
                [
                    "CCN(C(C)=O)c1cccc(-c2ccnc3c(C#COC)cnn23)c1",
                    0.7647591058705235
                ],
                [
                    "CCN(C(C)=O)c1cccc(-c2ccnc3c(C#CCO)cnn23)c1",
                    0.7647591058705235
                ],
                [
                    "CCN(C(C)=O)c1cccc(-c2ccnc3c(C#CC=S)cnn23)c1",
                    0.7647591058705235
                ],
                [
                    "CCN(C(C)=O)c1cccc(-c2ccnc3c(C#CC#[SH])cnn23)c1",
                    0.7647591058705235
                ],
                [
                    "C#SC#Cc1cnn2c(-c3cccc(N(CC)C(C)=O)c3)ccnc12",
                    0.7647591058705235
                ],
                [
                    "CCN(C(C)=O)c1cccc(-c2ccnc3c(C(P)=C=O)cnn23)c1",
                    0.7638920623619182
                ],
                [
                    "CCN(C(C)=O)c1cccc(-c2ccnc3c(C(O)C#P)cnn23)c1",
                    0.7638920623619182
                ],
                [
                    "CCN(C(C)=O)c1cccc(-c2ccnc3c(C(O)=C=P)cnn23)c1",
                    0.7638920623619182
                ],
                [
                    "C=C=C(F)c1cnn2c(-c3cccc(N(CC)C(C)=O)c3)ccnc12",
                    0.7638920623619182
                ],
                [
                    "C=C=C(Cl)c1cnn2c(-c3cccc(N(CC)C(C)=O)c3)ccnc12",
                    0.7638920623619182
                ],
                [
                    "C=C=C(Br)c1cnn2c(-c3cccc(N(CC)C(C)=O)c3)ccnc12",
                    0.7638920623619182
                ],
                [
                    "C#Cc1cnn2c(-c3cccc(N(CC)C(=O)C(C)=P)c3)ccnc12",
                    0.7638920623619182
                ],
                [
                    "C#CC(F)c1cnn2c(-c3cccc(N(CC)C(C)=O)c3)ccnc12",
                    0.7638920623619182
                ],
                [
                    "C#CC(Cl)c1cnn2c(-c3cccc(N(CC)C(C)=O)c3)ccnc12",
                    0.7638920623619182
                ],
                [
                    "C#CC(Br)c1cnn2c(-c3cccc(N(CC)C(C)=O)c3)ccnc12",
                    0.7638920623619182
                ],
                [
                    "C#CC(=P)c1cnn2c(-c3cccc(N(CC)C(C)=O)c3)ccnc12",
                    0.7638920623619182
                ],
                [
                    "C#CC(O)(F)c1cnn2c(-c3cccc(N(CC)C(C)=O)c3)ccnc12",
                    0.7637706865074504
                ],
                [
                    "C#CC(O)(Cl)c1cnn2c(-c3cccc(N(CC)C(C)=O)c3)ccnc12",
                    0.7637706865074504
                ],
                [
                    "C#CC(O)(Br)c1cnn2c(-c3cccc(N(CC)C(C)=O)c3)ccnc12",
                    0.7637706865074504
                ],
                [
                    "CCN(C(C)=O)c1cccc(-c2ccnc3c4cc(n23)CC4=O)c1",
                    0.7637626158259734
                ],
                [
                    "CCN(C(C)=O)c1cccc(-c2ccnc3c4cc(n23)C(O)=C4)c1",
                    0.7637626158259734
                ],
                [
                    "CCN(C(C)=O)c1cccc(-c2ccnc3c4cc(n23)C(=O)C4)c1",
                    0.7637626158259734
                ],
                [
                    "CCN(C(C)=O)c1cccc(-c2ccnc3c4cc(c4=CO)n23)c1",
                    0.7637626158259734
                ],
                [
                    "CCN(C(C)=O)c1cccc(-c2ccnc3c4c(cn23)C4=CO)c1",
                    0.7637626158259734
                ],
                [
                    "CCN(C(C)=O)c1cccc(-c2ccnc3c4c(cn23)C(O)=C4)c1",
                    0.7637626158259734
                ],
                [
                    "CCN(C(C)=O)c1cccc(-c2ccnc3c4c(cn23)C(=O)C4)c1",
                    0.7637626158259734
                ],
                [
                    "CCN(C(C)=O)c1cccc(-c2ccnc3c4c(c(O)n23)C=C4)c1",
                    0.7637626158259734
                ],
                [
                    "C=C1Oc2cn3c(-c4cccc(N(CC)C(C)=O)c4)ccnc3c21",
                    0.7637626158259734
                ]
            ],
            "execution_time": 10.983792781829834,
            "number_scoring_function_calls": 1000,
            "metadata": {
                "top_1": 0.803969143692053,
                "top_10": 0.7949033521153492,
                "top_100": 0.7754788065528706,
                "internal_similarity_max": 0.864406779661017,
                "internal_similarity_mean": 0.6003330922694032,
                "internal_similarity_histogram_density": [
                    [
                        0.1,
                        0.0,
                        0.0,
                        0.0,
                        0.4960000000000001,
                        4.885999999999996,
                        2.1080000000000005,
                        2.1500000000000004,
                        0.26000000000000006,
                        0.0
                    ]
                ],
                "internal_similarity_histogram_bins": [
                    [
                        0.0,
                        0.1,
                        0.2,
                        0.30000000000000004,
                        0.4,
                        0.5,
                        0.6000000000000001,
                        0.7000000000000001,
                        0.8,
                        0.9,
                        1.0
                    ]
                ]
            }
        },
        {
            "benchmark_name": "Valsartan SMARTS",
            "score": 0.9996856874322182,
            "optimized_molecules": [
                [
                    "COC1(NO)C(S)N2Nc3cccc(c3)-c3cc(P)c(cc3S2)CN1C=O",
                    0.9998817026667485
                ],
                [
                    "COC1(NO)C(S)N2Nc3cc(P)cc(c3)-c3ccc(cc3S2)CN1C=O",
                    0.9998817026667485
                ],
                [
                    "Cc1cc(CN(C)C=O)ccc1-c1cc2cc(c1PO)C21OC1=N",
                    0.9996452206816692
                ],
                [
                    "Cc1cc(-c2cc3cc(c2PO)C32OC2=N)ccc1CN(C)C=O",
                    0.9996452206816692
                ],
                [
                    "O=C1NC2(CF)OCN(NO)c3ccc4c(c3)PC(c3ccc-4cc3)N12",
                    0.9996382224851377
                ],
                [
                    "O=C1N2c3cccc4c3PC(c3ccc-4cc3)N1C2(CF)OCNNO",
                    0.9996382224851377
                ],
                [
                    "Cc1ccc(P)c(-c2cc3c(CN(C)C=O)c(c2)C32OC2=N)c1O",
                    0.99962575517689
                ],
                [
                    "Cc1cc(O)c(P)c(-c2cc3c(CN(C)C=O)c(c2)C32OC2=N)c1",
                    0.99962575517689
                ],
                [
                    "Cc1c(P)ccc(-c2cc3c(CN(C)C=O)c(c2)C32OC2=N)c1O",
                    0.99962575517689
                ],
                [
                    "Cc1c(O)ccc(-c2cc3c(CN(C)C=O)c(c2)C32OC2=N)c1P",
                    0.99962575517689
                ],
                [
                    "Cc1cc(-c2cc3c(CN(C)C=O)c(c2)C32OC2=N)c(P)cc1O",
                    0.9996257551768899
                ],
                [
                    "Cc1cc(-c2cc3c(CN(C)C=O)c(c2)C32OC2=N)c(O)cc1P",
                    0.9996257551768899
                ],
                [
                    "Cc1cc(CN(C)C=O)ccc1-c1c(O)c2cc(c1P)C21OC1=N",
                    0.9994881382012863
                ],
                [
                    "Cc1cc(-c2c(O)c3cc(c2P)C32OC2=N)ccc1CN(C)C=O",
                    0.9994881382012861
                ],
                [
                    "CC12NC(=O)N1Cc1ccc(cc1S)-c1ccc(cc1P)N(O)NCO2",
                    0.9994667644199159
                ],
                [
                    "CC12NC(=O)N1Cc1ccc(cc1S)-c1ccc(c(P)c1)N(O)NCO2",
                    0.9994667644199159
                ],
                [
                    "CC12NC(=O)N1Cc1ccc(cc1S)-c1ccc(P)cc1N(NO)CO2",
                    0.9994667644199159
                ],
                [
                    "CC12NC(=O)N1Cc1ccc(cc1S)-c1cc(ccc1P)N(O)NCO2",
                    0.9994667644199159
                ],
                [
                    "CC12NC(=O)N1Cc1ccc(cc1S)-c1cc(P)cc(c1)N(O)NCO2",
                    0.9994667644199159
                ],
                [
                    "CC12NC(=O)N1Cc1ccc(cc1S)-c1c(P)cccc1N(O)NCO2",
                    0.9994667644199159
                ],
                [
                    "CC12NC(=O)N1Cc1ccc(cc1S)-c1c(P)cccc1N(NO)CO2",
                    0.9994667644199159
                ],
                [
                    "CC12NC(=O)N1Cc1ccc(cc1P)-c1ccc(S)cc1N(NO)CO2",
                    0.9994667644199159
                ],
                [
                    "CC12NC(=O)N1Cc1ccc(cc1P)-c1cc(S)ccc1N(NO)CO2",
                    0.9994667644199159
                ],
                [
                    "CC12NC(=O)N1Cc1ccc(c(S)c1P)-c1ccccc1N(O)NCO2",
                    0.9994667644199159
                ],
                [
                    "CC12NC(=O)N1Cc1ccc(c(S)c1P)-c1ccccc1N(NO)CO2",
                    0.9994667644199159
                ],
                [
                    "CC12NC(=O)N1Cc1ccc(c(S)c1)-c1cccc(c1P)N(O)NCO2",
                    0.9994667644199159
                ],
                [
                    "CC12NC(=O)N1Cc1ccc(c(S)c1)-c1cccc(c1P)N(NO)CO2",
                    0.9994667644199159
                ],
                [
                    "CC12NC(=O)N1Cc1ccc(c(S)c1)-c1cccc(P)c1N(O)NCO2",
                    0.9994667644199159
                ],
                [
                    "CC12NC(=O)N1Cc1ccc(c(S)c1)-c1cccc(P)c1N(NO)CO2",
                    0.9994667644199159
                ],
                [
                    "CC12NC(=O)N1Cc1ccc(c(S)c1)-c1ccc(cc1P)N(O)NCO2",
                    0.9994667644199159
                ],
                [
                    "CC12NC(=O)N1Cc1ccc(c(S)c1)-c1ccc(c(P)c1)N(O)NCO2",
                    0.9994667644199159
                ],
                [
                    "CC12NC(=O)N1Cc1ccc(c(S)c1)-c1ccc(c(P)c1)N(NO)CO2",
                    0.9994667644199159
                ],
                [
                    "CC12NC(=O)N1Cc1ccc(c(S)c1)-c1ccc(P)cc1N(NO)CO2",
                    0.9994667644199159
                ],
                [
                    "CC12NC(=O)N1Cc1ccc(c(S)c1)-c1cc(P)ccc1N(NO)CO2",
                    0.9994667644199159
                ],
                [
                    "CC12NC(=O)N1Cc1ccc(c(S)c1)-c1cc(P)cc(c1)N(O)NCO2",
                    0.9994667644199159
                ],
                [
                    "CC12NC(=O)N1Cc1ccc(c(S)c1)-c1c(P)cccc1N(O)NCO2",
                    0.9994667644199159
                ],
                [
                    "CC12NC(=O)N1Cc1ccc(c(S)c1)-c1c(P)cccc1N(NO)CO2",
                    0.9994667644199159
                ],
                [
                    "CC12NC(=O)N1Cc1ccc(c(P)c1S)-c1ccccc1N(NO)CO2",
                    0.9994667644199159
                ],
                [
                    "CC12NC(=O)N1Cc1ccc(c(P)c1S)-c1cccc(c1)N(O)NCO2",
                    0.9994667644199159
                ],
                [
                    "CC12NC(=O)N1Cc1ccc(c(P)c1)-c1ccc(S)cc1N(NO)CO2",
                    0.9994667644199159
                ],
                [
                    "CC12NC(=O)N1Cc1ccc(c(P)c1)-c1cc(S)ccc1N(O)NCO2",
                    0.9994667644199159
                ],
                [
                    "CC12NC(=O)N1Cc1ccc(c(P)c1)-c1cc(S)ccc1N(NO)CO2",
                    0.9994667644199159
                ],
                [
                    "CC12NC(=O)N1Cc1ccc(-c3ccccc3S)c(c1P)N(NO)CO2",
                    0.9994667644199159
                ],
                [
                    "CC12NC(=O)N1Cc1ccc(-c3ccccc3P)c(c1S)N(NO)CO2",
                    0.9994667644199159
                ],
                [
                    "CC12NC(=O)N1Cc1ccc(-c3ccccc3P)c(S)c1N(O)NCO2",
                    0.9994667644199159
                ],
                [
                    "CC12NC(=O)N1Cc1ccc(-c3ccccc3P)c(S)c1N(NO)CO2",
                    0.9994667644199159
                ],
                [
                    "CC12NC(=O)N1Cc1ccc(-c3cccc(S)c3P)cc1N(O)NCO2",
                    0.9994667644199159
                ],
                [
                    "CC12NC(=O)N1Cc1ccc(-c3cccc(S)c3P)cc1N(NO)CO2",
                    0.9994667644199159
                ],
                [
                    "CC12NC(=O)N1Cc1ccc(-c3cccc(S)c3P)c(c1)N(O)NCO2",
                    0.9994667644199159
                ],
                [
                    "CC12NC(=O)N1Cc1ccc(-c3cccc(P)c3)c(c1S)N(NO)CO2",
                    0.9994667644199159
                ],
                [
                    "CC12NC(=O)N1Cc1ccc(-c3cccc(P)c3)c(S)c1N(O)NCO2",
                    0.9994667644199159
                ],
                [
                    "CC12NC(=O)N1Cc1ccc(-c3cccc(P)c3)c(S)c1N(NO)CO2",
                    0.9994667644199159
                ],
                [
                    "CC12NC(=O)N1Cc1ccc(-c3ccc(S)cc3P)c(c1)N(NO)CO2",
                    0.9994667644199159
                ],
                [
                    "CC12NC(=O)N1Cc1ccc(-c3ccc(S)c(P)c3)cc1N(O)NCO2",
                    0.9994667644199159
                ],
                [
                    "CC12NC(=O)N1Cc1ccc(-c3ccc(S)c(P)c3)cc1N(NO)CO2",
                    0.9994667644199159
                ],
                [
                    "CC12NC(=O)N1Cc1ccc(-c3ccc(S)c(P)c3)c(c1)N(O)NCO2",
                    0.9994667644199159
                ],
                [
                    "CC12NC(=O)N1Cc1ccc(-c3ccc(S)c(P)c3)c(c1)N(NO)CO2",
                    0.9994667644199159
                ],
                [
                    "CC12NC(=O)N1Cc1ccc(-c3ccc(P)c(S)c3)c(c1)N(O)NCO2",
                    0.9994667644199159
                ],
                [
                    "CC12NC(=O)N1Cc1ccc(-c3cc(S)ccc3P)c(c1)N(O)NCO2",
                    0.9994667644199159
                ],
                [
                    "CC12NC(=O)N1Cc1ccc(-c3cc(S)ccc3P)c(c1)N(NO)CO2",
                    0.9994667644199159
                ],
                [
                    "CC12NC(=O)N1Cc1ccc(-c3cc(P)ccc3S)cc1N(NO)CO2",
                    0.9994667644199159
                ],
                [
                    "CC12NC(=O)N1Cc1ccc(-c3cc(P)ccc3S)c(c1)N(O)NCO2",
                    0.9994667644199159
                ],
                [
                    "CC12NC(=O)N1Cc1cc(c(-c3ccccc3S)cc1P)N(O)NCO2",
                    0.9994667644199159
                ],
                [
                    "CC12NC(=O)N1Cc1cc(c(-c3ccccc3P)cc1S)N(O)NCO2",
                    0.9994667644199159
                ],
                [
                    "CC12NC(=O)N1Cc1cc(c(-c3cccc(S)c3)cc1P)N(O)NCO2",
                    0.9994667644199159
                ],
                [
                    "CC12NC(=O)N1Cc1cc(c(-c3cccc(S)c3)cc1P)N(NO)CO2",
                    0.9994667644199159
                ],
                [
                    "CC12NC(=O)N1Cc1cc(c(-c3cccc(P)c3)cc1S)N(O)NCO2",
                    0.9994667644199159
                ],
                [
                    "CC12NC(=O)N1Cc1cc(S)c(cc1P)-c1ccccc1N(NO)CO2",
                    0.9994667644199159
                ],
                [
                    "CC12NC(=O)N1Cc1cc(S)c(-c3ccccc3P)c(c1)N(NO)CO2",
                    0.9994667644199159
                ],
                [
                    "CC12NC(=O)N1Cc1cc(S)c(-c3cccc(P)c3)cc1N(NO)CO2",
                    0.9994667644199159
                ],
                [
                    "CC12NC(=O)N1Cc1cc(S)c(-c3cccc(P)c3)c(c1)N(O)NCO2",
                    0.9994667644199159
                ],
                [
                    "CC12NC(=O)N1Cc1cc(S)c(-c3cccc(P)c3)c(c1)N(NO)CO2",
                    0.9994667644199159
                ],
                [
                    "CC12NC(=O)N1Cc1cc(P)c(cc1S)-c1cccc(c1)N(O)NCO2",
                    0.9994667644199159
                ],
                [
                    "CC12NC(=O)N1Cc1cc(P)c(-c3cccc(S)c3)cc1N(O)NCO2",
                    0.9994667644199159
                ],
                [
                    "CC12NC(=O)N1Cc1cc(P)c(-c3cccc(S)c3)c(c1)N(O)NCO2",
                    0.9994667644199159
                ],
                [
                    "CC12NC(=O)N1Cc1c(S)cc(-c3ccccc3P)cc1N(O)NCO2",
                    0.9994667644199159
                ],
                [
                    "CC12NC(=O)N1Cc1c(S)cc(-c3cccc(P)c3)cc1N(NO)CO2",
                    0.9994667644199159
                ],
                [
                    "CC12NC(=O)N1Cc1c(P)cc(-c3cccc(S)c3)cc1N(O)NCO2",
                    0.9994667644199159
                ],
                [
                    "CC1(OCNNO)N2Cc3ccc(c(S)c3)-c3c(P)cccc3N1C2=O",
                    0.9994667644199159
                ],
                [
                    "CC1(OCNNO)N2Cc3ccc(c(P)c3)-c3ccc(S)c(c3)N1C2=O",
                    0.9994667644199159
                ],
                [
                    "CC1(OCNNO)N2Cc3cc(S)c(cc3P)-c3cccc(c3)N1C2=O",
                    0.9994667644199159
                ],
                [
                    "CC1(OCNNO)N2Cc3cc(P)c(cc3S)-c3cccc(c3)N1C2=O",
                    0.9994667644199159
                ],
                [
                    "CC12NC(=O)N1Cc1ccc(-c3cc(P)ccc3S)c(c1)N(NO)CO2",
                    0.9994667644199158
                ],
                [
                    "CC12NC(=O)N1Cc1cc(P)c(-c3ccccc3S)c(c1)N(NO)CO2",
                    0.9994667644199158
                ],
                [
                    "CC12NC(=O)N1Cc1cc(P)c(-c3cccc(S)c3)c(c1)N(NO)CO2",
                    0.9994667644199158
                ],
                [
                    "CC1(OCNNO)N2Cc3ccc(cc3S)-c3ccc(P)c(c3)N1C2=O",
                    0.9994667644199158
                ],
                [
                    "CC1(OCNNO)N2Cc3ccc(cc3S)-c3cc(ccc3P)N1C2=O",
                    0.9994667644199158
                ],
                [
                    "CC1(OCNNO)N2Cc3ccc(cc3S)-c3cc(P)cc(c3)N1C2=O",
                    0.9994667644199158
                ],
                [
                    "CC1(OCNNO)N2Cc3ccc(cc3S)-c3c(P)cccc3N1C2=O",
                    0.9994667644199158
                ],
                [
                    "CC1(OCNNO)N2Cc3ccc(cc3P)-c3cc(ccc3S)N1C2=O",
                    0.9994667644199158
                ],
                [
                    "CC1(OCNNO)N2Cc3ccc(c(S)c3)-c3cccc(c3P)N1C2=O",
                    0.9994667644199158
                ],
                [
                    "CC1(OCNNO)N2Cc3ccc(c(S)c3)-c3cc(P)cc(c3)N1C2=O",
                    0.9994667644199158
                ],
                [
                    "CC1(OCNNO)N2Cc3ccc(c(P)c3)-c3cc(ccc3S)N1C2=O",
                    0.9994667644199158
                ],
                [
                    "CC1(OCNNO)N2Cc3ccc(-c4ccccc4P)c(S)c3N1C2=O",
                    0.9994667644199158
                ],
                [
                    "CC1(OCNNO)N2Cc3ccc(-c4cccc(S)c4P)cc3N1C2=O",
                    0.9994667644199158
                ],
                [
                    "CC1(OCNNO)N2Cc3ccc(-c4cccc(P)c4S)cc3N1C2=O",
                    0.9994667644199158
                ],
                [
                    "CC1(OCNNO)N2Cc3ccc(-c4cccc(P)c4)c(S)c3N1C2=O",
                    0.9994667644199158
                ],
                [
                    "CC1(OCNNO)N2Cc3ccc(-c4ccc(P)c(S)c4)cc3N1C2=O",
                    0.9994667644199158
                ],
                [
                    "CC1(OCNNO)N2Cc3ccc(-c4cc(S)ccc4P)cc3N1C2=O",
                    0.9994667644199158
                ],
                [
                    "CC1(OCNNO)N2Cc3c(S)cc(-c4ccccc4P)cc3N1C2=O",
                    0.9994667644199158
                ]
            ],
            "execution_time": 11.35499882698059,
            "number_scoring_function_calls": 1000,
            "metadata": {
                "top_1": 0.9998817026667485,
                "top_10": 0.9996833312374671,
                "top_100": 0.9994920283924393,
                "internal_similarity_max": 0.9272727272727272,
                "internal_similarity_mean": 0.3710059570730211,
                "internal_similarity_histogram_density": [
                    [
                        0.168,
                        2.094,
                        2.0019999999999993,
                        1.3740000000000003,
                        1.4420000000000004,
                        1.5859999999999985,
                        0.9420000000000002,
                        0.3360000000000001,
                        0.05400000000000001,
                        0.0020000000000000005
                    ]
                ],
                "internal_similarity_histogram_bins": [
                    [
                        0.0,
                        0.1,
                        0.2,
                        0.30000000000000004,
                        0.4,
                        0.5,
                        0.6000000000000001,
                        0.7000000000000001,
                        0.8,
                        0.9,
                        1.0
                    ]
                ]
            }
        },
        {
            "benchmark_name": "Scaffold Hop",
            "score": 0.9992111012217809,
            "optimized_molecules": [
                [
                    "CCOc1cc2ncnc(Nc3cc4c(c(=CBr)c3)=NCS4)c2cc1OCC(Cl)CC",
                    0.9992111012217817
                ],
                [
                    "CCOc1cc2ncnc(Nc3cc4c(c(=C(Cl)Cl)c3)=NCS4)c2cc1OCC(Cl)CC",
                    0.9992111012217817
                ],
                [
                    "CCOc1cc2ncnc(Nc3cc4c(c(=C(C)C)c3)=NCS4)c2cc1OCC(Cl)C(C)Cl",
                    0.9992111012217817
                ],
                [
                    "CCCOc1cc2ncnc(Nc3cc4c(c(=CCl)c3)=NCS4)c2cc1OCC(Cl)CC",
                    0.9992111012217817
                ],
                [
                    "CCCCOc1cc2c(Nc3cc4c(c(=CCl)c3)=NCS4)ncnc2cc1OC#CCCl",
                    0.9992111012217817
                ],
                [
                    "CCCCOc1cc2c(Nc3cc4c(c(=C(Br)CCC)c3)=NCS4)ncnc2cc1OC",
                    0.9992111012217817
                ],
                [
                    "CCCC=c1cc(Nc2ncnc3cc(OC)c(OC(Cl)CCC)cc23)cc2c1=NCS2",
                    0.9992111012217817
                ],
                [
                    "CCCC(Cl)Oc1cc2c(Nc3cc4c(c(=C(C)Cl)c3)=NCS4)ncnc2cc1OCC",
                    0.9992111012217817
                ],
                [
                    "CCCC(Cl)=c1cc(Nc2ncnc3cc(OC)c(OC(Cl)CCC)cc23)cc2c1=NCS2",
                    0.9992111012217817
                ],
                [
                    "CCCC(Br)Oc1cc2c(Nc3cc4c(c(=CCl)c3)=NCS4)ncnc2cc1OC(C)Br",
                    0.9992111012217817
                ],
                [
                    "CCCC(Br)Oc1cc2c(Nc3cc4c(c(=CCCl)c3)=NCS4)ncnc2cc1OCBr",
                    0.9992111012217817
                ],
                [
                    "CCCC(Br)Oc1cc2c(Nc3cc4c(c(=CCCl)c3)=NCS4)ncnc2cc1OC(Br)Br",
                    0.9992111012217817
                ],
                [
                    "CCCC(Br)Oc1cc2c(Nc3cc4c(c(=CBr)c3)=NCS4)ncnc2cc1OCBr",
                    0.9992111012217817
                ],
                [
                    "CCC=c1cc(Nc2ncnc3cc(OC)c(OC(Cl)CCC)cc23)cc2c1=NCS2",
                    0.9992111012217817
                ],
                [
                    "CCC(Cl)COc1cc2c(Nc3cc4c(c(=CCl)c3)=NCS4)ncnc2cc1OC=CCl",
                    0.9992111012217817
                ],
                [
                    "CCC(Cl)COc1cc2c(Nc3cc4c(c(=CCCl)c3)=NCS4)ncnc2cc1OC",
                    0.9992111012217817
                ],
                [
                    "CCC(Cl)COc1cc2c(Nc3cc4c(c(=CCBr)c3)=NCS4)ncnc2cc1OC#CCCl",
                    0.9992111012217817
                ],
                [
                    "CCC(Cl)COc1cc2c(Nc3cc4c(c(=CBr)c3)=NCS4)ncnc2cc1OC#CCl",
                    0.9992111012217817
                ],
                [
                    "CCC(Cl)COc1cc2c(Nc3cc4c(c(=C(C)Cl)c3)=NCS4)ncnc2cc1OC#CC(C)Br",
                    0.9992111012217817
                ],
                [
                    "CCC(Cl)C(Cl)Oc1cc2c(Nc3cc4c(c(=C(Cl)Br)c3)=NCS4)ncnc2cc1OC#CCCl",
                    0.9992111012217817
                ],
                [
                    "CCC(Cl)C(Br)Oc1cc2c(Nc3cc4c(c(=CBr)c3)=NCS4)ncnc2cc1OC(C)=CCCl",
                    0.9992111012217817
                ],
                [
                    "CCC(Cl)C(Br)Oc1cc2c(Nc3cc4c(c(=C(Cl)Cl)c3)=NCS4)ncnc2cc1OCCl",
                    0.9992111012217817
                ],
                [
                    "CCC(Br)=c1cc(Nc2ncnc3cc(OC#CBr)c(OCC(Cl)CC)cc23)cc2c1=NCS2",
                    0.9992111012217817
                ],
                [
                    "CC=c1cc(Nc2ncnc3cc(OCBr)c(OC(Cl)CCC)cc23)cc2c1=NCS2",
                    0.9992111012217817
                ],
                [
                    "CC=c1cc(Nc2ncnc3cc(OC=CCl)c(OCC(Br)CC)cc23)cc2c1=NCS2",
                    0.9992111012217817
                ],
                [
                    "CC=c1cc(Nc2ncnc3cc(OC)c(OCC(Cl)C(C)Br)cc23)cc2c1=NCS2",
                    0.9992111012217817
                ],
                [
                    "CC=c1cc(Nc2ncnc3cc(OC(Cl)CBr)c(OC(Cl)C(Br)CC)cc23)cc2c1=NCS2",
                    0.9992111012217817
                ],
                [
                    "CC=c1cc(Nc2ncnc3cc(OC#CCBr)c(OC(Br)C(Cl)C(C)Br)cc23)cc2c1=NCS2",
                    0.9992111012217817
                ],
                [
                    "CC=c1cc(Nc2ncnc3cc(OC#CC(Cl)Br)c(OCCCC)cc23)cc2c1=NCS2",
                    0.9992111012217817
                ],
                [
                    "CC=c1cc(Nc2ncnc3cc(OC#CC(C)(Cl)Br)c(OCC(Cl)CC)cc23)cc2c1=NCS2",
                    0.9992111012217817
                ],
                [
                    "CC=c1cc(Nc2ncnc3cc(OC#CBr)c(OCC(Cl)CC)cc23)cc2c1=NCS2",
                    0.9992111012217817
                ],
                [
                    "CC=COc1cc2ncnc(Nc3cc4c(c(=C(C)Cl)c3)=NCS4)c2cc1OCC(Br)C(C)Br",
                    0.9992111012217817
                ],
                [
                    "CC=COc1cc2ncnc(Nc3cc4c(c(=C(C)C)c3)=NCS4)c2cc1OCCCC",
                    0.9992111012217817
                ],
                [
                    "CC=C(Cl)Oc1cc2ncnc(Nc3cc4c(c(=C(Br)CCl)c3)=NCS4)c2cc1OCCCC",
                    0.9992111012217817
                ],
                [
                    "CC(Cl)CC(Cl)Oc1cc2c(Nc3cc4c(c(=CCl)c3)=NCS4)ncnc2cc1OC#CBr",
                    0.9992111012217817
                ],
                [
                    "CC(Cl)C(Cl)COc1cc2c(Nc3cc4c(c(=CBr)c3)=NCS4)ncnc2cc1OCCCCl",
                    0.9992111012217817
                ],
                [
                    "CC(Cl)C(Cl)C(Cl)Oc1cc2c(Nc3cc4c(c(=CCBr)c3)=NCS4)ncnc2cc1OC#CCCl",
                    0.9992111012217817
                ],
                [
                    "CC(Cl)C(Br)C(Cl)Oc1cc2c(Nc3cc4c(c(=CCl)c3)=NCS4)ncnc2cc1OC=CBr",
                    0.9992111012217817
                ],
                [
                    "CC(C)C(Cl)C(Cl)Oc1cc2c(Nc3cc4c(c(=CCl)c3)=NCS4)ncnc2cc1OCBr",
                    0.9992111012217817
                ],
                [
                    "CC(Br)Oc1cc2ncnc(Nc3cc4c(c(=C(Cl)Br)c3)=NCS4)c2cc1OCC(Cl)C(C)Cl",
                    0.9992111012217817
                ],
                [
                    "CC(Br)CCOc1cc2c(Nc3cc4c(c(=CCl)c3)=NCS4)ncnc2cc1OC(C)Cl",
                    0.9992111012217817
                ],
                [
                    "CC(Br)CC(Cl)Oc1cc2c(Nc3cc4c(c(=CCl)c3)=NCS4)ncnc2cc1OCl",
                    0.9992111012217817
                ],
                [
                    "CC#COc1cc2ncnc(Nc3cc4c(c(=C(C)Cl)c3)=NCS4)c2cc1OCC(Cl)C(C)Br",
                    0.9992111012217817
                ],
                [
                    "C=c1cc(Nc2ncnc3cc(OCCl)c(OC(Br)C(Cl)CC)cc23)cc2c1=NCS2",
                    0.9992111012217817
                ],
                [
                    "C=c1cc(Nc2ncnc3cc(OCCBr)c(OC(Cl)C(Cl)C(C)Cl)cc23)cc2c1=NCS2",
                    0.9992111012217817
                ],
                [
                    "C=c1cc(Nc2ncnc3cc(OC=CC)c(OCC(Cl)CC)cc23)cc2c1=NCS2",
                    0.9992111012217817
                ],
                [
                    "C=c1cc(Nc2ncnc3cc(OC=CC)c(OCC(Cl)C(C)C)cc23)cc2c1=NCS2",
                    0.9992111012217817
                ],
                [
                    "C=c1cc(Nc2ncnc3cc(OC=CC(Cl)Br)c(OCCC(C)Br)cc23)cc2c1=NCS2",
                    0.9992111012217817
                ],
                [
                    "C=c1cc(Nc2ncnc3cc(OC=CC(Br)Br)c(OCCCC)cc23)cc2c1=NCS2",
                    0.9992111012217817
                ],
                [
                    "C=c1cc(Nc2ncnc3cc(OC=CC(Br)Br)c(OCCC(C)Br)cc23)cc2c1=NCS2",
                    0.9992111012217817
                ],
                [
                    "C=c1cc(Nc2ncnc3cc(OC=CC(Br)Br)c(OC(Br)CC(C)Br)cc23)cc2c1=NCS2",
                    0.9992111012217817
                ],
                [
                    "C=c1cc(Nc2ncnc3cc(OC=C=C(Br)Br)c(OCCC(C)Br)cc23)cc2c1=NCS2",
                    0.9992111012217817
                ],
                [
                    "C=c1cc(Nc2ncnc3cc(OC=C4CC4)c(OC(Br)C(Cl)C(C)C)cc23)cc2c1=NCS2",
                    0.9992111012217817
                ],
                [
                    "C=c1cc(Nc2ncnc3cc(OC=C(C)C)c(OC(Br)C(Cl)CC)cc23)cc2c1=NCS2",
                    0.9992111012217817
                ],
                [
                    "C=c1cc(Nc2ncnc3cc(OC)c(OC(Cl)C(C)C(C)C)cc23)cc2c1=NCS2",
                    0.9992111012217817
                ],
                [
                    "C=c1cc(Nc2ncnc3cc(OC(Cl)Br)c(OCC(C)C(C)C)cc23)cc2c1=NCS2",
                    0.9992111012217817
                ],
                [
                    "C=c1cc(Nc2ncnc3cc(OC(Cl)=CC)c(OC(Br)C(Cl)CC)cc23)cc2c1=NCS2",
                    0.9992111012217817
                ],
                [
                    "C=c1cc(Nc2ncnc3cc(OC(Cl)=CBr)c(OCC(Cl)CC)cc23)cc2c1=NCS2",
                    0.9992111012217817
                ],
                [
                    "C=c1cc(Nc2ncnc3cc(OC(Cl)=C(C)Br)c(OC(Br)C(Cl)C(C)C)cc23)cc2c1=NCS2",
                    0.9992111012217817
                ],
                [
                    "C=c1cc(Nc2ncnc3cc(OC(C)Cl)c(OCC(Cl)CC)cc23)cc2c1=NCS2",
                    0.9992111012217817
                ],
                [
                    "C=c1cc(Nc2ncnc3cc(OC(C)=CC)c(OC(Br)CCC)cc23)cc2c1=NCS2",
                    0.9992111012217817
                ],
                [
                    "C=c1cc(Nc2ncnc3cc(OC(C)=CC)c(OC(Br)CC(C)Cl)cc23)cc2c1=NCS2",
                    0.9992111012217817
                ],
                [
                    "C=c1cc(Nc2ncnc3cc(OC(Br)CBr)c(OC(Br)C(C)CC)cc23)cc2c1=NCS2",
                    0.9992111012217817
                ],
                [
                    "C=c1cc(Nc2ncnc3cc(OC(Br)Br)c(OCCCC)cc23)cc2c1=NCS2",
                    0.9992111012217817
                ],
                [
                    "C=c1cc(Nc2ncnc3cc(OC#CCl)c(OC(Cl)CC(C)Br)cc23)cc2c1=NCS2",
                    0.9992111012217817
                ],
                [
                    "C=c1cc(Nc2ncnc3cc(OC#CCCl)c(OC(Br)C(Cl)CC)cc23)cc2c1=NCS2",
                    0.9992111012217817
                ],
                [
                    "C=c1cc(Nc2ncnc3cc(OC#CCBr)c(OCCC(C)Br)cc23)cc2c1=NCS2",
                    0.9992111012217817
                ],
                [
                    "C=c1cc(Nc2ncnc3cc(OC#CC4(Br)C#C4)c(OCC(Cl)C(C)Br)cc23)cc2c1=NCS2",
                    0.9992111012217817
                ],
                [
                    "C=c1cc(Nc2ncnc3cc(OC#CC)c(OC(Br)C(Cl)C(C)Br)cc23)cc2c1=NCS2",
                    0.9992111012217817
                ],
                [
                    "C=c1cc(Nc2ncnc3cc(OC#CC(C)Cl)c(OCC(Cl)C(C)Br)cc23)cc2c1=NCS2",
                    0.9992111012217817
                ],
                [
                    "C=c1cc(Nc2ncnc3cc(OC#CC(C)(Cl)Br)c(OC(Br)CCC)cc23)cc2c1=NCS2",
                    0.9992111012217817
                ],
                [
                    "C=COc1cc2ncnc(Nc3cc4c(c(=CCl)c3)=NCS4)c2cc1OCCCC",
                    0.9992111012217817
                ],
                [
                    "C=COc1cc2ncnc(Nc3cc4c(c(=CC)c3)=NCS4)c2cc1OCCC(C)Cl",
                    0.9992111012217817
                ],
                [
                    "C=COc1cc2ncnc(Nc3cc4c(c(=CC(Cl)Br)c3)=NCS4)c2cc1OCCCC",
                    0.9992111012217817
                ],
                [
                    "C=COc1cc2ncnc(Nc3cc4c(c(=C)c3)=NCS4)c2cc1OC(Cl)C(Cl)C(C)C",
                    0.9992111012217817
                ],
                [
                    "C=COc1cc2ncnc(Nc3cc4c(c(=C)c3)=NCS4)c2cc1OC(Br)C(Cl)C(C)C",
                    0.9992111012217817
                ],
                [
                    "C=COc1cc2ncnc(Nc3cc4c(c(=C)c3)=NCS4)c2cc1OC(Br)C(C)C(C)Cl",
                    0.9992111012217817
                ],
                [
                    "C=COc1cc2ncnc(Nc3cc4c(c(=C(Cl)CBr)c3)=NCS4)c2cc1OCC(Br)CC",
                    0.9992111012217817
                ],
                [
                    "C=COc1cc2ncnc(Nc3cc4c(c(=C(Cl)Br)c3)=NCS4)c2cc1OC(Br)CCC",
                    0.9992111012217817
                ],
                [
                    "C=COc1cc2ncnc(Nc3cc4c(c(=C(C)Cl)c3)=NCS4)c2cc1OCCCC",
                    0.9992111012217817
                ],
                [
                    "C=COc1cc2ncnc(Nc3cc4c(c(=C(C)Cl)c3)=NCS4)c2cc1OC(Cl)C(Br)C(C)Cl",
                    0.9992111012217817
                ],
                [
                    "C=CC#COc1cc2ncnc(Nc3cc4c(c(=C)c3)=NCS4)c2cc1OC(Br)C(Cl)C(C)Br",
                    0.9992111012217817
                ],
                [
                    "C=C=COc1cc2ncnc(Nc3cc4c(c(=C)c3)=NCS4)c2cc1OC(Br)C(Cl)CC",
                    0.9992111012217817
                ],
                [
                    "C=C(Cl)Oc1cc2ncnc(Nc3cc4c(c(=CBr)c3)=NCS4)c2cc1OCC(Cl)CC",
                    0.9992111012217817
                ],
                [
                    "C=C(Cl)Oc1cc2ncnc(Nc3cc4c(c(=C)c3)=NCS4)c2cc1OCC(Br)C(C)Br",
                    0.9992111012217817
                ],
                [
                    "C=C(Cl)Oc1cc2ncnc(Nc3cc4c(c(=C)c3)=NCS4)c2cc1OC(Br)C(Cl)C(C)C",
                    0.9992111012217817
                ],
                [
                    "C=C(C)Oc1cc2ncnc(Nc3cc4c(c(=C)c3)=NCS4)c2cc1OC(Cl)C(Cl)C(C)Cl",
                    0.9992111012217817
                ],
                [
                    "C=C(C)Oc1cc2ncnc(Nc3cc4c(c(=C)c3)=NCS4)c2cc1OC(Br)CCC",
                    0.9992111012217817
                ],
                [
                    "C=C(Br)Oc1cc2ncnc(Nc3cc4c(c(=C)c3)=NCS4)c2cc1OCCCC",
                    0.9992111012217817
                ],
                [
                    "C=C(Br)Oc1cc2ncnc(Nc3cc4c(c(=C(C)Cl)c3)=NCS4)c2cc1OCC(Cl)CC",
                    0.9992111012217817
                ],
                [
                    "C#COc1cc2ncnc(Nc3cc4c(c(=CCl)c3)=NCS4)c2cc1OCC(Cl)CC",
                    0.9992111012217817
                ],
                [
                    "C#COc1cc2ncnc(Nc3cc4c(c(=CCC)c3)=NCS4)c2cc1OC(Cl)C(Cl)CC",
                    0.9992111012217817
                ],
                [
                    "C#COc1cc2ncnc(Nc3cc4c(c(=CC)c3)=NCS4)c2cc1OC(Cl)CC(C)Br",
                    0.9992111012217817
                ],
                [
                    "C#COc1cc2ncnc(Nc3cc4c(c(=CC)c3)=NCS4)c2cc1OC(Cl)C(Cl)C(C)Br",
                    0.9992111012217817
                ],
                [
                    "C#COc1cc2ncnc(Nc3cc4c(c(=CBr)c3)=NCS4)c2cc1OC(Br)CC(C)Br",
                    0.9992111012217817
                ],
                [
                    "C#COc1cc2ncnc(Nc3cc4c(c(=C)c3)=NCS4)c2cc1OC(Cl)CC(C)Br",
                    0.9992111012217817
                ],
                [
                    "C#COc1cc2ncnc(Nc3cc4c(c(=C)c3)=NCS4)c2cc1OC(Cl)C(Cl)C(C)Br",
                    0.9992111012217817
                ],
                [
                    "C#COc1cc2ncnc(Nc3cc4c(c(=C(Cl)CBr)c3)=NCS4)c2cc1OCC(Cl)CC",
                    0.9992111012217817
                ],
                [
                    "C#COc1cc2ncnc(Nc3cc4c(c(=C(C)Br)c3)=NCS4)c2cc1OCCCC",
                    0.9992111012217817
                ],
                [
                    "C#CC(Br)=c1cc(Nc2ncnc3cc(OCBr)c(OCCC(C)Cl)cc23)cc2c1=NCS2",
                    0.9992111012217817
                ]
            ],
            "execution_time": 59.59658932685852,
            "number_scoring_function_calls": 1000,
            "metadata": {
                "top_1": 0.9992111012217817,
                "top_10": 0.9992111012217817,
                "top_100": 0.9992111012217794,
                "internal_similarity_max": 0.8955223880597015,
                "internal_similarity_mean": 0.5323091819297218,
                "internal_similarity_histogram_density": [
                    [
                        0.1,
                        0.0,
                        0.0,
                        0.0020000000000000005,
                        3.488000000000001,
                        4.471999999999996,
                        1.6260000000000003,
                        0.25800000000000006,
                        0.05400000000000001,
                        0.0
                    ]
                ],
                "internal_similarity_histogram_bins": [
                    [
                        0.0,
                        0.1,
                        0.2,
                        0.30000000000000004,
                        0.4,
                        0.5,
                        0.6000000000000001,
                        0.7000000000000001,
                        0.8,
                        0.9,
                        1.0
                    ]
                ]
            }
        },
        {
            "benchmark_name": "Deco Hop",
            "score": 1.0,
            "optimized_molecules": [
                [
                    "FC12OCC1(CCBr)CC=COc1cc3nc#cc(Nc4ccc5ncsc5c4)c3cc12",
                    1.0
                ],
                [
                    "FC1(c2cc3c(Nc4ccc5ncsc5c4)ccnc3cc2OC(Cl)CBr)OCC12CC2",
                    1.0
                ],
                [
                    "FC1(c2cc3c(Nc4ccc5ncsc5c4)ccnc3cc2OC(Br)CBr)OCC12CC2",
                    1.0
                ],
                [
                    "FC1(c2cc3c(Nc4ccc5ncsc5c4)c#cnc3cc2OC#CBr)OCC12CC2",
                    1.0
                ],
                [
                    "FC(F)(c1cc2c(Nc3ccc4ncsc4c3)ccnc2cc1OCC(Cl)CBr)C1(CCC(Br)(Br)Br)CC=CC1",
                    1.0
                ],
                [
                    "FC(F)(c1cc2c(Nc3ccc4ncsc4c3)ccnc2cc1OCC(Cl)(Cl)CBr)C1(CCC(Br)Br)CC=CC1",
                    1.0
                ],
                [
                    "COc1cc2nc#cc(Nc3ccc4ncsc4c3)c2cc1C1(F)OCC1(CBr)CC(Cl)(Br)Br",
                    1.0
                ],
                [
                    "COc1cc2nc#cc(Nc3ccc4ncsc4c3)c2cc1C1(F)OCC1(C)CCl",
                    1.0
                ],
                [
                    "COc1cc2nc#cc(Nc3ccc4ncsc4c3)c2cc1C1(F)OCC1(C)CCCl",
                    1.0
                ],
                [
                    "COc1cc2nc#cc(Nc3ccc4ncsc4c3)c2cc1C1(F)OCC1(C)CCBr",
                    1.0
                ],
                [
                    "COc1cc2nc#cc(Nc3ccc4ncsc4c3)c2cc1C1(F)OCC1(C)CC(Br)Br",
                    1.0
                ],
                [
                    "COc1cc2nc#cc(Nc3ccc4ncsc4c3)c2cc1C1(F)OCC1(C)CBr",
                    1.0
                ],
                [
                    "COc1cc2nc#cc(Nc3ccc4ncsc4c3)c2cc1C1(F)OCC1(C)C",
                    1.0
                ],
                [
                    "CCOc1cc2nc#cc(Nc3ccc4ncsc4c3)c2cc1C1(F)OCC12CCC2",
                    1.0
                ],
                [
                    "CCOc1cc2nc#cc(Nc3ccc4ncsc4c3)c2cc1C1(F)OCC1(CC)CBr",
                    1.0
                ],
                [
                    "CCOc1cc2nc#cc(Nc3ccc4ncsc4c3)c2cc1C1(F)OCC1(C)CCl",
                    1.0
                ],
                [
                    "CCOc1cc2nc#cc(Nc3ccc4ncsc4c3)c2cc1C1(F)OCC1(C)CCCl",
                    1.0
                ],
                [
                    "CCOc1cc2nc#cc(Nc3ccc4ncsc4c3)c2cc1C1(F)OCC1(C)CC",
                    1.0
                ],
                [
                    "CCOc1cc2nc#cc(Nc3ccc4ncsc4c3)c2cc1C1(F)OCC1(C)C",
                    1.0
                ],
                [
                    "CCCOc1cc2nccc(Nc3ccc4ncsc4c3)c2cc1C(F)(F)C1(CCCBr)CC=CC1",
                    1.0
                ],
                [
                    "CCCOc1cc2nccc(Nc3ccc4ncsc4c3)c2cc1C(F)(F)C1(CCC(Br)Br)CC=CC1",
                    1.0
                ],
                [
                    "CCCOc1cc2nccc(Nc3ccc4ncsc4c3)c2cc1C(F)(F)C(C)(CC)CCCBr",
                    1.0
                ],
                [
                    "CCCC12CC=COc3cc4nc#cc(Nc5ccc6ncsc6c5)c4cc3C1(F)OC2",
                    1.0
                ],
                [
                    "CCCC1(CBr)COC1(F)c1cc2c(Nc3ccc4ncsc4c3)c#cnc2cc1OC",
                    1.0
                ],
                [
                    "CCCC1(C)COC1(F)c1cc2c(Nc3ccc4ncsc4c3)c#cnc2cc1OCC",
                    1.0
                ],
                [
                    "CCCC1(C)COC1(F)c1cc2c(Nc3ccc4ncsc4c3)c#cnc2cc1OC=CCl",
                    1.0
                ],
                [
                    "CCCC(C)(C)C(F)(F)c1cc2c(Nc3ccc4ncsc4c3)ccnc2cc1OCC(C)C(Br)Br",
                    1.0
                ],
                [
                    "CCC12CC#COc3cc4nc#cc(Nc5ccc6ncsc6c5)c4cc3C1(F)OC2",
                    1.0
                ],
                [
                    "CCC1(CCl)COC1(F)c1cc2c(Nc3ccc4ncsc4c3)c#cnc2cc1OC(C)Cl",
                    1.0
                ],
                [
                    "CCC1(CC)COC1(F)c1cc2c(Nc3ccc4ncsc4c3)ccnc2cc1OC(C)(Cl)CCl",
                    1.0
                ],
                [
                    "CCC1(CBr)COC1(F)c1cc2c(Nc3ccc4ncsc4c3)ccnc2cc1OC(Cl)CBr",
                    1.0
                ],
                [
                    "CCC1(CBr)COC1(F)c1cc2c(Nc3ccc4ncsc4c3)c#cnc2cc1OCCl",
                    1.0
                ],
                [
                    "CCC1(CBr)COC1(F)c1cc2c(Nc3ccc4ncsc4c3)c#cnc2cc1OC",
                    1.0
                ],
                [
                    "CCC1(C)COC1(F)c1cc2c(Nc3ccc4ncsc4c3)ccnc2cc1OCCBr",
                    1.0
                ],
                [
                    "CCC1(C)COC1(F)c1cc2c(Nc3ccc4ncsc4c3)ccnc2cc1OC(Cl)CBr",
                    1.0
                ],
                [
                    "CCC1(C)COC1(F)c1cc2c(Nc3ccc4ncsc4c3)ccnc2cc1OC(Cl)C(Br)Br",
                    1.0
                ],
                [
                    "CCC1(C)COC1(F)c1cc2c(Nc3ccc4ncsc4c3)ccnc2cc1OC(C)Cl",
                    1.0
                ],
                [
                    "CCC1(C)COC1(F)c1cc2c(Nc3ccc4ncsc4c3)ccnc2cc1OC(C)(Cl)CCl",
                    1.0
                ],
                [
                    "CCC1(C)COC1(F)c1cc2c(Nc3ccc4ncsc4c3)ccnc2cc1OC(C)(Cl)CBr",
                    1.0
                ],
                [
                    "CCC1(C)COC1(F)c1cc2c(Nc3ccc4ncsc4c3)ccnc2cc1OC",
                    1.0
                ],
                [
                    "CCC1(C)COC1(F)c1cc2c(Nc3ccc4ncsc4c3)c#cnc2cc1OCCl",
                    1.0
                ],
                [
                    "CCC1(C)COC1(F)c1cc2c(Nc3ccc4ncsc4c3)c#cnc2cc1OCCCl",
                    1.0
                ],
                [
                    "CCC1(C)COC1(F)c1cc2c(Nc3ccc4ncsc4c3)c#cnc2cc1OCCBr",
                    1.0
                ],
                [
                    "CCC1(C)COC1(F)c1cc2c(Nc3ccc4ncsc4c3)c#cnc2cc1OCBr",
                    1.0
                ],
                [
                    "CCC1(C)COC1(F)c1cc2c(Nc3ccc4ncsc4c3)c#cnc2cc1OC(Cl)CBr",
                    1.0
                ],
                [
                    "CCC1(C)COC1(F)c1cc2c(Nc3ccc4ncsc4c3)c#cnc2cc1OC(C)Cl",
                    1.0
                ],
                [
                    "CCC1(C)COC1(F)c1cc2c(Nc3ccc4ncsc4c3)c#cnc2cc1OC",
                    1.0
                ],
                [
                    "CCC(CCl)(CCCBr)C(F)(F)c1cc2c(Nc3ccc4ncsc4c3)ccnc2cc1OCC(C)(Cl)Cl",
                    1.0
                ],
                [
                    "CCC(C)(CCCBr)C(F)(F)c1cc2c(Nc3ccc4ncsc4c3)ccnc2cc1OCC(C)(Cl)Cl",
                    1.0
                ],
                [
                    "CCC(C)(CCC(Br)Br)C(F)(F)c1cc2c(Nc3ccc4ncsc4c3)ccnc2cc1OCC(Cl)(Cl)CBr",
                    1.0
                ],
                [
                    "CCC(C)(CCC(Br)Br)C(F)(F)c1cc2c(Nc3ccc4ncsc4c3)ccnc2cc1OCC(C)(Cl)Cl",
                    1.0
                ],
                [
                    "CCC(C)(CCC(Br)(Br)Br)C(F)(F)c1cc2c(Nc3ccc4ncsc4c3)ccnc2cc1OCC(Cl)CBr",
                    1.0
                ],
                [
                    "CCC(C)(CC(Cl)C(Br)Br)C(F)(F)c1cc2c(Nc3ccc4ncsc4c3)ccnc2cc1OCC(Cl)(Cl)CBr",
                    1.0
                ],
                [
                    "CCC(C)(C)C(F)(F)c1cc2c(Nc3ccc4ncsc4c3)ccnc2cc1OCC(C)C(Br)Br",
                    1.0
                ],
                [
                    "CCC(C)(C)C(F)(F)c1cc2c(Nc3ccc4ncsc4c3)ccnc2cc1OCC(C)(Cl)C(Br)Br",
                    1.0
                ],
                [
                    "CC=CCC(C)(CCCBr)C(F)(F)c1cc2c(Nc3ccc4ncsc4c3)ccnc2cc1OCCC",
                    1.0
                ],
                [
                    "CC=CCC(C)(CCCBr)C(F)(F)c1cc2c(Nc3ccc4ncsc4c3)ccnc2cc1OC(Cl)C(C)Cl",
                    1.0
                ],
                [
                    "CC=CCC(C)(CCC(Br)Br)C(F)(F)c1cc2c(Nc3ccc4ncsc4c3)ccnc2cc1OCCC",
                    1.0
                ],
                [
                    "CC=CCC(C)(CCC(Br)Br)C(F)(F)c1cc2c(Nc3ccc4ncsc4c3)ccnc2cc1OC(Cl)C(C)Cl",
                    1.0
                ],
                [
                    "CC=C(C)CC(C)(CCC(Br)Br)C(F)(F)c1cc2c(Nc3ccc4ncsc4c3)ccnc2cc1OC(Cl)C(C)Cl",
                    1.0
                ],
                [
                    "CC12CCCOc3cc4nccc(Nc5ccc6ncsc6c5)c4cc3C1(F)OC2",
                    1.0
                ],
                [
                    "CC1(CCl)COC1(F)c1cc2c(Nc3ccc4ncsc4c3)ccnc2cc1OCCBr",
                    1.0
                ],
                [
                    "CC1(CCl)COC1(F)c1cc2c(Nc3ccc4ncsc4c3)c#cnc2cc1OCCBr",
                    1.0
                ],
                [
                    "CC1(CCl)COC1(F)c1cc2c(Nc3ccc4ncsc4c3)c#cnc2cc1OC=CBr",
                    1.0
                ],
                [
                    "CC1(CCl)COC1(F)c1cc2c(Nc3ccc4ncsc4c3)c#cnc2cc1OC(Cl)CBr",
                    1.0
                ],
                [
                    "CC1(CCCl)COC1(F)c1cc2c(Nc3ccc4ncsc4c3)c#cnc2cc1OCCl",
                    1.0
                ],
                [
                    "CC1(CBr)COC1(F)c1cc2c(Nc3ccc4ncsc4c3)ccnc2cc1OC(Cl)CBr",
                    1.0
                ],
                [
                    "CC1(CBr)COC1(F)c1cc2c(Nc3ccc4ncsc4c3)c#cnc2cc1OCBr",
                    1.0
                ],
                [
                    "CC1(C)COC1(F)c1cc2c(Nc3ccc4ncsc4c3)ccnc2cc1OCCBr",
                    1.0
                ],
                [
                    "CC1(C)COC1(F)c1cc2c(Nc3ccc4ncsc4c3)ccnc2cc1OC(Cl)CBr",
                    1.0
                ],
                [
                    "CC1(C)COC1(F)c1cc2c(Nc3ccc4ncsc4c3)c#cnc2cc1OCCBr",
                    1.0
                ],
                [
                    "CC1(C)COC1(F)c1cc2c(Nc3ccc4ncsc4c3)c#cnc2cc1OCBr",
                    1.0
                ],
                [
                    "CC1(C)COC1(F)c1cc2c(Nc3ccc4ncsc4c3)c#cnc2cc1OC(Cl)CBr",
                    1.0
                ],
                [
                    "CC1(C)COC1(F)c1cc2c(Nc3ccc4ncsc4c3)c#cnc2cc1OC#CBr",
                    1.0
                ],
                [
                    "CC(Cl)Oc1cc2nccc(Nc3ccc4ncsc4c3)c2cc1C1(F)OCC1(C)C",
                    1.0
                ],
                [
                    "CC(Cl)Oc1cc2nc#cc(Nc3ccc4ncsc4c3)c2cc1C1(F)OCC12CCC2",
                    1.0
                ],
                [
                    "CC(Cl)Oc1cc2nc#cc(Nc3ccc4ncsc4c3)c2cc1C1(F)OCC1(C)C",
                    1.0
                ],
                [
                    "CC(Cl)COc1cc2nccc(Nc3ccc4ncsc4c3)c2cc1C(F)(F)C1(CCC(Br)Br)CC=CC1",
                    1.0
                ],
                [
                    "CC(Cl)COc1cc2nccc(Nc3ccc4ncsc4c3)c2cc1C(F)(F)C1(CCC(Br)(Br)Br)CC=CC1",
                    1.0
                ],
                [
                    "CC(Cl)COc1cc2nccc(Nc3ccc4ncsc4c3)c2cc1C(F)(F)C(C)(CCCBr)CC(Br)=CBr",
                    1.0
                ],
                [
                    "CC(Cl)(Cl)COc1cc2nccc(Nc3ccc4ncsc4c3)c2cc1C(F)(F)C1(CCCBr)CC=CC1",
                    1.0
                ],
                [
                    "CC(Cl)(Cl)COc1cc2nccc(Nc3ccc4ncsc4c3)c2cc1C(F)(F)C1(CCCBr)CC#CC1",
                    1.0
                ],
                [
                    "CC(Cl)(Cl)COc1cc2nccc(Nc3ccc4ncsc4c3)c2cc1C(F)(F)C1(CCC(Br)Br)CC=CC1",
                    1.0
                ],
                [
                    "CC(Cl)(Cl)COc1cc2nccc(Nc3ccc4ncsc4c3)c2cc1C(F)(F)C1(CC(Br)C(Br)Br)CC=CC1",
                    1.0
                ],
                [
                    "CC(C)(CC(Cl)C(Br)Br)C(F)(F)c1cc2c(Nc3ccc4ncsc4c3)ccnc2cc1OCC(Cl)(Cl)CBr",
                    1.0
                ],
                [
                    "CC(Br)Oc1cc2nccc(Nc3ccc4ncsc4c3)c2cc1C1(F)OCC12CC2",
                    1.0
                ],
                [
                    "CC#CCC(C)(CCC(Br)Br)C(F)(F)c1cc2c(Nc3ccc4ncsc4c3)ccnc2cc1OCC(C)Cl",
                    1.0
                ],
                [
                    "C=COc1cc2nc#cc(Nc3ccc4ncsc4c3)c2cc1C1(F)OCC1(CBr)CBr",
                    1.0
                ],
                [
                    "C=COc1cc2nc#cc(Nc3ccc4ncsc4c3)c2cc1C1(F)OCC1(C)CCl",
                    1.0
                ],
                [
                    "C=COc1cc2nc#cc(Nc3ccc4ncsc4c3)c2cc1C1(F)OCC1(C)C",
                    1.0
                ],
                [
                    "C=CCC(C)(CCCBr)C(F)(F)c1cc2c(Nc3ccc4ncsc4c3)ccnc2cc1OCC(C)Cl",
                    1.0
                ],
                [
                    "C=CCC(C)(CCC(Br)Br)C(F)(F)c1cc2c(Nc3ccc4ncsc4c3)ccnc2cc1OCC(C)Cl",
                    1.0
                ],
                [
                    "C=C1CCCOc2cc3nccc(Nc4ccc5ncsc5c4)c3cc2C(F)(F)C(C)(CCCBr)C1",
                    1.0
                ],
                [
                    "C=C1CCCOc2cc3nccc(Nc4ccc5ncsc5c4)c3cc2C(F)(F)C(C)(CCC)C1",
                    1.0
                ],
                [
                    "C=C(C)Oc1cc2nc#cc(Nc3ccc4ncsc4c3)c2cc1C1(F)OCC1(C)CBr",
                    1.0
                ],
                [
                    "C=C(C)COc1cc2nccc(Nc3ccc4ncsc4c3)c2cc1C(F)(F)C1(CCC(Br)Br)CC=CC1",
                    1.0
                ],
                [
                    "C=C(C)C(Cl)Oc1cc2nccc(Nc3ccc4ncsc4c3)c2cc1C(F)(F)C1(CCC(Br)Br)CC=CC1",
                    1.0
                ],
                [
                    "C#COc1cc2nc#cc(Nc3ccc4ncsc4c3)c2cc1C1(F)OCC12CC2",
                    1.0
                ],
                [
                    "C#COc1cc2nc#cc(Nc3ccc4ncsc4c3)c2cc1C1(F)OCC1(C)CCl",
                    1.0
                ],
                [
                    "C#COc1cc2nc#cc(Nc3ccc4ncsc4c3)c2cc1C1(F)OCC1(C)C",
                    1.0
                ]
            ],
            "execution_time": 50.77801489830017,
            "number_scoring_function_calls": 1000,
            "metadata": {
                "top_1": 1.0,
                "top_10": 1.0,
                "top_100": 1.0,
                "internal_similarity_max": 0.9041095890410958,
                "internal_similarity_mean": 0.482006554832061,
                "internal_similarity_histogram_density": [
                    [
                        0.1,
                        0.0,
                        1.0399999999999996,
                        2.4860000000000007,
                        2.2580000000000005,
                        1.4119999999999988,
                        1.4560000000000004,
                        0.8920000000000002,
                        0.3440000000000001,
                        0.012000000000000002
                    ]
                ],
                "internal_similarity_histogram_bins": [
                    [
                        0.0,
                        0.1,
                        0.2,
                        0.30000000000000004,
                        0.4,
                        0.5,
                        0.6000000000000001,
                        0.7000000000000001,
                        0.8,
                        0.9,
                        1.0
                    ]
                ]
            }
        }
    ]
}
