# Supplementary material for: EvoMol: a flexible and interpretable evolutionary algorithm for unbiased de novo molecular generation
Source: J Cheminform. 2020 Sep 16;12:55. doi: 10.1186/s13321-020-00458-z (PMC7494000; doi:10.1186/s13321-020-00458-z)
Supplement: Supplementary file 2 — Additional file 2. Archive of the GuacaMol benchmarks experiments. [file 13321_2020_458_MOESM2_ESM.xz › GuacaMol_JSON/Primary actions/output_v2_9.json]

{
    "guacamol_version": "0.5.0",
    "benchmark_suite_version": "v2",
    "timestamp": "20200422-1432",
    "results": [
        {
            "benchmark_name": "Celecoxib rediscovery",
            "score": 0.7317073170731707,
            "optimized_molecules": [
                [
                    "Cc1ccc(-c2cnc(C(F)(F)F)n2-c2ccc(S(N)(=O)=O)cc2)cc1",
                    0.7317073170731707
                ]
            ],
            "execution_time": 270025.1346964836,
            "number_scoring_function_calls": 12629166,
            "metadata": {
                "top_1": 0.7317073170731707,
                "internal_similarity_max": 0.0,
                "internal_similarity_mean": 0.0,
                "internal_similarity_histogram_density": [
                    [
                        10.0,
                        0.0,
                        0.0,
                        0.0,
                        0.0,
                        0.0,
                        0.0,
                        0.0,
                        0.0,
                        0.0
                    ]
                ],
                "internal_similarity_histogram_bins": [
                    [
                        0.0,
                        0.1,
                        0.2,
                        0.30000000000000004,
                        0.4,
                        0.5,
                        0.6000000000000001,
                        0.7000000000000001,
                        0.8,
                        0.9,
                        1.0
                    ]
                ]
            }
        },
        {
            "benchmark_name": "Troglitazone rediscovery",
            "score": 1.0,
            "optimized_molecules": [
                [
                    "Cc1c(C)c2c(c(C)c1O)CCC(C)(COc1ccc(CC3SC(=O)NC3=O)cc1)O2",
                    1.0
                ]
            ],
            "execution_time": 5.759159326553345,
            "number_scoring_function_calls": 1000,
            "metadata": {
                "top_1": 1.0,
                "internal_similarity_max": 0.0,
                "internal_similarity_mean": 0.0,
                "internal_similarity_histogram_density": [
                    [
                        10.0,
                        0.0,
                        0.0,
                        0.0,
                        0.0,
                        0.0,
                        0.0,
                        0.0,
                        0.0,
                        0.0
                    ]
                ],
                "internal_similarity_histogram_bins": [
                    [
                        0.0,
                        0.1,
                        0.2,
                        0.30000000000000004,
                        0.4,
                        0.5,
                        0.6000000000000001,
                        0.7000000000000001,
                        0.8,
                        0.9,
                        1.0
                    ]
                ]
            }
        },
        {
            "benchmark_name": "Thiothixene rediscovery",
            "score": 1.0,
            "optimized_molecules": [
                [
                    "CN1CCN(CCC=C2c3ccccc3Sc3ccc(S(=O)(=O)N(C)C)cc32)CC1",
                    1.0
                ]
            ],
            "execution_time": 145128.37839818,
            "number_scoring_function_calls": 5721950,
            "metadata": {
                "top_1": 1.0,
                "internal_similarity_max": 0.0,
                "internal_similarity_mean": 0.0,
                "internal_similarity_histogram_density": [
                    [
                        10.0,
                        0.0,
                        0.0,
                        0.0,
                        0.0,
                        0.0,
                        0.0,
                        0.0,
                        0.0,
                        0.0
                    ]
                ],
                "internal_similarity_histogram_bins": [
                    [
                        0.0,
                        0.1,
                        0.2,
                        0.30000000000000004,
                        0.4,
                        0.5,
                        0.6000000000000001,
                        0.7000000000000001,
                        0.8,
                        0.9,
                        1.0
                    ]
                ]
            }
        },
        {
            "benchmark_name": "Aripiprazole similarity",
            "score": 1.0,
            "optimized_molecules": [
                [
                    "SP=C1CCc2ccc(OCCCN3CCN(c4cccc(Cl)c4Cl)CC3)cc2N1",
                    1.0
                ],
                [
                    "SCP=C1CCc2ccc(OCCCN3CCN(c4cccc(Cl)c4Cl)CC3)cc2N1",
                    1.0
                ],
                [
                    "PP=C1CCc2ccc(OCCCN3CCN(c4cccc(Cl)c4Cl)CC3)cc2N1",
                    1.0
                ],
                [
                    "P=C1CCc2ccc(OCCCN3CCN(c4cccc(Cl)c4Cl)CC3)cc2N1",
                    1.0
                ],
                [
                    "OSP=C1CCc2ccc(OCCCN3CCN(c4cccc(Cl)c4Cl)CC3)cc2N1",
                    1.0
                ],
                [
                    "OP=C1CCc2ccc(OCCCN3CCN(c4cccc(Cl)c4Cl)CC3)cc2N1",
                    1.0
                ],
                [
                    "OCP=C1CCc2ccc(OCCCN3CCN(c4cccc(Cl)c4Cl)CC3)cc2N1",
                    1.0
                ],
                [
                    "O=C1CCc2ccc(OCCCN3CCN(c4ccccc4Cl)CC3)cc2N1",
                    1.0
                ],
                [
                    "O=C1CCc2ccc(OCCCN3CCN(c4cccc(P[SH](Cl)Br)c4Cl)CC3)cc2N1",
                    1.0
                ],
                [
                    "O=C1CCc2ccc(OCCCN3CCN(c4cccc(PSBr)c4Cl)CC3)cc2N1",
                    1.0
                ],
                [
                    "O=C1CCc2ccc(OCCCN3CCN(c4cccc(PS)c4Cl)CC3)cc2N1",
                    1.0
                ],
                [
                    "O=C1CCc2ccc(OCCCN3CCN(c4cccc(PPCl)c4Cl)CC3)cc2N1",
                    1.0
                ],
                [
                    "O=C1CCc2ccc(OCCCN3CCN(c4cccc(PP)c4Cl)CC3)cc2N1",
                    1.0
                ],
                [
                    "O=C1CCc2ccc(OCCCN3CCN(c4cccc(PO)c4Cl)CC3)cc2N1",
                    1.0
                ],
                [
                    "O=C1CCc2ccc(OCCCN3CCN(c4cccc(PF)c4Cl)CC3)cc2N1",
                    1.0
                ],
                [
                    "O=C1CCc2ccc(OCCCN3CCN(c4cccc(PBr)c4Cl)CC3)cc2N1",
                    1.0
                ],
                [
                    "O=C1CCc2ccc(OCCCN3CCN(c4cccc(P=PS)c4Cl)CC3)cc2N1",
                    1.0
                ],
                [
                    "O=C1CCc2ccc(OCCCN3CCN(c4cccc(P=PO)c4Cl)CC3)cc2N1",
                    1.0
                ],
                [
                    "O=C1CCc2ccc(OCCCN3CCN(c4cccc(P=P)c4Cl)CC3)cc2N1",
                    1.0
                ],
                [
                    "O=C1CCc2ccc(OCCCN3CCN(c4cccc(P=NF)c4Cl)CC3)cc2N1",
                    1.0
                ],
                [
                    "O=C1CCc2ccc(OCCCN3CCN(c4cccc(P)c4Cl)CC3)cc2N1",
                    1.0
                ],
                [
                    "O=C1CCc2ccc(OCCCN3CCN(c4cccc(P(P)SBr)c4Cl)CC3)cc2N1",
                    1.0
                ],
                [
                    "O=C1CCc2ccc(OCCCN3CCN(c4cccc(P(P)S)c4Cl)CC3)cc2N1",
                    1.0
                ],
                [
                    "O=C1CCc2ccc(OCCCN3CCN(c4cccc(P(P)Br)c4Cl)CC3)cc2N1",
                    1.0
                ],
                [
                    "O=C1CCc2ccc(OCCCN3CCN(c4cccc(P(F)S)c4Cl)CC3)cc2N1",
                    1.0
                ],
                [
                    "O=C1CCc2ccc(OCCCN3CCN(c4cccc(P(F)Br)c4Cl)CC3)cc2N1",
                    1.0
                ],
                [
                    "O=C1CCc2ccc(OCCCN3CCN(c4cccc(Cl)c4Cl)CC3)cc2N1",
                    1.0
                ],
                [
                    "O=C1CCc2ccc(OCCCN3CCN(c4cccc(CS)c4Cl)CC3)cc2N1",
                    1.0
                ],
                [
                    "O=C1CCc2ccc(OCCCN3CCN(c4cccc(COP)c4Cl)CC3)cc2N1",
                    1.0
                ],
                [
                    "O=C1CCc2ccc(OCCCN3CCN(c4cccc(COCl)c4Cl)CC3)cc2N1",
                    1.0
                ],
                [
                    "O=C1CCc2ccc(OCCCN3CCN(c4cccc(COBr)c4Cl)CC3)cc2N1",
                    1.0
                ],
                [
                    "O=C1CCc2ccc(OCCCN3CCN(c4cccc(CO)c4Cl)CC3)cc2N1",
                    1.0
                ],
                [
                    "O=C1CCc2ccc(OCCCN3CCN(c4cccc(CNF)c4Cl)CC3)cc2N1",
                    1.0
                ],
                [
                    "O=C1CCc2ccc(OCCCN3CCN(c4cccc(CNCl)c4Cl)CC3)cc2N1",
                    1.0
                ],
                [
                    "O=C1CCc2ccc(OCCCN3CCN(c4cccc(CN(O)F)c4Cl)CC3)cc2N1",
                    1.0
                ],
                [
                    "O=C1CCc2ccc(OCCCN3CCN(c4cccc(CN(F)F)c4Cl)CC3)cc2N1",
                    1.0
                ],
                [
                    "O=C1CCc2ccc(OCCCN3CCN(c4cccc(CN(F)Cl)c4Cl)CC3)cc2N1",
                    1.0
                ],
                [
                    "O=C1CCc2ccc(OCCCN3CCN(c4cccc(C5(O)N=S5Cl)c4Cl)CC3)cc2N1",
                    1.0
                ],
                [
                    "O=C1CCc2ccc(OCCCN3CCN(c4cccc(C(S)NP)c4Cl)CC3)cc2N1",
                    1.0
                ],
                [
                    "O=C1CCc2ccc(OCCCN3CCN(c4cccc(C(S)Cl)c4Cl)CC3)cc2N1",
                    1.0
                ],
                [
                    "O=C1CCc2ccc(OCCCN3CCN(c4cccc(C(O)Cl)c4Cl)CC3)cc2N1",
                    1.0
                ],
                [
                    "O=C1CCc2ccc(OCCCN3CCN(c4cccc(C(F)NF)c4Cl)CC3)cc2N1",
                    1.0
                ],
                [
                    "O=C1CCc2ccc(OCCCN3CCN(c4cccc(C(F)N(F)Cl)c4Cl)CC3)cc2N1",
                    1.0
                ],
                [
                    "O=C1CCc2ccc(OCCCN3CCN(c4cccc(C(F)(P)OCl)c4Cl)CC3)cc2N1",
                    1.0
                ],
                [
                    "O=C1CCc2ccc(OCCCN3CCN(c4cccc(C(F)(Cl)NF)c4Cl)CC3)cc2N1",
                    1.0
                ],
                [
                    "O=C1CCc2ccc(OCCCN3CCN(c4cccc(C(Cl)OCl)c4Cl)CC3)cc2N1",
                    1.0
                ],
                [
                    "O=C1CCc2ccc(OCCCN3CCN(c4cccc(C(Cl)N(F)Cl)c4Cl)CC3)cc2N1",
                    1.0
                ],
                [
                    "O=C1CCc2ccc(OCCCN3CCN(c4ccc(P)c(Cl)c4Cl)CC3)cc2N1",
                    1.0
                ],
                [
                    "O=C1CCc2ccc(OCCCN3CCN(c4c(Cl)cccc4Cl)CC3)cc2N1",
                    1.0
                ],
                [
                    "O=C1CCc2ccc(OCC(P)CN3CCN(c4cccc(Cl)c4Cl)CC3)cc2N1",
                    1.0
                ],
                [
                    "O=C1CCc2ccc(OC(CS)CCN3CCN(c4cccc(Cl)c4Cl)CC3)cc2N1",
                    1.0
                ],
                [
                    "O=C1CCc2ccc(OC(CCl)CCN3CCN(c4cccc(Cl)c4Cl)CC3)cc2N1",
                    1.0
                ],
                [
                    "NPc1cccc(N2CCN(CCCOc3ccc4c(c3)NC(=O)CC4)CC2)c1Cl",
                    1.0
                ],
                [
                    "NP(Cl)c1cccc(N2CCN(CCCOc3ccc4c(c3)NC(=O)CC4)CC2)c1Cl",
                    1.0
                ],
                [
                    "NOP=C1CCc2ccc(OCCCN3CCN(c4cccc(Cl)c4Cl)CC3)cc2N1",
                    1.0
                ],
                [
                    "NOCc1cccc(N2CCN(CCCOc3ccc4c(c3)NC(=O)CC4)CC2)c1Cl",
                    1.0
                ],
                [
                    "NNCc1cccc(N2CCN(CCCOc3ccc4c(c3)NC(=O)CC4)CC2)c1Cl",
                    1.0
                ],
                [
                    "NN(F)Cc1cccc(N2CCN(CCCOc3ccc4c(c3)NC(=O)CC4)CC2)c1Cl",
                    1.0
                ],
                [
                    "NCc1cccc(N2CCN(CCCOc3ccc4c(c3)NC(=O)CC4)CC2)c1Cl",
                    1.0
                ],
                [
                    "NC(c1cccc(N2CCN(CCCOc3ccc4c(c3)NC(=O)CC4)CC2)c1Cl)N(F)Cl",
                    1.0
                ],
                [
                    "NC(S)c1cccc(N2CCN(CCCOc3ccc4c(c3)NC(=O)CC4)CC2)c1Cl",
                    1.0
                ],
                [
                    "NC(O)c1cccc(N2CCN(CCCOc3ccc4c(c3)NC(=O)CC4)CC2)c1Cl",
                    1.0
                ],
                [
                    "NC(O)P=C1CCc2ccc(OCCCN3CCN(c4cccc(Cl)c4Cl)CC3)cc2N1",
                    1.0
                ],
                [
                    "NC(O)(SCl)c1cccc(N2CCN(CCCOc3ccc4c(c3)NC(=O)CC4)CC2)c1Cl",
                    1.0
                ],
                [
                    "NC(O)(S)c1cccc(N2CCN(CCCOc3ccc4c(c3)NC(=O)CC4)CC2)c1Cl",
                    1.0
                ],
                [
                    "NC(O)(P)c1cccc(N2CCN(CCCOc3ccc4c(c3)NC(=O)CC4)CC2)c1Cl",
                    1.0
                ],
                [
                    "NC(NCl)c1cccc(N2CCN(CCCOc3ccc4c(c3)NC(=O)CC4)CC2)c1Cl",
                    1.0
                ],
                [
                    "NC(Br)(NCl)c1cccc(N2CCN(CCCOc3ccc4c(c3)NC(=O)CC4)CC2)c1Cl",
                    1.0
                ],
                [
                    "N=Pc1cccc(N2CCN(CCCOc3ccc4c(c3)NC(=O)CC4)CC2)c1Cl",
                    1.0
                ],
                [
                    "FSP=C1CCc2ccc(OCCCN3CCN(c4cccc(Cl)c4Cl)CC3)cc2N1",
                    1.0
                ],
                [
                    "FPP=C1CCc2ccc(OCCCN3CCN(c4cccc(Cl)c4Cl)CC3)cc2N1",
                    1.0
                ],
                [
                    "FOP=C1CCc2ccc(OCCCN3CCN(c4cccc(Cl)c4Cl)CC3)cc2N1",
                    1.0
                ],
                [
                    "FCCP=C1CCc2ccc(OCCCN3CCN(c4cccc(Cl)c4Cl)CC3)cc2N1",
                    1.0
                ],
                [
                    "FCC(Cl)P=C1CCc2ccc(OCCCN3CCN(c4cccc(Cl)c4Cl)CC3)cc2N1",
                    1.0
                ],
                [
                    "FC(Cl)CP=C1CCc2ccc(OCCCN3CCN(c4cccc(Cl)c4Cl)CC3)cc2N1",
                    1.0
                ],
                [
                    "Clc1cccc(N2CCN(CCCOc3ccc4c(c3)NCC4)CC2)c1Cl",
                    1.0
                ],
                [
                    "Clc1cccc(N2CCN(CCCOc3ccc4c(c3)NC(=POBr)CC4)CC2)c1Cl",
                    1.0
                ],
                [
                    "Clc1cccc(N2CCN(CCCOc3ccc4c(c3)NC(=PCCBr)CC4)CC2)c1Cl",
                    1.0
                ],
                [
                    "Clc1cccc(N2CCN(CCCOc3ccc4c(c3)NC(=PCC(Br)Br)CC4)CC2)c1Cl",
                    1.0
                ],
                [
                    "Clc1cccc(N2CCN(CCCOc3ccc4c(c3)NC(=C3CC3)C4)CC2)c1Cl",
                    1.0
                ],
                [
                    "Clc1cccc(N2CCN(CCCOc3ccc4c(c3)CC4)CC2)c1Cl",
                    1.0
                ],
                [
                    "ClPP=C1CCc2ccc(OCCCN3CCN(c4cccc(Cl)c4Cl)CC3)cc2N1",
                    1.0
                ],
                [
                    "Cc1cccc(N2CCN(CCCOc3ccc4c(c3)NC(=O)CC4)CC2)c1Cl",
                    1.0
                ],
                [
                    "CSP=C1CCc2ccc(OCCCN3CCN(c4cccc(Cl)c4Cl)CC3)cc2N1",
                    1.0
                ],
                [
                    "CSC(N)c1cccc(N2CCN(CCCOc3ccc4c(c3)NC(=O)CC4)CC2)c1Cl",
                    1.0
                ],
                [
                    "CPP=C1CCc2ccc(OCCCN3CCN(c4cccc(Cl)c4Cl)CC3)cc2N1",
                    1.0
                ],
                [
                    "CPP(S)c1cccc(N2CCN(CCCOc3ccc4c(c3)NC(=O)CC4)CC2)c1Cl",
                    1.0
                ],
                [
                    "CPC(OCl)c1cccc(N2CCN(CCCOc3ccc4c(c3)NC(=O)CC4)CC2)c1Cl",
                    1.0
                ],
                [
                    "CP=C1CCc2ccc(OCCCN3CCN(c4cccc(Cl)c4Cl)CC3)cc2N1",
                    1.0
                ],
                [
                    "CNOCc1cccc(N2CCN(CCCOc3ccc4c(c3)NC(=O)CC4)CC2)c1Cl",
                    1.0
                ],
                [
                    "CNCc1cccc(N2CCN(CCCOc3ccc4c(c3)NC(=O)CC4)CC2)c1Cl",
                    1.0
                ],
                [
                    "CN(P)OCc1cccc(N2CCN(CCCOc3ccc4c(c3)NC(=O)CC4)CC2)c1Cl",
                    1.0
                ],
                [
                    "CN(F)Cc1cccc(N2CCN(CCCOc3ccc4c(c3)NC(=O)CC4)CC2)c1Cl",
                    1.0
                ],
                [
                    "CN(C)Cc1cccc(N2CCN(CCCOc3ccc4c(c3)NC(=O)CC4)CC2)c1Cl",
                    1.0
                ],
                [
                    "CCP=C1CCc2ccc(OCCCN3CCN(c4cccc(Cl)c4Cl)CC3)cc2N1",
                    1.0
                ],
                [
                    "CC(O)P=C1CCc2ccc(OCCCN3CCN(c4cccc(Cl)c4Cl)CC3)cc2N1",
                    1.0
                ],
                [
                    "CC(CCN1CCN(c2cccc(Cl)c2Cl)CC1)Oc1ccc2c(c1)NC(=O)CC2",
                    1.0
                ],
                [
                    "CC(C)P=C1CCc2ccc(OCCCN3CCN(c4cccc(Cl)c4Cl)CC3)cc2N1",
                    1.0
                ],
                [
                    "C=CP=C1CCc2ccc(OCCCN3CCN(c4cccc(Cl)c4Cl)CC3)cc2N1",
                    1.0
                ],
                [
                    "C=C1Cc2ccc(OCCCN3CCN(c4cccc(Cl)c4Cl)CC3)cc2N1",
                    1.0
                ]
            ],
            "execution_time": 10.632412195205688,
            "number_scoring_function_calls": 1000,
            "metadata": {
                "top_1": 1.0,
                "top_10": 1.0,
                "top_100": 1.0,
                "internal_similarity_max": 0.8923076923076924,
                "internal_similarity_mean": 0.6450046556204175,
                "internal_similarity_histogram_density": [
                    [
                        0.1,
                        0.0,
                        0.0,
                        0.0,
                        0.006000000000000001,
                        3.949999999999996,
                        2.916000000000001,
                        2.5060000000000007,
                        0.5220000000000001,
                        0.0
                    ]
                ],
                "internal_similarity_histogram_bins": [
                    [
                        0.0,
                        0.1,
                        0.2,
                        0.30000000000000004,
                        0.4,
                        0.5,
                        0.6000000000000001,
                        0.7000000000000001,
                        0.8,
                        0.9,
                        1.0
                    ]
                ]
            }
        },
        {
            "benchmark_name": "Albuterol similarity",
            "score": 1.0,
            "optimized_molecules": [
                [
                    "Oc1ccc(C(O)CNCCCP)cc1CS",
                    1.0
                ],
                [
                    "Oc1ccc(C(O)CNC2C=C2P)cc1CS",
                    1.0
                ],
                [
                    "Oc1ccc(C(O)CNC2(P)C=[SH]C2)cc1CS",
                    1.0
                ],
                [
                    "Oc1ccc(C(O)CNC2(P)C#CC(P)(P)C2)cc1CS",
                    1.0
                ],
                [
                    "Oc1ccc(C(O)CNC2(CS)C=P2)cc1CS",
                    1.0
                ],
                [
                    "Oc1ccc(C(O)CNC(P)CS)cc1CS",
                    1.0
                ],
                [
                    "Oc1ccc(C(O)CNC(P)(C#CP)CCP)cc1CS",
                    1.0
                ],
                [
                    "NC=CC(P)(CP)NCC(O)c1ccc(O)c(CS)c1",
                    1.0
                ],
                [
                    "Cc1cc(C(O)CNC(C)(P)CS)ccc1O",
                    1.0
                ],
                [
                    "Cc1cc(C(O)CNC(C)(P)CCO)ccc1O",
                    1.0
                ],
                [
                    "Cc1cc(C(O)CNC(C)(C)P)ccc1O",
                    1.0
                ],
                [
                    "C[SH](N)CC(C)(P)NCC(O)c1ccc(O)c(CS)c1",
                    1.0
                ],
                [
                    "CPC(C)(CSBr)NCC(O)c1ccc(O)c(CS)c1",
                    1.0
                ],
                [
                    "CNCC(O)c1ccc(O)c(CS)c1",
                    1.0
                ],
                [
                    "CCc1cc(C(O)CNC(C)(P)CS)ccc1O",
                    1.0
                ],
                [
                    "CCNCC(O)c1ccc(O)c(CS)c1",
                    1.0
                ],
                [
                    "CCCNCC(O)c1ccc(O)c(CS)c1",
                    1.0
                ],
                [
                    "CCC(P)(CS)NCC(O)c1ccc(O)c(CS)c1",
                    1.0
                ],
                [
                    "CCC(P)(CS)NCC(O)c1ccc(O)c(C)c1",
                    1.0
                ],
                [
                    "CCC(F)C(C)(P)NCC(O)c1ccc(O)c(CS)c1",
                    1.0
                ],
                [
                    "CCC(C)NCC(O)c1ccc(O)c(CS)c1",
                    1.0
                ],
                [
                    "CCC(C)NCC(O)c1cc(CS)ccc1S",
                    1.0
                ],
                [
                    "CCC(C)(P)NCC(O)c1ccc(O)c(CS)c1",
                    1.0
                ],
                [
                    "CCC(C)(P)NCC(O)c1ccc(O)c(C)c1",
                    1.0
                ],
                [
                    "CCC(C)(O)NCC(O)c1ccc(O)c(CS)c1",
                    1.0
                ],
                [
                    "CCC(C)(NCC(O)c1ccc(O)c(CS)c1)PS",
                    1.0
                ],
                [
                    "CCC(C)(NCC(O)c1ccc(O)c(CS)c1)PP",
                    1.0
                ],
                [
                    "CCC(C)(NCC(O)c1ccc(O)c(C)c1)PS",
                    1.0
                ],
                [
                    "CCC(C)(Br)NCC(O)c1ccc(O)c(CS)c1",
                    1.0
                ],
                [
                    "CC=CC(C)(P)NCC(O)c1ccc(O)c(CS)c1",
                    1.0
                ],
                [
                    "CC=CC(C)(NCC(O)c1ccc(O)c(CS)c1)PBr",
                    1.0
                ],
                [
                    "CC=C(F)C(C)(P)NCC(O)c1ccc(O)c(CS)c1",
                    1.0
                ],
                [
                    "CC=C(C)NCC(O)c1cc(CS)ccc1S",
                    1.0
                ],
                [
                    "CC1[SH]=CC1(P)NCC(O)c1ccc(O)c(CS)c1",
                    1.0
                ],
                [
                    "CC1=PC1(C)NCC(O)c1ccc(O)c(CS)c1",
                    1.0
                ],
                [
                    "CC1=CC1NCC(O)c1ccc(O)c(CS)c1",
                    1.0
                ],
                [
                    "CC1=CC1(Cl)NCC(O)c1ccc(O)c(CS)c1",
                    1.0
                ],
                [
                    "CC1=CC#CC1(P)NCC(O)c1ccc(O)c(CS)c1",
                    1.0
                ],
                [
                    "CC1(P)Cc2c(ccc(O)c2CS)C(S)CN1",
                    1.0
                ],
                [
                    "CC1(NCC(O)c2ccc(O)c(CS)c2)P=C1CO",
                    1.0
                ],
                [
                    "CC1(NCC(O)c2ccc(O)c(CS)c2)CP1",
                    1.0
                ],
                [
                    "CC1(NCC(O)c2ccc(O)c(CS)c2)CCSP1",
                    1.0
                ],
                [
                    "CC1(NCC(O)c2ccc(O)c(CS)c2)CC(Br)P1",
                    1.0
                ],
                [
                    "CC1(NCC(O)c2ccc(O)c(CS)c2)C=P1",
                    1.0
                ],
                [
                    "CC1(C=S)NCC(O)c2ccc(O)c(c2)C1(P)S",
                    1.0
                ],
                [
                    "CC1(C)NCC(O)c2ccc(O)c(c2)C1S",
                    1.0
                ],
                [
                    "CC(S)C(C)(O)NCC(O)c1ccc(O)c(CS)c1",
                    1.0
                ],
                [
                    "CC(P)NC(P)C(O)c1ccc(O)c(CS)c1",
                    1.0
                ],
                [
                    "CC(P)(CSN)NCC(O)c1ccc(O)c(CS)c1",
                    1.0
                ],
                [
                    "CC(P)(CSBr)NCC(O)c1ccc(O)c(CS)c1",
                    1.0
                ],
                [
                    "CC(P)(CS)NCCc1ccc(O)c(CS)c1",
                    1.0
                ],
                [
                    "CC(P)(CS)NCC(O)c1ccc(O)c(CS)c1",
                    1.0
                ],
                [
                    "CC(P)(CPCl)NCC(O)c1ccc(O)c(CS)c1",
                    1.0
                ],
                [
                    "CC(P)(CP)NCC(O)c1ccc(O)c(CS)c1",
                    1.0
                ],
                [
                    "CC(P)(CCP)NCC(O)c1ccc(O)c(CS)c1",
                    1.0
                ],
                [
                    "CC(P)(CC(O)P)NCC(O)c1ccc(O)c(CS)c1",
                    1.0
                ],
                [
                    "CC(P)(C#CCP)NCC(O)c1ccc(O)c(CS)c1",
                    1.0
                ],
                [
                    "CC(O)NCC(O)c1ccc(O)c(CS)c1",
                    1.0
                ],
                [
                    "CC(O)C(C)(Br)NCC(O)c1ccc(O)c(CS)c1",
                    1.0
                ],
                [
                    "CC(N)=CC(P)(CP)NCC(O)c1ccc(O)c(CS)c1",
                    1.0
                ],
                [
                    "CC(CS)NCC(O)c1ccc(O)c(CS)c1",
                    1.0
                ],
                [
                    "CC(CS)(NCC(O)c1ccc(O)c(CS)c1)PS",
                    1.0
                ],
                [
                    "CC(CCP)NCC(O)c1ccc(O)c(CS)c1",
                    1.0
                ],
                [
                    "CC(C)NCC(O)c1ccc(O)c(CS)c1",
                    1.0
                ],
                [
                    "CC(C)(P)NCCc1ccc(O)c(CS)c1",
                    1.0
                ],
                [
                    "CC(C)(P)NCC(S)c1ccc(O)c(CSS)c1",
                    1.0
                ],
                [
                    "CC(C)(P)NCC(S)c1ccc(O)c(CSBr)c1",
                    1.0
                ],
                [
                    "CC(C)(P)NCC(S)c1ccc(O)c(CS)c1",
                    1.0
                ],
                [
                    "CC(C)(P)NCC(S)c1cc(O)c(O)c(CS)c1",
                    1.0
                ],
                [
                    "CC(C)(P)NCC(O)c1ccc(ON)c(CS)c1",
                    1.0
                ],
                [
                    "CC(C)(P)NCC(O)c1ccc(O)c(CS)c1",
                    1.0
                ],
                [
                    "CC(C)(P)NCC(O)c1cc(CS)c(O)cc1Br",
                    1.0
                ],
                [
                    "CC(C)(P)NCC(NF)c1ccc(O)c(CS)c1",
                    1.0
                ],
                [
                    "CC(C)(P)NCC(N)c1ccc(O)c(CS)c1",
                    1.0
                ],
                [
                    "CC(C)(P)NC=C(O)c1ccc(O)c(CS)c1",
                    1.0
                ],
                [
                    "CC(C)(P)NC(S)Cc1ccc(O)c(CS)c1",
                    1.0
                ],
                [
                    "CC(C)(P)NC(S)C(O)c1ccc(O)c(CS)c1",
                    1.0
                ],
                [
                    "CC(C)(O)NCC(O)c1ccc(O)c(CS)c1",
                    1.0
                ],
                [
                    "CC(C)(NCC(O)c1ccc(O)c(CS)c1)OO",
                    1.0
                ],
                [
                    "CC(C)(NCC(O)c1ccc(O)c(CS)c1)OF",
                    1.0
                ],
                [
                    "CC(C)(C)NCCc1ccc(O)c(CS)c1",
                    1.0
                ],
                [
                    "CC(C#CP)NCC(O)c1ccc(O)c(CS)c1",
                    1.0
                ],
                [
                    "CC#CCNCC(O)c1ccc(O)c(CS)c1",
                    1.0
                ],
                [
                    "CC#CC(P)(NCC(O)c1ccc(O)c(CS)c1)C(F)P",
                    1.0
                ],
                [
                    "CC#CC(P)(CP)NCC(O)c1ccc(O)c(CS)c1",
                    1.0
                ],
                [
                    "CC#CC(P)(CO)NCC(O)c1ccc(O)c(CS)c1",
                    1.0
                ],
                [
                    "CC#CC(P)(CCP)NCC(O)c1ccc(O)c(CS)c1",
                    1.0
                ],
                [
                    "CC#CC(P)(CC)NCC(O)c1ccc(O)c(CS)c1",
                    1.0
                ],
                [
                    "CC#CC(P)(C#CP)NCC(O)c1ccc(O)c(CS)c1",
                    1.0
                ],
                [
                    "CC#CC(C)NCC(O)c1ccc(O)c(CS)c1",
                    1.0
                ],
                [
                    "CC#CC(C)(P)NCC(O)c1ccc(O)c(CS)c1",
                    1.0
                ],
                [
                    "C#CC1(NCC(O)c2ccc(O)c(CS)c2)P(P)C1(C)O",
                    1.0
                ],
                [
                    "C#CC(P)(NCC(O)c1ccc(O)c(CS)c1)C(C)O",
                    1.0
                ],
                [
                    "C#CC(P)(CO)NCC(O)c1ccc(O)c(CS)c1",
                    1.0
                ],
                [
                    "C#CC(P)(CN)NCC(O)c1ccc(O)c(CS)c1",
                    1.0
                ],
                [
                    "C#CC(P)(CCP)NCC(O)c1ccc(O)c(CS)c1",
                    1.0
                ],
                [
                    "C#CC(P)(CC)NCC(O)c1ccc(O)c(CS)c1",
                    1.0
                ],
                [
                    "C#CC(P)(C#CC)NCC(O)c1ccc(O)c(CS)c1",
                    1.0
                ],
                [
                    "C#CC(C)NCC(O)c1ccc(O)c(CS)c1",
                    1.0
                ],
                [
                    "C#CC(C)(P)NCC(O)c1ccc(O)c(CS)c1",
                    1.0
                ]
            ],
            "execution_time": 2.769270420074463,
            "number_scoring_function_calls": 1000,
            "metadata": {
                "top_1": 1.0,
                "top_10": 1.0,
                "top_100": 1.0,
                "internal_similarity_max": 0.8409090909090909,
                "internal_similarity_mean": 0.4709471048536606,
                "internal_similarity_histogram_density": [
                    [
                        0.1,
                        0.516,
                        0.5319999999999998,
                        1.4480000000000004,
                        2.548000000000001,
                        3.353999999999997,
                        1.108,
                        0.3540000000000001,
                        0.040000000000000015,
                        0.0
                    ]
                ],
                "internal_similarity_histogram_bins": [
                    [
                        0.0,
                        0.1,
                        0.2,
                        0.30000000000000004,
                        0.4,
                        0.5,
                        0.6000000000000001,
                        0.7000000000000001,
                        0.8,
                        0.9,
                        1.0
                    ]
                ]
            }
        },
        {
            "benchmark_name": "Mestranol similarity",
            "score": 1.0,
            "optimized_molecules": [
                [
                    "C#CC12CCC(C3Cc4cc(OC)ccc43)C3CCC1C32C",
                    1.0
                ],
                [
                    "C#CC12CCC(C3Cc4cc(OC)ccc43)C3CCC1(O)C32C",
                    1.0
                ],
                [
                    "C#CC12CCC(C3Cc4cc(OC)ccc43)C(CO1)C2(C)CO",
                    1.0
                ],
                [
                    "C#CC12CCC(C3Cc4cc(OC)ccc43)C(CCO1)C2(C)CO",
                    1.0
                ],
                [
                    "C#CC12CCC(C3Cc4cc(OC)c#cc43)C3CCC1C32C",
                    1.0
                ],
                [
                    "C#CC12CCC(C3Cc4cc(OC)c#cc43)C3CCC1(O)C32C",
                    1.0
                ],
                [
                    "C#CC12CCC(C3Cc4cc(OC)c#cc43)C(CCO1)C2(C)CO",
                    1.0
                ],
                [
                    "C#CC1(O)CCC2C3C(CCC31C)CC21Cc2cc(OC)ccc21",
                    1.0
                ],
                [
                    "C#CC1(O)CCC2C3C(CCC31C)CC21Cc2cc(OC)c#cc21",
                    1.0
                ],
                [
                    "C#CC1(O)CCC2(C3Cc4cc(OC)c#cc43)C3CCC1(C)C32",
                    1.0
                ],
                [
                    "C#CC1(O)CCC(C2Cc3cc(OSC)ccc32)C2CCCC21C",
                    1.0
                ],
                [
                    "C#CC1(O)CCC(C2Cc3cc(OSC)ccc32)C2CCC21C",
                    1.0
                ],
                [
                    "C#CC1(O)CCC(C2Cc3cc(OSC)c#cc32)C2CCCC21C",
                    1.0
                ],
                [
                    "C#CC1(O)CCC(C2Cc3cc(OSC)c#cc32)C2CCC21C",
                    1.0
                ],
                [
                    "C#CC1(O)CCC(C2Cc3cc(OS)ccc32)C2CCC21C",
                    1.0
                ],
                [
                    "C#CC1(O)CCC(C2Cc3cc(OS)c#cc32)C2CCC21C",
                    1.0
                ],
                [
                    "C#CC1(O)CCC(C2Cc3cc(OPC)ccc32)C2CCCC21C",
                    1.0
                ],
                [
                    "C#CC1(O)CCC(C2Cc3cc(OPC)ccc32)C2CCC21C",
                    1.0
                ],
                [
                    "C#CC1(O)CCC(C2Cc3cc(OPC)c#cc32)C2CCCC21C",
                    1.0
                ],
                [
                    "C#CC1(O)CCC(C2Cc3cc(OPC)c#cc32)C2CCC21C",
                    1.0
                ],
                [
                    "C#CC1(O)CCC(C2Cc3cc(OP)ccc32)C2CCC21C",
                    1.0
                ],
                [
                    "C#CC1(O)CCC(C2Cc3cc(OP)c#cc32)C2CCC21C",
                    1.0
                ],
                [
                    "C#CC1(O)CCC(C2Cc3cc(OOC)ccc32)C2CCCC21C",
                    1.0
                ],
                [
                    "C#CC1(O)CCC(C2Cc3cc(OOC)ccc32)C2CCC21C",
                    1.0
                ],
                [
                    "C#CC1(O)CCC(C2Cc3cc(OOC)c#cc32)C2CCCC21C",
                    1.0
                ],
                [
                    "C#CC1(O)CCC(C2Cc3cc(OOC)c#cc32)C2CCC21C",
                    1.0
                ],
                [
                    "C#CC1(O)CCC(C2Cc3cc(OO)ccc32)C2CCCC21C",
                    1.0
                ],
                [
                    "C#CC1(O)CCC(C2Cc3cc(OO)ccc32)C2CCC21C",
                    1.0
                ],
                [
                    "C#CC1(O)CCC(C2Cc3cc(OO)c#cc32)C2CCCC21C",
                    1.0
                ],
                [
                    "C#CC1(O)CCC(C2Cc3cc(OO)c#cc32)C2CCC21C",
                    1.0
                ],
                [
                    "C#CC1(O)CCC(C2Cc3cc(ONC)ccc32)C2CCCC21C",
                    1.0
                ],
                [
                    "C#CC1(O)CCC(C2Cc3cc(ONC)ccc32)C2CCC21C",
                    1.0
                ],
                [
                    "C#CC1(O)CCC(C2Cc3cc(ONC)c#cc32)C2CCC21C",
                    1.0
                ],
                [
                    "C#CC1(O)CCC(C2Cc3cc(ON)ccc32)C2CCC21C",
                    1.0
                ],
                [
                    "C#CC1(O)CCC(C2Cc3cc(ON)c#cc32)C2CCC21C",
                    1.0
                ],
                [
                    "C#CC1(O)CCC(C2Cc3cc(OF)ccc32)C2CCC21C",
                    1.0
                ],
                [
                    "C#CC1(O)CCC(C2Cc3cc(OF)c#cc32)C2CCC21C",
                    1.0
                ],
                [
                    "C#CC1(O)CCC(C2Cc3cc(OCl)ccc32)C2CCC21C",
                    1.0
                ],
                [
                    "C#CC1(O)CCC(C2Cc3cc(OCl)c#cc32)C2CCC21C",
                    1.0
                ],
                [
                    "C#CC1(O)CCC(C2Cc3cc(OCS)ccc32)C2CCC21C",
                    1.0
                ],
                [
                    "C#CC1(O)CCC(C2Cc3cc(OCP)ccc32)C2CCC21C",
                    1.0
                ],
                [
                    "C#CC1(O)CCC(C2Cc3cc(OCO)ccc32)C2CCC21C",
                    1.0
                ],
                [
                    "C#CC1(O)CCC(C2Cc3cc(OCO)c#cc32)C2CCC21C",
                    1.0
                ],
                [
                    "C#CC1(O)CCC(C2Cc3cc(OCN)ccc32)C2CCC21C",
                    1.0
                ],
                [
                    "C#CC1(O)CCC(C2Cc3cc(OCN)c#cc32)C2CCC21C",
                    1.0
                ],
                [
                    "C#CC1(O)CCC(C2Cc3cc(OCCC)c#cc32)C2CCC21C",
                    1.0
                ],
                [
                    "C#CC1(O)CCC(C2Cc3cc(OCC)ccc32)C2CCC21C",
                    1.0
                ],
                [
                    "C#CC1(O)CCC(C2Cc3cc(OCC)c#cc32)C2CCCC21C",
                    1.0
                ],
                [
                    "C#CC1(O)CCC(C2Cc3cc(OCC)c#cc32)C2CCC21C",
                    1.0
                ],
                [
                    "C#CC1(O)CCC(C2Cc3cc(OCBr)ccc32)C2CCC21C",
                    1.0
                ],
                [
                    "C#CC1(O)CCC(C2Cc3cc(OCBr)c#cc32)C2CCC21C",
                    1.0
                ],
                [
                    "C#CC1(O)CCC(C2Cc3cc(OC)ccc32)C2CSCC21C",
                    1.0
                ],
                [
                    "C#CC1(O)CCC(C2Cc3cc(OC)ccc32)C2COSCC21C",
                    1.0
                ],
                [
                    "C#CC1(O)CCC(C2Cc3cc(OC)ccc32)C2COOCC21C",
                    1.0
                ],
                [
                    "C#CC1(O)CCC(C2Cc3cc(OC)ccc32)C2COCCC21C",
                    1.0
                ],
                [
                    "C#CC1(O)CCC(C2Cc3cc(OC)ccc32)C2COCC21C",
                    1.0
                ],
                [
                    "C#CC1(O)CCC(C2Cc3cc(OC)ccc32)C2CNOCC21C",
                    1.0
                ],
                [
                    "C#CC1(O)CCC(C2Cc3cc(OC)ccc32)C2CCCC21C",
                    1.0
                ],
                [
                    "C#CC1(O)CCC(C2Cc3cc(OC)ccc32)C2CCC21CC",
                    1.0
                ],
                [
                    "C#CC1(O)CCC(C2Cc3cc(OC)ccc32)C2CCC21C",
                    1.0
                ],
                [
                    "C#CC1(O)CCC(C2Cc3cc(OC)ccc32)C2CC21CC",
                    1.0
                ],
                [
                    "C#CC1(O)CCC(C2Cc3cc(OC)ccc32)C2CC21C",
                    1.0
                ],
                [
                    "C#CC1(O)CCC(C2Cc3cc(OC)ccc32)C(CP)C1(C)CO",
                    1.0
                ],
                [
                    "C#CC1(O)CCC(C2Cc3cc(OC)ccc32)C(CP)C1(C)CC",
                    1.0
                ],
                [
                    "C#CC1(O)CCC(C2Cc3cc(OC)ccc32)C(CO)C1(C)CS",
                    1.0
                ],
                [
                    "C#CC1(O)CCC(C2Cc3cc(OC)ccc32)C(CO)C1(C)CP",
                    1.0
                ],
                [
                    "C#CC1(O)CCC(C2Cc3cc(OC)ccc32)C(CO)C1(C)CO",
                    1.0
                ],
                [
                    "C#CC1(O)CCC(C2Cc3cc(OC)ccc32)C(CO)C1(C)CN",
                    1.0
                ],
                [
                    "C#CC1(O)CCC(C2Cc3cc(OC)ccc32)C(CO)C1(C)CF",
                    1.0
                ],
                [
                    "C#CC1(O)CCC(C2Cc3cc(OC)ccc32)C(CO)C1(C)CCl",
                    1.0
                ],
                [
                    "C#CC1(O)CCC(C2Cc3cc(OC)ccc32)C(CO)C1(C)CC",
                    1.0
                ],
                [
                    "C#CC1(O)CCC(C2Cc3cc(OC)ccc32)C(CO)C1(C)CBr",
                    1.0
                ],
                [
                    "C#CC1(O)CCC(C2Cc3cc(OC)ccc32)C(CN)C1(C)CO",
                    1.0
                ],
                [
                    "C#CC1(O)CCC(C2Cc3cc(OC)ccc32)C(CC)C1(C)CO",
                    1.0
                ],
                [
                    "C#CC1(O)CCC(C2Cc3cc(OC)c#cc32)C2COOCC21C",
                    1.0
                ],
                [
                    "C#CC1(O)CCC(C2Cc3cc(OC)c#cc32)C2CONCC21C",
                    1.0
                ],
                [
                    "C#CC1(O)CCC(C2Cc3cc(OC)c#cc32)C2COCC21C",
                    1.0
                ],
                [
                    "C#CC1(O)CCC(C2Cc3cc(OC)c#cc32)C2CCOCC21C",
                    1.0
                ],
                [
                    "C#CC1(O)CCC(C2Cc3cc(OC)c#cc32)C2CCCC21C",
                    1.0
                ],
                [
                    "C#CC1(O)CCC(C2Cc3cc(OC)c#cc32)C2CCC21CC",
                    1.0
                ],
                [
                    "C#CC1(O)CCC(C2Cc3cc(OC)c#cc32)C2CCC21C",
                    1.0
                ],
                [
                    "C#CC1(O)CCC(C2Cc3cc(OC)c#cc32)C2CC21CC",
                    1.0
                ],
                [
                    "C#CC1(O)CCC(C2Cc3cc(OC)c#cc32)C2CC21C",
                    1.0
                ],
                [
                    "C#CC1(O)CCC(C2Cc3cc(OC)c#cc32)C(CP)C1(C)CO",
                    1.0
                ],
                [
                    "C#CC1(O)CCC(C2Cc3cc(OC)c#cc32)C(CO)C1(C)CS",
                    1.0
                ],
                [
                    "C#CC1(O)CCC(C2Cc3cc(OC)c#cc32)C(CO)C1(C)CO",
                    1.0
                ],
                [
                    "C#CC1(O)CCC(C2Cc3cc(OC)c#cc32)C(CO)C1(C)CN",
                    1.0
                ],
                [
                    "C#CC1(O)CCC(C2Cc3cc(OC)c#cc32)C(CO)C1(C)CF",
                    1.0
                ],
                [
                    "C#CC1(O)CCC(C2Cc3cc(OC)c#cc32)C(CO)C1(C)CCl",
                    1.0
                ],
                [
                    "C#CC1(O)CCC(C2Cc3cc(OC)c#cc32)C(CO)C1(C)CC",
                    1.0
                ],
                [
                    "C#CC1(O)CCC(C2Cc3cc(OC)c#cc32)C(CN)C1(C)CO",
                    1.0
                ],
                [
                    "C#CC1(O)CCC(C2Cc3cc(OC)c#cc32)C(CF)C1(C)CO",
                    1.0
                ],
                [
                    "C#CC1(O)CCC(C2Cc3cc(OC)c#cc32)C(CC)C1(C)CO",
                    1.0
                ],
                [
                    "C#CC1(O)CCC(C2Cc3cc(OC)c#cc32)C(CBr)C1(C)CO",
                    1.0
                ],
                [
                    "C#CC1(O)CCC(C2Cc3cc(OBr)ccc32)C2CCC21C",
                    1.0
                ],
                [
                    "C#CC1(O)CCC(C2Cc3cc(OBr)c#cc32)C2CCC21C",
                    1.0
                ],
                [
                    "C#CC(O)(CC)C12CCC(C3Cc4cc(OC)ccc43)C1CC2",
                    1.0
                ],
                [
                    "C#CC(C)(O)C12CCC1C(C1Cc3cc(OC)ccc31)C2",
                    1.0
                ],
                [
                    "C#CC(C)(O)C12CCC1C(C1Cc3cc(OC)c#cc31)C2",
                    1.0
                ],
                [
                    "C#CC(C)(O)C12CCC(C3Cc4cc(OC)ccc43)C1CC2",
                    1.0
                ]
            ],
            "execution_time": 4.185298919677734,
            "number_scoring_function_calls": 1000,
            "metadata": {
                "top_1": 1.0,
                "top_10": 1.0,
                "top_100": 1.0,
                "internal_similarity_max": 0.8909090909090909,
                "internal_similarity_mean": 0.5022794792875588,
                "internal_similarity_histogram_density": [
                    [
                        0.1,
                        0.0,
                        0.44399999999999984,
                        2.5420000000000007,
                        1.7020000000000004,
                        2.8439999999999976,
                        1.1360000000000001,
                        0.7900000000000001,
                        0.4420000000000001,
                        0.0
                    ]
                ],
                "internal_similarity_histogram_bins": [
                    [
                        0.0,
                        0.1,
                        0.2,
                        0.30000000000000004,
                        0.4,
                        0.5,
                        0.6000000000000001,
                        0.7000000000000001,
                        0.8,
                        0.9,
                        1.0
                    ]
                ]
            }
        },
        {
            "benchmark_name": "C11H24",
            "score": 1.0,
            "optimized_molecules": [
                [
                    "CCCCCCCCCCC",
                    1.0
                ],
                [
                    "CCCCCCCCC(C)C",
                    1.0
                ],
                [
                    "CCCCCCCC(C)CC",
                    1.0
                ],
                [
                    "CCCCCCCC(C)(C)C",
                    1.0
                ],
                [
                    "CCCCCCC(CC)CC",
                    1.0
                ],
                [
                    "CCCCCCC(C)CCC",
                    1.0
                ],
                [
                    "CCCCCCC(C)C(C)C",
                    1.0
                ],
                [
                    "CCCCCCC(C)(C)CC",
                    1.0
                ],
                [
                    "CCCCCC(CC)CCC",
                    1.0
                ],
                [
                    "CCCCCC(CC)C(C)C",
                    1.0
                ],
                [
                    "CCCCCC(C)CCCC",
                    1.0
                ],
                [
                    "CCCCCC(C)CC(C)C",
                    1.0
                ],
                [
                    "CCCCCC(C)C(C)CC",
                    1.0
                ],
                [
                    "CCCCCC(C)C(C)(C)C",
                    1.0
                ],
                [
                    "CCCCCC(C)(CC)CC",
                    1.0
                ],
                [
                    "CCCCCC(C)(C)CCC",
                    1.0
                ],
                [
                    "CCCCCC(C)(C)C(C)C",
                    1.0
                ],
                [
                    "CCCCC(CCC)CCC",
                    1.0
                ],
                [
                    "CCCCC(CCC)C(C)C",
                    1.0
                ],
                [
                    "CCCCC(CC)CCCC",
                    1.0
                ],
                [
                    "CCCCC(CC)CC(C)C",
                    1.0
                ],
                [
                    "CCCCC(CC)C(C)CC",
                    1.0
                ],
                [
                    "CCCCC(CC)C(C)(C)C",
                    1.0
                ],
                [
                    "CCCCC(CC)(CC)CC",
                    1.0
                ],
                [
                    "CCCCC(C)CCC(C)C",
                    1.0
                ],
                [
                    "CCCCC(C)CC(C)CC",
                    1.0
                ],
                [
                    "CCCCC(C)CC(C)(C)C",
                    1.0
                ],
                [
                    "CCCCC(C)C(CC)CC",
                    1.0
                ],
                [
                    "CCCCC(C)C(C)CCC",
                    1.0
                ],
                [
                    "CCCCC(C)C(C)C(C)C",
                    1.0
                ],
                [
                    "CCCCC(C)C(C)(C)CC",
                    1.0
                ],
                [
                    "CCCCC(C)(CC)CCC",
                    1.0
                ],
                [
                    "CCCCC(C)(CC)C(C)C",
                    1.0
                ],
                [
                    "CCCCC(C)(C)CCCC",
                    1.0
                ],
                [
                    "CCCCC(C)(C)CC(C)C",
                    1.0
                ],
                [
                    "CCCCC(C)(C)C(C)CC",
                    1.0
                ],
                [
                    "CCCCC(C)(C)C(C)(C)C",
                    1.0
                ],
                [
                    "CCCCC(C(C)C)C(C)C",
                    1.0
                ],
                [
                    "CCCC(CCC)CC(C)C",
                    1.0
                ],
                [
                    "CCCC(CCC)C(C)CC",
                    1.0
                ],
                [
                    "CCCC(CCC)C(C)(C)C",
                    1.0
                ],
                [
                    "CCCC(CC)CCC(C)C",
                    1.0
                ],
                [
                    "CCCC(CC)CC(C)CC",
                    1.0
                ],
                [
                    "CCCC(CC)CC(C)(C)C",
                    1.0
                ],
                [
                    "CCCC(CC)C(CC)CC",
                    1.0
                ],
                [
                    "CCCC(CC)C(C)C(C)C",
                    1.0
                ],
                [
                    "CCCC(CC)C(C)(C)CC",
                    1.0
                ],
                [
                    "CCCC(CC)(CC)CCC",
                    1.0
                ],
                [
                    "CCCC(CC)(CC)C(C)C",
                    1.0
                ],
                [
                    "CCCC(CC(C)C)C(C)C",
                    1.0
                ],
                [
                    "CCCC(C)CCCC(C)C",
                    1.0
                ],
                [
                    "CCCC(C)CCC(C)CC",
                    1.0
                ],
                [
                    "CCCC(C)CCC(C)(C)C",
                    1.0
                ],
                [
                    "CCCC(C)CC(CC)CC",
                    1.0
                ],
                [
                    "CCCC(C)CC(C)CCC",
                    1.0
                ],
                [
                    "CCCC(C)CC(C)C(C)C",
                    1.0
                ],
                [
                    "CCCC(C)CC(C)(C)CC",
                    1.0
                ],
                [
                    "CCCC(C)C(CC)CCC",
                    1.0
                ],
                [
                    "CCCC(C)C(CC)C(C)C",
                    1.0
                ],
                [
                    "CCCC(C)C(C)CC(C)C",
                    1.0
                ],
                [
                    "CCCC(C)C(C)C(C)CC",
                    1.0
                ],
                [
                    "CCCC(C)C(C)C(C)(C)C",
                    1.0
                ],
                [
                    "CCCC(C)C(C)(CC)CC",
                    1.0
                ],
                [
                    "CCCC(C)C(C)(C)CCC",
                    1.0
                ],
                [
                    "CCCC(C)C(C)(C)C(C)C",
                    1.0
                ],
                [
                    "CCCC(C)(CCC)CCC",
                    1.0
                ],
                [
                    "CCCC(C)(CCC)C(C)C",
                    1.0
                ],
                [
                    "CCCC(C)(CC)CC(C)C",
                    1.0
                ],
                [
                    "CCCC(C)(CC)C(C)CC",
                    1.0
                ],
                [
                    "CCCC(C)(CC)C(C)(C)C",
                    1.0
                ],
                [
                    "CCCC(C)(C)CCC(C)C",
                    1.0
                ],
                [
                    "CCCC(C)(C)CC(C)CC",
                    1.0
                ],
                [
                    "CCCC(C)(C)CC(C)(C)C",
                    1.0
                ],
                [
                    "CCCC(C)(C)C(CC)CC",
                    1.0
                ],
                [
                    "CCCC(C)(C)C(C)C(C)C",
                    1.0
                ],
                [
                    "CCCC(C)(C)C(C)(C)CC",
                    1.0
                ],
                [
                    "CCCC(C)(C(C)C)C(C)C",
                    1.0
                ],
                [
                    "CCCC(C(C)C)C(C)CC",
                    1.0
                ],
                [
                    "CCCC(C(C)C)C(C)(C)C",
                    1.0
                ],
                [
                    "CCC(CCC(C)C)C(C)C",
                    1.0
                ],
                [
                    "CCC(CC)CCCC(C)C",
                    1.0
                ],
                [
                    "CCC(CC)CCC(C)(C)C",
                    1.0
                ],
                [
                    "CCC(CC)CC(CC)CC",
                    1.0
                ],
                [
                    "CCC(CC)CC(C)C(C)C",
                    1.0
                ],
                [
                    "CCC(CC)CC(C)(C)CC",
                    1.0
                ],
                [
                    "CCC(CC)C(CC)C(C)C",
                    1.0
                ],
                [
                    "CCC(CC)C(C)CC(C)C",
                    1.0
                ],
                [
                    "CCC(CC)C(C)C(C)(C)C",
                    1.0
                ],
                [
                    "CCC(CC)C(C)(CC)CC",
                    1.0
                ],
                [
                    "CCC(CC)C(C)(C)C(C)C",
                    1.0
                ],
                [
                    "CCC(CC)(CC)CC(C)C",
                    1.0
                ],
                [
                    "CCC(CC)(CC)C(C)(C)C",
                    1.0
                ],
                [
                    "CCC(CC)(C(C)C)C(C)C",
                    1.0
                ],
                [
                    "CCC(CC(C)C)CC(C)C",
                    1.0
                ],
                [
                    "CCC(CC(C)C)C(C)(C)C",
                    1.0
                ],
                [
                    "CCC(CC(C)(C)C)C(C)C",
                    1.0
                ],
                [
                    "CCC(C)CCCCC(C)C",
                    1.0
                ],
                [
                    "CCC(C)CCCC(C)CC",
                    1.0
                ],
                [
                    "CCC(C)CCCC(C)(C)C",
                    1.0
                ],
                [
                    "CCC(C)CCC(CC)CC",
                    1.0
                ],
                [
                    "CCC(C)CCC(C)C(C)C",
                    1.0
                ],
                [
                    "CCC(C)CCC(C)(C)CC",
                    1.0
                ],
                [
                    "CCC(C)CC(CC)C(C)C",
                    1.0
                ],
                [
                    "CCC(C)CC(C)CC(C)C",
                    1.0
                ],
                [
                    "CCC(C)CC(C)C(C)CC",
                    1.0
                ],
                [
                    "CCC(C)CC(C)C(C)(C)C",
                    1.0
                ],
                [
                    "CCC(C)CC(C)(CC)CC",
                    1.0
                ],
                [
                    "CCC(C)CC(C)(C)C(C)C",
                    1.0
                ],
                [
                    "CCC(C)C(CC)CC(C)C",
                    1.0
                ],
                [
                    "CCC(C)C(CC)C(C)CC",
                    1.0
                ],
                [
                    "CCC(C)C(CC)C(C)(C)C",
                    1.0
                ],
                [
                    "CCC(C)C(CC)(CC)CC",
                    1.0
                ],
                [
                    "CCC(C)C(C)CCC(C)C",
                    1.0
                ],
                [
                    "CCC(C)C(C)CC(C)(C)C",
                    1.0
                ],
                [
                    "CCC(C)C(C)C(CC)CC",
                    1.0
                ],
                [
                    "CCC(C)C(C)C(C)C(C)C",
                    1.0
                ],
                [
                    "CCC(C)C(C)C(C)(C)CC",
                    1.0
                ],
                [
                    "CCC(C)C(C)(CC)C(C)C",
                    1.0
                ],
                [
                    "CCC(C)C(C)(C)CC(C)C",
                    1.0
                ],
                [
                    "CCC(C)C(C)(C)C(C)CC",
                    1.0
                ],
                [
                    "CCC(C)C(C)(C)C(C)(C)C",
                    1.0
                ],
                [
                    "CCC(C)C(C(C)C)C(C)C",
                    1.0
                ],
                [
                    "CCC(C)(CC)CCC(C)C",
                    1.0
                ],
                [
                    "CCC(C)(CC)CC(C)(C)C",
                    1.0
                ],
                [
                    "CCC(C)(CC)C(C)C(C)C",
                    1.0
                ],
                [
                    "CCC(C)(CC(C)C)C(C)C",
                    1.0
                ],
                [
                    "CCC(C)(C)CCCC(C)C",
                    1.0
                ],
                [
                    "CCC(C)(C)CCC(C)(C)C",
                    1.0
                ],
                [
                    "CCC(C)(C)CC(C)C(C)C",
                    1.0
                ],
                [
                    "CCC(C)(C)CC(C)(C)CC",
                    1.0
                ],
                [
                    "CCC(C)(C)C(C)CC(C)C",
                    1.0
                ],
                [
                    "CCC(C)(C)C(C)C(C)(C)C",
                    1.0
                ],
                [
                    "CCC(C)(C)C(C)(CC)CC",
                    1.0
                ],
                [
                    "CCC(C)(C)C(C)(C)C(C)C",
                    1.0
                ],
                [
                    "CCC(C)(C(C)C)C(C)(C)C",
                    1.0
                ],
                [
                    "CCC(C(C)C)C(C)C(C)C",
                    1.0
                ],
                [
                    "CCC(C(C)C)C(C)(C)CC",
                    1.0
                ],
                [
                    "CCC(C(C)(C)C)C(C)(C)C",
                    1.0
                ],
                [
                    "CC(CC(C)(C)C)C(C)(C)C",
                    1.0
                ],
                [
                    "CC(C)CCCCCC(C)C",
                    1.0
                ],
                [
                    "CC(C)CCCCC(C)(C)C",
                    1.0
                ],
                [
                    "CC(C)CCCC(C)C(C)C",
                    1.0
                ],
                [
                    "CC(C)CCC(C)CC(C)C",
                    1.0
                ],
                [
                    "CC(C)CCC(C)C(C)(C)C",
                    1.0
                ],
                [
                    "CC(C)CCC(C)(C)C(C)C",
                    1.0
                ],
                [
                    "CC(C)CC(C)CC(C)(C)C",
                    1.0
                ],
                [
                    "CC(C)CC(C)C(C)C(C)C",
                    1.0
                ],
                [
                    "CC(C)CC(C)(C)CC(C)C",
                    1.0
                ],
                [
                    "CC(C)CC(C)(C)C(C)(C)C",
                    1.0
                ],
                [
                    "CC(C)CC(C(C)C)C(C)C",
                    1.0
                ],
                [
                    "CC(C)C(C)CCC(C)(C)C",
                    1.0
                ],
                [
                    "CC(C)C(C)CC(C)C(C)C",
                    1.0
                ],
                [
                    "CC(C)C(C)C(C)C(C)(C)C",
                    1.0
                ],
                [
                    "CC(C)C(C)C(C)(C)C(C)C",
                    1.0
                ],
                [
                    "CC(C)C(C)(C)CC(C)(C)C",
                    1.0
                ],
                [
                    "CC(C)C(C)(C(C)C)C(C)C",
                    1.0
                ],
                [
                    "CC(C)C(C(C)C)C(C)(C)C",
                    1.0
                ],
                [
                    "CC(C)(C)CCCC(C)(C)C",
                    1.0
                ],
                [
                    "CC(C)(C)C(C)(C)C(C)(C)C",
                    1.0
                ]
            ],
            "execution_time": 2.483677864074707,
            "number_scoring_function_calls": 1000,
            "metadata": {
                "top_159": 1.0,
                "internal_similarity_max": 0.7777777777777778,
                "internal_similarity_mean": 0.24693232087435196,
                "internal_similarity_histogram_density": [
                    [
                        0.23772793797713698,
                        2.7910288358846564,
                        4.548870693406114,
                        1.7032554092005856,
                        0.5371622957952614,
                        0.15822158933586475,
                        0.01740437482694514,
                        0.006328863573434596,
                        0.0,
                        0.0
                    ]
                ],
                "internal_similarity_histogram_bins": [
                    [
                        0.0,
                        0.1,
                        0.2,
                        0.30000000000000004,
                        0.4,
                        0.5,
                        0.6000000000000001,
                        0.7000000000000001,
                        0.8,
                        0.9,
                        1.0
                    ]
                ]
            }
        },
        {
            "benchmark_name": "C9H10N2O2PF2Cl",
            "score": 1.0,
            "optimized_molecules": [
                [
                    "OPN(O)C12C3=C4CC(NC3C1(F)F)C2(Cl)C4",
                    1.0
                ],
                [
                    "OP1NOCCC(F)(F)C12C=C(Cl)CC1=CN12",
                    1.0
                ],
                [
                    "OP1NOCC(F)C(F)C1N1C=C1C1C=C1Cl",
                    1.0
                ],
                [
                    "OP1NOCC(F)(CF)C1N1C=C1C1C=C1Cl",
                    1.0
                ],
                [
                    "OP1NOC2CC3=CC(F)(C1N3)C2(F)C=CCl",
                    1.0
                ],
                [
                    "OP1NOC2CC(F)(F)C21N1C=CCC=C1Cl",
                    1.0
                ],
                [
                    "OP1NOC2CC(F)(F)C21N1C=C=CCC1Cl",
                    1.0
                ],
                [
                    "OP1NOC2CC(F)(F)C21N1C=C1CC=CCl",
                    1.0
                ],
                [
                    "OP1NOC2C3C(C=CCl)C=CNC21C3(F)F",
                    1.0
                ],
                [
                    "OP1NOC2C3(F)C(Cl)=CCC4CN4C21C3F",
                    1.0
                ],
                [
                    "OP1NOC2C(F)C(F)C21N1C=C1CC=CCl",
                    1.0
                ],
                [
                    "OP1NOC2=C(Cl)CCC3=CN3C1C(F)(F)C2",
                    1.0
                ],
                [
                    "OP1NOC(CF)C12C(F)C1C=CN2C1=CCl",
                    1.0
                ],
                [
                    "OP1N2OC3CC4CN4C14CC2(C3Cl)C4(F)F",
                    1.0
                ],
                [
                    "OP1N2OC3C2(F)C(F)C31N1CC1CC=CCl",
                    1.0
                ],
                [
                    "OP1N2OC3C(F)C4(F)C(Cl)=CCCC2NC314",
                    1.0
                ],
                [
                    "OP1N2OC3C(F)C(F)(CCl)C31N1C=CCC21",
                    1.0
                ],
                [
                    "OP1N2OC3C(Cl)C2C2C3C3CN3C21C(F)F",
                    1.0
                ],
                [
                    "OP1N2OC3(F)C2C(F)C13N1CC1CC=CCl",
                    1.0
                ],
                [
                    "OP1N2OC13C(F)C1(F)C(Cl)=CCCC2NC13",
                    1.0
                ],
                [
                    "OP1N2C3CCC=C(Cl)C4(F)C(F)C1(ON3)C24",
                    1.0
                ],
                [
                    "OP1CC2(F)C(Cl)=CCC3NC34N1OCC24F",
                    1.0
                ],
                [
                    "OP1C2C(CF)ON1C(Cl)=C1C(CF)C=CN12",
                    1.0
                ],
                [
                    "ONP1OC2=C3CCC(Cl)C4CC1(N32)C4(F)F",
                    1.0
                ],
                [
                    "ONP1OC(F)C2C(Cl)=C3C4CCN3C21C4F",
                    1.0
                ],
                [
                    "ONP(OF)C12NC3CC3(C=CCl)C3C1C32F",
                    1.0
                ],
                [
                    "ONP(O)C1NC2=CC(C=C2C=CCl)C1(F)F",
                    1.0
                ],
                [
                    "ONP(O)C12C(CF)C1(F)C1C=CN2C1=CCl",
                    1.0
                ],
                [
                    "ONP(O)C1(N2C=C2CC#CCl)CCC1(F)F",
                    1.0
                ],
                [
                    "ONCC1(CC#CCl)C=CC2(CF)N1P2OF",
                    1.0
                ],
                [
                    "ONC1C2CC1(CC#CCl)N1P(OF)C21CF",
                    1.0
                ],
                [
                    "ONC1C(O)C(P)(N2C=C2CC#CCl)C1(F)F",
                    1.0
                ],
                [
                    "ON1P(OF)CN2CC1(CF)C=C2CC#CCl",
                    1.0
                ],
                [
                    "ON1P(O)C23NCCC4=C2C1(C(Cl)C4)C3(F)F",
                    1.0
                ],
                [
                    "ON1P(O)C23CC1(C(Cl)CCC1=CN12)C3(F)F",
                    1.0
                ],
                [
                    "ON1P(O)C2(C(F)F)CC13C(Cl)C3CC1=CN12",
                    1.0
                ],
                [
                    "ON1C=C2C(C=CCl)C=CNC(P1O)C2(F)F",
                    1.0
                ],
                [
                    "ON1C2CC3(N4C(CCCCl)=C4OP13)C2(F)F",
                    1.0
                ],
                [
                    "ON1C2=CC(POF)(NC3=CC3CC1Cl)C2F",
                    1.0
                ],
                [
                    "OCCC(F)(F)C1N2C=C2C2C=C(Cl)NP1O2",
                    1.0
                ],
                [
                    "OCC12PON(CC1(F)F)C1(CC#CCl)CN12",
                    1.0
                ],
                [
                    "OCC12N3CC3(CC#CCl)NOP1CC2(F)F",
                    1.0
                ],
                [
                    "OC1OC2NC3(CC#CCl)CN3C1(P)C2(F)F",
                    1.0
                ],
                [
                    "OC1NP(OF)C1(CC#CCl)NC1C2CC21F",
                    1.0
                ],
                [
                    "OC1CC(F)(F)C12PONC1(CC#CCl)CN12",
                    1.0
                ],
                [
                    "OC1C2CN3C(CC#CCl)NOPC13C2(F)F",
                    1.0
                ],
                [
                    "OC1=C(Cl)NP(O)C2(CCC2(F)F)N2C=C2C1",
                    1.0
                ],
                [
                    "OC12CC(=CCl)OP3NC4(F)CC3(C4F)N1C2",
                    1.0
                ],
                [
                    "O=CC12NCC(CC#CCl)N(CC1(F)F)OP2",
                    1.0
                ],
                [
                    "NP1OC(F)C2(O)C(Cl)=C3C4CCN3C12C4F",
                    1.0
                ],
                [
                    "NP1OC(F)C(O)C12C(F)C1C=CN2C1=CCl",
                    1.0
                ],
                [
                    "NP(O)C12NC=CC3(C=CCl)C(C1(F)F)C32O",
                    1.0
                ],
                [
                    "NP(O)C12NC=C3C(CCl)C34C(C1(F)F)C42O",
                    1.0
                ],
                [
                    "NP(O)C12C(CF)OC3=CN1C(=CCl)C3C2F",
                    1.0
                ],
                [
                    "NP(O)C1(N2C=C2CC=CCl)C(=O)CC1(F)F",
                    1.0
                ],
                [
                    "NP(O)C1(N2C=C2C=C=CCl)C(O)CC1(F)F",
                    1.0
                ],
                [
                    "NOPC1OC=CC(C#CCl)=C(N)CC1(F)F",
                    1.0
                ],
                [
                    "NOPC1N2C=C2C(C#CCl)C(O)CC1(F)F",
                    1.0
                ],
                [
                    "NOPC1(N2C=C2CC#CCl)C(O)CC1(F)F",
                    1.0
                ],
                [
                    "NOOPC1NC2=C=C2CC(Cl)C1C=C(F)F",
                    1.0
                ],
                [
                    "NOOPC1(F)NC2=C=C2CC(Cl)C1C=CF",
                    1.0
                ],
                [
                    "NOCC12C(F)C(C#CCl)C3(CC3)N1P2OF",
                    1.0
                ],
                [
                    "NOC1=CC2(CCCCl)C=C(F)C13N2P3OF",
                    1.0
                ],
                [
                    "NCC1NOC2C(=C1C#CCl)C2(F)CPOF",
                    1.0
                ],
                [
                    "NCC1=C(Cl)C2(F)C3(PO)NC=COC3C12F",
                    1.0
                ],
                [
                    "NCC(CC#CCl)N1OC23CC2(F)C13POF",
                    1.0
                ],
                [
                    "NC1CC1(C=CCl)C12C3C(P(OF)N1O)C32F",
                    1.0
                ],
                [
                    "NC1C2C1(C=CCl)C1C3C1(F)C23P(NO)OF",
                    1.0
                ],
                [
                    "NC1C(O)C(PO)(N2C=C2CC#CCl)C1(F)F",
                    1.0
                ],
                [
                    "NC1C(F)(F)C2(PO)N3C(CC#CCl)C3C12O",
                    1.0
                ],
                [
                    "NC1=C(C#CCl)C=CC(PN(O)O)C(F)(F)C1",
                    1.0
                ],
                [
                    "NC12CCC=C(Cl)C3(F)C4C(ON1P4O)C32F",
                    1.0
                ],
                [
                    "NC12C(C=CCl)OC3C(F)C(F)C34POC1N24",
                    1.0
                ],
                [
                    "NC1(O)CC(PO)(N2C=C2CC#CCl)C1(F)F",
                    1.0
                ],
                [
                    "NC1(O)C(OP)C2(C=C(C#CCl)CN2)C1(F)F",
                    1.0
                ],
                [
                    "NC1(O)C(OP)C(N2C=C2CC#CCl)C1(F)F",
                    1.0
                ],
                [
                    "NC1(CC#CCl)C=CON(P(C=CF)OF)C1",
                    1.0
                ],
                [
                    "NC(O)C(F)C1(F)C2=C(Cl)C2C2=CN2C1PO",
                    1.0
                ],
                [
                    "NC(Cl)=CCC1=CN1C1(PO)C(=O)CC1(F)F",
                    1.0
                ],
                [
                    "NC(C#CCl)C1C=C2ONC2(CF)P(OF)C1",
                    1.0
                ],
                [
                    "FOPN1CC(CC#CCl)NC2C3(F)CC23O1",
                    1.0
                ],
                [
                    "FOP1NOC23CC2C13N(F)C1CC1C=CCl",
                    1.0
                ],
                [
                    "FOP1CNC23ON1C2(CCCC#CCl)C3F",
                    1.0
                ],
                [
                    "FOP1C2C(Cl)CCC34CC5(C(ON15)N23)C4F",
                    1.0
                ],
                [
                    "FCC1On2op2C12C(F)C1C=CN2C1CCl",
                    1.0
                ],
                [
                    "FCC12CC(CC#CCl)NC3C1ON2P3OF",
                    1.0
                ],
                [
                    "FCC12CC(CC#CCl)N3CP(OF)N1OC32",
                    1.0
                ],
                [
                    "FCC12C3C4(CC=CCl)CN4C31ON2POF",
                    1.0
                ],
                [
                    "FCC1(NC2CC#CC2Cl)C2CN(O2)P1OF",
                    1.0
                ],
                [
                    "FCC(F)C1ON2C3CC(=CCl)C4OP2C1N43",
                    1.0
                ],
                [
                    "FCC(F)C12CON3C4CN1C(OP32)C4=CCl",
                    1.0
                ],
                [
                    "FC=C1C(F)C(N2C=C2CCCCl)P2OON12",
                    1.0
                ],
                [
                    "FC1C(N2CC2CC=CCl)C23OPN(O2)C13F",
                    1.0
                ],
                [
                    "FC1C(F)C23ONP4OC25C(CCl)CCN5C143",
                    1.0
                ],
                [
                    "FC1C(F)C23NC(CC=CCl)COP2N2OC123",
                    1.0
                ],
                [
                    "FC1C(F)C23C1ONP2OC1C(CC=CCl)N13",
                    1.0
                ],
                [
                    "FC1C(F)C23C1ONP2OC1C(=CCl)CCN13",
                    1.0
                ],
                [
                    "FC1C(F)C2(C(=CCl)CC3CN32)C2OPN1O2",
                    1.0
                ],
                [
                    "FC12CCC(=CCCl)NC34C1ONP3OC24F",
                    1.0
                ],
                [
                    "FC1(F)CCONP2OC3C=C(NC21)C3=CCl",
                    1.0
                ],
                [
                    "FC1(F)CCOC2=C(Cl)NPOC2C2=CN2C1",
                    1.0
                ],
                [
                    "FC1(F)CCOC23CC(Cl)NP(O2)C1N1C=C13",
                    1.0
                ],
                [
                    "FC1(F)C2CC1(N1C=C1CCCCl)P1OON21",
                    1.0
                ],
                [
                    "FC(F)=C1CC2(C=C(CCCCl)N2)P2OON12",
                    1.0
                ],
                [
                    "FC(F)=C1CC(N2C=C2CCCCl)P2OON12",
                    1.0
                ],
                [
                    "CNOC1=CC(CC#CCl)N2P(OF)C12CF",
                    1.0
                ],
                [
                    "CN1OC2C3(F)C(=CCl)CC4NC2(P1O)C43F",
                    1.0
                ],
                [
                    "CN1CCC2=C(Cl)C34ONP(O)C13C(F)C24F",
                    1.0
                ],
                [
                    "CN1CC2C3C(Cl)C34C2C1(C(F)F)P1OON14",
                    1.0
                ],
                [
                    "CN1C2=C(Cl)CC2C(F)(F)C12C1COP2NO1",
                    1.0
                ],
                [
                    "CN1C(CC#CCl)C2P(OF)N3OC1C23CF",
                    1.0
                ],
                [
                    "CN1C(CC#CCl)C2C3(CF)N(POF)OC213",
                    1.0
                ],
                [
                    "CN1C(=CC#CCl)C2C(CF)(NPOF)C21O",
                    1.0
                ],
                [
                    "CN(O)P(OF)C12NCC3C(=CCl)C34C1C42F",
                    1.0
                ],
                [
                    "CN(CCC#CCl)C12CC3(ON3P1OF)C2F",
                    1.0
                ],
                [
                    "CCCC1=C(Cl)NC2C1C(=C(F)F)N1OOP21",
                    1.0
                ],
                [
                    "CCCC1=C(Cl)N2CP3OON3C(=C(F)F)C12",
                    1.0
                ],
                [
                    "CCCC1=C(Cl)N1C1CC(=C(F)F)N2OOP12",
                    1.0
                ],
                [
                    "CCC1=CC2(NP2OF)C(F)C(C#CCl)N1O",
                    1.0
                ],
                [
                    "CCC1=C(O)C2(NP2OF)C(F)N1CC#CCl",
                    1.0
                ],
                [
                    "CCC1=C(O)C(CF)P(OF)NC(C#CCl)=N1",
                    1.0
                ],
                [
                    "CCC(NCC#CCl)=C1ON2P(OF)C12CF",
                    1.0
                ],
                [
                    "CCC(NC(F)C#CCl)=C1ON2P(OF)C12C",
                    1.0
                ],
                [
                    "CCC(N=CC#CCl)=C1ONP(OF)C1CF",
                    1.0
                ],
                [
                    "CC=CC1(F)C(F)C2ONP(OCl)C21N1C=C1",
                    1.0
                ],
                [
                    "CC=C(Cl)C1(F)C2C3ON(P2O)C2(CN2)C31F",
                    1.0
                ],
                [
                    "CC1OP2C3C4ON2C(N)C(F)C3(F)C(Cl)=C14",
                    1.0
                ],
                [
                    "CC1OP2C3C(F)C(Cl)=C1C1(N)C(F)C3ON21",
                    1.0
                ],
                [
                    "CC1ONP2OC3=CN4C(CCl)C3C(F)(F)C142",
                    1.0
                ],
                [
                    "CC1ONP2OC3=C(F)N4C(CCl)C3C(F)C142",
                    1.0
                ],
                [
                    "CC1ONP(O)C12N1C=CC(C1=CCl)C2(F)F",
                    1.0
                ],
                [
                    "CC1ONP(O)C12C(F)C1(F)C=CN2C1=CCl",
                    1.0
                ],
                [
                    "CC1ON2P(O)C34N5CC5C1(Cl)C2(C3)C4(F)F",
                    1.0
                ],
                [
                    "CC1ON2C3=CCC(=CCl)N3C1(C(F)F)P2O",
                    1.0
                ],
                [
                    "CC1OC(C#CCl)C23CN2C1(C(F)F)PON3",
                    1.0
                ],
                [
                    "CC1NC23P(OF)NOC24C(C1C=CCl)C43F",
                    1.0
                ],
                [
                    "CC1NC(CF)(POF)C(ON)=C=C1C#CCl",
                    1.0
                ],
                [
                    "CC1CC(=CCl)C2C3(F)C24ONP(OF)C34N1",
                    1.0
                ],
                [
                    "CC1C=C(O)C2(NP2OF)C(F)C1(N)C#CCl",
                    1.0
                ],
                [
                    "CC1C=C(Cl)C2(F)C3C4ON(C(N)C42F)P3O1",
                    1.0
                ],
                [
                    "CC1C2=C3OP4NC(Cl)CC3(O)C(F)(F)C14N2",
                    1.0
                ],
                [
                    "CC1C2=C3OP(N)C14N2C(CCl)C3(O)C4(F)F",
                    1.0
                ],
                [
                    "CC1C(C2ON3P(OF)C23C)N1C(F)C#CCl",
                    1.0
                ],
                [
                    "CC1=CC2(F)C(F)(C=CCl)C3ONP(O)C32N1",
                    1.0
                ],
                [
                    "CC1=CC2(F)C(F)(C=CCl)C3(O)N1C23PON",
                    1.0
                ],
                [
                    "CC1=C=C1NC1C(CCl)C(=C(F)F)P1OON",
                    1.0
                ],
                [
                    "CC1=C(Cl)N2CC3(F)C1(F)C1ON(C)P(O)C123",
                    1.0
                ],
                [
                    "CC12C=C1NC1(C=C(N(O)CCl)C1F)P2OF",
                    1.0
                ],
                [
                    "CC12C=C(O)C(C(F)F)(P(N)O)N1C2C#CCl",
                    1.0
                ],
                [
                    "CC12C=C(C1C#CCl)N2C(C(F)F)P(O)NO",
                    1.0
                ],
                [
                    "CC12C3=C(OC1(CCCl)N3)C1(CF)N2P1OF",
                    1.0
                ],
                [
                    "CC12C3=C(O)C(C(F)F)(N1C2C=CCl)P(N)O3",
                    1.0
                ],
                [
                    "CC1(P2OON2C=C(F)F)C(CCl)CC2=CN21",
                    1.0
                ],
                [
                    "CC1(O)OP(N)C12N1C=CC(C1=CCl)C2(F)F",
                    1.0
                ],
                [
                    "CC1(CCCCl)C=C2ON=C(F)C23N1P3OF",
                    1.0
                ],
                [
                    "CC1(CCCCl)C(F)=C2ON=C(F)C23N1P3O",
                    1.0
                ],
                [
                    "CC1(CC#CCl)NC2(C(F)F)C(O)=C1NP2O",
                    1.0
                ],
                [
                    "CC1(CC#CCl)C=CONP(OF)C(CF)=N1",
                    1.0
                ],
                [
                    "CC1(CC#CCl)C=C2ONP(OF)C2(CF)N1",
                    1.0
                ],
                [
                    "CC1(CC#CCl)C=C2ONP(O)C2(C(F)F)N1",
                    1.0
                ],
                [
                    "CC1(CC#CCl)C=C(ON)C2(CF)N1P2OF",
                    1.0
                ],
                [
                    "CC1(C2=C(Cl)C2)C=C(ON=CF)C(POF)N1",
                    1.0
                ],
                [
                    "CC1(C(O)C#CCl)C(N)=CC2(CF)N1P2OF",
                    1.0
                ],
                [
                    "CC(ONPOF)=C(CC=CF)N=CC#CCl",
                    1.0
                ],
                [
                    "CC(O)C12N3C(=CC(C3=CCl)C1(F)F)NP2O",
                    1.0
                ],
                [
                    "CC(O)(OF)C1(PN)C(F)C23C=CN1C2=C3Cl",
                    1.0
                ],
                [
                    "CC(O)(O)C1(PN)N2C=CC3(C(Cl)=C23)C1(F)F",
                    1.0
                ],
                [
                    "CC(NOOPC12CC3=C(Cl)CN1C32)=C(F)F",
                    1.0
                ],
                [
                    "CC(N=CC#CCl)=C1ONP(OF)C1(C)CF",
                    1.0
                ],
                [
                    "CC(N1CC2=C(Cl)C21)P1OON1C(=CF)CF",
                    1.0
                ],
                [
                    "CC(F)C(N=CC#CCl)=C1ONP(O)C1CF",
                    1.0
                ],
                [
                    "CC(Cl)CC1=CN1C1CC(=C(F)F)N2OOP12",
                    1.0
                ],
                [
                    "CC(Cl)CC1=C2C3C(=C(F)F)NP(OO)C3N12",
                    1.0
                ],
                [
                    "CC(Cl)C1C(=C(F)F)N2OOP2C1N1C=CC1",
                    1.0
                ],
                [
                    "CC(CC#CCl)NC12P(OF)NOC13CC32F",
                    1.0
                ],
                [
                    "CC(CC#CCl)NC12P(OF)N(O)C13CC32F",
                    1.0
                ],
                [
                    "CC(CC#CCl)NC12C(F)C3C1ON3P2OF",
                    1.0
                ],
                [
                    "CC(CC#CCl)N(F)C12C3CC31ONP2OF",
                    1.0
                ],
                [
                    "CC(C=CF)C(=CONPOF)N=CC#CCl",
                    1.0
                ],
                [
                    "CC(C=C1ONC1(CF)POF)C(=N)C#CCl",
                    1.0
                ],
                [
                    "CC(C=C1ON2P(OF)C12CF)C(N)C#CCl",
                    1.0
                ],
                [
                    "CC(C)C1=C(Cl)NC2C1C(=C(F)F)N1OOP21",
                    1.0
                ],
                [
                    "CC(C)C(NC(F)C#CCl)=C1ON2C1P2OF",
                    1.0
                ],
                [
                    "CC(C)(CC#CCl)N1C2(F)N3OCC12P3OF",
                    1.0
                ],
                [
                    "CC(=CF)N1OOP1C(C)N1C(F)C2=C(Cl)C21",
                    1.0
                ],
                [
                    "CC(=CC#CCl)NC1(POF)C2(F)CC21ON",
                    1.0
                ],
                [
                    "CC(=C1ON2P(OF)C12C)N(C)C(F)C#CCl",
                    1.0
                ],
                [
                    "CC(=C(F)F)N1OOP1C1CC2=C(Cl)CN1C2",
                    1.0
                ],
                [
                    "CC(=C(F)F)N1OOP1C1CC23C(Cl)C2CN13",
                    1.0
                ],
                [
                    "CC(=C(F)F)N1OOP1C(C)N1CC2=C(Cl)C21",
                    1.0
                ],
                [
                    "C=c1c(=C(C)N(C)C(F)C#CCl)on1POF",
                    1.0
                ],
                [
                    "C=CNC1C2ONP1OC1(F)C(Cl)=C(C)C21F",
                    1.0
                ],
                [
                    "C=CNC12POC1(O)C1(F)C(CN)=C(Cl)C21F",
                    1.0
                ],
                [
                    "C=CNC12P(O)N3OC31C1(F)C(C)C(Cl)C12F",
                    1.0
                ],
                [
                    "C=CNC12C(ONP1OCl)C1(F)C(C)=CC12F",
                    1.0
                ],
                [
                    "C=CNC12C(ONP1O)C1(F)C(C)=C(Cl)C12F",
                    1.0
                ],
                [
                    "C=CNC12C(F)C=C(C)C(F)C13ON3P2OCl",
                    1.0
                ],
                [
                    "C=CN1C2=C(Cl)OP3NOC(C)C13C(F)C2F",
                    1.0
                ],
                [
                    "C=CC=NC1=C2ON(P(OF)C2CF)C1(C)Cl",
                    1.0
                ],
                [
                    "C=CC12CC1NC1(P(NOCl)OF)C3C2C31F",
                    1.0
                ],
                [
                    "C=CC(C#CCl)=C(N)CC(F)(F)C1ONP1O",
                    1.0
                ],
                [
                    "C=CC(C#CCl)=C(N)C1OP(NO)CC1(F)F",
                    1.0
                ],
                [
                    "C=CC(C#CCl)=C(N)C1C(ONPO)C1(F)F",
                    1.0
                ],
                [
                    "C=CC(C#CCl)=C(N)C(F)C(F)C1ONP1O",
                    1.0
                ],
                [
                    "C=C1ONP(O)C12C(F)C(F)C=CN2C=CCl",
                    1.0
                ],
                [
                    "C=C1NC2P(OCl)N3OC23C(F)C(C)=C1CF",
                    1.0
                ],
                [
                    "C=C1NC23C(ON1P2O)C(F)C3(F)C=CCCl",
                    1.0
                ],
                [
                    "C=C1NC23C(ON1P2O)C(F)C3(F)C(Cl)=CC",
                    1.0
                ],
                [
                    "C=C1NC(P(O)NO)C(F)(F)CC=C1C#CCl",
                    1.0
                ],
                [
                    "C=C1NC(P(N)OO)C(F)(F)CC=C1C#CCl",
                    1.0
                ],
                [
                    "C=C1CCC(Cl)N2ON1C1(POF)C=C2C1F",
                    1.0
                ],
                [
                    "C=C1CCC(Cl)C2C(=C(F)F)N3OOP3C2N1",
                    1.0
                ],
                [
                    "C=C1CC=C(Cl)NC2=CC(POF)(C2F)N1O",
                    1.0
                ],
                [
                    "C=C1CC2C3=C(NC2Cl)C(F)C3(POF)N1O",
                    1.0
                ],
                [
                    "C=C1CC2C(Cl)C(C(=C(F)F)N3OOP3)CN12",
                    1.0
                ],
                [
                    "C=C1CC(CCl)C2C3(F)C24ONP(OF)C34N1",
                    1.0
                ],
                [
                    "C=C1CC(=CCl)C2(F)C(F)C3(N1)C2ONP3O",
                    1.0
                ],
                [
                    "C=C1C(CCCl)=C2C(F)C3(C)N1ON2P3OF",
                    1.0
                ],
                [
                    "C=C1C(C#CCl)=C(C)N1CC(F)N(O)POF",
                    1.0
                ],
                [
                    "C=C1C(C#CCl)=C(C)N1C(P(N)O)C(O)(F)F",
                    1.0
                ],
                [
                    "C=C1C(C#CCl)=C(C)N1C(CF)P(NO)OF",
                    1.0
                ],
                [
                    "C=C1C(C#CCl)=C(C)N1C(C(F)F)P(O)NO",
                    1.0
                ],
                [
                    "C=C(POONC(C)=C(F)F)N1CC2=C(Cl)C21",
                    1.0
                ],
                [
                    "C=C(POONC(C)=C(F)F)N1CC12C=C2Cl",
                    1.0
                ],
                [
                    "C=C(POON(C)C=C(F)F)N1CC2=C(Cl)C21",
                    1.0
                ],
                [
                    "C=C(NCP1OON1C(C)=C(F)F)C1=C(Cl)C1",
                    1.0
                ],
                [
                    "C=C(NC1P(O)N(O)C1(F)F)C(C#CCl)=CC",
                    1.0
                ],
                [
                    "C=C(N1C(CC(N)=C(F)F)C2=C(Cl)C21)P(O)O",
                    1.0
                ],
                [
                    "C=C(N)C(C#CCl)=C1CC(F)(F)C1P(O)NO",
                    1.0
                ],
                [
                    "C=C(Cl)C1OP2NOCCC(F)(F)C2N2C=C12",
                    1.0
                ],
                [
                    "C=C(Cl)C1OP2NOC2(C(F)(F)CC)N2C=C12",
                    1.0
                ],
                [
                    "C=C(Cl)C1=CN1C1(P(O)NC)C(=O)CC1(F)F",
                    1.0
                ],
                [
                    "C=C(Cl)C12CC=CNC3(C1ONP3O)C2(F)F",
                    1.0
                ],
                [
                    "C=C(CCCCl)NC12C=C(N3OOP31)C2(F)F",
                    1.0
                ],
                [
                    "C=C(CCCCl)N1ON2C3=CC1(P2O)C3(F)F",
                    1.0
                ],
                [
                    "C=C(CCCCl)N1ON2C3=CC1(C3F)P2OF",
                    1.0
                ],
                [
                    "C=C(CC#CCl)NC12CC(N(O)P1O)C2(F)F",
                    1.0
                ],
                [
                    "C=C(CC#CCl)NC12CC(C1F)N(O)P2OF",
                    1.0
                ],
                [
                    "C=C(C)NC12C3ON(P1O)C2(F)C3(F)C=CCl",
                    1.0
                ],
                [
                    "C=C(C#CCl)C(=C)NC1(P(O)NO)CC1(F)F",
                    1.0
                ],
                [
                    "C#CCCC(Cl)C1C2(F)C13ONP(OF)C23N",
                    1.0
                ],
                [
                    "C#CCC(Cl)CNC12C(F)C3C1ON3P2OF",
                    1.0
                ],
                [
                    "C#CCC(Cl)C1NC2P(OF)N3OCC3C12F",
                    1.0
                ],
                [
                    "C#CCC(CCl)NC12P(OF)NOC13CC32F",
                    1.0
                ],
                [
                    "C#CCC(CCl)NC12C(F)C3C1ON3P2OF",
                    1.0
                ],
                [
                    "C#CCC(C)NC12C(F)C3N(OC31Cl)P2OF",
                    1.0
                ],
                [
                    "C#CCC(C)=NC12C(F)CN(OC1Cl)P2OF",
                    1.0
                ],
                [
                    "C#CC=NC(=C1ONP(OF)C1CF)C(C)Cl",
                    1.0
                ],
                [
                    "C#CC(O)C1NC2(C3CC32F)P(OF)NC1Cl",
                    1.0
                ],
                [
                    "C#CC(F)N(CCl)C(C)=C1ON2P(OF)C12C",
                    1.0
                ]
            ],
            "execution_time": 13.38205337524414,
            "number_scoring_function_calls": 1000,
            "metadata": {
                "top_250": 1.0,
                "internal_similarity_max": 0.6666666666666666,
                "internal_similarity_mean": 0.12735361452578786,
                "internal_similarity_histogram_density": [
                    [
                        2.98048,
                        6.30176,
                        0.6262399999999998,
                        0.05760000000000001,
                        0.024000000000000004,
                        0.008319999999999992,
                        0.0016000000000000005,
                        0.0,
                        0.0,
                        0.0
                    ]
                ],
                "internal_similarity_histogram_bins": [
                    [
                        0.0,
                        0.1,
                        0.2,
                        0.30000000000000004,
                        0.4,
                        0.5,
                        0.6000000000000001,
                        0.7000000000000001,
                        0.8,
                        0.9,
                        1.0
                    ]
                ]
            }
        },
        {
            "benchmark_name": "Median molecules 1",
            "score": 0.4527441616697813,
            "optimized_molecules": [
                [
                    "CC1CCC2CC(=O)C(C)(CCC(C(C)C)C(O)C1)C2(C)C",
                    0.4745762711864407
                ],
                [
                    "CC1CCC2(C)C(=O)CC(CCC(C(C)C)C(O)C1)C2(C)C",
                    0.4745762711864407
                ],
                [
                    "CC(C)C1CCC2(C)C(=O)CC(CC1O)C2(C)C",
                    0.4738035414793428
                ],
                [
                    "CC(C)C1CCC2CC(=O)C(C)(CCC1O)C2(C)C",
                    0.46032847487588874
                ],
                [
                    "CC(C)C1CC(=O)C2(C)CCC(CC1O)C2(C)C",
                    0.458682472293863
                ],
                [
                    "CC1CCC(C(C)C)C(O)CCC2(C)C(=O)CC(C1)C2(C)C",
                    0.45
                ],
                [
                    "CC1CCC(C(C)C)C(O)CC2CC(=O)C(C)(CC1)C2(C)C",
                    0.45
                ],
                [
                    "CC1CCC2CC(=O)C(C)(CC(C(C)C)C(O)C1)C2(C)C",
                    0.44801076831712416
                ],
                [
                    "CC1CCC2(C)C(=O)CC(CC(C(C)C)C(O)C1)C2(C)C",
                    0.44801076831712416
                ],
                [
                    "CC1CC(O)C(C(C)C)CCC2CC(=O)C(C)(C1)C2(C)C",
                    0.44801076831712416
                ],
                [
                    "CC1CC(O)C(C(C)C)CCC2(C)C(=O)CC(C1)C2(C)C",
                    0.44801076831712416
                ],
                [
                    "CC(C)C1CCC2CC(=O)C(C)(CC1O)C2(C)C",
                    0.4468887036332465
                ],
                [
                    "CC(C)C1CCC2(C)C(=O)CC(CCC1O)C2(C)C",
                    0.44585082870893744
                ],
                [
                    "CC(C)C1CC2CC(=O)C(C)(CCC1O)C2(C)C",
                    0.443613573862942
                ],
                [
                    "CC1CCCC2(C)C(=O)CC(CCC(C(C)C)C(O)C1)C2(C)C",
                    0.43994134506405985
                ],
                [
                    "CC1CCC2(C)C(=O)CC(CCCC(C(C)C)C(O)C1)C2(C)C",
                    0.43994134506405985
                ],
                [
                    "CC1CCC(O)C(C(C)C)CCC2(C)C(=O)CC(C1)C2(C)C",
                    0.4379535120175709
                ],
                [
                    "CC1CCC2CC(=O)C(C)(CCC(O)C(C(C)C)C1)C2(C)C",
                    0.4374487394792124
                ],
                [
                    "CC1CCC2(C)C(=O)CC(CC(O)C(C(C)C)C1)C2(C)C",
                    0.435285750066007
                ],
                [
                    "CC1CCC(C(C)C)C(O)CC2CC(=O)C(C)(C1)C2(C)C",
                    0.435285750066007
                ],
                [
                    "CC1CCC(C(C)C)C(O)CC2(C)C(=O)CC(C1)C2(C)C",
                    0.435285750066007
                ],
                [
                    "CC(C)C1CCCC2(C)C(=O)CC(CC1O)C2(C)C",
                    0.43513363202883826
                ],
                [
                    "CC1CCC2CC(=O)C(C)(CCC(C(C)S)C(O)C1)C2(C)C",
                    0.4251952027621871
                ],
                [
                    "CC1CCC2CC(=O)C(C)(CCC(C(C)P)C(O)C1)C2(C)C",
                    0.4251952027621871
                ],
                [
                    "CC1CCC2CC(=O)C(C)(CCC(C(C)O)C(O)C1)C2(C)C",
                    0.4251952027621871
                ],
                [
                    "CC1CCC2CC(=O)C(C)(CCC(C(C)N)C(O)C1)C2(C)C",
                    0.4251952027621871
                ],
                [
                    "CC1CCC2CC(=O)C(C)(CCC(C(C)F)C(O)C1)C2(C)C",
                    0.4251952027621871
                ],
                [
                    "CC1CCC2CC(=O)C(C)(CCC(C(C)Cl)C(O)C1)C2(C)C",
                    0.4251952027621871
                ],
                [
                    "CC1CCC2CC(=O)C(C)(CCC(C(C)Br)C(O)C1)C2(C)C",
                    0.4251952027621871
                ],
                [
                    "CC1CCC2(C)C(=O)CC(CCC(C(C)S)C(O)C1)C2(C)C",
                    0.4251952027621871
                ],
                [
                    "CC1CCC2(C)C(=O)CC(CCC(C(C)P)C(O)C1)C2(C)C",
                    0.4251952027621871
                ],
                [
                    "CC1CCC2(C)C(=O)CC(CCC(C(C)O)C(O)C1)C2(C)C",
                    0.4251952027621871
                ],
                [
                    "CC1CCC2(C)C(=O)CC(CCC(C(C)N)C(O)C1)C2(C)C",
                    0.4251952027621871
                ],
                [
                    "CC1CCC2(C)C(=O)CC(CCC(C(C)F)C(O)C1)C2(C)C",
                    0.4251952027621871
                ],
                [
                    "CC1CCC2(C)C(=O)CC(CCC(C(C)Cl)C(O)C1)C2(C)C",
                    0.4251952027621871
                ],
                [
                    "CC1CCC2(C)C(=O)CC(CCC(C(C)Br)C(O)C1)C2(C)C",
                    0.4251952027621871
                ],
                [
                    "CC(C)C1CCC2CC(=O)C(C)(CCC(S)CC1O)C2(C)C",
                    0.4251952027621871
                ],
                [
                    "CC(C)C1CCC2CC(=O)C(C)(CCC(P)CC1O)C2(C)C",
                    0.4251952027621871
                ],
                [
                    "CC(C)C1CCC2CC(=O)C(C)(CCC(O)CC1O)C2(C)C",
                    0.4251952027621871
                ],
                [
                    "CC(C)C1CCC2CC(=O)C(C)(CCC(N)CC1O)C2(C)C",
                    0.4251952027621871
                ],
                [
                    "CC(C)C1CCC2CC(=O)C(C)(CCC(F)CC1O)C2(C)C",
                    0.4251952027621871
                ],
                [
                    "CC(C)C1CCC2CC(=O)C(C)(CCC(Cl)CC1O)C2(C)C",
                    0.4251952027621871
                ],
                [
                    "CC(C)C1CCC2CC(=O)C(C)(CCC(Br)CC1O)C2(C)C",
                    0.4251952027621871
                ],
                [
                    "CC(C)C1CCC2CC(=O)C(C)(CCCC1O)C2(C)C",
                    0.4242640687119285
                ],
                [
                    "CC1CCC2CC(=O)C(C)(CC(O)C(C(C)C)C1)C2(C)C",
                    0.423728813559322
                ],
                [
                    "CC(C)C1CCCC2CC(=O)C(C)(CCC1O)C2(C)C",
                    0.4225001481984198
                ],
                [
                    "CC(C)C1CCC2(C)C(=O)CC(CCCC1O)C2(C)C",
                    0.4225001481984198
                ],
                [
                    "CC(C)C1CCC2CC(=O)C(C)(CCC(O)C1C)C2(C)C",
                    0.421211769587116
                ],
                [
                    "CC(C)C1CCC2(C)C(=O)CC(CC1O)C2(C)S",
                    0.42047525605008473
                ],
                [
                    "CC(C)C1CCC2(C)C(=O)CC(CC1O)C2(C)P",
                    0.42047525605008473
                ],
                [
                    "CC(C)C1CCC2(C)C(=O)CC(CC1O)C2(C)O",
                    0.42047525605008473
                ],
                [
                    "CC(C)C1CCC2(C)C(=O)CC(CC1O)C2(C)N",
                    0.42047525605008473
                ],
                [
                    "CC(C)C1CCC2(C)C(=O)CC(CC1O)C2(C)F",
                    0.42047525605008473
                ],
                [
                    "CC(C)C1CCC2(C)C(=O)CC(CC1O)C2(C)Cl",
                    0.42047525605008473
                ],
                [
                    "CC(C)C1CCC2(C)C(=O)CC(CC1O)C2(C)Br",
                    0.42047525605008473
                ],
                [
                    "CC1CCC(C(C)C2(C)C3CCC2(C)C(=O)C3)C(O)C1",
                    0.4187314900782693
                ],
                [
                    "CC(C)C1CC2(C)C(=O)CC(CCC1O)C2(C)C",
                    0.4184137043778615
                ],
                [
                    "CC(C)C1CCC2(C)C(=O)CC(CC(O)C1C)C2(C)C",
                    0.4183300132670378
                ],
                [
                    "CC(C)C1CC2CC(=O)C(C)(CCC(O)C1C)C2(C)C",
                    0.4183300132670378
                ],
                [
                    "CC1CCC2CC(=O)C(C)(CCC(O)C1)C2(C)C",
                    0.41753340038353265
                ],
                [
                    "CC(C)C1CCC2CC(=O)C(C)(CCC1C)C2(C)C",
                    0.4169606805807075
                ],
                [
                    "CC1CCC(O)C(C(C)C)CCC2CC(=O)C(C)(CC1)C2(C)C",
                    0.4167700450745759
                ],
                [
                    "CC1CCC(C(C)C)C(O)CCC2CC(=O)C(C)(CC1)C2(C)C",
                    0.4167700450745759
                ],
                [
                    "CC(C)C1CC2(C)C(=O)CC(CC1O)C2(C)C",
                    0.4166352189390347
                ],
                [
                    "CC1CCC2(C)C(=O)CC(C(O)C1)C2(C)C",
                    0.416442466109408
                ],
                [
                    "CC1CCC2(C)C(=O)CC(CCC(C(C)C)C(O)C(O)C1)C2(C)C",
                    0.4151487502672805
                ],
                [
                    "CC1CCCC2(C)C(=O)CC(CC(C(C)C)C(O)C1)C2(C)C",
                    0.4145681333340725
                ],
                [
                    "CC1CC(O)C(C(C)C)CCCC2CC(=O)C(C)(C1)C2(C)C",
                    0.4145681333340725
                ],
                [
                    "CC1CCC(O)C(C(C)C)CC2CC(=O)C(C)(CC1)C2(C)C",
                    0.4140393356054125
                ],
                [
                    "CC(C)C1CCC(S)CCC2(C)C(=O)CC(CC1O)C2(C)C",
                    0.4140393356054125
                ],
                [
                    "CC(C)C1CCC(P)CCC2(C)C(=O)CC(CC1O)C2(C)C",
                    0.4140393356054125
                ],
                [
                    "CC(C)C1CCC(O)CCC2(C)C(=O)CC(CC1O)C2(C)C",
                    0.4140393356054125
                ],
                [
                    "CC(C)C1CCC(N)CCC2(C)C(=O)CC(CC1O)C2(C)C",
                    0.4140393356054125
                ],
                [
                    "CC(C)C1CCC(F)CCC2(C)C(=O)CC(CC1O)C2(C)C",
                    0.4140393356054125
                ],
                [
                    "CC(C)C1CCC(Cl)CCC2(C)C(=O)CC(CC1O)C2(C)C",
                    0.4140393356054125
                ],
                [
                    "CC(C)C1CCC(Br)CCC2(C)C(=O)CC(CC1O)C2(C)C",
                    0.4140393356054125
                ],
                [
                    "CC(S)C1CCC2(C)C(=O)CC(CC1O)C2(C)C",
                    0.4135291205802923
                ],
                [
                    "CC(S)C1CC(=O)C2(C)CCC(CC1O)C2(C)C",
                    0.4135291205802923
                ],
                [
                    "CC(P)C1CCC2(C)C(=O)CC(CC1O)C2(C)C",
                    0.4135291205802923
                ],
                [
                    "CC(P)C1CC(=O)C2(C)CCC(CC1O)C2(C)C",
                    0.4135291205802923
                ],
                [
                    "CC(O)C1CCC2(C)C(=O)CC(CC1O)C2(C)C",
                    0.4135291205802923
                ],
                [
                    "CC(O)C1CC(=O)C2(C)CCC(CC1O)C2(C)C",
                    0.4135291205802923
                ],
                [
                    "CC(N)C1CCC2(C)C(=O)CC(CC1O)C2(C)C",
                    0.4135291205802923
                ],
                [
                    "CC(N)C1CC(=O)C2(C)CCC(CC1O)C2(C)C",
                    0.4135291205802923
                ],
                [
                    "CC(F)C1CCC2(C)C(=O)CC(CC1O)C2(C)C",
                    0.4135291205802923
                ],
                [
                    "CC(F)C1CC(=O)C2(C)CCC(CC1O)C2(C)C",
                    0.4135291205802923
                ],
                [
                    "CC(Cl)C1CCC2(C)C(=O)CC(CC1O)C2(C)C",
                    0.4135291205802923
                ],
                [
                    "CC(Cl)C1CC(=O)C2(C)CCC(CC1O)C2(C)C",
                    0.4135291205802923
                ],
                [
                    "CC(C)C1CCC2(C)C(=O)CC(CC1C)C2(C)C",
                    0.4135291205802923
                ],
                [
                    "CC(C)C1CC2CC(=O)C(C)(CCC1C)C2(C)C",
                    0.4135291205802923
                ],
                [
                    "CC(C)C1CC(=O)C2(C)CCC(CC1C)C2(C)C",
                    0.4135291205802923
                ],
                [
                    "CC(Br)C1CCC2(C)C(=O)CC(CC1O)C2(C)C",
                    0.4135291205802923
                ],
                [
                    "CC(Br)C1CC(=O)C2(C)CCC(CC1O)C2(C)C",
                    0.4135291205802923
                ],
                [
                    "CC1CCC2CC(=O)C(C)(CCC(C(O)Cl)C(O)C1)C2(C)C",
                    0.41297802297171593
                ],
                [
                    "CC1CCC2CC(=O)C(C)(CCC(C(F)F)C(O)C1)C2(C)C",
                    0.41297802297171593
                ],
                [
                    "CC1CCC2CC(=O)C(C)(CCC(C(C)C)C(O)C1)C2(C)Cl",
                    0.41297802297171593
                ],
                [
                    "CC1CCC2(C)C(=O)CC(CCC(C(N)O)C(O)C1)C2(C)C",
                    0.41297802297171593
                ],
                [
                    "CC1CCC2(C)C(=O)CC(CCC(C(N)N)C(O)C1)C2(C)C",
                    0.41297802297171593
                ],
                [
                    "CC1CCC2(C)C(=O)CC(CCC(C(N)Br)C(O)C1)C2(C)C",
                    0.41297802297171593
                ],
                [
                    "CC1CCC2(C)C(=O)CC(CCC(C(C)C)C(O)C1)C2(C)N",
                    0.41297802297171593
                ]
            ],
            "execution_time": 610333.0615386963,
            "number_scoring_function_calls": 43790271,
            "metadata": {
                "top_1": 0.4745762711864407,
                "top_10": 0.4585999335973348,
                "top_100": 0.42505628022556846,
                "internal_similarity_max": 1.0,
                "internal_similarity_mean": 0.599473077484666,
                "internal_similarity_histogram_density": [
                    [
                        0.1,
                        0.0,
                        0.0,
                        0.022000000000000006,
                        0.7360000000000002,
                        4.553999999999996,
                        3.1920000000000006,
                        1.1460000000000001,
                        0.22800000000000004,
                        0.022000000000000006
                    ]
                ],
                "internal_similarity_histogram_bins": [
                    [
                        0.0,
                        0.1,
                        0.2,
                        0.30000000000000004,
                        0.4,
                        0.5,
                        0.6000000000000001,
                        0.7000000000000001,
                        0.8,
                        0.9,
                        1.0
                    ]
                ]
            }
        },
        {
            "benchmark_name": "Median molecules 2",
            "score": 0.41143529669163975,
            "optimized_molecules": [
                [
                    "CCCc1nn(C)c2c(=O)[nH]c(-c3cc(S(=O)(=O)N4CC5=C6C(C4)N5C6c4ccc5c(c4)OCO5)ccc3OCC)nc12",
                    0.41486901201111825
                ],
                [
                    "CCCc1nn(C)c2c(=O)[nH]c(-c3cc(S(=O)(=O)N4CCN(C)C(c5ccc6c(c5)OCO6)C(=[SH])C4)ccc3OCC)nc12",
                    0.41276854016057085
                ],
                [
                    "CCCc1nn(C)c2c(=O)[nH]c(-c3cc(S(=O)(=O)N4CCN(C)C(c5ccc6c(c5)OCO6)C(=S)C4)ccc3OCC)nc12",
                    0.41276854016057085
                ],
                [
                    "CCCc1nn(C)c2c(=O)[nH]c(-c3cc(S(=O)(=O)N4CCN(C)C(c5ccc6c(c5)OCO6)C(=P)C4)ccc3OCC)nc12",
                    0.41276854016057085
                ],
                [
                    "CCCc1nn(C)c2c(=O)[nH]c(-c3cc(S(=O)(=O)N4CCN(C)C(c5ccc6c(c5)OCO6)C(=N)C4)ccc3OCC)nc12",
                    0.41276854016057085
                ],
                [
                    "C=C1CN(S(=O)(=O)c2ccc(OCC)c(-c3nc4c(CCC)nn(C)c4c(=O)[nH]3)c2)CCN(C)C1c1ccc2c(c1)OCO2",
                    0.41276854016057085
                ],
                [
                    "CCCc1nn(C)c2c(=O)[nH]c(-c3cc(S(=O)(=O)N4CC(=[SH])C(c5ccc6c(c5)OCO6)N(C)C4)ccc3OCC)nc12",
                    0.41066625019892805
                ],
                [
                    "CCCc1nn(C)c2c(=O)[nH]c(-c3cc(S(=O)(=O)N4CC(=S)C(c5ccc6c(c5)OCO6)N(C)C4)ccc3OCC)nc12",
                    0.41066625019892805
                ],
                [
                    "CCCc1nn(C)c2c(=O)[nH]c(-c3cc(S(=O)(=O)N4CC(=P)C(c5ccc6c(c5)OCO6)N(C)C4)ccc3OCC)nc12",
                    0.41066625019892805
                ],
                [
                    "CCCc1nn(C)c2c(=O)[nH]c(-c3cc(S(=O)(=O)N4CC(=N)C(c5ccc6c(c5)OCO6)N(C)C4)ccc3OCC)nc12",
                    0.41066625019892805
                ],
                [
                    "C=C1CN(S(=O)(=O)c2ccc(OCC)c(-c3nc4c(CCC)nn(C)c4c(=O)[nH]3)c2)CN(C)C1c1ccc2c(c1)OCO2",
                    0.41066625019892805
                ],
                [
                    "CCCc1nn(C)c2c(=O)[nH]c(-c3cc(S(=O)(=O)N4CCN5C=C(C4)C5c4ccc5c(c4)OCO5)ccc3OCC)nc12",
                    0.4106523292414583
                ],
                [
                    "CCCc1nn(C)c2c(=O)[nH]c(-c3cc(S(=O)(=O)N4CC5=CN(C4)C5c4ccc5c(c4)OCO5)ccc3OCC)nc12",
                    0.41061105350216
                ],
                [
                    "CCCc1nn(C)c2c(=O)[nH]c(-c3cc(S(=O)(=O)N4CCC(=[SH])C(c5ccc6c(c5)OCO6)N(C)CC4)ccc3OCC)nc12",
                    0.4092499643923867
                ],
                [
                    "CCCc1nn(C)c2c(=O)[nH]c(-c3cc(S(=O)(=O)N4CCC(=S)C(c5ccc6c(c5)OCO6)N(C)CC4)ccc3OCC)nc12",
                    0.4092499643923867
                ],
                [
                    "CCCc1nn(C)c2c(=O)[nH]c(-c3cc(S(=O)(=O)N4CCC(=P)C(c5ccc6c(c5)OCO6)N(C)CC4)ccc3OCC)nc12",
                    0.4092499643923867
                ],
                [
                    "CCCc1nn(C)c2c(=O)[nH]c(-c3cc(S(=O)(=O)N4CCC(=N)C(c5ccc6c(c5)OCO6)N(C)CC4)ccc3OCC)nc12",
                    0.4092499643923867
                ],
                [
                    "C=C1CCN(S(=O)(=O)c2ccc(OCC)c(-c3nc4c(CCC)nn(C)c4c(=O)[nH]3)c2)CCN(C)C1c1ccc2c(c1)OCO2",
                    0.4092499643923867
                ],
                [
                    "CCCc1nn(C)c2c(=O)[nH]c(-c3cc(S(=O)(=O)N4CC(=O)N5C6CC(=C6C5c5ccc6c(c5)OCO6)C4)ccc3OCC)nc12",
                    0.40881229942328573
                ],
                [
                    "CCCc1nn(C)c2c(=O)[nH]c(-c3cc(S(=O)(=O)N4CC(=O)N5C6CC(=C6C4)C5c4ccc5c(c4)OCO5)ccc3OCC)nc12",
                    0.40881229942328573
                ],
                [
                    "CCCc1nn(C)c2c(=O)[nH]c(-c3cc(S(=O)(=O)N4CCC(c5ccc6c(c5)OCO6)N(C)CC4)ccc3OCC)nc12",
                    0.40873985992605305
                ],
                [
                    "CCCc1nn(C)c2c(=O)[nH]c(-c3cc(S(=O)(=O)N4CCN(C)C(c5ccc6c(c5)OCO6)C4)ccc3OCC)nc12",
                    0.4079238690083448
                ],
                [
                    "CCCc1nn(C)c2c(=O)[nH]c(-c3cc(S(=O)(=O)N4CC(=O)N5C(C4)C(=CP)C5c4ccc5c(c4)OCO5)ccc3OCC)nc12",
                    0.4078107080234595
                ],
                [
                    "CCCc1nn(C)c2c(=O)[nH]c(-c3cc(S(=O)(=O)N4CC(=O)N5C(C4)C(=CO)C5c4ccc5c(c4)OCO5)ccc3OCC)nc12",
                    0.4078107080234595
                ],
                [
                    "CCCc1nn(C)c2c(=O)[nH]c(-c3cc(S(=O)(=O)N4CC(=O)N5C(C4)C(=C=O)C5c4ccc5c(c4)OCO5)ccc3OCC)nc12",
                    0.4078107080234595
                ],
                [
                    "CCCc1nn(C)c2c(=O)[nH]c(-c3cc(S(=O)(=O)N4CCC5=CN(CC4)C5c4ccc5c(c4)OCO5)ccc3OCC)nc12",
                    0.4073175815400313
                ],
                [
                    "CCCc1nn(C)c2c(=O)[nH]c(-c3cc(S(=O)(=O)N4CCN5C(C4)C(=[SH])C5c4ccc5c(c4)OCO5)ccc3OCC)nc12",
                    0.40634072150707123
                ],
                [
                    "CCCc1nn(C)c2c(=O)[nH]c(-c3cc(S(=O)(=O)N4CCN5C(C4)C(=S)C5c4ccc5c(c4)OCO5)ccc3OCC)nc12",
                    0.40634072150707123
                ],
                [
                    "CCCc1nn(C)c2c(=O)[nH]c(-c3cc(S(=O)(=O)N4CCN5C(C4)C(=P)C5c4ccc5c(c4)OCO5)ccc3OCC)nc12",
                    0.40634072150707123
                ],
                [
                    "CCCc1nn(C)c2c(=O)[nH]c(-c3cc(S(=O)(=O)N4CCN5C(C4)C(=N)C5c4ccc5c(c4)OCO5)ccc3OCC)nc12",
                    0.40634072150707123
                ],
                [
                    "C=C1C2CN(S(=O)(=O)c3ccc(OCC)c(-c4nc5c(CCC)nn(C)c5c(=O)[nH]4)c3)CCN2C1c1ccc2c(c1)OCO2",
                    0.40634072150707123
                ],
                [
                    "CCCc1nn(C)c2c(=O)[nH]c(-c3cc(S(=O)(=O)N4CCN5[SH]=C(C4)C5c4ccc5c(c4)OCO5)ccc3OCC)nc12",
                    0.40629221742536237
                ],
                [
                    "CCCc1nn(C)c2c(=O)[nH]c(-c3cc(S(=O)(=O)N4CCN5P=C(C4)C5c4ccc5c(c4)OCO5)ccc3OCC)nc12",
                    0.40629221742536237
                ],
                [
                    "CCCc1nn(C)c2c(=O)[nH]c(-c3cc(S(=O)(=O)N4CCN5N=C(C4)C5c4ccc5c(c4)OCO5)ccc3OCC)nc12",
                    0.40629221742536237
                ],
                [
                    "CCCc1nn(C)c2c(=O)[nH]c(-c3cc(S(=O)(=O)N4CCN(S)C(c5ccc6c(c5)OCO6)C(=[SH])C4)ccc3OCC)nc12",
                    0.40629221742536237
                ],
                [
                    "CCCc1nn(C)c2c(=O)[nH]c(-c3cc(S(=O)(=O)N4CCN(S)C(c5ccc6c(c5)OCO6)C(=S)C4)ccc3OCC)nc12",
                    0.40629221742536237
                ],
                [
                    "CCCc1nn(C)c2c(=O)[nH]c(-c3cc(S(=O)(=O)N4CCN(S)C(c5ccc6c(c5)OCO6)C(=P)C4)ccc3OCC)nc12",
                    0.40629221742536237
                ],
                [
                    "CCCc1nn(C)c2c(=O)[nH]c(-c3cc(S(=O)(=O)N4CCN(S)C(c5ccc6c(c5)OCO6)C(=N)C4)ccc3OCC)nc12",
                    0.40629221742536237
                ],
                [
                    "CCCc1nn(C)c2c(=O)[nH]c(-c3cc(S(=O)(=O)N4CCN(P)C(c5ccc6c(c5)OCO6)C(=[SH])C4)ccc3OCC)nc12",
                    0.40629221742536237
                ],
                [
                    "CCCc1nn(C)c2c(=O)[nH]c(-c3cc(S(=O)(=O)N4CCN(P)C(c5ccc6c(c5)OCO6)C(=S)C4)ccc3OCC)nc12",
                    0.40629221742536237
                ],
                [
                    "CCCc1nn(C)c2c(=O)[nH]c(-c3cc(S(=O)(=O)N4CCN(P)C(c5ccc6c(c5)OCO6)C(=P)C4)ccc3OCC)nc12",
                    0.40629221742536237
                ],
                [
                    "CCCc1nn(C)c2c(=O)[nH]c(-c3cc(S(=O)(=O)N4CCN(P)C(c5ccc6c(c5)OCO6)C(=N)C4)ccc3OCC)nc12",
                    0.40629221742536237
                ],
                [
                    "CCCc1nn(C)c2c(=O)[nH]c(-c3cc(S(=O)(=O)N4CCN(O)C(c5ccc6c(c5)OCO6)C(=[SH])C4)ccc3OCC)nc12",
                    0.40629221742536237
                ],
                [
                    "CCCc1nn(C)c2c(=O)[nH]c(-c3cc(S(=O)(=O)N4CCN(O)C(c5ccc6c(c5)OCO6)C(=S)C4)ccc3OCC)nc12",
                    0.40629221742536237
                ],
                [
                    "CCCc1nn(C)c2c(=O)[nH]c(-c3cc(S(=O)(=O)N4CCN(O)C(c5ccc6c(c5)OCO6)C(=P)C4)ccc3OCC)nc12",
                    0.40629221742536237
                ],
                [
                    "CCCc1nn(C)c2c(=O)[nH]c(-c3cc(S(=O)(=O)N4CCN(O)C(c5ccc6c(c5)OCO6)C(=N)C4)ccc3OCC)nc12",
                    0.40629221742536237
                ],
                [
                    "CCCc1nn(C)c2c(=O)[nH]c(-c3cc(S(=O)(=O)N4CCN(N)C(c5ccc6c(c5)OCO6)C(=[SH])C4)ccc3OCC)nc12",
                    0.40629221742536237
                ],
                [
                    "CCCc1nn(C)c2c(=O)[nH]c(-c3cc(S(=O)(=O)N4CCN(N)C(c5ccc6c(c5)OCO6)C(=S)C4)ccc3OCC)nc12",
                    0.40629221742536237
                ],
                [
                    "CCCc1nn(C)c2c(=O)[nH]c(-c3cc(S(=O)(=O)N4CCN(N)C(c5ccc6c(c5)OCO6)C(=P)C4)ccc3OCC)nc12",
                    0.40629221742536237
                ],
                [
                    "CCCc1nn(C)c2c(=O)[nH]c(-c3cc(S(=O)(=O)N4CCN(N)C(c5ccc6c(c5)OCO6)C(=N)C4)ccc3OCC)nc12",
                    0.40629221742536237
                ],
                [
                    "CCCc1nn(C)c2c(=O)[nH]c(-c3cc(S(=O)(=O)N4CCN(F)C(c5ccc6c(c5)OCO6)C(=[SH])C4)ccc3OCC)nc12",
                    0.40629221742536237
                ],
                [
                    "CCCc1nn(C)c2c(=O)[nH]c(-c3cc(S(=O)(=O)N4CCN(F)C(c5ccc6c(c5)OCO6)C(=S)C4)ccc3OCC)nc12",
                    0.40629221742536237
                ],
                [
                    "CCCc1nn(C)c2c(=O)[nH]c(-c3cc(S(=O)(=O)N4CCN(F)C(c5ccc6c(c5)OCO6)C(=P)C4)ccc3OCC)nc12",
                    0.40629221742536237
                ],
                [
                    "CCCc1nn(C)c2c(=O)[nH]c(-c3cc(S(=O)(=O)N4CCN(Cl)C(c5ccc6c(c5)OCO6)C(=[SH])C4)ccc3OCC)nc12",
                    0.40629221742536237
                ],
                [
                    "CCCc1nn(C)c2c(=O)[nH]c(-c3cc(S(=O)(=O)N4CCN(Cl)C(c5ccc6c(c5)OCO6)C(=S)C4)ccc3OCC)nc12",
                    0.40629221742536237
                ],
                [
                    "CCCc1nn(C)c2c(=O)[nH]c(-c3cc(S(=O)(=O)N4CCN(Cl)C(c5ccc6c(c5)OCO6)C(=P)C4)ccc3OCC)nc12",
                    0.40629221742536237
                ],
                [
                    "CCCc1nn(C)c2c(=O)[nH]c(-c3cc(S(=O)(=O)N4CCN(Cl)C(c5ccc6c(c5)OCO6)C(=N)C4)ccc3OCC)nc12",
                    0.40629221742536237
                ],
                [
                    "CCCc1nn(C)c2c(=O)[nH]c(-c3cc(S(=O)(=O)N4CCN(Br)C(c5ccc6c(c5)OCO6)C(=[SH])C4)ccc3OCC)nc12",
                    0.40629221742536237
                ],
                [
                    "CCCc1nn(C)c2c(=O)[nH]c(-c3cc(S(=O)(=O)N4CCN(Br)C(c5ccc6c(c5)OCO6)C(=S)C4)ccc3OCC)nc12",
                    0.40629221742536237
                ],
                [
                    "CCCc1nn(C)c2c(=O)[nH]c(-c3cc(S(=O)(=O)N4CCN(Br)C(c5ccc6c(c5)OCO6)C(=P)C4)ccc3OCC)nc12",
                    0.40629221742536237
                ],
                [
                    "CCCc1nn(C)c2c(=O)[nH]c(-c3cc(S(=O)(=O)N4CCN(Br)C(c5ccc6c(c5)OCO6)C(=N)C4)ccc3OCC)nc12",
                    0.40629221742536237
                ],
                [
                    "C=C1CN(S(=O)(=O)c2ccc(OCC)c(-c3nc4c(CCC)nn(C)c4c(=O)[nH]3)c2)CCN(S)C1c1ccc2c(c1)OCO2",
                    0.40629221742536237
                ],
                [
                    "C=C1CN(S(=O)(=O)c2ccc(OCC)c(-c3nc4c(CCC)nn(C)c4c(=O)[nH]3)c2)CCN(P)C1c1ccc2c(c1)OCO2",
                    0.40629221742536237
                ],
                [
                    "C=C1CN(S(=O)(=O)c2ccc(OCC)c(-c3nc4c(CCC)nn(C)c4c(=O)[nH]3)c2)CCN(O)C1c1ccc2c(c1)OCO2",
                    0.40629221742536237
                ],
                [
                    "C=C1CN(S(=O)(=O)c2ccc(OCC)c(-c3nc4c(CCC)nn(C)c4c(=O)[nH]3)c2)CCN(N)C1c1ccc2c(c1)OCO2",
                    0.40629221742536237
                ],
                [
                    "C=C1CN(S(=O)(=O)c2ccc(OCC)c(-c3nc4c(CCC)nn(C)c4c(=O)[nH]3)c2)CCN(F)C1c1ccc2c(c1)OCO2",
                    0.40629221742536237
                ],
                [
                    "C=C1CN(S(=O)(=O)c2ccc(OCC)c(-c3nc4c(CCC)nn(C)c4c(=O)[nH]3)c2)CCN(Cl)C1c1ccc2c(c1)OCO2",
                    0.40629221742536237
                ],
                [
                    "C=C1CN(S(=O)(=O)c2ccc(OCC)c(-c3nc4c(CCC)nn(C)c4c(=O)[nH]3)c2)CCN(Br)C1c1ccc2c(c1)OCO2",
                    0.40629221742536237
                ],
                [
                    "CCCc1nn(C)c2c(=O)[nH]c(-c3cc(S(=O)(=O)N4CCN(C)C(c5ccc6c(c5)OCO6)C(=[SH]S)C4)ccc3OCC)nc12",
                    0.40627533800324617
                ],
                [
                    "CCCc1nn(C)c2c(=O)[nH]c(-c3cc(S(=O)(=O)N4CCN(C)C(c5ccc6c(c5)OCO6)C(=[SH]P)C4)ccc3OCC)nc12",
                    0.40627533800324617
                ],
                [
                    "CCCc1nn(C)c2c(=O)[nH]c(-c3cc(S(=O)(=O)N4CCN(C)C(c5ccc6c(c5)OCO6)C(=[SH]N)C4)ccc3OCC)nc12",
                    0.40627533800324617
                ],
                [
                    "CCCc1nn(C)c2c(=O)[nH]c(-c3cc(S(=O)(=O)N4CCN(C)C(c5ccc6c(c5)OCO6)C(=[SH]Cl)C4)ccc3OCC)nc12",
                    0.40627533800324617
                ],
                [
                    "CCCc1nn(C)c2c(=O)[nH]c(-c3cc(S(=O)(=O)N4CCN(C)C(c5ccc6c(c5)OCO6)C(=[SH]C)C4)ccc3OCC)nc12",
                    0.40627533800324617
                ],
                [
                    "CCCc1nn(C)c2c(=O)[nH]c(-c3cc(S(=O)(=O)N4CCN(C)C(c5ccc6c(c5)OCO6)C(=[SH]Br)C4)ccc3OCC)nc12",
                    0.40627533800324617
                ],
                [
                    "CCCc1nn(C)c2c(=O)[nH]c(-c3cc(S(=O)(=O)N4CCN(C)C(c5ccc6c(c5)OCO6)C(=[SH]=O)C4)ccc3OCC)nc12",
                    0.40627533800324617
                ],
                [
                    "CCCc1nn(C)c2c(=O)[nH]c(-c3cc(S(=O)(=O)N4CCN(C)C(c5ccc6c(c5)OCO6)C(=[SH]#P)C4)ccc3OCC)nc12",
                    0.40627533800324617
                ],
                [
                    "CCCc1nn(C)c2c(=O)[nH]c(-c3cc(S(=O)(=O)N4CCN(C)C(c5ccc6c(c5)OCO6)C(=[SH]#N)C4)ccc3OCC)nc12",
                    0.40627533800324617
                ],
                [
                    "CCCc1nn(C)c2c(=O)[nH]c(-c3cc(S(=O)(=O)N4CCN(C)C(c5ccc6c(c5)OCO6)C(=S=S)C4)ccc3OCC)nc12",
                    0.40627533800324617
                ],
                [
                    "CCCc1nn(C)c2c(=O)[nH]c(-c3cc(S(=O)(=O)N4CCN(C)C(c5ccc6c(c5)OCO6)C(=S=P)C4)ccc3OCC)nc12",
                    0.40627533800324617
                ],
                [
                    "CCCc1nn(C)c2c(=O)[nH]c(-c3cc(S(=O)(=O)N4CCN(C)C(c5ccc6c(c5)OCO6)C(=S=N)C4)ccc3OCC)nc12",
                    0.40627533800324617
                ],
                [
                    "CCCc1nn(C)c2c(=O)[nH]c(-c3cc(S(=O)(=O)N4CCN(C)C(c5ccc6c(c5)OCO6)C(=PS)C4)ccc3OCC)nc12",
                    0.40627533800324617
                ],
                [
                    "CCCc1nn(C)c2c(=O)[nH]c(-c3cc(S(=O)(=O)N4CCN(C)C(c5ccc6c(c5)OCO6)C(=PP)C4)ccc3OCC)nc12",
                    0.40627533800324617
                ],
                [
                    "CCCc1nn(C)c2c(=O)[nH]c(-c3cc(S(=O)(=O)N4CCN(C)C(c5ccc6c(c5)OCO6)C(=PO)C4)ccc3OCC)nc12",
                    0.40627533800324617
                ],
                [
                    "CCCc1nn(C)c2c(=O)[nH]c(-c3cc(S(=O)(=O)N4CCN(C)C(c5ccc6c(c5)OCO6)C(=PC)C4)ccc3OCC)nc12",
                    0.40627533800324617
                ],
                [
                    "CCCc1nn(C)c2c(=O)[nH]c(-c3cc(S(=O)(=O)N4CCN(C)C(c5ccc6c(c5)OCO6)C(=PBr)C4)ccc3OCC)nc12",
                    0.40627533800324617
                ],
                [
                    "CCCc1nn(C)c2c(=O)[nH]c(-c3cc(S(=O)(=O)N4CCN(C)C(c5ccc6c(c5)OCO6)C(=NO)C4)ccc3OCC)nc12",
                    0.40627533800324617
                ],
                [
                    "CCCc1nn(C)c2c(=O)[nH]c(-c3cc(S(=O)(=O)N4CCN(C)C(c5ccc6c(c5)OCO6)C(=NN)C4)ccc3OCC)nc12",
                    0.40627533800324617
                ],
                [
                    "CCCc1nn(C)c2c(=O)[nH]c(-c3cc(S(=O)(=O)N4CCN(C)C(c5ccc6c(c5)OCO6)C(=NF)C4)ccc3OCC)nc12",
                    0.40627533800324617
                ],
                [
                    "CCCc1nn(C)c2c(=O)[nH]c(-c3cc(S(=O)(=O)N4CCN(C)C(c5ccc6c(c5)OCO6)C(=NCl)C4)ccc3OCC)nc12",
                    0.40627533800324617
                ],
                [
                    "CCCc1nn(C)c2c(=O)[nH]c(-c3cc(S(=O)(=O)N4CCN(C)C(c5ccc6c(c5)OCO6)C(=NC)C4)ccc3OCC)nc12",
                    0.40627533800324617
                ],
                [
                    "CCCc1nn(C)c2c(=O)[nH]c(-c3cc(S(=O)(=O)N4CCN(C)C(c5ccc6c(c5)OCO6)C(=CS)C4)ccc3OCC)nc12",
                    0.40627533800324617
                ],
                [
                    "CCCc1nn(C)c2c(=O)[nH]c(-c3cc(S(=O)(=O)N4CCN(C)C(c5ccc6c(c5)OCO6)C(=CP)C4)ccc3OCC)nc12",
                    0.40627533800324617
                ],
                [
                    "CCCc1nn(C)c2c(=O)[nH]c(-c3cc(S(=O)(=O)N4CCN(C)C(c5ccc6c(c5)OCO6)C(=CN)C4)ccc3OCC)nc12",
                    0.40627533800324617
                ],
                [
                    "CCCc1nn(C)c2c(=O)[nH]c(-c3cc(S(=O)(=O)N4CCN(C)C(c5ccc6c(c5)OCO6)C(=CF)C4)ccc3OCC)nc12",
                    0.40627533800324617
                ],
                [
                    "CCCc1nn(C)c2c(=O)[nH]c(-c3cc(S(=O)(=O)N4CCN(C)C(c5ccc6c(c5)OCO6)C(=CCl)C4)ccc3OCC)nc12",
                    0.40627533800324617
                ],
                [
                    "CCCc1nn(C)c2c(=O)[nH]c(-c3cc(S(=O)(=O)N4CCN(C)C(c5ccc6c(c5)OCO6)C(=C=P)C4)ccc3OCC)nc12",
                    0.40627533800324617
                ],
                [
                    "CCCc1nn(C)c2c(=O)[nH]c(-c3cc(S(=O)(=O)N4CCN(C)C(c5ccc6c(c5)OCO6)C(=C=O)C4)ccc3OCC)nc12",
                    0.40627533800324617
                ],
                [
                    "CCCc1nn(C)c2c(=O)[nH]c(-c3cc(S(=O)(=O)N4CCN(C)C(c5ccc6c(c5)OCO6)C(=C=N)C4)ccc3OCC)nc12",
                    0.40627533800324617
                ],
                [
                    "CC=C1CN(S(=O)(=O)c2ccc(OCC)c(-c3nc4c(CCC)nn(C)c4c(=O)[nH]3)c2)CCN(C)C1c1ccc2c(c1)OCO2",
                    0.40627533800324617
                ],
                [
                    "C=C=C1CN(S(=O)(=O)c2ccc(OCC)c(-c3nc4c(CCC)nn(C)c4c(=O)[nH]3)c2)CCN(C)C1c1ccc2c(c1)OCO2",
                    0.40627533800324617
                ]
            ],
            "execution_time": 1014834.8084228039,
            "number_scoring_function_calls": 22367340,
            "metadata": {
                "top_1": 0.41486901201111825,
                "top_10": 0.41213767136096846,
                "top_100": 0.40729920670283254,
                "internal_similarity_max": 0.9101123595505618,
                "internal_similarity_mean": 0.7696195097061413,
                "internal_similarity_histogram_density": [
                    [
                        0.1,
                        0.0,
                        0.0,
                        0.0,
                        0.0,
                        0.0,
                        0.29200000000000004,
                        7.472000000000001,
                        2.0680000000000005,
                        0.068
                    ]
                ],
                "internal_similarity_histogram_bins": [
                    [
                        0.0,
                        0.1,
                        0.2,
                        0.30000000000000004,
                        0.4,
                        0.5,
                        0.6000000000000001,
                        0.7000000000000001,
                        0.8,
                        0.9,
                        1.0
                    ]
                ]
            }
        },
        {
            "benchmark_name": "Osimertinib MPO",
            "score": 0.9465878973846343,
            "optimized_molecules": [
                [
                    "C=NC(=O)Nc1cc(Nc2nccsn(C(O)(O)O)cn2)c(OC)cc1N(C)CCN(C)C",
                    0.9472408078047552
                ],
                [
                    "C=NC(=O)Nc1cc(Nc2nccsn(C(N)(O)O)cn2)c(OC)cc1N(C)CCN(C)C",
                    0.9472408078047552
                ],
                [
                    "C=NC(=O)Nc1cc(Nc2nccsn(C(N)(N)O)cn2)c(OC)cc1N(C)CCN(C)C",
                    0.9472408078047552
                ],
                [
                    "C=NC(=O)Nc1cc(Nc2nccsn(C(N)(N)N)cn2)c(OC)cc1N(C)CCN(C)C",
                    0.9472408078047552
                ],
                [
                    "C=NC(=O)Nc1cc(Nc2ncc[pH]n(C(O)(O)O)cn2)c(OC)cc1N(C)CCN(C)C",
                    0.9472408078047552
                ],
                [
                    "C=NC(=O)Nc1cc(Nc2ncc[pH]n(C(N)(O)O)cn2)c(OC)cc1N(C)CCN(C)C",
                    0.9472408078047552
                ],
                [
                    "C=NC(=O)Nc1cc(Nc2ncc[pH]n(C(N)(N)O)cn2)c(OC)cc1N(C)CCN(C)C",
                    0.9472408078047552
                ],
                [
                    "C=NC(=O)Nc1cc(Nc2ncc[pH]n(C(N)(N)N)cn2)c(OC)cc1N(C)CCN(C)C",
                    0.9472408078047552
                ],
                [
                    "C=NC(=O)Nc1cc(Nc2nc3csn(C(O)(O)O)c-3n2)c(OC)cc1N(C)CCN(C)C",
                    0.9472408078047552
                ],
                [
                    "C=NC(=O)Nc1cc(Nc2nc3csn(C(N)(O)O)c-3n2)c(OC)cc1N(C)CCN(C)C",
                    0.9472408078047552
                ],
                [
                    "C=NC(=O)Nc1cc(Nc2nc3csn(C(N)(N)O)c-3n2)c(OC)cc1N(C)CCN(C)C",
                    0.9472408078047552
                ],
                [
                    "C=NC(=O)Nc1cc(Nc2nc3csn(C(N)(N)N)c-3n2)c(OC)cc1N(C)CCN(C)C",
                    0.9472408078047552
                ],
                [
                    "C=NC(=O)Nc1cc(Nc2nc3c[pH]n(C(O)(O)O)c-3n2)c(OC)cc1N(C)CCN(C)C",
                    0.9472408078047552
                ],
                [
                    "C=NC(=O)Nc1cc(Nc2nc3c[pH]n(C(N)(O)O)c-3n2)c(OC)cc1N(C)CCN(C)C",
                    0.9472408078047552
                ],
                [
                    "C=NC(=O)Nc1cc(Nc2nc3c[pH]n(C(N)(N)O)c-3n2)c(OC)cc1N(C)CCN(C)C",
                    0.9472408078047552
                ],
                [
                    "C=NC(=O)Nc1cc(Nc2nc3c[pH]n(C(N)(N)N)c-3n2)c(OC)cc1N(C)CCN(C)C",
                    0.9472408078047552
                ],
                [
                    "C=NC(=O)Nc1cc(Nc2nc3c[pH]n(C(N)(N)N)c-3n2)c(OP)cc1N(C)CCN(C)C",
                    0.9472407118966283
                ],
                [
                    "C=NC(=O)Nc1cc(Nc2nc3c[pH]n(C(N)(N)N)c-3n2)c(OC)cc1N(P)CCN(C)C",
                    0.9472407118966283
                ],
                [
                    "C=NC(=O)Nc1cc(Nc2ncc[pH]n(C(N)(N)N)cn2)c(OP)cc1N(C)CCN(C)C",
                    0.947191049368018
                ],
                [
                    "C=NC(=O)Nc1cc(Nc2ncc[pH]n(C(N)(N)N)cn2)c(OC)cc1N(P)CCN(C)C",
                    0.947191049368018
                ],
                [
                    "C=NC(=O)Nc1cc(Nc2nc3csn(C(N)(N)N)c-3n2)c(OP)cc1N(C)CCN(C)C",
                    0.9471262921297242
                ],
                [
                    "C=NC(=O)Nc1cc(Nc2nc3csn(C(N)(N)N)c-3n2)c(OC)cc1N(P)CCN(C)C",
                    0.9471262921297242
                ],
                [
                    "C=NC(=O)Nc1cc(Nc2nc3c[pH]n(C(N)(N)O)c-3n2)c(OP)cc1N(C)CCN(C)C",
                    0.9470998866167941
                ],
                [
                    "C=NC(=O)Nc1cc(Nc2nc3c[pH]n(C(N)(N)O)c-3n2)c(OC)cc1N(P)CCN(C)C",
                    0.9470998866167941
                ],
                [
                    "C=NC(=O)Nc1cc(Nc2nccsn(C(N)(N)N)cn2)c(OP)cc1N(C)CCN(C)C",
                    0.9469364975685177
                ],
                [
                    "C=NC(=O)Nc1cc(Nc2nccsn(C(N)(N)N)cn2)c(OC)cc1N(P)CCN(C)C",
                    0.9469364975685177
                ],
                [
                    "C=NC(=O)Nc1cc(Nc2ncc[pH]n(C(N)(N)O)cn2)c(OP)cc1N(C)CCN(C)C",
                    0.9468943219561738
                ],
                [
                    "C=NC(=O)Nc1cc(Nc2ncc[pH]n(C(N)(N)O)cn2)c(OC)cc1N(P)CCN(C)C",
                    0.9468943219561738
                ],
                [
                    "C=NC(=O)Nc1cc(Nc2nc3csn(C(N)(N)O)c-3n2)c(OP)cc1N(C)CCN(C)C",
                    0.9467452830513695
                ],
                [
                    "C=NC(=O)Nc1cc(Nc2nc3csn(C(N)(N)O)c-3n2)c(OC)cc1N(P)CCN(C)C",
                    0.9467452830513695
                ],
                [
                    "C=NC(=O)Nc1cc(Nc2nc3c[pH]n(C(N)(O)O)c-3n2)c(OP)cc1N(C)CCN(C)C",
                    0.9466918502554817
                ],
                [
                    "C=NC(=O)Nc1cc(Nc2nc3c[pH]n(C(N)(O)O)c-3n2)c(OC)cc1N(P)CCN(C)C",
                    0.9466918502554817
                ],
                [
                    "C=NC(=O)Nc1cc(Nc2nccsn(C(N)(N)O)cn2)c(OC)cc1N(P)CCN(C)C",
                    0.9463997367604657
                ],
                [
                    "C=NC(=O)Nc1cc(Nc2nccsn(C(N)(N)O)cn2)c(OP)cc1N(C)CCN(C)C",
                    0.9463997367604656
                ],
                [
                    "C=NC(=O)Nc1cc(Nc2ncc[pH]n(C(N)(O)O)cn2)c(OP)cc1N(C)CCN(C)C",
                    0.9463305574682425
                ],
                [
                    "C=NC(=O)Nc1cc(Nc2ncc[pH]n(C(N)(O)O)cn2)c(OC)cc1N(P)CCN(C)C",
                    0.9463305574682425
                ],
                [
                    "C=NC(=O)Nc1cc(Nc2nccsn(C)c(N(N)NN)n2)c(OC)cc1N(C)CCN(C)C",
                    0.9461490694416278
                ],
                [
                    "C=NC(=O)Nc1cc(Nc2nc3csn(C(N)(O)O)c-3n2)c(OP)cc1N(C)CCN(C)C",
                    0.9460973630389182
                ],
                [
                    "C=NC(=O)Nc1cc(Nc2nc3csn(C(N)(O)O)c-3n2)c(OC)cc1N(P)CCN(C)C",
                    0.9460973630389182
                ],
                [
                    "C=NC(=O)Nc1cc(Nc2nc3c[pH]n(C(O)(O)O)c-3n2)c(OP)cc1N(C)CCN(C)C",
                    0.9460169481807398
                ],
                [
                    "C=NC(=O)Nc1cc(Nc2nc3c[pH]n(C(O)(O)O)c-3n2)c(OC)cc1N(P)CCN(C)C",
                    0.9460169481807398
                ],
                [
                    "C=NC(=O)Nc1cc(Nc2nccsn(C(N)(O)O)cn2)c(OP)cc1N(C)CCN(C)C",
                    0.9455963574272354
                ],
                [
                    "C=NC(=O)Nc1cc(Nc2nccsn(C(N)(O)O)cn2)c(OC)cc1N(P)CCN(C)C",
                    0.9455963574272354
                ],
                [
                    "C=NC(=O)Nc1cc(Nc2ncc[pH]n(C(O)(O)O)cn2)c(OP)cc1N(C)CCN(C)C",
                    0.9455002329876273
                ],
                [
                    "C=NC(=O)Nc1cc(Nc2ncc[pH]n(C(O)(O)O)cn2)c(OC)cc1N(P)CCN(C)C",
                    0.9455002329876273
                ],
                [
                    "C=NC(=O)Nc1cc(Nc2nccsn3c(n2)C3(O)NN)c(OC)cc1N(C)CCN(C)C",
                    0.9452445041749488
                ],
                [
                    "C=NC(=O)Nc1cc(Nc2nccsn3c(n2)C3(N)NN)c(OC)cc1N(C)CCN(C)C",
                    0.9452445041749488
                ],
                [
                    "C=NC(=O)Nc1cc(Nc2ncc[pH]n3c(n2)C3(O)NN)c(OC)cc1N(C)CCN(C)C",
                    0.9452445041749488
                ],
                [
                    "C=NC(=O)Nc1cc(Nc2ncc[pH]n3c(n2)C3(N)NN)c(OP)cc1N(C)CCN(C)C",
                    0.9452445041749488
                ],
                [
                    "C=NC(=O)Nc1cc(Nc2ncc[pH]n3c(n2)C3(N)NN)c(OC)cc1N(P)CCN(C)C",
                    0.9452445041749488
                ],
                [
                    "C=NC(=O)Nc1cc(Nc2ncc[pH]n3c(n2)C3(N)NN)c(OC)cc1N(C)CCN(C)C",
                    0.9452445041749488
                ],
                [
                    "C=NC(=O)Nc1cc(Nc2nccsn3c(n2)C3(N)NN)c(OP)cc1N(C)CCN(C)C",
                    0.9452444285553914
                ],
                [
                    "C=NC(=O)Nc1cc(Nc2nccsn3c(n2)C3(N)NN)c(OC)cc1N(P)CCN(C)C",
                    0.9452444285553914
                ],
                [
                    "C=NC(=O)Nc1cc(Nc2ncc[pH]n3c(n2)C3(O)NN)c(OP)cc1N(C)CCN(C)C",
                    0.9452424199131149
                ],
                [
                    "C=NC(=O)Nc1cc(Nc2ncc[pH]n3c(n2)C3(O)NN)c(OC)cc1N(P)CCN(C)C",
                    0.9452424199131149
                ],
                [
                    "C=NC(=O)Nc1cc(Nc2nc3csn(C(O)(O)O)c-3n2)c(OP)cc1N(C)CCN(C)C",
                    0.9451830803182115
                ],
                [
                    "C=NC(=O)Nc1cc(Nc2nc3csn(C(O)(O)O)c-3n2)c(OC)cc1N(P)CCN(C)C",
                    0.9451830803182115
                ],
                [
                    "C=NC(=O)Nc1cc(Nc2nc3c[pH]n(C4(N)NN4)c-3n2)c(OC)cc1N(C)CCN(C)C",
                    0.9451309634985581
                ],
                [
                    "C=NC(=O)Nc1cc(Nc2nccsn3c(n2)C3(O)NN)c(OP)cc1N(C)CCN(C)C",
                    0.9451046939485105
                ],
                [
                    "C=NC(=O)Nc1cc(Nc2nccsn3c(n2)C3(O)NN)c(OC)cc1N(P)CCN(C)C",
                    0.9451046939485105
                ],
                [
                    "C=NC(=O)Nc1cc(Nc2ncc[pH]n(C3(N)NN3)cn2)c(OC)cc1N(C)CCN(C)C",
                    0.9449420318025771
                ],
                [
                    "C=NC(=O)Nc1cc(Nc2nc3csn(C4(N)NN4)c-3n2)c(OC)cc1N(C)CCN(C)C",
                    0.9448020631820777
                ],
                [
                    "C=NC(=O)Nc1cc(Nc2nc3c[pH]n(C4(O)NN4)c-3n2)c(OC)cc1N(C)CCN(C)C",
                    0.944751550690107
                ],
                [
                    "C=NC(=O)Nc1cc(Nc2nccsn(C(O)(O)O)cn2)c(OP)cc1N(C)CCN(C)C",
                    0.9445270391309492
                ],
                [
                    "C=NC(=O)Nc1cc(Nc2nccsn(C(O)(O)O)cn2)c(OC)cc1N(P)CCN(C)C",
                    0.9445270391309492
                ],
                [
                    "C=NC(=O)Nc1cc(Nc2nccsn(C3(N)NN3)cn2)c(OC)cc1N(C)CCN(C)C",
                    0.9444734237144469
                ],
                [
                    "C=NC(=O)Nc1cc(Nc2ncc[pH]n3c(n2)C32NN2N)c(OC)cc1N(C)CCN(C)C",
                    0.9444464829942792
                ],
                [
                    "C=NC(=O)Nc1cc(Nc2ncc[pH]n(C3(O)NN3)cn2)c(OC)cc1N(C)CCN(C)C",
                    0.944407194837786
                ],
                [
                    "C=NC(=O)Nc1cc(Nc2nc3csn(C4(O)NN4)c-3n2)c(OC)cc1N(C)CCN(C)C",
                    0.9441832316216381
                ],
                [
                    "C=NC(=O)Nc1cc(Nc2nc3c[pH]n(C(N)(N)N)c-3n2)c(OP)cc1N(P)CCN(C)C",
                    0.9441689907658057
                ],
                [
                    "C=NC(=O)Nc1cc(Nc2nccsn3c(n2)C32NN2N)c(OC)cc1N(C)CCN(C)C",
                    0.9437529332183987
                ],
                [
                    "C=NC(=O)Nc1cc(Nc2nccsn(C3(O)NN3)cn2)c(OC)cc1N(C)CCN(C)C",
                    0.9436994239440875
                ],
                [
                    "C=NC(=O)Nc1cc(Nc2ncc[pH]n(C(N)(N)N)cn2)c(OP)cc1N(P)CCN(C)C",
                    0.9433782029152792
                ],
                [
                    "C=NC(=O)Nc1cc(Nc2nccsn(C(O)(O)O)c(P)n2)c(OC)cc1N(P)CCN(C)C",
                    0.9432690607682461
                ],
                [
                    "C=NC(=O)Nc1cc(Nc2nccsn(C(O)(O)O)c(O)n2)c(OC)cc1N(P)CCN(C)C",
                    0.9432690607682461
                ],
                [
                    "C=NC(=O)Nc1cc(Nc2nccsn(C(O)(O)O)c(N)n2)c(OP)cc1N(P)CCN(C)C",
                    0.9432690607682461
                ],
                [
                    "C=NC(=O)Nc1cc(Nc2nccsn(C(O)(O)O)c(N)n2)c(OP)cc1N(C)CCN(C)C",
                    0.9432690607682461
                ],
                [
                    "C=NC(=O)Nc1cc(Nc2nccsn(C(N)(O)O)c(P)n2)c(OC)cc1N(P)CCN(C)C",
                    0.9432690607682461
                ],
                [
                    "C=NC(=O)Nc1cc(Nc2nccsn(C(N)(O)O)c(O)n2)c(OC)cc1N(C)CCN(C)C",
                    0.9432690607682461
                ],
                [
                    "C=NC(=O)Nc1cc(Nc2nccsn(C(N)(O)O)c(N)n2)c(OP)cc1N(P)CCN(C)C",
                    0.9432690607682461
                ],
                [
                    "C=NC(=O)Nc1cc(Nc2nccsn(C(N)(N)O)c(P)n2)c(OP)cc1N(C)CCN(C)C",
                    0.9432690607682461
                ],
                [
                    "C=NC(=O)Nc1cc(Nc2nccsn(C(N)(N)O)c(P)n2)c(OC)cc1N(C)CCN(C)C",
                    0.9432690607682461
                ],
                [
                    "C=NC(=O)Nc1cc(Nc2nccsn(C(N)(N)O)c(N)n2)c(OP)cc1N(P)CCN(C)C",
                    0.9432690607682461
                ],
                [
                    "C=NC(=O)Nc1cc(Nc2nccsn(C(N)(N)N)c(O)n2)c(OP)cc1N(C)CCN(C)C",
                    0.9432690607682461
                ],
                [
                    "C=NC(=O)Nc1cc(Nc2nccsn(C(N)(N)N)c(O)n2)c(OC)cc1N(P)CCN(C)C",
                    0.9432690607682461
                ],
                [
                    "C=NC(=O)Nc1cc(Nc2ncc[pH]n(C(O)(O)O)c(P)n2)c(OP)cc1N(P)CCN(C)C",
                    0.9432690607682461
                ],
                [
                    "C=NC(=O)Nc1cc(Nc2ncc[pH]n(C(O)(O)O)c(P)n2)c(OC)cc1N(C)CCN(C)C",
                    0.9432690607682461
                ],
                [
                    "C=NC(=O)Nc1cc(Nc2ncc[pH]n(C(O)(O)O)c(O)n2)c(OC)cc1N(C)CCN(C)C",
                    0.9432690607682461
                ],
                [
                    "C=NC(=O)Nc1cc(Nc2ncc[pH]n(C(O)(O)O)c(N)n2)c(OP)cc1N(P)CCN(C)C",
                    0.9432690607682461
                ],
                [
                    "C=NC(=O)Nc1cc(Nc2ncc[pH]n(C(O)(O)O)c(N)n2)c(OP)cc1N(C)CCN(C)C",
                    0.9432690607682461
                ],
                [
                    "C=NC(=O)Nc1cc(Nc2ncc[pH]n(C(O)(O)O)c(N)n2)c(OC)cc1N(P)CCN(C)C",
                    0.9432690607682461
                ],
                [
                    "C=NC(=O)Nc1cc(Nc2ncc[pH]n(C(N)(O)O)c(O)n2)c(OP)cc1N(P)CCN(C)C",
                    0.9432690607682461
                ],
                [
                    "C=NC(=O)Nc1cc(Nc2ncc[pH]n(C(N)(O)O)c(O)n2)c(OC)cc1N(C)CCN(C)C",
                    0.9432690607682461
                ],
                [
                    "C=NC(=O)Nc1cc(Nc2ncc[pH]n(C(N)(O)O)c(N)n2)c(OP)cc1N(P)CCN(C)C",
                    0.9432690607682461
                ],
                [
                    "C=NC(=O)Nc1cc(Nc2ncc[pH]n(C(N)(O)O)c(N)n2)c(OC)cc1N(P)CCN(C)C",
                    0.9432690607682461
                ],
                [
                    "C=NC(=O)Nc1cc(Nc2ncc[pH]n(C(N)(N)O)c(N)n2)c(OC)cc1N(C)CCN(C)C",
                    0.9432690607682461
                ],
                [
                    "C=NC(=O)Nc1cc(Nc2ncc[pH]n(C(N)(N)N)c(P)n2)c(OP)cc1N(C)CCN(C)C",
                    0.9432690607682461
                ],
                [
                    "C=NC(=O)Nc1cc(Nc2ncc[pH]n(C(N)(N)N)c(P)n2)c(OC)cc1N(P)CCN(C)C",
                    0.9432690607682461
                ],
                [
                    "C=NC(=O)Nc1cc(Nc2ncc[pH]n(C(N)(N)N)c(O)n2)c(OC)cc1N(C)CCN(C)C",
                    0.9432690607682461
                ],
                [
                    "C=NC(=O)Nc1cc(Nc2ncc[pH]n(C(N)(N)N)c(N)n2)c(OP)cc1N(P)CCN(C)C",
                    0.9432690607682461
                ]
            ],
            "execution_time": 704259.673671484,
            "number_scoring_function_calls": 24277909,
            "metadata": {
                "top_1": 0.9472408078047552,
                "top_10": 0.9472408078047552,
                "top_100": 0.9452820765443929,
                "internal_similarity_max": 0.9285714285714286,
                "internal_similarity_mean": 0.5880960168818796,
                "internal_similarity_histogram_density": [
                    [
                        0.1,
                        0.0,
                        0.0,
                        0.0,
                        1.5180000000000005,
                        4.387999999999996,
                        2.654000000000001,
                        0.9680000000000002,
                        0.30600000000000005,
                        0.06600000000000002
                    ]
                ],
                "internal_similarity_histogram_bins": [
                    [
                        0.0,
                        0.1,
                        0.2,
                        0.30000000000000004,
                        0.4,
                        0.5,
                        0.6000000000000001,
                        0.7000000000000001,
                        0.8,
                        0.9,
                        1.0
                    ]
                ]
            }
        },
        {
            "benchmark_name": "Fexofenadine MPO",
            "score": 0.947625990312912,
            "optimized_molecules": [
                [
                    "C[SH](C)(O)(C(=O)O)c1c#cc(OCCCN2CCC(C(O)(c3c#cc#cc3)c3cc#ccn3)CC2)cc1",
                    0.9520875238867256
                ],
                [
                    "CS12(C)=CC=CC(OCCCN3CCC(C(O)(c4cc#ccc4)c4cc#ccn4)CC3)=CC=C(O)C1(O)C2=O",
                    0.9496089714733176
                ],
                [
                    "C[SH](C)(O)(C(=O)O)c1ccc(OCCCN2CCC(C(O)(c3c#cc#cc3)c3cc#ccn3)CC2)cc1",
                    0.9489004278036174
                ],
                [
                    "C[SH](C)(O)(C(=O)O)c1c#cc(OCCCN2CCC(C(O)(c3cc#ccc3)c3cc#ccn3)CC2)cc1",
                    0.9489004278036174
                ],
                [
                    "C[SH](C)(O)(C(=O)O)c1c#cc(OCCCN2CCC(C(O)(c3c#cccc3)c3cc#ccn3)CC2)cc1",
                    0.9489004278036174
                ],
                [
                    "C[SH](C)(O)(C(=O)O)c1c#cc(OCCCN2CCC(C(O)(c3c#cc#cc3)c3ccccn3)CC2)cc1",
                    0.9489004278036174
                ],
                [
                    "CS(C)(=CO)(C(=O)O)c1c#cc(OCCCN2CCC(C(O)(c3c#cc#cc3)c3cc#ccn3)CC2)cc1",
                    0.9450259325637513
                ],
                [
                    "CS1(C)(O)(c2ccc(OCCCN3CCC(C(O)(c4ccccc4)c4cc#ccn4)CC3)cc2)C(=O)C1O",
                    0.944451797590986
                ],
                [
                    "CS1(C)(O)(c2ccc(OCCCN3CCC(C(O)(c4cc#ccc4)c4ccccn4)CC3)cc2)C(=O)C1O",
                    0.944451797590986
                ],
                [
                    "CS1(C)(O)(c2ccc(OCCCN3CCC(C(O)(c4cc#ccc4)c4cc#ccn4)CC3)cc2)C(=O)C1O",
                    0.944451797590986
                ],
                [
                    "CS1(C)(O)(c2ccc(OCCCN3CCC(C(O)(c4c#cccc4)c4ccccn4)CC3)cc2)C(=O)C1O",
                    0.944451797590986
                ],
                [
                    "CS1(C)(O)(c2ccc(OCCCN3CCC(C(O)(c4c#cccc4)c4cc#ccn4)CC3)cc2)C(=O)C1O",
                    0.944451797590986
                ],
                [
                    "CS1(C)(O)(c2ccc(OCCCN3CCC(C(O)(c4c#cc#cc4)c4ccccn4)CC3)cc2)C(=O)C1O",
                    0.944451797590986
                ],
                [
                    "CS1(C)(O)(c2ccc(OCCCN3CCC(C(O)(c4c#cc#cc4)c4cc#ccn4)CC3)cc2)C(=O)C1O",
                    0.944451797590986
                ],
                [
                    "CS1(C)(O)(c2c#cc(OCCCN3CCC(C(O)(c4ccccc4)c4ccccn4)CC3)cc2)C(=O)C1O",
                    0.944451797590986
                ],
                [
                    "CS1(C)(O)(c2c#cc(OCCCN3CCC(C(O)(c4ccccc4)c4cc#ccn4)CC3)cc2)C(=O)C1O",
                    0.944451797590986
                ],
                [
                    "CS1(C)(O)(c2c#cc(OCCCN3CCC(C(O)(c4cc#ccc4)c4ccccn4)CC3)cc2)C(=O)C1O",
                    0.944451797590986
                ],
                [
                    "CS1(C)(O)(c2c#cc(OCCCN3CCC(C(O)(c4cc#ccc4)c4cc#ccn4)CC3)cc2)C(=O)C1O",
                    0.944451797590986
                ],
                [
                    "CS1(C)(O)(c2c#cc(OCCCN3CCC(C(O)(c4c#cccc4)c4ccccn4)CC3)cc2)C(=O)C1O",
                    0.944451797590986
                ],
                [
                    "CS1(C)(O)(c2c#cc(OCCCN3CCC(C(O)(c4c#cccc4)c4cc#ccn4)CC3)cc2)C(=O)C1O",
                    0.944451797590986
                ],
                [
                    "CS1(C)(O)(c2c#cc(OCCCN3CCC(C(O)(c4c#cc#cc4)c4ccccn4)CC3)cc2)C(=O)C1O",
                    0.944451797590986
                ],
                [
                    "CS1(C)(O)(c2c#cc(OCCCN3CCC(C(O)(c4c#cc#cc4)c4cc#ccn4)CC3)cc2)C(=O)C1O",
                    0.944451797590986
                ],
                [
                    "CS(C)(O)(O)(C(=O)O)c1c#cc(OCCCN2CCC(C(O)(c3c#cc#cc3)c3cc#ccn3)CC2)cc1",
                    0.9443972249020816
                ],
                [
                    "CS(C)(C=O)(=C(O)O)c1ccc(OCCCN2CCC(C(O)(c3c#cc#cc3)c3cc#ccn3)CC2)cc1",
                    0.9436001724243764
                ],
                [
                    "CS(C)(C=O)(=C(O)O)c1c#cc(OCCCN2CCC(C(O)(c3cc#ccc3)c3cc#ccn3)CC2)cc1",
                    0.9436001724243764
                ],
                [
                    "CS(C)(C=O)(=C(O)O)c1c#cc(OCCCN2CCC(C(O)(c3c#cccc3)c3cc#ccn3)CC2)cc1",
                    0.9436001724243764
                ],
                [
                    "CS(C)(C=O)(=C(O)O)c1c#cc(OCCCN2CCC(C(O)(c3c#cc#cc3)c3ccccn3)CC2)cc1",
                    0.9436001724243764
                ],
                [
                    "CS(C)(C=O)(=C(O)O)c1c#cc(OCCCN2CCC(C(O)(c3c#cc#cc3)c3cc#ccn3)CC2)cc1",
                    0.9436001724243764
                ],
                [
                    "CS(C)(C=O)(=C(O)O)c1ccc(OCCCN2CCC(C(O)(c3cc#ccc3)c3cc#ccn3)CC2)cc1",
                    0.9431789336501406
                ],
                [
                    "CS(C)(C=O)(=C(O)O)c1c#cc(OCCCN2CCC(C(O)(c3ccccc3)c3cc#ccn3)CC2)cc1",
                    0.9431789336501406
                ],
                [
                    "CS(C)(C=O)(=C(O)O)c1c#cc(OCCCN2CCC(C(O)(c3cc#ccc3)c3ccccn3)CC2)cc1",
                    0.9431789336501406
                ],
                [
                    "CS(C)(C=O)(=C(O)O)c1c#cc(OCCCN2CCC(C(O)(c3c#cccc3)c3ccccn3)CC2)cc1",
                    0.9431789336501406
                ],
                [
                    "CS(C)(C=O)(=C(O)O)c1ccc(OCCCN2CCC(C(O)(c3c#cccc3)c3cc#ccn3)CC2)cc1",
                    0.9431789336501405
                ],
                [
                    "CS(C)(C=O)(=C(O)O)c1ccc(OCCCN2CCC(C(O)(c3c#cc#cc3)c3ccccn3)CC2)cc1",
                    0.9431789336501405
                ],
                [
                    "CS(C)(O)(=C(O)C=O)c1ccc(OCCCN2CCC(C(O)(c3c#cc#cc3)c3cc#ccn3)CC2)cc1",
                    0.9427470072463277
                ],
                [
                    "CS(C)(O)(=C(O)C=O)c1c#cc(OCCCN2CCC(C(O)(c3cc#ccc3)c3cc#ccn3)CC2)cc1",
                    0.9427470072463277
                ],
                [
                    "CS(C)(O)(=C(O)C=O)c1c#cc(OCCCN2CCC(C(O)(c3c#cccc3)c3cc#ccn3)CC2)cc1",
                    0.9427470072463277
                ],
                [
                    "CS(C)(O)(=C(O)C=O)c1c#cc(OCCCN2CCC(C(O)(c3c#cc#cc3)c3ccccn3)CC2)cc1",
                    0.9427470072463277
                ],
                [
                    "CS(C)(O)(=C(O)C=O)c1c#cc(OCCCN2CCC(C(O)(c3c#cc#cc3)c3cc#ccn3)CC2)cc1",
                    0.9427470072463277
                ],
                [
                    "CS1(C)(O)(c2ccc(OCCCN3CCC(C(O)(c4cc#ccc4)c4cc#ccn4)CC3)cc2)C(=O)CC1O",
                    0.9427104737447508
                ],
                [
                    "CS1(C)(O)(c2ccc(OCCCN3CCC(C(O)(c4c#cccc4)c4cc#ccn4)CC3)cc2)C(=O)CC1O",
                    0.9427104737447508
                ],
                [
                    "CS1(C)(O)(c2ccc(OCCCN3CCC(C(O)(c4c#cc#cc4)c4ccccn4)CC3)cc2)C(=O)CC1O",
                    0.9427104737447508
                ],
                [
                    "CS1(C)(O)(c2ccc(OCCCN3CCC(C(O)(c4c#cc#cc4)c4cc#ccn4)CC3)cc2)C(=O)CC1O",
                    0.9427104737447508
                ],
                [
                    "CS1(C)(O)(c2c#cc(OCCCN3CCC(C(O)(c4ccccc4)c4cc#ccn4)CC3)cc2)C(=O)CC1O",
                    0.9427104737447508
                ],
                [
                    "CS1(C)(O)(c2c#cc(OCCCN3CCC(C(O)(c4cc#ccc4)c4ccccn4)CC3)cc2)C(=O)CC1O",
                    0.9427104737447508
                ],
                [
                    "CS1(C)(O)(c2c#cc(OCCCN3CCC(C(O)(c4cc#ccc4)c4cc#ccn4)CC3)cc2)C(=O)CC1O",
                    0.9427104737447508
                ],
                [
                    "CS1(C)(O)(c2c#cc(OCCCN3CCC(C(O)(c4c#cccc4)c4ccccn4)CC3)cc2)C(=O)CC1O",
                    0.9427104737447508
                ],
                [
                    "CS1(C)(O)(c2c#cc(OCCCN3CCC(C(O)(c4c#cccc4)c4cc#ccn4)CC3)cc2)C(=O)CC1O",
                    0.9427104737447508
                ],
                [
                    "CS1(C)(O)(c2c#cc(OCCCN3CCC(C(O)(c4c#cc#cc4)c4ccccn4)CC3)cc2)C(=O)CC1O",
                    0.9427104737447508
                ],
                [
                    "CS1(C)(O)(c2c#cc(OCCCN3CCC(C(O)(c4c#cc#cc4)c4cc#ccn4)CC3)cc2)C(=O)CC1O",
                    0.9427104737447508
                ],
                [
                    "CS1(C)(O)(c2c#cc(OCCCN3CCC(C(O)(c4c#cc#cc4)c4cc#ccn4)CC3)cc2)C(=O)C=C1O",
                    0.9427104737447508
                ],
                [
                    "CS(C)(O)(=C(O)C=O)c1ccc(OCCCN2CCC(C(O)(c3cc#ccc3)c3cc#ccn3)CC2)cc1",
                    0.9426963262781423
                ],
                [
                    "CS(C)(O)(=C(O)C=O)c1ccc(OCCCN2CCC(C(O)(c3c#cccc3)c3cc#ccn3)CC2)cc1",
                    0.9426963262781423
                ],
                [
                    "CS(C)(O)(=C(O)C=O)c1ccc(OCCCN2CCC(C(O)(c3c#cc#cc3)c3ccccn3)CC2)cc1",
                    0.9426963262781423
                ],
                [
                    "CS(C)(O)(=C(O)C=O)c1c#cc(OCCCN2CCC(C(O)(c3ccccc3)c3cc#ccn3)CC2)cc1",
                    0.9426963262781423
                ],
                [
                    "CS(C)(O)(=C(O)C=O)c1c#cc(OCCCN2CCC(C(O)(c3cc#ccc3)c3ccccn3)CC2)cc1",
                    0.9426963262781423
                ],
                [
                    "CS(C)(O)(=C(O)C=O)c1c#cc(OCCCN2CCC(C(O)(c3c#cccc3)c3ccccn3)CC2)cc1",
                    0.9426963262781423
                ],
                [
                    "C[SH]1(C)(c2ccc(OCCCN3CCC(C(O)(c4ccccc4)c4ccccn4)CC3)cc2)C(=O)C1(O)O",
                    0.9421752987936594
                ],
                [
                    "C[SH]1(C)(c2ccc(OCCCN3CCC(C(O)(c4ccccc4)c4cc#ccn4)CC3)cc2)C(=O)C1(O)O",
                    0.9421752987936594
                ],
                [
                    "C[SH]1(C)(c2ccc(OCCCN3CCC(C(O)(c4cc#ccc4)c4ccccn4)CC3)cc2)C(=O)C1(O)O",
                    0.9421752987936594
                ],
                [
                    "C[SH]1(C)(c2ccc(OCCCN3CCC(C(O)(c4cc#ccc4)c4cc#ccn4)CC3)cc2)C(=O)C1(O)O",
                    0.9421752987936594
                ],
                [
                    "C[SH]1(C)(c2ccc(OCCCN3CCC(C(O)(c4c#cccc4)c4ccccn4)CC3)cc2)C(=O)C1(O)O",
                    0.9421752987936594
                ],
                [
                    "C[SH]1(C)(c2ccc(OCCCN3CCC(C(O)(c4c#cccc4)c4cc#ccn4)CC3)cc2)C(=O)C1(O)O",
                    0.9421752987936594
                ],
                [
                    "C[SH]1(C)(c2ccc(OCCCN3CCC(C(O)(c4c#cc#cc4)c4ccccn4)CC3)cc2)C(=O)C1(O)O",
                    0.9421752987936594
                ],
                [
                    "C[SH]1(C)(c2ccc(OCCCN3CCC(C(O)(c4c#cc#cc4)c4cc#ccn4)CC3)cc2)C(=O)C1(O)O",
                    0.9421752987936594
                ],
                [
                    "C[SH]1(C)(c2c#cc(OCCCN3CCC(C(O)(c4ccccc4)c4ccccn4)CC3)cc2)C(=O)C1(O)O",
                    0.9421752987936594
                ],
                [
                    "C[SH]1(C)(c2c#cc(OCCCN3CCC(C(O)(c4ccccc4)c4cc#ccn4)CC3)cc2)C(=O)C1(O)O",
                    0.9421752987936594
                ],
                [
                    "C[SH]1(C)(c2c#cc(OCCCN3CCC(C(O)(c4cc#ccc4)c4ccccn4)CC3)cc2)C(=O)C1(O)O",
                    0.9421752987936594
                ],
                [
                    "C[SH]1(C)(c2c#cc(OCCCN3CCC(C(O)(c4cc#ccc4)c4cc#ccn4)CC3)cc2)C(=O)C1(O)O",
                    0.9421752987936594
                ],
                [
                    "C[SH]1(C)(c2c#cc(OCCCN3CCC(C(O)(c4c#cccc4)c4ccccn4)CC3)cc2)C(=O)C1(O)O",
                    0.9421752987936594
                ],
                [
                    "C[SH]1(C)(c2c#cc(OCCCN3CCC(C(O)(c4c#cccc4)c4cc#ccn4)CC3)cc2)C(=O)C1(O)O",
                    0.9421752987936594
                ],
                [
                    "C[SH]1(C)(c2c#cc(OCCCN3CCC(C(O)(c4c#cc#cc4)c4ccccn4)CC3)cc2)C(=O)C1(O)O",
                    0.9421752987936594
                ],
                [
                    "C[SH]1(C)(c2c#cc(OCCCN3CCC(C(O)(c4c#cc#cc4)c4cc#ccn4)CC3)cc2)C(=O)C1(O)O",
                    0.9421752987936594
                ],
                [
                    "C[SH](C)(C=O)(C(=O)O)c1ccc(OCCCN2CCC(C(O)(c3c#cc#cc3)c3cc#ccn3)CC2)cc1",
                    0.9421752987936594
                ],
                [
                    "C[SH](C)(C=O)(C(=O)O)c1c#cc(OCCCN2CCC(C(O)(c3cc#ccc3)c3cc#ccn3)CC2)cc1",
                    0.9421752987936594
                ],
                [
                    "C[SH](C)(C=O)(C(=O)O)c1c#cc(OCCCN2CCC(C(O)(c3c#cccc3)c3cc#ccn3)CC2)cc1",
                    0.9421752987936594
                ],
                [
                    "C[SH](C)(C=O)(C(=O)O)c1c#cc(OCCCN2CCC(C(O)(c3c#cc#cc3)c3ccccn3)CC2)cc1",
                    0.9421752987936594
                ],
                [
                    "C[SH](C)(C=O)(C(=O)O)c1c#cc(OCCCN2CCC(C(O)(c3c#cc#cc3)c3cc#ccn3)CC2)cc1",
                    0.9421752987936594
                ],
                [
                    "C[SH](C)(C=N)(C(=O)O)c1c#cc(OCCCN2CCC(C(O)(c3c#cc#cc3)c3cc#ccn3)CC2)cc1",
                    0.9421752987936594
                ],
                [
                    "CS(C)(=CN)(C(=O)O)c1ccc(OCCCN2CCC(C(O)(c3c#cc#cc3)c3cc#ccn3)CC2)cc1",
                    0.9421752987936594
                ],
                [
                    "CS(C)(=CN)(C(=O)O)c1c#cc(OCCCN2CCC(C(O)(c3cc#ccc3)c3cc#ccn3)CC2)cc1",
                    0.9421752987936594
                ],
                [
                    "CS(C)(=CN)(C(=O)O)c1c#cc(OCCCN2CCC(C(O)(c3c#cccc3)c3cc#ccn3)CC2)cc1",
                    0.9421752987936594
                ],
                [
                    "CS(C)(=CN)(C(=O)O)c1c#cc(OCCCN2CCC(C(O)(c3c#cc#cc3)c3ccccn3)CC2)cc1",
                    0.9421752987936594
                ],
                [
                    "CS(C)(=CN)(C(=O)O)c1c#cc(OCCCN2CCC(C(O)(c3c#cc#cc3)c3cc#ccn3)CC2)cc1",
                    0.9421752987936594
                ],
                [
                    "C[SH](C)(N)(C(=O)O)c1ccc(OCCCN2CCC(C(O)(c3cc#ccc3)c3cc#ccn3)CC2)cc1",
                    0.9419065529934212
                ],
                [
                    "C[SH](C)(N)(C(=O)O)c1ccc(OCCCN2CCC(C(O)(c3c#cccc3)c3cc#ccn3)CC2)cc1",
                    0.9419065529934212
                ],
                [
                    "C[SH](C)(N)(C(=O)O)c1c#cc(OCCCN2CCC(C(O)(c3ccccc3)c3cc#ccn3)CC2)cc1",
                    0.9419065529934212
                ],
                [
                    "C[SH](C)(N)(C(=O)O)c1c#cc(OCCCN2CCC(C(O)(c3cc#ccc3)c3ccccn3)CC2)cc1",
                    0.9419065529934212
                ],
                [
                    "C[SH](C)(N)(C(=O)O)c1c#cc(OCCCN2CCC(C(O)(c3c#cccc3)c3ccccn3)CC2)cc1",
                    0.9419065529934212
                ],
                [
                    "C[SH](C)(N)(C(=O)O)c1c#cc(OCCCN2CCC(C(O)(c3c#cccc3)c3cc#ccn3)CC2)cc1",
                    0.9419065529934212
                ],
                [
                    "C[SH](C)(N)(C(=O)O)c1c#cc(OCCCN2CCC(C(O)(c3c#cc#cc3)c3cc#ccn3)CC2)cc1",
                    0.9419065529934212
                ],
                [
                    "CS(C)(=O)(C(=O)O)c1ccc(OCCCN2CCC(C(O)(c3cc#ccc3)c3cc#ccn3)CC2)cc1",
                    0.9419065529934212
                ],
                [
                    "CS(C)(=O)(C(=O)O)c1ccc(OCCCN2CCC(C(O)(c3c#cc#cc3)c3ccccn3)CC2)cc1",
                    0.9419065529934212
                ],
                [
                    "CS(C)(=O)(C(=O)O)c1c#cc(OCCCN2CCC(C(O)(c3ccccc3)c3cc#ccn3)CC2)cc1",
                    0.9419065529934212
                ],
                [
                    "CS(C)(=O)(C(=O)O)c1c#cc(OCCCN2CCC(C(O)(c3cc#ccc3)c3ccccn3)CC2)cc1",
                    0.9419065529934212
                ],
                [
                    "CS(C)(=O)(C(=O)O)c1c#cc(OCCCN2CCC(C(O)(c3cc#ccc3)c3cc#ccn3)CC2)cc1",
                    0.9419065529934212
                ],
                [
                    "CS(C)(=O)(C(=O)O)c1c#cc(OCCCN2CCC(C(O)(c3c#cccc3)c3ccccn3)CC2)cc1",
                    0.9419065529934212
                ],
                [
                    "CS(C)(=O)(C(=O)O)c1c#cc(OCCCN2CCC(C(O)(c3c#cccc3)c3cc#ccn3)CC2)cc1",
                    0.9419065529934212
                ],
                [
                    "CS(C)(=O)(C(=O)O)c1c#cc(OCCCN2CCC(C(O)(c3c#cc#cc3)c3cc#ccn3)CC2)cc1",
                    0.9419065529934212
                ],
                [
                    "CS(C)(=N)(C(=O)O)c1c#cc(OCCCN2CCC(C(O)(c3c#cc#cc3)c3cc#ccn3)CC2)cc1",
                    0.9419065529934212
                ]
            ],
            "execution_time": 1014038.7899115086,
            "number_scoring_function_calls": 26219656,
            "metadata": {
                "top_1": 0.9520875238867256,
                "top_10": 0.9475679531911222,
                "top_100": 0.943222493860888,
                "internal_similarity_max": 0.8947368421052632,
                "internal_similarity_mean": 0.512145560824487,
                "internal_similarity_histogram_density": [
                    [
                        0.1,
                        0.0,
                        0.011999999999999995,
                        1.3360000000000003,
                        3.314000000000001,
                        3.0479999999999974,
                        1.5400000000000003,
                        0.39000000000000007,
                        0.26000000000000006,
                        0.0
                    ]
                ],
                "internal_similarity_histogram_bins": [
                    [
                        0.0,
                        0.1,
                        0.2,
                        0.30000000000000004,
                        0.4,
                        0.5,
                        0.6000000000000001,
                        0.7000000000000001,
                        0.8,
                        0.9,
                        1.0
                    ]
                ]
            }
        },
        {
            "benchmark_name": "Ranolazine MPO",
            "score": 0.946219047108605,
            "optimized_molecules": [
                [
                    "COc1ccpp(F)cccc1OCC(O)CCCCN1CCC(OC(=O)Nc2c(C)cccc2C)=C(O)C1",
                    0.947616164725491
                ],
                [
                    "COC(=CC=CF)C(=CC=CO)OCC(C)CCCCN1CCC(OC(=O)Nc2c(C)cccc2C)=C(O)C1",
                    0.947616164725491
                ],
                [
                    "CC=C1OC=CP(F)C=CC=C1OCC(O)CCCCN1CCC(OC(=O)Nc2c(C)cccc2C)=C(O)C1",
                    0.947616164725491
                ],
                [
                    "COc1ccpp(F)cccc1OCC(O)CCCCN1CCC(OC(=O)Nc2c(C)c#ccc2C)=C(O)C1",
                    0.9475104149568406
                ],
                [
                    "COc1ccpp(F)c#ccc1OCC(O)CCCCN1CCC(OC(=O)Nc2c(C)cccc2C)=C(O)C1",
                    0.9475104149568406
                ],
                [
                    "CC=CC=C(OC)C(=CC=CSF)OCC(O)CCCCN1CCC(OC(=O)Nc2c(C)cccc2C)=C(O)C1",
                    0.9469948022489225
                ],
                [
                    "CC=CC=C(OC)C(=CC=CPF)OCC(O)CCCCN1CCC(OC(=O)Nc2c(C)cccc2C)=C(O)C1",
                    0.9465984809915996
                ],
                [
                    "COC(=CC=CO)C(=CC=CF)OCC(C)CCCCN1CCC(OC(=O)Nc2c(C)cccc2C)=C(O)C1",
                    0.9463336228198225
                ],
                [
                    "COc1cccp(F)cccc1OCC(O)CCCCN1CCC(OC(=O)Nc2c(C)cccc2C)=C(O)C1",
                    0.94621427069527
                ],
                [
                    "CC=CC=C(OCC(O)CCCCN1CCC(OC(=O)Nc2c(C)cccc2C)=C(O)C1)C(=CC=CSF)OC",
                    0.9461912420835227
                ],
                [
                    "CC=CC=C(OCC(O)CCCCN1CCC(OC(=O)Nc2c(C)cccc2C)=C(O)C1)C(=CC=CPF)OC",
                    0.945795257119466
                ],
                [
                    "CC=CC=C(OC)C(=CC=CO)OCC(F)CCCCN1CCC(OC(=O)Nc2c(C)cccc2C)=C(O)C1",
                    0.9454640134511358
                ],
                [
                    "CC=C(OC)C(=CC=CC=CPF)OCC(O)CCCCN1CCC(OC(=O)Nc2c(C)cccc2C)=C(O)C1",
                    0.9450857351105895
                ],
                [
                    "COc1cccp(F)pccc1OCC(O)CCCCN1CCC(OC(=O)Nc2c(C)cccc2C)=C(O)C1",
                    0.9450508660404071
                ],
                [
                    "COc1cccp(F)pccc1OCC(O)CCCCN1CCC(OC(=O)Nc2c(C)c#ccc2C)=C(O)C1",
                    0.9449454025477328
                ],
                [
                    "COc1cc#cp(F)pccc1OCC(O)CCCCN1CCC(OC(=O)Nc2c(C)cccc2C)=C(O)C1",
                    0.9449454025477328
                ],
                [
                    "COc1cccp(CF)cccc1OCC(O)CCCCN1CCC(OC(=O)Nc2c(C)cccc2C)=C(O)C1",
                    0.9449062926624425
                ],
                [
                    "CC=C(OC)C(=CC=CSSF)OCC(O)CCCCN1CCC(OC(=O)Nc2c(C)cccc2C)=C(O)C1",
                    0.9446863865969884
                ],
                [
                    "CC=C(OC)C(=CC=CSPF)OCC(O)CCCCN1CCC(OC(=O)Nc2c(C)cccc2C)=C(O)C1",
                    0.9446863865969884
                ],
                [
                    "CC=C(OC)C(=CC=CS#SF)OCC(O)CCCCN1CCC(OC(=O)Nc2c(C)cccc2C)=C(O)C1",
                    0.9446863865969884
                ],
                [
                    "CC=C(OC)C(=CC=CPSF)OCC(O)CCCCN1CCC(OC(=O)Nc2c(C)cccc2C)=C(O)C1",
                    0.9446863865969884
                ],
                [
                    "CC=C(OC)C(=CC=CP=PF)OCC(O)CCCCN1CCC(OC(=O)Nc2c(C)cccc2C)=C(O)C1",
                    0.9446863865969884
                ],
                [
                    "CC=C(OC)C(=CC=CP=PF)OCC(O)CCCCN1CCC(OC(=O)Nc2c(C)c#ccc2C)=C(O)C1",
                    0.9446863865969884
                ],
                [
                    "CC=C(OC)C(=CC=CPPF)OCC(O)CCCCN1CCC(OC(=O)Nc2c(C)cccc2C)=C(O)C1",
                    0.9446359847190032
                ],
                [
                    "CC=C1OC=CS(C)(F)C=CC=C1OCC(O)CCCCN1CCC(OC(=O)Nc2c(C)cccc2C)=C(O)C1",
                    0.9444856896537034
                ],
                [
                    "CC=C(OO)C(=CC=CF)OCC(C)CCCCN1CCC(OC(=O)Nc2c(C)cccc2C)=C(O)C1",
                    0.9443540906200368
                ],
                [
                    "CC=C(OF)C(=CC=CO)OCC(C)CCCCN1CCC(OC(=O)Nc2c(C)cccc2C)=C(O)C1",
                    0.9443540906200368
                ],
                [
                    "CC=C1OSP(F)C=CC=C1OCC(O)CCCCN1CCC(OC(=O)Nc2c(C)cccc2C)=C(O)C1",
                    0.9443282925632482
                ],
                [
                    "COC1=CP(P(C)F)C=CC=C1OCC(O)CCCCN1CCC(OC(=O)Nc2c(C)cccc2C)=C(O)C1",
                    0.9442265731794051
                ],
                [
                    "CC=C(OC)C(=CC=C[SH](F)Br)OCC(O)CCCCN1CCC(OC(=O)Nc2c(C)cccc2C)=C(O)C1",
                    0.9442265731794051
                ],
                [
                    "CC=C(OC)C(=CC=C[SH](F)#P)OCC(O)CCCCN1CCC(OC(=O)Nc2c(C)cccc2C)=C(O)C1",
                    0.9442265731794051
                ],
                [
                    "CC=C(OC)C(=CC=CP(F)S)OCC(O)CCCCN1CCC(OC(=O)Nc2c(C)cccc2C)=C(O)C1",
                    0.9442265731794051
                ],
                [
                    "CC=C(OC)C(=CC=CP(F)Cl)OCC(O)CCCCN1CCC(OC(=O)Nc2c(C)cccc2C)=C(O)C1",
                    0.9442265731794051
                ],
                [
                    "CC=C(OC)C(=CC=CP(F)Br)OCC(O)CCCCN1CCC(OC(=O)Nc2c(C)cccc2C)=C(O)C1",
                    0.9442265731794051
                ],
                [
                    "CC=C(OC)C(=CC=CP(F)Br)OCC(O)CCCCN1CCC(OC(=O)Nc2c(C)c#ccc2C)=C(O)C1",
                    0.9442265731794051
                ],
                [
                    "CC=C(OC)C(=CC=CP(F)P)OCC(O)CCCCN1CCC(OC(=O)Nc2c(C)cccc2C)=C(O)C1",
                    0.9441761958338575
                ],
                [
                    "CC=C1OP(F)SC=CC=C1OCC(O)CCCCN1CCC(OC(=O)Nc2c(C)cccc2C)=C(O)C1",
                    0.9438595268231115
                ],
                [
                    "CC=C(OC)C(=CC=CP(F)Cl)OCC(O)CCCCN1CCC(OC(=O)Nc2c(C)c#ccc2C)=C(O)C1",
                    0.9438488051274773
                ],
                [
                    "CC=C(OC)C(=CC=CPC=CF)OCC(O)CCCCN1CCC(OC(=O)Nc2c(C)cccc2C)=C(O)C1",
                    0.9438238465891152
                ],
                [
                    "COc1cccp(SF)cccc1OCC(O)CCCCN1CCC(OC(=O)Nc2c(C)cccc2C)=C(O)C1",
                    0.9436800346543383
                ],
                [
                    "COc1cccp(SF)cccc1OCC(O)CCCCN1CCC(OC(=O)Nc2c(C)c#ccc2C)=C(O)C1",
                    0.9436800346543383
                ],
                [
                    "COc1cccp(SF)c#ccc1OCC(O)CCCCN1CCC(OC(=O)Nc2c(C)cccc2C)=C(O)C1",
                    0.9436800346543383
                ],
                [
                    "COc1cccp(PF)cccc1OCC(O)CCCCN1CCC(OC(=O)Nc2c(C)cccc2C)=C(O)C1",
                    0.9436800346543383
                ],
                [
                    "COc1cc#cp(SF)cccc1OCC(O)CCCCN1CCC(OC(=O)Nc2c(C)cccc2C)=C(O)C1",
                    0.9436800346543383
                ],
                [
                    "COC1=CC=CP(F)SC=CC=C1OCC(O)CCCCN1CCC(OC(=O)Nc2c(C)cccc2C)=C(O)C1",
                    0.9436800346543383
                ],
                [
                    "COC1=CC=CP(F)PC=CC=C1OCC(O)CCCCN1CCC(OC(=O)Nc2c(C)cccc2C)=C(O)C1",
                    0.9436800346543383
                ],
                [
                    "COC(=CC=CSF)C(=CC=CCl)OCC(O)CCCCN1CCC(OC(=O)Nc2c(C)cccc2C)=C(O)C1",
                    0.9436800346543383
                ],
                [
                    "COC(=CC=CSF)C(=CC=CBr)OCC(O)CCCCN1CCC(OC(=O)Nc2c(C)cccc2C)=C(O)C1",
                    0.9436800346543383
                ],
                [
                    "COC(=CC=CSBr)C(=CC=CF)OCC(O)CCCCN1CCC(OC(=O)Nc2c(C)cccc2C)=C(O)C1",
                    0.9436800346543383
                ],
                [
                    "COC(=CC=CS#P)C(=CC=CF)OCC(O)CCCCN1CCC(OC(=O)Nc2c(C)cccc2C)=C(O)C1",
                    0.9436800346543383
                ],
                [
                    "COC(=CC=CPF)C(=CC=CCl)OCC(O)CCCCN1CCC(OC(=O)Nc2c(C)cccc2C)=C(O)C1",
                    0.9436800346543383
                ],
                [
                    "COC(=CC=CPF)C(=CC=CBr)OCC(O)CCCCN1CCC(OC(=O)Nc2c(C)cccc2C)=C(O)C1",
                    0.9436800346543383
                ],
                [
                    "COC(=CC=CPCl)C(=CC=CF)OCC(O)CCCCN1CCC(OC(=O)Nc2c(C)cccc2C)=C(O)C1",
                    0.9436800346543383
                ],
                [
                    "COC(=CC=CPBr)C(=CC=CF)OCC(O)CCCCN1CCC(OC(=O)Nc2c(C)cccc2C)=C(O)C1",
                    0.9436800346543383
                ],
                [
                    "COc1cccp(PF)cccc1OCC(O)CCCCN1CCC(OC(=O)Nc2c(C)c#ccc2C)=C(O)C1",
                    0.9436479983933771
                ],
                [
                    "COc1cccp(PF)c#ccc1OCC(O)CCCCN1CCC(OC(=O)Nc2c(C)cccc2C)=C(O)C1",
                    0.9436479983933771
                ],
                [
                    "COc1cc#cp(PF)cccc1OCC(O)CCCCN1CCC(OC(=O)Nc2c(C)cccc2C)=C(O)C1",
                    0.9436479983933771
                ],
                [
                    "COC1=CC=CP(F)SC=CC=C1OCC(O)CCCCN1CCC(OC(=O)Nc2c(C)c#ccc2C)=C(O)C1",
                    0.9433261209458116
                ],
                [
                    "COC(=CC=CS#P)C(=CC=CF)OCC(O)CCCCN1CCC(OC(=O)Nc2c(C)c#ccc2C)=C(O)C1",
                    0.9433261209458116
                ],
                [
                    "CC=C1OP(F)C=CC=CC=C1OCC(O)CCCCN1CCC(OC(=O)Nc2c(C)cccc2C)=C(O)C1",
                    0.9433102920681269
                ],
                [
                    "COc1ccc(C)p(F)cccc1OCC(O)CCCCN1CCC(OC(=O)Nc2c(C)cccc2C)=C(O)C1",
                    0.9432320497027349
                ],
                [
                    "COC1=CC=CSP(F)C=CC=C1OCC(O)CCCCN1CCC(OC(=O)Nc2c(C)cccc2C)=C(O)C1",
                    0.9432320497027349
                ],
                [
                    "COC1=CC=CS(F)(Cl)C=CC=C1OCC(O)CCCCN1CCC(OC(=O)Nc2c(C)cccc2C)=C(O)C1",
                    0.9432320497027349
                ],
                [
                    "COC1=CC=CS(F)(Br)C=CC=C1OCC(O)CCCCN1CCC(OC(=O)Nc2c(C)cccc2C)=C(O)C1",
                    0.9432320497027349
                ],
                [
                    "COC1=CC=CS(F)(#P)C=CC=C1OCC(O)CCCCN1CCC(OC(=O)Nc2c(C)cccc2C)=C(O)C1",
                    0.9432320497027349
                ],
                [
                    "COC1=CC=CPP(F)C=CC=C1OCC(O)CCCCN1CCC(OC(=O)Nc2c(C)cccc2C)=C(O)C1",
                    0.9432320497027349
                ],
                [
                    "COC(=CC=CF)C(=CC=CSCl)OCC(O)CCCCN1CCC(OC(=O)Nc2c(C)cccc2C)=C(O)C1",
                    0.9432320497027349
                ],
                [
                    "COC(=CC=CF)C(=CC=CSBr)OCC(O)CCCCN1CCC(OC(=O)Nc2c(C)cccc2C)=C(O)C1",
                    0.9432320497027349
                ],
                [
                    "COC(=CC=CF)C(=CC=CS#P)OCC(O)CCCCN1CCC(OC(=O)Nc2c(C)cccc2C)=C(O)C1",
                    0.9432320497027349
                ],
                [
                    "COC(=CC=CF)C(=CC=CPCl)OCC(O)CCCCN1CCC(OC(=O)Nc2c(C)cccc2C)=C(O)C1",
                    0.9432320497027349
                ],
                [
                    "COC(=CC=CF)C(=CC=CPBr)OCC(O)CCCCN1CCC(OC(=O)Nc2c(C)cccc2C)=C(O)C1",
                    0.9432320497027349
                ],
                [
                    "COC(=CC=CF)C(=CC=CP=P)OCC(O)CCCCN1CCC(OC(=O)Nc2c(C)cccc2C)=C(O)C1",
                    0.9432320497027349
                ],
                [
                    "COC(=CC=CCl)C(=CC=CSF)OCC(O)CCCCN1CCC(OC(=O)Nc2c(C)cccc2C)=C(O)C1",
                    0.9432320497027349
                ],
                [
                    "COC(=CC=CCl)C(=CC=CPF)OCC(O)CCCCN1CCC(OC(=O)Nc2c(C)cccc2C)=C(O)C1",
                    0.9432320497027349
                ],
                [
                    "COC(=CC=CBr)C(=CC=CSF)OCC(O)CCCCN1CCC(OC(=O)Nc2c(C)cccc2C)=C(O)C1",
                    0.9432320497027349
                ],
                [
                    "COC(=CC=CBr)C(=CC=CPF)OCC(O)CCCCN1CCC(OC(=O)Nc2c(C)cccc2C)=C(O)C1",
                    0.9432320497027349
                ],
                [
                    "COC(=CC=C(C)F)C(=CC=CBr)OCC(O)CCCCN1CCC(OC(=O)Nc2c(C)cccc2C)=C(O)C1",
                    0.9432320497027349
                ],
                [
                    "COC(=CC=C(C)Br)C(=CC=CF)OCC(O)CCCCN1CCC(OC(=O)Nc2c(C)cccc2C)=C(O)C1",
                    0.9432320497027349
                ],
                [
                    "CC=CC=C(OCC(O)CCCCN1CCC(OC(=O)Nc2c(C)cccc2C)=C(O)C1)C(=CC=CPCF)OC",
                    0.9432144157211233
                ],
                [
                    "C=CC=C(OC)C(=CC=CP(C)F)OCC(O)CCCCN1CCC(OC(=O)Nc2c(C)cccc2C)=C(O)C1",
                    0.9432060145465633
                ],
                [
                    "COC(=CC=CSF)C(=CC=CBr)OCC(O)CCCCN1CCC(OC(=O)Nc2c(C)c#ccc2C)=C(O)C1",
                    0.9430959189790002
                ],
                [
                    "COC(=CC=CSBr)C(=CC=CF)OCC(O)CCCCN1CCC(OC(=O)Nc2c(C)c#ccc2C)=C(O)C1",
                    0.9430959189790002
                ],
                [
                    "CC=C1OP(SF)C=CC=C1OCC(O)CCCCN1CCC(OC(=O)Nc2c(C)cccc2C)=C(O)C1",
                    0.9430156640870188
                ],
                [
                    "CC=C1OP(PF)C=CC=C1OCC(O)CCCCN1CCC(OC(=O)Nc2c(C)cccc2C)=C(O)C1",
                    0.9430156640870188
                ],
                [
                    "CC=C(OBr)C(=CC=CPF)OCC(O)CCCCN1CCC(OC(=O)Nc2c(C)cccc2C)=C(O)C1",
                    0.9430156640870188
                ],
                [
                    "COC1=CC=S(SPF)C=CC=C1OCC(O)CCCCN1CCC(OC(=O)Nc2c(C)cccc2C)=C(O)C1",
                    0.9429576055573247
                ],
                [
                    "COC1=CC=S(PSF)C=CC=C1OCC(O)CCCCN1CCC(OC(=O)Nc2c(C)cccc2C)=C(O)C1",
                    0.9429576055573247
                ],
                [
                    "COC1=CC=S(P=PF)C=CC=C1OCC(O)CCCCN1CCC(OC(=O)Nc2c(C)cccc2C)=C(O)C1",
                    0.9429576055573247
                ],
                [
                    "COC1=CC=S(P=PF)C=CC=C1OCC(O)CCCCN1CCC(OC(=O)Nc2c(C)c#ccc2C)=C(O)C1",
                    0.9429576055573247
                ],
                [
                    "COC1=CC=S(#SPF)C=CC=C1OCC(O)CCCCN1CCC(OC(=O)Nc2c(C)cccc2C)=C(O)C1",
                    0.9429576055573247
                ],
                [
                    "COC1=CC=C(SSF)C=CC=C1OCC(O)CCCCN1CCC(OC(=O)Nc2c(C)cccc2C)=C(O)C1",
                    0.9429576055573247
                ],
                [
                    "COC1=CC=C(S#SF)C=CC=C1OCC(O)CCCCN1CCC(OC(=O)Nc2c(C)cccc2C)=C(O)C1",
                    0.9429576055573247
                ],
                [
                    "COC1=CC=C(P=PF)C=CC=C1OCC(O)CCCCN1CCC(OC(=O)Nc2c(C)cccc2C)=C(O)C1",
                    0.9429576055573247
                ],
                [
                    "COC1=CC=C(P=PF)C=CC=C1OCC(O)CCCCN1CCC(OC(=O)Nc2c(C)c#ccc2C)=C(O)C1",
                    0.9429576055573247
                ],
                [
                    "CC=C(OC)C(=CC=CC=PSF)OCC(O)CCCCN1CCC(OC(=O)Nc2c(C)cccc2C)=C(O)C1",
                    0.9429576055573247
                ],
                [
                    "CC=C(OC)C(=CC=CC=PPF)OCC(O)CCCCN1CCC(OC(=O)Nc2c(C)cccc2C)=C(O)C1",
                    0.9429576055573247
                ],
                [
                    "COC(=CBr)C(=CC=CP(C)F)OCC(O)CCCCN1CCC(OC(=O)Nc2c(C)cccc2C)=C(O)C1",
                    0.9429418208020013
                ],
                [
                    "COC(=CCl)C(=CC=CP(C)F)OCC(O)CCCCN1CCC(OC(=O)Nc2c(C)cccc2C)=C(O)C1",
                    0.9429393699108058
                ],
                [
                    "COC1=CC=CSP(F)C=CC=C1OCC(O)CCCCN1CCC(OC(=O)Nc2c(C)c#ccc2C)=C(O)C1",
                    0.9428783040045612
                ],
                [
                    "COC1=CC=CS(F)(#P)C=CC=C1OCC(O)CCCCN1CCC(OC(=O)Nc2c(C)c#ccc2C)=C(O)C1",
                    0.9428783040045612
                ]
            ],
            "execution_time": 1014372.045976162,
            "number_scoring_function_calls": 26106189,
            "metadata": {
                "top_1": 0.947616164725491,
                "top_10": 0.9470201742929291,
                "top_100": 0.9440208023073947,
                "internal_similarity_max": 1.0,
                "internal_similarity_mean": 0.5940484667772848,
                "internal_similarity_histogram_density": [
                    [
                        0.1,
                        0.0,
                        0.0,
                        0.040000000000000015,
                        1.6240000000000003,
                        4.393999999999997,
                        1.3040000000000003,
                        1.8580000000000003,
                        0.6400000000000002,
                        0.040000000000000015
                    ]
                ],
                "internal_similarity_histogram_bins": [
                    [
                        0.0,
                        0.1,
                        0.2,
                        0.30000000000000004,
                        0.4,
                        0.5,
                        0.6000000000000001,
                        0.7000000000000001,
                        0.8,
                        0.9,
                        1.0
                    ]
                ]
            }
        },
        {
            "benchmark_name": "Perindopril MPO",
            "score": 0.8136049818021887,
            "optimized_molecules": [
                [
                    "CCCC(NC(C)C(S)=c1oc2cc1c(C(S)C(=O)N1C(C(=O)O)CC3CCCCC31)s2)C(=O)OCC",
                    0.8145314840210527
                ],
                [
                    "CCCC(NC(C)C(S)=c1oc2cc1c(C(P)C(=O)N1C(C(=O)O)CC3CCCCC31)s2)C(=O)OCC",
                    0.8145314840210527
                ],
                [
                    "CCCC(NC(C)C(S)=c1oc2cc1c(C(O)C(=O)N1C(C(=O)O)CC3CCCCC31)s2)C(=O)OCC",
                    0.8145314840210527
                ],
                [
                    "CCCC(NC(C)C(S)=c1oc2cc1c(C(N)C(=O)N1C(C(=O)O)CC3CCCCC31)s2)C(=O)OCC",
                    0.8145314840210527
                ],
                [
                    "CCCC(NC(C)C(S)=c1oc2cc1c(C(F)C(=O)N1C(C(=O)O)CC3CCCCC31)s2)C(=O)OCC",
                    0.8145314840210527
                ],
                [
                    "CCCC(NC(C)C(S)=c1oc2cc1c(C(Cl)C(=O)N1C(C(=O)O)CC3CCCCC31)s2)C(=O)OCC",
                    0.8145314840210527
                ],
                [
                    "CCCC(NC(C)C(S)=c1oc2cc1c(C(C)C(=O)N1C(C(=O)O)CC3CCCCC31)s2)C(=O)OCC",
                    0.8145314840210527
                ],
                [
                    "CCCC(NC(C)C(S)=c1oc2cc1c(C(Br)C(=O)N1C(C(=O)O)CC3CCCCC31)s2)C(=O)OCC",
                    0.8145314840210527
                ],
                [
                    "CCCC(NC(C)C(P)=c1oc2cc1c(C(S)C(=O)N1C(C(=O)O)CC3CCCCC31)s2)C(=O)OCC",
                    0.8145314840210527
                ],
                [
                    "CCCC(NC(C)C(P)=c1oc2cc1c(C(P)C(=O)N1C(C(=O)O)CC3CCCCC31)s2)C(=O)OCC",
                    0.8145314840210527
                ],
                [
                    "CCCC(NC(C)C(P)=c1oc2cc1c(C(O)C(=O)N1C(C(=O)O)CC3CCCCC31)s2)C(=O)OCC",
                    0.8145314840210527
                ],
                [
                    "CCCC(NC(C)C(P)=c1oc2cc1c(C(N)C(=O)N1C(C(=O)O)CC3CCCCC31)s2)C(=O)OCC",
                    0.8145314840210527
                ],
                [
                    "CCCC(NC(C)C(P)=c1oc2cc1c(C(F)C(=O)N1C(C(=O)O)CC3CCCCC31)s2)C(=O)OCC",
                    0.8145314840210527
                ],
                [
                    "CCCC(NC(C)C(P)=c1oc2cc1c(C(Cl)C(=O)N1C(C(=O)O)CC3CCCCC31)s2)C(=O)OCC",
                    0.8145314840210527
                ],
                [
                    "CCCC(NC(C)C(P)=c1oc2cc1c(C(C)C(=O)N1C(C(=O)O)CC3CCCCC31)s2)C(=O)OCC",
                    0.8145314840210527
                ],
                [
                    "CCCC(NC(C)C(P)=c1oc2cc1c(C(Br)C(=O)N1C(C(=O)O)CC3CCCCC31)s2)C(=O)OCC",
                    0.8145314840210527
                ],
                [
                    "CCCC(NC(C)C(O)=c1oc2cc1c(C(S)C(=O)N1C(C(=O)O)CC3CCCCC31)s2)C(=O)OCC",
                    0.8145314840210527
                ],
                [
                    "CCCC(NC(C)C(O)=c1oc2cc1c(C(P)C(=O)N1C(C(=O)O)CC3CCCCC31)s2)C(=O)OCC",
                    0.8145314840210527
                ],
                [
                    "CCCC(NC(C)C(O)=c1oc2cc1c(C(O)C(=O)N1C(C(=O)O)CC3CCCCC31)s2)C(=O)OCC",
                    0.8145314840210527
                ],
                [
                    "CCCC(NC(C)C(O)=c1oc2cc1c(C(N)C(=O)N1C(C(=O)O)CC3CCCCC31)s2)C(=O)OCC",
                    0.8145314840210527
                ],
                [
                    "CCCC(NC(C)C(O)=c1oc2cc1c(C(F)C(=O)N1C(C(=O)O)CC3CCCCC31)s2)C(=O)OCC",
                    0.8145314840210527
                ],
                [
                    "CCCC(NC(C)C(O)=c1oc2cc1c(C(Cl)C(=O)N1C(C(=O)O)CC3CCCCC31)s2)C(=O)OCC",
                    0.8145314840210527
                ],
                [
                    "CCCC(NC(C)C(O)=c1oc2cc1c(C(C)C(=O)N1C(C(=O)O)CC3CCCCC31)s2)C(=O)OCC",
                    0.8145314840210527
                ],
                [
                    "CCCC(NC(C)C(O)=c1oc2cc1c(C(Br)C(=O)N1C(C(=O)O)CC3CCCCC31)s2)C(=O)OCC",
                    0.8145314840210527
                ],
                [
                    "CCCC(NC(C)C(N)=c1oc2cc1c(C(S)C(=O)N1C(C(=O)O)CC3CCCCC31)s2)C(=O)OCC",
                    0.8145314840210527
                ],
                [
                    "CCCC(NC(C)C(N)=c1oc2cc1c(C(P)C(=O)N1C(C(=O)O)CC3CCCCC31)s2)C(=O)OCC",
                    0.8145314840210527
                ],
                [
                    "CCCC(NC(C)C(N)=c1oc2cc1c(C(O)C(=O)N1C(C(=O)O)CC3CCCCC31)s2)C(=O)OCC",
                    0.8145314840210527
                ],
                [
                    "CCCC(NC(C)C(N)=c1oc2cc1c(C(N)C(=O)N1C(C(=O)O)CC3CCCCC31)s2)C(=O)OCC",
                    0.8145314840210527
                ],
                [
                    "CCCC(NC(C)C(N)=c1oc2cc1c(C(F)C(=O)N1C(C(=O)O)CC3CCCCC31)s2)C(=O)OCC",
                    0.8145314840210527
                ],
                [
                    "CCCC(NC(C)C(N)=c1oc2cc1c(C(Cl)C(=O)N1C(C(=O)O)CC3CCCCC31)s2)C(=O)OCC",
                    0.8145314840210527
                ],
                [
                    "CCCC(NC(C)C(N)=c1oc2cc1c(C(C)C(=O)N1C(C(=O)O)CC3CCCCC31)s2)C(=O)OCC",
                    0.8145314840210527
                ],
                [
                    "CCCC(NC(C)C(N)=c1oc2cc1c(C(Br)C(=O)N1C(C(=O)O)CC3CCCCC31)s2)C(=O)OCC",
                    0.8145314840210527
                ],
                [
                    "CCCC(NC(C)C(F)=c1oc2cc1c(C(S)C(=O)N1C(C(=O)O)CC3CCCCC31)s2)C(=O)OCC",
                    0.8145314840210527
                ],
                [
                    "CCCC(NC(C)C(F)=c1oc2cc1c(C(P)C(=O)N1C(C(=O)O)CC3CCCCC31)s2)C(=O)OCC",
                    0.8145314840210527
                ],
                [
                    "CCCC(NC(C)C(F)=c1oc2cc1c(C(O)C(=O)N1C(C(=O)O)CC3CCCCC31)s2)C(=O)OCC",
                    0.8145314840210527
                ],
                [
                    "CCCC(NC(C)C(F)=c1oc2cc1c(C(N)C(=O)N1C(C(=O)O)CC3CCCCC31)s2)C(=O)OCC",
                    0.8145314840210527
                ],
                [
                    "CCCC(NC(C)C(F)=c1oc2cc1c(C(F)C(=O)N1C(C(=O)O)CC3CCCCC31)s2)C(=O)OCC",
                    0.8145314840210527
                ],
                [
                    "CCCC(NC(C)C(F)=c1oc2cc1c(C(Cl)C(=O)N1C(C(=O)O)CC3CCCCC31)s2)C(=O)OCC",
                    0.8145314840210527
                ],
                [
                    "CCCC(NC(C)C(F)=c1oc2cc1c(C(C)C(=O)N1C(C(=O)O)CC3CCCCC31)s2)C(=O)OCC",
                    0.8145314840210527
                ],
                [
                    "CCCC(NC(C)C(F)=c1oc2cc1c(C(Br)C(=O)N1C(C(=O)O)CC3CCCCC31)s2)C(=O)OCC",
                    0.8145314840210527
                ],
                [
                    "CCCC(NC(C)C(Cl)=c1oc2cc1c(C(S)C(=O)N1C(C(=O)O)CC3CCCCC31)s2)C(=O)OCC",
                    0.8145314840210527
                ],
                [
                    "CCCC(NC(C)C(Cl)=c1oc2cc1c(C(P)C(=O)N1C(C(=O)O)CC3CCCCC31)s2)C(=O)OCC",
                    0.8145314840210527
                ],
                [
                    "CCCC(NC(C)C(Cl)=c1oc2cc1c(C(O)C(=O)N1C(C(=O)O)CC3CCCCC31)s2)C(=O)OCC",
                    0.8145314840210527
                ],
                [
                    "CCCC(NC(C)C(Cl)=c1oc2cc1c(C(N)C(=O)N1C(C(=O)O)CC3CCCCC31)s2)C(=O)OCC",
                    0.8145314840210527
                ],
                [
                    "CCCC(NC(C)C(Cl)=c1oc2cc1c(C(F)C(=O)N1C(C(=O)O)CC3CCCCC31)s2)C(=O)OCC",
                    0.8145314840210527
                ],
                [
                    "CCCC(NC(C)C(Cl)=c1oc2cc1c(C(Cl)C(=O)N1C(C(=O)O)CC3CCCCC31)s2)C(=O)OCC",
                    0.8145314840210527
                ],
                [
                    "CCCC(NC(C)C(Cl)=c1oc2cc1c(C(C)C(=O)N1C(C(=O)O)CC3CCCCC31)s2)C(=O)OCC",
                    0.8145314840210527
                ],
                [
                    "CCCC(NC(C)C(Cl)=c1oc2cc1c(C(Br)C(=O)N1C(C(=O)O)CC3CCCCC31)s2)C(=O)OCC",
                    0.8145314840210527
                ],
                [
                    "CCCC(NC(C)C(C)=c1oc2cc1c(C(S)C(=O)N1C(C(=O)O)CC3CCCCC31)s2)C(=O)OCC",
                    0.8145314840210527
                ],
                [
                    "CCCC(NC(C)C(C)=c1oc2cc1c(C(P)C(=O)N1C(C(=O)O)CC3CCCCC31)s2)C(=O)OCC",
                    0.8145314840210527
                ],
                [
                    "CCCC(NC(C)C(C)=c1oc2cc1c(C(O)C(=O)N1C(C(=O)O)CC3CCCCC31)s2)C(=O)OCC",
                    0.8145314840210527
                ],
                [
                    "CCCC(NC(C)C(C)=c1oc2cc1c(C(N)C(=O)N1C(C(=O)O)CC3CCCCC31)s2)C(=O)OCC",
                    0.8145314840210527
                ],
                [
                    "CCCC(NC(C)C(C)=c1oc2cc1c(C(F)C(=O)N1C(C(=O)O)CC3CCCCC31)s2)C(=O)OCC",
                    0.8145314840210527
                ],
                [
                    "CCCC(NC(C)C(C)=c1oc2cc1c(C(Cl)C(=O)N1C(C(=O)O)CC3CCCCC31)s2)C(=O)OCC",
                    0.8145314840210527
                ],
                [
                    "CCCC(NC(C)C(C)=c1oc2cc1c(C(C)C(=O)N1C(C(=O)O)CC3CCCCC31)s2)C(=O)OCC",
                    0.8145314840210527
                ],
                [
                    "CCCC(NC(C)C(C)=c1oc2cc1c(C(Br)C(=O)N1C(C(=O)O)CC3CCCCC31)s2)C(=O)OCC",
                    0.8145314840210527
                ],
                [
                    "CCCC(NC(C)C(Br)=c1oc2cc1c(C(S)C(=O)N1C(C(=O)O)CC3CCCCC31)s2)C(=O)OCC",
                    0.8145314840210527
                ],
                [
                    "CCCC(NC(C)C(Br)=c1oc2cc1c(C(P)C(=O)N1C(C(=O)O)CC3CCCCC31)s2)C(=O)OCC",
                    0.8145314840210527
                ],
                [
                    "CCCC(NC(C)C(Br)=c1oc2cc1c(C(O)C(=O)N1C(C(=O)O)CC3CCCCC31)s2)C(=O)OCC",
                    0.8145314840210527
                ],
                [
                    "CCCC(NC(C)C(Br)=c1oc2cc1c(C(N)C(=O)N1C(C(=O)O)CC3CCCCC31)s2)C(=O)OCC",
                    0.8145314840210527
                ],
                [
                    "CCCC(NC(C)C(Br)=c1oc2cc1c(C(F)C(=O)N1C(C(=O)O)CC3CCCCC31)s2)C(=O)OCC",
                    0.8145314840210527
                ],
                [
                    "CCCC(NC(C)C(Br)=c1oc2cc1c(C(Cl)C(=O)N1C(C(=O)O)CC3CCCCC31)s2)C(=O)OCC",
                    0.8145314840210527
                ],
                [
                    "CCCC(NC(C)C(Br)=c1oc2cc1c(C(C)C(=O)N1C(C(=O)O)CC3CCCCC31)s2)C(=O)OCC",
                    0.8145314840210527
                ],
                [
                    "CCCC(NC(C)C(Br)=c1oc2cc1c(C(Br)C(=O)N1C(C(=O)O)CC3CCCCC31)s2)C(=O)OCC",
                    0.8145314840210527
                ],
                [
                    "CCCC(NC(C)C(S)=c1oc2sc(C(S)C(=O)N3C(C(=O)O)CC4CCCCC43)c1c2Br)C(=O)OCC",
                    0.8068106321971811
                ],
                [
                    "CCCC(NC(C)C(S)=c1oc2sc(C(P)C(=O)N3C(C(=O)O)CC4CCCCC43)c1c2P)C(=O)OCC",
                    0.8068106321971811
                ],
                [
                    "CCCC(NC(C)C(S)=c1oc2sc(C(Cl)C(=O)N3C(C(=O)O)CC4CCCCC43)c1c2P)C(=O)OCC",
                    0.8068106321971811
                ],
                [
                    "CCCC(NC(C)C(S)=c1oc2sc(C(C)C(=O)N3C(C(=O)O)CC4CCCCC43)c1c2F)C(=O)OCC",
                    0.8068106321971811
                ],
                [
                    "CCCC(NC(C)C(S)=c1oc2sc(C(Br)C(=O)N3C(C(=O)O)CC4CCCCC43)c1c2Br)C(=O)OCC",
                    0.8068106321971811
                ],
                [
                    "CCCC(NC(C)C(P)=c1oc2sc(C(P)C(=O)N3C(C(=O)O)CC4CCCCC43)c1c2O)C(=O)OCC",
                    0.8068106321971811
                ],
                [
                    "CCCC(NC(C)C(P)=c1oc2sc(C(O)C(=O)N3C(C(=O)O)CC4CCCCC43)c1c2F)C(=O)OCC",
                    0.8068106321971811
                ],
                [
                    "CCCC(NC(C)C(P)=c1oc2sc(C(N)C(=O)N3C(C(=O)O)CC4CCCCC43)c1c2Cl)C(=O)OCC",
                    0.8068106321971811
                ],
                [
                    "CCCC(NC(C)C(P)=c1oc2sc(C(F)C(=O)N3C(C(=O)O)CC4CCCCC43)c1c2Br)C(=O)OCC",
                    0.8068106321971811
                ],
                [
                    "CCCC(NC(C)C(P)=c1oc2sc(C(Cl)C(=O)N3C(C(=O)O)CC4CCCCC43)c1c2F)C(=O)OCC",
                    0.8068106321971811
                ],
                [
                    "CCCC(NC(C)C(O)=c1oc2sc(C(P)C(=O)N3C(C(=O)O)CC4CCCCC43)c1c2O)C(=O)OCC",
                    0.8068106321971811
                ],
                [
                    "CCCC(NC(C)C(O)=c1oc2sc(C(O)C(=O)N3C(C(=O)O)CC4CCCCC43)c1c2Br)C(=O)OCC",
                    0.8068106321971811
                ],
                [
                    "CCCC(NC(C)C(O)=c1oc2sc(C(F)C(=O)N3C(C(=O)O)CC4CCCCC43)c1c2Br)C(=O)OCC",
                    0.8068106321971811
                ],
                [
                    "CCCC(NC(C)C(O)=c1oc2sc(C(Br)C(=O)N3C(C(=O)O)CC4CCCCC43)c1c2F)C(=O)OCC",
                    0.8068106321971811
                ],
                [
                    "CCCC(NC(C)C(N)=c1oc2sc(C(P)C(=O)N3C(C(=O)O)CC4CCCCC43)c1c2Cl)C(=O)OCC",
                    0.8068106321971811
                ],
                [
                    "CCCC(NC(C)C(F)=c1oc2sc(C(O)C(=O)N3C(C(=O)O)CC4CCCCC43)c1c2N)C(=O)OCC",
                    0.8068106321971811
                ],
                [
                    "CCCC(NC(C)C(F)=c1oc2sc(C(Cl)C(=O)N3C(C(=O)O)CC4CCCCC43)c1c2O)C(=O)OCC",
                    0.8068106321971811
                ],
                [
                    "CCCC(NC(C)C(F)=c1oc2sc(C(Cl)C(=O)N3C(C(=O)O)CC4CCCCC43)c1c2Cl)C(=O)OCC",
                    0.8068106321971811
                ],
                [
                    "CCCC(NC(C)C(F)=c1oc2sc(C(C)C(=O)N3C(C(=O)O)CC4CCCCC43)c1c2N)C(=O)OCC",
                    0.8068106321971811
                ],
                [
                    "CCCC(NC(C)C(F)=c1oc2sc(C(C)C(=O)N3C(C(=O)O)CC4CCCCC43)c1c2F)C(=O)OCC",
                    0.8068106321971811
                ],
                [
                    "CCCC(NC(C)C(F)=c1oc2sc(C(Br)C(=O)N3C(C(=O)O)CC4CCCCC43)c1c2O)C(=O)OCC",
                    0.8068106321971811
                ],
                [
                    "CCCC(NC(C)C(Cl)=c1oc2sc(C(P)C(=O)N3C(C(=O)O)CC4CCCCC43)c1c2F)C(=O)OCC",
                    0.8068106321971811
                ],
                [
                    "CCCC(NC(C)C(Cl)=c1oc2sc(C(O)C(=O)N3C(C(=O)O)CC4CCCCC43)c1c2P)C(=O)OCC",
                    0.8068106321971811
                ],
                [
                    "CCCC(NC(C)C(Cl)=c1oc2sc(C(C)C(=O)N3C(C(=O)O)CC4CCCCC43)c1c2P)C(=O)OCC",
                    0.8068106321971811
                ],
                [
                    "CCCC(NC(C)C(Cl)=c1oc2sc(C(Br)C(=O)N3C(C(=O)O)CC4CCCCC43)c1c2F)C(=O)OCC",
                    0.8068106321971811
                ],
                [
                    "CCCC(NC(C)C(C)=c1oc2sc(C(S)C(=O)N3C(C(=O)O)CC4CCCCC43)c1c2S)C(=O)OCC",
                    0.8068106321971811
                ],
                [
                    "CCCC(NC(C)C(C)=c1oc2sc(C(Cl)C(=O)N3C(C(=O)O)CC4CCCCC43)c1c2N)C(=O)OCC",
                    0.8068106321971811
                ],
                [
                    "CCCC(NC(C)C(C)=c1oc2sc(C(C)C(=O)N3C(C(=O)O)CC4CCCCC43)c1c2C)C(=O)OCC",
                    0.8068106321971811
                ],
                [
                    "CCCC(NC(C)C(C)=c1oc2sc(C(C)C(=O)N3C(C(=O)O)CC4CCCCC43)c1c2Br)C(=O)OCC",
                    0.8068106321971811
                ],
                [
                    "CCCC(NC(C)C(C)=c1oc2sc(C(Br)C(=O)N3C(C(=O)O)CC4CCCCC43)c1c2Cl)C(=O)OCC",
                    0.8068106321971811
                ],
                [
                    "CCCC(NC(C)C(Br)=c1oc2sc(C(S)C(=O)N3C(C(=O)O)CC4CCCCC43)c1c2S)C(=O)OCC",
                    0.8068106321971811
                ],
                [
                    "CCCC(NC(C)C(Br)=c1oc2sc(C(S)C(=O)N3C(C(=O)O)CC4CCCCC43)c1c2P)C(=O)OCC",
                    0.8068106321971811
                ],
                [
                    "CCCC(NC(C)C(Br)=c1oc2sc(C(P)C(=O)N3C(C(=O)O)CC4CCCCC43)c1c2Cl)C(=O)OCC",
                    0.8068106321971811
                ],
                [
                    "CCCC(NC(C)C(Br)=c1oc2sc(C(Cl)C(=O)N3C(C(=O)O)CC4CCCCC43)c1c2Cl)C(=O)OCC",
                    0.8068106321971811
                ],
                [
                    "CCCC(NC(C)C(Br)=c1oc2sc(C(Br)C(=O)N3C(C(=O)O)CC4CCCCC43)c1c2N)C(=O)OCC",
                    0.8068106321971811
                ],
                [
                    "CCCC(NC(C)C(Br)=c1oc2sc(C(Br)C(=O)N3C(C(=O)O)CC4CCCCC43)c1c2C)C(=O)OCC",
                    0.8068106321971811
                ]
            ],
            "execution_time": 442781.2649166584,
            "number_scoring_function_calls": 13044262,
            "metadata": {
                "top_1": 0.8145314840210527,
                "top_10": 0.8145314840210529,
                "top_100": 0.8117519773644601,
                "internal_similarity_max": 0.9066666666666666,
                "internal_similarity_mean": 0.6781033599123308,
                "internal_similarity_histogram_density": [
                    [
                        0.1,
                        0.0,
                        0.0,
                        0.0,
                        0.0,
                        3.101999999999997,
                        2.2840000000000003,
                        3.5760000000000005,
                        0.9360000000000002,
                        0.0020000000000000005
                    ]
                ],
                "internal_similarity_histogram_bins": [
                    [
                        0.0,
                        0.1,
                        0.2,
                        0.30000000000000004,
                        0.4,
                        0.5,
                        0.6000000000000001,
                        0.7000000000000001,
                        0.8,
                        0.9,
                        1.0
                    ]
                ]
            }
        },
        {
            "benchmark_name": "Amlodipine MPO",
            "score": 0.8985252905893777,
            "optimized_molecules": [
                [
                    "CCOC(=O)C1=C(S)C1C1=C(C)NC(COCCN)=C(C(=O)OC)C1c1ccccc1Cl",
                    0.9017687137990612
                ],
                [
                    "CCOC(=O)C1=C(P)C1C1=C(C)NC(COCCN)=C(C(=O)OC)C1c1ccccc1Cl",
                    0.9017687137990612
                ],
                [
                    "CCOC(=O)C1=C(O)C1C1=C(C)NC(COCCN)=C(C(=O)OC)C1c1ccccc1Cl",
                    0.9017687137990612
                ],
                [
                    "CCOC(=O)C1=C(N)C1C1=C(C)NC(COCCN)=C(C(=O)OC)C1c1ccccc1Cl",
                    0.9017687137990612
                ],
                [
                    "CCOC(=O)C1=C(F)C1C1=C(C)NC(COCCN)=C(C(=O)OC)C1c1ccccc1Cl",
                    0.9017687137990612
                ],
                [
                    "CCOC(=O)C1=C(Cl)C1C1=C(C)NC(COCCN)=C(C(=O)OC)C1c1ccccc1Cl",
                    0.9017687137990612
                ],
                [
                    "CCOC(=O)C1=C(COCCN)NC(C)=C(C2C(S)=C2C(=O)OC)C1c1ccccc1Cl",
                    0.9017687137990612
                ],
                [
                    "CCOC(=O)C1=C(COCCN)NC(C)=C(C2C(P)=C2C(=O)OC)C1c1ccccc1Cl",
                    0.9017687137990612
                ],
                [
                    "CCOC(=O)C1=C(COCCN)NC(C)=C(C2C(O)=C2C(=O)OC)C1c1ccccc1Cl",
                    0.9017687137990612
                ],
                [
                    "CCOC(=O)C1=C(COCCN)NC(C)=C(C2C(N)=C2C(=O)OC)C1c1ccccc1Cl",
                    0.9017687137990612
                ],
                [
                    "CCOC(=O)C1=C(COCCN)NC(C)=C(C2C(F)=C2C(=O)OC)C1c1ccccc1Cl",
                    0.9017687137990612
                ],
                [
                    "CCOC(=O)C1=C(COCCN)NC(C)=C(C2C(Cl)=C2C(=O)OC)C1c1ccccc1Cl",
                    0.9017687137990612
                ],
                [
                    "CCOC(=O)C1=C(COCCN)NC(C)=C(C2C(C)=C2C(=O)OC)C1c1ccccc1Cl",
                    0.9017687137990612
                ],
                [
                    "CCOC(=O)C1=C(COCCN)NC(C)=C(C2C(Br)=C2C(=O)OC)C1c1ccccc1Cl",
                    0.9017687137990612
                ],
                [
                    "CCOC(=O)C1=C(COCCN)NC(C)=C(C2=C(C(=O)OC)C2S)C1c1ccccc1Cl",
                    0.9017687137990612
                ],
                [
                    "CCOC(=O)C1=C(COCCN)NC(C)=C(C2=C(C(=O)OC)C2P)C1c1ccccc1Cl",
                    0.9017687137990612
                ],
                [
                    "CCOC(=O)C1=C(COCCN)NC(C)=C(C2=C(C(=O)OC)C2O)C1c1ccccc1Cl",
                    0.9017687137990612
                ],
                [
                    "CCOC(=O)C1=C(COCCN)NC(C)=C(C2=C(C(=O)OC)C2N)C1c1ccccc1Cl",
                    0.9017687137990612
                ],
                [
                    "CCOC(=O)C1=C(COCCN)NC(C)=C(C2=C(C(=O)OC)C2F)C1c1ccccc1Cl",
                    0.9017687137990612
                ],
                [
                    "CCOC(=O)C1=C(COCCN)NC(C)=C(C2=C(C(=O)OC)C2Cl)C1c1ccccc1Cl",
                    0.9017687137990612
                ],
                [
                    "CCOC(=O)C1=C(COCCN)NC(C)=C(C2=C(C(=O)OC)C2C)C1c1ccccc1Cl",
                    0.9017687137990612
                ],
                [
                    "CCOC(=O)C1=C(COCCN)NC(C)=C(C2=C(C(=O)OC)C2Br)C1c1ccccc1Cl",
                    0.9017687137990612
                ],
                [
                    "CCOC(=O)C1=C(C2=C(C)NC(COCCN)=C(C(=O)OC)C2c2ccccc2Cl)C1S",
                    0.9017687137990612
                ],
                [
                    "CCOC(=O)C1=C(C2=C(C)NC(COCCN)=C(C(=O)OC)C2c2ccccc2Cl)C1P",
                    0.9017687137990612
                ],
                [
                    "CCOC(=O)C1=C(C2=C(C)NC(COCCN)=C(C(=O)OC)C2c2ccccc2Cl)C1O",
                    0.9017687137990612
                ],
                [
                    "CCOC(=O)C1=C(C2=C(C)NC(COCCN)=C(C(=O)OC)C2c2ccccc2Cl)C1N",
                    0.9017687137990612
                ],
                [
                    "CCOC(=O)C1=C(C2=C(C)NC(COCCN)=C(C(=O)OC)C2c2ccccc2Cl)C1F",
                    0.9017687137990612
                ],
                [
                    "CCOC(=O)C1=C(C2=C(C)NC(COCCN)=C(C(=O)OC)C2c2ccccc2Cl)C1Cl",
                    0.9017687137990612
                ],
                [
                    "CCOC(=O)C1=C(C2=C(C)NC(COCCN)=C(C(=O)OC)C2c2ccccc2Cl)C1C",
                    0.9017687137990612
                ],
                [
                    "CCOC(=O)C1=C(C2=C(C)NC(COCCN)=C(C(=O)OC)C2c2ccccc2Cl)C1Br",
                    0.9017687137990612
                ],
                [
                    "CCOC(=O)C1=C(C)C1C1=C(C)NC(COCCN)=C(C(=O)OC)C1c1ccccc1Cl",
                    0.9017687137990612
                ],
                [
                    "CCOC(=O)C1=C(Br)C1C1=C(C)NC(COCCN)=C(C(=O)OC)C1c1ccccc1Cl",
                    0.9017687137990612
                ],
                [
                    "CCOC(=O)C1=CC1C1=C(C)NC(COCCN)=C(C(=O)OC)C1c1ccccc1Cl",
                    0.8894991799933214
                ],
                [
                    "CCOC(=O)C1=C=C1C1=C(C)NC(COCCN)=C(C(=O)OC)C1c1ccccc1Cl",
                    0.8894991799933214
                ],
                [
                    "CCOC(=O)C1=C(COCCN)NC(C)=C(C2C=C2C(=O)OC)C1c1ccccc1Cl",
                    0.8894991799933214
                ],
                [
                    "CCOC(=O)C1=C(COCCN)NC(C)=C(C2=C=C2C(=O)OC)C1c1ccccc1Cl",
                    0.8894991799933214
                ],
                [
                    "CCOC(=O)C1=C(COCCN)NC(C)=C(C2=C(C(=O)OC)C2)C1c1ccccc1Cl",
                    0.8894991799933214
                ],
                [
                    "CCOC(=O)C1=C(C2=C(C)NC(COCCN)=C(C(=O)OC)C2c2ccccc2Cl)C1",
                    0.8894991799933214
                ],
                [
                    "CCOC(=O)C1=C([SH]Br)C1C1=C(C)NC(COCCN)=C(C(=O)OC)C1c1ccccc1Cl",
                    0.8872621047656614
                ],
                [
                    "CCOC(=O)C1=C([SH]=O)C1C1=C(C)NC(COCCN)=C(C(=O)OC)C1c1ccccc1Cl",
                    0.8872621047656614
                ],
                [
                    "CCOC(=O)C1=C([SH]#[SH])C1C1=C(C)NC(COCCN)=C(C(=O)OC)C1c1ccccc1Cl",
                    0.8872621047656614
                ],
                [
                    "CCOC(=O)C1=C(SN)C1C1=C(C)NC(COCCN)=C(C(=O)OC)C1c1ccccc1Cl",
                    0.8872621047656614
                ],
                [
                    "CCOC(=O)C1=C(SF)C1C1=C(C)NC(COCCN)=C(C(=O)OC)C1c1ccccc1Cl",
                    0.8872621047656614
                ],
                [
                    "CCOC(=O)C1=C(S#N)C1C1=C(C)NC(COCCN)=C(C(=O)OC)C1c1ccccc1Cl",
                    0.8872621047656614
                ],
                [
                    "CCOC(=O)C1=C(PO)C1C1=C(C)NC(COCCN)=C(C(=O)OC)C1c1ccccc1Cl",
                    0.8872621047656614
                ],
                [
                    "CCOC(=O)C1=C(P=P)C1C1=C(C)NC(COCCN)=C(C(=O)OC)C1c1ccccc1Cl",
                    0.8872621047656614
                ],
                [
                    "CCOC(=O)C1=C(NF)C1C1=C(C)NC(COCCN)=C(C(=O)OC)C1c1ccccc1Cl",
                    0.8872621047656614
                ],
                [
                    "CCOC(=O)C1=C(COCCN)NC(C)=C(C2C([SH]S)=C2C(=O)OC)C1c1ccccc1Cl",
                    0.8872621047656614
                ],
                [
                    "CCOC(=O)C1=C(COCCN)NC(C)=C(C2C([SH]C)=C2C(=O)OC)C1c1ccccc1Cl",
                    0.8872621047656614
                ],
                [
                    "CCOC(=O)C1=C(COCCN)NC(C)=C(C2C([SH]Br)=C2C(=O)OC)C1c1ccccc1Cl",
                    0.8872621047656614
                ],
                [
                    "CCOC(=O)C1=C(COCCN)NC(C)=C(C2C([SH]=S)=C2C(=O)OC)C1c1ccccc1Cl",
                    0.8872621047656614
                ],
                [
                    "CCOC(=O)C1=C(COCCN)NC(C)=C(C2C([SH]#[SH])=C2C(=O)OC)C1c1ccccc1Cl",
                    0.8872621047656614
                ],
                [
                    "CCOC(=O)C1=C(COCCN)NC(C)=C(C2C(S#N)=C2C(=O)OC)C1c1ccccc1Cl",
                    0.8872621047656614
                ],
                [
                    "CCOC(=O)C1=C(COCCN)NC(C)=C(C2C(PN)=C2C(=O)OC)C1c1ccccc1Cl",
                    0.8872621047656614
                ],
                [
                    "CCOC(=O)C1=C(COCCN)NC(C)=C(C2C(PCl)=C2C(=O)OC)C1c1ccccc1Cl",
                    0.8872621047656614
                ],
                [
                    "CCOC(=O)C1=C(COCCN)NC(C)=C(C2C(P=O)=C2C(=O)OC)C1c1ccccc1Cl",
                    0.8872621047656614
                ],
                [
                    "CCOC(=O)C1=C(COCCN)NC(C)=C(C2C(OS)=C2C(=O)OC)C1c1ccccc1Cl",
                    0.8872621047656614
                ],
                [
                    "CCOC(=O)C1=C(COCCN)NC(C)=C(C2C(CF)=C2C(=O)OC)C1c1ccccc1Cl",
                    0.8872621047656614
                ],
                [
                    "CCOC(=O)C1=C(COCCN)NC(C)=C(C2C(C=N)=C2C(=O)OC)C1c1ccccc1Cl",
                    0.8872621047656614
                ],
                [
                    "CCOC(=O)C1=C(COCCN)NC(C)=C(C2=C(C(=O)OC)C2[SH]Cl)C1c1ccccc1Cl",
                    0.8872621047656614
                ],
                [
                    "CCOC(=O)C1=C(COCCN)NC(C)=C(C2=C(C(=O)OC)C2[SH]Br)C1c1ccccc1Cl",
                    0.8872621047656614
                ],
                [
                    "CCOC(=O)C1=C(COCCN)NC(C)=C(C2=C(C(=O)OC)C2[SH]=S)C1c1ccccc1Cl",
                    0.8872621047656614
                ],
                [
                    "CCOC(=O)C1=C(COCCN)NC(C)=C(C2=C(C(=O)OC)C2[SH]#P)C1c1ccccc1Cl",
                    0.8872621047656614
                ],
                [
                    "CCOC(=O)C1=C(COCCN)NC(C)=C(C2=C(C(=O)OC)C2S#[SH])C1c1ccccc1Cl",
                    0.8872621047656614
                ],
                [
                    "CCOC(=O)C1=C(COCCN)NC(C)=C(C2=C(C(=O)OC)C2S#P)C1c1ccccc1Cl",
                    0.8872621047656614
                ],
                [
                    "CCOC(=O)C1=C(COCCN)NC(C)=C(C2=C(C(=O)OC)C2S#N)C1c1ccccc1Cl",
                    0.8872621047656614
                ],
                [
                    "CCOC(=O)C1=C(COCCN)NC(C)=C(C2=C(C(=O)OC)C2PS)C1c1ccccc1Cl",
                    0.8872621047656614
                ],
                [
                    "CCOC(=O)C1=C(COCCN)NC(C)=C(C2=C(C(=O)OC)C2PC)C1c1ccccc1Cl",
                    0.8872621047656614
                ],
                [
                    "CCOC(=O)C1=C(COCCN)NC(C)=C(C2=C(C(=O)OC)C2OCl)C1c1ccccc1Cl",
                    0.8872621047656614
                ],
                [
                    "CCOC(=O)C1=C(COCCN)NC(C)=C(C2=C(C(=O)OC)C2NP)C1c1ccccc1Cl",
                    0.8872621047656614
                ],
                [
                    "CCOC(=O)C1=C(COCCN)NC(C)=C(C2=C(C(=O)OC)C2NN)C1c1ccccc1Cl",
                    0.8872621047656614
                ],
                [
                    "CCOC(=O)C1=C(COCCN)NC(C)=C(C2=C(C(=O)OC)C2NCl)C1c1ccccc1Cl",
                    0.8872621047656614
                ],
                [
                    "CCOC(=O)C1=C(COCCN)NC(C)=C(C2=C(C(=O)OC)C2N=O)C1c1ccccc1Cl",
                    0.8872621047656614
                ],
                [
                    "CCOC(=O)C1=C(COCCN)NC(C)=C(C2=C(C(=O)OC)C2CC)C1c1ccccc1Cl",
                    0.8872621047656614
                ],
                [
                    "CCOC(=O)C1=C(COCCN)NC(C)=C(C2=C(C(=O)OC)C2C=[SH])C1c1ccccc1Cl",
                    0.8872621047656614
                ],
                [
                    "CCOC(=O)C1=C(COCCN)NC(C)=C(C2=C(C(=O)OC)C(P)C2)C1c1ccccc1Cl",
                    0.8872621047656614
                ],
                [
                    "CCOC(=O)C1=C(CN)C1C1=C(C)NC(COCCN)=C(C(=O)OC)C1c1ccccc1Cl",
                    0.8872621047656614
                ],
                [
                    "CCOC(=O)C1=C(CC)C1C1=C(C)NC(COCCN)=C(C(=O)OC)C1c1ccccc1Cl",
                    0.8872621047656614
                ],
                [
                    "CCOC(=O)C1=C(C=S)C1C1=C(C)NC(COCCN)=C(C(=O)OC)C1c1ccccc1Cl",
                    0.8872621047656614
                ],
                [
                    "CCOC(=O)C1=C(C=O)C1C1=C(C)NC(COCCN)=C(C(=O)OC)C1c1ccccc1Cl",
                    0.8872621047656614
                ],
                [
                    "CCOC(=O)C1=C(C2=C(C)NC(COCCN)=C(C(=O)OC)C2c2ccccc2Cl)C1[SH]S",
                    0.8872621047656614
                ],
                [
                    "CCOC(=O)C1=C(C2=C(C)NC(COCCN)=C(C(=O)OC)C2c2ccccc2Cl)C1[SH]N",
                    0.8872621047656614
                ],
                [
                    "CCOC(=O)C1=C(C2=C(C)NC(COCCN)=C(C(=O)OC)C2c2ccccc2Cl)C1[SH]Br",
                    0.8872621047656614
                ],
                [
                    "CCOC(=O)C1=C(C2=C(C)NC(COCCN)=C(C(=O)OC)C2c2ccccc2Cl)C1[SH]#[SH]",
                    0.8872621047656614
                ],
                [
                    "CCOC(=O)C1=C(C2=C(C)NC(COCCN)=C(C(=O)OC)C2c2ccccc2Cl)C1[SH]#N",
                    0.8872621047656614
                ],
                [
                    "CCOC(=O)C1=C(C2=C(C)NC(COCCN)=C(C(=O)OC)C2c2ccccc2Cl)C1S#N",
                    0.8872621047656614
                ],
                [
                    "CCOC(=O)C1=C(C2=C(C)NC(COCCN)=C(C(=O)OC)C2c2ccccc2Cl)C1OS",
                    0.8872621047656614
                ],
                [
                    "CCOC(=O)C1=C(C2=C(C)NC(COCCN)=C(C(=O)OC)C2c2ccccc2Cl)C1NCl",
                    0.8872621047656614
                ],
                [
                    "CCOC(=O)C1=C(C2=C(C)NC(COCCN)=C(C(=O)OC)C2c2ccccc2Cl)C1NC",
                    0.8872621047656614
                ],
                [
                    "CCOC(=O)C1=C(C2=C(C)NC(COCCN)=C(C(=O)OC)C2c2ccccc2Cl)C1CO",
                    0.8872621047656614
                ],
                [
                    "CCOC(=O)C1=C(C2=C(C)NC(COCCN)=C(C(=O)OC)C2c2ccccc2Cl)C1C=P",
                    0.8872621047656614
                ],
                [
                    "CCOC(=O)C1=C(C2=C(C)NC(COCCN)=C(C(=O)OC)C2c2ccccc2Cl)C1C#N",
                    0.8872621047656614
                ],
                [
                    "C=[SH]C1C(C(=O)OC)=C1C1=C(C)NC(COCCN)=C(C(=O)OCC)C1c1ccccc1Cl",
                    0.8872621047656614
                ],
                [
                    "C=CC1=C(C(=O)OC)C1C1=C(C)NC(COCCN)=C(C(=O)OCC)C1c1ccccc1Cl",
                    0.8872621047656614
                ],
                [
                    "C#[SH]C1C(C(=O)OC)=C1C1=C(C)NC(COCCN)=C(C(=O)OCC)C1c1ccccc1Cl",
                    0.8872621047656614
                ],
                [
                    "C#[SH]C1=C(C(=O)OCC)C1C1=C(C)NC(COCCN)=C(C(=O)OC)C1c1ccccc1Cl",
                    0.8872621047656614
                ],
                [
                    "C#[SH]C1=C(C(=O)OC)C1C1=C(C)NC(COCCN)=C(C(=O)OCC)C1c1ccccc1Cl",
                    0.8872621047656614
                ],
                [
                    "C#SC1C(C(=O)OC)=C1C1=C(C)NC(COCCN)=C(C(=O)OCC)C1c1ccccc1Cl",
                    0.8872621047656614
                ],
                [
                    "C#SC1=C(C(=O)OC)C1C1=C(C)NC(COCCN)=C(C(=O)OCC)C1c1ccccc1Cl",
                    0.8872621047656614
                ],
                [
                    "C#CC1C(C(=O)OCC)=C1C1=C(C)NC(COCCN)=C(C(=O)OC)C1c1ccccc1Cl",
                    0.8872621047656614
                ]
            ],
            "execution_time": 236068.31053638458,
            "number_scoring_function_calls": 9091554,
            "metadata": {
                "top_1": 0.9017687137990612,
                "top_10": 0.9017687137990611,
                "top_100": 0.8920384441700107,
                "internal_similarity_max": 1.0,
                "internal_similarity_mean": 0.7289742552969436,
                "internal_similarity_histogram_density": [
                    [
                        0.1,
                        0.0,
                        0.0,
                        0.0,
                        0.0,
                        0.0,
                        4.0680000000000005,
                        4.152000000000001,
                        1.6240000000000003,
                        0.05600000000000001
                    ]
                ],
                "internal_similarity_histogram_bins": [
                    [
                        0.0,
                        0.1,
                        0.2,
                        0.30000000000000004,
                        0.4,
                        0.5,
                        0.6000000000000001,
                        0.7000000000000001,
                        0.8,
                        0.9,
                        1.0
                    ]
                ]
            }
        },
        {
            "benchmark_name": "Sitagliptin MPO",
            "score": 0.9389561741832416,
            "optimized_molecules": [
                [
                    "C=NC1C(F)C(C)(F)C(n2c#cnn2)C(O)(C=CC=CF)C(F)(F)[SH]23=NC2C13F",
                    0.9389904132681397
                ],
                [
                    "C=CC=CC1(O)C(n2c#cnn2)C(C)(F)C(F)C(N=CF)C2C3(F)N=[SH]23C1(F)F",
                    0.9389904132681397
                ],
                [
                    "C=CC=CC1(O)C(n2c#cnn2)C(C)(F)C(F)C(N=CF)C2(F)C3(F)N=[SH]32C1F",
                    0.9389904132681397
                ],
                [
                    "C=CC=CC1(O)C(n2c#cnn2)C(C)(F)C(F)(F)C(N=CF)C2(F)C3N=[SH]32C1F",
                    0.9389904132681397
                ],
                [
                    "CC=NC1C(F)(F)C(C)(F)C(n2c#cnn2)C(O)(C=C=CF)C(F)[SH]23=NC2C13F",
                    0.9389245688741054
                ],
                [
                    "CC=NC1(C=C=CF)C2C3N=[SH]32C(F)C(O)(F)C(n2c#cnn2)C(C)(F)C1(F)F",
                    0.9389245688741054
                ],
                [
                    "CC=NC1(C=C=CF)C(F)C(C)(F)C(n2c#cnn2)C(O)(F)C(F)[SH]23=NC2(F)C13",
                    0.9389245688741054
                ],
                [
                    "CC=NC1(C=C=CF)C(F)C(C)(F)C(n2c#cnn2)C(O)(F)C(F)(F)[SH]23=NC2C13",
                    0.9389245688741054
                ],
                [
                    "CC=NC1(C=C=CF)C(F)(F)C(C)(F)C(n2c#cnn2)C(O)C(F)[SH]23=NC2C13F",
                    0.9389245688741054
                ],
                [
                    "CC=CC=C=NC1C(F)C(F)(F)C(n2c#cnn2)C(C)(O)C(F)(F)[SH]23=NC2(F)C13",
                    0.9389245688741054
                ],
                [
                    "CC=CC=C=NC1C(F)C(C)(F)C(n2c#cnn2)C(O)(F)C(F)[SH]23=NC2(F)C13F",
                    0.9389245688741054
                ],
                [
                    "CC=CC=C=NC12C(F)C3N=[SH]31C(O)C(F)(F)C(n1c#cnn1)C(C)(F)C2(F)F",
                    0.9389245688741054
                ],
                [
                    "CC=CC=C=NC12C(F)C3(F)N=[SH]31C(O)C(F)C(n1c#cnn1)C(C)(F)C2(F)F",
                    0.9389245688741054
                ],
                [
                    "CC=CC=C=NC1(C)C2C3(F)N=[SH]23C(F)C(O)(F)C(n2c#cnn2)C(F)C1(F)F",
                    0.9389245688741054
                ],
                [
                    "CC=CC=C=NC1(C)C(F)C(F)C(n2c#cnn2)C(O)C(F)(F)[SH]23=NC2(F)C13F",
                    0.9389245688741054
                ],
                [
                    "CC=CC1(O)C(n2c#cnn2)C2(F)C(F)C(F)(N=C=CF)C3(C)C(F)N=[SH]23C1F",
                    0.9389245688741054
                ],
                [
                    "CC=CC1(O)C(n2c#cnn2)C(F)C(F)C(F)(N=C=CF)C2C3(C)N=[SH]23C1(F)F",
                    0.9389245688741054
                ],
                [
                    "CC=CC1(O)C(n2c#cnn2)C(F)C(F)C(F)(N=C=CF)C2(C)C3(F)N=[SH]32C1F",
                    0.9389245688741054
                ],
                [
                    "CC=CC1(O)C(n2c#cnn2)C(F)C(F)C(C)(N=C=CF)C2(F)C3N=[SH]32C1(F)F",
                    0.9389245688741054
                ],
                [
                    "CC=CC1(O)C(n2c#cnn2)C(F)C(F)(F)C(N=C=CF)C(F)[SH]23=NC2(C)C13F",
                    0.9389245688741054
                ],
                [
                    "CC=CC1(O)C(n2c#cnn2)C(F)C(F)(F)C(C)(N=C=CF)C2C3N=[SH]32C1(F)F",
                    0.9389245688741054
                ],
                [
                    "CC=CC1(O)C(n2c#cnn2)C(F)C(F)(F)C(C)(N=C=CF)C2(F)C3N=[SH]32C1F",
                    0.9389245688741054
                ],
                [
                    "CC=CC1(O)C(n2c#cnn2)C(F)C(C)(F)C(N=C=CF)C2(F)C3(F)N=[SH]32C1F",
                    0.9389245688741054
                ],
                [
                    "CC=CC1(O)C(n2c#cnn2)C(F)C(C)(F)C(F)(N=C=CF)C(F)[SH]23=NC2(F)C13",
                    0.9389245688741054
                ],
                [
                    "CC=CC1(O)C(n2c#cnn2)C(F)(F)C(F)C(N=C=CF)C2C3(C)N=[SH]23C1(F)F",
                    0.9389245688741054
                ],
                [
                    "CC=CC1(O)C(n2c#cnn2)C(F)(F)C(F)C(N=C=CF)C2(F)C3N=[SH]32C1(C)F",
                    0.9389245688741054
                ],
                [
                    "CC=CC1(O)C(n2c#cnn2)C(F)(F)C(F)C(N=C=CF)C(C)(F)[SH]23=NC2C13F",
                    0.9389245688741054
                ],
                [
                    "CC=CC1(O)C(n2c#cnn2)C(F)(F)C(F)C(C)(N=C=CF)C2C3(F)N=[SH]23C1F",
                    0.9389245688741054
                ],
                [
                    "CC=CC1(O)C(n2c#cnn2)C(F)(F)C(F)(F)C(N=C=CF)C2C3(C)N=[SH]23C1F",
                    0.9389245688741054
                ],
                [
                    "CC=CC1(O)C(n2c#cnn2)C(F)(F)C(F)(F)C(C)(N=C=CF)C2C3N=[SH]32C1F",
                    0.9389245688741054
                ],
                [
                    "CC=CC1(O)C(n2c#cnn2)C(F)(F)C(C)(F)C(N=C=CF)C2C3N=[SH]32C1(F)F",
                    0.9389245688741054
                ],
                [
                    "CC=CC1(O)C(n2c#cnn2)C(F)(F)C(C)(F)C(N=C=CF)C2C3(F)N=[SH]23C1F",
                    0.9389245688741054
                ],
                [
                    "CC=CC1(O)C(n2c#cnn2)C(F)(F)C(C)(F)C(N=C=CF)C2(F)C3N=[SH]32C1F",
                    0.9389245688741054
                ],
                [
                    "CC=CC1(O)C(n2c#cnn2)C(F)(F)C(C)(F)C(N=C=CF)C(F)(F)[SH]23=NC2C13",
                    0.9389245688741054
                ],
                [
                    "CC=CC1(O)C(n2c#cnn2)C(C)(F)C(F)C(N=C=CF)C2C3(F)N=[SH]23C1(F)F",
                    0.9389245688741054
                ],
                [
                    "CC=CC1(O)C(n2c#cnn2)C(C)(F)C(F)C(F)(N=C=CF)C2C3(F)N=[SH]23C1F",
                    0.9389245688741054
                ],
                [
                    "CC=CC1(O)C(n2c#cnn2)C(C)(F)C(F)C(F)(N=C=CF)C2(F)C3N=[SH]32C1F",
                    0.9389245688741054
                ],
                [
                    "CC=CC1(O)C(n2c#cnn2)C(C)(F)C(F)(F)C(N=C=CF)C2C3N=[SH]32C1(F)F",
                    0.9389245688741054
                ],
                [
                    "CC=CC1(O)C(n2c#cnn2)C(C)(F)C(F)(F)C(N=C=CF)C2C3(F)N=[SH]23C1F",
                    0.9389245688741054
                ],
                [
                    "CC=CC1(N=C=CF)C(F)C(F)C(n2c#cnn2)C(O)C(C)(F)[SH]23=NC2(F)C13F",
                    0.9389245688741054
                ],
                [
                    "CC=CC1(N=C=CF)C(F)C(F)(F)C(n2c#cnn2)C(C)(O)C(F)[SH]23=NC2C13F",
                    0.9389245688741054
                ],
                [
                    "CC=CC1(N=C=CF)C(F)C(F)(F)C(n2c#cnn2)C(C)(O)C(F)[SH]23=NC2(F)C13",
                    0.9389245688741054
                ],
                [
                    "CC=CC1(N=C=CF)C(F)(F)C(F)C(n2c#cnn2)C(C)(O)C(F)[SH]23=NC2C13F",
                    0.9389245688741054
                ],
                [
                    "CC=CC1(N=C=CF)C(F)(F)C(C)(F)C(n2c#cnn2)C(O)C(F)[SH]23=NC2C13F",
                    0.9389245688741054
                ],
                [
                    "CC=CC1(N=C=CF)C(C)(F)C(F)C(n2c#cnn2)C(O)C(F)[SH]23=NC2(F)C13F",
                    0.9389245688741054
                ],
                [
                    "CC=CC1(N=C=CF)C(C)(F)C(F)C(n2c#cnn2)C(O)C(F)(F)[SH]23=NC2C13F",
                    0.9389245688741054
                ],
                [
                    "CC=CC1(N=C=CF)C(C)(F)C(F)(F)C(n2c#cnn2)C(O)C(F)[SH]23=NC2C13F",
                    0.9389245688741054
                ],
                [
                    "CC=CC1(F)C(n2c#cnn2)C(C)(O)C(F)[SH]23=NC2C3(F)C(F)(N=C=CF)C1F",
                    0.9389245688741054
                ],
                [
                    "CC=C=NC1C2C3(F)N=[SH]23C(F)C(O)(C=CC)C(n2c#cnn2)C(F)(F)C1(F)F",
                    0.9389245688741054
                ],
                [
                    "CC=C=NC1C2C3(F)N=[SH]23C(F)(F)C(O)(C=CC)C(n2c#cnn2)C(F)C1(F)F",
                    0.9389245688741054
                ],
                [
                    "CC=C=NC1C2(F)C(F)C(F)(C=CF)C(n3c#cnn3)C(F)C(C)(O)[SH]13=NC23F",
                    0.9389245688741054
                ],
                [
                    "CC=C=NC1C2(F)C(F)C(F)(C=CC)C(n3c#cnn3)C(F)C(O)(F)[SH]13=NC23F",
                    0.9389245688741054
                ],
                [
                    "CC=C=NC1C(F)C(F)C(n2c#cnn2)C(O)(C=CF)C(F)(F)[SH]23=NC2(C)C13F",
                    0.9389245688741054
                ],
                [
                    "CC=C=NC1C(F)C(F)C(n2c#cnn2)C(O)(C=CC)C(F)(F)[SH]23=NC2(F)C13F",
                    0.9389245688741054
                ],
                [
                    "CC=C=NC1C(F)C(F)(F)C(n2c#cnn2)C(O)(C=CC)C(F)[SH]23=NC2(F)C13F",
                    0.9389245688741054
                ],
                [
                    "CC=C=NC1C(F)C(F)(F)C(n2c#cnn2)C(O)(C=CC)C(F)(F)[SH]23=NC2(F)C13",
                    0.9389245688741054
                ],
                [
                    "CC=C=NC1C(F)C(F)(C=CC)C(n2c#cnn2)C(F)C(O)(F)[SH]23=NC2(F)C13F",
                    0.9389245688741054
                ],
                [
                    "CC=C=NC1C(F)(F)C(F)C(n2c#cnn2)C(O)(C=CF)C(C)(F)[SH]23=NC2C13F",
                    0.9389245688741054
                ],
                [
                    "CC=C=NC1C(C)(F)C(F)C(n2c#cnn2)C(O)(C=CF)C(F)[SH]23=NC2(F)C13F",
                    0.9389245688741054
                ],
                [
                    "CC=C=NC1C(C)(F)C(F)C(n2c#cnn2)C(O)(C=CF)C(F)(F)[SH]23=NC2C13F",
                    0.9389245688741054
                ],
                [
                    "CC=C=NC12C(F)C3N=[SH]31C(O)C(F)(F)C(n1c#cnn1)C(F)(C=CF)C2(C)F",
                    0.9389245688741054
                ],
                [
                    "CC=C=NC12C(F)C3(F)N=[SH]31C(O)C(F)C(n1c#cnn1)C(F)(C=CC)C2(F)F",
                    0.9389245688741054
                ],
                [
                    "CC=C=NC12C(F)C(F)(C=CC)C(n3c#cnn3)C(F)(F)C(F)[SH]13=NC3C2(O)F",
                    0.9389245688741054
                ],
                [
                    "CC=C=NC12C(F)C(F)(C=CC)C(n3c#cnn3)C(F)(F)C(F)[SH]13=NC3(O)C2F",
                    0.9389245688741054
                ],
                [
                    "CC=C=NC12C(F)(F)C3N=[SH]31C(O)C(F)C(n1c#cnn1)C(F)(C=CC)C2(F)F",
                    0.9389245688741054
                ],
                [
                    "CC=C=NC1(O)C(F)C(F)(C=CC)C(n2c#cnn2)C(F)C(F)[SH]23=NC2(F)C13F",
                    0.9389245688741054
                ],
                [
                    "CC=C=NC1(O)C(F)C(F)(C=CC)C(n2c#cnn2)C(F)C(F)(F)[SH]23=NC2C13F",
                    0.9389245688741054
                ],
                [
                    "CC=C=NC1(F)C2C3N=[SH]32C(F)(F)C(O)(C=CC)C(n2c#cnn2)C(F)C1(F)F",
                    0.9389245688741054
                ],
                [
                    "CC=C=NC1(F)C2(F)C(F)C(F)(C=CC)C(n3c#cnn3)C(F)C(O)[SH]13=NC23F",
                    0.9389245688741054
                ],
                [
                    "CC=C=NC1(F)C(F)[SH]23=NC2C(F)(C(n2c#cnn2)C(O)(C=CC)C3F)C1(F)F",
                    0.9389245688741054
                ],
                [
                    "CC=C=NC1(F)C(F)[SH]2(C3(F)C(n4c#cnn4)C3(O)C=CC)=NC2C(F)C1(F)F",
                    0.9389245688741054
                ],
                [
                    "CC=C=NC1(F)C(F)C(F)C(n2c#cnn2)C(O)(C=CC)C(F)[SH]23=NC2(F)C13F",
                    0.9389245688741054
                ],
                [
                    "CC=C=NC1(F)C(F)(F)C(F)C(n2c#cnn2)C(O)(C=CC)C(F)[SH]23=NC2C13F",
                    0.9389245688741054
                ],
                [
                    "CC=C=NC1(C)C2C3(F)N=[SH]23C(F)C(O)(C=CF)C(n2c#cnn2)C(F)C1(F)F",
                    0.9389245688741054
                ],
                [
                    "CC=C=NC1(C)C(F)C2(F)N=[SH]23C(F)C(O)(C=CF)C(n2c#cnn2)C(F)C13F",
                    0.9389245688741054
                ],
                [
                    "CC=C=NC1(C)C(F)C(F)C(n2c#cnn2)C(O)(C=CF)C(F)[SH]23=NC2(F)C13F",
                    0.9389245688741054
                ],
                [
                    "CC=C=NC1(C)C(F)C(F)(F)C(n2c#cnn2)C(O)(C=CF)C(F)[SH]23=NC2C13F",
                    0.9389245688741054
                ],
                [
                    "CC=C=NC1(C)C(F)(F)C2N=[SH]23C(F)C(O)(C=CF)C(n2c#cnn2)C(F)C13F",
                    0.9389245688741054
                ],
                [
                    "CC=C=CC=NC1C(F)C(C)(F)C(n2c#cnn2)C(O)C(F)(F)[SH]23=NC2(F)C13F",
                    0.9389245688741054
                ],
                [
                    "CC=C=CC=NC1C(F)C(C)(F)C(n2c#cnn2)C(O)(F)C(F)(F)[SH]23=NC2C13F",
                    0.9389245688741054
                ],
                [
                    "CC=C=CC=NC1(F)C2C3(F)N=[SH]23C(C)(F)C(O)C(n2c#cnn2)C(F)C1(F)F",
                    0.9389245688741054
                ],
                [
                    "CC=C=CC=NC1(F)C(F)C(F)(F)C(n2c#cnn2)C(O)C(C)(F)[SH]23=NC2(F)C13",
                    0.9389245688741054
                ],
                [
                    "CC=C=CC1(O)C(n2c#cnn2)C(F)C(F)C(F)(N=CC)C2C3(F)N=[SH]23C1(F)F",
                    0.9389245688741054
                ],
                [
                    "CC=C=CC1(O)C(n2c#cnn2)C(F)C(F)(F)C(F)(N=CC)C2(F)C3N=[SH]32C1F",
                    0.9389245688741054
                ],
                [
                    "CC=C=CC1(O)C(n2c#cnn2)C(F)C(C)(F)C(F)(N=CF)C2(F)C3N=[SH]32C1F",
                    0.9389245688741054
                ],
                [
                    "CC=C=CC1(O)C(n2c#cnn2)C(C)(F)C(F)C(N=CF)C2C3(F)N=[SH]23C1(F)F",
                    0.9389245688741054
                ],
                [
                    "CC=C=CC1(O)C(n2c#cnn2)C(C)(F)C(F)C(F)(N=CF)C2C3(F)N=[SH]23C1F",
                    0.9389245688741054
                ],
                [
                    "CC=C=CC1(O)C(n2c#cnn2)C(C)(F)C(F)C(F)(N=CF)C2(F)C3N=[SH]32C1F",
                    0.9389245688741054
                ],
                [
                    "CC=C=CC1(O)C(n2c#cnn2)C(C)(F)C(F)(F)C(N=CF)C2(F)C3N=[SH]32C1F",
                    0.9389245688741054
                ],
                [
                    "CC12C(F)N=[SH]13C(C)(F)C3(O)C(n1c#cnn1)C(F)(C=C=CF)C(F)C2N=CF",
                    0.9389245688741054
                ],
                [
                    "CC1(O)C(n2c#cnn2)C(F)(C=C=CF)C(F)C(F)(N=CF)C2C3N=[SH]32C1(C)F",
                    0.9389245688741054
                ],
                [
                    "CC1(N=CF)C(F)(F)C(F)(C=C=CF)C(n2c#cnn2)C(O)C(F)[SH]23=NC2C13C",
                    0.9389245688741054
                ],
                [
                    "CC1(N=C=CF)C(F)C(F)C(n2c#cnn2)C(O)(C=CF)C(C)(F)[SH]23=NC2(F)C13",
                    0.9389245688741054
                ],
                [
                    "CC1(F)C2N=[SH]23C(F)C(O)(C=CF)C(n2c#cnn2)C3C(C)(F)C1(F)N=C=CF",
                    0.9389245688741054
                ],
                [
                    "CC1(F)C(n2c#cnn2)C(O)C(F)[SH]23=NC2(C)C3(F)C(C=CF)(N=C=CF)C1F",
                    0.9389245688741054
                ],
                [
                    "CC1(F)C(n2c#cnn2)C(O)(F)C(F)[SH]23=NC2(C)C3C(C=CF)(N=C=CF)C1F",
                    0.9389245688741054
                ],
                [
                    "CC1(F)C(O)C(n2c#cnn2)C(F)(C=C=CF)C(F)C(N=CF)C2(C)C3(F)N=[SH]132",
                    0.9389245688741054
                ],
                [
                    "CC1(F)C(O)C(n2c#cnn2)C(F)(C=C=CF)C(F)C(F)(N=CF)C2(C)C3N=[SH]312",
                    0.9389245688741054
                ],
                [
                    "CC1(F)C(N=C=CF)C(C)(F)C2(F)C(n3c#cnn3)C(O)(C=CF)C(F)[SH]23=NC13",
                    0.9389245688741054
                ],
                [
                    "CC1(F)C(F)C(n2c#cnn2)C(O)C(F)[SH]23=NC2(C)C3(F)C1(C=CF)N=C=CF",
                    0.9389245688741054
                ]
            ],
            "execution_time": 1013537.1722438335,
            "number_scoring_function_calls": 34262885,
            "metadata": {
                "top_1": 0.9389904132681397,
                "top_10": 0.938950906631719,
                "top_100": 0.9389272026498658,
                "internal_similarity_max": 0.8983050847457628,
                "internal_similarity_mean": 0.3979543165205014,
                "internal_similarity_histogram_density": [
                    [
                        0.1,
                        0.0,
                        0.44999999999999984,
                        5.094000000000001,
                        3.302000000000001,
                        0.8319999999999993,
                        0.15600000000000006,
                        0.05600000000000001,
                        0.010000000000000004,
                        0.0
                    ]
                ],
                "internal_similarity_histogram_bins": [
                    [
                        0.0,
                        0.1,
                        0.2,
                        0.30000000000000004,
                        0.4,
                        0.5,
                        0.6000000000000001,
                        0.7000000000000001,
                        0.8,
                        0.9,
                        1.0
                    ]
                ]
            }
        },
        {
            "benchmark_name": "Zaleplon MPO",
            "score": 0.7912791634620024,
            "optimized_molecules": [
                [
                    "CCN(C(C)=O)c1cccc(-c2ccnc3c(C#CC=O)cnn23)c1",
                    0.803969143692053
                ],
                [
                    "CCN(C(C)=O)c1cccc(-c2ccnc3c(C#CPO)cnn23)c1",
                    0.793982078592347
                ],
                [
                    "CCN(C(C)=O)c1cccc(-c2ccnc3c(C#COP)cnn23)c1",
                    0.793982078592347
                ],
                [
                    "CCN(C(C)=O)c1cccc(-c2ccnc3c(C#CCF)cnn23)c1",
                    0.793982078592347
                ],
                [
                    "CCN(C(C)=O)c1cccc(-c2ccnc3c(C#CCCl)cnn23)c1",
                    0.793982078592347
                ],
                [
                    "CCN(C(C)=O)c1cccc(-c2ccnc3c(C#CCBr)cnn23)c1",
                    0.793982078592347
                ],
                [
                    "CCN(C(C)=O)c1cccc(-c2ccnc3c(C#CC=P)cnn23)c1",
                    0.793982078592347
                ],
                [
                    "C=PC#Cc1cnn2c(-c3cccc(N(CC)C(C)=O)c3)ccnc12",
                    0.793982078592347
                ],
                [
                    "CCN(C(C)=O)c1cccc(-c2ccnc3c(C#CC(O)F)cnn23)c1",
                    0.7935949136575051
                ],
                [
                    "CCN(C(C)=O)c1cccc(-c2ccnc3c(C#CC(O)Cl)cnn23)c1",
                    0.7935949136575051
                ],
                [
                    "CCN(C(C)=O)c1cccc(-c2ccnc3c(C#CC(O)Br)cnn23)c1",
                    0.7935949136575051
                ],
                [
                    "CCN(C(C)=O)c1cccc(-c2ccnc3c(C#CC(O)=P)cnn23)c1",
                    0.7935949136575051
                ],
                [
                    "CCN(C(C)=O)c1cccc(-c2ccnc3c(C#CC(=O)P)cnn23)c1",
                    0.7935949136575051
                ],
                [
                    "C#Cc1cc(O)n2c(-c3cccc(N(CC)C(C)=O)c3)ccnc12",
                    0.7934920476158722
                ],
                [
                    "CCN(C(C)=O)c1cccc(-c2ccnc3c(C#CO)ccn23)c1",
                    0.7886388397182801
                ],
                [
                    "CCN(C(C)=O)c1cccc(-c2ccnc3c(C#CPC=O)cnn23)c1",
                    0.7885561648497321
                ],
                [
                    "CCN(C(C)=O)c1cccc(-c2ccnc3c(C#CP=CO)cnn23)c1",
                    0.7885561648497321
                ],
                [
                    "CCN(C(C)=O)c1cccc(-c2ccnc3c(C#COCF)cnn23)c1",
                    0.7885561648497321
                ],
                [
                    "CCN(C(C)=O)c1cccc(-c2ccnc3c(C#COCCl)cnn23)c1",
                    0.7885561648497321
                ],
                [
                    "CCN(C(C)=O)c1cccc(-c2ccnc3c(C#COCBr)cnn23)c1",
                    0.7885561648497321
                ],
                [
                    "CCN(C(C)=O)c1cccc(-c2ccnc3c(C#CCP=O)cnn23)c1",
                    0.7885561648497321
                ],
                [
                    "CCN(C(C)=O)c1cccc(-c2ccnc3c(C#CCOF)cnn23)c1",
                    0.7885561648497321
                ],
                [
                    "CCN(C(C)=O)c1cccc(-c2ccnc3c(C#CCOCl)cnn23)c1",
                    0.7885561648497321
                ],
                [
                    "CCN(C(C)=O)c1cccc(-c2ccnc3c(C#CCOBr)cnn23)c1",
                    0.7885561648497321
                ],
                [
                    "CCN(C(C)=O)c1cccc(-c2ccnc3c(C#CC=PO)cnn23)c1",
                    0.7885561648497321
                ],
                [
                    "CCN(C(C)=O)c1cccc(-c2ccnc3c(C#CC4OP4)cnn23)c1",
                    0.7885561648497321
                ],
                [
                    "CCN(C(C)=O)c1cccc(-c2ccnc3c(C#CC(O)=S)cnn23)c1",
                    0.7837367193130107
                ],
                [
                    "CCN(C(C)=O)c1cccc(-c2ccnc3c(C#CC(=O)S)cnn23)c1",
                    0.7837367193130107
                ],
                [
                    "C#S(=O)C#Cc1cnn2c(-c3cccc(N(CC)C(C)=O)c3)ccnc12",
                    0.7837367193130107
                ],
                [
                    "C#Cc1c(O)cn2c(-c3cccc(N(CC)C(C)=O)c3)ccnc12",
                    0.7808688094430303
                ],
                [
                    "CCN(C(C)=O)c1cccc(-c2ccnc3c(C#CP)cnn23)c1",
                    0.7803151211091254
                ],
                [
                    "CCN(C(C)=O)c1cccc(-c2ccnc3c(C#C[SH]=C=O)cnn23)c1",
                    0.7787605628481891
                ],
                [
                    "CCN(C(C)=O)c1cccc(-c2ccnc3c(C#C[SH]4#CO4)cnn23)c1",
                    0.7787605628481891
                ],
                [
                    "CCN(C(C)=O)c1cccc(-c2ccnc3c(C#CSC=O)cnn23)c1",
                    0.7787605628481891
                ],
                [
                    "CCN(C(C)=O)c1cccc(-c2ccnc3c(C#CS4=CO4)cnn23)c1",
                    0.7787605628481891
                ],
                [
                    "CCN(C(C)=O)c1cccc(-c2ccnc3c(C#CS#CO)cnn23)c1",
                    0.7787605628481891
                ],
                [
                    "CCN(C(C)=O)c1cccc(-c2ccnc3c(C#COC=S)cnn23)c1",
                    0.7787605628481891
                ],
                [
                    "CCN(C(C)=O)c1cccc(-c2ccnc3c(C#COC#[SH])cnn23)c1",
                    0.7787605628481891
                ],
                [
                    "CCN(C(C)=O)c1cccc(-c2ccnc3c(C#CC=S=O)cnn23)c1",
                    0.7787605628481891
                ],
                [
                    "CCN(C(C)=O)c1cccc(-c2ccnc3c(C#CC4OS4)cnn23)c1",
                    0.7787605628481891
                ],
                [
                    "CCN(C(C)=O)c1cccc(-c2ccnc3c(C#CC4=[SH]O4)cnn23)c1",
                    0.7787605628481891
                ],
                [
                    "CCN(C(C)=O)c1cccc(-c2ccnc3c(C#CC#[SH]=O)cnn23)c1",
                    0.7787605628481891
                ],
                [
                    "CCN(C(C)=O)c1cccc(-c2ccnc3c(C#CC#SO)cnn23)c1",
                    0.7787605628481891
                ],
                [
                    "CCN(C(C)=O)c1cccc(-c2ccnc3c(C=C=O)ccn23)c1",
                    0.7761505257063329
                ],
                [
                    "C#Cc1cnn2c(-c3cccc(N(CC)C(=O)C(C)=O)c3)ccnc12",
                    0.7735006416506128
                ],
                [
                    "C#Cc1c(=O)cnn2c(-c3cccc(N(CC)C(C)=O)c3)ccnc12",
                    0.7735006416506128
                ],
                [
                    "C#CC(=O)c1cnn2c(-c3cccc(N(CC)C(C)=O)c3)ccnc12",
                    0.7735006416506128
                ],
                [
                    "CCN(C(C)=O)c1cccc(-c2ccnc3c(C#CO)cnn23)c1",
                    0.7706218909970667
                ],
                [
                    "CC#Cc1cnn2c(-c3cccc(N(CC)C(C)=O)c3)ccnc12",
                    0.7706218909970667
                ],
                [
                    "CCN(C(C)=O)c1cccc(-c2ccnc3c(C=O)c(C#[SH])cn23)c1",
                    0.7695144225994927
                ],
                [
                    "CCN(C(C)=O)c1cccc(-c2ccnc3c(C#CS)cc(O)n23)c1",
                    0.7695144225994927
                ],
                [
                    "CCN(C(C)=O)c1cccc(-c2ccnc3c(C#CO)cc(S)n23)c1",
                    0.7695144225994927
                ],
                [
                    "C#S#Cc1cc(O)n2c(-c3cccc(N(CC)C(C)=O)c3)ccnc12",
                    0.7695144225994927
                ],
                [
                    "C#Cc1cc([SH]=O)n2c(-c3cccc(N(CC)C(C)=O)c3)ccnc12",
                    0.7695144225994927
                ],
                [
                    "C#Cc1cc(SO)n2c(-c3cccc(N(CC)C(C)=O)c3)ccnc12",
                    0.7695144225994927
                ],
                [
                    "C#Cc1cc(OS)n2c(-c3cccc(N(CC)C(C)=O)c3)ccnc12",
                    0.7695144225994927
                ],
                [
                    "CCN(C(C)=O)c1cccc(-c2ccnc3c(C=C=C=O)cnn23)c1",
                    0.7685894768121614
                ],
                [
                    "CCN(C(C)=O)c1cccc(-c2ccnc3c(C#[SH]=C=O)ccn23)c1",
                    0.7649744748793907
                ],
                [
                    "CCN(C(C)=O)c1cccc(-c2ccnc3c(C#SC=O)ccn23)c1",
                    0.7649744748793907
                ],
                [
                    "CCN(C(C)=O)c1cccc(-c2ccnc3c(C#S4=CO4)ccn23)c1",
                    0.7649744748793907
                ],
                [
                    "CCN(C(C)=O)c1cccc(-c2ccnc3c(C#S#CO)ccn23)c1",
                    0.7649744748793907
                ],
                [
                    "CCN(C(C)=O)c1cccc(-c2ccnc3c(C#C[SH]=O)ccn23)c1",
                    0.7649744748793907
                ],
                [
                    "CCN(C(C)=O)c1cccc(-c2ccnc3c(C#CSO)ccn23)c1",
                    0.7649744748793907
                ],
                [
                    "CCN(C(C)=O)c1cccc(-c2ccnc3c(C#COS)ccn23)c1",
                    0.7649744748793907
                ],
                [
                    "CCN(C(C)=O)c1cccc(-c2ccnc3c(C#C[SH]=O)cnn23)c1",
                    0.7647591058705235
                ],
                [
                    "CCN(C(C)=O)c1cccc(-c2ccnc3c(C#CSO)cnn23)c1",
                    0.7647591058705235
                ],
                [
                    "CCN(C(C)=O)c1cccc(-c2ccnc3c(C#COS)cnn23)c1",
                    0.7647591058705235
                ],
                [
                    "CCN(C(C)=O)c1cccc(-c2ccnc3c(C#COC)cnn23)c1",
                    0.7647591058705235
                ],
                [
                    "CCN(C(C)=O)c1cccc(-c2ccnc3c(C#CCO)cnn23)c1",
                    0.7647591058705235
                ],
                [
                    "CCN(C(C)=O)c1cccc(-c2ccnc3c(C#CC=S)cnn23)c1",
                    0.7647591058705235
                ],
                [
                    "CCN(C(C)=O)c1cccc(-c2ccnc3c(C#CC#[SH])cnn23)c1",
                    0.7647591058705235
                ],
                [
                    "C#SC#Cc1cnn2c(-c3cccc(N(CC)C(C)=O)c3)ccnc12",
                    0.7647591058705235
                ],
                [
                    "CCN(C(C)=O)c1cccc(-c2ccnc3c(C(P)=C=O)cnn23)c1",
                    0.7638920623619182
                ],
                [
                    "CCN(C(C)=O)c1cccc(-c2ccnc3c(C(O)C#P)cnn23)c1",
                    0.7638920623619182
                ],
                [
                    "CCN(C(C)=O)c1cccc(-c2ccnc3c(C(O)=C=P)cnn23)c1",
                    0.7638920623619182
                ],
                [
                    "C=C=C(F)c1cnn2c(-c3cccc(N(CC)C(C)=O)c3)ccnc12",
                    0.7638920623619182
                ],
                [
                    "C=C=C(Cl)c1cnn2c(-c3cccc(N(CC)C(C)=O)c3)ccnc12",
                    0.7638920623619182
                ],
                [
                    "C=C=C(Br)c1cnn2c(-c3cccc(N(CC)C(C)=O)c3)ccnc12",
                    0.7638920623619182
                ],
                [
                    "C=C(C#P)c1cnn2c(-c3cccc(N(CC)C(C)=O)c3)ccnc12",
                    0.7638920623619182
                ],
                [
                    "C#Cc1cnn2c(-c3cccc(N(CC)C(=O)C(C)=P)c3)ccnc12",
                    0.7638920623619182
                ],
                [
                    "C#CC(F)c1cnn2c(-c3cccc(N(CC)C(C)=O)c3)ccnc12",
                    0.7638920623619182
                ],
                [
                    "C#CC(Cl)c1cnn2c(-c3cccc(N(CC)C(C)=O)c3)ccnc12",
                    0.7638920623619182
                ],
                [
                    "C#CC(Br)c1cnn2c(-c3cccc(N(CC)C(C)=O)c3)ccnc12",
                    0.7638920623619182
                ],
                [
                    "C#CC(=P)c1cnn2c(-c3cccc(N(CC)C(C)=O)c3)ccnc12",
                    0.7638920623619182
                ],
                [
                    "C#CC(O)(F)c1cnn2c(-c3cccc(N(CC)C(C)=O)c3)ccnc12",
                    0.7637706865074504
                ],
                [
                    "C#CC(O)(Cl)c1cnn2c(-c3cccc(N(CC)C(C)=O)c3)ccnc12",
                    0.7637706865074504
                ],
                [
                    "C#CC(O)(Br)c1cnn2c(-c3cccc(N(CC)C(C)=O)c3)ccnc12",
                    0.7637706865074504
                ],
                [
                    "CCN(C(C)=O)c1cccc(-c2ccnc3c4cc(n23)CC4=O)c1",
                    0.7637626158259734
                ],
                [
                    "CCN(C(C)=O)c1cccc(-c2ccnc3c4cc(n23)C=C4O)c1",
                    0.7637626158259734
                ],
                [
                    "CCN(C(C)=O)c1cccc(-c2ccnc3c4cc(n23)C4C=O)c1",
                    0.7637626158259734
                ],
                [
                    "CCN(C(C)=O)c1cccc(-c2ccnc3c4cc(n23)C(O)=C4)c1",
                    0.7637626158259734
                ],
                [
                    "CCN(C(C)=O)c1cccc(-c2ccnc3c4cc(c4=CO)n23)c1",
                    0.7637626158259734
                ],
                [
                    "CCN(C(C)=O)c1cccc(-c2ccnc3c4c(cn23)C=C4O)c1",
                    0.7637626158259734
                ],
                [
                    "CCN(C(C)=O)c1cccc(-c2ccnc3c4c(cn23)C4=CO)c1",
                    0.7637626158259734
                ],
                [
                    "CCN(C(C)=O)c1cccc(-c2ccnc3c4c(cn23)C(=O)C4)c1",
                    0.7637626158259734
                ],
                [
                    "CCN(C(C)=O)c1cccc(-c2ccnc3c4c(c(O)n23)C=C4)c1",
                    0.7637626158259734
                ],
                [
                    "CCN(C(C)=O)c1cccc(-c2ccnc3c4c(O)c(n23)C=C4)c1",
                    0.7637626158259734
                ],
                [
                    "CCN(C(C)=O)c1cccc(-c2ccnc3c(C4=CO4)ccn23)c1",
                    0.7637626158259734
                ],
                [
                    "C=c1oc2cc1c1nccc(-c3cccc(N(CC)C(C)=O)c3)n21",
                    0.7637626158259734
                ],
                [
                    "C=C1Oc2cn3c(-c4cccc(N(CC)C(C)=O)c4)ccnc3c21",
                    0.7637626158259734
                ]
            ],
            "execution_time": 1014392.4871017933,
            "number_scoring_function_calls": 44415730,
            "metadata": {
                "top_1": 0.803969143692053,
                "top_10": 0.7949033521153492,
                "top_100": 0.7749649945786048,
                "internal_similarity_max": 0.864406779661017,
                "internal_similarity_mean": 0.6038866975637402,
                "internal_similarity_histogram_density": [
                    [
                        0.1,
                        0.0,
                        0.0,
                        0.0,
                        0.5980000000000001,
                        4.485999999999996,
                        2.2880000000000003,
                        2.2500000000000004,
                        0.278,
                        0.0
                    ]
                ],
                "internal_similarity_histogram_bins": [
                    [
                        0.0,
                        0.1,
                        0.2,
                        0.30000000000000004,
                        0.4,
                        0.5,
                        0.6000000000000001,
                        0.7000000000000001,
                        0.8,
                        0.9,
                        1.0
                    ]
                ]
            }
        },
        {
            "benchmark_name": "Valsartan SMARTS",
            "score": 0.9999067228385835,
            "optimized_molecules": [
                [
                    "CC1(N(C=O)CN(S)CO)NONc2ccc3cc2-c2ccc1c(F)c2-3",
                    0.9999531352552599
                ],
                [
                    "CC1(N(C=O)CN(S)CO)NONc2ccc3cc2-c2c-3ccc1c2F",
                    0.9999531352552599
                ],
                [
                    "CC1(N(C=O)CN(S)CO)NONc2ccc3c(c2)-c2cc-3cc(F)c21",
                    0.9999531352552599
                ],
                [
                    "CC1(N(C=O)CN(S)CO)NONc2cc3ccc2-c2cc(F)c1c-3c2",
                    0.9999531352552599
                ],
                [
                    "CC1(N(C=O)CN(S)CO)NONc2cc3c(cc2F)-c2ccc1cc2-3",
                    0.9999531352552599
                ],
                [
                    "CC1(N(C=O)CN(S)CO)NONc2cc(F)c3c(c2)-c2cc1ccc2-3",
                    0.9999531352552599
                ],
                [
                    "CC1(N(C=O)CN(S)CO)NONc2c(F)cc3cc2-c2ccc1cc2-3",
                    0.9999531352552599
                ],
                [
                    "CC1(NONCl)c2ccc3cc2-c2ccc(F)c(c2-3)N(CO)CN1C=O",
                    0.9999002953779097
                ],
                [
                    "CC1(NONCl)c2ccc3c(c2N(CO)CN1C=O)-c1cccc-3c1F",
                    0.9999002953779097
                ],
                [
                    "CC1(NONCl)c2ccc3c(c2N(CO)CN1C=O)-c1cc(F)cc-3c1",
                    0.9999002953779097
                ],
                [
                    "CC1(NONCl)c2ccc3c(c2F)-c2cccc-3c2N(CO)CN1C=O",
                    0.9999002953779097
                ],
                [
                    "CC1(NONCl)c2ccc3c(c2)-c2cc(cc(F)c2-3)N(CO)CN1C=O",
                    0.9999002953779097
                ],
                [
                    "CC1(NONCl)c2ccc3c(c2)-c2cc(F)c(c-3c2)N(CO)CN1C=O",
                    0.9999002953779097
                ],
                [
                    "CC1(NONCl)c2ccc3c(c2)-c2c-3ccc(c2F)N(CO)CN1C=O",
                    0.9999002953779097
                ],
                [
                    "CC1(NONCl)c2ccc3c(F)c2-c2c-3cccc2N(CO)CN1C=O",
                    0.9999002953779097
                ],
                [
                    "CC1(NONCl)c2cc3c(cc2N(CO)CN1C=O)-c1ccc(F)cc1-3",
                    0.9999002953779097
                ],
                [
                    "CC1(NONCl)c2cc3c(cc2N(CO)CN1C=O)-c1cc(F)ccc1-3",
                    0.9999002953779097
                ],
                [
                    "CC1(NONCl)c2cc3c(cc2N(CO)CN1C=O)-c1c(F)cccc1-3",
                    0.9999002953779097
                ],
                [
                    "CC1(NONCl)c2cc(c3c(c2F)-c2cccc-3c2)N(CO)CN1C=O",
                    0.9999002953779097
                ],
                [
                    "CC1(NONCl)c2c(F)cc3cc2-c2cccc(c2-3)N(CO)CN1C=O",
                    0.9999002953779097
                ],
                [
                    "CC1(NONCl)c2c(F)cc3c(c2-c2ccccc2-3)N(CO)CN1C=O",
                    0.9999002953779097
                ],
                [
                    "CC1(NCO)c2cc(F)c3c(c2N(ONCl)CN1C=O)-c1ccccc1-3",
                    0.9999002953779097
                ],
                [
                    "CC1(N(C=O)CNCO)c2ccc3cc2-c2cc(cc(F)c2-3)N1ONCl",
                    0.9999002953779097
                ],
                [
                    "CC1(N(C=O)CNCO)c2ccc3cc2-c2cc(c(F)cc2-3)N1ONCl",
                    0.9999002953779097
                ],
                [
                    "CC1(N(C=O)CNCO)c2ccc3cc2-c2c-3ccc(c2F)N1ONCl",
                    0.9999002953779097
                ],
                [
                    "CC1(N(C=O)CNCO)c2ccc3c(c2N1ONCl)-c1cccc-3c1F",
                    0.9999002953779097
                ],
                [
                    "CC1(N(C=O)CNCO)c2ccc3c(c2N1ONCl)-c1cccc(F)c1-3",
                    0.9999002953779097
                ],
                [
                    "CC1(N(C=O)CNCO)c2ccc3c(c2N1ONCl)-c1ccc(F)cc1-3",
                    0.9999002953779097
                ],
                [
                    "CC1(N(C=O)CNCO)c2ccc3c(c2N1ONCl)-c1ccc(F)c-3c1",
                    0.9999002953779097
                ],
                [
                    "CC1(N(C=O)CNCO)c2ccc3c(c2N1ONCl)-c1cc(F)cc-3c1",
                    0.9999002953779097
                ],
                [
                    "CC1(N(C=O)CNCO)c2ccc3c(c2F)-c2cccc-3c2N1ONCl",
                    0.9999002953779097
                ],
                [
                    "CC1(N(C=O)CNCO)c2ccc3c(c2F)-c2cc-3ccc2N1ONCl",
                    0.9999002953779097
                ],
                [
                    "CC1(N(C=O)CNCO)c2ccc3c(c2-c2ccc-3c(F)c2)N1ONCl",
                    0.9999002953779097
                ],
                [
                    "CC1(N(C=O)CNCO)c2ccc3c(c2-c2c(F)cccc2-3)N1ONCl",
                    0.9999002953779097
                ],
                [
                    "CC1(N(C=O)CNCO)c2ccc3c(c2)-c2cc-3cc(F)c2N1ONCl",
                    0.9999002953779097
                ],
                [
                    "CC1(N(C=O)CNCO)c2ccc3c(c2)-c2cc-3c(F)cc2N1ONCl",
                    0.9999002953779097
                ],
                [
                    "CC1(N(C=O)CNCO)c2ccc3c(c2)-c2cc(cc(F)c2-3)N1ONCl",
                    0.9999002953779097
                ],
                [
                    "CC1(N(C=O)CNCO)c2ccc3c(c2)-c2cc(c(F)cc2-3)N1ONCl",
                    0.9999002953779097
                ],
                [
                    "CC1(N(C=O)CNCO)c2ccc3c(c2)-c2c-3cc(F)cc2N1ONCl",
                    0.9999002953779097
                ],
                [
                    "CC1(N(C=O)CNCO)c2ccc3c(F)c2-c2cc(ccc2-3)N1ONCl",
                    0.9999002953779097
                ],
                [
                    "CC1(N(C=O)CNCO)c2ccc(-c3c(F)cc4cc3-4)c(c2)N1ONCl",
                    0.9999002953779097
                ],
                [
                    "CC1(N(C=O)CNCO)c2cc3c(cc2F)-c2ccc(cc2-3)N1ONCl",
                    0.9999002953779097
                ],
                [
                    "CC1(N(C=O)CNCO)c2cc3c(c(c2F)N1ONCl)-c1ccccc1-3",
                    0.9999002953779097
                ],
                [
                    "CC1(N(C=O)CNCO)c2cc3c(c(c2F)N1ONCl)-c1cccc-3c1",
                    0.9999002953779097
                ],
                [
                    "CC1(N(C=O)CNCO)c2cc3c(c(c2)N1ONCl)-c1cccc-3c1F",
                    0.9999002953779097
                ],
                [
                    "CC1(N(C=O)CNCO)c2cc3c(c(c2)N1ONCl)-c1ccc(F)cc1-3",
                    0.9999002953779097
                ],
                [
                    "CC1(N(C=O)CNCO)c2cc3c(c(c2)N1ONCl)-c1ccc(F)c-3c1",
                    0.9999002953779097
                ],
                [
                    "CC1(N(C=O)CNCO)c2cc3c(c(c2)N1ONCl)-c1cc-3ccc1F",
                    0.9999002953779097
                ],
                [
                    "CC1(N(C=O)CNCO)c2cc3c(c(c2)N1ONCl)-c1cc(F)ccc1-3",
                    0.9999002953779097
                ],
                [
                    "CC1(N(C=O)CNCO)c2cc3c(c(c2)N1ONCl)-c1cc(F)cc-3c1",
                    0.9999002953779097
                ],
                [
                    "CC1(N(C=O)CNCO)c2cc3c(-c4cccc(F)c4)c(c2-3)N1ONCl",
                    0.9999002953779097
                ],
                [
                    "CC1(N(C=O)CNCO)c2cc(c3cc2-c2ccc(F)cc2-3)N1ONCl",
                    0.9999002953779097
                ],
                [
                    "CC1(N(C=O)CNCO)c2cc(c3c(c2F)-c2ccccc2-3)N1ONCl",
                    0.9999002953779097
                ],
                [
                    "CC1(N(C=O)CNCO)c2cc(c3c(c2F)-c2cccc-3c2)N1ONCl",
                    0.9999002953779097
                ],
                [
                    "CC1(N(C=O)CNCO)c2cc(F)c3c(c2N1ONCl)-c1cccc-3c1",
                    0.9999002953779097
                ],
                [
                    "CC1(N(C=O)CNCO)c2cc(F)c(-c3ccc4cc3-4)cc2N1ONCl",
                    0.9999002953779097
                ],
                [
                    "CC1(N(C=O)CNCO)c2c3cc(cc2N1ONCl)-c1cccc(F)c1-3",
                    0.9999002953779097
                ],
                [
                    "CC1(N(C=O)CNCO)c2c3cc(cc2N1ONCl)-c1ccc-3c(F)c1",
                    0.9999002953779097
                ],
                [
                    "CC1(N(C=O)CNCO)c2c(cc3c(F)c2-c2ccccc2-3)N1ONCl",
                    0.9999002953779097
                ],
                [
                    "CC1(N(C=O)CNCO)c2c(F)cc3cc2-c2cc(ccc2-3)N1ONCl",
                    0.9999002953779097
                ],
                [
                    "CC1(N(C=O)CNCO)c2c(F)cc3c(c2N1ONCl)-c1ccccc1-3",
                    0.9999002953779097
                ],
                [
                    "CC1(N(C=O)CNCO)NON(Cl)c2ccc3cc2-c2ccc1c(F)c2-3",
                    0.9999002953779097
                ],
                [
                    "CC1(N(C=O)CNCO)NON(Cl)c2ccc3cc2-c2cc1cc(F)c2-3",
                    0.9999002953779097
                ],
                [
                    "CC1(N(C=O)CNCO)NON(Cl)c2ccc3cc2-c2c-3ccc1c2F",
                    0.9999002953779097
                ],
                [
                    "CC1(N(C=O)CNCO)NON(Cl)c2ccc3c(c2)-c2c-3ccc1c2F",
                    0.9999002953779097
                ],
                [
                    "CC1(N(C=O)CNCO)NON(Cl)c2ccc3c(F)c2-c2cc1ccc2-3",
                    0.9999002953779097
                ],
                [
                    "CC1(N(C=O)CNCO)NON(Cl)c2ccc(F)c3c2-c2cc1ccc2-3",
                    0.9999002953779097
                ],
                [
                    "CC1(N(C=O)CNCO)NON(Cl)c2cc3c(cc2F)-c2ccc1cc2-3",
                    0.9999002953779097
                ],
                [
                    "CC1(N(C=O)CNCO)NON(Cl)c2cc3c(cc2F)-c2ccc1c-3c2",
                    0.9999002953779097
                ],
                [
                    "CC1(N(C=O)CNCO)NON(Cl)c2cc3c(cc21)-c1cccc-3c1F",
                    0.9999002953779097
                ],
                [
                    "CC1(N(C=O)CNCO)NON(Cl)c2cc3c(cc21)-c1ccc(F)cc1-3",
                    0.9999002953779097
                ],
                [
                    "CC1(N(C=O)CNCO)NON(Cl)c2cc3c(cc21)-c1cc-3ccc1F",
                    0.9999002953779097
                ],
                [
                    "CC1(N(C=O)CNCO)NON(Cl)c2cc3c(cc21)-c1cc(F)cc-3c1",
                    0.9999002953779097
                ],
                [
                    "CC1(N(C=O)CNCO)NON(Cl)c2cc3c(F)c(c2)-c2cc1ccc2-3",
                    0.9999002953779097
                ],
                [
                    "CC1(N(C=O)CNCO)NON(Cl)c2cc1c(F)c1c2-c2cccc-1c2",
                    0.9999002953779097
                ],
                [
                    "CC1(N(C=O)CNCO)NON(Cl)c2cc(F)c3cc2-c2cc1ccc2-3",
                    0.9999002953779097
                ],
                [
                    "CC1(N(C=O)CNCO)NON(Cl)c2cc(F)c3c(c2)-c2cc1ccc2-3",
                    0.9999002953779097
                ],
                [
                    "O=CN(Cc1c2cc(c(F)c1P)-c1cc(F)ccc1NN2)C(O)N=CP",
                    0.9996129498537965
                ],
                [
                    "O=C1c2cc(ccc2F)-c2cc3c(cc2N(OP)N3)CN1C(O)NCP",
                    0.9996083295474941
                ],
                [
                    "CC12c3ccc(cc3N1ONCl)-c1cc(F)ccc1C(=O)N2CNCO",
                    0.9995743378191262
                ],
                [
                    "CC12c3ccc(cc3C(=O)N1CNCO)-c1ccc(cc1F)N2ONCl",
                    0.9995743378191262
                ],
                [
                    "CC12c3ccc(cc3C(=O)N1CNCO)-c1ccc(c(F)c1)N2ONCl",
                    0.9995743378191262
                ],
                [
                    "CC12c3ccc(c(c3)N1ONCl)-c1cccc(c1F)C(=O)N2CNCO",
                    0.9995743378191262
                ],
                [
                    "CC12c3ccc(c(c3)N1ONCl)-c1cc(ccc1F)C(=O)N2CNCO",
                    0.9995743378191262
                ],
                [
                    "CC12c3ccc(c(c3)N1ONCl)-c1cc(F)ccc1C(=O)N2CNCO",
                    0.9995743378191262
                ],
                [
                    "CC12c3ccc(c(c3)N1ONCl)-c1cc(F)cc(c1)C(=O)N2CNCO",
                    0.9995743378191262
                ],
                [
                    "CC12c3ccc(c(c3)C(=O)N1CNCO)-c1ccc(c(F)c1)N2ONCl",
                    0.9995743378191262
                ],
                [
                    "CC12c3cc(c(-c4ccccc4F)cc3C(=O)N1CNCO)N2ONCl",
                    0.9995743378191262
                ],
                [
                    "CC12c3cc(c(-c4cccc(F)c4)cc3N1ONCl)C(=O)N2CNCO",
                    0.9995743378191262
                ],
                [
                    "CC12c3cc(c(-c4cccc(F)c4)cc3C(=O)N1CNCO)N2ONCl",
                    0.9995743378191262
                ],
                [
                    "CC12NON(Cl)c3cccc(c3F)-c3ccc1c(c3)C(=O)N2CNCO",
                    0.9995743378191262
                ],
                [
                    "CC12NON(Cl)c3ccc(c(F)c3)-c3ccc1cc3C(=O)N2CNCO",
                    0.9995743378191262
                ],
                [
                    "CC12NON(Cl)c3ccc(F)c(c3)-c3ccc1c(c3)C(=O)N2CNCO",
                    0.9995743378191262
                ],
                [
                    "CC12NON(Cl)c3cc1c(cc3-c1cccc(F)c1)C(=O)N2CNCO",
                    0.9995743378191262
                ],
                [
                    "CC12NON(Cl)c3cc(F)cc(c3)-c3ccc1c(c3)C(=O)N2CNCO",
                    0.9995743378191262
                ],
                [
                    "CC1(NONCl)c2ccc3cc2C(=O)N1CN(CO)c1ccc-3cc1F",
                    0.9995743378191262
                ],
                [
                    "CC1(NONCl)c2ccc3c(c2)N(CO)CN1C(=O)c1ccc(F)c-3c1",
                    0.9995743378191262
                ],
                [
                    "CC1(NONCl)c2ccc3c(c2)N(CO)CN1C(=O)c1cc(F)cc-3c1",
                    0.9995743378191262
                ],
                [
                    "CC1(NONCl)c2ccc3c(c2)C(=O)N1CN(CO)c1cccc(F)c1-3",
                    0.9995743378191262
                ],
                [
                    "CC1(NONCl)c2ccc3c(c2)C(=O)N1CN(CO)c1c(F)cccc1-3",
                    0.9995743378191262
                ]
            ],
            "execution_time": 324190.9751522541,
            "number_scoring_function_calls": 13953077,
            "metadata": {
                "top_1": 0.9999531352552599,
                "top_10": 0.9999372832920548,
                "top_100": 0.9998297499684357,
                "internal_similarity_max": 1.0,
                "internal_similarity_mean": 0.3693650489373839,
                "internal_similarity_histogram_density": [
                    [
                        0.1,
                        0.642,
                        3.3099999999999987,
                        2.7040000000000006,
                        1.0680000000000003,
                        1.1659999999999988,
                        0.7620000000000002,
                        0.21400000000000005,
                        0.030000000000000006,
                        0.004000000000000001
                    ]
                ],
                "internal_similarity_histogram_bins": [
                    [
                        0.0,
                        0.1,
                        0.2,
                        0.30000000000000004,
                        0.4,
                        0.5,
                        0.6000000000000001,
                        0.7000000000000001,
                        0.8,
                        0.9,
                        1.0
                    ]
                ]
            }
        },
        {
            "benchmark_name": "Scaffold Hop",
            "score": 0.9824346405228765,
            "optimized_molecules": [
                [
                    "Cc1ncsc1C(Br)(Br)CNc1ncnc2cc(OC(C)CBr)c(OC(Cl)C(Br)C(C)Br)cc12",
                    0.9824346405228759
                ],
                [
                    "Cc1ncsc1C(Br)(Br)C(Cl)Nc1ncnc2cc(OC(C)C)c(OC(Cl)CC(C)Br)cc12",
                    0.9824346405228759
                ],
                [
                    "COc1cc2ncnc(NCCc3scnc3C(Cl)(Br)CBr)c2cc1OCCC(C)Cl",
                    0.9824346405228759
                ],
                [
                    "COc1cc2ncnc(NCCc3scnc3C(C)(Br)Br)c2cc1OCCC(C)Cl",
                    0.9824346405228759
                ],
                [
                    "COc1cc2ncnc(NCC(C)c3scnc3C(C)(Br)CBr)c2cc1OCCC(C)Cl",
                    0.9824346405228759
                ],
                [
                    "COc1cc2ncnc(NCC(Br)c3scnc3C)c2cc1OCC(C)C(C)Br",
                    0.9824346405228759
                ],
                [
                    "COc1cc2ncnc(NC(=CCBr)C(Br)c3scnc3C)c2cc1OCC(Br)C(C)Br",
                    0.9824346405228759
                ],
                [
                    "CCc1ncsc1CCNc1ncnc2cc(OC(C)Cl)c(OCCC(C)Cl)cc12",
                    0.9824346405228759
                ],
                [
                    "CCc1ncsc1C(C)C(=CBr)Nc1ncnc2cc(OC)c(OC(Cl)CC(C)Br)cc12",
                    0.9824346405228759
                ],
                [
                    "CCOc1cc2ncnc(NCCc3scnc3C)c2cc1OCC(C)C(C)Br",
                    0.9824346405228759
                ],
                [
                    "CCOc1cc2ncnc(NCCc3scnc3C(Cl)Br)c2cc1OCCC(C)Cl",
                    0.9824346405228759
                ],
                [
                    "CCOc1cc2ncnc(NCCc3scnc3C(C)Br)c2cc1OCCC(C)Cl",
                    0.9824346405228759
                ],
                [
                    "CCOc1cc2ncnc(NCCc3scnc3C(Br)CCl)c2cc1OCCC(C)Cl",
                    0.9824346405228759
                ],
                [
                    "CCOc1cc2ncnc(NCC(Br)c3scnc3C)c2cc1OC(Cl)CC(C)Br",
                    0.9824346405228759
                ],
                [
                    "CCOc1cc2ncnc(NCC(Br)c3scnc3C(C)Br)c2cc1OCCC(C)Cl",
                    0.9824346405228759
                ],
                [
                    "CCOc1cc2ncnc(NC(Cc3scnc3CCl)=C(C)C)c2cc1OCCC(C)Cl",
                    0.9824346405228759
                ],
                [
                    "CCOc1cc2ncnc(NC(CC)=C3Cc4ncsc43)c2cc1OC(Br)C(Cl)C(C)Br",
                    0.9824346405228759
                ],
                [
                    "CCOc1cc2ncnc(NC(=C(C)Cl)C(Br)c3scnc3C)c2cc1OCC(Cl)C(C)Br",
                    0.9824346405228759
                ],
                [
                    "CCCOc1cc2ncnc(NCCc3scnc3C(C)Br)c2cc1OCCC(C)Cl",
                    0.9824346405228759
                ],
                [
                    "CCCCOc1cc2c(NCCc3scnc3C)ncnc2cc1OC(C)Br",
                    0.9824346405228759
                ],
                [
                    "CCCCOc1cc2c(NCC(C)c3scnc3C)ncnc2cc1OCC",
                    0.9824346405228759
                ],
                [
                    "CCCCOc1cc2c(NCC(Br)c3scnc3C(C)Br)ncnc2cc1OCC",
                    0.9824346405228759
                ],
                [
                    "CCCCOc1cc2c(NC(Cl)Cc3scnc3C)ncnc2cc1OC",
                    0.9824346405228759
                ],
                [
                    "CCCCOc1cc2c(NC(Cc3scnc3CC)=C(Br)CBr)ncnc2cc1OCCBr",
                    0.9824346405228759
                ],
                [
                    "CCCCOc1cc2c(NC(Cc3scnc3C)=C(C)Br)ncnc2cc1OCC(Br)=CCl",
                    0.9824346405228759
                ],
                [
                    "CCCCOc1cc2c(NC(C)=C3Cc4ncsc43)ncnc2cc1OC",
                    0.9824346405228759
                ],
                [
                    "CCCCOc1cc2c(NC(=CCl)C(Br)c3scnc3C)ncnc2cc1OCC",
                    0.9824346405228759
                ],
                [
                    "CCCCOc1cc2c(NC(=CCBr)Cc3scnc3C)ncnc2cc1OC",
                    0.9824346405228759
                ],
                [
                    "CCCCOc1cc2c(NC(=CBr)Cc3scnc3C)ncnc2cc1OCC=CCl",
                    0.9824346405228759
                ],
                [
                    "CCCCOc1cc2c(NC(=CBr)Cc3scnc3C)ncnc2cc1OC(C)C(Br)=CCl",
                    0.9824346405228759
                ],
                [
                    "CCCCOc1cc2c(NC(=C(C)Cl)C(Br)(Br)c3scnc3C)ncnc2cc1OCC",
                    0.9824346405228759
                ],
                [
                    "CCCC=C(Cc1scnc1C)Nc1ncnc2cc(OCCCl)c(OC(Cl)CCC)cc12",
                    0.9824346405228759
                ],
                [
                    "CCCC(Cl)Oc1cc2c(NCC(Br)(Br)c3scnc3C)ncnc2cc1OC(C)C",
                    0.9824346405228759
                ],
                [
                    "CCCC(Cl)Oc1cc2c(NC(Cc3scnc3CBr)=C(C)C)ncnc2cc1OCCCl",
                    0.9824346405228759
                ],
                [
                    "CCCC(Cl)Oc1cc2c(NC(Cc3scnc3C)=C(C)CCl)ncnc2cc1OCBr",
                    0.9824346405228759
                ],
                [
                    "CCCC(Cl)Oc1cc2c(NC(Cc3scnc3C)=C(C)CCl)ncnc2cc1OC",
                    0.9824346405228759
                ],
                [
                    "CCCC(Cl)Oc1cc2c(NC(Cc3scnc3C)=C(C)C)ncnc2cc1OCCCl",
                    0.9824346405228759
                ],
                [
                    "CCCC(Cl)Oc1cc2c(NC(C)=Cc3scnc3C)ncnc2cc1OC",
                    0.9824346405228759
                ],
                [
                    "CCCC(Cl)Oc1cc2c(NC(=CCBr)Cc3scnc3C)ncnc2cc1OCCCl",
                    0.9824346405228759
                ],
                [
                    "CCCC(Cl)Oc1cc2c(NC(=CCBr)Cc3scnc3C)ncnc2cc1OC(C)C",
                    0.9824346405228759
                ],
                [
                    "CCCC(Br)Oc1cc2c(NC(=CCBr)Cc3scnc3C)ncnc2cc1OC",
                    0.9824346405228759
                ],
                [
                    "CCCC(Br)Oc1cc2c(NC(=C3Cc4ncsc43)C(Br)C(C)C)ncnc2cc1OCC",
                    0.9824346405228759
                ],
                [
                    "CCC=C(Nc1ncnc2cc(OCC)c(OC(Cl)CC(C)Br)cc12)C(Br)(Br)c1scnc1CC",
                    0.9824346405228759
                ],
                [
                    "CCC=C(Nc1ncnc2cc(OC)c(OC(Cl)CCC)cc12)C(Br)c1scnc1C",
                    0.9824346405228759
                ],
                [
                    "CCC=C(Cc1scnc1CC)Nc1ncnc2cc(OC(C)C)c(OCCCC)cc12",
                    0.9824346405228759
                ],
                [
                    "CCC(Nc1ncnc2cc(OC)c(OC(Cl)C(Br)C(C)Br)cc12)C(C)(Br)c1scnc1C",
                    0.9824346405228759
                ],
                [
                    "CCC(Cl)COc1cc2c(NC(=C(C)Cl)C(Br)c3scnc3C)ncnc2cc1OC(Cl)CC",
                    0.9824346405228759
                ],
                [
                    "CCC(Cl)COc1cc2c(NC(=C(C)Cl)C(Br)c3scnc3C)ncnc2cc1OC(C)Br",
                    0.9824346405228759
                ],
                [
                    "CCC(C)C(Cl)Oc1cc2c(NCC(Br)c3scnc3C)ncnc2cc1OC(C)C",
                    0.9824346405228759
                ],
                [
                    "CCC(C)C(Cl)Oc1cc2c(NC(=CCBr)C(Br)c3scnc3C)ncnc2cc1OC(C)Cl",
                    0.9824346405228759
                ],
                [
                    "CCC(Br)COc1cc2c(NC(=C(C)Cl)C(Br)c3scnc3C)ncnc2cc1OCBr",
                    0.9824346405228759
                ],
                [
                    "CCC(Br)COc1cc2c(NC(=C(C)Cl)C(Br)c3scnc3C)ncnc2cc1OC",
                    0.9824346405228759
                ],
                [
                    "CCC(Br)C(Cl)Oc1cc2c(NC(CC)C(C)(Br)c3scnc3C)ncnc2cc1OC",
                    0.9824346405228759
                ],
                [
                    "CCC(Br)C(Cl)Oc1cc2c(NC(Br)(CC)C(C)(Br)c3scnc3C)ncnc2cc1OC",
                    0.9824346405228759
                ],
                [
                    "CCC(Br)C(Cl)Oc1cc2c(NC(=C(C)C)C(Br)c3scnc3C)ncnc2cc1OC",
                    0.9824346405228759
                ],
                [
                    "CC=C(Nc1ncnc2cc(OCC)c(OC(Cl)CC(C)Br)cc12)C(Br)c1scnc1CC",
                    0.9824346405228759
                ],
                [
                    "CC=C(Nc1ncnc2cc(OC)c(OCCC(C)Br)cc12)C(Br)(c1scnc1C)C(Cl)CBr",
                    0.9824346405228759
                ],
                [
                    "CC=C(Nc1ncnc2cc(OC)c(OCCC(C)Br)cc12)C(Br)(c1scnc1C)C(Cl)C(Cl)Br",
                    0.9824346405228759
                ],
                [
                    "CC=C(Nc1ncnc2cc(OC)c(OCCC(C)Br)cc12)C(Br)(c1scnc1C)C(Cl)C(Cl)(Cl)Br",
                    0.9824346405228759
                ],
                [
                    "CC=C(Nc1ncnc2cc(OC)c(OCCC(C)Br)cc12)C(Br)(c1scnc1C)C(C)Cl",
                    0.9824346405228759
                ],
                [
                    "CC=C(Nc1ncnc2cc(OC)c(OCC(Cl)CC)cc12)C(Br)c1scnc1C",
                    0.9824346405228759
                ],
                [
                    "CC=C(Nc1ncnc2cc(OC)c(OC(Cl)CC(C)Br)cc12)C(Cl)(CCl)c1scnc1C",
                    0.9824346405228759
                ],
                [
                    "CC=C(Nc1ncnc2cc(OC)c(OC(Cl)CC(C)Br)cc12)C(C)(C)c1scnc1C",
                    0.9824346405228759
                ],
                [
                    "CC=C(Nc1ncnc2cc(OC)c(OC(Cl)CC(C)Br)cc12)C(Br)(c1scnc1C)C(Cl)CBr",
                    0.9824346405228759
                ],
                [
                    "CC=C(Nc1ncnc2cc(OC)c(OC(Cl)CC(C)Br)cc12)C(Br)(c1scnc1C)C(C)Cl",
                    0.9824346405228759
                ],
                [
                    "CC=C(Nc1ncnc2cc(OC)c(OC(Cl)CC(C)Br)cc12)C(Br)(CCBr)c1scnc1C",
                    0.9824346405228759
                ],
                [
                    "CC=C(Cc1scnc1CBr)Nc1ncnc2cc(OCCCl)c(OCC(Cl)CC)cc12",
                    0.9824346405228759
                ],
                [
                    "CC=C(Cc1scnc1CBr)Nc1ncnc2cc(OCCCl)c(OC(Br)CCC)cc12",
                    0.9824346405228759
                ],
                [
                    "CC=C(Cc1scnc1CBr)Nc1ncnc2cc(OCCCl)c(OC(Br)C(Cl)CC)cc12",
                    0.9824346405228759
                ],
                [
                    "CC=C(Cc1scnc1C)Nc1ncnc2cc(OCCC)c(OCCC(C)Cl)cc12",
                    0.9824346405228759
                ],
                [
                    "CC=C(Cc1scnc1C)Nc1ncnc2cc(OCC)c(OC(Cl)CC(C)Br)cc12",
                    0.9824346405228759
                ],
                [
                    "CC=C(Cc1scnc1C)Nc1ncnc2cc(OC)c(OC(Cl)C(Br)CC)cc12",
                    0.9824346405228759
                ],
                [
                    "CC(Cl)CCOc1cc2c(NCCc3scnc3CCCl)ncnc2cc1OC(C)Cl",
                    0.9824346405228759
                ],
                [
                    "CC(Cl)CCOc1cc2c(NCCc3scnc3CBr)ncnc2cc1OC(C)Br",
                    0.9824346405228759
                ],
                [
                    "CC(Cl)CCOc1cc2c(NCCc3scnc3C(C)Br)ncnc2cc1OC(Br)CBr",
                    0.9824346405228759
                ],
                [
                    "CC(Cl)CCOc1cc2c(NCCc3scnc3C(Br)C(Cl)Br)ncnc2cc1OC(C)CBr",
                    0.9824346405228759
                ],
                [
                    "C=COc1cc2ncnc(NCCc3scnc3C(C)Br)c2cc1OCCC(C)Cl",
                    0.9824346405228759
                ],
                [
                    "C=COc1cc2ncnc(NCC(Br)c3scnc3C)c2cc1OC(Cl)CC(C)Br",
                    0.9824346405228759
                ],
                [
                    "C=COc1cc2ncnc(NC(CC)=C3Cc4ncsc43)c2cc1OC(Br)CCC",
                    0.9824346405228759
                ],
                [
                    "C=COc1cc2ncnc(NC(=CC)Cc3scnc3C)c2cc1OC(Cl)CCC",
                    0.9824346405228759
                ],
                [
                    "C=CCOc1cc2ncnc(NC(=CC)Cc3scnc3C)c2cc1OCCCC",
                    0.9824346405228759
                ],
                [
                    "C=CC(Br)Oc1cc2ncnc(NC(=CC)Cc3scnc3C)c2cc1OC(Br)CCC",
                    0.9824346405228759
                ],
                [
                    "C=CC(Br)Oc1cc2ncnc(NC(=C)Cc3scnc3C)c2cc1OC(Br)C(Br)CC",
                    0.9824346405228759
                ],
                [
                    "C=C=C(Nc1ncnc2cc(OCC(Cl)(Br)Br)c(OCCCC)cc12)C(Cl)c1scnc1C",
                    0.9824346405228759
                ],
                [
                    "C=C=C(Nc1ncnc2cc(OC(C)CC)c(OC(Cl)C(C)CC)cc12)C(Br)c1scnc1CCl",
                    0.9824346405228759
                ],
                [
                    "C=C(Nc1ncnc2cc(OCCCl)c(OC(Cl)CCC)cc12)C(C)c1scnc1C",
                    0.9824346405228759
                ],
                [
                    "C=C(Nc1ncnc2cc(OCC)c(OC(Cl)CC(C)Br)cc12)C(Br)c1scnc1C",
                    0.9824346405228759
                ],
                [
                    "C=C(Nc1ncnc2cc(OC)c(OC(Cl)CC(C)Br)cc12)C(C)(Br)c1scnc1C",
                    0.9824346405228759
                ],
                [
                    "C=C(Nc1ncnc2cc(OC)c(OC(Cl)C(Br)CC)cc12)C(Br)(Br)c1scnc1C",
                    0.9824346405228759
                ],
                [
                    "C=C(Nc1ncnc2cc(OC(C)Cl)c(OCC(Cl)CC)cc12)C(Br)c1scnc1CBr",
                    0.9824346405228759
                ],
                [
                    "C=C(Nc1ncnc2cc(OC(C)CBr)c(OC(Cl)CC(C)Br)cc12)C(Br)c1scnc1CCl",
                    0.9824346405228759
                ],
                [
                    "C=C(Cc1scnc1C)Nc1ncnc2cc(OCC)c(OCCC(C)Cl)cc12",
                    0.9824346405228759
                ],
                [
                    "C=C(Cc1scnc1C)Nc1ncnc2cc(OC(C)C)c(OC(Cl)CCC)cc12",
                    0.9824346405228759
                ],
                [
                    "C=C(Br)COc1cc2ncnc(NC(=CBr)Cc3scnc3CBr)c2cc1OCCCC",
                    0.9824346405228759
                ],
                [
                    "C=C(Br)C1(Oc2cc3ncnc(NC(=CBr)Cc4scnc4C)c3cc2OCCCC)C#C1",
                    0.9824346405228759
                ],
                [
                    "C=C(Br)C(Cl)Oc1cc2ncnc(NC(=CBr)Cc3scnc3CBr)c2cc1OCCCC",
                    0.9824346405228759
                ],
                [
                    "C=C(Br)C(C)(C)Oc1cc2ncnc(NC(=CBr)Cc3scnc3C)c2cc1OCCCC",
                    0.9824346405228759
                ],
                [
                    "C#Cc1ncsc1C(C)C(=CC)Nc1ncnc2cc(OCCCl)c(OCCCC)cc12",
                    0.9824346405228759
                ],
                [
                    "C#Cc1ncsc1C(C)C(=CC)Nc1ncnc2cc(OCCCl)c(OC(Cl)CCC)cc12",
                    0.9824346405228759
                ],
                [
                    "C#Cc1ncsc1C(C)C(=CC)Nc1ncnc2cc(OCCCl)c(OC(Cl)C(Cl)CC)cc12",
                    0.9824346405228759
                ]
            ],
            "execution_time": 34936.388283252716,
            "number_scoring_function_calls": 267226,
            "metadata": {
                "top_1": 0.9824346405228759,
                "top_10": 0.9824346405228759,
                "top_100": 0.9824346405228778,
                "internal_similarity_max": 0.9016393442622951,
                "internal_similarity_mean": 0.427031369505223,
                "internal_similarity_histogram_density": [
                    [
                        0.1,
                        0.0,
                        0.04799999999999998,
                        4.378000000000001,
                        3.662000000000001,
                        1.1639999999999988,
                        0.44800000000000006,
                        0.12600000000000003,
                        0.07,
                        0.004000000000000001
                    ]
                ],
                "internal_similarity_histogram_bins": [
                    [
                        0.0,
                        0.1,
                        0.2,
                        0.30000000000000004,
                        0.4,
                        0.5,
                        0.6000000000000001,
                        0.7000000000000001,
                        0.8,
                        0.9,
                        1.0
                    ]
                ]
            }
        },
        {
            "benchmark_name": "Deco Hop",
            "score": 1.0,
            "optimized_molecules": [
                [
                    "O=C(Cl)N(C(=C=CBr)C(Cl)Br)C1(F)C2(CF)COc3cc4c5c6c3C(F)(OC2)C61C(Br)(CBr)CC5(Nc1cc(Cl)c2ncsc2c1)N=C=N4",
                    1.0
                ],
                [
                    "O=C(Cl)N(C(=C=CBr)C(Cl)(Br)Br)C1(F)C2(CF)COc3cc4c5c6c3C(F)(OC2)C61C(Br)(CBr)CC5(Nc1cc(Cl)c2ncsc2c1)N=C=N4",
                    1.0
                ],
                [
                    "Cc1c(NC23CC(Br)(CBr)C45c6c2c(cc2c6C4(F)OCC(CBr)(CO2)C5(F)N(C(=O)Cl)C(CBr)C(Cl)Br)N=C=N3)ccc2ncsc12",
                    1.0
                ],
                [
                    "Cc1c(NC23CC(Br)(CBr)C45c6c2c(cc2c6C4(F)OCC(C)(CO2)C5(F)N(C(=O)Cl)C(C)C(Cl)(Br)Br)N=C=N3)ccc2ncsc12",
                    1.0
                ],
                [
                    "Cc1c(NC2(C)N=C=Nc3cc4c5c(c32)C2(C(Br)C(C)Br)C5(F)OCC(C)(CO4)C2(F)N(C(=O)Cl)C(C)C(Cl)(Br)Br)ccc2ncsc12",
                    1.0
                ],
                [
                    "CCCC1(C)COc2c(Br)c3c4c5c2C(F)(Cl)C5(C(Br)(C(Cl)Br)CC4(Nc2ccc4ncsc4c2)N=C=N3)C1(F)N(C(=O)Cl)C1(C(Br)Br)C=C1",
                    1.0
                ],
                [
                    "CCC12COc3cc4c5c6c3C(F)(OC1)C6(C(Br)(CCl)CC5(Nc1ccc3nc(C)sc3c1)N=C=N4)C2(F)N(C(=O)Cl)C(Br)(CCl)CBr",
                    1.0
                ],
                [
                    "CCC(N(C(=O)Cl)C1(F)C2(C)COc3c(Br)c4c5c6c3C(F)(OC2)C61C(Br)(C(C)(Cl)Br)CC5(Nc1ccc2ncsc2c1)N=C=N4)C(C)(Br)Br",
                    1.0
                ],
                [
                    "CCC(C)(N(CCl)C1(F)C23COc4cc5c6c7c4C(F)(OC2)C71C(Br)(CC6(Nc1ccc2ncsc2c1)N=C=N5)C(C)(Br)C3)C(Cl)(Br)Br",
                    1.0
                ],
                [
                    "CC=CC(N(C)C1(F)C2(CC)COc3cc4c5c6c3C(F)(OC2)C61C(Br)(C(Cl)Br)CC5(Nc1ccc2ncsc2c1)N=C=N4)C(Cl)(Br)Br",
                    1.0
                ],
                [
                    "CC12COc3cc4c5c6c3C(F)(OC1)C6(C(Br)(CBr)CC5(Nc1ccc3ncsc3c1Br)N=C=N4)C2(F)N(C(=O)Cl)C(F)(CCl)C(Br)Br",
                    1.0
                ],
                [
                    "CC12COc3cc4c5c6c3C(F)(OC1)C6(C(Br)(CBr)CC5(Nc1ccc3ncsc3c1Br)N=C=N4)C2(F)N(C(=O)Cl)C(CCl)C(Cl)(Br)Br",
                    1.0
                ],
                [
                    "CC12COc3cc4c5c6c3C(F)(OC1)C6(C(Br)(CBr)CC5(Nc1ccc3ncsc3c1)N=C=N4)C2(F)N(C=O)CC(Br)Br",
                    1.0
                ],
                [
                    "CC12COc3cc4c5c6c3C(F)(OC1)C6(C(Br)(CBr)CC5(Nc1ccc3ncsc3c1)N=C=N4)C2(F)N(C(=O)Cl)C(C)(Cl)C(Cl)(Br)Br",
                    1.0
                ],
                [
                    "CC12COc3cc4c5c6c3C(F)(OC1)C6(C(Br)(C(Br)CCl)CC5(Nc1ccc3ncsc3c1)N=C=N4)C2(F)N(CC(Cl)(Br)Br)C(=O)Cl",
                    1.0
                ],
                [
                    "CC1(Br)CC23COc4cc5c6c7c4C(F)(OC2)C7(C1(Br)CC6(Nc1ccc2ncsc2c1)N=C=N5)C3(F)N(CCl)C1(C(Cl)(Br)Br)C#CC1",
                    1.0
                ],
                [
                    "CC(N(CCl)C1(F)C23COc4cc5c6c7c4C(F)(OC2)C71C(Br)(CC6(Nc1ccc2ncsc2c1)N=C=N5)C(C)(Br)C3)C(Cl)(Br)Br",
                    1.0
                ],
                [
                    "CC(N(C(=O)Cl)C1(F)C2(C)COc3cc4c5c6c3C(F)(OC2)C61C(Br)(CBr)CC5(Nc1ccc2ncsc2c1Br)N=C=N4)C(Cl)(Br)Br",
                    1.0
                ],
                [
                    "CC(N(C(=O)Cl)C1(F)C2(C)COc3cc4c5c6c3C(F)(OC2)C61C(Br)(CBr)CC5(Nc1ccc2ncsc2c1)N=C=N4)C(Cl)(Br)Br",
                    1.0
                ],
                [
                    "CC(N(C(=O)Cl)C1(F)C2(C)COc3cc4c5c6c3C(F)(OC2)C61C(Br)(C(C)Br)CC5(Nc1ccc2ncsc2c1)N=C=N4)C(Cl)(Br)Br",
                    1.0
                ],
                [
                    "CC(N(C(=O)Cl)C1(F)C2(C)COc3cc4c5c6c3C(F)(OC2)C61C(Br)(C(Br)CCl)CC5(Nc1ccc2ncsc2c1)N=C=N4)C(Cl)(Br)Br",
                    1.0
                ],
                [
                    "CC(N(C(=O)Cl)C1(F)C2(C)COc3c(Cl)c4c5c6c3C(F)(OC2)C61C(Br)(C(C)(Br)Br)CC5(Nc1ccc2ncsc2c1)N=C=N4)C(Cl)(Br)Br",
                    1.0
                ],
                [
                    "CC(N(C(=O)Cl)C1(F)C2(C)COc3c(Cl)c4c5c6c3C(F)(OC2)C61C(Br)(C(Br)(Br)CBr)CC5(Nc1ccc2ncsc2c1)N=C=N4)C(Cl)(Br)Br",
                    1.0
                ],
                [
                    "CC(C(Br)Br)N(C=O)C1(F)C2(C)COc3cc4c5c6c3C(F)(OC2)C61C(Br)(CBr)CC5(Nc1ccc2ncsc2c1)N=C=N4",
                    1.0
                ],
                [
                    "C=CC(N(CCl)C1(F)C2(CC)COc3cc4c5c6c3C(F)(OC2)C61C(Br)(C(Cl)Br)CC5(Nc1ccc2ncsc2c1)N=C=N4)C(Cl)(Br)Br",
                    1.0
                ],
                [
                    "C=CC(N(C=O)C1(F)C2(CCC)COc3c(Br)c4c5c6c3C(F)(OC2)C61C(Br)(CCl)CC5(Nc1ccc2ncsc2c1)N=C=N4)C(Cl)(Br)Br",
                    1.0
                ],
                [
                    "C=CC(N(C=O)C1(F)C2(CBr)COc3cc4c5c6c3C(F)(OC2)C61C(Br)(C(Cl)Br)CC5(Nc1ccc2ncsc2c1)N=C=N4)C(Cl)(Br)Br",
                    1.0
                ],
                [
                    "C=CC(N(C)C1(F)C2(CC)COc3cc4c5c6c3C(F)(OC2)C61C(Br)(C(Cl)Br)CC5(Nc1ccc2ncsc2c1)N=C=N4)C(Cl)(Br)Br",
                    1.0
                ],
                [
                    "C=CC(N(C(C)=O)C1(F)C2(CCC)COc3c(Br)c4c5c6c3C(F)(OC2)C61C(Br)(CCl)CC5(Nc1ccc2ncsc2c1)N=C=N4)C(Cl)(Br)Br",
                    1.0
                ],
                [
                    "C=CC(N(C(=O)Cl)C1(F)C2(CCC)COc3cc4c5c6c3C(F)(OC2)C61C(Br)(CCl)CC5(Nc1ccc2ncsc2c1)N=C=N4)C(Cl)(Br)Br",
                    1.0
                ],
                [
                    "C=CC(N(C(=O)Cl)C1(F)C2(CCC)COc3c(Br)c4c5c6c3C(F)(OC2)C61C(Br)(CCl)CC5(Nc1ccc2ncsc2c1)N=C=N4)C(Cl)(Br)Br",
                    1.0
                ],
                [
                    "C=CC(N(C(=O)Cl)C1(F)C2(CC)COc3cc4c5c6c3C(F)(OC2)C61C(C)(Br)CC5(Nc1ccc2ncsc2c1)N=C=N4)C(Cl)(Br)Br",
                    1.0
                ],
                [
                    "C=CC(N(C(=O)Cl)C1(F)C2(CC)COc3cc4c5c6c3C(F)(OC2)C61C(Br)(CCl)CC5(Nc1cc2scnc2cc1Br)N=C=N4)C(Cl)(Br)Br",
                    1.0
                ],
                [
                    "C=CC(N(C(=O)Cl)C1(F)C2(CC)COc3cc4c5c6c3C(F)(OC2)C61C(Br)(C(Cl)Br)CC5(Nc1ccc2ncsc2c1)N=C=N4)C(Cl)(Br)Br",
                    1.0
                ],
                [
                    "C=CC(N(C(=O)Cl)C1(F)C2(CC)COc3c(Cl)c4c5c6c3C(F)(OC2)C61C(Br)(C(Cl)Br)CC5(Nc1ccc2ncsc2c1)N=C=N4)C(Cl)(Br)Br",
                    1.0
                ],
                [
                    "C=CC(N(C(=O)Cl)C1(F)C2(CC)COc3c(Br)c4c5c6c3C(F)(OC2)C61C(Br)(CCl)CC5(Nc1ccc2ncsc2c1)N=C=N4)C(Cl)(Br)Br",
                    1.0
                ],
                [
                    "C=CC(N(C(=O)Cl)C1(F)C2(C)COc3cc4c5c6c3C(F)(OC2)C61C(C)(Br)CC5(Nc1ccc2ncsc2c1)N=C=N4)C(Cl)(Br)Br",
                    1.0
                ],
                [
                    "C=CC(N(C(=O)Cl)C1(F)C2(C)COc3cc4c5c6c3C(F)(OC2)C61C(Br)(CBr)CC5(Nc1ccc2ncsc2c1)N=C=N4)C(Cl)(Br)Br",
                    1.0
                ],
                [
                    "C=CC(N(C(=O)Cl)C1(F)C2(C)COc3c(Br)c4c5c6c3C(F)(OC2)C61C(Br)(C(C)(Cl)Br)CC5(Nc1ccc2ncsc2c1)N=C=N4)C(C)(Br)Br",
                    1.0
                ],
                [
                    "C=CC(F)(CBr)N(C(C)=O)C1(F)C2(CC)COc3c(C)c4c5c6c3C(F)(OC2)C61C(Br)(C(Cl)Br)CC5(Nc1ccc2ncsc2c1)N=C=N4",
                    1.0
                ],
                [
                    "C=CC(Cl)(N(C(=O)Cl)C1(F)C2(C)COc3cc4c5c6c3C(F)(OC2)C61C(Br)(CBr)CC5(Nc1ccc2ncsc2c1)N=C=N4)C(Cl)(Br)Br",
                    1.0
                ],
                [
                    "C=CC(CBr)N(C=O)C1(F)C2(CC#CCl)COc3c(C)c4c5c6c3C(F)(OC2)C61C(Br)(CCl)CC5(Nc1ccc2ncsc2c1)N=C=N4",
                    1.0
                ],
                [
                    "C=CC(CBr)N(C(C)=O)C1(F)C2(CC)COc3c(C)c4c5c6c3C(F)(OC2)C61C(Br)(C(Cl)Br)CC5(Nc1ccc2ncsc2c1)N=C=N4",
                    1.0
                ],
                [
                    "C=CC(CBr)N(C(=O)Cl)C1(F)C23CC#CC(Cl)(Br)C4(Br)CC5(Nc6ccc7ncsc7c6)N=C=Nc6c(Br)c(c7c(c65)C41C7(F)OC2)OC3",
                    1.0
                ],
                [
                    "C=CC(CBr)N(C(=O)Cl)C1(F)C2(CC)COc3cc4c5c6c3C(F)(OC2)C61C(Br)(CCl)CC5(Nc1ccc2ncsc2c1)N=C=N4",
                    1.0
                ],
                [
                    "C=CC(CBr)N(C(=O)Cl)C1(F)C2(C)COc3c(Br)c4c5c6c3C(F)(OC2)C61C(Br)(C(C)(Cl)Br)CC5(Nc1ccc2ncsc2c1)N=C=N4",
                    1.0
                ],
                [
                    "C=CC(C(Cl)Br)N(C=O)C1(F)C2(C)COc3cc4c5c6c3C(F)(OC2)C61C(C)(Br)CC5(Nc1ccc2ncsc2c1)N=C=N4",
                    1.0
                ],
                [
                    "C=CC(C(Cl)Br)N(C(=O)Cl)C1(F)C2(CC)COc3cc4c5c6c3C(F)(OC2)C61C(Br)(C(Cl)Br)CC5(Nc1ccc2ncsc2c1)N=C=N4",
                    1.0
                ],
                [
                    "C=CC(C(Br)Br)N(C(=O)Cl)C1(F)C23CC#CC(Cl)(Br)C4(Br)CC5(Nc6ccc7ncsc7c6)N=C=Nc6c(Br)c(c7c(c65)C41C7(F)OC2)OC3",
                    1.0
                ],
                [
                    "C=CC(C(Br)Br)N(C(=O)Cl)C1(F)C2(CC)COc3c(Cl)c4c5c6c3C(F)(OC2)C61C(Br)(C(Cl)Br)CC5(Nc1ccc2ncsc2c1)N=C=N4",
                    1.0
                ],
                [
                    "C=CC(C(Br)Br)N(C(=O)Cl)C1(F)C2(CC#CC)COc3cc4c5c6c3C(F)(OC2)C61C(Br)(C(Cl)Br)CC5(Nc1ccc2ncsc2c1)N=C=N4",
                    1.0
                ],
                [
                    "C=CC(C(Br)Br)N(C(=O)Cl)C1(F)C2(C)COc3cc4c5c6c3C(F)(OC2)C61C(Br)(C(C)(Cl)Br)CC5(Nc1ccc2ncsc2c1)N=C=N4",
                    1.0
                ],
                [
                    "C=CC(C(Br)Br)N(C(=O)Cl)C1(F)C2(C)COc3c(Br)c4c5c6c3C(F)(OC2)C61C(Br)(C(C)(Cl)Br)CC5(Nc1ccc2ncsc2c1)N=C=N4",
                    1.0
                ],
                [
                    "C=CC(C(Br)Br)N(C(=O)Cl)C1(F)C(C)(CCC)COc2c(Br)c3c4c5c2C(F)(Cl)C51C(Br)(C(Cl)Br)CC4(Nc1ccc2ncsc2c1)N=C=N3",
                    1.0
                ],
                [
                    "C=CC(C(Br)Br)N(C(=O)Cl)C1(F)C(C)(CC)COc2c(Br)c3c4c5c2C(F)(Cl)C51C(Br)(C(Cl)Br)CC4(Nc1ccc2ncsc2c1)N=C=N3",
                    1.0
                ],
                [
                    "C=C=C(N(CCl)C1(F)C2(C)COc3cc4c5c6c3C(F)(OC2)C61C(Br)(CBr)CC5(Nc1ccc2ncsc2c1)N=C=N4)C(Cl)(Br)Br",
                    1.0
                ],
                [
                    "C=C=C(N(C(=O)Cl)C1(F)C2(CF)COc3cc4c5c6c3C(F)(OC2)C61C(Br)(CBr)CC5(Nc1cc(Cl)c2ncsc2c1)N=C=N4)C(Cl)(Br)Br",
                    1.0
                ],
                [
                    "C=C=C(N(C(=O)Cl)C1(F)C2(CBr)COc3cc4c5c6c3C(F)(OC2)C61C(Br)(C(Cl)Br)CC5(Nc1ccc2ncsc2c1)N=C=N4)C(Cl)(Br)Br",
                    1.0
                ],
                [
                    "C=C=C(N(C(=O)Cl)C1(F)C2(CBr)COc3cc4c5c6c3C(F)(OC2)C61C(Br)(C(Cl)Br)CC5(Nc1ccc2nc(Cl)sc2c1)N=C=N4)C(Cl)(Br)Br",
                    1.0
                ],
                [
                    "C=C=C(N(C(=O)Cl)C1(F)C2(C)COc3cc4c5c6c3C(F)(OC2)C61C(C)(Br)CC5(Nc1ccc2ncsc2c1)N=C=N4)C(Cl)(Br)Br",
                    1.0
                ],
                [
                    "C=C=C(N(C(=O)Cl)C1(F)C2(C)COc3cc4c5c6c3C(F)(OC2)C61C(Br)(CBr)CC5(Nc1ccc2ncsc2c1)N=C=N4)C(Cl)(Br)Br",
                    1.0
                ],
                [
                    "C=C=C(N(C(=O)Cl)C1(F)C2(C)COc3cc4c5c6c3C(F)(OC2)C61C(Br)(CBr)CC5(Nc1cc(Cl)c2ncsc2c1)N=C=N4)C(Cl)(Br)Br",
                    1.0
                ],
                [
                    "C=C=C(N(C(=O)Cl)C1(F)C2(C)COc3cc4c5c6c3C(F)(OC2)C61C(Br)(C(Cl)Br)CC5(Nc1ccc2ncsc2c1Br)N=C=N4)C(Cl)(Br)Br",
                    1.0
                ],
                [
                    "C=C=C(N(C(=O)Cl)C1(F)C2(C)COc3cc4c5c6c3C(F)(OC2)C61C(Br)(C(Cl)Br)CC5(Nc1ccc2ncsc2c1)N=C=N4)C(Cl)(Br)Br",
                    1.0
                ],
                [
                    "C=C=C(N(C(=O)Cl)C1(F)C2(C)COc3cc4c5c6c3C(F)(OC2)C61C(Br)(C(Cl)(Cl)Br)CC5(Nc1ccc2ncsc2c1)N=C=N4)C(Cl)(Br)Br",
                    1.0
                ],
                [
                    "C=C(C)C(N(C(=O)Cl)C1(F)C2(C)COc3cc4c5c6c3C(F)(OC2)C61C(C)(Br)CC5(Nc1ccc2ncsc2c1)N=C=N4)C(Cl)(Br)Br",
                    1.0
                ],
                [
                    "C=C(Br)C(CCl)N(C=O)C1(F)C2(CC)COc3cc4c5c6c3C(F)(OC2)C61C(Br)(C(Cl)Br)CC5(Nc1ccc2nc(C)sc2c1)N=C=N4",
                    1.0
                ],
                [
                    "C=C(Br)C(C(Cl)Br)N(C=O)C1(F)C2(CC)COc3cc4c5c6c3C(F)(OC2)C61C(Br)(CBr)CC5(Nc1cc(Br)c2ncsc2c1)N=C=N4",
                    1.0
                ],
                [
                    "C=C(Br)C(C(Cl)Br)N(C=O)C1(F)C2(CC)COc3cc4c5c6c3C(F)(OC2)C61C(Br)(C(Cl)Br)CC5(Nc1cc(Br)c2ncsc2c1)N=C=N4",
                    1.0
                ],
                [
                    "C=C(Br)C(C(Cl)Br)N(C(=O)Cl)C1(F)C2(CC)COc3cc4c5c6c3C(F)(OC2)C61C(Br)(C(Cl)Br)CC5(Nc1ccc2ncsc2c1)N=C=N4",
                    1.0
                ],
                [
                    "C=C(Br)C(C(Cl)Br)N(C(=O)Cl)C1(F)C2(CC)COc3cc4c5c6c3C(F)(OC2)C61C(Br)(C(Cl)Br)CC5(Nc1ccc2nc(C)sc2c1)N=C=N4",
                    1.0
                ],
                [
                    "C=C(Br)C(Br)(CCl)N(C(=O)Cl)C1(F)C2(CC)COc3cc4c5c6c3C(F)(OC2)C61C(Br)(CCl)CC5(Nc1ccc2nc(C)sc2c1)N=C=N4",
                    1.0
                ],
                [
                    "C=C(Br)C(Br)(CCl)N(C(=O)Cl)C1(F)C2(CC)COc3cc4c5c6c3C(F)(OC2)C61C(Br)(C(Cl)Br)CC5(Nc1ccc2nc(C)sc2c1)N=C=N4",
                    1.0
                ],
                [
                    "C=C(Br)C(Br)(CCl)N(C(=O)Cl)C1(F)C2(C)COc3cc4c5c6c3C(F)(OC2)C61C(Br)(C(Cl)Br)CC5(Nc1ccc2nc(C)sc2c1)N=C=N4",
                    1.0
                ],
                [
                    "C=C(Br)C(=CCl)N(C=O)C1(F)C2(CC)COc3cc4c5c6c3C(F)(OC2)C61C(Br)(CBr)CC5(Nc1ccc2nc(C)sc2c1)N=C=N4",
                    1.0
                ],
                [
                    "C#CCC12COc3cc4c5c6c3C(F)(OC1)C6(C(Br)(CBr)CC5(Nc1ccc3ncsc3c1)N=C=N4)C2(F)N(C(=O)Cl)C(C=C)CBr",
                    1.0
                ],
                [
                    "C#CCC12COc3cc4c5c6c3C(F)(OC1)C6(C(Br)(C(Cl)Br)CC5(Nc1ccc3ncsc3c1Cl)N=C=N4)C2(F)N(C(=O)Cl)C(C)C#C",
                    1.0
                ],
                [
                    "C#CCC12COc3cc4c5c6c3C(F)(OC1)C6(C(Br)(C(Cl)Br)CC5(Nc1ccc3ncsc3c1Br)N=C=N4)C2(F)N(C(=O)Cl)C(C=C)C(Br)Br",
                    1.0
                ],
                [
                    "C#CCC12COc3cc4c5c6c3C(F)(OC1)C6(C(Br)(C(Cl)Br)CC5(Nc1ccc3ncsc3c1)N=C=N4)C2(F)N(C(=O)Cl)C(F)(C=C)CBr",
                    1.0
                ],
                [
                    "C#CCC12COc3cc4c5c6c3C(F)(OC1)C6(C(Br)(C(Cl)Br)CC5(Nc1ccc3ncsc3c1)N=C=N4)C2(F)N(C(=O)Cl)C(C=C)CBr",
                    1.0
                ],
                [
                    "C#CCC12COc3cc4c5c6c3C(F)(OC1)C6(C(Br)(C(Cl)Br)CC5(Nc1ccc3ncsc3c1)N=C=N4)C2(F)N(C(=O)Cl)C(C=C)C(Br)Br",
                    1.0
                ],
                [
                    "C#CCC12COc3cc4c5c6c3C(F)(OC1)C6(C(Br)(C(Cl)Br)CC5(Nc1ccc3ncsc3c1)N=C=N4)C2(F)N(C(=O)Cl)C(C)C#C",
                    1.0
                ],
                [
                    "C#CCC12COc3c(Cl)c4c5c6c3C(F)(OC1)C6(C(Br)(C(Cl)Br)CC5(Nc1ccc3ncsc3c1)N=C=N4)C2(F)N(C(=O)Cl)C(C)(C=C)CBr",
                    1.0
                ],
                [
                    "C#CCC12COc3c(C)c4c5c6c3C(F)(OC1)C6(C(Br)(C(Cl)Cl)CC5(Nc1ccc3ncsc3c1)N=C=N4)C2(F)N(C=O)C(C=C)CBr",
                    1.0
                ],
                [
                    "C#CCC12COc3c(C)c4c5c6c3C(F)(OC1)C6(C(Br)(C(Cl)Br)CC5(Nc1ccc3ncsc3c1)N=C=N4)C2(F)N(C=O)C(C=C)CBr",
                    1.0
                ],
                [
                    "C#CCC12COc3c(Br)c4c5c6c3C(F)(OC1)C6(C(Br)(CCl)CC5(Nc1ccc3ncsc3c1)N=C=N4)C2(F)N(C(=O)Cl)C1(C(Br)Br)C=C1",
                    1.0
                ],
                [
                    "C#CCC12COc3c(Br)c4c5c6c3C(F)(OC1)C6(C(Br)(CBr)CC5(Nc1ccc3ncsc3c1)N=C=N4)C2(F)N(C(=O)Cl)C1(C(Br)Br)C=C1",
                    1.0
                ],
                [
                    "C#CCC12COc3c(Br)c4c5c6c3C(F)(OC1)C6(C(Br)(C(Cl)Br)CC5(Nc1ccc3ncsc3c1)N=C=N4)C2(F)N(C(=O)Cl)C1(C(Br)Br)C=C1",
                    1.0
                ],
                [
                    "C#CCC12COc3c(Br)c4c5c6c3C(F)(OC1)C6(C(Br)(C(Cl)Br)CC5(Nc1ccc3ncsc3c1)N=C=N4)C2(F)N(C(=O)Cl)C(C=C)CBr",
                    1.0
                ],
                [
                    "C#CCC12COc3c(Br)c4c5c6c3C(F)(OC1)C6(C(Br)(C(Cl)Br)CC5(Nc1ccc3ncsc3c1)N=C=N4)C2(F)N(C(=O)Cl)C(C=C)C(Br)Br",
                    1.0
                ],
                [
                    "C#CCC12COc3c(Br)c4c(c5c3C(F)(OC1)C5(C(Br)CBr)C2(F)N(C(=O)Cl)C(C=C)C(Br)Br)C(C)(Nc1ccc2ncsc2c1)N=C=N4",
                    1.0
                ],
                [
                    "C#CCC12COc3c(Br)c4c(c5c3C(F)(OC1)C5(C(Br)C(Cl)Br)C2(F)N(C(=O)Cl)C(C=C)C(Br)Br)C(C)(Nc1ccc2ncsc2c1)N=C=N4",
                    1.0
                ],
                [
                    "C#CCC12COc3c(Br)c4c(c5c3C(F)(OC1)C5(C(Br)=C(Cl)Br)C2(F)N(C(=O)Cl)C(C=C)C(Br)Br)C(C)(Nc1ccc2ncsc2c1)N=C=N4",
                    1.0
                ],
                [
                    "C#CCC12COc3c(Br)c4c(c5c3C(F)(OC1)C5(C(Br)=C(Cl)Br)C2(F)N(C(=O)Cl)C(=C=C)C(Br)Br)C(C)(Nc1ccc2ncsc2c1)N=C=N4",
                    1.0
                ],
                [
                    "C#CCC1(C)COc2c(Br)c3c4c5c2C(F)(Cl)C5(C(Br)(C(Cl)Br)CC4(Nc2ccc4ncsc4c2)N=C=N3)C1(F)N(C(=O)Cl)C1(CBr)C=C1",
                    1.0
                ],
                [
                    "C#CCC1(C)COc2c(Br)c3c4c5c2C(F)(Cl)C5(C(Br)(C(Cl)Br)CC4(Nc2ccc4ncsc4c2)N=C=N3)C1(F)N(C(=O)Cl)C1(C(Br)Br)C=C1",
                    1.0
                ],
                [
                    "C#CCC1(C)COc2c(Br)c3c4c5c2C(F)(Cl)C5(C(Br)(C(Cl)Br)CC4(Nc2ccc4ncsc4c2)N=C=N3)C1(F)N(C(=O)Cl)C(C=C)C(Br)Br",
                    1.0
                ],
                [
                    "C#CCC1(C)COc2c(Br)c3c4c5c2C(F)(Cl)C5(C(Br)(C(Cl)Br)CC4(Nc2ccc4ncsc4c2)N=C=N3)C1(F)N(C(=O)Cl)C(C)CBr",
                    1.0
                ],
                [
                    "C#CCC1(C)COc2c(Br)c3c4c5c2C(F)(Cl)C5(C(Br)(C(Cl)Br)CC4(Nc2ccc4ncsc4c2)N=C=N3)C1(F)N(C(=O)Cl)C(C)C(Br)Br",
                    1.0
                ],
                [
                    "C#CC(CBr)N(C(=O)Cl)C1(F)C2(C)COc3c(Br)c4c5c6c3C(F)(OC2)C61C(Br)(C(C)(Cl)Br)CC5(Nc1ccc2ncsc2c1)N=C=N4",
                    1.0
                ]
            ],
            "execution_time": 71492.46237325668,
            "number_scoring_function_calls": 259892,
            "metadata": {
                "top_1": 1.0,
                "top_10": 1.0,
                "top_100": 1.0,
                "internal_similarity_max": 0.9339622641509434,
                "internal_similarity_mean": 0.5087455472165793,
                "internal_similarity_histogram_density": [
                    [
                        0.1,
                        0.0,
                        0.05199999999999998,
                        1.3880000000000003,
                        3.468000000000001,
                        3.075999999999997,
                        1.2820000000000005,
                        0.4300000000000001,
                        0.18800000000000006,
                        0.016000000000000004
                    ]
                ],
                "internal_similarity_histogram_bins": [
                    [
                        0.0,
                        0.1,
                        0.2,
                        0.30000000000000004,
                        0.4,
                        0.5,
                        0.6000000000000001,
                        0.7000000000000001,
                        0.8,
                        0.9,
                        1.0
                    ]
                ]
            }
        }
    ]
}
