# Supplementary material for: EvoMol: a flexible and interpretable evolutionary algorithm for unbiased de novo molecular generation
Source: J Cheminform. 2020 Sep 16;12:55. doi: 10.1186/s13321-020-00458-z (PMC7494000; doi:10.1186/s13321-020-00458-z)
Supplement: Supplementary file 2 — Additional file 2. Archive of the GuacaMol benchmarks experiments. [file 13321_2020_458_MOESM2_ESM.xz › GuacaMol_JSON/Primary actions/output_v2_10.json]

{
    "guacamol_version": "0.5.0",
    "benchmark_suite_version": "v2",
    "timestamp": "20200422-1432",
    "results": [
        {
            "benchmark_name": "Celecoxib rediscovery",
            "score": 0.632183908045977,
            "optimized_molecules": [
                [
                    "Cc1ccc(-c2cnc(N)n2-c2ccc(S(=O)(=O)C(F)(F)F)cc2)cc1",
                    0.632183908045977
                ]
            ],
            "execution_time": 817848.9214274883,
            "number_scoring_function_calls": 38877268,
            "metadata": {
                "top_1": 0.632183908045977,
                "internal_similarity_max": 0.0,
                "internal_similarity_mean": 0.0,
                "internal_similarity_histogram_density": [
                    [
                        10.0,
                        0.0,
                        0.0,
                        0.0,
                        0.0,
                        0.0,
                        0.0,
                        0.0,
                        0.0,
                        0.0
                    ]
                ],
                "internal_similarity_histogram_bins": [
                    [
                        0.0,
                        0.1,
                        0.2,
                        0.30000000000000004,
                        0.4,
                        0.5,
                        0.6000000000000001,
                        0.7000000000000001,
                        0.8,
                        0.9,
                        1.0
                    ]
                ]
            }
        },
        {
            "benchmark_name": "Troglitazone rediscovery",
            "score": 1.0,
            "optimized_molecules": [
                [
                    "Cc1c(C)c2c(c(C)c1O)CCC(C)(COc1ccc(CC3SC(=O)NC3=O)cc1)O2",
                    1.0
                ]
            ],
            "execution_time": 206129.7221968174,
            "number_scoring_function_calls": 6941325,
            "metadata": {
                "top_1": 1.0,
                "internal_similarity_max": 0.0,
                "internal_similarity_mean": 0.0,
                "internal_similarity_histogram_density": [
                    [
                        10.0,
                        0.0,
                        0.0,
                        0.0,
                        0.0,
                        0.0,
                        0.0,
                        0.0,
                        0.0,
                        0.0
                    ]
                ],
                "internal_similarity_histogram_bins": [
                    [
                        0.0,
                        0.1,
                        0.2,
                        0.30000000000000004,
                        0.4,
                        0.5,
                        0.6000000000000001,
                        0.7000000000000001,
                        0.8,
                        0.9,
                        1.0
                    ]
                ]
            }
        },
        {
            "benchmark_name": "Thiothixene rediscovery",
            "score": 1.0,
            "optimized_molecules": [
                [
                    "CN1CCN(CCC=C2c3ccccc3Sc3ccc(S(=O)(=O)N(C)C)cc32)CC1",
                    1.0
                ]
            ],
            "execution_time": 10.959306240081787,
            "number_scoring_function_calls": 1000,
            "metadata": {
                "top_1": 1.0,
                "internal_similarity_max": 0.0,
                "internal_similarity_mean": 0.0,
                "internal_similarity_histogram_density": [
                    [
                        10.0,
                        0.0,
                        0.0,
                        0.0,
                        0.0,
                        0.0,
                        0.0,
                        0.0,
                        0.0,
                        0.0
                    ]
                ],
                "internal_similarity_histogram_bins": [
                    [
                        0.0,
                        0.1,
                        0.2,
                        0.30000000000000004,
                        0.4,
                        0.5,
                        0.6000000000000001,
                        0.7000000000000001,
                        0.8,
                        0.9,
                        1.0
                    ]
                ]
            }
        },
        {
            "benchmark_name": "Aripiprazole similarity",
            "score": 1.0,
            "optimized_molecules": [
                [
                    "SP=C1CCc2ccc(OCCCN3CCN(c4cccc(Cl)c4Cl)CC3)cc2N1",
                    1.0
                ],
                [
                    "SNP=C1CCc2ccc(OCCCN3CCN(c4cccc(Cl)c4Cl)CC3)cc2N1",
                    1.0
                ],
                [
                    "SN(Cl)P=C1CCc2ccc(OCCCN3CCN(c4cccc(Cl)c4Cl)CC3)cc2N1",
                    1.0
                ],
                [
                    "SN(Br)P=C1CCc2ccc(OCCCN3CCN(c4cccc(Cl)c4Cl)CC3)cc2N1",
                    1.0
                ],
                [
                    "SCNP=C1CCc2ccc(OCCCN3CCN(c4cccc(Cl)c4Cl)CC3)cc2N1",
                    1.0
                ],
                [
                    "SCN(Cl)P=C1CCc2ccc(OCCCN3CCN(c4cccc(Cl)c4Cl)CC3)cc2N1",
                    1.0
                ],
                [
                    "SCN(Br)P=C1CCc2ccc(OCCCN3CCN(c4cccc(Cl)c4Cl)CC3)cc2N1",
                    1.0
                ],
                [
                    "S=NP=C1CCc2ccc(OCCCN3CCN(c4cccc(Cl)c4Cl)CC3)cc2N1",
                    1.0
                ],
                [
                    "PSP=C1CCc2ccc(OCCCN3CCN(c4cccc(Cl)c4Cl)CC3)cc2N1",
                    1.0
                ],
                [
                    "PNP=C1CCc2ccc(OCCCN3CCN(c4cccc(Cl)c4Cl)CC3)cc2N1",
                    1.0
                ],
                [
                    "PN(S)P=C1CCc2ccc(OCCCN3CCN(c4cccc(Cl)c4Cl)CC3)cc2N1",
                    1.0
                ],
                [
                    "PN(Cl)P=C1CCc2ccc(OCCCN3CCN(c4cccc(Cl)c4Cl)CC3)cc2N1",
                    1.0
                ],
                [
                    "PN(CS)P=C1CCc2ccc(OCCCN3CCN(c4cccc(Cl)c4Cl)CC3)cc2N1",
                    1.0
                ],
                [
                    "PN(Br)P=C1CCc2ccc(OCCCN3CCN(c4cccc(Cl)c4Cl)CC3)cc2N1",
                    1.0
                ],
                [
                    "PCNP=C1CCc2ccc(OCCCN3CCN(c4cccc(Cl)c4Cl)CC3)cc2N1",
                    1.0
                ],
                [
                    "PCN(Cl)P=C1CCc2ccc(OCCCN3CCN(c4cccc(Cl)c4Cl)CC3)cc2N1",
                    1.0
                ],
                [
                    "PCN(Br)P=C1CCc2ccc(OCCCN3CCN(c4cccc(Cl)c4Cl)CC3)cc2N1",
                    1.0
                ],
                [
                    "P=C1CCc2ccc(OCCCN3CCN(c4cccc(Cl)c4Cl)CC3)cc2N1",
                    1.0
                ],
                [
                    "O[SH](P)P=C1CCc2ccc(OCCCN3CCN(c4cccc(Cl)c4Cl)CC3)cc2N1",
                    1.0
                ],
                [
                    "OSP=C1CCc2ccc(OCCCN3CCN(c4cccc(Cl)c4Cl)CC3)cc2N1",
                    1.0
                ],
                [
                    "OP=C1CCc2ccc(OCCCN3CCN(c4cccc(Cl)c4Cl)CC3)cc2N1",
                    1.0
                ],
                [
                    "ONP=C1CCc2ccc(OCCCN3CCN(c4cccc(Cl)c4Cl)CC3)cc2N1",
                    1.0
                ],
                [
                    "ON(Cl)P=C1CCc2ccc(OCCCN3CCN(c4cccc(Cl)c4Cl)CC3)cc2N1",
                    1.0
                ],
                [
                    "ON(CS)P=C1CCc2ccc(OCCCN3CCN(c4cccc(Cl)c4Cl)CC3)cc2N1",
                    1.0
                ],
                [
                    "ON(Br)P=C1CCc2ccc(OCCCN3CCN(c4cccc(Cl)c4Cl)CC3)cc2N1",
                    1.0
                ],
                [
                    "OC[SH](S)P=C1CCc2ccc(OCCCN3CCN(c4cccc(Cl)c4Cl)CC3)cc2N1",
                    1.0
                ],
                [
                    "OC[SH](Br)P=C1CCc2ccc(OCCCN3CCN(c4cccc(Cl)c4Cl)CC3)cc2N1",
                    1.0
                ],
                [
                    "OCSP=C1CCc2ccc(OCCCN3CCN(c4cccc(Cl)c4Cl)CC3)cc2N1",
                    1.0
                ],
                [
                    "OCNP=C1CCc2ccc(OCCCN3CCN(c4cccc(Cl)c4Cl)CC3)cc2N1",
                    1.0
                ],
                [
                    "OCN(P)P=C1CCc2ccc(OCCCN3CCN(c4cccc(Cl)c4Cl)CC3)cc2N1",
                    1.0
                ],
                [
                    "OCN(F)P=C1CCc2ccc(OCCCN3CCN(c4cccc(Cl)c4Cl)CC3)cc2N1",
                    1.0
                ],
                [
                    "O=[SH]P=C1CCc2ccc(OCCCN3CCN(c4cccc(Cl)c4Cl)CC3)cc2N1",
                    1.0
                ],
                [
                    "N[SH](O)P=C1CCc2ccc(OCCCN3CCN(c4cccc(Cl)c4Cl)CC3)cc2N1",
                    1.0
                ],
                [
                    "N[SH](CCl)P=C1CCc2ccc(OCCCN3CCN(c4cccc(Cl)c4Cl)CC3)cc2N1",
                    1.0
                ],
                [
                    "N[SH](CBr)P=C1CCc2ccc(OCCCN3CCN(c4cccc(Cl)c4Cl)CC3)cc2N1",
                    1.0
                ],
                [
                    "NSP=C1CCc2ccc(OCCCN3CCN(c4cccc(Cl)c4Cl)CC3)cc2N1",
                    1.0
                ],
                [
                    "NP=C1CCc2ccc(OCCCN3CCN(c4cccc(Cl)c4Cl)CC3)cc2N1",
                    1.0
                ],
                [
                    "NOP=C1CCc2ccc(OCCCN3CCN(c4cccc(Cl)c4Cl)CC3)cc2N1",
                    1.0
                ],
                [
                    "NNP=C1CCc2ccc(OCCCN3CCN(c4cccc(Cl)c4Cl)CC3)cc2N1",
                    1.0
                ],
                [
                    "NN(S)P=C1CCc2ccc(OCCCN3CCN(c4cccc(Cl)c4Cl)CC3)cc2N1",
                    1.0
                ],
                [
                    "NN(P)P=C1CCc2ccc(OCCCN3CCN(c4cccc(Cl)c4Cl)CC3)cc2N1",
                    1.0
                ],
                [
                    "NN(O)P=C1CCc2ccc(OCCCN3CCN(c4cccc(Cl)c4Cl)CC3)cc2N1",
                    1.0
                ],
                [
                    "NN(N)P=C1CCc2ccc(OCCCN3CCN(c4cccc(Cl)c4Cl)CC3)cc2N1",
                    1.0
                ],
                [
                    "NN(F)P=C1CCc2ccc(OCCCN3CCN(c4cccc(Cl)c4Cl)CC3)cc2N1",
                    1.0
                ],
                [
                    "NN(Cl)P=C1CCc2ccc(OCCCN3CCN(c4cccc(Cl)c4Cl)CC3)cc2N1",
                    1.0
                ],
                [
                    "NN(CS)P=C1CCc2ccc(OCCCN3CCN(c4cccc(Cl)c4Cl)CC3)cc2N1",
                    1.0
                ],
                [
                    "NN(CP)P=C1CCc2ccc(OCCCN3CCN(c4cccc(Cl)c4Cl)CC3)cc2N1",
                    1.0
                ],
                [
                    "NN(CF)P=C1CCc2ccc(OCCCN3CCN(c4cccc(Cl)c4Cl)CC3)cc2N1",
                    1.0
                ],
                [
                    "NN(CBr)P=C1CCc2ccc(OCCCN3CCN(c4cccc(Cl)c4Cl)CC3)cc2N1",
                    1.0
                ],
                [
                    "NN(Br)P=C1CCc2ccc(OCCCN3CCN(c4cccc(Cl)c4Cl)CC3)cc2N1",
                    1.0
                ],
                [
                    "NCNP=C1CCc2ccc(OCCCN3CCN(c4cccc(Cl)c4Cl)CC3)cc2N1",
                    1.0
                ],
                [
                    "NCN(P)P=C1CCc2ccc(OCCCN3CCN(c4cccc(Cl)c4Cl)CC3)cc2N1",
                    1.0
                ],
                [
                    "NCN(O)P=C1CCc2ccc(OCCCN3CCN(c4cccc(Cl)c4Cl)CC3)cc2N1",
                    1.0
                ],
                [
                    "NCN(N)P=C1CCc2ccc(OCCCN3CCN(c4cccc(Cl)c4Cl)CC3)cc2N1",
                    1.0
                ],
                [
                    "NCN(F)P=C1CCc2ccc(OCCCN3CCN(c4cccc(Cl)c4Cl)CC3)cc2N1",
                    1.0
                ],
                [
                    "NCN(Cl)P=C1CCc2ccc(OCCCN3CCN(c4cccc(Cl)c4Cl)CC3)cc2N1",
                    1.0
                ],
                [
                    "NCN(Br)P=C1CCc2ccc(OCCCN3CCN(c4cccc(Cl)c4Cl)CC3)cc2N1",
                    1.0
                ],
                [
                    "N=NP=C1CCc2ccc(OCCCN3CCN(c4cccc(Cl)c4Cl)CC3)cc2N1",
                    1.0
                ],
                [
                    "FP=C1CCc2ccc(OCCCN3CCN(c4cccc(Cl)c4Cl)CC3)cc2N1",
                    1.0
                ],
                [
                    "FNP=C1CCc2ccc(OCCCN3CCN(c4cccc(Cl)c4Cl)CC3)cc2N1",
                    1.0
                ],
                [
                    "FN(Cl)P=C1CCc2ccc(OCCCN3CCN(c4cccc(Cl)c4Cl)CC3)cc2N1",
                    1.0
                ],
                [
                    "FN(CBr)P=C1CCc2ccc(OCCCN3CCN(c4cccc(Cl)c4Cl)CC3)cc2N1",
                    1.0
                ],
                [
                    "FCSP=C1CCc2ccc(OCCCN3CCN(c4cccc(Cl)c4Cl)CC3)cc2N1",
                    1.0
                ],
                [
                    "FCNP=C1CCc2ccc(OCCCN3CCN(c4cccc(Cl)c4Cl)CC3)cc2N1",
                    1.0
                ],
                [
                    "FCN(F)P=C1CCc2ccc(OCCCN3CCN(c4cccc(Cl)c4Cl)CC3)cc2N1",
                    1.0
                ],
                [
                    "FCN(Cl)P=C1CCc2ccc(OCCCN3CCN(c4cccc(Cl)c4Cl)CC3)cc2N1",
                    1.0
                ],
                [
                    "Clc1cccc(N2CCN(CCCOc3ccc4c(c3)NC(=PSCBr)CC4)CC2)c1Cl",
                    1.0
                ],
                [
                    "Clc1cccc(N2CCN(CCCOc3ccc4c(c3)NC(=PNCBr)CC4)CC2)c1Cl",
                    1.0
                ],
                [
                    "Clc1cccc(N2CCN(CCCOc3ccc4c(c3)NC(=PNBr)CC4)CC2)c1Cl",
                    1.0
                ],
                [
                    "Clc1cccc(N2CCN(CCCOc3ccc4c(c3)NC(=PN(Cl)Cl)CC4)CC2)c1Cl",
                    1.0
                ],
                [
                    "Clc1cccc(N2CCN(CCCOc3ccc4c(c3)NC(=PN(Cl)CBr)CC4)CC2)c1Cl",
                    1.0
                ],
                [
                    "Clc1cccc(N2CCN(CCCOc3ccc4c(c3)NC(=PN(Cl)Br)CC4)CC2)c1Cl",
                    1.0
                ],
                [
                    "Clc1cccc(N2CCN(CCCOc3ccc4c(c3)NC(=PBr)CC4)CC2)c1Cl",
                    1.0
                ],
                [
                    "ClP=C1CCc2ccc(OCCCN3CCN(c4cccc(Cl)c4Cl)CC3)cc2N1",
                    1.0
                ],
                [
                    "ClNP=C1CCc2ccc(OCCCN3CCN(c4cccc(Cl)c4Cl)CC3)cc2N1",
                    1.0
                ],
                [
                    "ClCNP=C1CCc2ccc(OCCCN3CCN(c4cccc(Cl)c4Cl)CC3)cc2N1",
                    1.0
                ],
                [
                    "ClCN(Cl)P=C1CCc2ccc(OCCCN3CCN(c4cccc(Cl)c4Cl)CC3)cc2N1",
                    1.0
                ],
                [
                    "ClCN(Br)P=C1CCc2ccc(OCCCN3CCN(c4cccc(Cl)c4Cl)CC3)cc2N1",
                    1.0
                ],
                [
                    "CSP=C1CCc2ccc(OCCCN3CCN(c4cccc(Cl)c4Cl)CC3)cc2N1",
                    1.0
                ],
                [
                    "CNP=C1CCc2ccc(OCCCN3CCN(c4cccc(Cl)c4Cl)CC3)cc2N1",
                    1.0
                ],
                [
                    "CN(S)P=C1CCc2ccc(OCCCN3CCN(c4cccc(Cl)c4Cl)CC3)cc2N1",
                    1.0
                ],
                [
                    "CN(P)P=C1CCc2ccc(OCCCN3CCN(c4cccc(Cl)c4Cl)CC3)cc2N1",
                    1.0
                ],
                [
                    "CN(O)P=C1CCc2ccc(OCCCN3CCN(c4cccc(Cl)c4Cl)CC3)cc2N1",
                    1.0
                ],
                [
                    "CN(N)P=C1CCc2ccc(OCCCN3CCN(c4cccc(Cl)c4Cl)CC3)cc2N1",
                    1.0
                ],
                [
                    "CN(F)P=C1CCc2ccc(OCCCN3CCN(c4cccc(Cl)c4Cl)CC3)cc2N1",
                    1.0
                ],
                [
                    "CN(Cl)P=C1CCc2ccc(OCCCN3CCN(c4cccc(Cl)c4Cl)CC3)cc2N1",
                    1.0
                ],
                [
                    "CN(CS)P=C1CCc2ccc(OCCCN3CCN(c4cccc(Cl)c4Cl)CC3)cc2N1",
                    1.0
                ],
                [
                    "CN(CO)P=C1CCc2ccc(OCCCN3CCN(c4cccc(Cl)c4Cl)CC3)cc2N1",
                    1.0
                ],
                [
                    "CN(CN)P=C1CCc2ccc(OCCCN3CCN(c4cccc(Cl)c4Cl)CC3)cc2N1",
                    1.0
                ],
                [
                    "CN(CBr)P=C1CCc2ccc(OCCCN3CCN(c4cccc(Cl)c4Cl)CC3)cc2N1",
                    1.0
                ],
                [
                    "CN(C)P=C1CCc2ccc(OCCCN3CCN(c4cccc(Cl)c4Cl)CC3)cc2N1",
                    1.0
                ],
                [
                    "CN(Br)P=C1CCc2ccc(OCCCN3CCN(c4cccc(Cl)c4Cl)CC3)cc2N1",
                    1.0
                ],
                [
                    "CCNP=C1CCc2ccc(OCCCN3CCN(c4cccc(Cl)c4Cl)CC3)cc2N1",
                    1.0
                ],
                [
                    "CCN(P)P=C1CCc2ccc(OCCCN3CCN(c4cccc(Cl)c4Cl)CC3)cc2N1",
                    1.0
                ],
                [
                    "CCN(O)P=C1CCc2ccc(OCCCN3CCN(c4cccc(Cl)c4Cl)CC3)cc2N1",
                    1.0
                ],
                [
                    "CCN(N)P=C1CCc2ccc(OCCCN3CCN(c4cccc(Cl)c4Cl)CC3)cc2N1",
                    1.0
                ],
                [
                    "CCN(F)P=C1CCc2ccc(OCCCN3CCN(c4cccc(Cl)c4Cl)CC3)cc2N1",
                    1.0
                ],
                [
                    "CCN(Cl)P=C1CCc2ccc(OCCCN3CCN(c4cccc(Cl)c4Cl)CC3)cc2N1",
                    1.0
                ],
                [
                    "CCN(Br)P=C1CCc2ccc(OCCCN3CCN(c4cccc(Cl)c4Cl)CC3)cc2N1",
                    1.0
                ],
                [
                    "C=NP=C1CCc2ccc(OCCCN3CCN(c4cccc(Cl)c4Cl)CC3)cc2N1",
                    1.0
                ]
            ],
            "execution_time": 5.1836676597595215,
            "number_scoring_function_calls": 1000,
            "metadata": {
                "top_1": 1.0,
                "top_10": 1.0,
                "top_100": 1.0,
                "internal_similarity_max": 0.890625,
                "internal_similarity_mean": 0.7587770854508074,
                "internal_similarity_histogram_density": [
                    [
                        0.1,
                        0.0,
                        0.0,
                        0.0,
                        0.0,
                        0.0,
                        0.20400000000000004,
                        7.340000000000002,
                        2.3560000000000003,
                        0.0
                    ]
                ],
                "internal_similarity_histogram_bins": [
                    [
                        0.0,
                        0.1,
                        0.2,
                        0.30000000000000004,
                        0.4,
                        0.5,
                        0.6000000000000001,
                        0.7000000000000001,
                        0.8,
                        0.9,
                        1.0
                    ]
                ]
            }
        },
        {
            "benchmark_name": "Albuterol similarity",
            "score": 1.0,
            "optimized_molecules": [
                [
                    "Oc1ccc(C(O)CNCCP)cc1CS",
                    1.0
                ],
                [
                    "Oc1ccc(C(O)CNCC(P)Cl)cc1CS",
                    1.0
                ],
                [
                    "Oc1ccc(C(O)CNCC(P)Br)cc1CS",
                    1.0
                ],
                [
                    "Oc1ccc(C(O)CNC2(P)PC2(O)Br)cc1CS",
                    1.0
                ],
                [
                    "Oc1ccc(C(O)CNC2(P)CC2Cl)cc1CS",
                    1.0
                ],
                [
                    "Oc1ccc(C(O)CNC2(P)CC2(O)S)cc1CS",
                    1.0
                ],
                [
                    "Oc1ccc(C(O)CNC2(CS)C=P2)cc1CS",
                    1.0
                ],
                [
                    "Oc1ccc(C(O)CNC2(CP)P=C2Br)cc1CS",
                    1.0
                ],
                [
                    "Oc1ccc(C(O)CNC2(CP)C=P2)cc1CS",
                    1.0
                ],
                [
                    "Oc1ccc(C(O)CNC2(CCl)C=P2)cc1CS",
                    1.0
                ],
                [
                    "Oc1ccc(C(O)CNC2(C(P)Cl)C=P2)cc1CS",
                    1.0
                ],
                [
                    "Oc1ccc(C(O)CNC2(C(P)(S)Cl)C=P2)cc1CS",
                    1.0
                ],
                [
                    "Oc1ccc(C(O)CNC(P)CP)cc1CS",
                    1.0
                ],
                [
                    "Oc1ccc(C(O)CNC(P)CCl)cc1CS",
                    1.0
                ],
                [
                    "Oc1ccc(C(O)CNC(P)CBr)cc1CS",
                    1.0
                ],
                [
                    "Oc1ccc(C(O)CNC(P)C(P)Cl)cc1CS",
                    1.0
                ],
                [
                    "Oc1ccc(C(O)CNC(P)C(P)Br)cc1CS",
                    1.0
                ],
                [
                    "Oc1ccc(C(O)CNC(P)C(O)(P)Cl)cc1CS",
                    1.0
                ],
                [
                    "Oc1ccc(C(O)CNC(P)C(O)(P)Br)cc1CS",
                    1.0
                ],
                [
                    "Oc1ccc(C(O)CNC(P)=C(P)Cl)cc1CS",
                    1.0
                ],
                [
                    "Oc1ccc(C(O)CNC(P)(CP)COF)cc1CS",
                    1.0
                ],
                [
                    "Oc1ccc(C(O)CNC(P)(CP)CBr)cc1CS",
                    1.0
                ],
                [
                    "Oc1ccc(C(O)CNC(P)(CP)C(P)Br)cc1CS",
                    1.0
                ],
                [
                    "Oc1ccc(C(O)CNC(P)(CP)C(F)Br)cc1CS",
                    1.0
                ],
                [
                    "Oc1ccc(C(O)CNC(P)(CF)C(F)Br)cc1CS",
                    1.0
                ],
                [
                    "Oc1ccc(C(O)CNC(P)(CCl)C(O)(P)Br)cc1CS",
                    1.0
                ],
                [
                    "Oc1ccc(C(O)CNC(P)(C(O)O)C(O)P)cc1CS",
                    1.0
                ],
                [
                    "Oc1ccc(C(O)CNC(P)(C#P)C(F)Br)cc1CS",
                    1.0
                ],
                [
                    "OCc1cc(C(O)CNC2(CP)P=C2Br)ccc1O",
                    1.0
                ],
                [
                    "OCc1cc(C(O)CNC2(CP)C=P2)ccc1O",
                    1.0
                ],
                [
                    "OCc1cc(C(O)CNC2(C(P)P)P=C2Br)ccc1O",
                    1.0
                ],
                [
                    "OCc1cc(C(O)CNC2(C(P)P)C=P2)ccc1O",
                    1.0
                ],
                [
                    "OCC(P)(CP)NCC(O)c1ccc(O)c(CS)c1",
                    1.0
                ],
                [
                    "NCC1(NCC(O)c2ccc(O)c(CS)c2)CP1",
                    1.0
                ],
                [
                    "NCC(P)(NCC(O)c1ccc(O)c(CS)c1)C(S)Br",
                    1.0
                ],
                [
                    "NCC(P)(NCC(O)c1ccc(O)c(CS)c1)C(N)S",
                    1.0
                ],
                [
                    "NCC(P)(NCC(O)c1ccc(O)c(CS)c1)C(N)Br",
                    1.0
                ],
                [
                    "NCC(P)(CN)NCC(O)c1ccc(O)c(CS)c1",
                    1.0
                ],
                [
                    "NCC(P)(CBr)NCC(O)c1ccc(O)c(CS)c1",
                    1.0
                ],
                [
                    "NC1P2CC12NCC(O)c1ccc(O)c(CS)c1",
                    1.0
                ],
                [
                    "NC(F)(P)C1(NCC(O)c2ccc(O)c(CO)c2)C=P1",
                    1.0
                ],
                [
                    "N=CC(P)(NCC(O)c1ccc(O)c(CS)c1)C(O)S",
                    1.0
                ],
                [
                    "Cc1cc(C(O)CNC2(P)CC2O)ccc1O",
                    1.0
                ],
                [
                    "Cc1cc(C(O)CNC(P)(CP)CS)ccc1O",
                    1.0
                ],
                [
                    "Cc1cc(C(O)CNC(P)(CO)CP)ccc1O",
                    1.0
                ],
                [
                    "Cc1cc(C(O)CNC(C)(P)CPN)ccc1O",
                    1.0
                ],
                [
                    "Cc1cc(C(O)CNC(C)(P)CP)ccc1O",
                    1.0
                ],
                [
                    "Cc1cc(C(O)CNC(C)(P)CO)ccc1O",
                    1.0
                ],
                [
                    "Cc1cc(C(O)CNC(C)(P)C(C)PN)ccc1O",
                    1.0
                ],
                [
                    "Cc1cc(C(O)CNC(C)(C)P)ccc1O",
                    1.0
                ],
                [
                    "CNCC(O)c1ccc(O)c(CS)c1",
                    1.0
                ],
                [
                    "CCNCC(O)c1ccc(O)c(CS)c1",
                    1.0
                ],
                [
                    "CCNCC(O)c1ccc(O)c(CO)c1",
                    1.0
                ],
                [
                    "CCCNCC(O)c1ccc(O)c(CO)c1",
                    1.0
                ],
                [
                    "CC1(P)NC(C(O)c2ccc(O)c(CO)c2)=C1P",
                    1.0
                ],
                [
                    "CC1(NCC(O)c2ccc(O)c(CS)c2)PC1F",
                    1.0
                ],
                [
                    "CC1(NCC(O)c2ccc(O)c(CS)c2)PC1Br",
                    1.0
                ],
                [
                    "CC1(NCC(O)c2ccc(O)c(CS)c2)P=C1Br",
                    1.0
                ],
                [
                    "CC1(NCC(O)c2ccc(O)c(CS)c2)C=P1",
                    1.0
                ],
                [
                    "CC(P)NCC(O)c1ccc(O)c(CS)c1",
                    1.0
                ],
                [
                    "CC(P)(NCC(O)c1ccc(O)c(CS)c1)C1(O)NP1P",
                    1.0
                ],
                [
                    "CC(P)(NCC(O)c1ccc(O)c(CS)c1)C(S)Br",
                    1.0
                ],
                [
                    "CC(P)(NCC(O)c1ccc(O)c(CS)c1)C(O)PP",
                    1.0
                ],
                [
                    "CC(P)(NCC(O)c1ccc(O)c(CS)c1)C(O)PN",
                    1.0
                ],
                [
                    "CC(P)(NCC(O)c1ccc(O)c(CS)c1)C(O)P(N)P",
                    1.0
                ],
                [
                    "CC(P)(NCC(O)c1ccc(O)c(CS)c1)C(O)P",
                    1.0
                ],
                [
                    "CC(P)(NCC(O)c1ccc(O)c(CS)c1)C(O)OO",
                    1.0
                ],
                [
                    "CC(P)(NCC(O)c1ccc(O)c(CS)c1)C(O)(P)OO",
                    1.0
                ],
                [
                    "CC(P)(NCC(O)c1ccc(O)c(CS)c1)C(O)(P)Br",
                    1.0
                ],
                [
                    "CC(P)(NCC(O)c1ccc(O)c(CS)c1)C(O)(O)PN",
                    1.0
                ],
                [
                    "CC(P)(NCC(O)c1ccc(O)c(CS)c1)C(N)SF",
                    1.0
                ],
                [
                    "CC(P)(NCC(O)c1ccc(O)c(CS)c1)C(N)F",
                    1.0
                ],
                [
                    "CC(P)(NCC(O)c1ccc(O)c(CS)c1)C(F)Br",
                    1.0
                ],
                [
                    "CC(P)(CPNF)NCC(O)c1ccc(O)c(CS)c1",
                    1.0
                ],
                [
                    "CC(P)(CPN)NCC(O)c1ccc(O)c(CS)c1",
                    1.0
                ],
                [
                    "CC(P)(CP)NCC(O)c1ccc(O)c(CS)c1",
                    1.0
                ],
                [
                    "CC(P)(COO)NCC(O)c1ccc(O)c(CS)c1",
                    1.0
                ],
                [
                    "CC(P)(CO)NCC(O)c1ccc(O)c(CS)c1",
                    1.0
                ],
                [
                    "CC(P)(CBr)NCC(O)c1ccc(O)c(CS)c1",
                    1.0
                ],
                [
                    "CC(NCC(O)c1ccc(O)c(CS)c1)PP",
                    1.0
                ],
                [
                    "CC(NCC(O)c1ccc(O)c(CS)c1)C(P)Cl",
                    1.0
                ],
                [
                    "CC(NCC(O)c1ccc(O)c(CS)c1)C(O)(P)Br",
                    1.0
                ],
                [
                    "CC(NCC(O)c1ccc(O)c(CS)c1)(PBr)C(S)Br",
                    1.0
                ],
                [
                    "CC(NCC(O)c1ccc(O)c(CS)c1)(PBr)C(P)Br",
                    1.0
                ],
                [
                    "CC(CS)NCC(O)c1ccc(O)c(CO)c1",
                    1.0
                ],
                [
                    "CC(CF)NCC(O)c1ccc(O)c(CS)c1",
                    1.0
                ],
                [
                    "CC(CBr)NCC(O)c1ccc(O)c(CS)c1",
                    1.0
                ],
                [
                    "CC(C)NCC(O)c1ccc(O)c(CS)c1",
                    1.0
                ],
                [
                    "CC(C)NCC(O)c1ccc(O)c(CO)c1",
                    1.0
                ],
                [
                    "CC(C)(P)NCC(O)c1ccc(O)c(CS)c1Cl",
                    1.0
                ],
                [
                    "CC(C)(P)NCC(O)c1ccc(O)c(CS)c1",
                    1.0
                ],
                [
                    "CC(C)(P)NCC(O)c1ccc(O)c(CCl)c1",
                    1.0
                ],
                [
                    "CC(C)(P)NCC(O)(Cl)c1ccc(O)c(CS)c1",
                    1.0
                ],
                [
                    "CC(C)(C)NCC(C)(O)c1ccc(O)c(CO)c1",
                    1.0
                ],
                [
                    "CC(Br)NCC(O)c1ccc(O)c(CS)c1",
                    1.0
                ],
                [
                    "CC(=PN)C(C)(P)NCC(O)c1ccc(O)c(C)c1",
                    1.0
                ],
                [
                    "CC(=CS)NCC(O)c1ccc(O)c(CO)c1",
                    1.0
                ],
                [
                    "CC(=CO)NCC(O)c1ccc(O)c(CO)c1",
                    1.0
                ],
                [
                    "CC(=C=S)NCC(O)c1ccc(O)c(CO)c1",
                    1.0
                ],
                [
                    "C=C(C)NCC(O)c1ccc(O)c(CO)c1",
                    1.0
                ]
            ],
            "execution_time": 3.0323314666748047,
            "number_scoring_function_calls": 1000,
            "metadata": {
                "top_1": 1.0,
                "top_10": 1.0,
                "top_100": 1.0,
                "internal_similarity_max": 0.8571428571428571,
                "internal_similarity_mean": 0.48152993422581747,
                "internal_similarity_histogram_density": [
                    [
                        0.1,
                        0.018,
                        0.44399999999999984,
                        2.0300000000000002,
                        2.5620000000000007,
                        3.363999999999997,
                        1.1320000000000001,
                        0.3180000000000001,
                        0.03200000000000001,
                        0.0
                    ]
                ],
                "internal_similarity_histogram_bins": [
                    [
                        0.0,
                        0.1,
                        0.2,
                        0.30000000000000004,
                        0.4,
                        0.5,
                        0.6000000000000001,
                        0.7000000000000001,
                        0.8,
                        0.9,
                        1.0
                    ]
                ]
            }
        },
        {
            "benchmark_name": "Mestranol similarity",
            "score": 1.0,
            "optimized_molecules": [
                [
                    "COc1ccc2c(c1)CCC1C2CCC23C#CC2(O)CCC13",
                    1.0
                ],
                [
                    "COc1ccc2c(c1)CCC1C2CCC2(C)C1CCC21C#S1",
                    1.0
                ],
                [
                    "COc1ccc2c(c1)CCC1C2CCC2(C)C1CCC2(O)S",
                    1.0
                ],
                [
                    "COc1ccc2c(c1)CCC1C2CCC2(C)C1CCC2(O)P",
                    1.0
                ],
                [
                    "COc1ccc2c(c1)CCC1C2CCC2(C)C1CCC2(O)O",
                    1.0
                ],
                [
                    "COc1ccc2c(c1)CCC1C2CCC2(C)C1CCC2(O)F",
                    1.0
                ],
                [
                    "COc1ccc2c(c1)CCC1C2CCC2(C)C1CCC2(O)C#CO",
                    1.0
                ],
                [
                    "COc1ccc2c(c1)CCC1C2CCC2(C)C1CCC2(O)C#CN",
                    1.0
                ],
                [
                    "COc1ccc2c(c1)CCC1C2CCC2(C)C1CCC2(O)C#CBr",
                    1.0
                ],
                [
                    "COc1ccc2c(c1)CCC1C2CCC2(C)C1CCC2(O)Br",
                    1.0
                ],
                [
                    "COc1ccc2c(c1)CCC1C2CCC2(C)C1CCC2(C)O",
                    1.0
                ],
                [
                    "CC#CC1(O)CCC2C3CCc4cc(OC)ccc4C3CCC21C",
                    1.0
                ],
                [
                    "C#CC1CCC2C3CCc4cc(OC)ccc4C3CCC12C",
                    1.0
                ],
                [
                    "C#CC1(PCl)CCC2C3CCc4cc(OC)ccc4C3CCC21C",
                    1.0
                ],
                [
                    "C#CC1(OS)CCC2C3CCc4cc(OC)ccc4C3CCC21C",
                    1.0
                ],
                [
                    "C#CC1(OP)CCC2C3CCc4cc(OC)ccc4C3CCC21C",
                    1.0
                ],
                [
                    "C#CC1(ON)CCC2C3CCc4cc(OC)ccc4C3CCC21C",
                    1.0
                ],
                [
                    "C#CC1(OF)CCC2C3CCc4cc(OC)ccc4C3CCC21C",
                    1.0
                ],
                [
                    "C#CC1(OCl)CCC2C3CCc4cc(OC)ccc4C3CCC21C",
                    1.0
                ],
                [
                    "C#CC1(OBr)CCC2C3CCc4cc(OC)ccc4C3CCC21C",
                    1.0
                ],
                [
                    "C#CC1(O)CCC2C3CCc4cc(OF)ccc4C3CCC21C",
                    1.0
                ],
                [
                    "C#CC1(O)CCC2C3CCc4cc(OCSP)ccc4C3CCC21C",
                    1.0
                ],
                [
                    "C#CC1(O)CCC2C3CCc4cc(OCSCl)ccc4C3CCC21C",
                    1.0
                ],
                [
                    "C#CC1(O)CCC2C3CCc4cc(OCS)ccc4C3CCC21C",
                    1.0
                ],
                [
                    "C#CC1(O)CCC2C3CCc4cc(OCP)ccc4C3CCC21C",
                    1.0
                ],
                [
                    "C#CC1(O)CCC2C3CCc4cc(OCN)ccc4C3CCC21C",
                    1.0
                ],
                [
                    "C#CC1(O)CCC2C3CCc4cc(OCCP)ccc4C3CCC21C",
                    1.0
                ],
                [
                    "C#CC1(O)CCC2C3CCc4cc(OCCF)ccc4C3CCC21C",
                    1.0
                ],
                [
                    "C#CC1(O)CCC2C3CCc4cc(OCC)ccc4C3CCC21C",
                    1.0
                ],
                [
                    "C#CC1(O)CCC2C3CCc4cc(OCBr)ccc4C3CCC21C",
                    1.0
                ],
                [
                    "C#CC1(O)CCC2C3CCc4cc(OC)ccc4C3CCC21CP",
                    1.0
                ],
                [
                    "C#CC1(O)CCC2C3CCc4cc(OC)ccc4C3CCC21CO",
                    1.0
                ],
                [
                    "C#CC1(O)CCC2C3CCc4cc(OC)ccc4C3CCC21CN",
                    1.0
                ],
                [
                    "C#CC1(O)CCC2C3CCc4cc(OC)ccc4C3CCC21CCl",
                    1.0
                ],
                [
                    "C#CC1(O)CCC2C3CCc4cc(OC)ccc4C3CCC21CC",
                    1.0
                ],
                [
                    "C#CC1(O)CCC2C3CCc4cc(OC)ccc4C3CCC21C=P",
                    1.0
                ],
                [
                    "C#CC1(O)CCC2C3CCc4cc(OC)ccc4C3CCC21C(C)=P",
                    1.0
                ],
                [
                    "C#CC1(O)CCC2C3CCc4cc(OC)ccc4C3CCC21C",
                    1.0
                ],
                [
                    "C#CC1(O)CCC2C3CCc4cc(OC)ccc4C3CCC21",
                    1.0
                ],
                [
                    "C#CC1(O)CCC2C3CCc4cc(OC)ccc4C3CC3CC321",
                    1.0
                ],
                [
                    "C#CC1(O)CCC2C3CCc4cc(OC)ccc4C3CC(S)C21C",
                    1.0
                ],
                [
                    "C#CC1(O)CCC2C3CCc4cc(OC)ccc4C3CC(O)C21C",
                    1.0
                ],
                [
                    "C#CC1(O)CCC2C3CCc4cc(OC)ccc4C3CC(N)C21C",
                    1.0
                ],
                [
                    "C#CC1(O)CCC2C3CCc4cc(OC)ccc4C3CC(Br)C21C",
                    1.0
                ],
                [
                    "C#CC1(O)CCC2C3CCc4cc(OC)ccc4C3C(P)CC21C",
                    1.0
                ],
                [
                    "C#CC1(O)CCC2C3CCc4cc(OC)ccc4C3C(O)CC21C",
                    1.0
                ],
                [
                    "C#CC1(O)CCC2C3CCc4cc(OC)ccc4C3C(F)CC21C",
                    1.0
                ],
                [
                    "C#CC1(O)CCC2C3CCc4cc(OC)ccc4C3C(Cl)CC21C",
                    1.0
                ],
                [
                    "C#CC1(O)CCC2C3CCc4cc(OC)ccc4C3C(C)CC21C",
                    1.0
                ],
                [
                    "C#CC1(O)CCC2C3CCc4cc(OC)ccc4C3(P)CCC21C",
                    1.0
                ],
                [
                    "C#CC1(O)CCC2C3CCc4cc(OC)ccc4C3(N)CCC21C",
                    1.0
                ],
                [
                    "C#CC1(O)CCC2C3CCc4cc(OC)ccc4C3(F)CCC21C",
                    1.0
                ],
                [
                    "C#CC1(O)CCC2C3CCc4cc(OC)ccc4C3(Cl)CCC21C",
                    1.0
                ],
                [
                    "C#CC1(O)CCC2C3CCc4cc(OC)ccc4C3(Br)CCC21C",
                    1.0
                ],
                [
                    "C#CC1(O)CCC2C3CCc4cc(OC)cc(S)c4C3CCC21C",
                    1.0
                ],
                [
                    "C#CC1(O)CCC2C3CCc4cc(OC)cc(F)c4C3CCC21C",
                    1.0
                ],
                [
                    "C#CC1(O)CCC2C3CCc4cc(OC)c(P)cc4C3CCC21C",
                    1.0
                ],
                [
                    "C#CC1(O)CCC2C3CCc4cc(OC)c(F)cc4C3CCC21C",
                    1.0
                ],
                [
                    "C#CC1(O)CCC2C3CCc4cc(OC(S)NC)ccc4C3CCC21C",
                    1.0
                ],
                [
                    "C#CC1(O)CCC2C3CCc4cc(OC(F)P)ccc4C3CCC21C",
                    1.0
                ],
                [
                    "C#CC1(O)CCC2C3CCc4cc(OC(C)Br)ccc4C3CCC21C",
                    1.0
                ],
                [
                    "C#CC1(O)CCC2C3CCc4cc(O)ccc4C3CCC21C",
                    1.0
                ],
                [
                    "C#CC1(O)CCC2C3CCc4c(ccc(OC)c4S)C3CCC21C",
                    1.0
                ],
                [
                    "C#CC1(O)CCC2C3CCc4c(ccc(OC)c4P)C3CCC21C",
                    1.0
                ],
                [
                    "C#CC1(O)CCC2C3CCc4c(ccc(OC)c4O)C3CCC21C",
                    1.0
                ],
                [
                    "C#CC1(O)CCC2C3CCc4c(ccc(OC)c4C)C3CCC21C",
                    1.0
                ],
                [
                    "C#CC1(O)CCC2C3CCc4c(ccc(OC)c4Br)C3CCC21C",
                    1.0
                ],
                [
                    "C#CC1(O)CCC2C3CC4c5cc(OC)ccc5C43CCC21C",
                    1.0
                ],
                [
                    "C#CC1(O)CCC2C3CC(N)c4cc(OC)ccc4C3CCC21C",
                    1.0
                ],
                [
                    "C#CC1(O)CCC2C3CC(F)c4cc(OC)ccc4C3CCC21C",
                    1.0
                ],
                [
                    "C#CC1(O)CCC2C3CC(C)c4cc(OC)ccc4C3CCC21C",
                    1.0
                ],
                [
                    "C#CC1(O)CCC2C3C(P)Cc4cc(OC)ccc4C3CCC21C",
                    1.0
                ],
                [
                    "C#CC1(O)CCC2C3C(N)Cc4cc(OC)ccc4C3CCC21C",
                    1.0
                ],
                [
                    "C#CC1(O)CCC2C3C(C)Cc4cc(OC)ccc4C3CCC21C",
                    1.0
                ],
                [
                    "C#CC1(O)CCC2C34CCc5cc(OC)ccc5C3C4CC21C",
                    1.0
                ],
                [
                    "C#CC1(O)CCC2C3(P)CCc4cc(OC)ccc4C3CCC21C",
                    1.0
                ],
                [
                    "C#CC1(O)CCC2C3(O)CCc4cc(OC)ccc4C3CCC21C",
                    1.0
                ],
                [
                    "C#CC1(O)CCC2C3(N)CCc4cc(OC)ccc4C3CCC21C",
                    1.0
                ],
                [
                    "C#CC1(O)CCC2C3(F)CCc4cc(OC)ccc4C3CCC21C",
                    1.0
                ],
                [
                    "C#CC1(O)CCC2C3(Cl)CCc4cc(OC)ccc4C3CCC21C",
                    1.0
                ],
                [
                    "C#CC1(O)CCC2C3(C)CCc4cc(OC)ccc4C3CCC21C",
                    1.0
                ],
                [
                    "C#CC1(O)CCC2C(CC)C(c3ccc(OC)cc3O)CCC21C",
                    1.0
                ],
                [
                    "C#CC1(O)CCC23C4CCc5cc(OC)ccc5C4CC2C13C",
                    1.0
                ],
                [
                    "C#CC1(O)CCC23C4CCc5cc(OC)ccc5C4C2CC13C",
                    1.0
                ],
                [
                    "C#CC1(O)CCC2(O)C3CCc4cc(OC)ccc4C3CCC12C",
                    1.0
                ],
                [
                    "C#CC1(O)CCC2(N)C3CCc4cc(OC)ccc4C3CCC12C",
                    1.0
                ],
                [
                    "C#CC1(O)CCC2(Cl)C3CCc4cc(OC)ccc4C3CCC12C",
                    1.0
                ],
                [
                    "C#CC1(O)CCC2(C)C3CCc4cc(OC)ccc4C3CCC12C",
                    1.0
                ],
                [
                    "C#CC1(O)CC(P)C2C3CCc4cc(OC)ccc4C3CCC21C",
                    1.0
                ],
                [
                    "C#CC1(O)CC(N)C2C3CCc4cc(OC)ccc4C3CCC21C",
                    1.0
                ],
                [
                    "C#CC1(O)CC(Cl)C2C3CCc4cc(OC)ccc4C3CCC21C",
                    1.0
                ],
                [
                    "C#CC1(O)C2CC23C2CCc4cc(OC)ccc4C2CCC13C",
                    1.0
                ],
                [
                    "C#CC1(O)C(P)CC2C3CCc4cc(OC)ccc4C3CCC21C",
                    1.0
                ],
                [
                    "C#CC1(O)C(O)CC2C3CCc4cc(OC)ccc4C3CCC21C",
                    1.0
                ],
                [
                    "C#CC1(O)C(F)CC2C3CCc4cc(OC)ccc4C3CCC21C",
                    1.0
                ],
                [
                    "C#CC1(O)C(=N)CC2C3CCc4cc(OC)ccc4C3CCC21C",
                    1.0
                ],
                [
                    "C#CC1(CP)CCC2C3CCc4cc(OC)ccc4C3CCC21C",
                    1.0
                ],
                [
                    "C#CC1(C)CCC2C3CCc4cc(OC)ccc4C3CCC21C",
                    1.0
                ],
                [
                    "C#CC(O)(CF)C1(C)CCC2c3ccc(OC)cc3CCC2C1CO",
                    1.0
                ],
                [
                    "C#CC(C)(O)C1(C)CCC2c3ccc(OC)cc3CCC2C1CCl",
                    1.0
                ]
            ],
            "execution_time": 3.7709107398986816,
            "number_scoring_function_calls": 1000,
            "metadata": {
                "top_1": 1.0,
                "top_10": 1.0,
                "top_100": 1.0,
                "internal_similarity_max": 0.8571428571428571,
                "internal_similarity_mean": 0.5276582296430786,
                "internal_similarity_histogram_density": [
                    [
                        0.1,
                        0.0,
                        0.0,
                        0.3820000000000001,
                        3.2720000000000007,
                        4.6699999999999955,
                        1.0360000000000003,
                        0.4000000000000001,
                        0.14,
                        0.0
                    ]
                ],
                "internal_similarity_histogram_bins": [
                    [
                        0.0,
                        0.1,
                        0.2,
                        0.30000000000000004,
                        0.4,
                        0.5,
                        0.6000000000000001,
                        0.7000000000000001,
                        0.8,
                        0.9,
                        1.0
                    ]
                ]
            }
        },
        {
            "benchmark_name": "C11H24",
            "score": 1.0,
            "optimized_molecules": [
                [
                    "CCCCCCCCCCC",
                    1.0
                ],
                [
                    "CCCCCCCCC(C)C",
                    1.0
                ],
                [
                    "CCCCCCCC(C)CC",
                    1.0
                ],
                [
                    "CCCCCCCC(C)(C)C",
                    1.0
                ],
                [
                    "CCCCCCC(CC)CC",
                    1.0
                ],
                [
                    "CCCCCCC(C)CCC",
                    1.0
                ],
                [
                    "CCCCCCC(C)C(C)C",
                    1.0
                ],
                [
                    "CCCCCCC(C)(C)CC",
                    1.0
                ],
                [
                    "CCCCCC(CC)CCC",
                    1.0
                ],
                [
                    "CCCCCC(CC)C(C)C",
                    1.0
                ],
                [
                    "CCCCCC(C)CCCC",
                    1.0
                ],
                [
                    "CCCCCC(C)CC(C)C",
                    1.0
                ],
                [
                    "CCCCCC(C)C(C)CC",
                    1.0
                ],
                [
                    "CCCCCC(C)C(C)(C)C",
                    1.0
                ],
                [
                    "CCCCCC(C)(CC)CC",
                    1.0
                ],
                [
                    "CCCCCC(C)(C)CCC",
                    1.0
                ],
                [
                    "CCCCCC(C)(C)C(C)C",
                    1.0
                ],
                [
                    "CCCCC(CCC)CCC",
                    1.0
                ],
                [
                    "CCCCC(CCC)C(C)C",
                    1.0
                ],
                [
                    "CCCCC(CC)CCCC",
                    1.0
                ],
                [
                    "CCCCC(CC)CC(C)C",
                    1.0
                ],
                [
                    "CCCCC(CC)C(C)CC",
                    1.0
                ],
                [
                    "CCCCC(CC)C(C)(C)C",
                    1.0
                ],
                [
                    "CCCCC(CC)(CC)CC",
                    1.0
                ],
                [
                    "CCCCC(C)CCC(C)C",
                    1.0
                ],
                [
                    "CCCCC(C)CC(C)CC",
                    1.0
                ],
                [
                    "CCCCC(C)CC(C)(C)C",
                    1.0
                ],
                [
                    "CCCCC(C)C(CC)CC",
                    1.0
                ],
                [
                    "CCCCC(C)C(C)CCC",
                    1.0
                ],
                [
                    "CCCCC(C)C(C)C(C)C",
                    1.0
                ],
                [
                    "CCCCC(C)C(C)(C)CC",
                    1.0
                ],
                [
                    "CCCCC(C)(CC)CCC",
                    1.0
                ],
                [
                    "CCCCC(C)(CC)C(C)C",
                    1.0
                ],
                [
                    "CCCCC(C)(C)CCCC",
                    1.0
                ],
                [
                    "CCCCC(C)(C)CC(C)C",
                    1.0
                ],
                [
                    "CCCCC(C)(C)C(C)CC",
                    1.0
                ],
                [
                    "CCCCC(C)(C)C(C)(C)C",
                    1.0
                ],
                [
                    "CCCCC(C(C)C)C(C)C",
                    1.0
                ],
                [
                    "CCCC(CCC)CC(C)C",
                    1.0
                ],
                [
                    "CCCC(CCC)C(C)CC",
                    1.0
                ],
                [
                    "CCCC(CCC)C(C)(C)C",
                    1.0
                ],
                [
                    "CCCC(CC)CCC(C)C",
                    1.0
                ],
                [
                    "CCCC(CC)CC(C)CC",
                    1.0
                ],
                [
                    "CCCC(CC)CC(C)(C)C",
                    1.0
                ],
                [
                    "CCCC(CC)C(CC)CC",
                    1.0
                ],
                [
                    "CCCC(CC)C(C)C(C)C",
                    1.0
                ],
                [
                    "CCCC(CC)C(C)(C)CC",
                    1.0
                ],
                [
                    "CCCC(CC)(CC)CCC",
                    1.0
                ],
                [
                    "CCCC(CC)(CC)C(C)C",
                    1.0
                ],
                [
                    "CCCC(CC(C)C)C(C)C",
                    1.0
                ],
                [
                    "CCCC(C)CCCC(C)C",
                    1.0
                ],
                [
                    "CCCC(C)CCC(C)CC",
                    1.0
                ],
                [
                    "CCCC(C)CCC(C)(C)C",
                    1.0
                ],
                [
                    "CCCC(C)CC(CC)CC",
                    1.0
                ],
                [
                    "CCCC(C)CC(C)CCC",
                    1.0
                ],
                [
                    "CCCC(C)CC(C)C(C)C",
                    1.0
                ],
                [
                    "CCCC(C)CC(C)(C)CC",
                    1.0
                ],
                [
                    "CCCC(C)C(CC)CCC",
                    1.0
                ],
                [
                    "CCCC(C)C(CC)C(C)C",
                    1.0
                ],
                [
                    "CCCC(C)C(C)CC(C)C",
                    1.0
                ],
                [
                    "CCCC(C)C(C)C(C)CC",
                    1.0
                ],
                [
                    "CCCC(C)C(C)C(C)(C)C",
                    1.0
                ],
                [
                    "CCCC(C)C(C)(CC)CC",
                    1.0
                ],
                [
                    "CCCC(C)C(C)(C)CCC",
                    1.0
                ],
                [
                    "CCCC(C)C(C)(C)C(C)C",
                    1.0
                ],
                [
                    "CCCC(C)(CCC)CCC",
                    1.0
                ],
                [
                    "CCCC(C)(CCC)C(C)C",
                    1.0
                ],
                [
                    "CCCC(C)(CC)CC(C)C",
                    1.0
                ],
                [
                    "CCCC(C)(CC)C(C)CC",
                    1.0
                ],
                [
                    "CCCC(C)(CC)C(C)(C)C",
                    1.0
                ],
                [
                    "CCCC(C)(C)CCC(C)C",
                    1.0
                ],
                [
                    "CCCC(C)(C)CC(C)CC",
                    1.0
                ],
                [
                    "CCCC(C)(C)CC(C)(C)C",
                    1.0
                ],
                [
                    "CCCC(C)(C)C(CC)CC",
                    1.0
                ],
                [
                    "CCCC(C)(C)C(C)C(C)C",
                    1.0
                ],
                [
                    "CCCC(C)(C)C(C)(C)CC",
                    1.0
                ],
                [
                    "CCCC(C)(C(C)C)C(C)C",
                    1.0
                ],
                [
                    "CCCC(C(C)C)C(C)CC",
                    1.0
                ],
                [
                    "CCCC(C(C)C)C(C)(C)C",
                    1.0
                ],
                [
                    "CCC(CCC(C)C)C(C)C",
                    1.0
                ],
                [
                    "CCC(CC)CCCC(C)C",
                    1.0
                ],
                [
                    "CCC(CC)CCC(C)(C)C",
                    1.0
                ],
                [
                    "CCC(CC)CC(CC)CC",
                    1.0
                ],
                [
                    "CCC(CC)CC(C)C(C)C",
                    1.0
                ],
                [
                    "CCC(CC)CC(C)(C)CC",
                    1.0
                ],
                [
                    "CCC(CC)C(CC)C(C)C",
                    1.0
                ],
                [
                    "CCC(CC)C(C)CC(C)C",
                    1.0
                ],
                [
                    "CCC(CC)C(C)C(C)(C)C",
                    1.0
                ],
                [
                    "CCC(CC)C(C)(CC)CC",
                    1.0
                ],
                [
                    "CCC(CC)C(C)(C)C(C)C",
                    1.0
                ],
                [
                    "CCC(CC)(CC)CC(C)C",
                    1.0
                ],
                [
                    "CCC(CC)(CC)C(C)(C)C",
                    1.0
                ],
                [
                    "CCC(CC)(C(C)C)C(C)C",
                    1.0
                ],
                [
                    "CCC(CC(C)C)CC(C)C",
                    1.0
                ],
                [
                    "CCC(CC(C)C)C(C)(C)C",
                    1.0
                ],
                [
                    "CCC(CC(C)(C)C)C(C)C",
                    1.0
                ],
                [
                    "CCC(C)CCCCC(C)C",
                    1.0
                ],
                [
                    "CCC(C)CCCC(C)CC",
                    1.0
                ],
                [
                    "CCC(C)CCCC(C)(C)C",
                    1.0
                ],
                [
                    "CCC(C)CCC(CC)CC",
                    1.0
                ],
                [
                    "CCC(C)CCC(C)C(C)C",
                    1.0
                ],
                [
                    "CCC(C)CCC(C)(C)CC",
                    1.0
                ],
                [
                    "CCC(C)CC(CC)C(C)C",
                    1.0
                ],
                [
                    "CCC(C)CC(C)CC(C)C",
                    1.0
                ],
                [
                    "CCC(C)CC(C)C(C)CC",
                    1.0
                ],
                [
                    "CCC(C)CC(C)C(C)(C)C",
                    1.0
                ],
                [
                    "CCC(C)CC(C)(CC)CC",
                    1.0
                ],
                [
                    "CCC(C)CC(C)(C)C(C)C",
                    1.0
                ],
                [
                    "CCC(C)C(CC)CC(C)C",
                    1.0
                ],
                [
                    "CCC(C)C(CC)C(C)CC",
                    1.0
                ],
                [
                    "CCC(C)C(CC)C(C)(C)C",
                    1.0
                ],
                [
                    "CCC(C)C(CC)(CC)CC",
                    1.0
                ],
                [
                    "CCC(C)C(C)CCC(C)C",
                    1.0
                ],
                [
                    "CCC(C)C(C)CC(C)(C)C",
                    1.0
                ],
                [
                    "CCC(C)C(C)C(CC)CC",
                    1.0
                ],
                [
                    "CCC(C)C(C)C(C)C(C)C",
                    1.0
                ],
                [
                    "CCC(C)C(C)C(C)(C)CC",
                    1.0
                ],
                [
                    "CCC(C)C(C)(CC)C(C)C",
                    1.0
                ],
                [
                    "CCC(C)C(C)(C)CC(C)C",
                    1.0
                ],
                [
                    "CCC(C)C(C)(C)C(C)CC",
                    1.0
                ],
                [
                    "CCC(C)C(C)(C)C(C)(C)C",
                    1.0
                ],
                [
                    "CCC(C)C(C(C)C)C(C)C",
                    1.0
                ],
                [
                    "CCC(C)(CC)CCC(C)C",
                    1.0
                ],
                [
                    "CCC(C)(CC)CC(C)(C)C",
                    1.0
                ],
                [
                    "CCC(C)(CC)C(C)C(C)C",
                    1.0
                ],
                [
                    "CCC(C)(CC(C)C)C(C)C",
                    1.0
                ],
                [
                    "CCC(C)(C)CCCC(C)C",
                    1.0
                ],
                [
                    "CCC(C)(C)CCC(C)(C)C",
                    1.0
                ],
                [
                    "CCC(C)(C)CC(C)C(C)C",
                    1.0
                ],
                [
                    "CCC(C)(C)CC(C)(C)CC",
                    1.0
                ],
                [
                    "CCC(C)(C)C(C)CC(C)C",
                    1.0
                ],
                [
                    "CCC(C)(C)C(C)C(C)(C)C",
                    1.0
                ],
                [
                    "CCC(C)(C)C(C)(CC)CC",
                    1.0
                ],
                [
                    "CCC(C)(C)C(C)(C)C(C)C",
                    1.0
                ],
                [
                    "CCC(C)(C(C)C)C(C)(C)C",
                    1.0
                ],
                [
                    "CCC(C(C)C)C(C)C(C)C",
                    1.0
                ],
                [
                    "CCC(C(C)C)C(C)(C)CC",
                    1.0
                ],
                [
                    "CCC(C(C)(C)C)C(C)(C)C",
                    1.0
                ],
                [
                    "CC(CC(C)(C)C)C(C)(C)C",
                    1.0
                ],
                [
                    "CC(C)CCCCCC(C)C",
                    1.0
                ],
                [
                    "CC(C)CCCCC(C)(C)C",
                    1.0
                ],
                [
                    "CC(C)CCCC(C)C(C)C",
                    1.0
                ],
                [
                    "CC(C)CCC(C)CC(C)C",
                    1.0
                ],
                [
                    "CC(C)CCC(C)C(C)(C)C",
                    1.0
                ],
                [
                    "CC(C)CCC(C)(C)C(C)C",
                    1.0
                ],
                [
                    "CC(C)CC(C)CC(C)(C)C",
                    1.0
                ],
                [
                    "CC(C)CC(C)C(C)C(C)C",
                    1.0
                ],
                [
                    "CC(C)CC(C)(C)CC(C)C",
                    1.0
                ],
                [
                    "CC(C)CC(C)(C)C(C)(C)C",
                    1.0
                ],
                [
                    "CC(C)CC(C(C)C)C(C)C",
                    1.0
                ],
                [
                    "CC(C)C(C)CCC(C)(C)C",
                    1.0
                ],
                [
                    "CC(C)C(C)CC(C)C(C)C",
                    1.0
                ],
                [
                    "CC(C)C(C)C(C)C(C)(C)C",
                    1.0
                ],
                [
                    "CC(C)C(C)C(C)(C)C(C)C",
                    1.0
                ],
                [
                    "CC(C)C(C)(C)CC(C)(C)C",
                    1.0
                ],
                [
                    "CC(C)C(C)(C(C)C)C(C)C",
                    1.0
                ],
                [
                    "CC(C)C(C(C)C)C(C)(C)C",
                    1.0
                ],
                [
                    "CC(C)(C)CCCC(C)(C)C",
                    1.0
                ],
                [
                    "CC(C)(C)C(C)(C)C(C)(C)C",
                    1.0
                ]
            ],
            "execution_time": 4.909955739974976,
            "number_scoring_function_calls": 1000,
            "metadata": {
                "top_159": 1.0,
                "internal_similarity_max": 0.7777777777777778,
                "internal_similarity_mean": 0.24693232087435193,
                "internal_similarity_histogram_density": [
                    [
                        0.23772793797713698,
                        2.7910288358846564,
                        4.548870693406114,
                        1.7032554092005856,
                        0.5371622957952614,
                        0.15822158933586475,
                        0.01740437482694514,
                        0.006328863573434596,
                        0.0,
                        0.0
                    ]
                ],
                "internal_similarity_histogram_bins": [
                    [
                        0.0,
                        0.1,
                        0.2,
                        0.30000000000000004,
                        0.4,
                        0.5,
                        0.6000000000000001,
                        0.7000000000000001,
                        0.8,
                        0.9,
                        1.0
                    ]
                ]
            }
        },
        {
            "benchmark_name": "C9H10N2O2PF2Cl",
            "score": 1.0,
            "optimized_molecules": [
                [
                    "OPONC1(F)C(=CF)C=CC12CCC(Cl)=N2",
                    1.0
                ],
                [
                    "OPON1C(Cl)C1(F)C1C2=CC3NC3CC21F",
                    1.0
                ],
                [
                    "OP1ONCC=C(F)CC1C(=C=CF)N=CCl",
                    1.0
                ],
                [
                    "OP1ONC(Cl)NC23C=C4C(CF)C4(F)C2C13",
                    1.0
                ],
                [
                    "OP1ONC(Cl)C(F)C23NC4C=C2C3(F)CC41",
                    1.0
                ],
                [
                    "OP1ON2C(F)CC=C(Cl)C23NCC(F)C=C13",
                    1.0
                ],
                [
                    "OP1ON2C(Cl)C2(F)CC2=C3NC3C1CC2F",
                    1.0
                ],
                [
                    "OP1ON(CCl)C(F)C2C3=CC4NC(C41)C32F",
                    1.0
                ],
                [
                    "OP1CCC2(F)C(=C3CN3)C2C2(F)C(Cl)N2O1",
                    1.0
                ],
                [
                    "OP(OF)C1=CNC2C(=CF)CCC12N=CCl",
                    1.0
                ],
                [
                    "OP(O)CC1N=C(Cl)C2=CCC(=CF)C1(F)N2",
                    1.0
                ],
                [
                    "OP(O)C1=CNC2(F)C(=CF)CCC12N=CCl",
                    1.0
                ],
                [
                    "OP(O)C1=CCC2C=C(F)C1(N=CCl)NC2F",
                    1.0
                ],
                [
                    "OP(O)C1=CC(F)=C2C=CC1(NCCl)NC2F",
                    1.0
                ],
                [
                    "OP(CC12CCC3=C(F)CNC31C(Cl)=N2)OF",
                    1.0
                ],
                [
                    "OOPC1=CC(F)=C2C=CC1(NCCl)NC2F",
                    1.0
                ],
                [
                    "ONC1C=C2C3C4(F)NOPC1C(C4Cl)C23F",
                    1.0
                ],
                [
                    "ONC(Cl)C(F)C12CC3(P)NC3=C=C1C2(O)F",
                    1.0
                ],
                [
                    "OCCPON1C=C=C2C(F)=C2C(F)(CCl)N1",
                    1.0
                ],
                [
                    "OCCPON1C2=C=C3C(F)C3C(F)(CCl)N21",
                    1.0
                ],
                [
                    "OCC(PO)C1=C=C2C(F)=C2C(F)(CCl)NN1",
                    1.0
                ],
                [
                    "OC=C(PO)C(C=CC1=CNC1F)N=C(F)Cl",
                    1.0
                ],
                [
                    "OC1C=CC2(F)N=C=C(CC(O)(F)P)C(Cl)N12",
                    1.0
                ],
                [
                    "OC1C=C2C(=C(F)C=C1P)C(O)(F)NNC2Cl",
                    1.0
                ],
                [
                    "OC1C(C2=CC3C4C(F)(CCl)NN2C34F)P1O",
                    1.0
                ],
                [
                    "OC1C(C2=C=C3C(F)C3C(F)(CCl)NN2)P1O",
                    1.0
                ],
                [
                    "OC1(F)CC2=CC3=CPOCN(C2Cl)C3(F)N1",
                    1.0
                ],
                [
                    "OC(F)P=C(Cl)C1=C=NC(F)C=CCONC1",
                    1.0
                ],
                [
                    "OC(F)(P)CC(=C=NC(F)C1=CC12NO2)CCl",
                    1.0
                ],
                [
                    "Nc1op(O)c1C1(N=CCl)CCC(=CF)C1F",
                    1.0
                ],
                [
                    "NOP(O)C1CC2(Cl)C(=C1N)C1C(F)=C1C2F",
                    1.0
                ],
                [
                    "NOCC=CC(F)N=C=C1CC(O)(F)P=C1Cl",
                    1.0
                ],
                [
                    "NNC1=C=CC(=CF)C(F)=C(Cl)P(O)C1CO",
                    1.0
                ],
                [
                    "NNC1=C=C2C(F)C2C(F)C(Cl)P2OC(O)C12",
                    1.0
                ],
                [
                    "NNC1=C=C2C(F)=C2C(F)C(Cl)P(O)C1CO",
                    1.0
                ],
                [
                    "NN(C(=C=C1CC1F)C12CP1OO2)C(F)CCl",
                    1.0
                ],
                [
                    "NCN1OP(O)C2=CC(F)=C(CF)C=C(Cl)C21",
                    1.0
                ],
                [
                    "NCCC1=C2C(Cl)=NC2(F)C(P(O)O)=C1CF",
                    1.0
                ],
                [
                    "NCC=C(F)C=C(C(=C=CF)N=CCl)P(O)O",
                    1.0
                ],
                [
                    "NCC=C(Cl)C1(F)C2=CC3N(OPO)C3(F)C21",
                    1.0
                ],
                [
                    "NCC1C(Cl)=NC2OC(F)C1=C(F)C=C2PO",
                    1.0
                ],
                [
                    "NCC1=CC=C(P(O)O)C(N=CCl)C(F)=C1F",
                    1.0
                ],
                [
                    "NCC1=CC1=CC(N=C(F)Cl)C(=COF)PO",
                    1.0
                ],
                [
                    "NC1CPON2CC1=C1C(F)=C1C2(F)C(O)Cl",
                    1.0
                ],
                [
                    "NC1CP2ON3CC1=C1C(F)C1(O2)C3(F)CCl",
                    1.0
                ],
                [
                    "NC1CP(O)ON2CC1=C1C(F)=C1C2(F)CCl",
                    1.0
                ],
                [
                    "NC1CC=C2C(Cl)=NC2(F)C(=CCF)P(O)O1",
                    1.0
                ],
                [
                    "NC1CC=C(CCl)C2(F)N=C(F)C=C2P(O)O1",
                    1.0
                ],
                [
                    "NC1CC2C1=C1C(C3(F)C(Cl)N3OPO)C12F",
                    1.0
                ],
                [
                    "NC1CC2=CC(N=CCl)C(=C2CF)P(OF)O1",
                    1.0
                ],
                [
                    "NC1CC2=CC(F)(N=CCl)C(=C2CF)P(O)O1",
                    1.0
                ],
                [
                    "NC1CC2=C(Cl)C(F)(C3=C(F)C3)N2OP(O)C1",
                    1.0
                ],
                [
                    "NC1C=CC2C(F)CC13OP3ON1C(Cl)C21F",
                    1.0
                ],
                [
                    "NC1C=CC2(F)CC3(F)N4OP(O)C1(C2)C43Cl",
                    1.0
                ],
                [
                    "NC1C=C2C3C4(F)NOP(O)C1C(C4Cl)C23F",
                    1.0
                ],
                [
                    "NC1C=C2C3C2(F)CC1P(O)ON1C(Cl)C31F",
                    1.0
                ],
                [
                    "NC1C=C2C3C2(F)CC1P(O)OC1(Cl)NC31F",
                    1.0
                ],
                [
                    "NC1C=C2C3C1P(O)ON1C(Cl)C1(F)CC23F",
                    1.0
                ],
                [
                    "NC1C=C2C3C(F)=NOP(O)C1C(CCl)C23F",
                    1.0
                ],
                [
                    "NC1C2C=C=C3C(F)C31C(F)C(Cl)NOP2O",
                    1.0
                ],
                [
                    "NC1C2=C3C4(F)C(CCl)C1P(O)ONC(F)C234",
                    1.0
                ],
                [
                    "NC1C2=C3C(F)C3C3(F)N(CCl)OP(O)C13C2",
                    1.0
                ],
                [
                    "NC1C2=C3C(F)C3C3(F)C(Cl)N3OP(O)C1C2",
                    1.0
                ],
                [
                    "NC1C2=C3C(C4(F)NC4Cl)C3(F)CC1P(O)O2",
                    1.0
                ],
                [
                    "NC1C2=C(F)C=C(P(O)OF)C1(NCCl)C=C2",
                    1.0
                ],
                [
                    "NC1=CC2C3C2(F)CC1P(O)ON1C(Cl)C31F",
                    1.0
                ],
                [
                    "NC1=CC2C(F)C23C(F)C2(Cl)NOP(O)C1C23",
                    1.0
                ],
                [
                    "NC1=CC2C(F)=C2C2(F)NOP(O)C1CC2Cl",
                    1.0
                ],
                [
                    "NC1=CC2(F)CC23C(F)C2(Cl)NOP(O)C1C23",
                    1.0
                ],
                [
                    "NC1=C=CC2(F)C=C(F)C(Cl)N(CO2)OPC1",
                    1.0
                ],
                [
                    "NC1=C=C2C3C(F)C(Cl)N(COC23F)OPC1",
                    1.0
                ],
                [
                    "NC1=C=C2C(O)(F)C23CC1PONC(Cl)C3F",
                    1.0
                ],
                [
                    "NC1=C=C2C(F)OC13CC2C(F)C(Cl)NOP3",
                    1.0
                ],
                [
                    "NC1=C=C2C(F)C23CC1P(O)ONC(Cl)C3F",
                    1.0
                ],
                [
                    "NC1=C=C2C(C(F)C(Cl)N3CC1PO3)C2(O)F",
                    1.0
                ],
                [
                    "NC1=C2OPC1CC(Cl)C(F)(NO)C1=C(F)C21",
                    1.0
                ],
                [
                    "NC1=C2CC(F)C(C=C1)C1(F)C(Cl)N1OP2O",
                    1.0
                ],
                [
                    "NC12CC=C3C(C(F)C(Cl)=NOP1O)C3(F)C2",
                    1.0
                ],
                [
                    "NC12CC(F)C3C=CC1OP2ON=C(Cl)C3F",
                    1.0
                ],
                [
                    "NC12CC(=CCN=CCl)C(=CP(OF)O1)C2F",
                    1.0
                ],
                [
                    "NC12C=C3C4C(F)C(Cl)NOP(O)C1C2C34F",
                    1.0
                ],
                [
                    "NC12C(=CC1=C(F)C=CP(O)OF)C2NCCl",
                    1.0
                ],
                [
                    "NC1(F)CC2=CC(N=CCl)C(=C2CF)P(O)O1",
                    1.0
                ],
                [
                    "NC1(F)C=C(P(O)O)C(N=CCl)C=CC1=CF",
                    1.0
                ],
                [
                    "NC1(F)C2C=C=C3CC31C(F)C(Cl)NOP2O",
                    1.0
                ],
                [
                    "NC1(F)C2C(F)C2C1C12C(PO)=CON1C2Cl",
                    1.0
                ],
                [
                    "NC1(F)C2=CC1=C(F)C=C(POO)C2NCCl",
                    1.0
                ],
                [
                    "NC1(F)C2=CC1=C(F)C(=CP(O)O)N(CCl)C2",
                    1.0
                ],
                [
                    "NC1(F)C(PO)C=C=C2CC21C(F)C(Cl)=NO",
                    1.0
                ],
                [
                    "NC1(F)C(Cl)C2C3POC14C(=CC3NO)C24F",
                    1.0
                ],
                [
                    "NC1(F)C(C2(C(=CO)PO)NC2Cl)=C2C(F)C21",
                    1.0
                ],
                [
                    "NC1(F)C(=CF)CCC12N=C(Cl)OPC2=CO",
                    1.0
                ],
                [
                    "NC1(F)C(=CF)CCC1(N=CCl)c1cop1O",
                    1.0
                ],
                [
                    "NC1(Cl)CC2=C(F)C1=NC2(F)OCC1CPO1",
                    1.0
                ],
                [
                    "NC1(Cl)CC(F)=C2C1=C(C1CPO1)OC2(N)F",
                    1.0
                ],
                [
                    "NC1(Cl)C2=CCOP1C=CC(F)=C2C(F)NO",
                    1.0
                ],
                [
                    "NC(O)(F)C=C(F)C1=C2POC2C=CC1(N)Cl",
                    1.0
                ],
                [
                    "NC(O)(F)C1=C(F)C=CP2OCC=C1C2(N)Cl",
                    1.0
                ],
                [
                    "NC(F)C1=CC=C(P(O)O)C(N=CCl)C(F)=C1",
                    1.0
                ],
                [
                    "NC(F)C1=CC1=CC(N=C(F)Cl)C(=CO)PO",
                    1.0
                ],
                [
                    "NC(F)C1=C(F)C=C(PO)C(N=CCl)C=C1O",
                    1.0
                ],
                [
                    "NC(F)C1=C(F)C2=C(P(O)O)C(C=C1)N2CCl",
                    1.0
                ],
                [
                    "NC(F)C12C=C1C(Cl)=NCC(P(O)O)=CC2F",
                    1.0
                ],
                [
                    "NC(F)(CCl)C1=C(F)C1=C=CNOP=CCO",
                    1.0
                ],
                [
                    "NC(Cl)C1=CC2OPC2=CC(F)=C1C(N)(O)F",
                    1.0
                ],
                [
                    "NC(Cl)C1=C=C(O)C(P)=CC(F)=C1C(N)(O)F",
                    1.0
                ],
                [
                    "NC(=C=C1C(F)=C1C(F)CCl)C1(C(N)O)OP1",
                    1.0
                ],
                [
                    "NC(=C=C1C(C(F)=CCl)C1(O)F)C1CNOP1",
                    1.0
                ],
                [
                    "N=CN1CC(Cl)=CC(CF)=C(F)C=CP(O)O1",
                    1.0
                ],
                [
                    "N=CN1CC(Cl)=CC(=CF)C(F)C=CP(O)O1",
                    1.0
                ],
                [
                    "N=C1C=C2CC2(F)CC1P(O)ON1C(F)C1Cl",
                    1.0
                ],
                [
                    "N=C(Cl)C1=CCC(=CP(O)O)C(F)=C1C(N)F",
                    1.0
                ],
                [
                    "N=C(Cl)C(=CN)C1=C(F)C=C(PO)COC1F",
                    1.0
                ],
                [
                    "N#CN(O)C1C(PO)=CC(F)=C(CF)CC1Cl",
                    1.0
                ],
                [
                    "FOP1OCN=C2CC(=C1CN=CCl)C(F)C2",
                    1.0
                ],
                [
                    "FC=CC=CC1(N=CCl)C=COPONC1F",
                    1.0
                ],
                [
                    "FC1=CN2NC(=C=C1)C(COOP)C2(F)CCl",
                    1.0
                ],
                [
                    "FC1=CC1=C=C1CC(OOP)C(Cl)C(F)NN1",
                    1.0
                ],
                [
                    "FC1=CC1=C=C(NNC(F)CCl)C1COOP1",
                    1.0
                ],
                [
                    "FC1=C2C1=C=C(CCOOP)NN2C(F)CCl",
                    1.0
                ],
                [
                    "COP1CC2N=C(Cl)C(=CO1)NC2(F)C=CF",
                    1.0
                ],
                [
                    "CNC12NC(F)C(=C(F)C=C1P(O)O)C=C2Cl",
                    1.0
                ],
                [
                    "CNC1(F)OC2NC(Cl)CC1=C(F)c1o[pH]c12",
                    1.0
                ],
                [
                    "CNC(O)(F)C1=C(F)c2o[pH]c2CN=C(Cl)C1",
                    1.0
                ],
                [
                    "CNC(F)C1=C(F)C1=CC(N=CCl)C1OP1O",
                    1.0
                ],
                [
                    "CN=C(F)C1=C(F)C=C(P(O)O)CN=C(Cl)C1",
                    1.0
                ],
                [
                    "CN=C(Cl)c1cc(P(O)O)cc(F)c1C(N)F",
                    1.0
                ],
                [
                    "CN=C(Cl)C1OC(F)(NC)C1=C(F)c1c[pH]o1",
                    1.0
                ],
                [
                    "CN=C(Cl)C1COPC=C2C(F)=C1C2(F)NO",
                    1.0
                ],
                [
                    "CN1CC2=C(F)C2=CC(N=C(F)Cl)CP(O)O1",
                    1.0
                ],
                [
                    "CN1C(F)C2=C(F)C=C(P(O)O)C1(N)C(Cl)=C2",
                    1.0
                ],
                [
                    "CCC1NOPON2C(Cl)C2(F)C23C1=C2C3F",
                    1.0
                ],
                [
                    "CCC1(F)N2OP3OC34C(=NC4C)C(F)C21Cl",
                    1.0
                ],
                [
                    "CCC(=CF)C1(F)NC2=C(P(O)O)C1N=C2Cl",
                    1.0
                ],
                [
                    "CC=C(F)C=C1C2C(Cl)OP1ON2C(N)=CF",
                    1.0
                ],
                [
                    "CC1CC2N=C(C(F)C3(Cl)N(O)C13F)C21OP1",
                    1.0
                ],
                [
                    "CC1C=C1OPON1C(F)C=C(F)C1C(=N)Cl",
                    1.0
                ],
                [
                    "CC1C2C3N=C(Cl)C1(F)CN2C=C3P(O)OF",
                    1.0
                ],
                [
                    "CC1C2(F)C3=C(CN)P(O)ON4C(Cl)C4(F)C312",
                    1.0
                ],
                [
                    "CC1C(N)C2=C3C(F)C23C2(F)C(Cl)N2OP1O",
                    1.0
                ],
                [
                    "CC1C(N)=C=C2C(F)C2C2(F)C(Cl)N2OP1O",
                    1.0
                ],
                [
                    "CC1C(N)=C=C2C(F)=C2C(F)(CCl)NOP1O",
                    1.0
                ],
                [
                    "CC1C(F)C2=NC1(C)C21OP1ON1C(F)C1Cl",
                    1.0
                ],
                [
                    "CC1C(F)C2=NC(C)C23OP3ON2C(Cl)C12F",
                    1.0
                ],
                [
                    "CC1C(F)C(Cl)=NC23COP(OF)C2=CNC13",
                    1.0
                ],
                [
                    "CC1C(Cl)=NCC(P=O)=C(N)C(F)=C1C(O)F",
                    1.0
                ],
                [
                    "CC1C(C(F)=C(CC(=N)Cl)C(=N)F)=C1P(O)O",
                    1.0
                ],
                [
                    "CC1C(=C=C2C=C2F)NNC(F)(CCl)OP1O",
                    1.0
                ],
                [
                    "CC1=C(P(O)O)C2(N)NC(F)C(=C1F)C=C2Cl",
                    1.0
                ],
                [
                    "CC1=C(F)C=C2C(CCl)N(OP2O)C(N)=C1F",
                    1.0
                ],
                [
                    "CC1=C(F)C(Cl)=NC2(C)C(P(O)OF)=CNC12",
                    1.0
                ],
                [
                    "CC12OOP1C(Cl)C(N)(F)NC2=C=C1CC1F",
                    1.0
                ],
                [
                    "CC12C=C1OPONC(F)C=C(F)CC(Cl)=N2",
                    1.0
                ],
                [
                    "CC12C=C(C(F)=CC(F)NOPOC1)C(Cl)=N2",
                    1.0
                ],
                [
                    "CC12C(N)C(P(O)O)=C3C1(F)C32C1(F)NC1Cl",
                    1.0
                ],
                [
                    "CC12C(F)C(Cl)=NC3(CO)C(=CNC31)P2OF",
                    1.0
                ],
                [
                    "CC1(P(O)ONC(F)CCl)C=C1N=c1cc1F",
                    1.0
                ],
                [
                    "CC1(N=CCl)CP(O)OC(=C=N)C(=CF)C1F",
                    1.0
                ],
                [
                    "CC1(N=CCl)C#CCC(=CF)C1(F)NOPO",
                    1.0
                ],
                [
                    "CC1(N)CP(O)ON2C(Cl)C2(F)C23C(=C12)C3F",
                    1.0
                ],
                [
                    "CC1(F)C2=CC3CP(ON3)ON3C(Cl)C3(F)C21",
                    1.0
                ],
                [
                    "CC1(F)C2=C(CN=CCl)P(OF)OCN=CC21",
                    1.0
                ],
                [
                    "CC1(Cl)N2OP(O)CC(N)C3=C4C(F)C34C21F",
                    1.0
                ],
                [
                    "CC1(Cl)N2OP(O)C=C(N)C=C3C(F)C3C21F",
                    1.0
                ],
                [
                    "CC1(Cl)N2OP(O)C3C(N)C4=CC3(F)C4C21F",
                    1.0
                ],
                [
                    "CC1(C(=C=C2CC2F)N2NC2(F)CCl)OOP1",
                    1.0
                ],
                [
                    "CC(POO)C(=C=C1C=C1F)N1NC1(F)CCl",
                    1.0
                ],
                [
                    "CC(O)(PO)C1=C=C2CC2(F)N2N1C2(F)CCl",
                    1.0
                ],
                [
                    "CC(F)=C1C=C(C(C)N=CCl)OP2ONC12F",
                    1.0
                ],
                [
                    "CC(F)=C1C(C(Cl)=NCCP=O)=COC1(N)F",
                    1.0
                ],
                [
                    "CC(F)=C1C(C(=N)Cl)=C2NC(CP2O)OC1F",
                    1.0
                ],
                [
                    "CC(F)(CCl)NN1C2=C=C3CC3(F)P(OO)C21",
                    1.0
                ],
                [
                    "CC(F)(CCl)NN1C(=C=C2C=C2F)C1POO",
                    1.0
                ],
                [
                    "CC(Cl)=NCC1=CC(F)=C(C)C2(F)NOP2O1",
                    1.0
                ],
                [
                    "CC(Cl)=NC(C)C1=CC(F)=CC2(F)NOP2O1",
                    1.0
                ],
                [
                    "CC(=CF)C1N=C=C(P(O)OF)C1N=C(C)Cl",
                    1.0
                ],
                [
                    "C=CC1N=CC(C(F)=CC(F)NCl)=C1P(O)O",
                    1.0
                ],
                [
                    "C=CC1N=C(Cl)C(C(F)=CC(N)F)=C1P(O)O",
                    1.0
                ],
                [
                    "C=CC1=CC=C(P(OF)OF)CN=C(Cl)NC1",
                    1.0
                ],
                [
                    "C=CC1=C(F)C=C(P(O)O)C(NCCl)=NC1F",
                    1.0
                ],
                [
                    "C=CC1(O)C(C(O)(F)P)C2=C=NC(F)N1C2Cl",
                    1.0
                ],
                [
                    "C=CC1(N=CCl)C=CC(=CF)C1(F)NOPO",
                    1.0
                ],
                [
                    "C=CC1(N=CCl)C=CC(=C)C1(F)NOPOF",
                    1.0
                ],
                [
                    "C=CC1(N=CCl)C(P(OF)OF)=CC(=C)C1N",
                    1.0
                ],
                [
                    "C=CC1(C=CC=CF)N=C(Cl)C1(F)NOPO",
                    1.0
                ],
                [
                    "C=CC(F)C1=C2C1N1CC(F)C(Cl)N1OP2O",
                    1.0
                ],
                [
                    "C=CC(F)=C(C=CCl)C(F)=CN(C=N)OPO",
                    1.0
                ],
                [
                    "C=CC(Cl)=NCC1(F)C=C(F)C(=CPO)ON1",
                    1.0
                ],
                [
                    "C=CC(Cl)=NC1OC(N)(F)C=C(F)C=C1PO",
                    1.0
                ],
                [
                    "C=CC(Cl)=NC1C=CC(=CF)C1(F)NOPO",
                    1.0
                ],
                [
                    "C=CC(Cl)=NC1C(PO)=CC(F)=CC1(F)NO",
                    1.0
                ],
                [
                    "C=CC(=C)C1NC(Cl)=NC1C(=C)P(OF)OF",
                    1.0
                ],
                [
                    "C=C=C(N=CCl)C(=CC(F)=CC(N)F)P(O)O",
                    1.0
                ],
                [
                    "C=C1P(OF)OC2NC3C(C)C(F)C(Cl)=NC123",
                    1.0
                ],
                [
                    "C=C1P(O)OC1(C=C1C(F)=C1C(N)F)NCCl",
                    1.0
                ],
                [
                    "C=C1OP2ONC2(F)C=C(F)CC(Cl)=NC1C",
                    1.0
                ],
                [
                    "C=C1N=C2C(F)=C2C(F)(CCl)NOP(O)C1C",
                    1.0
                ],
                [
                    "C=C1N=C2C(F)=C2C(CCl)NOP(O)C1CF",
                    1.0
                ],
                [
                    "C=C1CNC2OP(OF)C(=C1CF)C2N=CCl",
                    1.0
                ],
                [
                    "C=C1CN2C(Cl)=NC(C(POF)=C1CF)C2O",
                    1.0
                ],
                [
                    "C=C1CN(C(O)F)C2(F)C=C3POC3N2C1Cl",
                    1.0
                ],
                [
                    "C=C1CC2(F)C(Cl)N2OP(O)C2=C(C2N)C1F",
                    1.0
                ],
                [
                    "C=C1CC(O)(F)NC2(F)C=C3POC3N2C1Cl",
                    1.0
                ],
                [
                    "C=C1C=NCOP(OF)C(CN=CCl)=C1CF",
                    1.0
                ],
                [
                    "C=C1C=CC(N=CCl)(C(=C)P(OF)OF)C1N",
                    1.0
                ],
                [
                    "C=C1C=C(N)OP(OF)C(CN=CCl)=C1CF",
                    1.0
                ],
                [
                    "C=C1C2C1(F)CC(=CN)P(O)ON1C(Cl)C21F",
                    1.0
                ],
                [
                    "C=C1C2C1(F)C=C1C(N)C2(F)N(CCl)OP1O",
                    1.0
                ],
                [
                    "C=C1C2C1(F)C=C(CN)P(O)ON1C(Cl)C21F",
                    1.0
                ],
                [
                    "C=C1C2C1(F)C(Cl)=C(CN)P(O)ON1CC21F",
                    1.0
                ],
                [
                    "C=C1C2C1(F)C(=N)C(C)P(O)ON1C(Cl)C21F",
                    1.0
                ],
                [
                    "C=C1C2C(O)(F)NC3(F)C=CPOCN3C12Cl",
                    1.0
                ],
                [
                    "C=C1C2=CC=C(CNC1Cl)POC2(F)NOF",
                    1.0
                ],
                [
                    "C=C1C2=C(F)C=C(CNC1Cl)POC2(F)NO",
                    1.0
                ],
                [
                    "C=C1C2=C(F)C=C(CNC1Cl)P(O)OC2(N)F",
                    1.0
                ],
                [
                    "C=C1C(N)C=C2C(F)=C2C(F)(CCl)NOP1O",
                    1.0
                ],
                [
                    "C=C1C(N)C(F)=C2C=C2C(F)(CCl)NOP1O",
                    1.0
                ],
                [
                    "C=C1C(F)C2=CP(O)ON3C(Cl)C3(F)C1C2N",
                    1.0
                ],
                [
                    "C=C1C(F)C2=C3C2NC1C(F)C(Cl)NOP3O",
                    1.0
                ],
                [
                    "C=C1C(Cl)=NCC(PO)=CC(F)=C1C(N)(O)F",
                    1.0
                ],
                [
                    "C=C1C(Cl)=NCC(PO)=CC(F)=C1C(F)NO",
                    1.0
                ],
                [
                    "C=C1C(Cl)=NCC(PO)=C(N)C(F)=C1C(O)F",
                    1.0
                ],
                [
                    "C=C1C(Cl)=NCC(P(O)O)=CC(F)=C1C(N)F",
                    1.0
                ],
                [
                    "C=C1C(Cl)=NCC(=C)P(O)OC(F)=C1C(N)F",
                    1.0
                ],
                [
                    "C=C1C(C(N)O)=C(F)C(F)=C2POC2NC1Cl",
                    1.0
                ],
                [
                    "C=C1C(C(N)(O)F)=C(F)C=C2POC2NC1Cl",
                    1.0
                ],
                [
                    "C=C(p1oo1)C1(C=C(C)CF)N=C(Cl)C1(N)F",
                    1.0
                ],
                [
                    "C=C(POO)C(N=CCl)C1=C2C(F)C2C1(N)F",
                    1.0
                ],
                [
                    "C=C(P(O)OF)C1(N=CCl)C=CC(=CF)C1N",
                    1.0
                ],
                [
                    "C=C(P(O)O)C1(N=CCl)C=CC(=CF)C1(N)F",
                    1.0
                ],
                [
                    "C=C(P(O)O)C1(C2=C3C(F)C3C2(N)F)NC1Cl",
                    1.0
                ],
                [
                    "C=C(OPO)C1C=C(C(F)=CC(N)F)C(Cl)=N1",
                    1.0
                ],
                [
                    "C=C(OPO)C12CC(C(F)=CC(F)N1)C(Cl)=N2",
                    1.0
                ],
                [
                    "C=C(OP)C1(C=CC=CF)N=C(Cl)C1(F)NO",
                    1.0
                ],
                [
                    "C=C(F)C1(N=CCl)C=CC(=C)C1(F)NOPO",
                    1.0
                ],
                [
                    "C=C(CCl)C1=C(F)C(=C2POC2N)NC1(O)F",
                    1.0
                ],
                [
                    "C=C(CC(O)F)C(Cl)N1C(N)(F)C=C2P3OC213",
                    1.0
                ],
                [
                    "C=C(C=NC)C1=C(F)C(=C(Cl)PO)C1(F)NO",
                    1.0
                ],
                [
                    "C=C(C1NC(Cl)C2(F)C3=C1C(N)(F)C32)P(O)O",
                    1.0
                ],
                [
                    "C=C(C(N=CCl)C1=C2C(F)C2C1(N)F)P(O)O",
                    1.0
                ],
                [
                    "C=C(C(N=CCl)C(F)C(C=C=N)=CF)P(O)O",
                    1.0
                ],
                [
                    "C=C(C(Cl)=NC)C1=C(F)C(=CPO)C1(F)NO",
                    1.0
                ],
                [
                    "C=C(C(Cl)=NC)C(=C(F)C=CPO)C1(F)NO1",
                    1.0
                ],
                [
                    "C=C(C(C=C1C=C1F)N=C(Cl)C(N)F)P(O)O",
                    1.0
                ],
                [
                    "C=C(C(C=C1C=C1C(N)F)N=C(F)Cl)P(O)O",
                    1.0
                ],
                [
                    "C=C(C(C=C1C(F)=C1CN)N=CCl)P(O)OF",
                    1.0
                ],
                [
                    "C=C(C(C=C1C(F)=C1CN)N=C(F)Cl)P(O)O",
                    1.0
                ],
                [
                    "C=C(C(C=C1C(F)=C1C(N)F)N=CCl)P(O)O",
                    1.0
                ],
                [
                    "C=C(C(=N)Cl)C1=C(F)C(N)=C(PO)C1(F)OC",
                    1.0
                ],
                [
                    "C=C(C(=N)Cl)C(=C(F)C=C(C)PO)C1(F)NO1",
                    1.0
                ]
            ],
            "execution_time": 14.122628688812256,
            "number_scoring_function_calls": 1000,
            "metadata": {
                "top_250": 1.0,
                "internal_similarity_max": 0.6666666666666666,
                "internal_similarity_mean": 0.12450677345961246,
                "internal_similarity_histogram_density": [
                    [
                        3.25568,
                        6.1104,
                        0.5347199999999998,
                        0.06912000000000001,
                        0.022400000000000003,
                        0.006719999999999993,
                        0.0009600000000000002,
                        0.0,
                        0.0,
                        0.0
                    ]
                ],
                "internal_similarity_histogram_bins": [
                    [
                        0.0,
                        0.1,
                        0.2,
                        0.30000000000000004,
                        0.4,
                        0.5,
                        0.6000000000000001,
                        0.7000000000000001,
                        0.8,
                        0.9,
                        1.0
                    ]
                ]
            }
        },
        {
            "benchmark_name": "Median molecules 1",
            "score": 0.45057307280728026,
            "optimized_molecules": [
                [
                    "CC1CCC2CC(=O)C(C)(CCC(C(C)C)C(O)C1)C2(C)C",
                    0.4745762711864407
                ],
                [
                    "CC(C)C1CCC2(C)C(=O)CC(CC1O)C2(C)C",
                    0.4738035414793428
                ],
                [
                    "CC(C)C1CCC2CC(=O)C(C)(CCC1O)C2(C)C",
                    0.46032847487588874
                ],
                [
                    "CC(C)C1CC(=O)C2(C)CCC(CC1O)C2(C)C",
                    0.458682472293863
                ],
                [
                    "CC1CCC(C(C)C)C(O)CCC2(C)C(=O)CC(C1)C2(C)C",
                    0.45
                ],
                [
                    "CC1CCC2CC(=O)C(C)(CC(C(C)C)C(O)C1)C2(C)C",
                    0.44801076831712416
                ],
                [
                    "CC1CC(O)C(C(C)C)CCC2CC(=O)C(C)(C1)C2(C)C",
                    0.44801076831712416
                ],
                [
                    "CC1CC(O)C(C(C)C)CCC2(C)C(=O)CC(C1)C2(C)C",
                    0.44801076831712416
                ],
                [
                    "CC(C)C1CCC2CCC(C)(C(=O)CC1O)C2(C)C",
                    0.4476660119995655
                ],
                [
                    "CC(C)C1CCC2CC(=O)C(C)(CC1O)C2(C)C",
                    0.4468887036332465
                ],
                [
                    "CC(C)C1CCC2(C)C(=O)CC(CCC1O)C2(C)C",
                    0.44585082870893744
                ],
                [
                    "CC(C)C1CC2CC(=O)C(C)(CCC1O)C2(C)C",
                    0.443613573862942
                ],
                [
                    "CC1CCC(O)C(C(C)C)CCC2(C)C(=O)CC(C1)C2(C)C",
                    0.4379535120175709
                ],
                [
                    "CC1CCC2CC(=O)C(C)(CCC(O)C(C(C)C)C1)C2(C)C",
                    0.4374487394792124
                ],
                [
                    "CC1CCC2(C)C(=O)CC(CC(O)C(C(C)C)C1)C2(C)C",
                    0.435285750066007
                ],
                [
                    "CC1CCC(C(C)C)C(O)CC2CC(=O)C(C)(C1)C2(C)C",
                    0.435285750066007
                ],
                [
                    "CC1CCC(C(C)C)C(O)CC2(C)C(=O)CC(C1)C2(C)C",
                    0.435285750066007
                ],
                [
                    "CC(C)C1CCCC2(C)C(=O)CC(CC1O)C2(C)C",
                    0.43513363202883826
                ],
                [
                    "CC1CCC2CC(=O)C(C)(CCC(C(C)S)C(O)C1)C2(C)C",
                    0.4251952027621871
                ],
                [
                    "CC1CCC2CC(=O)C(C)(CCC(C(C)P)C(O)C1)C2(C)C",
                    0.4251952027621871
                ],
                [
                    "CC1CCC2CC(=O)C(C)(CCC(C(C)O)C(O)C1)C2(C)C",
                    0.4251952027621871
                ],
                [
                    "CC1CCC2CC(=O)C(C)(CCC(C(C)N)C(O)C1)C2(C)C",
                    0.4251952027621871
                ],
                [
                    "CC1CCC2CC(=O)C(C)(CCC(C(C)F)C(O)C1)C2(C)C",
                    0.4251952027621871
                ],
                [
                    "CC1CCC2CC(=O)C(C)(CCC(C(C)Cl)C(O)C1)C2(C)C",
                    0.4251952027621871
                ],
                [
                    "CC1CCC2CC(=O)C(C)(CCC(C(C)Br)C(O)C1)C2(C)C",
                    0.4251952027621871
                ],
                [
                    "CC(C)C1CCC2CC(=O)C(C)(CCCC1O)C2(C)C",
                    0.4242640687119285
                ],
                [
                    "CC1CCC2CC(=O)C(C)(CC(O)C(C(C)C)C1)C2(C)C",
                    0.423728813559322
                ],
                [
                    "CC(C)C1CCCC2CC(=O)C(C)(CCC1O)C2(C)C",
                    0.4225001481984198
                ],
                [
                    "CC(C)C1CCC2(C)C(=O)CC(CCCC1O)C2(C)C",
                    0.4225001481984198
                ],
                [
                    "CC(C)C1CCC2CC(=O)C(C)(CCC(O)C1C)C2(C)C",
                    0.421211769587116
                ],
                [
                    "CC(C)C1CCC2(C)C(=O)CC(CC1O)C2(C)S",
                    0.42047525605008473
                ],
                [
                    "CC(C)C1CCC2(C)C(=O)CC(CC1O)C2(C)P",
                    0.42047525605008473
                ],
                [
                    "CC(C)C1CCC2(C)C(=O)CC(CC1O)C2(C)O",
                    0.42047525605008473
                ],
                [
                    "CC(C)C1CCC2(C)C(=O)CC(CC1O)C2(C)N",
                    0.42047525605008473
                ],
                [
                    "CC(C)C1CCC2(C)C(=O)CC(CC1O)C2(C)F",
                    0.42047525605008473
                ],
                [
                    "CC(C)C1CCC2(C)C(=O)CC(CC1O)C2(C)Cl",
                    0.42047525605008473
                ],
                [
                    "CC(C)C1CCC2(C)C(=O)CC(CC1O)C2(C)Br",
                    0.42047525605008473
                ],
                [
                    "CC(C)C1CC2(C)C(=O)CC(CCC1O)C2(C)C",
                    0.4184137043778615
                ],
                [
                    "CC(C)C1CCC2(C)C(=O)CC(CC(O)C1C)C2(C)C",
                    0.4183300132670378
                ],
                [
                    "CC(C)C1CC2CC(=O)C(C)(CCC(O)C1C)C2(C)C",
                    0.4183300132670378
                ],
                [
                    "CC1CCC2CC(=O)C(C)(CCC(O)C1)C2(C)C",
                    0.41753340038353265
                ],
                [
                    "CC(C)C1CCC2CC(=O)C(C)(CCC1C)C2(C)C",
                    0.4169606805807075
                ],
                [
                    "CC(C)C1CC2(C)C(=O)CC(CC1O)C2(C)C",
                    0.4166352189390347
                ],
                [
                    "CC1CCC2(C)C(=O)CC(C(O)C1)C2(C)C",
                    0.416442466109408
                ],
                [
                    "CC(S)C1CCC2(C)C(=O)CC(CC1O)C2(C)C",
                    0.4135291205802923
                ],
                [
                    "CC(S)C1CC(=O)C2(C)CCC(CC1O)C2(C)C",
                    0.4135291205802923
                ],
                [
                    "CC(P)C1CCC2(C)C(=O)CC(CC1O)C2(C)C",
                    0.4135291205802923
                ],
                [
                    "CC(P)C1CC(=O)C2(C)CCC(CC1O)C2(C)C",
                    0.4135291205802923
                ],
                [
                    "CC(O)C1CCC2(C)C(=O)CC(CC1O)C2(C)C",
                    0.4135291205802923
                ],
                [
                    "CC(O)C1CC(=O)C2(C)CCC(CC1O)C2(C)C",
                    0.4135291205802923
                ],
                [
                    "CC(N)C1CCC2(C)C(=O)CC(CC1O)C2(C)C",
                    0.4135291205802923
                ],
                [
                    "CC(N)C1CC(=O)C2(C)CCC(CC1O)C2(C)C",
                    0.4135291205802923
                ],
                [
                    "CC(F)C1CCC2(C)C(=O)CC(CC1O)C2(C)C",
                    0.4135291205802923
                ],
                [
                    "CC(F)C1CC(=O)C2(C)CCC(CC1O)C2(C)C",
                    0.4135291205802923
                ],
                [
                    "CC(Cl)C1CCC2(C)C(=O)CC(CC1O)C2(C)C",
                    0.4135291205802923
                ],
                [
                    "CC(Cl)C1CC(=O)C2(C)CCC(CC1O)C2(C)C",
                    0.4135291205802923
                ],
                [
                    "CC(C)C1CCC2(C)C(=O)CC(CC1C)C2(C)C",
                    0.4135291205802923
                ],
                [
                    "CC(C)C1CC2CC(=O)C(C)(CCC1C)C2(C)C",
                    0.4135291205802923
                ],
                [
                    "CC(C)C1CC(=O)C2(C)CCC(CC1C)C2(C)C",
                    0.4135291205802923
                ],
                [
                    "CC(Br)C1CCC2(C)C(=O)CC(CC1O)C2(C)C",
                    0.4135291205802923
                ],
                [
                    "CC(Br)C1CC(=O)C2(C)CCC(CC1O)C2(C)C",
                    0.4135291205802923
                ],
                [
                    "CC1CCC2CC(=O)C(C)(CCC(C(S)S)C(O)C1)C2(C)C",
                    0.41297802297171593
                ],
                [
                    "CC1CCC2CC(=O)C(C)(CCC(C(S)Cl)C(O)C1)C2(C)C",
                    0.41297802297171593
                ],
                [
                    "CC1CCC2CC(=O)C(C)(CCC(C(S)Br)C(O)C1)C2(C)C",
                    0.41297802297171593
                ],
                [
                    "CC1CCC2CC(=O)C(C)(CCC(C(P)S)C(O)C1)C2(C)C",
                    0.41297802297171593
                ],
                [
                    "CC1CCC2CC(=O)C(C)(CCC(C(P)P)C(O)C1)C2(C)C",
                    0.41297802297171593
                ],
                [
                    "CC1CCC2CC(=O)C(C)(CCC(C(P)Br)C(O)C1)C2(C)C",
                    0.41297802297171593
                ],
                [
                    "CC1CCC2CC(=O)C(C)(CCC(C(O)S)C(O)C1)C2(C)C",
                    0.41297802297171593
                ],
                [
                    "CC1CCC2CC(=O)C(C)(CCC(C(O)P)C(O)C1)C2(C)C",
                    0.41297802297171593
                ],
                [
                    "CC1CCC2CC(=O)C(C)(CCC(C(O)O)C(O)C1)C2(C)C",
                    0.41297802297171593
                ],
                [
                    "CC1CCC2CC(=O)C(C)(CCC(C(O)F)C(O)C1)C2(C)C",
                    0.41297802297171593
                ],
                [
                    "CC1CCC2CC(=O)C(C)(CCC(C(O)Cl)C(O)C1)C2(C)C",
                    0.41297802297171593
                ],
                [
                    "CC1CCC2CC(=O)C(C)(CCC(C(O)Br)C(O)C1)C2(C)C",
                    0.41297802297171593
                ],
                [
                    "CC1CCC2CC(=O)C(C)(CCC(C(N)S)C(O)C1)C2(C)C",
                    0.41297802297171593
                ],
                [
                    "CC1CCC2CC(=O)C(C)(CCC(C(N)P)C(O)C1)C2(C)C",
                    0.41297802297171593
                ],
                [
                    "CC1CCC2CC(=O)C(C)(CCC(C(N)O)C(O)C1)C2(C)C",
                    0.41297802297171593
                ],
                [
                    "CC1CCC2CC(=O)C(C)(CCC(C(N)N)C(O)C1)C2(C)C",
                    0.41297802297171593
                ],
                [
                    "CC1CCC2CC(=O)C(C)(CCC(C(N)F)C(O)C1)C2(C)C",
                    0.41297802297171593
                ],
                [
                    "CC1CCC2CC(=O)C(C)(CCC(C(N)Cl)C(O)C1)C2(C)C",
                    0.41297802297171593
                ],
                [
                    "CC1CCC2CC(=O)C(C)(CCC(C(N)Br)C(O)C1)C2(C)C",
                    0.41297802297171593
                ],
                [
                    "CC1CCC2CC(=O)C(C)(CCC(C(F)P)C(O)C1)C2(C)C",
                    0.41297802297171593
                ],
                [
                    "CC1CCC2CC(=O)C(C)(CCC(C(F)F)C(O)C1)C2(C)C",
                    0.41297802297171593
                ],
                [
                    "CC1CCC2CC(=O)C(C)(CCC(C(F)Cl)C(O)C1)C2(C)C",
                    0.41297802297171593
                ],
                [
                    "CC1CCC2CC(=O)C(C)(CCC(C(F)Br)C(O)C1)C2(C)C",
                    0.41297802297171593
                ],
                [
                    "CC1CCC2CC(=O)C(C)(CCC(C(Cl)Cl)C(O)C1)C2(C)C",
                    0.41297802297171593
                ],
                [
                    "CC1CCC2CC(=O)C(C)(CCC(C(Cl)Br)C(O)C1)C2(C)C",
                    0.41297802297171593
                ],
                [
                    "CC1CCC2CC(=O)C(C)(CCC(C(C)C)C(O)C1)C2(C)S",
                    0.41297802297171593
                ],
                [
                    "CC1CCC2CC(=O)C(C)(CCC(C(C)C)C(O)C1)C2(C)P",
                    0.41297802297171593
                ],
                [
                    "CC1CCC2CC(=O)C(C)(CCC(C(C)C)C(O)C1)C2(C)O",
                    0.41297802297171593
                ],
                [
                    "CC1CCC2CC(=O)C(C)(CCC(C(C)C)C(O)C1)C2(C)N",
                    0.41297802297171593
                ],
                [
                    "CC1CCC2CC(=O)C(C)(CCC(C(C)C)C(O)C1)C2(C)F",
                    0.41297802297171593
                ],
                [
                    "CC1CCC2CC(=O)C(C)(CCC(C(C)C)C(O)C1)C2(C)Cl",
                    0.41297802297171593
                ],
                [
                    "CC1CCC2CC(=O)C(C)(CCC(C(Br)Br)C(O)C1)C2(C)C",
                    0.41297802297171593
                ],
                [
                    "CC(C)C1CCC2(C)C(=O)CC(CCC(S)CC1O)C2(C)C",
                    0.41297802297171593
                ],
                [
                    "CC(C)C1CCC2(C)C(=O)CC(CCC(P)CC1O)C2(C)C",
                    0.41297802297171593
                ],
                [
                    "CC(C)C1CCC2(C)C(=O)CC(CCC(O)CC1O)C2(C)C",
                    0.41297802297171593
                ],
                [
                    "CC(C)C1CCC2(C)C(=O)CC(CCC(N)CC1O)C2(C)C",
                    0.41297802297171593
                ],
                [
                    "CC(C)C1CCC2(C)C(=O)CC(CCC(F)CC1O)C2(C)C",
                    0.41297802297171593
                ],
                [
                    "CC(C)C1CCC2(C)C(=O)CC(CCC(Cl)CC1O)C2(C)C",
                    0.41297802297171593
                ],
                [
                    "CC(C)C1CCC2(C)C(=O)CC(CCC(Br)CC1O)C2(C)C",
                    0.41297802297171593
                ]
            ],
            "execution_time": 230622.38701152802,
            "number_scoring_function_calls": 17016290,
            "metadata": {
                "top_1": 0.4745762711864407,
                "top_10": 0.45559777804197193,
                "top_100": 0.42154516919342805,
                "internal_similarity_max": 0.9024390243902439,
                "internal_similarity_mean": 0.5954836151577437,
                "internal_similarity_histogram_density": [
                    [
                        0.1,
                        0.0,
                        0.0,
                        0.022000000000000006,
                        1.0160000000000002,
                        4.479999999999996,
                        2.642000000000001,
                        1.4000000000000004,
                        0.3380000000000001,
                        0.0020000000000000005
                    ]
                ],
                "internal_similarity_histogram_bins": [
                    [
                        0.0,
                        0.1,
                        0.2,
                        0.30000000000000004,
                        0.4,
                        0.5,
                        0.6000000000000001,
                        0.7000000000000001,
                        0.8,
                        0.9,
                        1.0
                    ]
                ]
            }
        },
        {
            "benchmark_name": "Median molecules 2",
            "score": 0.41244501321669985,
            "optimized_molecules": [
                [
                    "CCCc1nn(C)c2c(=O)[nH]c(-c3cc(S(=O)(=O)N4CCN(C)C(c5ccc6c(c5)OCO6)C(=O)C4)ccc3OCC)nc12",
                    0.41719815242504243
                ],
                [
                    "CCCc1nn(C)c2c(=O)[nH]c(-c3cc(S(=O)(=O)N4CC5=C6C(C4)N5C6c4ccc5c(c4)OCO5)ccc3OCC)nc12",
                    0.41486901201111825
                ],
                [
                    "CCCc1nn(C)c2c(=O)[nH]c(-c3cc(S(=O)(=O)N4CCN(C)C(c5ccc6c(c5)OCO6)C(=S)C4)ccc3OCC)nc12",
                    0.41276854016057085
                ],
                [
                    "CCCc1nn(C)c2c(=O)[nH]c(-c3cc(S(=O)(=O)N4CCN(C)C(c5ccc6c(c5)OCO6)C(=P)C4)ccc3OCC)nc12",
                    0.41276854016057085
                ],
                [
                    "CCCc1nn(C)c2c(=O)[nH]c(-c3cc(S(=O)(=O)N4CCN(C)C(c5ccc6c(c5)OCO6)C(=N)C4)ccc3OCC)nc12",
                    0.41276854016057085
                ],
                [
                    "C=C1CN(S(=O)(=O)c2ccc(OCC)c(-c3nc4c(CCC)nn(C)c4c(=O)[nH]3)c2)CCN(C)C1c1ccc2c(c1)OCO2",
                    0.41276854016057085
                ],
                [
                    "CCCc1nn(C)c2c(=O)[nH]c(-c3cc(S(=O)(=O)N4CC(=S)C(c5ccc6c(c5)OCO6)N(C)C4)ccc3OCC)nc12",
                    0.41066625019892805
                ],
                [
                    "CCCc1nn(C)c2c(=O)[nH]c(-c3cc(S(=O)(=O)N4CC(=P)C(c5ccc6c(c5)OCO6)N(C)C4)ccc3OCC)nc12",
                    0.41066625019892805
                ],
                [
                    "CCCc1nn(C)c2c(=O)[nH]c(-c3cc(S(=O)(=O)N4CC(=N)C(c5ccc6c(c5)OCO6)N(C)C4)ccc3OCC)nc12",
                    0.41066625019892805
                ],
                [
                    "C=C1CN(S(=O)(=O)c2ccc(OCC)c(-c3nc4c(CCC)nn(C)c4c(=O)[nH]3)c2)CN(C)C1c1ccc2c(c1)OCO2",
                    0.41066625019892805
                ],
                [
                    "CCCc1nn(C)c2c(=O)[nH]c(-c3cc(S(=O)(=O)N4CCN5C=C(C4)C5c4ccc5c(c4)OCO5)ccc3OCC)nc12",
                    0.4106523292414583
                ],
                [
                    "CCCc1nn(C)c2c(=O)[nH]c(-c3cc(S(=O)(=O)N4CCN(S)C(c5ccc6c(c5)OCO6)C(=O)C4)ccc3OCC)nc12",
                    0.4106523292414583
                ],
                [
                    "CCCc1nn(C)c2c(=O)[nH]c(-c3cc(S(=O)(=O)N4CCN(P)C(c5ccc6c(c5)OCO6)C(=O)C4)ccc3OCC)nc12",
                    0.4106523292414583
                ],
                [
                    "CCCc1nn(C)c2c(=O)[nH]c(-c3cc(S(=O)(=O)N4CCN(O)C(c5ccc6c(c5)OCO6)C(=O)C4)ccc3OCC)nc12",
                    0.4106523292414583
                ],
                [
                    "CCCc1nn(C)c2c(=O)[nH]c(-c3cc(S(=O)(=O)N4CCN(N)C(c5ccc6c(c5)OCO6)C(=O)C4)ccc3OCC)nc12",
                    0.4106523292414583
                ],
                [
                    "CCCc1nn(C)c2c(=O)[nH]c(-c3cc(S(=O)(=O)N4CCN(F)C(c5ccc6c(c5)OCO6)C(=O)C4)ccc3OCC)nc12",
                    0.4106523292414583
                ],
                [
                    "CCCc1nn(C)c2c(=O)[nH]c(-c3cc(S(=O)(=O)N4CCN(Cl)C(c5ccc6c(c5)OCO6)C(=O)C4)ccc3OCC)nc12",
                    0.4106523292414583
                ],
                [
                    "CCCc1nn(C)c2c(=O)[nH]c(-c3cc(S(=O)(=O)N4CCN(Br)C(c5ccc6c(c5)OCO6)C(=O)C4)ccc3OCC)nc12",
                    0.4106523292414583
                ],
                [
                    "CCCc1nn(C)c2c(=O)[nH]c(-c3cc(S(=O)(=O)N4CC5=CN(C4)C5c4ccc5c(c4)OCO5)ccc3OCC)nc12",
                    0.41061105350216
                ],
                [
                    "CCCc1nn(C)c2c(=O)[nH]c(-c3cc(S(=O)(=O)N4CCC(=S)C(c5ccc6c(c5)OCO6)N(C)CC4)ccc3OCC)nc12",
                    0.4092499643923867
                ],
                [
                    "CCCc1nn(C)c2c(=O)[nH]c(-c3cc(S(=O)(=O)N4CCC(=N)C(c5ccc6c(c5)OCO6)N(C)CC4)ccc3OCC)nc12",
                    0.4092499643923867
                ],
                [
                    "C=C1CCN(S(=O)(=O)c2ccc(OCC)c(-c3nc4c(CCC)nn(C)c4c(=O)[nH]3)c2)CCN(C)C1c1ccc2c(c1)OCO2",
                    0.4092499643923867
                ],
                [
                    "CCCc1nn(C)c2c(=O)[nH]c(-c3cc(S(=O)(=O)N4CCC(c5ccc6c(c5)OCO6)N(C)CC4)ccc3OCC)nc12",
                    0.40873985992605305
                ],
                [
                    "CCCc1nn(C)c2c(=O)[nH]c(-c3cc(S(=O)(=O)N4CC(=O)C(c5ccc6c(c5)OCO6)N(N)C4)ccc3OCC)nc12",
                    0.4084010142509072
                ],
                [
                    "CCCc1nn(C)c2c(=O)[nH]c(-c3cc(S(=O)(=O)N4CC5=C6C(c7ccc8c(c7)OCO8)N6C5C4)ccc3OCC)nc12",
                    0.4082824006941489
                ],
                [
                    "CCCc1nn(C)c2c(=O)[nH]c(-c3cc(S(=O)(=O)N4CCN(C)C(c5ccc6c(c5)OCO6)C4)ccc3OCC)nc12",
                    0.4079238690083448
                ],
                [
                    "CCCc1nn(C)c2c(=O)[nH]c(-c3cc(S(=O)(=O)N4CCN(SC)C(c5ccc6c(c5)OCO6)C(=O)C4)ccc3OCC)nc12",
                    0.40741427878490355
                ],
                [
                    "CCCc1nn(C)c2c(=O)[nH]c(-c3cc(S(=O)(=O)N4CCN(PC)C(c5ccc6c(c5)OCO6)C(=O)C4)ccc3OCC)nc12",
                    0.40741427878490355
                ],
                [
                    "CCCc1nn(C)c2c(=O)[nH]c(-c3cc(S(=O)(=O)N4CCN(OC)C(c5ccc6c(c5)OCO6)C(=O)C4)ccc3OCC)nc12",
                    0.40741427878490355
                ],
                [
                    "CCCc1nn(C)c2c(=O)[nH]c(-c3cc(S(=O)(=O)N4CCN(NC)C(c5ccc6c(c5)OCO6)C(=O)C4)ccc3OCC)nc12",
                    0.40741427878490355
                ],
                [
                    "CCCc1nn(C)c2c(=O)[nH]c(-c3cc(S(=O)(=O)N4CCN(CC)C(c5ccc6c(c5)OCO6)C(=O)C4)ccc3OCC)nc12",
                    0.40741427878490355
                ],
                [
                    "C=C1C2CCN(S(=O)(=O)c3ccc(OCC)c(-c4nc5c(CCC)nn(C)c5c(=O)[nH]4)c3)CCN2C1c1ccc2c(c1)OCO2",
                    0.40739797667102695
                ],
                [
                    "CCCc1nn(C)c2c(=O)[nH]c(-c3cc(S(=O)(=O)N4CCC5=CN(CC4)C5c4ccc5c(c4)OCO5)ccc3OCC)nc12",
                    0.4073175815400313
                ],
                [
                    "CCCc1nn(C)c2c(=O)[nH]c(-c3cc(S(=O)(=O)N4CCN5C(C4)C(=N)C5c4ccc5c(c4)OCO5)ccc3OCC)nc12",
                    0.40634072150707123
                ],
                [
                    "C=C1C2CN(S(=O)(=O)c3ccc(OCC)c(-c4nc5c(CCC)nn(C)c5c(=O)[nH]4)c3)CCN2C1c1ccc2c(c1)OCO2",
                    0.40634072150707123
                ],
                [
                    "CCCc1nn(C)c2c(=O)[nH]c(-c3cc(S(=O)(=O)N4CC(C5=CN(C)C5c5ccc6c(c5)OCO6)C4)ccc3OCC)nc12",
                    0.40629600337850186
                ],
                [
                    "CCCc1nn(C)c2c(=O)[nH]c(-c3cc(S(=O)(=O)N4CCN5[SH]=C(C4)C5c4ccc5c(c4)OCO5)ccc3OCC)nc12",
                    0.40629221742536237
                ],
                [
                    "CCCc1nn(C)c2c(=O)[nH]c(-c3cc(S(=O)(=O)N4CCN5P=C(C4)C5c4ccc5c(c4)OCO5)ccc3OCC)nc12",
                    0.40629221742536237
                ],
                [
                    "CCCc1nn(C)c2c(=O)[nH]c(-c3cc(S(=O)(=O)N4CCN5N=C(C4)C5c4ccc5c(c4)OCO5)ccc3OCC)nc12",
                    0.40629221742536237
                ],
                [
                    "CCCc1nn(C)c2c(=O)[nH]c(-c3cc(S(=O)(=O)N4CCN(S)C(c5ccc6c(c5)OCO6)C(=S)C4)ccc3OCC)nc12",
                    0.40629221742536237
                ],
                [
                    "CCCc1nn(C)c2c(=O)[nH]c(-c3cc(S(=O)(=O)N4CCN(S)C(c5ccc6c(c5)OCO6)C(=N)C4)ccc3OCC)nc12",
                    0.40629221742536237
                ],
                [
                    "CCCc1nn(C)c2c(=O)[nH]c(-c3cc(S(=O)(=O)N4CCN(P)C(c5ccc6c(c5)OCO6)C(=S)C4)ccc3OCC)nc12",
                    0.40629221742536237
                ],
                [
                    "CCCc1nn(C)c2c(=O)[nH]c(-c3cc(S(=O)(=O)N4CCN(P)C(c5ccc6c(c5)OCO6)C(=P)C4)ccc3OCC)nc12",
                    0.40629221742536237
                ],
                [
                    "CCCc1nn(C)c2c(=O)[nH]c(-c3cc(S(=O)(=O)N4CCN(P)C(c5ccc6c(c5)OCO6)C(=N)C4)ccc3OCC)nc12",
                    0.40629221742536237
                ],
                [
                    "CCCc1nn(C)c2c(=O)[nH]c(-c3cc(S(=O)(=O)N4CCN(O)C(c5ccc6c(c5)OCO6)C(=S)C4)ccc3OCC)nc12",
                    0.40629221742536237
                ],
                [
                    "CCCc1nn(C)c2c(=O)[nH]c(-c3cc(S(=O)(=O)N4CCN(O)C(c5ccc6c(c5)OCO6)C(=P)C4)ccc3OCC)nc12",
                    0.40629221742536237
                ],
                [
                    "CCCc1nn(C)c2c(=O)[nH]c(-c3cc(S(=O)(=O)N4CCN(O)C(c5ccc6c(c5)OCO6)C(=N)C4)ccc3OCC)nc12",
                    0.40629221742536237
                ],
                [
                    "CCCc1nn(C)c2c(=O)[nH]c(-c3cc(S(=O)(=O)N4CCN(N)C(c5ccc6c(c5)OCO6)C(=S)C4)ccc3OCC)nc12",
                    0.40629221742536237
                ],
                [
                    "CCCc1nn(C)c2c(=O)[nH]c(-c3cc(S(=O)(=O)N4CCN(N)C(c5ccc6c(c5)OCO6)C(=P)C4)ccc3OCC)nc12",
                    0.40629221742536237
                ],
                [
                    "CCCc1nn(C)c2c(=O)[nH]c(-c3cc(S(=O)(=O)N4CCN(N)C(c5ccc6c(c5)OCO6)C(=N)C4)ccc3OCC)nc12",
                    0.40629221742536237
                ],
                [
                    "CCCc1nn(C)c2c(=O)[nH]c(-c3cc(S(=O)(=O)N4CCN(F)C(c5ccc6c(c5)OCO6)C(=S)C4)ccc3OCC)nc12",
                    0.40629221742536237
                ],
                [
                    "CCCc1nn(C)c2c(=O)[nH]c(-c3cc(S(=O)(=O)N4CCN(F)C(c5ccc6c(c5)OCO6)C(=P)C4)ccc3OCC)nc12",
                    0.40629221742536237
                ],
                [
                    "CCCc1nn(C)c2c(=O)[nH]c(-c3cc(S(=O)(=O)N4CCN(F)C(c5ccc6c(c5)OCO6)C(=N)C4)ccc3OCC)nc12",
                    0.40629221742536237
                ],
                [
                    "CCCc1nn(C)c2c(=O)[nH]c(-c3cc(S(=O)(=O)N4CCN(Cl)C(c5ccc6c(c5)OCO6)C(=S)C4)ccc3OCC)nc12",
                    0.40629221742536237
                ],
                [
                    "CCCc1nn(C)c2c(=O)[nH]c(-c3cc(S(=O)(=O)N4CCN(Cl)C(c5ccc6c(c5)OCO6)C(=P)C4)ccc3OCC)nc12",
                    0.40629221742536237
                ],
                [
                    "CCCc1nn(C)c2c(=O)[nH]c(-c3cc(S(=O)(=O)N4CCN(Cl)C(c5ccc6c(c5)OCO6)C(=N)C4)ccc3OCC)nc12",
                    0.40629221742536237
                ],
                [
                    "CCCc1nn(C)c2c(=O)[nH]c(-c3cc(S(=O)(=O)N4CCN(Br)C(c5ccc6c(c5)OCO6)C(=S)C4)ccc3OCC)nc12",
                    0.40629221742536237
                ],
                [
                    "CCCc1nn(C)c2c(=O)[nH]c(-c3cc(S(=O)(=O)N4CCN(Br)C(c5ccc6c(c5)OCO6)C(=N)C4)ccc3OCC)nc12",
                    0.40629221742536237
                ],
                [
                    "CCCc1nn(C)c2c(=O)[nH]c(-c3cc(S(=O)(=O)N4CC=C5C(c6ccc7c(c6)OCO7)N5CC4)ccc3OCC)nc12",
                    0.40629221742536237
                ],
                [
                    "C=C1CN(S(=O)(=O)c2ccc(OCC)c(-c3nc4c(CCC)nn(C)c4c(=O)[nH]3)c2)CCN(S)C1c1ccc2c(c1)OCO2",
                    0.40629221742536237
                ],
                [
                    "C=C1CN(S(=O)(=O)c2ccc(OCC)c(-c3nc4c(CCC)nn(C)c4c(=O)[nH]3)c2)CCN(P)C1c1ccc2c(c1)OCO2",
                    0.40629221742536237
                ],
                [
                    "C=C1CN(S(=O)(=O)c2ccc(OCC)c(-c3nc4c(CCC)nn(C)c4c(=O)[nH]3)c2)CCN(O)C1c1ccc2c(c1)OCO2",
                    0.40629221742536237
                ],
                [
                    "C=C1CN(S(=O)(=O)c2ccc(OCC)c(-c3nc4c(CCC)nn(C)c4c(=O)[nH]3)c2)CCN(N)C1c1ccc2c(c1)OCO2",
                    0.40629221742536237
                ],
                [
                    "C=C1CN(S(=O)(=O)c2ccc(OCC)c(-c3nc4c(CCC)nn(C)c4c(=O)[nH]3)c2)CCN(F)C1c1ccc2c(c1)OCO2",
                    0.40629221742536237
                ],
                [
                    "C=C1CN(S(=O)(=O)c2ccc(OCC)c(-c3nc4c(CCC)nn(C)c4c(=O)[nH]3)c2)CCN(Cl)C1c1ccc2c(c1)OCO2",
                    0.40629221742536237
                ],
                [
                    "C=C1CN(S(=O)(=O)c2ccc(OCC)c(-c3nc4c(CCC)nn(C)c4c(=O)[nH]3)c2)CCN(Br)C1c1ccc2c(c1)OCO2",
                    0.40629221742536237
                ],
                [
                    "CCCc1nn(C)c2c(=O)[nH]c(-c3cc(S(=O)(=O)N4CCN(C)C(c5ccc6c(c5)OCO6)C(=[SH]S)C4)ccc3OCC)nc12",
                    0.40627533800324617
                ],
                [
                    "CCCc1nn(C)c2c(=O)[nH]c(-c3cc(S(=O)(=O)N4CCN(C)C(c5ccc6c(c5)OCO6)C(=[SH]O)C4)ccc3OCC)nc12",
                    0.40627533800324617
                ],
                [
                    "CCCc1nn(C)c2c(=O)[nH]c(-c3cc(S(=O)(=O)N4CCN(C)C(c5ccc6c(c5)OCO6)C(=[SH]N)C4)ccc3OCC)nc12",
                    0.40627533800324617
                ],
                [
                    "CCCc1nn(C)c2c(=O)[nH]c(-c3cc(S(=O)(=O)N4CCN(C)C(c5ccc6c(c5)OCO6)C(=[SH]F)C4)ccc3OCC)nc12",
                    0.40627533800324617
                ],
                [
                    "CCCc1nn(C)c2c(=O)[nH]c(-c3cc(S(=O)(=O)N4CCN(C)C(c5ccc6c(c5)OCO6)C(=[SH]Cl)C4)ccc3OCC)nc12",
                    0.40627533800324617
                ],
                [
                    "CCCc1nn(C)c2c(=O)[nH]c(-c3cc(S(=O)(=O)N4CCN(C)C(c5ccc6c(c5)OCO6)C(=[SH]C)C4)ccc3OCC)nc12",
                    0.40627533800324617
                ],
                [
                    "CCCc1nn(C)c2c(=O)[nH]c(-c3cc(S(=O)(=O)N4CCN(C)C(c5ccc6c(c5)OCO6)C(=[SH]Br)C4)ccc3OCC)nc12",
                    0.40627533800324617
                ],
                [
                    "CCCc1nn(C)c2c(=O)[nH]c(-c3cc(S(=O)(=O)N4CCN(C)C(c5ccc6c(c5)OCO6)C(=[SH]#P)C4)ccc3OCC)nc12",
                    0.40627533800324617
                ],
                [
                    "CCCc1nn(C)c2c(=O)[nH]c(-c3cc(S(=O)(=O)N4CCN(C)C(c5ccc6c(c5)OCO6)C(=[SH]#N)C4)ccc3OCC)nc12",
                    0.40627533800324617
                ],
                [
                    "CCCc1nn(C)c2c(=O)[nH]c(-c3cc(S(=O)(=O)N4CCN(C)C(c5ccc6c(c5)OCO6)C(=S=S)C4)ccc3OCC)nc12",
                    0.40627533800324617
                ],
                [
                    "CCCc1nn(C)c2c(=O)[nH]c(-c3cc(S(=O)(=O)N4CCN(C)C(c5ccc6c(c5)OCO6)C(=S=P)C4)ccc3OCC)nc12",
                    0.40627533800324617
                ],
                [
                    "CCCc1nn(C)c2c(=O)[nH]c(-c3cc(S(=O)(=O)N4CCN(C)C(c5ccc6c(c5)OCO6)C(=S=O)C4)ccc3OCC)nc12",
                    0.40627533800324617
                ],
                [
                    "CCCc1nn(C)c2c(=O)[nH]c(-c3cc(S(=O)(=O)N4CCN(C)C(c5ccc6c(c5)OCO6)C(=S=N)C4)ccc3OCC)nc12",
                    0.40627533800324617
                ],
                [
                    "CCCc1nn(C)c2c(=O)[nH]c(-c3cc(S(=O)(=O)N4CCN(C)C(c5ccc6c(c5)OCO6)C(=PS)C4)ccc3OCC)nc12",
                    0.40627533800324617
                ],
                [
                    "CCCc1nn(C)c2c(=O)[nH]c(-c3cc(S(=O)(=O)N4CCN(C)C(c5ccc6c(c5)OCO6)C(=PP)C4)ccc3OCC)nc12",
                    0.40627533800324617
                ],
                [
                    "CCCc1nn(C)c2c(=O)[nH]c(-c3cc(S(=O)(=O)N4CCN(C)C(c5ccc6c(c5)OCO6)C(=PO)C4)ccc3OCC)nc12",
                    0.40627533800324617
                ],
                [
                    "CCCc1nn(C)c2c(=O)[nH]c(-c3cc(S(=O)(=O)N4CCN(C)C(c5ccc6c(c5)OCO6)C(=PN)C4)ccc3OCC)nc12",
                    0.40627533800324617
                ],
                [
                    "CCCc1nn(C)c2c(=O)[nH]c(-c3cc(S(=O)(=O)N4CCN(C)C(c5ccc6c(c5)OCO6)C(=PF)C4)ccc3OCC)nc12",
                    0.40627533800324617
                ],
                [
                    "CCCc1nn(C)c2c(=O)[nH]c(-c3cc(S(=O)(=O)N4CCN(C)C(c5ccc6c(c5)OCO6)C(=PCl)C4)ccc3OCC)nc12",
                    0.40627533800324617
                ],
                [
                    "CCCc1nn(C)c2c(=O)[nH]c(-c3cc(S(=O)(=O)N4CCN(C)C(c5ccc6c(c5)OCO6)C(=NO)C4)ccc3OCC)nc12",
                    0.40627533800324617
                ],
                [
                    "CCCc1nn(C)c2c(=O)[nH]c(-c3cc(S(=O)(=O)N4CCN(C)C(c5ccc6c(c5)OCO6)C(=NN)C4)ccc3OCC)nc12",
                    0.40627533800324617
                ],
                [
                    "CCCc1nn(C)c2c(=O)[nH]c(-c3cc(S(=O)(=O)N4CCN(C)C(c5ccc6c(c5)OCO6)C(=NCl)C4)ccc3OCC)nc12",
                    0.40627533800324617
                ],
                [
                    "CCCc1nn(C)c2c(=O)[nH]c(-c3cc(S(=O)(=O)N4CCN(C)C(c5ccc6c(c5)OCO6)C(=NC)C4)ccc3OCC)nc12",
                    0.40627533800324617
                ],
                [
                    "CCCc1nn(C)c2c(=O)[nH]c(-c3cc(S(=O)(=O)N4CCN(C)C(c5ccc6c(c5)OCO6)C(=NBr)C4)ccc3OCC)nc12",
                    0.40627533800324617
                ],
                [
                    "CCCc1nn(C)c2c(=O)[nH]c(-c3cc(S(=O)(=O)N4CCN(C)C(c5ccc6c(c5)OCO6)C(=CS)C4)ccc3OCC)nc12",
                    0.40627533800324617
                ],
                [
                    "CCCc1nn(C)c2c(=O)[nH]c(-c3cc(S(=O)(=O)N4CCN(C)C(c5ccc6c(c5)OCO6)C(=CO)C4)ccc3OCC)nc12",
                    0.40627533800324617
                ],
                [
                    "CCCc1nn(C)c2c(=O)[nH]c(-c3cc(S(=O)(=O)N4CCN(C)C(c5ccc6c(c5)OCO6)C(=CN)C4)ccc3OCC)nc12",
                    0.40627533800324617
                ],
                [
                    "CCCc1nn(C)c2c(=O)[nH]c(-c3cc(S(=O)(=O)N4CCN(C)C(c5ccc6c(c5)OCO6)C(=CCl)C4)ccc3OCC)nc12",
                    0.40627533800324617
                ],
                [
                    "CCCc1nn(C)c2c(=O)[nH]c(-c3cc(S(=O)(=O)N4CCN(C)C(c5ccc6c(c5)OCO6)C(=CBr)C4)ccc3OCC)nc12",
                    0.40627533800324617
                ],
                [
                    "CCCc1nn(C)c2c(=O)[nH]c(-c3cc(S(=O)(=O)N4CCN(C)C(c5ccc6c(c5)OCO6)C(=C=S)C4)ccc3OCC)nc12",
                    0.40627533800324617
                ],
                [
                    "CCCc1nn(C)c2c(=O)[nH]c(-c3cc(S(=O)(=O)N4CCN(C)C(c5ccc6c(c5)OCO6)C(=C=P)C4)ccc3OCC)nc12",
                    0.40627533800324617
                ],
                [
                    "CCCc1nn(C)c2c(=O)[nH]c(-c3cc(S(=O)(=O)N4CCN(C)C(c5ccc6c(c5)OCO6)C(=C=N)C4)ccc3OCC)nc12",
                    0.40627533800324617
                ],
                [
                    "CC=C1CN(S(=O)(=O)c2ccc(OCC)c(-c3nc4c(CCC)nn(C)c4c(=O)[nH]3)c2)CCN(C)C1c1ccc2c(c1)OCO2",
                    0.40627533800324617
                ],
                [
                    "C#[SH]=C1CN(S(=O)(=O)c2ccc(OCC)c(-c3nc4c(CCC)nn(C)c4c(=O)[nH]3)c2)CCN(C)C1c1ccc2c(c1)OCO2",
                    0.40627533800324617
                ]
            ],
            "execution_time": 1014365.9976248741,
            "number_scoring_function_calls": 21055012,
            "metadata": {
                "top_1": 0.41719815242504243,
                "top_10": 0.4125806325874157,
                "top_100": 0.40755625463764134,
                "internal_similarity_max": 0.9101123595505618,
                "internal_similarity_mean": 0.777051155571479,
                "internal_similarity_histogram_density": [
                    [
                        0.1,
                        0.0,
                        0.0,
                        0.0,
                        0.0,
                        0.0,
                        0.0,
                        7.4300000000000015,
                        2.4060000000000006,
                        0.06400000000000002
                    ]
                ],
                "internal_similarity_histogram_bins": [
                    [
                        0.0,
                        0.1,
                        0.2,
                        0.30000000000000004,
                        0.4,
                        0.5,
                        0.6000000000000001,
                        0.7000000000000001,
                        0.8,
                        0.9,
                        1.0
                    ]
                ]
            }
        },
        {
            "benchmark_name": "Osimertinib MPO",
            "score": 0.9615649177349344,
            "optimized_molecules": [
                [
                    "COc1ccccc1Nc1ncc2c3cc(cc-3n1)c(NC(=O)C1(N)NC1(N)N)c(N(C)CCN(C)C)ccn2C",
                    0.9627164396675644
                ],
                [
                    "COc1ccccc1Nc1ncc2c3cc(cc-3n1)c(NC(=O)C1(N)N(N)C1(N)O)c(N(C)CCN(C)C)ccn2C",
                    0.961809731336061
                ],
                [
                    "COc1ccccc1Nc1ncc2c3cc(cc-3n1)c(NC(=O)C1(N)N(N)C1(N)N)c(N(C)CCN(C)C)ccn2C",
                    0.961809731336061
                ],
                [
                    "COc1ccccc1Nc1ncc2c3cc(cc-3n1)c(NC(=O)C(N)(O)C(N)(N)O)c(N(C)CCN(C)C)ccn2C",
                    0.961809731336061
                ],
                [
                    "COc1ccccc1Nc1ncc2c3cc(cc-3n1)c(NC(=O)C(N)(O)C(N)(N)N)c(N(C)CCN(C)C)ccn2C",
                    0.961809731336061
                ],
                [
                    "COc1ccccc1Nc1ncc2c3cc(cc-3n1)c(NC(=O)C(N)(N)C(N)(O)O)c(N(C)CCN(C)C)ccn2C",
                    0.961809731336061
                ],
                [
                    "COc1ccccc1Nc1ncc2c3cc(cc-3n1)c(NC(=O)C(N)(N)C(N)(N)O)c(N(C)CCN(C)C)ccn2C",
                    0.961809731336061
                ],
                [
                    "COc1ccccc1Nc1ncc2c3cc(cc-3n1)c(NC(=O)C(N)(N)C(N)(N)N)c(N(C)CCN(C)C)ccn2C",
                    0.961809731336061
                ],
                [
                    "COc1ccccc1Nc1ncc2c3cc(cc-3n1)c(NC(=O)C(N)C(N)(N)N)c(N(C)CCN(C)C)ccn2C",
                    0.961599042711211
                ],
                [
                    "COc1ccccc1Nc1ncc2c3cc(cc-3n1)c(NC(=O)C(N)(N)C(N)N)c(N(C)CCN(C)C)ccn2C",
                    0.961599042711211
                ],
                [
                    "COc1ccccc1Nc1ncc2c3cc(cc-3n1)c(NC(=O)C1(O)NC1(N)N)c(N(C)CCN(C)C)ccn2C",
                    0.9613426617026349
                ],
                [
                    "COc1ccccc1Nc1ncc2c3cc(cc-3n1)c(NC(=O)C1(N)NC1(N)O)c(N(C)CCN(C)C)ccn2C",
                    0.9613426617026349
                ],
                [
                    "COc1ccccc1Nc1ncc2c3cc(cc-3n1)c(NC(=O)C(N)(O)N(N)N)c(N(C)CCN(C)C)ccn2C",
                    0.9609498951213552
                ],
                [
                    "COc1ccccc1Nc1ncc2c3cc(cc-3n1)c(NC(=O)C(N)(N)N(N)N)c(N(C)CCN(C)C)ccn2C",
                    0.9609498951213552
                ],
                [
                    "COc1ccccc1Nc1ncc2c3c(P)c(cc-3n1)c(NC(=O)C(O)(O)NN)c(N(C)CCN(C)C)ccn2C",
                    0.9609498951213552
                ],
                [
                    "COc1ccccc1Nc1ncc2c3c(P)c(cc-3n1)c(NC(=O)C(N)(O)NN)c(N(C)CCN(C)C)ccn2C",
                    0.9609498951213552
                ],
                [
                    "COc1ccccc1Nc1ncc2c3c(P)c(cc-3n1)c(NC(=O)C(N)(N)NN)c(N(C)CCN(C)C)ccn2C",
                    0.9609498951213552
                ],
                [
                    "COc1ccc2cc1Nc1nccc3ccc(c-2n1)n(C)ccc(N(C)CCN(C)C)c3NC(=O)C(N)(O)N(N)N",
                    0.9609498951213552
                ],
                [
                    "COc1ccccc1Nc1ncc2c3cc(cc-3n1)c(NC(=O)C(O)(O)N(N)N)c(N(C)CCN(C)C)ccn2C",
                    0.9609337320800508
                ],
                [
                    "CN(C)CCN(C)c1ccn(C)c2cnc(Nc3ccccc3OP)nc3cc(c(P)c2-3)c1NC(=O)C(N)(N)NN",
                    0.9609065332356977
                ],
                [
                    "COc1ccccc1Nc1ncc2c3c(PN)c(cc-3n1)c(NC(=O)C(N)(N)N)c(N(C)CCN(C)C)ccn2C",
                    0.960832973851751
                ],
                [
                    "COc1ccccc1Nc1ncc2c3c4c(cc-3n1)c(c(N(C)CCN(C)C)ccn2C)NC(=O)C(N)(O)C4(N)N",
                    0.9605879242379538
                ],
                [
                    "COc1ccccc1Nc1ncc2c3c(PO)c(cc-3n1)c(NC(=O)C(N)(N)N)c(N(C)CCN(C)C)ccn2C",
                    0.9604456440876219
                ],
                [
                    "COc1ccccc1Nc1ncc2c3c(PN)c(cc-3n1)c(NC(=O)C(N)(N)O)c(N(C)CCN(C)C)ccn2C",
                    0.9604456440876219
                ],
                [
                    "COc1ccccc1Nc1ncc2c3cc(cc-3n1)c(NC(=O)C(O)C(N)(N)N)c(N(C)CCN(C)C)ccn2C",
                    0.9600026532535272
                ],
                [
                    "COc1ccccc1Nc1ncc2c3cc(cc-3n1)c(NC(=O)C(N)C(N)(N)O)c(N(C)CCN(C)C)ccn2C",
                    0.9600026532535272
                ],
                [
                    "COc1ccccc1Nc1ncc2c3cc(cc-3n1)c(NC(=O)C(N)(O)C(N)N)c(N(C)CCN(C)C)ccn2C",
                    0.9600026532535272
                ],
                [
                    "COc1ccccc1Nc1ncc2c3cc(cc-3n1)c(NC(=O)C(N)(N)C(N)O)c(N(C)CCN(C)C)ccn2C",
                    0.9600026532535272
                ],
                [
                    "COc1ccccc1Nc1ncc2c3cc(cc-3n1)c(NC(=O)C1(O)NC(N)(O)N1)c(N(C)CCN(C)C)ccn2C",
                    0.9599689387248048
                ],
                [
                    "COc1ccccc1Nc1ncc2c3cc(cc-3n1)c(NC(=O)C1(O)NC(N)(N)N1)c(N(C)CCN(C)C)ccn2C",
                    0.9599689387248048
                ],
                [
                    "COc1ccccc1Nc1ncc2c3cc(cc-3n1)c(NC(=O)C1(NN)NC1(N)O)c(N(C)CCN(C)C)ccn2C",
                    0.9599689387248048
                ],
                [
                    "COc1ccccc1Nc1ncc2c3cc(cc-3n1)c(NC(=O)C1(NN)NC1(N)N)c(N(C)CCN(C)C)ccn2C",
                    0.9599689387248048
                ],
                [
                    "COc1ccccc1Nc1ncc2c3cc(cc-3n1)c(NC(=O)C1(N)NC(O)(O)N1)c(N(C)CCN(C)C)ccn2C",
                    0.9599689387248048
                ],
                [
                    "COc1ccccc1Nc1ncc2c3cc(cc-3n1)c(NC(=O)C1(N)NC(N)(O)N1)c(N(C)CCN(C)C)ccn2C",
                    0.9599689387248048
                ],
                [
                    "COc1ccccc1Nc1ncc2c3cc(cc-3n1)c(NC(=O)C1(C(N)O)NN1N)c(N(C)CCN(C)C)ccn2C",
                    0.9599689387248048
                ],
                [
                    "COc1ccccc1Nc1ncc2c3cc(cc-3n1)c(NC(=O)C1(C(N)(N)O)NN1)c(N(C)CCN(C)C)ccn2C",
                    0.9599689387248048
                ],
                [
                    "COc1ccccc1Nc1ncc2c3cc(cc-3n1)c(NC(=O)C(O)NC(N)(O)O)c(N(C)CCN(C)C)ccn2C",
                    0.9599689387248048
                ],
                [
                    "COc1ccccc1Nc1ncc2c3cc(cc-3n1)c(NC(=O)C(O)NC(N)(N)O)c(N(C)CCN(C)C)ccn2C",
                    0.9599689387248048
                ],
                [
                    "COc1ccccc1Nc1ncc2c3cc(cc-3n1)c(NC(=O)C(O)NC(N)(N)N)c(N(C)CCN(C)C)ccn2C",
                    0.9599689387248048
                ],
                [
                    "COc1ccccc1Nc1ncc2c3cc(cc-3n1)c(NC(=O)C(O)C1(N)NN1N)c(N(C)CCN(C)C)ccn2C",
                    0.9599689387248048
                ],
                [
                    "COc1ccccc1Nc1ncc2c3cc(cc-3n1)c(NC(=O)C(O)C(N)(N)NN)c(N(C)CCN(C)C)ccn2C",
                    0.9599689387248048
                ],
                [
                    "COc1ccccc1Nc1ncc2c3cc(cc-3n1)c(NC(=O)C(O)(O)NC(N)O)c(N(C)CCN(C)C)ccn2C",
                    0.9599689387248048
                ],
                [
                    "COc1ccccc1Nc1ncc2c3cc(cc-3n1)c(NC(=O)C(O)(NN)C(N)N)c(N(C)CCN(C)C)ccn2C",
                    0.9599689387248048
                ],
                [
                    "COc1ccccc1Nc1ncc2c3cc(cc-3n1)c(NC(=O)C(NN)C(N)(N)O)c(N(C)CCN(C)C)ccn2C",
                    0.9599689387248048
                ],
                [
                    "COc1ccccc1Nc1ncc2c3cc(cc-3n1)c(NC(=O)C(NN)C(N)(N)N)c(N(C)CCN(C)C)ccn2C",
                    0.9599689387248048
                ],
                [
                    "COc1ccccc1Nc1ncc2c3cc(cc-3n1)c(NC(=O)C(N)NC(N)(O)O)c(N(C)CCN(C)C)ccn2C",
                    0.9599689387248048
                ],
                [
                    "COc1ccccc1Nc1ncc2c3cc(cc-3n1)c(NC(=O)C(N)NC(N)(N)O)c(N(C)CCN(C)C)ccn2C",
                    0.9599689387248048
                ],
                [
                    "COc1ccccc1Nc1ncc2c3cc(cc-3n1)c(NC(=O)C(N)N1NC1(N)O)c(N(C)CCN(C)C)ccn2C",
                    0.9599689387248048
                ],
                [
                    "COc1ccccc1Nc1ncc2c3cc(cc-3n1)c(NC(=O)C(N)N(N)C(N)N)c(N(C)CCN(C)C)ccn2C",
                    0.9599689387248048
                ],
                [
                    "COc1ccccc1Nc1ncc2c3cc(cc-3n1)c(NC(=O)C(N)C1(O)NN1N)c(N(C)CCN(C)C)ccn2C",
                    0.9599689387248048
                ],
                [
                    "COc1ccccc1Nc1ncc2c3cc(cc-3n1)c(NC(=O)C(N)C1(N)NN1N)c(N(C)CCN(C)C)ccn2C",
                    0.9599689387248048
                ],
                [
                    "COc1ccccc1Nc1ncc2c3cc(cc-3n1)c(NC(=O)C(N)C(N)(O)NN)c(N(C)CCN(C)C)ccn2C",
                    0.9599689387248048
                ],
                [
                    "COc1ccccc1Nc1ncc2c3cc(cc-3n1)c(NC(=O)C(N)C(N)(N)NN)c(N(C)CCN(C)C)ccn2C",
                    0.9599689387248048
                ],
                [
                    "COc1ccccc1Nc1ncc2c3cc(cc-3n1)c(NC(=O)C(N)(O)NC(O)O)c(N(C)CCN(C)C)ccn2C",
                    0.9599689387248048
                ],
                [
                    "COc1ccccc1Nc1ncc2c3cc(cc-3n1)c(NC(=O)C(N)(O)NC(N)O)c(N(C)CCN(C)C)ccn2C",
                    0.9599689387248048
                ],
                [
                    "COc1ccccc1Nc1ncc2c3cc(cc-3n1)c(NC(=O)C(N)(O)NC(N)N)c(N(C)CCN(C)C)ccn2C",
                    0.9599689387248048
                ],
                [
                    "COc1ccccc1Nc1ncc2c3cc(cc-3n1)c(NC(=O)C(N)(O)N1NC1N)c(N(C)CCN(C)C)ccn2C",
                    0.9599689387248048
                ],
                [
                    "COc1ccccc1Nc1ncc2c3cc(cc-3n1)c(NC(=O)C(N)(O)C1(N)NN1)c(N(C)CCN(C)C)ccn2C",
                    0.9599689387248048
                ],
                [
                    "COc1ccccc1Nc1ncc2c3cc(cc-3n1)c(NC(=O)C(N)(O)C(N)NN)c(N(C)CCN(C)C)ccn2C",
                    0.9599689387248048
                ],
                [
                    "COc1ccccc1Nc1ncc2c3cc(cc-3n1)c(NC(=O)C(N)(NN)C(N)O)c(N(C)CCN(C)C)ccn2C",
                    0.9599689387248048
                ],
                [
                    "COc1ccccc1Nc1ncc2c3cc(cc-3n1)c(NC(=O)C(N)(NN)C(N)N)c(N(P)CCN(C)C)ccn2C",
                    0.9599689387248048
                ],
                [
                    "COc1ccccc1Nc1ncc2c3cc(cc-3n1)c(NC(=O)C(N)(NN)C(N)N)c(N(C)CCN(C)C)ccn2C",
                    0.9599689387248048
                ],
                [
                    "COc1ccccc1Nc1ncc2c3cc(cc-3n1)c(NC(=O)C(N)(N)NC(O)O)c(N(C)CCN(C)C)ccn2C",
                    0.9599689387248048
                ],
                [
                    "COc1ccccc1Nc1ncc2c3cc(cc-3n1)c(NC(=O)C(N)(N)NC(N)O)c(N(C)CCN(C)C)ccn2C",
                    0.9599689387248048
                ],
                [
                    "COc1ccccc1Nc1ncc2c3cc(cc-3n1)c(NC(=O)C(N)(N)N1NC1O)c(N(C)CCN(C)C)ccn2C",
                    0.9599689387248048
                ],
                [
                    "COc1ccccc1Nc1ncc2c3cc(cc-3n1)c(NC(=O)C(N)(N)C1(N)NN1)c(N(C)CCN(C)C)ccn2C",
                    0.9599689387248048
                ],
                [
                    "COc1ccccc1Nc1ncc2c3cc(cc-3n1)c(NC(=O)C(N)(N)C(O)NN)c(N(C)CCN(C)C)ccn2C",
                    0.9599689387248048
                ],
                [
                    "COc1ccccc1Nc1ncc2c3cc(cc-3n1)c(NC(=O)C(N)(N)C(N)NN)c(N(C)CCN(C)C)ccn2C",
                    0.9599689387248048
                ],
                [
                    "COc1ccccc1Nc1ncc2c3cc(cc-3n1)c(NC(=O)C1(N)N3N(N)C31N)c(N(C)CCN(C)C)ccn2C",
                    0.9599538865298551
                ],
                [
                    "COc1ccccc1Nc1ncc2c3cc(cc-3n1)c(NC(=O)C(N)N(N)C(N)O)c(N(C)CCN(C)C)ccn2C",
                    0.9599260758686767
                ],
                [
                    "COc1ccccc1Nc1ncc2c3cc(cc-3n1)c(NC(=O)C(N)C(O)N(N)N)c(N(C)CCN(C)C)ccn2C",
                    0.9599260758686767
                ],
                [
                    "COc1ccccc1Nc1ncc2c3cc(cc-3n1)c(NC(=O)C(C(N)O)N(N)N)c(N(C)CCN(C)C)ccn2C",
                    0.9599260758686767
                ],
                [
                    "COc1ccccc1Nc1ncc2c3cc(cc-3n1)c(NC(=O)CN(N)C(N)(N)O)c(N(C)CCN(C)C)ccn2C",
                    0.9599185116810018
                ],
                [
                    "COc1ccccc1Nc1ncc2c3cc(cc-3n1)c(NC(=O)C(N)(O)N(N)CN)c(N(C)CCN(C)C)ccn2C",
                    0.9599185116810018
                ],
                [
                    "COc1ccccc1Nc1ncc2c3cc(cc-3n1)c(NC(=O)C(N)(N)N(N)CO)c(N(C)CCN(C)C)ccn2C",
                    0.9599185116810018
                ],
                [
                    "COc1ccccc1Nc1ncc2c3cc(cc-3n1)c(NC(=O)C(O)N1NC1(N)O)c(N(C)CCN(C)C)ccn2C",
                    0.9598957330849888
                ],
                [
                    "COc1ccccc1Nc1ncc2c3cc(cc-3n1)c(NC(=O)C(O)(O)N1NC1N)c(N(C)CCN(C)C)ccn2C",
                    0.9598957330849888
                ],
                [
                    "COc1ccccc1Nc1ncc2c3cc(cc-3n1)c(NC(=O)C(N)N1NC1(O)O)c(N(C)CCN(C)C)ccn2C",
                    0.9598957330849888
                ],
                [
                    "COc1ccccc1Nc1ncc2c3cc(cc-3n1)c(NC(=O)C(N)(O)N1NC1O)c(N(C)CCN(C)C)ccn2C",
                    0.9598957330849888
                ],
                [
                    "COc1ccccc1Nc1ncc2c3c(PO)c(cc-3n1)c(NC(=O)C(N)(N)O)c(N(C)CCN(C)C)ccn2C",
                    0.9597875417959221
                ],
                [
                    "COc1ccccc1Nc1ncc2c3cc(cc-3n1)c(NC(=O)C1(N)N3N1C3(N)O)c(N(C)CCN(C)C)ccn2C",
                    0.9597281319255254
                ],
                [
                    "COc1ccccc1Nc1ncc2c3cc(cc-3n1)c(NC(=O)C1(O)NC1(N)O)c(N(C)CCN(C)C)ccn2C",
                    0.9596999401533384
                ],
                [
                    "COc1ccccc1Nc1ncc2c3cc(cc-3n1)c(NC(=O)C(O)N(N)C(N)O)c(N(C)CCN(C)C)ccn2C",
                    0.959638256394854
                ],
                [
                    "COc1ccccc1Nc1ncc2c3cc(cc-3n1)c(NC(=O)C(N)N(N)C(O)O)c(N(C)CCN(C)C)ccn2C",
                    0.959638256394854
                ],
                [
                    "COc1ccccc1Nc1ncc2c3cc(cc-3n1)c(NC(=O)C(N)(O)N(N)CO)c(N(C)CCN(C)C)ccn2C",
                    0.9596177971253242
                ],
                [
                    "COc1ccccc1Nc1ncc2c3cc(cc-3n1)c(NC(=O)C(O)(O)N1NC1O)c(N(C)CCN(C)C)ccn2C",
                    0.9595611717498641
                ],
                [
                    "COc1ccccc1Nc1ncc2c3cc(cc-3n1)c(NC(=O)C1(N)N3N1C3(O)O)c(N(C)CCN(C)C)ccn2C",
                    0.9592316586595826
                ],
                [
                    "COc1ccccc1Nc1ncc2c3cc(cc-3n1)c(NC(=O)C1(NN)OC1(N)N)c(N(C)CCN(C)C)ccn2C",
                    0.9591064295493622
                ],
                [
                    "COc1ccccc1Nc1ncc2c3cc(cc-3n1)c(NC(=O)C1(N)NC(N)(N)O1)c(N(C)CCN(C)C)ccn2C",
                    0.9591064295493622
                ],
                [
                    "COc1ccccc1Nc1ncc2c3cc(cc-3n1)c(NC(=O)C(O)(NN)NN)c(N(C)CCN(C)C)ccn2C",
                    0.9590965597935381
                ],
                [
                    "COc1ccccc1Nc1ncc2c3cc(cc-3n1)c(NC(=O)C(N)(O)NNN)c(N(C)CCN(C)C)ccn2C",
                    0.9590965597935381
                ],
                [
                    "COc1ccccc1Nc1ncc2c3cc(cc-3n1)c(NC(=O)C(N)(NN)NN)c(N(C)CCN(C)C)ccn2C",
                    0.9590965597935381
                ],
                [
                    "COc1ccccc1Nc1ncc2c3cc(cc-3n1)c(NC(=O)C(N)(N)NNN)c(N(C)CCN(C)C)ccn2C",
                    0.9590965597935381
                ],
                [
                    "COc1ccc2cc1Nc1nccc3ccc(c-2n1)n(C)ccc(N(C)CCN(C)C)c3NC(=O)C(N)(O)NNN",
                    0.9590965597935381
                ],
                [
                    "CN(C)CCN(C)c1ccn(C)c2cnc(Nc3ccccc3OP)nc3cc(cc2-3)c1NC(=O)C(N)(NN)NN",
                    0.959032033947669
                ],
                [
                    "COc1ccccc1Nc1ncc2c3c(P)c(cc-3n1)c(NC(=O)C1(N)NN1N)c(N(C)CCN(C)C)ccn2C",
                    0.9589032892054231
                ],
                [
                    "COc1ccccc1Nc1ncc2c3c(P)c(cc-3n1)c(NC(=O)C1(NN)NN1)c(N(C)CCN(C)C)ccn2C",
                    0.958807578391014
                ],
                [
                    "COc1ccccc1Nc1ncc2c3c(P)c(cc-3n1)c(NC(=O)C1(N)NNN1)c(N(C)CCN(C)C)ccn2C",
                    0.958807578391014
                ],
                [
                    "COc1ccccc1Nc1ncc2c3cc(cc-3n1)c(NC(=O)C(N)C(N)(N)ON)c(N(C)CCN(C)C)ccn2C",
                    0.9584487417086256
                ],
                [
                    "COc1ccccc1Nc1ncc2c3cc(cc-3n1)c(NC(=O)C(N)(ON)C(N)N)c(N(C)CCN(C)C)ccn2C",
                    0.9584487417086256
                ]
            ],
            "execution_time": 319342.5124261379,
            "number_scoring_function_calls": 7073221,
            "metadata": {
                "top_1": 0.9627164396675644,
                "top_10": 0.961858264444241,
                "top_100": 0.9601200490929975,
                "internal_similarity_max": 0.9390243902439024,
                "internal_similarity_mean": 0.6987517929400028,
                "internal_similarity_histogram_density": [
                    [
                        0.1,
                        0.0,
                        0.0,
                        0.16800000000000004,
                        0.3100000000000001,
                        1.271999999999999,
                        1.4120000000000004,
                        5.194000000000002,
                        1.4720000000000004,
                        0.07200000000000001
                    ]
                ],
                "internal_similarity_histogram_bins": [
                    [
                        0.0,
                        0.1,
                        0.2,
                        0.30000000000000004,
                        0.4,
                        0.5,
                        0.6000000000000001,
                        0.7000000000000001,
                        0.8,
                        0.9,
                        1.0
                    ]
                ]
            }
        },
        {
            "benchmark_name": "Fexofenadine MPO",
            "score": 0.9477327927503523,
            "optimized_molecules": [
                [
                    "C[SH](C)(O)(C(=O)O)c1c#cc(OCCCN2CCC(C(O)(c3c#cc#cc3)c3cc#ccn3)CC2)cc1",
                    0.9520875238867256
                ],
                [
                    "C[SH](C)(O)(C(=O)O)c1ccc(OCCCN2CCC(C(O)(c3c#cc#cc3)c3cc#ccn3)CC2)cc1",
                    0.9489004278036174
                ],
                [
                    "C[SH](C)(O)(C(=O)O)c1c#cc(OCCCN2CCC(C(O)(c3cc#ccc3)c3cc#ccn3)CC2)cc1",
                    0.9489004278036174
                ],
                [
                    "C[SH](C)(O)(C(=O)O)c1c#cc(OCCCN2CCC(C(O)(c3c#cccc3)c3cc#ccn3)CC2)cc1",
                    0.9489004278036174
                ],
                [
                    "C[SH](C)(O)(C(=O)O)c1c#cc(OCCCN2CCC(C(O)(c3c#cc#cc3)c3ccccn3)CC2)cc1",
                    0.9489004278036174
                ],
                [
                    "CS123(C)C(=O)C1(O)C2C=CC(OCCCN1CCC(C(O)(c2ccccc2)c2cc#ccn2)CC1)=CC=C3O",
                    0.945456697540805
                ],
                [
                    "CS123(C)C(=O)C1(O)C2C=CC(OCCCN1CCC(C(O)(c2cc#ccc2)c2ccccn2)CC1)=CC=C3O",
                    0.945456697540805
                ],
                [
                    "CS123(C)C(=O)C1(O)C2C=CC(OCCCN1CCC(C(O)(c2cc#ccc2)c2cc#ccn2)CC1)=CC=C3O",
                    0.945456697540805
                ],
                [
                    "CS123(C)C(=O)C1(O)C2C=CC(OCCCN1CCC(C(O)(c2c#cccc2)c2ccccn2)CC1)=CC=C3O",
                    0.945456697540805
                ],
                [
                    "CS123(C)C(=O)C1(O)C2C=CC(OCCCN1CCC(C(O)(c2c#cccc2)c2cc#ccn2)CC1)=CC=C3O",
                    0.945456697540805
                ],
                [
                    "CS123(C)C(=O)C1(O)C2C=CC(OCCCN1CCC(C(O)(c2c#cc#cc2)c2ccccn2)CC1)=CC=C3O",
                    0.945456697540805
                ],
                [
                    "CS123(C)C(=O)C1(O)C2C=CC(OCCCN1CCC(C(O)(c2c#cc#cc2)c2cc#ccn2)CC1)=CC=C3O",
                    0.945456697540805
                ],
                [
                    "CS123(C)C(=O)C1(O)C2C=CC(OCCCN1CCC(C(O)(c2ccccc2)c2ccccn2)CC1)=CC=C3O",
                    0.9452536336764211
                ],
                [
                    "CC1(O)C(=O)S2(C)(O)=C1C=CC(OCCCN1CCC(C(O)(c3ccccc3)c3cc#ccn3)CC1)=CC=C2",
                    0.9451889336477458
                ],
                [
                    "CC1(O)C(=O)S2(C)(O)=C1C=CC(OCCCN1CCC(C(O)(c3cc#ccc3)c3cc#ccn3)CC1)=CC=C2",
                    0.9451889336477458
                ],
                [
                    "CC1(O)C(=O)S2(C)(O)=C1C=CC(OCCCN1CCC(C(O)(c3c#cccc3)c3cc#ccn3)CC1)=CC=C2",
                    0.9451889336477458
                ],
                [
                    "CC1(O)C(=O)S2(C)(O)=C1C=CC(OCCCN1CCC(C(O)(c3c#cc#cc3)c3cc#ccn3)CC1)=CC=C2",
                    0.9451889336477458
                ],
                [
                    "CS(C)(=CO)(C(=O)O)c1c#cc(OCCCN2CCC(C(O)(c3c#cc#cc3)c3cc#ccn3)CC2)cc1",
                    0.9450259325637513
                ],
                [
                    "CS1(C)(O)(c2ccc(OCCCN3CCC(C(O)(c4ccccc4)c4cc#ccn4)CC3)cc2)C(=O)C1O",
                    0.944451797590986
                ],
                [
                    "CS1(C)(O)(c2ccc(OCCCN3CCC(C(O)(c4cc#ccc4)c4ccccn4)CC3)cc2)C(=O)C1O",
                    0.944451797590986
                ],
                [
                    "CS1(C)(O)(c2ccc(OCCCN3CCC(C(O)(c4cc#ccc4)c4cc#ccn4)CC3)cc2)C(=O)C1O",
                    0.944451797590986
                ],
                [
                    "CS1(C)(O)(c2ccc(OCCCN3CCC(C(O)(c4c#cccc4)c4ccccn4)CC3)cc2)C(=O)C1O",
                    0.944451797590986
                ],
                [
                    "CS1(C)(O)(c2ccc(OCCCN3CCC(C(O)(c4c#cccc4)c4cc#ccn4)CC3)cc2)C(=O)C1O",
                    0.944451797590986
                ],
                [
                    "CS1(C)(O)(c2ccc(OCCCN3CCC(C(O)(c4c#cc#cc4)c4ccccn4)CC3)cc2)C(=O)C1O",
                    0.944451797590986
                ],
                [
                    "CS1(C)(O)(c2ccc(OCCCN3CCC(C(O)(c4c#cc#cc4)c4cc#ccn4)CC3)cc2)C(=O)C1O",
                    0.944451797590986
                ],
                [
                    "CS1(C)(O)(c2c#cc(OCCCN3CCC(C(O)(c4ccccc4)c4ccccn4)CC3)cc2)C(=O)C1O",
                    0.944451797590986
                ],
                [
                    "CS1(C)(O)(c2c#cc(OCCCN3CCC(C(O)(c4ccccc4)c4cc#ccn4)CC3)cc2)C(=O)C1O",
                    0.944451797590986
                ],
                [
                    "CS1(C)(O)(c2c#cc(OCCCN3CCC(C(O)(c4cc#ccc4)c4ccccn4)CC3)cc2)C(=O)C1O",
                    0.944451797590986
                ],
                [
                    "CS1(C)(O)(c2c#cc(OCCCN3CCC(C(O)(c4cc#ccc4)c4cc#ccn4)CC3)cc2)C(=O)C1O",
                    0.944451797590986
                ],
                [
                    "CS1(C)(O)(c2c#cc(OCCCN3CCC(C(O)(c4c#cccc4)c4ccccn4)CC3)cc2)C(=O)C1O",
                    0.944451797590986
                ],
                [
                    "CS1(C)(O)(c2c#cc(OCCCN3CCC(C(O)(c4c#cccc4)c4cc#ccn4)CC3)cc2)C(=O)C1O",
                    0.944451797590986
                ],
                [
                    "CS1(C)(O)(c2c#cc(OCCCN3CCC(C(O)(c4c#cc#cc4)c4ccccn4)CC3)cc2)C(=O)C1O",
                    0.944451797590986
                ],
                [
                    "CS1(C)(O)(c2c#cc(OCCCN3CCC(C(O)(c4c#cc#cc4)c4cc#ccn4)CC3)cc2)C(=O)C1O",
                    0.944451797590986
                ],
                [
                    "CS(C)(O)(O)(C(=O)O)c1c#cc(OCCCN2CCC(C(O)(c3c#cc#cc3)c3cc#ccn3)CC2)cc1",
                    0.9443972249020816
                ],
                [
                    "CS(C)(C=O)(=C(O)O)c1ccc(OCCCN2CCC(C(O)(c3c#cc#cc3)c3cc#ccn3)CC2)cc1",
                    0.9436001724243764
                ],
                [
                    "CS(C)(C=O)(=C(O)O)c1c#cc(OCCCN2CCC(C(O)(c3cc#ccc3)c3cc#ccn3)CC2)cc1",
                    0.9436001724243764
                ],
                [
                    "CS(C)(C=O)(=C(O)O)c1c#cc(OCCCN2CCC(C(O)(c3c#cccc3)c3cc#ccn3)CC2)cc1",
                    0.9436001724243764
                ],
                [
                    "CS(C)(C=O)(=C(O)O)c1c#cc(OCCCN2CCC(C(O)(c3c#cc#cc3)c3ccccn3)CC2)cc1",
                    0.9436001724243764
                ],
                [
                    "CS(C)(C=O)(=C(O)O)c1c#cc(OCCCN2CCC(C(O)(c3c#cc#cc3)c3cc#ccn3)CC2)cc1",
                    0.9436001724243764
                ],
                [
                    "CS(C)(C=O)(=C(O)O)c1ccc(OCCCN2CCC(C(O)(c3cc#ccc3)c3cc#ccn3)CC2)cc1",
                    0.9431789336501406
                ],
                [
                    "CS(C)(C=O)(=C(O)O)c1c#cc(OCCCN2CCC(C(O)(c3ccccc3)c3cc#ccn3)CC2)cc1",
                    0.9431789336501406
                ],
                [
                    "CS(C)(C=O)(=C(O)O)c1c#cc(OCCCN2CCC(C(O)(c3cc#ccc3)c3ccccn3)CC2)cc1",
                    0.9431789336501406
                ],
                [
                    "CS(C)(C=O)(=C(O)O)c1c#cc(OCCCN2CCC(C(O)(c3c#cccc3)c3ccccn3)CC2)cc1",
                    0.9431789336501406
                ],
                [
                    "CS(C)(C=O)(=C(O)O)c1ccc(OCCCN2CCC(C(O)(c3c#cccc3)c3cc#ccn3)CC2)cc1",
                    0.9431789336501405
                ],
                [
                    "CS(C)(C=O)(=C(O)O)c1ccc(OCCCN2CCC(C(O)(c3c#cc#cc3)c3ccccn3)CC2)cc1",
                    0.9431789336501405
                ],
                [
                    "CS(C)(O)(=C(O)C=O)c1ccc(OCCCN2CCC(C(O)(c3c#cc#cc3)c3cc#ccn3)CC2)cc1",
                    0.9427470072463277
                ],
                [
                    "CS(C)(O)(=C(O)C=O)c1c#cc(OCCCN2CCC(C(O)(c3cc#ccc3)c3cc#ccn3)CC2)cc1",
                    0.9427470072463277
                ],
                [
                    "CS(C)(O)(=C(O)C=O)c1c#cc(OCCCN2CCC(C(O)(c3c#cccc3)c3cc#ccn3)CC2)cc1",
                    0.9427470072463277
                ],
                [
                    "CS(C)(O)(=C(O)C=O)c1c#cc(OCCCN2CCC(C(O)(c3c#cc#cc3)c3ccccn3)CC2)cc1",
                    0.9427470072463277
                ],
                [
                    "CS(C)(O)(=C(O)C=O)c1c#cc(OCCCN2CCC(C(O)(c3c#cc#cc3)c3cc#ccn3)CC2)cc1",
                    0.9427470072463277
                ],
                [
                    "CS1(C)(O)(c2ccc(OCCCN3CCC(C(O)(c4cc#ccc4)c4cc#ccn4)CC3)cc2)C(=O)CC1O",
                    0.9427104737447508
                ],
                [
                    "CS1(C)(O)(c2ccc(OCCCN3CCC(C(O)(c4c#cccc4)c4cc#ccn4)CC3)cc2)C(=O)CC1O",
                    0.9427104737447508
                ],
                [
                    "CS1(C)(O)(c2ccc(OCCCN3CCC(C(O)(c4c#cc#cc4)c4ccccn4)CC3)cc2)C(=O)CC1O",
                    0.9427104737447508
                ],
                [
                    "CS1(C)(O)(c2ccc(OCCCN3CCC(C(O)(c4c#cc#cc4)c4cc#ccn4)CC3)cc2)C(=O)CC1O",
                    0.9427104737447508
                ],
                [
                    "CS1(C)(O)(c2c#cc(OCCCN3CCC(C(O)(c4ccccc4)c4cc#ccn4)CC3)cc2)C(=O)CC1O",
                    0.9427104737447508
                ],
                [
                    "CS1(C)(O)(c2c#cc(OCCCN3CCC(C(O)(c4cc#ccc4)c4ccccn4)CC3)cc2)C(=O)CC1O",
                    0.9427104737447508
                ],
                [
                    "CS1(C)(O)(c2c#cc(OCCCN3CCC(C(O)(c4cc#ccc4)c4cc#ccn4)CC3)cc2)C(=O)CC1O",
                    0.9427104737447508
                ],
                [
                    "CS1(C)(O)(c2c#cc(OCCCN3CCC(C(O)(c4c#cccc4)c4ccccn4)CC3)cc2)C(=O)CC1O",
                    0.9427104737447508
                ],
                [
                    "CS1(C)(O)(c2c#cc(OCCCN3CCC(C(O)(c4c#cccc4)c4cc#ccn4)CC3)cc2)C(=O)CC1O",
                    0.9427104737447508
                ],
                [
                    "CS1(C)(O)(c2c#cc(OCCCN3CCC(C(O)(c4c#cc#cc4)c4ccccn4)CC3)cc2)C(=O)CC1O",
                    0.9427104737447508
                ],
                [
                    "CS1(C)(O)(c2c#cc(OCCCN3CCC(C(O)(c4c#cc#cc4)c4cc#ccn4)CC3)cc2)C(=O)CC1O",
                    0.9427104737447508
                ],
                [
                    "CS1(C)(O)(c2c#cc(OCCCN3CCC(C(O)(c4c#cc#cc4)c4cc#ccn4)CC3)cc2)C(=O)C=C1O",
                    0.9427104737447508
                ],
                [
                    "CS(C)(O)(=C(O)C=O)c1ccc(OCCCN2CCC(C(O)(c3cc#ccc3)c3cc#ccn3)CC2)cc1",
                    0.9426963262781423
                ],
                [
                    "CS(C)(O)(=C(O)C=O)c1ccc(OCCCN2CCC(C(O)(c3c#cccc3)c3cc#ccn3)CC2)cc1",
                    0.9426963262781423
                ],
                [
                    "CS(C)(O)(=C(O)C=O)c1ccc(OCCCN2CCC(C(O)(c3c#cc#cc3)c3ccccn3)CC2)cc1",
                    0.9426963262781423
                ],
                [
                    "CS(C)(O)(=C(O)C=O)c1c#cc(OCCCN2CCC(C(O)(c3ccccc3)c3cc#ccn3)CC2)cc1",
                    0.9426963262781423
                ],
                [
                    "CS(C)(O)(=C(O)C=O)c1c#cc(OCCCN2CCC(C(O)(c3cc#ccc3)c3ccccn3)CC2)cc1",
                    0.9426963262781423
                ],
                [
                    "CS(C)(O)(=C(O)C=O)c1c#cc(OCCCN2CCC(C(O)(c3c#cccc3)c3ccccn3)CC2)cc1",
                    0.9426963262781423
                ],
                [
                    "CS12(C)=C(C=CC(OCCCN3CCC(C(O)(c4ccccc4)c4ccccn4)CC3)=CC=C1O)C2(O)C=O",
                    0.9426927858735017
                ],
                [
                    "CS12(C)=C(C=CC(OCCCN3CCC(C(O)(c4ccccc4)c4cc#ccn4)CC3)=CC=C1O)C2(O)C=O",
                    0.9426927858735017
                ],
                [
                    "CS12(C)=C(C=CC(OCCCN3CCC(C(O)(c4cc#ccc4)c4ccccn4)CC3)=CC=C1O)C2(O)C=O",
                    0.9426927858735017
                ],
                [
                    "CS12(C)=C(C=CC(OCCCN3CCC(C(O)(c4cc#ccc4)c4cc#ccn4)CC3)=CC=C1O)C2(O)C=O",
                    0.9426927858735017
                ],
                [
                    "CS12(C)=C(C=CC(OCCCN3CCC(C(O)(c4c#cccc4)c4ccccn4)CC3)=CC=C1O)C2(O)C=O",
                    0.9426927858735017
                ],
                [
                    "CS12(C)=C(C=CC(OCCCN3CCC(C(O)(c4c#cccc4)c4cc#ccn4)CC3)=CC=C1O)C2(O)C=O",
                    0.9426927858735017
                ],
                [
                    "CS12(C)=C(C=CC(OCCCN3CCC(C(O)(c4c#cc#cc4)c4ccccn4)CC3)=CC=C1O)C2(O)C=O",
                    0.9426927858735017
                ],
                [
                    "CS12(C)=C(C=CC(OCCCN3CCC(C(O)(c4c#cc#cc4)c4cc#ccn4)CC3)=CC=C1O)C2(O)C=O",
                    0.9426927858735017
                ],
                [
                    "C[SH]1(C)(c2ccc(OCCCN3CCC(C(O)(c4ccccc4)c4ccccn4)CC3)cc2)C(=O)C1(O)O",
                    0.9421752987936594
                ],
                [
                    "C[SH]1(C)(c2ccc(OCCCN3CCC(C(O)(c4cc#ccc4)c4cc#ccn4)CC3)cc2)C(=O)C1(O)O",
                    0.9421752987936594
                ],
                [
                    "C[SH]1(C)(c2ccc(OCCCN3CCC(C(O)(c4c#cccc4)c4ccccn4)CC3)cc2)C(=O)C1(O)O",
                    0.9421752987936594
                ],
                [
                    "C[SH]1(C)(c2ccc(OCCCN3CCC(C(O)(c4c#cccc4)c4cc#ccn4)CC3)cc2)C(=O)C1(O)O",
                    0.9421752987936594
                ],
                [
                    "C[SH]1(C)(c2ccc(OCCCN3CCC(C(O)(c4c#cc#cc4)c4ccccn4)CC3)cc2)C(=O)C1(O)O",
                    0.9421752987936594
                ],
                [
                    "C[SH]1(C)(c2ccc(OCCCN3CCC(C(O)(c4c#cc#cc4)c4cc#ccn4)CC3)cc2)C(=O)C1(O)O",
                    0.9421752987936594
                ],
                [
                    "C[SH]1(C)(c2c#cc(OCCCN3CCC(C(O)(c4ccccc4)c4ccccn4)CC3)cc2)C(=O)C1(O)O",
                    0.9421752987936594
                ],
                [
                    "C[SH]1(C)(c2c#cc(OCCCN3CCC(C(O)(c4ccccc4)c4cc#ccn4)CC3)cc2)C(=O)C1(O)O",
                    0.9421752987936594
                ],
                [
                    "C[SH]1(C)(c2c#cc(OCCCN3CCC(C(O)(c4cc#ccc4)c4ccccn4)CC3)cc2)C(=O)C1(O)O",
                    0.9421752987936594
                ],
                [
                    "C[SH]1(C)(c2c#cc(OCCCN3CCC(C(O)(c4cc#ccc4)c4cc#ccn4)CC3)cc2)C(=O)C1(O)O",
                    0.9421752987936594
                ],
                [
                    "C[SH]1(C)(c2c#cc(OCCCN3CCC(C(O)(c4c#cccc4)c4ccccn4)CC3)cc2)C(=O)C1(O)O",
                    0.9421752987936594
                ],
                [
                    "C[SH]1(C)(c2c#cc(OCCCN3CCC(C(O)(c4c#cccc4)c4cc#ccn4)CC3)cc2)C(=O)C1(O)O",
                    0.9421752987936594
                ],
                [
                    "C[SH]1(C)(c2c#cc(OCCCN3CCC(C(O)(c4c#cc#cc4)c4ccccn4)CC3)cc2)C(=O)C1(O)O",
                    0.9421752987936594
                ],
                [
                    "C[SH]1(C)(c2c#cc(OCCCN3CCC(C(O)(c4c#cc#cc4)c4cc#ccn4)CC3)cc2)C(=O)C1(O)O",
                    0.9421752987936594
                ],
                [
                    "C[SH](C)(C=O)(C(=O)O)c1ccc(OCCCN2CCC(C(O)(c3c#cc#cc3)c3cc#ccn3)CC2)cc1",
                    0.9421752987936594
                ],
                [
                    "C[SH](C)(C=O)(C(=O)O)c1c#cc(OCCCN2CCC(C(O)(c3cc#ccc3)c3cc#ccn3)CC2)cc1",
                    0.9421752987936594
                ],
                [
                    "C[SH](C)(C=O)(C(=O)O)c1c#cc(OCCCN2CCC(C(O)(c3c#cccc3)c3cc#ccn3)CC2)cc1",
                    0.9421752987936594
                ],
                [
                    "C[SH](C)(C=O)(C(=O)O)c1c#cc(OCCCN2CCC(C(O)(c3c#cc#cc3)c3ccccn3)CC2)cc1",
                    0.9421752987936594
                ],
                [
                    "C[SH](C)(C=O)(C(=O)O)c1c#cc(OCCCN2CCC(C(O)(c3c#cc#cc3)c3cc#ccn3)CC2)cc1",
                    0.9421752987936594
                ],
                [
                    "C[SH](C)(C=N)(C(=O)O)c1c#cc(OCCCN2CCC(C(O)(c3c#cc#cc3)c3cc#ccn3)CC2)cc1",
                    0.9421752987936594
                ],
                [
                    "CS(C)(=CN)(C(=O)O)c1ccc(OCCCN2CCC(C(O)(c3c#cc#cc3)c3cc#ccn3)CC2)cc1",
                    0.9421752987936594
                ],
                [
                    "CS(C)(=CN)(C(=O)O)c1c#cc(OCCCN2CCC(C(O)(c3cc#ccc3)c3cc#ccn3)CC2)cc1",
                    0.9421752987936594
                ],
                [
                    "CS(C)(=CN)(C(=O)O)c1c#cc(OCCCN2CCC(C(O)(c3c#cccc3)c3cc#ccn3)CC2)cc1",
                    0.9421752987936594
                ],
                [
                    "CS(C)(=CN)(C(=O)O)c1c#cc(OCCCN2CCC(C(O)(c3c#cc#cc3)c3ccccn3)CC2)cc1",
                    0.9421752987936594
                ]
            ],
            "execution_time": 1014584.5233261585,
            "number_scoring_function_calls": 27268488,
            "metadata": {
                "top_1": 0.9520875238867256,
                "top_10": 0.9474972722805219,
                "top_100": 0.9436135820838091,
                "internal_similarity_max": 0.8846153846153846,
                "internal_similarity_mean": 0.4822316865895178,
                "internal_similarity_histogram_density": [
                    [
                        0.1,
                        0.0,
                        0.06999999999999998,
                        2.1380000000000003,
                        3.6600000000000006,
                        2.405999999999998,
                        1.084,
                        0.29400000000000004,
                        0.24800000000000005,
                        0.0
                    ]
                ],
                "internal_similarity_histogram_bins": [
                    [
                        0.0,
                        0.1,
                        0.2,
                        0.30000000000000004,
                        0.4,
                        0.5,
                        0.6000000000000001,
                        0.7000000000000001,
                        0.8,
                        0.9,
                        1.0
                    ]
                ]
            }
        },
        {
            "benchmark_name": "Ranolazine MPO",
            "score": 0.9422327787177105,
            "optimized_molecules": [
                [
                    "COc1ccccc1OCC(O)CCCCC=NC(=O)NC(C(C)=CCCCCCN(O)C1CC1)=C(C)C=CF",
                    0.9436281772096389
                ],
                [
                    "COc1ccccc1OCC(O)CCCCON(O)C(=O)NC(C(C)=CCCCCCN(Br)C1CC1)=C(C)C=CF",
                    0.9428020293917138
                ],
                [
                    "COc1ccccc1OCC(O)CCCCC=NC(=O)NC(C(C)=CCCCCCN1CC1CP=O)=C(C)C=CF",
                    0.942113588276267
                ],
                [
                    "COc1ccccc1OCC(O)CCCCC=NC(=O)NC(C(C)=CCCCCCN(O)CCBr)=C(C)C=CF",
                    0.941996024097827
                ],
                [
                    "CCCN(O)CCCCCC=C(C)C(NC(=O)N=CCCCCC(O)COc1ccccc1OC)=C(C)C=CF",
                    0.941996024097827
                ],
                [
                    "COc1ccccc1OCC(O)CCCCC=NC(=O)NC(C(C)=CCCCCCN(O)CCCl)=C(C)C=CF",
                    0.9418872110022887
                ],
                [
                    "COc1ccccc1OCC(O)CCCCC=NC(=O)NC(C(C)=CCCCCCCN1C[SH]1OO)=C(C)C=CF",
                    0.9417406545353297
                ],
                [
                    "COc1ccccc1OCC(O)CCCCC=NC(=O)NC(C(C)=CCCCCCCN1CP1OO)=C(C)C=CF",
                    0.9417406545353297
                ],
                [
                    "COc1ccccc1OCC(O)CCCCC=NC(=O)NC(C(C)=CCCCCCCN1CC1SO)=C(C)C=CF",
                    0.9417406545353297
                ],
                [
                    "COc1ccccc1OCC(O)CCCCC=NC(=O)NC(C(C)=CCCCCCCN(S)COO)=C(C)C=CF",
                    0.9417406545353297
                ],
                [
                    "COc1ccccc1OCC(O)CCCCC=NC(=O)NC(C(C)=CCCCCCCN(O)CP=O)=C(C)C=CF",
                    0.9417406545353297
                ],
                [
                    "COc1ccccc1OCC(O)CCCCC=NC(=O)NC(C(C)=CCCCCCCN(Cl)COO)=C(C)C=CF",
                    0.9417406545353297
                ],
                [
                    "COc1ccccc1OCC(O)CCCCC=NC(=O)NC(C(C)=CCCCCCCN(Br)COO)=C(C)C=CF",
                    0.9417406545353297
                ],
                [
                    "COc1ccc#cc1OCC(O)CCCCC=NC(=O)NC(C(C)=CCCCCCCN1CP1OO)=C(C)C=CF",
                    0.9417406545353297
                ],
                [
                    "COc1ccc#cc1OCC(O)CCCCC=NC(=O)NC(C(C)=CCCCCCCN(Br)COO)=C(C)C=CF",
                    0.9417406545353297
                ],
                [
                    "COc1c#cccc1OCC(O)CCCCC=NC(=O)NC(C(C)=CCCCCCCN1CP1OO)=C(C)C=CF",
                    0.9417406545353297
                ],
                [
                    "COc1c#cccc1OCC(O)CCCCC=NC(=O)NC(C(C)=CCCCCCCN(Br)COO)=C(C)C=CF",
                    0.9417406545353297
                ],
                [
                    "COc1ccc#cc1OCC(O)CCCCC=NC(=O)NC(C(C)=CCCCCCCN(O)CP=O)=C(C)C=CF",
                    0.9416380774428212
                ],
                [
                    "COc1c#cccc1OCC(O)CCCCC=NC(=O)NC(C(C)=CCCCCCCN(O)CP=O)=C(C)C=CF",
                    0.9416380774428212
                ],
                [
                    "COc1ccccc1OCC(O)CCCCC=NC(=O)NC(C(C)=CCCCCCCN(P)COO)=C(C)C=CF",
                    0.9416268037955077
                ],
                [
                    "COc1ccccc1OCC(O)CCCCC=NC(=O)NC(C(C)=CCCCCCCN1C[SH]1O)=C(C)C=CF",
                    0.9416175643731448
                ],
                [
                    "COc1ccccc1OCC(O)CCCCC=NC(=O)NC(C(C)=CCCCCCCN1CP1O)=C(C)C=CF",
                    0.9416175643731448
                ],
                [
                    "COc1ccccc1OCC(O)CCCCC=NC(=O)NC(C(C)=CCCCCCCN(O)CS)=C(C)C=CF",
                    0.9416175643731448
                ],
                [
                    "COc1ccccc1OCC(O)CCCCC=NC(=O)NC(C(C)=CCCCCCCN(O)CCl)=C(C)C=CF",
                    0.9416175643731448
                ],
                [
                    "COc1ccccc1OCC(O)CCCCC=NC(=O)NC(C(C)=CCCCCCCN(O)CBr)=C(C)C=CF",
                    0.9416175643731448
                ],
                [
                    "COc1ccc#cc1OCC(O)CCCCC=NC(=O)NC(C(C)=CCCCCCCN(O)CBr)=C(C)C=CF",
                    0.9416175643731448
                ],
                [
                    "COc1c#cccc1OCC(O)CCCCC=NC(=O)NC(C(C)=CCCCCCCN(O)CBr)=C(C)C=CF",
                    0.9416175643731448
                ],
                [
                    "CCN(O)CCCCCCC=C(C)C(NC(=O)N=CCCCCC(O)COc1ccccc1OC)=C(C)C=CF",
                    0.9416175643731448
                ],
                [
                    "COc1ccccc1OCC(O)CCCCC=NC(=O)NC(C(C)=CCCCCCCN(Br)CO)=C(C)C=CF",
                    0.9416088591590022
                ],
                [
                    "COc1ccccc1OCC(O)CCCCCN(O)C(=O)NC(C(C)=CCCCCCN(Cl)C1CC1)=C(C)C=CF",
                    0.94153920061992
                ],
                [
                    "COc1ccccc1OCC(O)CCCCCN(O)C(=O)NC(C(C)=CCCCCCN(Br)C1CC1)=C(C)C=CF",
                    0.94153920061992
                ],
                [
                    "COc1ccc#cc1OCC(O)CCCCCN(O)C(=O)NC(C(C)=CCCCCCN(Br)C1CC1)=C(C)C=CF",
                    0.94153920061992
                ],
                [
                    "COc1c#cccc1OCC(O)CCCCCN(O)C(=O)NC(C(C)=CCCCCCN(Br)C1CC1)=C(C)C=CF",
                    0.94153920061992
                ],
                [
                    "COc1ccccc1OCC(O)CCCCC=NC(=O)NC(C(C)=CCCCCCN1CC1CSO)=C(C)C=CF",
                    0.9415367203872735
                ],
                [
                    "COc1ccccc1OCC(O)CCCCCN(O)C(=O)NC(C(C)=CCCCCCN1C2CCP21)=C(C)C=CF",
                    0.9414559663492342
                ],
                [
                    "COc1ccccc1OCC(O)CCCCCN(O)C(=O)NC(C(C)=CCCCCCN(S)C1CC1)=C(C)C=CF",
                    0.9414275595208421
                ],
                [
                    "COc1ccccc1OCC(O)CCCCC=NC(=O)NC(C(C)=CCCCCCN(OO)C1CC1)=C(C)C=CF",
                    0.94141485836513
                ],
                [
                    "COc1ccccc1OCC(O)CCCCC=NC(=O)NC(C(C)=CCCCCCCN(O)CC1OS1)=C(C)C=CF",
                    0.941408983793905
                ],
                [
                    "COc1ccccc1OCC(O)CCCCC=NC(=O)NC(C(C)=CCCCCCCN(O)CC1OP1)=C(C)C=CF",
                    0.941408983793905
                ],
                [
                    "COc1ccccc1OCC(O)CCCCC=NC(=O)NC(C(C)=CCCCCCCN(O)CP)=C(C)C=CF",
                    0.9413630971912273
                ],
                [
                    "COc1ccc#cc1OCC(O)CCCCC=NC(=O)NC(C(C)=CCCCCCCN(Cl)COO)=C(C)C=CF",
                    0.941212053188503
                ],
                [
                    "COc1c#cccc1OCC(O)CCCCC=NC(=O)NC(C(C)=CCCCCCCN(Cl)COO)=C(C)C=CF",
                    0.941212053188503
                ],
                [
                    "COc1ccccc1OCC(O)CCCCCNC(=O)NC(C(C)=CCCCCCCN(O)Br)=C(C)C=CF",
                    0.9411920825880359
                ],
                [
                    "COc1ccccc1OCC(O)CCCCC=NC(=O)NC(C(C)=CCCCCCC1CCN1O)=C(C)C=CF",
                    0.9410298852957437
                ],
                [
                    "COc1ccccc1OCC(O)CCCCC1CN1C(=O)NC(C(C)=CCCCCCCN(O)Br)=C(C)C=CF",
                    0.9409629896989521
                ],
                [
                    "COc1ccccc1OCC(O)CCCCONC(=O)NC(C(C)=CCCCCCN(Br)C1CC1)=C(C)C=CF",
                    0.940945059102374
                ],
                [
                    "COc1ccccc1OCC(O)CCCCC=NC(=O)NC(C(C)=CCCCCCN(O)CCOBr)=C(C)C=CF",
                    0.9408267857690993
                ],
                [
                    "COc1ccccc1OCC(O)CCCCC=NC(=O)NC(C(C)=CCCCCCN(Br)CCOO)=C(C)C=CF",
                    0.9408267857690993
                ],
                [
                    "COc1ccc#cc1OCC(O)CCCCC=NC(=O)NC(C(C)=CCCCCCCN(O)CCl)=C(C)C=CF",
                    0.9408183460893441
                ],
                [
                    "COc1c#cccc1OCC(O)CCCCC=NC(=O)NC(C(C)=CCCCCCCN(O)CCl)=C(C)C=CF",
                    0.9408183460893441
                ],
                [
                    "COc1ccccc1OCC(O)CCCCC=NC(=O)NC(C(C)=CCCCCCN(Cl)CCOO)=C(C)C=CF",
                    0.9408003253878504
                ],
                [
                    "COc1ccccc1OCC(O)CCCCC=NC(=O)NC(C(C)=CCCCCCCN1CC2O[SH]21)=C(C)C=CF",
                    0.9407519800344974
                ],
                [
                    "COc1ccccc1OCC(O)CCCCC=NC(=O)NC(C(C)=CCCCCCN(O)C1CCC1)=C(C)C=CF",
                    0.9407465516577536
                ],
                [
                    "COc1ccccc1OCC(O)CCCCC=NC(=O)NC(C(C)=CCCCCCN1OC1CBr)=C(C)C=CF",
                    0.9406912301832214
                ],
                [
                    "CCC1ON1CCCCCC=C(C)C(NC(=O)N=CCCCCC(O)COc1ccccc1OC)=C(C)C=CF",
                    0.9406912301832214
                ],
                [
                    "COc1ccccc1OCC(O)CCCCCN(O)C(=O)NC(C(C)=CCCCCCN(P)C1CC1)=C(C)C=CF",
                    0.9406792327233626
                ],
                [
                    "COc1ccccc1OCC(O)CCCCC=NC(=O)NC(C(C)=CCCCCCCN1CCC1OO)=C(C)C=CF",
                    0.9406774447891055
                ],
                [
                    "COc1ccccc1OCC(O)CCCCC=NC(=O)NC(C(C)=CCCCCCCN1CC1SOO)=C(C)C=CF",
                    0.9405878674577274
                ],
                [
                    "COc1ccccc1OCC(O)CCCCC=NC(=O)NC(C(C)=CCCCCCN1CS12CO2)=C(C)C=CF",
                    0.9405742653654215
                ],
                [
                    "COc1ccccc1OCC(O)CCCCCNC(=O)NC(C(C)=CCCCCN(Br)CP=O)=C(C)C=CF",
                    0.9404703894229057
                ],
                [
                    "COc1ccccc1OCC(O)CCCCCNC(=O)NC(C(C)=CCCCCCCN1CP1OO)=C(C)C=CF",
                    0.9404505392716779
                ],
                [
                    "COc1ccccc1OCC(O)CCCCCNC(=O)NC(C(C)=CCCCCCCN(Br)COO)=C(C)C=CF",
                    0.9404505392716779
                ],
                [
                    "COc1ccccc1OCC(O)CCCCC=NC(=O)NC(C(C)=CCCCCCCN1C[SH](O)O1)=C(C)C=CF",
                    0.9404505392716779
                ],
                [
                    "COc1ccccc1OCC(O)CCCCC=NC(=O)NC(C(C)=CCCCCCCN1C[SH](O)C1)=C(C)C=CF",
                    0.9404505392716779
                ],
                [
                    "COc1ccccc1OCC(O)CCCCC=NC(=O)NC(C(C)=CCCCCCCN1CP(O)C1)=C(C)C=CF",
                    0.9404505392716779
                ],
                [
                    "COc1ccccc1OCC(O)CCCCC=NC(=O)NC(C(C)=CCCCCCCN1CC1P=O)=C(C)C=CF",
                    0.9404505392716779
                ],
                [
                    "COc1ccccc1OCC(O)CCCCC=NC(=O)NC(C(C)=CCCCCCCN1CC(O)=P1)=C(C)C=CF",
                    0.9404505392716779
                ],
                [
                    "COc1ccccc1OCC(O)CCCCC=NC(=O)NC(C(C)=CCCCCCCN(O)COCl)=C(C)C=CF",
                    0.9404505392716779
                ],
                [
                    "COc1ccccc1OCC(O)CCCCC=NC(=O)NC(C(C)=CCCCCCN1CCC(OO)S1)=C(C)C=CF",
                    0.9404315181756623
                ],
                [
                    "COc1ccccc1OCC(O)CCCCC=NC(=O)NC(C(C)=CCCCCCN(Br)C1COC1)=C(C)C=CF",
                    0.9403625255630877
                ],
                [
                    "COc1ccccc1OCC(O)CCCCC1N(O)N1C(=O)NC(C(C)=CCCCCCCBr)=C(C)C=CF",
                    0.9403170171562151
                ],
                [
                    "CCCCCCCC=C(C)C(NC(=O)N1C(CCCCC(O)COc2ccccc2OC)N1O)=C(C)C=CF",
                    0.9403170171562151
                ],
                [
                    "COc1ccccc1OCC(O)CCCCCNC(=O)NC(C(C)=CCCCCCCN(O)CBr)=C(C)C=CF",
                    0.940302028193394
                ],
                [
                    "COc1ccc#cc1OCC(O)CCCCC=NC(=O)NC(C(C)=CCCCCCCN1CC1P=O)=C(C)C=CF",
                    0.9402937662570395
                ],
                [
                    "COc1c#cccc1OCC(O)CCCCC=NC(=O)NC(C(C)=CCCCCCCN1CC1P=O)=C(C)C=CF",
                    0.9402937662570395
                ],
                [
                    "COc1ccccc1OCC(O)CCCCCNC(=O)NC(C(C)=CCCCCN1CP1SO)=C(C)C=CF",
                    0.9402775833696829
                ],
                [
                    "COc1ccccc1OCC(O)CCCCC=NC(=O)NC(C(C)=CCCCCCCN(O)Cl)=C(C)C=CF",
                    0.9401641769024519
                ],
                [
                    "COc1ccccc1OCC(O)CCCCC=NC(=O)NC(C(C)=CCCCCCCN(O)Br)=C(C)C=CF",
                    0.9401641769024519
                ],
                [
                    "COc1ccc#cc1OCC(O)CCCCC=NC(=O)NC(C(C)=CCCCCCCN(O)Br)=C(C)C=CF",
                    0.9401641769024519
                ],
                [
                    "COc1c#cccc1OCC(O)CCCCC=NC(=O)NC(C(C)=CCCCCCCN(O)Br)=C(C)C=CF",
                    0.9401641769024519
                ],
                [
                    "COc1ccccc1OCC(O)CCCCC=NC(=O)NC(C(C)=CCCCCCCN(Br)CC(=O)O)=C(C)C=CF",
                    0.9401379329269657
                ],
                [
                    "COc1ccccc1OCC(O)CCCCCN(O)C(=O)NC(C(C)=CCCCN(Cl)CCC1CC1)=C(C)C=CF",
                    0.9401278102989122
                ],
                [
                    "COc1ccccc1OCC(O)CCCCCN(O)C(=O)NC(C(C)=CCCCN(Br)CCC1CC1)=C(C)C=CF",
                    0.9401278102989122
                ],
                [
                    "COc1ccccc1OCC(O)CCCCC=NC(=O)NC(C(C)=CCCCCCN1CC1COBr)=C(C)C=CF",
                    0.9401101677128165
                ],
                [
                    "CCCN(Br)CCCC=C(C)C(NC(=O)N(O)CCCCCC(O)COc1ccccc1OC)=C(C)C=CF",
                    0.9400734664065489
                ],
                [
                    "COc1ccccc1OCC(O)CCCCC=NC(=O)NC(C(C)=CCCCCCCN(Cl)CC(=O)O)=C(C)C=CF",
                    0.940032877207952
                ],
                [
                    "COc1ccccc1OCC(O)CCCCC=NC(=O)NC(C(C)=CCCCCCCN(O)S)=C(C)C=CF",
                    0.9400259253493638
                ],
                [
                    "COc1ccccc1OCC(O)CCCCC=NC(=O)NC(C(C)=CCCCCCCN(O)COS)=C(C)C=CF",
                    0.9400246069571533
                ],
                [
                    "COc1ccccc1OCC(O)CCCCC=NC(=O)NC(C(C)=CCCCCCCN1CP(O)O1)=C(C)C=CF",
                    0.9400074610646934
                ],
                [
                    "COc1ccccc1OCC(O)CCCCCN(O)C(=O)NC(C(C)=CCCCCN(Cl)CBr)=C(C)C=CF",
                    0.9399989337326755
                ],
                [
                    "COc1ccccc1OCC(O)CCCCCN(O)C(=O)NC(C(C)=CCCCCN(Br)CCl)=C(C)C=CF",
                    0.9399989337326755
                ],
                [
                    "COc1ccccc1OCC(O)CCCCCN(O)C(=O)NC(C(C)=CCCCCN(Br)CBr)=C(C)C=CF",
                    0.9399989337326755
                ],
                [
                    "COc1ccccc1OCC(O)CCCCC=NC(=O)NC(C(C)=CCCCCCCN1CP2OC12)=C(C)C=CF",
                    0.9399945631186171
                ],
                [
                    "COc1ccccc1OCC(O)CCCCC=NC(=O)NC(C(C)=CCCCCCCN1CO[SH]1O)=C(C)C=CF",
                    0.9399945631186171
                ],
                [
                    "COc1ccccc1OCC(O)CCCCC=NC(=O)NC(C(C)=CCCCCCCN(O)C1CC1)=C(C)C=CF",
                    0.9399945631186171
                ],
                [
                    "COc1ccc#cc1OCC(O)CCCCC=NC(=O)NC(C(C)=CCCCCCCN1CP2OC12)=C(C)C=CF",
                    0.9399945631186171
                ],
                [
                    "COc1ccc#cc1OCC(O)CCCCC=NC(=O)NC(C(C)=CCCCCCCN1CC1SO)=C(C)C=CF",
                    0.9399896014953174
                ],
                [
                    "COc1c#cccc1OCC(O)CCCCC=NC(=O)NC(C(C)=CCCCCCCN1CC1SO)=C(C)C=CF",
                    0.9399896014953174
                ],
                [
                    "COc1ccccc1OCC(O)CCCCON(O)C(=O)NC(C(C)=CCCCCCN(Br)CCCl)=C(C)C=CF",
                    0.939985075363814
                ],
                [
                    "COc1ccccc1OCC(O)CCCCON(O)C(=O)NC(C(C)=CCCCCCN(Br)CCBr)=C(C)C=CF",
                    0.939985075363814
                ]
            ],
            "execution_time": 1014857.5457847118,
            "number_scoring_function_calls": 25168074,
            "metadata": {
                "top_1": 0.9436281772096389,
                "top_10": 0.9421385672216882,
                "top_100": 0.9409315917218045,
                "internal_similarity_max": 1.0,
                "internal_similarity_mean": 0.6326694582766179,
                "internal_similarity_histogram_density": [
                    [
                        0.1,
                        0.0,
                        0.0,
                        0.0,
                        0.7200000000000002,
                        3.259999999999997,
                        3.174000000000001,
                        2.0980000000000003,
                        0.6160000000000002,
                        0.03200000000000001
                    ]
                ],
                "internal_similarity_histogram_bins": [
                    [
                        0.0,
                        0.1,
                        0.2,
                        0.30000000000000004,
                        0.4,
                        0.5,
                        0.6000000000000001,
                        0.7000000000000001,
                        0.8,
                        0.9,
                        1.0
                    ]
                ]
            }
        },
        {
            "benchmark_name": "Perindopril MPO",
            "score": 0.8338079840482449,
            "optimized_molecules": [
                [
                    "CCOC(=O)C(CCc1cc2sc1cc2C)NC(C)C(=O)N1C(C(=O)O)CC2CCCCC21",
                    0.8354140689901426
                ],
                [
                    "CCOC(=O)C(CCc1cc2oc1cc2C)NC(C)C(=O)N1C(C(=O)O)CC2CCCCC21",
                    0.8354140689901426
                ],
                [
                    "CCOC(=O)C(CCc1cc2cc(C)c1s2)NC(C)C(=O)N1C(C(=O)O)CC2CCCCC21",
                    0.8354140689901426
                ],
                [
                    "CCOC(=O)C(CCc1cc2cc(C)c1o2)NC(C)C(=O)N1C(C(=O)O)CC2CCCCC21",
                    0.8354140689901426
                ],
                [
                    "CCOC(=O)C(CCc1cc2cc(C)c1[pH]2)NC(C)C(=O)N1C(C(=O)O)CC2CCCCC21",
                    0.8354140689901426
                ],
                [
                    "CCOC(=O)C(CCc1cc2cc(C)c1[nH]2)NC(C)C(=O)N1C(C(=O)O)CC2CCCCC21",
                    0.8354140689901426
                ],
                [
                    "CCOC(=O)C(CCc1cc2[pH]c1cc2C)NC(C)C(=O)N1C(C(=O)O)CC2CCCCC21",
                    0.8354140689901426
                ],
                [
                    "CCOC(=O)C(CCc1cc2[nH]c1cc2C)NC(C)C(=O)N1C(C(=O)O)CC2CCCCC21",
                    0.8354140689901426
                ],
                [
                    "CCOC(=O)C(CCc1c2c3sc1c(C)c3-2)NC(C)C(=O)N1C(C(=O)O)CC2CCCCC21",
                    0.8354140689901426
                ],
                [
                    "CCOC(=O)C(CCc1c2c3oc1c(C)c3-2)NC(C)C(=O)N1C(C(=O)O)CC2CCCCC21",
                    0.8354140689901426
                ],
                [
                    "CCOC(=O)C(CCc1c2c3[pH]c1c(C)c3-2)NC(C)C(=O)N1C(C(=O)O)CC2CCCCC21",
                    0.8354140689901426
                ],
                [
                    "CCOC(=O)C(CCc1c2c3[nH]c1c(C)c3-2)NC(C)C(=O)N1C(C(=O)O)CC2CCCCC21",
                    0.8354140689901426
                ],
                [
                    "CCOC(=O)C(CCc1c(C)c2ccc1s2)NC(C)C(=O)N1C(C(=O)O)CC2CCCCC21",
                    0.8354140689901426
                ],
                [
                    "CCOC(=O)C(CCc1c(C)c2ccc1o2)NC(C)C(=O)N1C(C(=O)O)CC2CCCCC21",
                    0.8354140689901426
                ],
                [
                    "CCOC(=O)C(CCc1c(C)c2ccc1[pH]2)NC(C)C(=O)N1C(C(=O)O)CC2CCCCC21",
                    0.8354140689901426
                ],
                [
                    "CCOC(=O)C(CCc1c(C)c2ccc1[nH]2)NC(C)C(=O)N1C(C(=O)O)CC2CCCCC21",
                    0.8354140689901426
                ],
                [
                    "CCOC(=O)C(CCc1c(C)c2c#cc1[pH]2)NC(C)C(=O)N1C(C(=O)O)CC2CCCCC21",
                    0.8354140689901426
                ],
                [
                    "CCOC(=O)C(CCc1cc2ccc1s2)NC(C)C(=O)N1C(C(=O)O)CC2CCCCC21",
                    0.8335087534664907
                ],
                [
                    "CCOC(=O)C(CCc1cc2ccc1o2)NC(C)C(=O)N1C(C(=O)O)CC2CCCCC21",
                    0.8335087534664907
                ],
                [
                    "CCOC(=O)C(CCc1cc2ccc1[pH]2)NC(C)C(=O)N1C(C(=O)O)CC2CCCCC21",
                    0.8335087534664907
                ],
                [
                    "CCOC(=O)C(CCc1cc2ccc1[nH]2)NC(C)C(=O)N1C(C(=O)O)CC2CCCCC21",
                    0.8335087534664907
                ],
                [
                    "CCOC(=O)C(CCc1cc2c#cc1[pH]2)NC(C)C(=O)N1C(C(=O)O)CC2CCCCC21",
                    0.8335087534664907
                ],
                [
                    "CCOC(=O)C(CCc1c2c3sc1cc3-2)NC(C)C(=O)N1C(C(=O)O)CC2CCCCC21",
                    0.8335087534664907
                ],
                [
                    "CCOC(=O)C(CCc1c2c3oc1cc3-2)NC(C)C(=O)N1C(C(=O)O)CC2CCCCC21",
                    0.8335087534664907
                ],
                [
                    "CCOC(=O)C(CCc1c2c3[pH]c1cc3-2)NC(C)C(=O)N1C(C(=O)O)CC2CCCCC21",
                    0.8335087534664907
                ],
                [
                    "CCOC(=O)C(CCc1c2c3[nH]c1cc3-2)NC(C)C(=O)N1C(C(=O)O)CC2CCCCC21",
                    0.8335087534664907
                ],
                [
                    "CCOC(=O)C(CCc1cc2sc1cc2CC)NC(C)C(=O)N1C(C(=O)O)CC2CCCCC21",
                    0.8329931278350429
                ],
                [
                    "CCOC(=O)C(CCc1cc2oc1cc2CC)NC(C)C(=O)N1C(C(=O)O)CC2CCCCC21",
                    0.8329931278350429
                ],
                [
                    "CCOC(=O)C(CCc1cc2cc(CC)c1s2)NC(C)C(=O)N1C(C(=O)O)CC2CCCCC21",
                    0.8329931278350429
                ],
                [
                    "CCOC(=O)C(CCc1cc2cc(CC)c1o2)NC(C)C(=O)N1C(C(=O)O)CC2CCCCC21",
                    0.8329931278350429
                ],
                [
                    "CCOC(=O)C(CCc1cc2cc(CC)c1[pH]2)NC(C)C(=O)N1C(C(=O)O)CC2CCCCC21",
                    0.8329931278350429
                ],
                [
                    "CCOC(=O)C(CCc1cc2cc(CC)c1[nH]2)NC(C)C(=O)N1C(C(=O)O)CC2CCCCC21",
                    0.8329931278350429
                ],
                [
                    "CCOC(=O)C(CCc1cc2[pH]c1cc2CC)NC(C)C(=O)N1C(C(=O)O)CC2CCCCC21",
                    0.8329931278350429
                ],
                [
                    "CCOC(=O)C(CCc1cc2[nH]c1cc2CC)NC(C)C(=O)N1C(C(=O)O)CC2CCCCC21",
                    0.8329931278350429
                ],
                [
                    "CCOC(=O)C(CCc1c2c3sc1c(CC)c3-2)NC(C)C(=O)N1C(C(=O)O)CC2CCCCC21",
                    0.8329931278350429
                ],
                [
                    "CCOC(=O)C(CCc1c2c3oc1c(CC)c3-2)NC(C)C(=O)N1C(C(=O)O)CC2CCCCC21",
                    0.8329931278350429
                ],
                [
                    "CCOC(=O)C(CCc1c2c3[pH]c1c(CC)c3-2)NC(C)C(=O)N1C(C(=O)O)CC2CCCCC21",
                    0.8329931278350429
                ],
                [
                    "CCOC(=O)C(CCc1c2c3[nH]c1c(CC)c3-2)NC(C)C(=O)N1C(C(=O)O)CC2CCCCC21",
                    0.8329931278350429
                ],
                [
                    "CCOC(=O)C(CCc1c(CC)c2ccc1s2)NC(C)C(=O)N1C(C(=O)O)CC2CCCCC21",
                    0.8329931278350429
                ],
                [
                    "CCOC(=O)C(CCc1c(CC)c2ccc1o2)NC(C)C(=O)N1C(C(=O)O)CC2CCCCC21",
                    0.8329931278350429
                ],
                [
                    "CCOC(=O)C(CCc1c(CC)c2ccc1[pH]2)NC(C)C(=O)N1C(C(=O)O)CC2CCCCC21",
                    0.8329931278350429
                ],
                [
                    "CCOC(=O)C(CCc1c(CC)c2ccc1[nH]2)NC(C)C(=O)N1C(C(=O)O)CC2CCCCC21",
                    0.8329931278350429
                ],
                [
                    "CCOC(=O)C(CCc1c(CC)c2c#cc1[pH]2)NC(C)C(=O)N1C(C(=O)O)CC2CCCCC21",
                    0.8329931278350429
                ],
                [
                    "CCCc1cc2sc1cc2CCC(NC(C)C(=O)N1C(C(=O)O)CC2CCCCC21)C(=O)OCC",
                    0.8306623862918074
                ],
                [
                    "CCCc1cc2oc1cc2CCC(NC(C)C(=O)N1C(C(=O)O)CC2CCCCC21)C(=O)OCC",
                    0.8306623862918074
                ],
                [
                    "CCCc1cc2cc(CCC(NC(C)C(=O)N3C(C(=O)O)CC4CCCCC43)C(=O)OCC)c1s2",
                    0.8306623862918074
                ],
                [
                    "CCCc1cc2cc(CCC(NC(C)C(=O)N3C(C(=O)O)CC4CCCCC43)C(=O)OCC)c1o2",
                    0.8306623862918074
                ],
                [
                    "CCCc1cc2cc(CCC(NC(C)C(=O)N3C(C(=O)O)CC4CCCCC43)C(=O)OCC)c1[pH]2",
                    0.8306623862918074
                ],
                [
                    "CCCc1cc2cc(CCC(NC(C)C(=O)N3C(C(=O)O)CC4CCCCC43)C(=O)OCC)c1[nH]2",
                    0.8306623862918074
                ],
                [
                    "CCCc1cc2[pH]c1cc2CCC(NC(C)C(=O)N1C(C(=O)O)CC2CCCCC21)C(=O)OCC",
                    0.8306623862918074
                ],
                [
                    "CCCc1cc2[nH]c1cc2CCC(NC(C)C(=O)N1C(C(=O)O)CC2CCCCC21)C(=O)OCC",
                    0.8306623862918074
                ],
                [
                    "CCCc1c2c3sc1c(CCC(NC(C)C(=O)N1C(C(=O)O)CC4CCCCC41)C(=O)OCC)c3-2",
                    0.8306623862918074
                ],
                [
                    "CCCc1c2c3oc1c(CCC(NC(C)C(=O)N1C(C(=O)O)CC4CCCCC41)C(=O)OCC)c3-2",
                    0.8306623862918074
                ],
                [
                    "CCCc1c2c3[pH]c1c(CCC(NC(C)C(=O)N1C(C(=O)O)CC4CCCCC41)C(=O)OCC)c3-2",
                    0.8306623862918074
                ],
                [
                    "CCCc1c2c3[nH]c1c(CCC(NC(C)C(=O)N1C(C(=O)O)CC4CCCCC41)C(=O)OCC)c3-2",
                    0.8306623862918074
                ],
                [
                    "CCCc1c(CCC(NC(C)C(=O)N2C(C(=O)O)CC3CCCCC32)C(=O)OCC)c2ccc1s2",
                    0.8306623862918074
                ],
                [
                    "CCCc1c(CCC(NC(C)C(=O)N2C(C(=O)O)CC3CCCCC32)C(=O)OCC)c2ccc1o2",
                    0.8306623862918074
                ],
                [
                    "CCCc1c(CCC(NC(C)C(=O)N2C(C(=O)O)CC3CCCCC32)C(=O)OCC)c2ccc1[pH]2",
                    0.8306623862918074
                ],
                [
                    "CCCc1c(CCC(NC(C)C(=O)N2C(C(=O)O)CC3CCCCC32)C(=O)OCC)c2ccc1[nH]2",
                    0.8306623862918074
                ],
                [
                    "CCCc1c(CCC(NC(C)C(=O)N2C(C(=O)O)CC3CCCCC32)C(=O)OCC)c2c#cc1[pH]2",
                    0.8306623862918074
                ],
                [
                    "CCOC(=O)C(CCc1cc2sc1c(P)c2C)NC(C)C(=O)N1C(C(=O)O)CC2CCCCC21",
                    0.8268454930564446
                ],
                [
                    "CCOC(=O)C(CCc1cc2sc1c(F)c2C)NC(C)C(=O)N1C(C(=O)O)CC2CCCCC21",
                    0.8268454930564446
                ],
                [
                    "CCOC(=O)C(CCc1cc2sc1c(C)c2S)NC(C)C(=O)N1C(C(=O)O)CC2CCCCC21",
                    0.8268454930564446
                ],
                [
                    "CCOC(=O)C(CCc1cc2sc1c(C)c2P)NC(C)C(=O)N1C(C(=O)O)CC2CCCCC21",
                    0.8268454930564446
                ],
                [
                    "CCOC(=O)C(CCc1cc2sc1c(C)c2N)NC(C)C(=O)N1C(C(=O)O)CC2CCCCC21",
                    0.8268454930564446
                ],
                [
                    "CCOC(=O)C(CCc1cc2sc1c(C)c2F)NC(C)C(=O)N1C(C(=O)O)CC2CCCCC21",
                    0.8268454930564446
                ],
                [
                    "CCOC(=O)C(CCc1cc2sc1c(Br)c2C)NC(C)C(=O)N1C(C(=O)O)CC2CCCCC21",
                    0.8268454930564446
                ],
                [
                    "CCOC(=O)C(CCc1cc2oc1c(P)c2C)NC(C)C(=O)N1C(C(=O)O)CC2CCCCC21",
                    0.8268454930564446
                ],
                [
                    "CCOC(=O)C(CCc1cc2oc1c(O)c2C)NC(C)C(=O)N1C(C(=O)O)CC2CCCCC21",
                    0.8268454930564446
                ],
                [
                    "CCOC(=O)C(CCc1cc2oc1c(F)c2C)NC(C)C(=O)N1C(C(=O)O)CC2CCCCC21",
                    0.8268454930564446
                ],
                [
                    "CCOC(=O)C(CCc1cc2oc1c(Cl)c2C)NC(C)C(=O)N1C(C(=O)O)CC2CCCCC21",
                    0.8268454930564446
                ],
                [
                    "CCOC(=O)C(CCc1cc2[pH]c1c(C)c2S)NC(C)C(=O)N1C(C(=O)O)CC2CCCCC21",
                    0.8268454930564446
                ],
                [
                    "CCOC(=O)C(CCc1c(S)c2oc1cc2C)NC(C)C(=O)N1C(C(=O)O)CC2CCCCC21",
                    0.8268454930564446
                ],
                [
                    "CCOC(=O)C(CCc1c(S)c2cc(C)c1s2)NC(C)C(=O)N1C(C(=O)O)CC2CCCCC21",
                    0.8268454930564446
                ],
                [
                    "CCOC(=O)C(CCc1c(P)c2cc(C)c1[pH]2)NC(C)C(=O)N1C(C(=O)O)CC2CCCCC21",
                    0.8268454930564446
                ],
                [
                    "CCOC(=O)C(CCc1c(P)c2[nH]c1cc2C)NC(C)C(=O)N1C(C(=O)O)CC2CCCCC21",
                    0.8268454930564446
                ],
                [
                    "CCOC(=O)C(CCc1c(O)c2cc(C)c1s2)NC(C)C(=O)N1C(C(=O)O)CC2CCCCC21",
                    0.8268454930564446
                ],
                [
                    "CCOC(=O)C(CCc1c(O)c2cc(C)c1[pH]2)NC(C)C(=O)N1C(C(=O)O)CC2CCCCC21",
                    0.8268454930564446
                ],
                [
                    "CCOC(=O)C(CCc1c(F)c2sc1cc2C)NC(C)C(=O)N1C(C(=O)O)CC2CCCCC21",
                    0.8268454930564446
                ],
                [
                    "CCOC(=O)C(CCc1c(F)c2cc(C)c1s2)NC(C)C(=O)N1C(C(=O)O)CC2CCCCC21",
                    0.8268454930564446
                ],
                [
                    "CCOC(=O)C(CCc1c(F)c2cc(C)c1[pH]2)NC(C)C(=O)N1C(C(=O)O)CC2CCCCC21",
                    0.8268454930564446
                ],
                [
                    "CCOC(=O)C(CCc1c(Cl)c2cc(C)c1[pH]2)NC(C)C(=O)N1C(C(=O)O)CC2CCCCC21",
                    0.8268454930564446
                ],
                [
                    "CCOC(=O)C(CCc1c(Cl)c2cc(C)c1[nH]2)NC(C)C(=O)N1C(C(=O)O)CC2CCCCC21",
                    0.8268454930564446
                ],
                [
                    "CCOC(=O)C(CCc1c(C)c2sc1cc2Cl)NC(C)C(=O)N1C(C(=O)O)CC2CCCCC21",
                    0.8268454930564446
                ],
                [
                    "CCOC(=O)C(CCc1c(C)c2sc1cc2C)NC(C)C(=O)N1C(C(=O)O)CC2CCCCC21",
                    0.8268454930564446
                ],
                [
                    "CCOC(=O)C(CCc1c(C)c2cc(S)c1o2)NC(C)C(=O)N1C(C(=O)O)CC2CCCCC21",
                    0.8268454930564446
                ],
                [
                    "CCOC(=O)C(CCc1c(C)c2cc(P)c1o2)NC(C)C(=O)N1C(C(=O)O)CC2CCCCC21",
                    0.8268454930564446
                ],
                [
                    "CCOC(=O)C(CCc1c(C)c2cc(P)c1[nH]2)NC(C)C(=O)N1C(C(=O)O)CC2CCCCC21",
                    0.8268454930564446
                ],
                [
                    "CCOC(=O)C(CCc1c(C)c2cc(O)c1s2)NC(C)C(=O)N1C(C(=O)O)CC2CCCCC21",
                    0.8268454930564446
                ],
                [
                    "CCOC(=O)C(CCc1c(C)c2cc(O)c1o2)NC(C)C(=O)N1C(C(=O)O)CC2CCCCC21",
                    0.8268454930564446
                ],
                [
                    "CCOC(=O)C(CCc1c(C)c2cc(N)c1o2)NC(C)C(=O)N1C(C(=O)O)CC2CCCCC21",
                    0.8268454930564446
                ],
                [
                    "CCOC(=O)C(CCc1c(C)c2cc(F)c1[pH]2)NC(C)C(=O)N1C(C(=O)O)CC2CCCCC21",
                    0.8268454930564446
                ],
                [
                    "CCOC(=O)C(CCc1c(C)c2cc(Cl)c1[pH]2)NC(C)C(=O)N1C(C(=O)O)CC2CCCCC21",
                    0.8268454930564446
                ],
                [
                    "CCOC(=O)C(CCc1c(C)c2cc(C)c1[nH]2)NC(C)C(=O)N1C(C(=O)O)CC2CCCCC21",
                    0.8268454930564446
                ],
                [
                    "CCOC(=O)C(CCc1c(C)c2[pH]c1cc2N)NC(C)C(=O)N1C(C(=O)O)CC2CCCCC21",
                    0.8268454930564446
                ],
                [
                    "CCOC(=O)C(CCc1c(C)c2[nH]c1cc2S)NC(C)C(=O)N1C(C(=O)O)CC2CCCCC21",
                    0.8268454930564446
                ],
                [
                    "CCOC(=O)C(CCc1c(C)c2[nH]c1cc2C)NC(C)C(=O)N1C(C(=O)O)CC2CCCCC21",
                    0.8268454930564446
                ],
                [
                    "CCOC(=O)C(CCc1c(C)c2[nH]c1cc2Br)NC(C)C(=O)N1C(C(=O)O)CC2CCCCC21",
                    0.8268454930564446
                ],
                [
                    "CCOC(=O)C(CCc1c(Br)c2sc1cc2C)NC(C)C(=O)N1C(C(=O)O)CC2CCCCC21",
                    0.8268454930564446
                ],
                [
                    "CCOC(=O)C(CCc1c(Br)c2cc(C)c1s2)NC(C)C(=O)N1C(C(=O)O)CC2CCCCC21",
                    0.8268454930564446
                ]
            ],
            "execution_time": 162867.189068079,
            "number_scoring_function_calls": 5591249,
            "metadata": {
                "top_1": 0.8354140689901426,
                "top_10": 0.8354140689901426,
                "top_100": 0.8305958141644494,
                "internal_similarity_max": 0.9242424242424242,
                "internal_similarity_mean": 0.6664235010431832,
                "internal_similarity_histogram_density": [
                    [
                        0.1,
                        0.0,
                        0.0,
                        0.0,
                        0.0,
                        0.28399999999999975,
                        7.280000000000001,
                        2.0420000000000003,
                        0.25200000000000006,
                        0.04200000000000001
                    ]
                ],
                "internal_similarity_histogram_bins": [
                    [
                        0.0,
                        0.1,
                        0.2,
                        0.30000000000000004,
                        0.4,
                        0.5,
                        0.6000000000000001,
                        0.7000000000000001,
                        0.8,
                        0.9,
                        1.0
                    ]
                ]
            }
        },
        {
            "benchmark_name": "Amlodipine MPO",
            "score": 0.8977068632697097,
            "optimized_molecules": [
                [
                    "CCOC(=O)C1=C(S)C(c2ccccc2Cl)C2=C(COCCN)NC(C)=C(C(=O)OC)C12",
                    0.9017687137990612
                ],
                [
                    "CCOC(=O)C1=C(P)C(c2ccccc2Cl)C2=C(COCCN)NC(C)=C(C(=O)OC)C12",
                    0.9017687137990612
                ],
                [
                    "CCOC(=O)C1=C(O)C(c2ccccc2Cl)C2=C(COCCN)NC(C)=C(C(=O)OC)C12",
                    0.9017687137990612
                ],
                [
                    "CCOC(=O)C1=C(N)C(c2ccccc2Cl)C2=C(COCCN)NC(C)=C(C(=O)OC)C12",
                    0.9017687137990612
                ],
                [
                    "CCOC(=O)C1=C(F)C(c2ccccc2Cl)C2=C(COCCN)NC(C)=C(C(=O)OC)C12",
                    0.9017687137990612
                ],
                [
                    "CCOC(=O)C1=C(Cl)C(c2ccccc2Cl)C2=C(COCCN)NC(C)=C(C(=O)OC)C12",
                    0.9017687137990612
                ],
                [
                    "CCOC(=O)C1=C(C)NC(COCCN)=C2C1C(C(=O)OC)=C(S)C2c1ccccc1Cl",
                    0.9017687137990612
                ],
                [
                    "CCOC(=O)C1=C(C)NC(COCCN)=C2C1C(C(=O)OC)=C(P)C2c1ccccc1Cl",
                    0.9017687137990612
                ],
                [
                    "CCOC(=O)C1=C(C)NC(COCCN)=C2C1C(C(=O)OC)=C(O)C2c1ccccc1Cl",
                    0.9017687137990612
                ],
                [
                    "CCOC(=O)C1=C(C)NC(COCCN)=C2C1C(C(=O)OC)=C(N)C2c1ccccc1Cl",
                    0.9017687137990612
                ],
                [
                    "CCOC(=O)C1=C(C)NC(COCCN)=C2C1C(C(=O)OC)=C(F)C2c1ccccc1Cl",
                    0.9017687137990612
                ],
                [
                    "CCOC(=O)C1=C(C)NC(COCCN)=C2C1C(C(=O)OC)=C(Cl)C2c1ccccc1Cl",
                    0.9017687137990612
                ],
                [
                    "CCOC(=O)C1=C(C)NC(COCCN)=C2C1C(C(=O)OC)=C(C)C2c1ccccc1Cl",
                    0.9017687137990612
                ],
                [
                    "CCOC(=O)C1=C(C)NC(COCCN)=C2C1C(C(=O)OC)=C(Br)C2c1ccccc1Cl",
                    0.9017687137990612
                ],
                [
                    "CCOC(=O)C1=C(C)C(c2ccccc2Cl)C2=C(COCCN)NC(C)=C(C(=O)OC)C12",
                    0.9017687137990612
                ],
                [
                    "CCOC(=O)C1=C(Br)C(c2ccccc2Cl)C2=C(COCCN)NC(C)=C(C(=O)OC)C12",
                    0.9017687137990612
                ],
                [
                    "CCOC(=O)C1=C([SH]=S)C(c2ccccc2Cl)C2=C(COCCN)NC(C)=C(C(=O)OC)C12",
                    0.8872621047656614
                ],
                [
                    "CCOC(=O)C1=C([SH]=O)C(c2ccccc2Cl)C2=C(COCCN)NC(C)=C(C(=O)OC)C12",
                    0.8872621047656614
                ],
                [
                    "CCOC(=O)C1=C([SH]=N)C(c2ccccc2Cl)C2=C(COCCN)NC(C)=C(C(=O)OC)C12",
                    0.8872621047656614
                ],
                [
                    "CCOC(=O)C1=C(SN)C(c2ccccc2Cl)C2=C(COCCN)NC(C)=C(C(=O)OC)C12",
                    0.8872621047656614
                ],
                [
                    "CCOC(=O)C1=C(SCl)C(c2ccccc2Cl)C2=C(COCCN)NC(C)=C(C(=O)OC)C12",
                    0.8872621047656614
                ],
                [
                    "CCOC(=O)C1=C(SC)C(c2ccccc2Cl)C2=C(COCCN)NC(C)=C(C(=O)OC)C12",
                    0.8872621047656614
                ],
                [
                    "CCOC(=O)C1=C(PS)C(c2ccccc2Cl)C2=C(COCCN)NC(C)=C(C(=O)OC)C12",
                    0.8872621047656614
                ],
                [
                    "CCOC(=O)C1=C(PO)C(c2ccccc2Cl)C2=C(COCCN)NC(C)=C(C(=O)OC)C12",
                    0.8872621047656614
                ],
                [
                    "CCOC(=O)C1=C(PF)C(c2ccccc2Cl)C2=C(COCCN)NC(C)=C(C(=O)OC)C12",
                    0.8872621047656614
                ],
                [
                    "CCOC(=O)C1=C(PCl)C(c2ccccc2Cl)C2=C(COCCN)NC(C)=C(C(=O)OC)C12",
                    0.8872621047656614
                ],
                [
                    "CCOC(=O)C1=C(P=S)C(c2ccccc2Cl)C2=C(COCCN)NC(C)=C(C(=O)OC)C12",
                    0.8872621047656614
                ],
                [
                    "CCOC(=O)C1=C(P=P)C(c2ccccc2Cl)C2=C(COCCN)NC(C)=C(C(=O)OC)C12",
                    0.8872621047656614
                ],
                [
                    "CCOC(=O)C1=C(P=O)C(c2ccccc2Cl)C2=C(COCCN)NC(C)=C(C(=O)OC)C12",
                    0.8872621047656614
                ],
                [
                    "CCOC(=O)C1=C(OS)C(c2ccccc2Cl)C2=C(COCCN)NC(C)=C(C(=O)OC)C12",
                    0.8872621047656614
                ],
                [
                    "CCOC(=O)C1=C(OO)C(c2ccccc2Cl)C2=C(COCCN)NC(C)=C(C(=O)OC)C12",
                    0.8872621047656614
                ],
                [
                    "CCOC(=O)C1=C(ON)C(c2ccccc2Cl)C2=C(COCCN)NC(C)=C(C(=O)OC)C12",
                    0.8872621047656614
                ],
                [
                    "CCOC(=O)C1=C(OF)C(c2ccccc2Cl)C2=C(COCCN)NC(C)=C(C(=O)OC)C12",
                    0.8872621047656614
                ],
                [
                    "CCOC(=O)C1=C(OC)C(c2ccccc2Cl)C2=C(COCCN)NC(C)=C(C(=O)OC)C12",
                    0.8872621047656614
                ],
                [
                    "CCOC(=O)C1=C(OBr)C(c2ccccc2Cl)C2=C(COCCN)NC(C)=C(C(=O)OC)C12",
                    0.8872621047656614
                ],
                [
                    "CCOC(=O)C1=C(NP)C(c2ccccc2Cl)C2=C(COCCN)NC(C)=C(C(=O)OC)C12",
                    0.8872621047656614
                ],
                [
                    "CCOC(=O)C1=C(NN)C(c2ccccc2Cl)C2=C(COCCN)NC(C)=C(C(=O)OC)C12",
                    0.8872621047656614
                ],
                [
                    "CCOC(=O)C1=C(NF)C(c2ccccc2Cl)C2=C(COCCN)NC(C)=C(C(=O)OC)C12",
                    0.8872621047656614
                ],
                [
                    "CCOC(=O)C1=C(NC)C(c2ccccc2Cl)C2=C(COCCN)NC(C)=C(C(=O)OC)C12",
                    0.8872621047656614
                ],
                [
                    "CCOC(=O)C1=C(NBr)C(c2ccccc2Cl)C2=C(COCCN)NC(C)=C(C(=O)OC)C12",
                    0.8872621047656614
                ],
                [
                    "CCOC(=O)C1=C(N=P)C(c2ccccc2Cl)C2=C(COCCN)NC(C)=C(C(=O)OC)C12",
                    0.8872621047656614
                ],
                [
                    "CCOC(=O)C1=C(N=O)C(c2ccccc2Cl)C2=C(COCCN)NC(C)=C(C(=O)OC)C12",
                    0.8872621047656614
                ],
                [
                    "CCOC(=O)C1=C(CS)C(c2ccccc2Cl)C2=C(COCCN)NC(C)=C(C(=O)OC)C12",
                    0.8872621047656614
                ],
                [
                    "CCOC(=O)C1=C(CO)C(c2ccccc2Cl)C2=C(COCCN)NC(C)=C(C(=O)OC)C12",
                    0.8872621047656614
                ],
                [
                    "CCOC(=O)C1=C(CN)C(c2ccccc2Cl)C2=C(COCCN)NC(C)=C(C(=O)OC)C12",
                    0.8872621047656614
                ],
                [
                    "CCOC(=O)C1=C(CF)C(c2ccccc2Cl)C2=C(COCCN)NC(C)=C(C(=O)OC)C12",
                    0.8872621047656614
                ],
                [
                    "CCOC(=O)C1=C(CCl)C(c2ccccc2Cl)C2=C(COCCN)NC(C)=C(C(=O)OC)C12",
                    0.8872621047656614
                ],
                [
                    "CCOC(=O)C1=C(CC)C(c2ccccc2Cl)C2=C(COCCN)NC(C)=C(C(=O)OC)C12",
                    0.8872621047656614
                ],
                [
                    "CCOC(=O)C1=C(CBr)C(c2ccccc2Cl)C2=C(COCCN)NC(C)=C(C(=O)OC)C12",
                    0.8872621047656614
                ],
                [
                    "CCOC(=O)C1=C(C=S)C(c2ccccc2Cl)C2=C(COCCN)NC(C)=C(C(=O)OC)C12",
                    0.8872621047656614
                ],
                [
                    "CCOC(=O)C1=C(C=O)C(c2ccccc2Cl)C2=C(COCCN)NC(C)=C(C(=O)OC)C12",
                    0.8872621047656614
                ],
                [
                    "CCOC(=O)C1=C(C=N)C(c2ccccc2Cl)C2=C(COCCN)NC(C)=C(C(=O)OC)C12",
                    0.8872621047656614
                ],
                [
                    "CCOC(=O)C1=C(C)NC(COCCN)=C2C1C(C(=O)OC)=C([SH]=S)C2c1ccccc1Cl",
                    0.8872621047656614
                ],
                [
                    "CCOC(=O)C1=C(C)NC(COCCN)=C2C1C(C(=O)OC)=C([SH]=P)C2c1ccccc1Cl",
                    0.8872621047656614
                ],
                [
                    "CCOC(=O)C1=C(C)NC(COCCN)=C2C1C(C(=O)OC)=C([SH]=O)C2c1ccccc1Cl",
                    0.8872621047656614
                ],
                [
                    "CCOC(=O)C1=C(C)NC(COCCN)=C2C1C(C(=O)OC)=C([SH]=N)C2c1ccccc1Cl",
                    0.8872621047656614
                ],
                [
                    "CCOC(=O)C1=C(C)NC(COCCN)=C2C1C(C(=O)OC)=C(SP)C2c1ccccc1Cl",
                    0.8872621047656614
                ],
                [
                    "CCOC(=O)C1=C(C)NC(COCCN)=C2C1C(C(=O)OC)=C(SN)C2c1ccccc1Cl",
                    0.8872621047656614
                ],
                [
                    "CCOC(=O)C1=C(C)NC(COCCN)=C2C1C(C(=O)OC)=C(S#[SH])C2c1ccccc1Cl",
                    0.8872621047656614
                ],
                [
                    "CCOC(=O)C1=C(C)NC(COCCN)=C2C1C(C(=O)OC)=C(S#P)C2c1ccccc1Cl",
                    0.8872621047656614
                ],
                [
                    "CCOC(=O)C1=C(C)NC(COCCN)=C2C1C(C(=O)OC)=C(PS)C2c1ccccc1Cl",
                    0.8872621047656614
                ],
                [
                    "CCOC(=O)C1=C(C)NC(COCCN)=C2C1C(C(=O)OC)=C(PO)C2c1ccccc1Cl",
                    0.8872621047656614
                ],
                [
                    "CCOC(=O)C1=C(C)NC(COCCN)=C2C1C(C(=O)OC)=C(PN)C2c1ccccc1Cl",
                    0.8872621047656614
                ],
                [
                    "CCOC(=O)C1=C(C)NC(COCCN)=C2C1C(C(=O)OC)=C(PF)C2c1ccccc1Cl",
                    0.8872621047656614
                ],
                [
                    "CCOC(=O)C1=C(C)NC(COCCN)=C2C1C(C(=O)OC)=C(PCl)C2c1ccccc1Cl",
                    0.8872621047656614
                ],
                [
                    "CCOC(=O)C1=C(C)NC(COCCN)=C2C1C(C(=O)OC)=C(PC)C2c1ccccc1Cl",
                    0.8872621047656614
                ],
                [
                    "CCOC(=O)C1=C(C)NC(COCCN)=C2C1C(C(=O)OC)=C(PBr)C2c1ccccc1Cl",
                    0.8872621047656614
                ],
                [
                    "CCOC(=O)C1=C(C)NC(COCCN)=C2C1C(C(=O)OC)=C(P=S)C2c1ccccc1Cl",
                    0.8872621047656614
                ],
                [
                    "CCOC(=O)C1=C(C)NC(COCCN)=C2C1C(C(=O)OC)=C(P=P)C2c1ccccc1Cl",
                    0.8872621047656614
                ],
                [
                    "CCOC(=O)C1=C(C)NC(COCCN)=C2C1C(C(=O)OC)=C(OP)C2c1ccccc1Cl",
                    0.8872621047656614
                ],
                [
                    "CCOC(=O)C1=C(C)NC(COCCN)=C2C1C(C(=O)OC)=C(ON)C2c1ccccc1Cl",
                    0.8872621047656614
                ],
                [
                    "CCOC(=O)C1=C(C)NC(COCCN)=C2C1C(C(=O)OC)=C(OF)C2c1ccccc1Cl",
                    0.8872621047656614
                ],
                [
                    "CCOC(=O)C1=C(C)NC(COCCN)=C2C1C(C(=O)OC)=C(OCl)C2c1ccccc1Cl",
                    0.8872621047656614
                ],
                [
                    "CCOC(=O)C1=C(C)NC(COCCN)=C2C1C(C(=O)OC)=C(NP)C2c1ccccc1Cl",
                    0.8872621047656614
                ],
                [
                    "CCOC(=O)C1=C(C)NC(COCCN)=C2C1C(C(=O)OC)=C(NF)C2c1ccccc1Cl",
                    0.8872621047656614
                ],
                [
                    "CCOC(=O)C1=C(C)NC(COCCN)=C2C1C(C(=O)OC)=C(NCl)C2c1ccccc1Cl",
                    0.8872621047656614
                ],
                [
                    "CCOC(=O)C1=C(C)NC(COCCN)=C2C1C(C(=O)OC)=C(NC)C2c1ccccc1Cl",
                    0.8872621047656614
                ],
                [
                    "CCOC(=O)C1=C(C)NC(COCCN)=C2C1C(C(=O)OC)=C(NBr)C2c1ccccc1Cl",
                    0.8872621047656614
                ],
                [
                    "CCOC(=O)C1=C(C)NC(COCCN)=C2C1C(C(=O)OC)=C(N=S)C2c1ccccc1Cl",
                    0.8872621047656614
                ],
                [
                    "CCOC(=O)C1=C(C)NC(COCCN)=C2C1C(C(=O)OC)=C(N=P)C2c1ccccc1Cl",
                    0.8872621047656614
                ],
                [
                    "CCOC(=O)C1=C(C)NC(COCCN)=C2C1C(C(=O)OC)=C(N=N)C2c1ccccc1Cl",
                    0.8872621047656614
                ],
                [
                    "CCOC(=O)C1=C(C)NC(COCCN)=C2C1C(C(=O)OC)=C(CO)C2c1ccccc1Cl",
                    0.8872621047656614
                ],
                [
                    "CCOC(=O)C1=C(C)NC(COCCN)=C2C1C(C(=O)OC)=C(CN)C2c1ccccc1Cl",
                    0.8872621047656614
                ],
                [
                    "CCOC(=O)C1=C(C)NC(COCCN)=C2C1C(C(=O)OC)=C(CF)C2c1ccccc1Cl",
                    0.8872621047656614
                ],
                [
                    "CCOC(=O)C1=C(C)NC(COCCN)=C2C1C(C(=O)OC)=C(CCl)C2c1ccccc1Cl",
                    0.8872621047656614
                ],
                [
                    "CCOC(=O)C1=C(C)NC(COCCN)=C2C1C(C(=O)OC)=C(CBr)C2c1ccccc1Cl",
                    0.8872621047656614
                ],
                [
                    "CCOC(=O)C1=C(C)NC(COCCN)=C2C1C(C(=O)OC)=C(C=S)C2c1ccccc1Cl",
                    0.8872621047656614
                ],
                [
                    "CCOC(=O)C1=C(C)NC(COCCN)=C2C1C(C(=O)OC)=C(C=O)C2c1ccccc1Cl",
                    0.8872621047656614
                ],
                [
                    "CCOC(=O)C1=C(C)NC(COCCN)=C2C1C(C(=O)OC)=C(C#[SH])C2c1ccccc1Cl",
                    0.8872621047656614
                ],
                [
                    "CCOC(=O)C1=C(C)NC(COCCN)=C2C1C(C(=O)OC)=C(C#P)C2c1ccccc1Cl",
                    0.8872621047656614
                ],
                [
                    "CCOC(=O)C1=C(C)NC(COCCN)=C2C1C(C(=O)OC)=C(C#N)C2c1ccccc1Cl",
                    0.8872621047656614
                ],
                [
                    "CCOC(=O)C1=C(C#P)C(c2ccccc2Cl)C2=C(COCCN)NC(C)=C(C(=O)OC)C12",
                    0.8872621047656614
                ],
                [
                    "CCOC(=O)C1=C(C#N)C(c2ccccc2Cl)C2=C(COCCN)NC(C)=C(C(=O)OC)C12",
                    0.8872621047656614
                ],
                [
                    "C=[SH]C1=C(C(=O)OCC)C2C(C(=O)OC)=C(C)NC(COCCN)=C2C1c1ccccc1Cl",
                    0.8872621047656614
                ],
                [
                    "C=PC1=C(C(=O)OC)C2C(C(=O)OCC)=C(C)NC(COCCN)=C2C1c1ccccc1Cl",
                    0.8872621047656614
                ],
                [
                    "C=NC1=C(C(=O)OC)C2C(C(=O)OCC)=C(C)NC(COCCN)=C2C1c1ccccc1Cl",
                    0.8872621047656614
                ],
                [
                    "C=CC1=C(C(=O)OCC)C2C(C(=O)OC)=C(C)NC(COCCN)=C2C1c1ccccc1Cl",
                    0.8872621047656614
                ],
                [
                    "C#SC1=C(C(=O)OCC)C2C(C(=O)OC)=C(C)NC(COCCN)=C2C1c1ccccc1Cl",
                    0.8872621047656614
                ],
                [
                    "C#CC1=C(C(=O)OCC)C2C(C(=O)OC)=C(C)NC(COCCN)=C2C1c1ccccc1Cl",
                    0.8872621047656614
                ],
                [
                    "C#CC1=C(C(=O)OC)C2C(C(=O)OCC)=C(C)NC(COCCN)=C2C1c1ccccc1Cl",
                    0.8872621047656614
                ]
            ],
            "execution_time": 584797.3347668648,
            "number_scoring_function_calls": 21258921,
            "metadata": {
                "top_1": 0.9017687137990612,
                "top_10": 0.9017687137990611,
                "top_100": 0.8895831622110069,
                "internal_similarity_max": 1.0,
                "internal_similarity_mean": 0.7756150501238328,
                "internal_similarity_histogram_density": [
                    [
                        0.1,
                        0.0,
                        0.0,
                        0.0,
                        0.0,
                        0.0,
                        0.0,
                        7.504000000000001,
                        2.3220000000000005,
                        0.07400000000000001
                    ]
                ],
                "internal_similarity_histogram_bins": [
                    [
                        0.0,
                        0.1,
                        0.2,
                        0.30000000000000004,
                        0.4,
                        0.5,
                        0.6000000000000001,
                        0.7000000000000001,
                        0.8,
                        0.9,
                        1.0
                    ]
                ]
            }
        },
        {
            "benchmark_name": "Sitagliptin MPO",
            "score": 0.9376916576417682,
            "optimized_molecules": [
                [
                    "CN=CS12#CC3C4C5C6(F)C(C)(C7(F)OC68C3(F)C(N)(F)C58N(N)C(F)P71)C42F",
                    0.9376916576417685
                ],
                [
                    "CN=CS12#CC3C4C5C(C)(F)C6(C7(F)OC68C3(F)C(N)(F)C58N(N)C(F)P71)C42F",
                    0.9376916576417685
                ],
                [
                    "CN=CS12#CC3C4C(F)C56C(C(C)(F)C78OC(F)(F)P1C7(N)N(N)C8(F)C45F)C362",
                    0.9376916576417685
                ],
                [
                    "CN=CS12#CC3C4C(F)C5(N)N(N)C6(F)P1C(C)(F)OC56C1(F)C5C1(C4(F)F)C352",
                    0.9376916576417685
                ],
                [
                    "CN=CS12#CC3C4C(F)(F)C5C6(F)C5(C31)C1(N(N)C3(N)P2C(F)(F)OC361)C4(C)F",
                    0.9376916576417685
                ],
                [
                    "CN=CS12#CC3C4(F)C5C4C4(F)C6C7(F)N(N)C6(C5(N)F)C4(C)OC(F)(P71)C32F",
                    0.9376916576417685
                ],
                [
                    "CN=CS12#CC3C4(F)C(N)C5N(N)C6(F)P1C(F)(F)OC56C1(C)C5C1(C4(F)F)C352",
                    0.9376916576417685
                ],
                [
                    "CN=CS12#CC3C4(F)C(N)(F)C5N(N)C6P1C(F)(F)OC65C1C5(C)C1(C4(F)F)C352",
                    0.9376916576417685
                ],
                [
                    "CN=CS12#CC3C4(F)C(N)(F)C5N(N)C6(F)P1C(F)OC56C1C5(C)C1(C4(F)F)C352",
                    0.9376916576417685
                ],
                [
                    "CN=CS12#CC3C4(F)C(N)(F)C5N(N)C6(F)P1C(F)OC56C1(C)C5C1(C4(F)F)C352",
                    0.9376916576417685
                ],
                [
                    "CN=CS12#CC3C4(F)C(N)(F)C5N(N)C6(F)P1C(C)(F)OC56C1C5C1(C4(F)F)C352",
                    0.9376916576417685
                ],
                [
                    "CN=CS12#CC3C4(F)C(N)(F)C56N(N)C7C8C(C)(C5(F)OC(F)P71)C6(F)C83C42F",
                    0.9376916576417685
                ],
                [
                    "CN=CS12#CC3C4(C)C(F)(F)C56C7C5(N(N)C5(N)C(OC(F)P51)C6(F)F)C4(F)C372",
                    0.9376916576417685
                ],
                [
                    "CN=CS12#CC3C4(C)C(F)(F)C56C(C(F)C78OC(F)(F)P1C7(N)N(N)C8C45F)C362",
                    0.9376916576417685
                ],
                [
                    "CN=CS12#CC3C1C14C(C1(F)F)C15OC6C(F)(N(N)C61C(N)(F)C3(C)C4(F)F)P52",
                    0.9376916576417685
                ],
                [
                    "CN=CS12#CC3C(OC45C6C(N)(F)C7(F)C8C4(F)C6(C)C(F)(F)N(N)C875)P1C32F",
                    0.9376916576417685
                ],
                [
                    "CN=CS12#CC3C(N)(F)C(F)C45C6OC7(F)P1C(F)(N4N)C71C6(C)C5(F)C31C2F",
                    0.9376916576417685
                ],
                [
                    "CN=CS12#CC3C(F)C4(F)C5C6C7(C)C8(F)N(N)C7(C4(N)F)C6(OC5(F)P81)C32F",
                    0.9376916576417685
                ],
                [
                    "CN=CS12#CC3C(F)C(N)(F)C4N(N)C56P1C1(F)OC4(C)C54C6(F)C3C14C2(F)F",
                    0.9376916576417685
                ],
                [
                    "CN=CS12#CC3C(F)C(N)(F)C45C6C7(F)C4(F)OC(C)(P1C(F)N5N)C71C36C12F",
                    0.9376916576417685
                ],
                [
                    "CN=CS12#CC3C(F)C(N)(F)C45C(C)OC6(F)P1C(F)(N4N)C51C(F)C64C31C42F",
                    0.9376916576417685
                ],
                [
                    "CN=CS12#CC3C(F)(F)C4(N)C56C(F)OC7(F)P1C4(N5N)C71C(F)C6C31C2(C)F",
                    0.9376916576417685
                ],
                [
                    "CN=CS12#CC3C(F)(F)C4(N)C3(C3C5(F)C6OC7(F)P1C(F)(N(N)C634)C57C)C2F",
                    0.9376916576417685
                ],
                [
                    "CN=CS12#CC3C(F)(F)C(N)(F)C4N(N)C5P1C1(F)OC4(C)C4(F)C6C3(C514)C62F",
                    0.9376916576417685
                ],
                [
                    "CN=CS12#CC3C(C)(F)C(N)(F)C4N(N)C5P1C1(F)OC46C4C6(F)C51C34C2(F)F",
                    0.9376916576417685
                ],
                [
                    "CN=CS12#CC3C(C)(F)C(N)(F)C45C6OC7(F)P1C(F)(N4N)C71C6(F)C5C31C2F",
                    0.9376916576417685
                ],
                [
                    "CN=CS12#CC3C(C)(C(N)(F)C45C6OC4C(F)(N5N)P61)C(F)(F)C14C(C1(F)F)C342",
                    0.9376916576417685
                ],
                [
                    "CN=CS12#CC3C(C)(C(F)C45C6OC4(N)C(F)(N5N)P61)C(F)(F)C14C(C1(F)F)C342",
                    0.9376916576417685
                ],
                [
                    "CN=CS12#CC34C5C6(F)N(N)C7C(N)(F)C8C(C5(F)C7(C)OC(F)(P61)C32F)C84F",
                    0.9376916576417685
                ],
                [
                    "CN=CS12#CC34C5C3C3(F)C(N)(F)C6N(N)C7(F)P1C(F)(OC6(C)C5C73F)C42F",
                    0.9376916576417685
                ],
                [
                    "CN=CS12#CC34C5C(F)C6OC7(F)P1C(C)(N)N(N)C61C(C3(F)C1(F)F)C74C52F",
                    0.9376916576417685
                ],
                [
                    "CN=CS12#CC34C5C(F)C(N)(F)C67C8C(C6(C)OC(F)(P1C8(F)N7N)C32F)C54F",
                    0.9376916576417685
                ],
                [
                    "CN=CS12#CC34C5(C)OC(F)C(N)(C6N(N)C(F)(P51)C61C(F)C5C13C52F)C4(F)F",
                    0.9376916576417685
                ],
                [
                    "CN=CS12#CC34C5(C)C(N)C36N(N)C3P1C(F)(F)OC36C1(F)C(C1C42F)C5(F)F",
                    0.9376916576417685
                ],
                [
                    "CN=CS12#CC34C1C1C5C6(F)OC7(C(N(N)C37C(N)(F)C4(C)C5(F)F)P62)C1(F)F",
                    0.9376916576417685
                ],
                [
                    "CN=CS12#CC34C1C1C5C(F)(F)C3(C)C(N)(F)C43N(N)C4(F)P2C(F)OC43C15F",
                    0.9376916576417685
                ],
                [
                    "CN=CS12#CC34C1C15C(C1(F)F)C3(C)C(N)C41N(N)C3(F)P2C(F)(F)OC31C5F",
                    0.9376916576417685
                ],
                [
                    "CN=CS12#CC34C(N)(F)C5(F)C6OC7(F)C8C(F)(N(N)C5C(F)(C63C)C84C1F)P72",
                    0.9376916576417685
                ],
                [
                    "CN=CS12#CC34C(N)(F)C(F)C56C7OC8(F)C(C(F)(N5N)P81)C3(C2F)C6(F)C74C",
                    0.9376916576417685
                ],
                [
                    "CN=CS12#CC34C(F)C5(N)C6(F)N(N)C37C5(F)OC(F)(P61)C71C(C(C)C41F)C2F",
                    0.9376916576417685
                ],
                [
                    "CN=CS12#CC34C(F)C(N)(F)C5N(N)C(F)P1C1(F)OC36C3(C)C1C4(C53F)C62F",
                    0.9376916576417685
                ],
                [
                    "CN=CS12#CC34C(F)C(N)(F)C5C6C7(F)C(C)OC(F)(P1C3(F)N5N)C71C64C12F",
                    0.9376916576417685
                ],
                [
                    "CN=CS12#CC34C(F)C(N)(F)C56N(N)C7C8C(C)(C5(F)OC3(F)P71)C6(F)C84C2F",
                    0.9376916576417685
                ],
                [
                    "CN=CS12#CC34C(F)C(N)(F)C5(F)C6C7(F)C3OC3(F)P1C(C)(N5N)C73C64C2F",
                    0.9376916576417685
                ],
                [
                    "CN=CS12#CC34C(F)(F)C(N)(F)C56C(C)OC7P1C(F)(N5N)C71C(F)C63C14C2F",
                    0.9376916576417685
                ],
                [
                    "CN=CS12#CC34C(C)C(N)C35N(N)C3(F)P1C(F)(F)OC35C1(F)C3C(F)C31C42F",
                    0.9376916576417685
                ],
                [
                    "CN=CS12#CC3(F)C4C(N)(F)C5N(N)C6(F)P1C1(F)OC54C(F)(C1C)C1C36C12F",
                    0.9376916576417685
                ],
                [
                    "CN=CS12#CC3(F)C4C(N)(F)C56C7OC8(F)C(C)C7(F)C5C3(C(F)(N6N)P81)C42F",
                    0.9376916576417685
                ],
                [
                    "CN=CS12#CC3(F)C4C(N)(F)C56C7C8(F)C(C)C(F)(OC485)P1C(F)(N6N)C73C2F",
                    0.9376916576417685
                ],
                [
                    "CN=CS12#CC3(F)C4C(F)(F)C5C(F)C67OC(F)(F)P1C6(N)N(N)C71C5C32C41C",
                    0.9376916576417685
                ],
                [
                    "CN=CS12#CC3(F)C4C(C)C56N(N)C7(N)P1C(F)(F)OC75C1(F)C(C4(F)F)C16C32",
                    0.9376916576417685
                ],
                [
                    "CN=CS12#CC3(F)C45C6C(N)(F)C3(F)C37C4C(C5C1(F)F)(N3N)C6(C)OC(F)P72",
                    0.9376916576417685
                ],
                [
                    "CN=CS12#CC3(F)C(N)(F)C(F)C45C6OC7(F)P1C(F)(N4N)C71C6(C)C5C31C2F",
                    0.9376916576417685
                ],
                [
                    "CN=CS12#CC3(F)C(F)C(N)(F)C4C5(C)OC6(F)P1C1C7C43C6(C75N1N)C2(F)F",
                    0.9376916576417685
                ],
                [
                    "CN=CS12#CC3(F)C(F)C(N)(F)C45N(N)C6(F)P1C1(F)OC4(C)C4C1C2(F)C3C465",
                    0.9376916576417685
                ],
                [
                    "CN=CS12#CC3(F)C(F)C(N)(F)C45C6OC7(F)C8C6(C)C4(C3C81F)C(F)(N5N)P72",
                    0.9376916576417685
                ],
                [
                    "CN=CS12#CC3(F)C(F)(F)C(N)(F)C45N(N)C6P1C1(F)OC34C3C1C(C35C)C62F",
                    0.9376916576417685
                ],
                [
                    "CN=CS12#CC3(F)C(F)(F)C(F)C4(N)C5C6C7OC8(F)P1C7(N4N)C68C53C2(C)F",
                    0.9376916576417685
                ],
                [
                    "CN=CS12#CC3(F)C(C)(F)C(N)(F)C4N(N)C5(F)C6C7C(F)(OC48C6C1(F)C783)P52",
                    0.9376916576417685
                ],
                [
                    "CN=CS12#CC3(C4C5(N)C67C(F)C6C7(F)C46OC(F)(F)P1C6(F)N(N)C35C)C2F",
                    0.9376916576417685
                ],
                [
                    "CN=CS12#CC3(C4C3(F)C3C(N)(F)C56C7C(F)(N5N)P1C(F)OC36C47F)C2(C)F",
                    0.9376916576417685
                ],
                [
                    "CN=CS12#CC3(C4(C)C5(N)C6C(F)C6C(F)C67OC(F)(F)P1C64N(N)C573)C2(F)F",
                    0.9376916576417685
                ],
                [
                    "CN=CS12#CC3(C1F)C1(F)OC45C6C7(F)C(N)(F)C(C(C)C4(F)C675)N(N)C3(F)P12",
                    0.9376916576417685
                ],
                [
                    "CN=CS12#CC3(C)C4C5C6(F)C(C7(F)N(N)C58C(F)(C3(N)F)C68OC(F)P71)C42F",
                    0.9376916576417685
                ],
                [
                    "CN=CS12#CC3(C)C4(F)N(N)C5(C4(N)F)C46OC7(F)P1C(F)C4C(F)C75C36C2F",
                    0.9376916576417685
                ],
                [
                    "CN=CS12#CC3(C)C4(F)C(N)(F)C5N(N)C6(F)P1C1OC(F)C7C6(F)C3(C574)C12F",
                    0.9376916576417685
                ],
                [
                    "CN=CS12#CC3(C)C4(F)C(N)(F)C56N(N)C7C8C(C5(F)OC(F)P71)C6(F)C83C42F",
                    0.9376916576417685
                ],
                [
                    "CN=CS12#CC3(C)C4(F)C(N)(F)C56C7OC8(F)C(C(F)(N5N)P81)C2(F)C34C6C7F",
                    0.9376916576417685
                ],
                [
                    "CN=CS12#CC3(C)C4(F)C(N)(F)C56C7C(F)C5(F)OC5(F)C(C(N6N)P51)C2(F)C734",
                    0.9376916576417685
                ],
                [
                    "CN=CS12#CC3(C)C(F)C4(N)C56N(N)C(F)P1C1(F)OC57C34C76C(F)(F)C1C2F",
                    0.9376916576417685
                ],
                [
                    "CN=CS12#CC3(C)C(F)C3(N)C34C5C6C57OC3(F)C(C1F)(C6(F)F)C(F)(N4N)P72",
                    0.9376916576417685
                ],
                [
                    "CN=CS12#CC3(C)C(F)C(N)C45N(N)C6(F)P1C1(F)OC4(F)C64C(F)C15C3C42F",
                    0.9376916576417685
                ],
                [
                    "CN=CS12#CC3(C)C(F)C(N)(F)C45N(N)C6(F)P1C1OC47C3C75C(F)(F)C16C2F",
                    0.9376916576417685
                ],
                [
                    "CN=CS12#CC3(C)C(F)C(N)(F)C45N(N)C6(F)C7C8C4(OC7(F)P61)C85C3(F)C2F",
                    0.9376916576417685
                ],
                [
                    "CN=CS12#CC3(C)C(F)C(N)(F)C45N(N)C6(F)C7C(F)C48C(F)(OC85C3C71F)P62",
                    0.9376916576417685
                ],
                [
                    "CN=CS12#CC3(C)C(F)C(N)(F)C45N(N)C6(F)C(F)C7C48OC(F)(P61)C35C8C72F",
                    0.9376916576417685
                ],
                [
                    "CN=CS12#CC3(C)C(F)C(F)C45N(N)C6(F)C7C(N)(F)C48C(F)(OC75C38C1F)P62",
                    0.9376916576417685
                ],
                [
                    "CN=CS12#CC3(C)C(F)C(F)C45C6C7(F)OC48C(N)(F)C(C(F)(N5N)P71)C2(F)C638",
                    0.9376916576417685
                ],
                [
                    "CN=CS12#CC3(C)C(F)(F)C4(N)C(C5C6(F)C7OC8(F)P1C(F)(N(N)C754)C683)C2F",
                    0.9376916576417685
                ],
                [
                    "CN=CS12#CC3(C)C(F)(F)C3(N)C34C5C6OC3C3(C(F)(F)C5C31F)C(F)(N4N)P62",
                    0.9376916576417685
                ],
                [
                    "CN=CS12#CC3(C)C(F)(F)C3(N)C34C5C6OC3(F)C3(C1C5C3(F)F)C(F)(N4N)P62",
                    0.9376916576417685
                ],
                [
                    "CN=CS12#CC3(C)C(F)(F)C3(N)C34C5C6OC3(F)C3(C(F)C5C31F)C(F)(N4N)P62",
                    0.9376916576417685
                ],
                [
                    "CN=CS12#CC3(C)C(F)(F)C(F)C45N(N)C(F)P1C1(N)OC46C4C2C36C15C4(F)F",
                    0.9376916576417685
                ],
                [
                    "CN=CS12#CC3(C)C(C(N)C45N(N)C6(F)P1C4(F)OC65F)C(F)(F)C14C(F)C1C342",
                    0.9376916576417685
                ],
                [
                    "CN=CS12#CC3(C)C(C(N)(F)C45C6OC4(F)P1C6(F)N5N)C(F)(F)C14C(F)C1C342",
                    0.9376916576417685
                ],
                [
                    "CN=CS12#CC3(C(C)C4(N)C56C(F)C5C6(F)C56OC(F)(F)P1C5N(N)C436)C2(F)F",
                    0.9376916576417685
                ],
                [
                    "CN=CS12#CC3(C(C)C4(N)C56C(F)C5C6(F)C56C(OC(F)(F)P51)C43N6N)C2(F)F",
                    0.9376916576417685
                ],
                [
                    "CN=CS12#CC(N)(F)C(F)(F)C(F)C34C5C6C1C1(N3N)P2C2(F)OC4(F)C5(C)C621",
                    0.9376916576417685
                ],
                [
                    "CN=CS12#CC(F)C(F)(F)C(N)(F)C34C5OC6(F)P1C1(N3N)C63C5C4(C)C3C12F",
                    0.9376916576417685
                ],
                [
                    "CN=CS12#CC(F)C(C)(F)C(N)(F)C34N(N)C5(F)C6C7C(F)(OC38C6C1(F)C784)P52",
                    0.9376916576417685
                ],
                [
                    "CN=CS12#CC(F)(C3OC45C6C7C6C4(F)C4(C)C(F)(N(N)C54C7(N)F)P31)C2(F)F",
                    0.9376916576417685
                ],
                [
                    "CN=CS12#CC(F)(C3C4C5C6(F)C7(F)N(N)C68C(N)(F)C43C58OC(F)P71)C2(C)F",
                    0.9376916576417685
                ],
                [
                    "CN=CS12#CC(F)(C3C4C5(F)C6C7(F)N(N)C68C(N)(F)C34C58OC(F)P71)C2(C)F",
                    0.9376916576417685
                ],
                [
                    "CN=CS12#CC(F)(C3C4(F)C(N)(F)C56C7OC8(F)P1C(F)(N5N)C6(C)C7C384)C2F",
                    0.9376916576417685
                ],
                [
                    "CN=CS12#CC(C1F)C1(F)OC3C45C6C4(F)C(N)(F)C34N(N)C(F)(P12)C4(C)C65F",
                    0.9376916576417685
                ],
                [
                    "CN=CS12#CC(C)C(F)C(N)(F)C34N(N)C5(F)P1C(F)OC31C3C46C1(F)C56C32F",
                    0.9376916576417685
                ],
                [
                    "CC1OC2(F)P3C4(F)N(N)C5(F)C6C1(F)C21C2C61C4(C#S23C)C(F)C5(F)N=CN",
                    0.9376916576417685
                ],
                [
                    "CC12OC3(F)C4C1(F)C15C6C7C#S(C)(P3C(N)(F)N(N=CN)C21C(F)C75F)C46F",
                    0.9376916576417685
                ],
                [
                    "CC12C#S3(C)P4C5(F)OC46C4(C(F)C1(N)F)C1C2C3(F)C5(C(F)N4N=CN)C16F",
                    0.9376916576417685
                ],
                [
                    "CC1(F)OC2(F)P3C4N(N)C5(F)C6C1(F)C21C2C61C4(C#S23C)C(F)C5(F)N=CN",
                    0.9376916576417685
                ]
            ],
            "execution_time": 409438.4465970993,
            "number_scoring_function_calls": 13869067,
            "metadata": {
                "top_1": 0.9376916576417685,
                "top_10": 0.9376916576417684,
                "top_100": 0.9376916576417679,
                "internal_similarity_max": 0.7619047619047619,
                "internal_similarity_mean": 0.3084596082692987,
                "internal_similarity_histogram_density": [
                    [
                        0.1,
                        0.126,
                        3.9079999999999986,
                        5.404000000000002,
                        0.3980000000000001,
                        0.049999999999999954,
                        0.012000000000000002,
                        0.0020000000000000005,
                        0.0,
                        0.0
                    ]
                ],
                "internal_similarity_histogram_bins": [
                    [
                        0.0,
                        0.1,
                        0.2,
                        0.30000000000000004,
                        0.4,
                        0.5,
                        0.6000000000000001,
                        0.7000000000000001,
                        0.8,
                        0.9,
                        1.0
                    ]
                ]
            }
        },
        {
            "benchmark_name": "Zaleplon MPO",
            "score": 0.7904433486375533,
            "optimized_molecules": [
                [
                    "CCN(C(C)=O)c1cccc(-c2ccnc3c(C#CC=O)cnn23)c1",
                    0.803969143692053
                ],
                [
                    "CCN(C(C)=O)c1cccc(-c2ccnc3c(C#CPO)cnn23)c1",
                    0.793982078592347
                ],
                [
                    "CCN(C(C)=O)c1cccc(-c2ccnc3c(C#COP)cnn23)c1",
                    0.793982078592347
                ],
                [
                    "CCN(C(C)=O)c1cccc(-c2ccnc3c(C#CCF)cnn23)c1",
                    0.793982078592347
                ],
                [
                    "CCN(C(C)=O)c1cccc(-c2ccnc3c(C#CCCl)cnn23)c1",
                    0.793982078592347
                ],
                [
                    "CCN(C(C)=O)c1cccc(-c2ccnc3c(C#CCBr)cnn23)c1",
                    0.793982078592347
                ],
                [
                    "CCN(C(C)=O)c1cccc(-c2ccnc3c(C#CC=P)cnn23)c1",
                    0.793982078592347
                ],
                [
                    "C=PC#Cc1cnn2c(-c3cccc(N(CC)C(C)=O)c3)ccnc12",
                    0.793982078592347
                ],
                [
                    "CCN(C(C)=O)c1cccc(-c2ccnc3c(C#CC(O)F)cnn23)c1",
                    0.7935949136575051
                ],
                [
                    "CCN(C(C)=O)c1cccc(-c2ccnc3c(C#CC(O)Cl)cnn23)c1",
                    0.7935949136575051
                ],
                [
                    "CCN(C(C)=O)c1cccc(-c2ccnc3c(C#CC(O)Br)cnn23)c1",
                    0.7935949136575051
                ],
                [
                    "CCN(C(C)=O)c1cccc(-c2ccnc3c(C#CC(O)=P)cnn23)c1",
                    0.7935949136575051
                ],
                [
                    "CCN(C(C)=O)c1cccc(-c2ccnc3c(C#CC(=O)P)cnn23)c1",
                    0.7935949136575051
                ],
                [
                    "CCN(C(C)=O)c1cccc(-c2ccnc3c(C#CP=CO)cnn23)c1",
                    0.7885561648497321
                ],
                [
                    "CCN(C(C)=O)c1cccc(-c2ccnc3c(C#CP4CO4)cnn23)c1",
                    0.7885561648497321
                ],
                [
                    "CCN(C(C)=O)c1cccc(-c2ccnc3c(C#COCF)cnn23)c1",
                    0.7885561648497321
                ],
                [
                    "CCN(C(C)=O)c1cccc(-c2ccnc3c(C#COCCl)cnn23)c1",
                    0.7885561648497321
                ],
                [
                    "CCN(C(C)=O)c1cccc(-c2ccnc3c(C#COCBr)cnn23)c1",
                    0.7885561648497321
                ],
                [
                    "CCN(C(C)=O)c1cccc(-c2ccnc3c(C#CCP=O)cnn23)c1",
                    0.7885561648497321
                ],
                [
                    "CCN(C(C)=O)c1cccc(-c2ccnc3c(C#CCOF)cnn23)c1",
                    0.7885561648497321
                ],
                [
                    "CCN(C(C)=O)c1cccc(-c2ccnc3c(C#CCOCl)cnn23)c1",
                    0.7885561648497321
                ],
                [
                    "CCN(C(C)=O)c1cccc(-c2ccnc3c(C#CCOBr)cnn23)c1",
                    0.7885561648497321
                ],
                [
                    "CCN(C(C)=O)c1cccc(-c2ccnc3c(C#CC=PO)cnn23)c1",
                    0.7885561648497321
                ],
                [
                    "CCN(C(C)=O)c1cccc(-c2ccnc3c(C#CC4OP4)cnn23)c1",
                    0.7885561648497321
                ],
                [
                    "CCN(C(C)=O)c1cccc(-c2ccnc3c(C#CC(O)=S)cnn23)c1",
                    0.7837367193130107
                ],
                [
                    "CCN(C(C)=O)c1cccc(-c2ccnc3c(C#CC(=O)S)cnn23)c1",
                    0.7837367193130107
                ],
                [
                    "C#S(=O)C#Cc1cnn2c(-c3cccc(N(CC)C(C)=O)c3)ccnc12",
                    0.7837367193130107
                ],
                [
                    "CCN(C(C)=O)c1cccc(-c2ccnc3c(C#CP)cnn23)c1",
                    0.7803151211091254
                ],
                [
                    "CCN(C(C)=O)c1cccc(-c2ccnc3c(C#C[SH]=C=O)cnn23)c1",
                    0.7787605628481891
                ],
                [
                    "CCN(C(C)=O)c1cccc(-c2ccnc3c(C#C[SH]4#CO4)cnn23)c1",
                    0.7787605628481891
                ],
                [
                    "CCN(C(C)=O)c1cccc(-c2ccnc3c(C#CSC=O)cnn23)c1",
                    0.7787605628481891
                ],
                [
                    "CCN(C(C)=O)c1cccc(-c2ccnc3c(C#CS4=CO4)cnn23)c1",
                    0.7787605628481891
                ],
                [
                    "CCN(C(C)=O)c1cccc(-c2ccnc3c(C#CS#CO)cnn23)c1",
                    0.7787605628481891
                ],
                [
                    "CCN(C(C)=O)c1cccc(-c2ccnc3c(C#COC=S)cnn23)c1",
                    0.7787605628481891
                ],
                [
                    "CCN(C(C)=O)c1cccc(-c2ccnc3c(C#COC#[SH])cnn23)c1",
                    0.7787605628481891
                ],
                [
                    "CCN(C(C)=O)c1cccc(-c2ccnc3c(C#CC=S=O)cnn23)c1",
                    0.7787605628481891
                ],
                [
                    "CCN(C(C)=O)c1cccc(-c2ccnc3c(C#CC4OS4)cnn23)c1",
                    0.7787605628481891
                ],
                [
                    "CCN(C(C)=O)c1cccc(-c2ccnc3c(C#CC4=[SH]O4)cnn23)c1",
                    0.7787605628481891
                ],
                [
                    "CCN(C(C)=O)c1cccc(-c2ccnc3c(C#CC#[SH]=O)cnn23)c1",
                    0.7787605628481891
                ],
                [
                    "CCN(C(C)=O)c1cccc(-c2ccnc3c(C#CC#SO)cnn23)c1",
                    0.7787605628481891
                ],
                [
                    "C#SOC#Cc1cnn2c(-c3cccc(N(CC)C(C)=O)c3)ccnc12",
                    0.7787605628481891
                ],
                [
                    "C#Cc1cnn2c(-c3cccc(N(CC)C(=O)C(C)=O)c3)ccnc12",
                    0.7735006416506128
                ],
                [
                    "C#CC(=O)c1cnn2c(-c3cccc(N(CC)C(C)=O)c3)ccnc12",
                    0.7735006416506128
                ],
                [
                    "CCN(C(C)=O)c1cccc(-c2ccnc3c(C#CO)cnn23)c1",
                    0.7706218909970667
                ],
                [
                    "CC#Cc1cnn2c(-c3cccc(N(CC)C(C)=O)c3)ccnc12",
                    0.7706218909970667
                ],
                [
                    "CCN(C(C)=O)c1cccc(-c2ccnc3c(C=C=C=O)cnn23)c1",
                    0.7685894768121614
                ],
                [
                    "CCN(C(C)=O)c1cccc(-c2ccnc3c4cc(c(=O)n23)C4)c1",
                    0.7683498199278325
                ],
                [
                    "CCN(C(C)=O)c1cccc(-c2ccnc3c(C#C[SH]=O)cnn23)c1",
                    0.7647591058705235
                ],
                [
                    "CCN(C(C)=O)c1cccc(-c2ccnc3c(C#CSO)cnn23)c1",
                    0.7647591058705235
                ],
                [
                    "CCN(C(C)=O)c1cccc(-c2ccnc3c(C#COS)cnn23)c1",
                    0.7647591058705235
                ],
                [
                    "CCN(C(C)=O)c1cccc(-c2ccnc3c(C#COC)cnn23)c1",
                    0.7647591058705235
                ],
                [
                    "CCN(C(C)=O)c1cccc(-c2ccnc3c(C#CCO)cnn23)c1",
                    0.7647591058705235
                ],
                [
                    "CCN(C(C)=O)c1cccc(-c2ccnc3c(C#CC=S)cnn23)c1",
                    0.7647591058705235
                ],
                [
                    "CCN(C(C)=O)c1cccc(-c2ccnc3c(C#CC#[SH])cnn23)c1",
                    0.7647591058705235
                ],
                [
                    "C#SC#Cc1cnn2c(-c3cccc(N(CC)C(C)=O)c3)ccnc12",
                    0.7647591058705235
                ],
                [
                    "CCN(C(C)=O)c1cccc(-c2ccnc3c(C(P)=C=O)cnn23)c1",
                    0.7638920623619182
                ],
                [
                    "CCN(C(C)=O)c1cccc(-c2ccnc3c(C(O)C#P)cnn23)c1",
                    0.7638920623619182
                ],
                [
                    "CCN(C(C)=O)c1cccc(-c2ccnc3c(C(O)=C=P)cnn23)c1",
                    0.7638920623619182
                ],
                [
                    "C=C=C(F)c1cnn2c(-c3cccc(N(CC)C(C)=O)c3)ccnc12",
                    0.7638920623619182
                ],
                [
                    "C=C=C(Cl)c1cnn2c(-c3cccc(N(CC)C(C)=O)c3)ccnc12",
                    0.7638920623619182
                ],
                [
                    "C=C=C(Br)c1cnn2c(-c3cccc(N(CC)C(C)=O)c3)ccnc12",
                    0.7638920623619182
                ],
                [
                    "C=C(C#P)c1cnn2c(-c3cccc(N(CC)C(C)=O)c3)ccnc12",
                    0.7638920623619182
                ],
                [
                    "C#Cc1cnn2c(-c3cccc(N(CC)C(=O)C(C)=P)c3)ccnc12",
                    0.7638920623619182
                ],
                [
                    "C#CC(F)c1cnn2c(-c3cccc(N(CC)C(C)=O)c3)ccnc12",
                    0.7638920623619182
                ],
                [
                    "C#CC(Cl)c1cnn2c(-c3cccc(N(CC)C(C)=O)c3)ccnc12",
                    0.7638920623619182
                ],
                [
                    "C#CC(Br)c1cnn2c(-c3cccc(N(CC)C(C)=O)c3)ccnc12",
                    0.7638920623619182
                ],
                [
                    "C#CC(=P)c1cnn2c(-c3cccc(N(CC)C(C)=O)c3)ccnc12",
                    0.7638920623619182
                ],
                [
                    "C#CC(O)(F)c1cnn2c(-c3cccc(N(CC)C(C)=O)c3)ccnc12",
                    0.7637706865074504
                ],
                [
                    "C#CC(O)(Cl)c1cnn2c(-c3cccc(N(CC)C(C)=O)c3)ccnc12",
                    0.7637706865074504
                ],
                [
                    "C#CC(O)(Br)c1cnn2c(-c3cccc(N(CC)C(C)=O)c3)ccnc12",
                    0.7637706865074504
                ],
                [
                    "CCN(C(C)=O)c1cccc(-c2ccnc3c(C4=C=C4O)cnn23)c1",
                    0.7618176313578489
                ],
                [
                    "CCN(C(C)=O)c1cccc(-c2ccnc3c(C45C=C4O5)cnn23)c1",
                    0.7618176313578489
                ],
                [
                    "CCN(C(C)=O)c1cccc(-c2ccnc3c(C4(O)C#C4)cnn23)c1",
                    0.7618176313578489
                ],
                [
                    "CCN(C(C)=O)c1cccc(-c2ccnc3c(-c4cc4=O)cnn23)c1",
                    0.7618176313578489
                ],
                [
                    "C#Cc1cnn2c(-c3cccc(N(CC(C)=O)C(C)=O)c3)ccnc12",
                    0.7618176313578489
                ],
                [
                    "CCN(C(C)=O)c1cccc(-c2ccnc3c(CP=C=O)cnn23)c1",
                    0.7590419049928974
                ],
                [
                    "CCN(C(C)=O)c1cccc(-c2ccnc3c(COC#P)cnn23)c1",
                    0.7590419049928974
                ],
                [
                    "CCN(C(C)=O)c1cccc(-c2ccnc3c(CC#CF)cnn23)c1",
                    0.7590419049928974
                ],
                [
                    "CCN(C(C)=O)c1cccc(-c2ccnc3c(CC#CCl)cnn23)c1",
                    0.7590419049928974
                ],
                [
                    "CCN(C(C)=O)c1cccc(-c2ccnc3c(CC#CBr)cnn23)c1",
                    0.7590419049928974
                ],
                [
                    "CCN(C(C)=O)c1cccc(-c2ccnc3c(C=CC#P)cnn23)c1",
                    0.7590419049928974
                ],
                [
                    "CCN(C(C)=O)c1cccc(-c2ccnc3c(C=C=PO)cnn23)c1",
                    0.7590419049928974
                ],
                [
                    "CCN(C(C)=O)c1cccc(-c2ccnc3c(C=C=CF)cnn23)c1",
                    0.7590419049928974
                ],
                [
                    "CCN(C(C)=O)c1cccc(-c2ccnc3c(C=C=CCl)cnn23)c1",
                    0.7590419049928974
                ],
                [
                    "CCN(C(C)=O)c1cccc(-c2ccnc3c(C=C=CBr)cnn23)c1",
                    0.7590419049928974
                ],
                [
                    "CCN(C(C)=O)c1cccc(-c2ccnc3c(C=C=C=P)cnn23)c1",
                    0.7590419049928974
                ],
                [
                    "CCCN(C(C)=O)c1cccc(-c2ccnc3c(C#CF)cnn23)c1",
                    0.7590419049928974
                ],
                [
                    "CCCN(C(C)=O)c1cccc(-c2ccnc3c(C#CCl)cnn23)c1",
                    0.7590419049928974
                ],
                [
                    "CCCN(C(C)=O)c1cccc(-c2ccnc3c(C#CBr)cnn23)c1",
                    0.7590419049928974
                ],
                [
                    "CCC#Cc1cnn2c(-c3cccc(N(CF)C(C)=O)c3)ccnc12",
                    0.7590419049928974
                ],
                [
                    "CCC#Cc1cnn2c(-c3cccc(N(CCl)C(C)=O)c3)ccnc12",
                    0.7590419049928974
                ],
                [
                    "CCC#Cc1cnn2c(-c3cccc(N(CBr)C(C)=O)c3)ccnc12",
                    0.7590419049928974
                ],
                [
                    "C#CP=Cc1cnn2c(-c3cccc(N(CC)C(C)=O)c3)ccnc12",
                    0.7590419049928974
                ],
                [
                    "CCN(C(C)=O)c1cccc(-c2ccnc3c(CC(Cl)=C=O)cnn23)c1",
                    0.759041410778818
                ],
                [
                    "CCN(C(C)=O)c1cccc(-c2ccnc3c(C(F)C=C=O)cnn23)c1",
                    0.759041410778818
                ],
                [
                    "CCN(C(C)=O)c1cccc(-c2ccnc3c(C(C#P)=CO)cnn23)c1",
                    0.759041410778818
                ],
                [
                    "CCN(C(C)=O)c1cccc(-c2ccnc3c(C(Br)C#CO)cnn23)c1",
                    0.759041410778818
                ],
                [
                    "CCN(C(C)=O)c1cccc(-c2ccnc3c(C(=C=O)C=P)cnn23)c1",
                    0.759041410778818
                ],
                [
                    "C#COC(Br)c1cnn2c(-c3cccc(N(CC)C(C)=O)c3)ccnc12",
                    0.759041410778818
                ],
                [
                    "C#CC(OCl)c1cnn2c(-c3cccc(N(CC)C(C)=O)c3)ccnc12",
                    0.759041410778818
                ]
            ],
            "execution_time": 1013936.1931312084,
            "number_scoring_function_calls": 44579144,
            "metadata": {
                "top_1": 0.803969143692053,
                "top_10": 0.7949033521153492,
                "top_100": 0.7724575501052575,
                "internal_similarity_max": 0.8793103448275862,
                "internal_similarity_mean": 0.6541666681406119,
                "internal_similarity_histogram_density": [
                    [
                        0.1,
                        0.0,
                        0.0,
                        0.0,
                        0.018000000000000002,
                        1.3619999999999988,
                        5.698000000000001,
                        2.5140000000000007,
                        0.3080000000000001,
                        0.0
                    ]
                ],
                "internal_similarity_histogram_bins": [
                    [
                        0.0,
                        0.1,
                        0.2,
                        0.30000000000000004,
                        0.4,
                        0.5,
                        0.6000000000000001,
                        0.7000000000000001,
                        0.8,
                        0.9,
                        1.0
                    ]
                ]
            }
        },
        {
            "benchmark_name": "Valsartan SMARTS",
            "score": 0.9994362778844751,
            "optimized_molecules": [
                [
                    "Cc1cccc2c1-c1cc-2c(S)c(P)c1C(CNNO)N(C=O)CON(C)P",
                    0.9995336400944695
                ],
                [
                    "Cc1c2c(c(P)c(S)c1C(CNNO)N(C=O)CON(C)P)-c1ccccc1-2",
                    0.9995336400944695
                ],
                [
                    "Cc1ccc2c(c1)-c1cc(C(CNNO)N(C=O)CON(C)P)c(S)c(P)c1-2",
                    0.9995336400944694
                ],
                [
                    "Cc1ccc2c(c1)-c1c-2cc(C(CNNO)N(C=O)CON(C)P)c(S)c1P",
                    0.9995336400944694
                ],
                [
                    "Cc1ccc(S)c2c1-c1ccc(C(CNNO)N(C=O)CON(C)P)c-2c1P",
                    0.9995336400944694
                ],
                [
                    "Cc1cc2ccc1-c1c(S)c-2cc(P)c1C(CNNO)N(C=O)CON(C)P",
                    0.9995336400944694
                ],
                [
                    "Cc1cc2c(cc1S)-c1cc-2c(C(CNNO)N(C=O)CON(C)P)cc1P",
                    0.9995336400944694
                ],
                [
                    "Cc1cc2c(cc1S)-c1cc(C(CNNO)N(C=O)CON(C)P)cc(P)c1-2",
                    0.9995336400944694
                ],
                [
                    "Cc1cc2c(S)c(c1C(CNNO)N(C=O)CON(C)P)-c1cc(P)ccc1-2",
                    0.9995336400944694
                ],
                [
                    "Cc1cc2c(P)cc1-c1cc-2cc(S)c1C(CNNO)N(C=O)CON(C)P",
                    0.9995336400944694
                ],
                [
                    "Cc1cc2c(P)c(c1C(CNNO)N(C=O)CON(C)P)-c1cccc(S)c1-2",
                    0.9995336400944694
                ],
                [
                    "Cc1cc2c(P)c(c1C(CNNO)N(C=O)CON(C)P)-c1ccc(S)cc1-2",
                    0.9995336400944694
                ],
                [
                    "Cc1cc2c(P)c(c1C(CNNO)N(C=O)CON(C)P)-c1cc(S)ccc1-2",
                    0.9995336400944694
                ],
                [
                    "Cc1cc2c(P)c(c1C(CNNO)N(C=O)CON(C)P)-c1c(S)cccc1-2",
                    0.9995336400944694
                ],
                [
                    "Cc1cc(S)cc2c1-c1cc-2c(P)cc1C(CNNO)N(C=O)CON(C)P",
                    0.9995336400944694
                ],
                [
                    "Cc1cc(S)c2c(c1)-c1cc-2c(P)cc1C(CNNO)N(C=O)CON(C)P",
                    0.9995336400944694
                ],
                [
                    "Cc1cc(S)c2c(c1)-c1cc(C(CNNO)N(C=O)CON(C)P)cc(P)c1-2",
                    0.9995336400944694
                ],
                [
                    "Cc1cc(S)c2c(c1)-c1c(P)cc(C(CNNO)N(C=O)CON(C)P)cc1-2",
                    0.9995336400944694
                ],
                [
                    "Cc1cc(S)c(P)c2c1-c1cc-2ccc1C(CNNO)N(C=O)CON(C)P",
                    0.9995336400944694
                ],
                [
                    "Cc1cc(P)cc2c1-c1cc-2c(S)cc1C(CNNO)N(C=O)CON(C)P",
                    0.9995336400944694
                ],
                [
                    "Cc1cc(P)c(S)c2c1-c1cc-2ccc1C(CNNO)N(C=O)CON(C)P",
                    0.9995336400944694
                ],
                [
                    "Cc1cc(C(CNNO)N(C=O)CON(C)P)c2c(S)c1-c1cc(P)ccc1-2",
                    0.9995336400944694
                ],
                [
                    "Cc1c2ccc(c1S)-c1cc(P)c(C(CNNO)N(C=O)CON(C)P)c-2c1",
                    0.9995336400944694
                ],
                [
                    "Cc1c2cc(c(C(CNN(C)O)N(C=O)CONP)c1P)-c1ccc-2c(S)c1",
                    0.9995336400944694
                ],
                [
                    "Cc1c2cc(P)c(c1S)-c1ccc(C(CNNO)N(C=O)CON(C)P)c-2c1",
                    0.9995336400944694
                ],
                [
                    "Cc1c2cc(P)c(c1S)-c1ccc(C(CNN(C)O)N(C=O)CONP)c-2c1",
                    0.9995336400944694
                ],
                [
                    "Cc1c2c(P)cc(C(CNNO)N(C=O)CON(C)P)c1-c1cccc(S)c1-2",
                    0.9995336400944694
                ],
                [
                    "Cc1c(S)ccc2c1-c1cc-2cc(P)c1C(CNN(C)O)N(C=O)CONP",
                    0.9995336400944694
                ],
                [
                    "Cc1c(S)c2cc(P)c1-c1cc-2ccc1C(CNNO)N(C=O)CON(C)P",
                    0.9995336400944694
                ],
                [
                    "Cc1c(P)ccc2c1-c1cc-2c(S)cc1C(CNNO)N(C=O)CON(C)P",
                    0.9995336400944694
                ],
                [
                    "Cc1c(P)ccc2c1-c1c(C(CNN(C)O)N(C=O)CONP)ccc-2c1S",
                    0.9995336400944694
                ],
                [
                    "Cc1c(P)c2cc(c1C(CNNO)N(C=O)CON(C)P)-c1cccc(S)c1-2",
                    0.9995336400944694
                ],
                [
                    "CNOCN(C=O)C(CNN(O)P)c1cc(S)c2cc1-c1c-2ccc(P)c1C",
                    0.9995336400944694
                ],
                [
                    "CNOCN(C=O)C(CNN(O)P)c1c(C)cc2c(P)c1-c1c(S)cccc1-2",
                    0.9995336400944694
                ],
                [
                    "Cc1cc2cc(c1C(CNNO)N(C=O)CON(C)P)-c1ccc(S)c(P)c1-2",
                    0.9995336400944693
                ],
                [
                    "Cc1cc2cc(c1C(CNNO)N(C=O)CON(C)P)-c1ccc(P)c(S)c1-2",
                    0.9995336400944693
                ],
                [
                    "Cc1cc2cc(c1C(CNNO)N(C=O)CON(C)P)-c1cc(S)cc(P)c1-2",
                    0.9995336400944693
                ],
                [
                    "Cc1cc2cc(c1C(CNNO)N(C=O)CON(C)P)-c1cc(S)c(P)cc1-2",
                    0.9995336400944693
                ],
                [
                    "Cc1cc2cc(c1C(CNNO)N(C=O)CON(C)P)-c1cc(P)cc(S)c1-2",
                    0.9995336400944693
                ],
                [
                    "Cc1cc2cc(c1C(CNNO)N(C=O)CON(C)P)-c1c-2ccc(S)c1P",
                    0.9995336400944693
                ],
                [
                    "Cc1cc2cc(c1C(CNNO)N(C=O)CON(C)P)-c1c-2ccc(P)c1S",
                    0.9995336400944693
                ],
                [
                    "Cc1cc2cc(c1C(CNNO)N(C=O)CON(C)P)-c1c(P)ccc(S)c1-2",
                    0.9995336400944693
                ],
                [
                    "Cc1cc2c(S)c(c1C(CNNO)N(C=O)CON(C)P)-c1ccc(P)cc1-2",
                    0.9995336400944693
                ],
                [
                    "Cc1cc(C(CNNO)N(C=O)CON(C)P)cc2c1-c1cc(P)c(S)c-2c1",
                    0.9995336400944693
                ],
                [
                    "Cc1cc(C(CNNO)N(C=O)CON(C)P)c2cc1-c1ccc-2c(P)c1S",
                    0.9995336400944693
                ],
                [
                    "Cc1cc(C(CNNO)N(C=O)CON(C)P)c2cc1-c1cc(P)c-2cc1S",
                    0.9995336400944693
                ],
                [
                    "Cc1cc(C(CNNO)N(C=O)CON(C)P)c2cc1-c1cc(P)c(S)cc1-2",
                    0.9995336400944693
                ],
                [
                    "Cc1cc(C(CNNO)N(C=O)CON(C)P)c2c(P)c1-c1ccc(S)cc1-2",
                    0.9995336400944693
                ],
                [
                    "Cc1c2cc(c(C(CNNO)N(C=O)CON(C)P)c1P)-c1ccc-2c(S)c1",
                    0.9995336400944693
                ],
                [
                    "Cc1c2cc(S)c(C(CNNO)N(C=O)CON(C)P)c1-c1ccc-2c(P)c1",
                    0.9995336400944693
                ],
                [
                    "Cc1c2c(cc(S)c1C(CNNO)N(C=O)CON(C)P)-c1cccc(P)c1-2",
                    0.9995336400944693
                ],
                [
                    "Cc1c(S)c2cc(c1C(CNNO)N(C=O)CON(C)P)-c1cccc(P)c1-2",
                    0.9995336400944693
                ],
                [
                    "Cc1c(C(CNNO)N(C=O)CON(C)P)cc(P)c2c1-c1cccc(S)c1-2",
                    0.9995336400944693
                ],
                [
                    "CON(O)NC(C)C(c1cc2c(-c3c(P)cccc3CCNP)cc1-2)N(C)C=O",
                    0.9992815407009522
                ],
                [
                    "CON(O)NC(C)C(c1cc2c(-c3ccccc3CCNP)c(P)c1-2)N(C)C=O",
                    0.9992815407009521
                ],
                [
                    "CNN(O)C1ON=[SH]C1(F)N(C=O)Cc1ccc2cc1-c1ccccc1-2",
                    0.9992470486748427
                ],
                [
                    "CNN(O)C1(N(C=O)Cc2ccc3c(c2)-c2ccccc2-3)[SH]=NOC1F",
                    0.9992470486748427
                ],
                [
                    "CNN(O)C1(F)ON=[SH]C1N(C=O)Cc1ccc2cc1-c1ccccc1-2",
                    0.9992470486748427
                ],
                [
                    "CNN(O)C1(F)ON=[SH]C1N(C=O)Cc1ccc2c(c1)-c1ccccc1-2",
                    0.9992470486748427
                ],
                [
                    "CN1NOC([SH]=NO)(N(C=O)Cc2ccc3c(c2)-c2ccccc2-3)C1F",
                    0.9992470486748427
                ],
                [
                    "CN(NO)C1ON=[SH]C1(F)N(C=O)Cc1ccc2cc1-c1ccccc1-2",
                    0.9992470486748427
                ],
                [
                    "CN(NO)C1ON=[SH]C1(F)N(C=O)Cc1ccc2c(c1)-c1ccccc1-2",
                    0.9992470486748427
                ],
                [
                    "CN(NO)C1ON=[SH]C1(F)N(C=O)Cc1ccc2c(c1)-c1cccc-2c1",
                    0.9992470486748427
                ],
                [
                    "CN(NO)C1(F)ON=[SH]C1N(C=O)Cc1ccc2cc1-c1ccccc1-2",
                    0.9992470486748427
                ],
                [
                    "CN(NO)C1(F)ON=[SH]C1N(C=O)Cc1ccc2c(c1)-c1ccccc1-2",
                    0.9992470486748427
                ],
                [
                    "CN(NO)C1(F)ON=[SH]C1N(C=O)Cc1ccc2c(c1)-c1cccc-2c1",
                    0.9992470486748427
                ],
                [
                    "CN(NO)C1(C(F)N(C=O)Cc2ccc3c(c2)-c2ccccc2-3)ON=[SH]1",
                    0.9992470486748427
                ],
                [
                    "CON(O)NCC(c1cc2c(-c3c(P)cccc3C(P)CNP)cc1-2)N(C)C=O",
                    0.9988575391115136
                ],
                [
                    "Cc1ccc2cc1-c1cc(C(CON(O)N(C)C)N(C=O)CONP)cc(P)c1-2",
                    0.9987652255259454
                ],
                [
                    "Cc1ccc(P)c2c1-c1cc-2ccc1C(CON(O)N(C)C)N(C=O)CONP",
                    0.9987652255259454
                ],
                [
                    "Cc1cc2cc(c1C(ONP)N(C=O)CCON(O)N(C)C)-c1cc(P)ccc1-2",
                    0.9987652255259454
                ],
                [
                    "Cc1cc2cc(c1)-c1cc(C(CON(O)N(C)C)N(C=O)CONP)c(P)cc1-2",
                    0.9987652255259454
                ],
                [
                    "Cc1cc2cc(-c3ccc(C(CON(O)N(C)C)N(C=O)CONP)c(P)c3)c1-2",
                    0.9987652255259454
                ],
                [
                    "Cc1cc2c(P)c(c1C(CON(O)N(C)C)N(C=O)CONP)-c1ccccc1-2",
                    0.9987652255259454
                ],
                [
                    "Cc1cc(-c2ccc3cc2-3)c(P)cc1C(CON(P)N(C)C)N(C=O)CONO",
                    0.9987652255259454
                ],
                [
                    "Cc1cc(-c2c3ccc(P)c2-3)ccc1C(CON(O)N(C)C)N(C=O)CONP",
                    0.9987652255259454
                ],
                [
                    "Cc1c(P)ccc2c1-c1ccc(C(ONP)N(C=O)CCON(O)N(C)C)c-2c1",
                    0.9987652255259454
                ],
                [
                    "Cc1c(C(CON(O)N(C)C)N(C=O)CONP)ccc2c1-c1ccc(P)c-2c1",
                    0.9987652255259454
                ],
                [
                    "CONN(O)CC(c1c(P)cc2cc1-c1ccc-2cc1C)N(C=O)CON(C)P",
                    0.9987652255259454
                ],
                [
                    "CONN(O)CC(c1c(P)cc2cc1-c1cc(C)ccc1-2)N(C=O)CON(C)P",
                    0.9987652255259454
                ],
                [
                    "CON(O)NCC(c1ccc2cc1-c1c(P)ccc(C)c1-2)N(C=O)CON(C)P",
                    0.9987652255259454
                ],
                [
                    "CON(O)NCC(c1ccc2c(c1C)-c1ccc(P)cc1-2)N(C=O)CON(C)P",
                    0.9987652255259454
                ],
                [
                    "CON(O)NCC(c1ccc2c(c1)-c1cc(P)c(C)cc1-2)N(C=O)CON(C)P",
                    0.9987652255259454
                ],
                [
                    "CON(O)NCC(c1ccc2c(C)c1-c1cc(P)ccc1-2)N(C=O)CON(C)P",
                    0.9987652255259454
                ],
                [
                    "CON(O)NCC(c1c(C)cc2cc1-c1ccc(P)cc1-2)N(C=O)CON(C)P",
                    0.9987652255259454
                ],
                [
                    "CON(O)NCC(c1c(C)cc2c(P)c1-c1ccccc1-2)N(C=O)CON(C)P",
                    0.9987652255259454
                ],
                [
                    "CNOCN(C=O)C(CON(O)N(C)P)c1cc2c(c(C)c1P)-c1cccc-2c1",
                    0.9987652255259454
                ],
                [
                    "CNOCN(C=O)C(CON(O)N(C)P)c1c(P)cc2c(c1C)-c1cccc-2c1",
                    0.9987652255259454
                ],
                [
                    "CNN(O)OCCN(C=O)C(ON(C)P)c1ccc2c(C)c1-c1cccc(P)c1-2",
                    0.9987652255259454
                ],
                [
                    "CNN(O)OCC(c1ccc2cc1-c1c-2ccc(C)c1P)N(C=O)CON(C)P",
                    0.9987652255259454
                ],
                [
                    "CNN(O)OCC(c1ccc2cc1-c1c(C)cc(P)cc1-2)N(C=O)CON(C)P",
                    0.9987652255259454
                ],
                [
                    "CNN(O)OCC(c1ccc2c(c1P)-c1ccc(C)c-2c1)N(C=O)CON(C)P",
                    0.9987652255259454
                ],
                [
                    "CNN(O)OCC(c1ccc2c(c1P)-c1cc-2ccc1C)N(C=O)CON(C)P",
                    0.9987652255259454
                ],
                [
                    "CNN(O)OCC(c1ccc2c(c1)-c1ccc(P)c-2c1C)N(C=O)CON(C)P",
                    0.9987652255259454
                ],
                [
                    "CNN(O)OCC(c1ccc2c(c1)-c1cc-2cc(P)c1C)N(C=O)CON(C)P",
                    0.9987652255259454
                ],
                [
                    "CNN(O)OCC(c1ccc2c(c1)-c1cc(P)cc-2c1C)N(C=O)CON(C)P",
                    0.9987652255259454
                ],
                [
                    "CNN(O)OCC(c1ccc2c(c1)-c1cc(P)c(C)c-2c1)N(C=O)CON(C)P",
                    0.9987652255259454
                ],
                [
                    "CNN(O)OCC(c1c(P)cc2cc1-c1cccc(C)c1-2)N(C=O)CON(C)P",
                    0.9987652255259454
                ],
                [
                    "CNN(O)OCC(c1c(P)cc2cc1-c1ccc(C)cc1-2)N(C=O)CON(C)P",
                    0.9987652255259454
                ],
                [
                    "CNN(C)OCC(c1cc2c(cc1C)-c1cc-2ccc1P)N(C=O)CON(O)P",
                    0.9987652255259454
                ]
            ],
            "execution_time": 1013621.2228441238,
            "number_scoring_function_calls": 40356040,
            "metadata": {
                "top_1": 0.9995336400944695,
                "top_10": 0.9995336400944694,
                "top_100": 0.9992415534644863,
                "internal_similarity_max": 0.9333333333333333,
                "internal_similarity_mean": 0.39213783755718623,
                "internal_similarity_histogram_density": [
                    [
                        0.1,
                        1.512,
                        1.2759999999999996,
                        2.5820000000000007,
                        1.8920000000000003,
                        1.3819999999999988,
                        1.0100000000000002,
                        0.19400000000000003,
                        0.04400000000000001,
                        0.008000000000000002
                    ]
                ],
                "internal_similarity_histogram_bins": [
                    [
                        0.0,
                        0.1,
                        0.2,
                        0.30000000000000004,
                        0.4,
                        0.5,
                        0.6000000000000001,
                        0.7000000000000001,
                        0.8,
                        0.9,
                        1.0
                    ]
                ]
            }
        },
        {
            "benchmark_name": "Scaffold Hop",
            "score": 0.9824346405228765,
            "optimized_molecules": [
                [
                    "Cc1ncsc1C#CNc1ncnc2cc(OCCl)c(OC(Cl)CC(C)Br)cc12",
                    0.9824346405228759
                ],
                [
                    "COc1cc2ncnc(NCCc3scnc3CC(Cl)Cl)c2cc1OC(Cl)C(Br)C(C)Br",
                    0.9824346405228759
                ],
                [
                    "COc1cc2ncnc(NCC(Cl)c3scnc3C(C)(C)Cl)c2cc1OCCC(C)Cl",
                    0.9824346405228759
                ],
                [
                    "COc1cc2ncnc(NC(Cc3scnc3C#CCl)=C(C)Cl)c2cc1OCC(Br)C(C)Br",
                    0.9824346405228759
                ],
                [
                    "COc1cc2ncnc(NC(=CCl)C3(Br)C#Cc4ncsc43)c2cc1OC(Br)C(Br)C(C)Br",
                    0.9824346405228759
                ],
                [
                    "CCc1ncsc1CCNc1ncnc2cc(OC)c(OCC(Br)CC)cc12",
                    0.9824346405228759
                ],
                [
                    "CCc1ncsc1CCNc1ncnc2cc(OC)c(OC(Br)C(Cl)C(C)C)cc12",
                    0.9824346405228759
                ],
                [
                    "CCc1ncsc1CC(Nc1ncnc2cc(OC)c(OCC(Br)CC)cc12)=C(Cl)Cl",
                    0.9824346405228759
                ],
                [
                    "CCc1ncsc1CC(Nc1ncnc2cc(OC)c(OCC(Br)C(C)C)cc12)=C(C)Cl",
                    0.9824346405228759
                ],
                [
                    "CCc1ncsc1CC(C)Nc1ncnc2cc(OCCl)c(OC(Cl)CC(C)Br)cc12",
                    0.9824346405228759
                ],
                [
                    "CCc1ncsc1CC(=CBr)Nc1ncnc2cc(OC)c(OCC(Br)C(C)C)cc12",
                    0.9824346405228759
                ],
                [
                    "CCc1ncsc1C(Cl)CNc1ncnc2cc(OC)c(OC(Br)C(Cl)CC)cc12",
                    0.9824346405228759
                ],
                [
                    "CCc1ncsc1C(Br)C(=CCl)Nc1ncnc2cc(OC)c(OCC(Br)CC)cc12",
                    0.9824346405228759
                ],
                [
                    "CCCc1ncsc1CCNc1ncnc2cc(OC)c(OCC(Br)CC)cc12",
                    0.9824346405228759
                ],
                [
                    "CCCc1ncsc1C(Cl)C(Nc1ncnc2cc(OC)c(OC(Br)C(Br)C(C)C)cc12)=C(C)CC",
                    0.9824346405228759
                ],
                [
                    "CCCc1ncsc1C(Br)CNc1ncnc2cc(OC)c(OCCC(C)Cl)cc12",
                    0.9824346405228759
                ],
                [
                    "CCCCOc1cc2c(NCCc3scnc3CCCl)ncnc2cc1OC(Cl)Br",
                    0.9824346405228759
                ],
                [
                    "CCCCOc1cc2c(NCCc3scnc3CC)ncnc2cc1OC",
                    0.9824346405228759
                ],
                [
                    "CCCCOc1cc2c(NCCc3scnc3C#CCl)ncnc2cc1OC",
                    0.9824346405228759
                ],
                [
                    "CCCCOc1cc2c(NCC(Cl)c3scnc3C=CCl)ncnc2cc1OCCl",
                    0.9824346405228759
                ],
                [
                    "CCCCOc1cc2c(NCC(Br)c3scnc3C(Cl)CC)ncnc2cc1OCC",
                    0.9824346405228759
                ],
                [
                    "CCCCOc1cc2c(NCC(Br)(CCl)c3scnc3C(Br)CC)ncnc2cc1OC",
                    0.9824346405228759
                ],
                [
                    "CCCCOc1cc2c(NCC(Br)(Br)c3scnc3C(C)Cl)ncnc2cc1OCBr",
                    0.9824346405228759
                ],
                [
                    "CCCCOc1cc2c(NC=Cc3scnc3C(Br)=CBr)ncnc2cc1OCCl",
                    0.9824346405228759
                ],
                [
                    "CCCCOc1cc2c(NC3(Cl)CCc4ncsc4C3)ncnc2cc1OCC",
                    0.9824346405228759
                ],
                [
                    "CCCCOc1cc2c(NC(Cl)C(Br)c3scnc3C)ncnc2cc1OCCl",
                    0.9824346405228759
                ],
                [
                    "CCCCOc1cc2c(NC(C)C(Br)c3scnc3CCCl)ncnc2cc1OC",
                    0.9824346405228759
                ],
                [
                    "CCCCOc1cc2c(NC(C)C(Br)c3scnc3C(Cl)CCl)ncnc2cc1OCBr",
                    0.9824346405228759
                ],
                [
                    "CCCCOc1cc2c(NC(Br)C(C)(Br)c3scnc3C)ncnc2cc1OC",
                    0.9824346405228759
                ],
                [
                    "CCCCOc1cc2c(NC(Br)C(Br)c3scnc3CCl)ncnc2cc1OC",
                    0.9824346405228759
                ],
                [
                    "CCCCOc1cc2c(NC(=CCl)Cc3scnc3CCCl)ncnc2cc1OCBr",
                    0.9824346405228759
                ],
                [
                    "CCCCOc1cc2c(NC(=CCl)Cc3scnc3C(C)Br)ncnc2cc1OC",
                    0.9824346405228759
                ],
                [
                    "CCCC(Cl)Oc1cc2c(NCCc3scnc3C)ncnc2cc1OCCl",
                    0.9824346405228759
                ],
                [
                    "CCCC(Cl)Oc1cc2c(NCCc3scnc3C#CCl)ncnc2cc1OC",
                    0.9824346405228759
                ],
                [
                    "CCCC(Cl)Oc1cc2c(NCC(Cl)c3scnc3C=CCl)ncnc2cc1OCCl",
                    0.9824346405228759
                ],
                [
                    "CCCC(Cl)Oc1cc2c(NC=Cc3scnc3CBr)ncnc2cc1OC",
                    0.9824346405228759
                ],
                [
                    "CCCC(Cl)Oc1cc2c(NC(C)C(C)(Cl)c3scnc3C(Cl)=CCl)ncnc2cc1OC(Cl)Br",
                    0.9824346405228759
                ],
                [
                    "CCCC(Cl)Oc1cc2c(NC(Br)=Cc3scnc3C)ncnc2cc1OC",
                    0.9824346405228759
                ],
                [
                    "CCCC(Cl)Oc1cc2c(NC(=C(Cl)Br)C3(Br)C#Cc4ncsc43)ncnc2cc1OCBr",
                    0.9824346405228759
                ],
                [
                    "CCCC(Br)Oc1cc2c(NCC(Br)c3scnc3C(C)(C)Cl)ncnc2cc1OCC",
                    0.9824346405228759
                ],
                [
                    "CCCC(Br)Oc1cc2c(NCC(Br)(Br)c3scnc3C(C)C)ncnc2cc1OC",
                    0.9824346405228759
                ],
                [
                    "CCC=C(Nc1ncnc2cc(OCBr)c(OCC(Br)CC)cc12)C(Br)c1scnc1CBr",
                    0.9824346405228759
                ],
                [
                    "CCC(Cl)COc1cc2c(NCC(Br)c3scnc3C(C)(C)Cl)ncnc2cc1OC",
                    0.9824346405228759
                ],
                [
                    "CCC(Cl)COc1cc2c(NC(Cl)C(Br)c3scnc3C(C)C)ncnc2cc1OC",
                    0.9824346405228759
                ],
                [
                    "CCC(Cl)C(Br)Oc1cc2c(NCC(Cl)c3scnc3C)ncnc2cc1OC",
                    0.9824346405228759
                ],
                [
                    "CCC(Br)COc1cc2c(NCC(Br)c3scnc3CCCl)ncnc2cc1OC",
                    0.9824346405228759
                ],
                [
                    "CCC(Br)COc1cc2c(NCC(Br)c3scnc3CC(C)Cl)ncnc2cc1OC",
                    0.9824346405228759
                ],
                [
                    "CCC(Br)COc1cc2c(NC(Cc3scnc3C(C)Br)=C(C)C)ncnc2cc1OC",
                    0.9824346405228759
                ],
                [
                    "CCC(Br)COc1cc2c(NC(=CCl)Cc3scnc3CCl)ncnc2cc1OCCl",
                    0.9824346405228759
                ],
                [
                    "CCC(Br)COc1cc2c(NC(=CCl)Cc3scnc3C)ncnc2cc1OCCl",
                    0.9824346405228759
                ],
                [
                    "CCC(Br)C(Br)Oc1cc2c(NCCc3scnc3C(C)C)ncnc2cc1OC",
                    0.9824346405228759
                ],
                [
                    "CC=C(Nc1ncnc2cc(OCBr)c(OCCCC)cc12)C(Br)c1scnc1C(Cl)(Cl)Br",
                    0.9824346405228759
                ],
                [
                    "CC=C(Nc1ncnc2cc(OC)c(OCC(Br)CC)cc12)C(Br)c1scnc1CBr",
                    0.9824346405228759
                ],
                [
                    "CC=C(Cc1scnc1CBr)Nc1ncnc2cc(OCBr)c(OCC(Br)CC)cc12",
                    0.9824346405228759
                ],
                [
                    "CC(Cl)CCOc1cc2c(NCCc3scnc3C(C)(Cl)CBr)ncnc2cc1OCBr",
                    0.9824346405228759
                ],
                [
                    "CC(Cl)CCOc1cc2c(NCCc3scnc3C(C)(C)Cl)ncnc2cc1OCBr",
                    0.9824346405228759
                ],
                [
                    "CC(Cl)CCOc1cc2c(NCC(Cl)c3scnc3C(C)Cl)ncnc2cc1OCBr",
                    0.9824346405228759
                ],
                [
                    "CC(Cl)CCOc1cc2c(NCC(Cl)c3scnc3C(C)CBr)ncnc2cc1OCBr",
                    0.9824346405228759
                ],
                [
                    "CC(Cl)CCOc1cc2c(NCC(Cl)c3scnc3C(C)(Cl)CBr)ncnc2cc1OCBr",
                    0.9824346405228759
                ],
                [
                    "CC(Cl)CCOc1cc2c(NCC(Cl)c3scnc3C(C)(C)Cl)ncnc2cc1OCBr",
                    0.9824346405228759
                ],
                [
                    "CC(Cl)CCOc1cc2c(NCC(Cl)c3scnc3C(C)(C)Cl)ncnc2cc1OC(Cl)Br",
                    0.9824346405228759
                ],
                [
                    "CC(Cl)CCOc1cc2c(NCC(Cl)(Cl)c3scnc3C(C)(C)Cl)ncnc2cc1OCBr",
                    0.9824346405228759
                ],
                [
                    "CC(Cl)CCOc1cc2c(NC(C)C(C)(Cl)c3scnc3C(C)Cl)ncnc2cc1OCBr",
                    0.9824346405228759
                ],
                [
                    "CC(Cl)CCOc1cc2c(NC(C)(Cl)C(Br)c3scnc3CCBr)ncnc2cc1OCBr",
                    0.9824346405228759
                ],
                [
                    "CC(Cl)CCOc1cc2c(NC(Br)C(Cl)(Cl)c3scnc3C(C)(C)Cl)ncnc2cc1OCBr",
                    0.9824346405228759
                ],
                [
                    "CC(Cl)C(C)COc1cc2c(NCC(Cl)c3scnc3C(C)(Cl)C(C)Br)ncnc2cc1OCBr",
                    0.9824346405228759
                ],
                [
                    "CC(Cl)C(C)COc1cc2c(NCC(Cl)c3scnc3C(C)(C)Cl)ncnc2cc1OCBr",
                    0.9824346405228759
                ],
                [
                    "CC(Cl)C(C)COc1cc2c(NC(Cl)(CCCl)Cc3scnc3CCCl)ncnc2cc1OCBr",
                    0.9824346405228759
                ],
                [
                    "CC(Cl)C(C)COc1cc2c(NC(C)(Cl)Cc3scnc3CC(Cl)Br)ncnc2cc1OCBr",
                    0.9824346405228759
                ],
                [
                    "CC(Cl)C(C)COc1cc2c(NC(C)(Cl)C(Cl)c3scnc3CCCl)ncnc2cc1OCBr",
                    0.9824346405228759
                ],
                [
                    "CC(Cl)C(C)COc1cc2c(NC(C)(Cl)C(Br)c3scnc3CC(Cl)Br)ncnc2cc1OCBr",
                    0.9824346405228759
                ],
                [
                    "CC(Br)C(Br)COc1cc2c(NCCc3scnc3C#CCl)ncnc2cc1OCCl",
                    0.9824346405228759
                ],
                [
                    "C=Cc1ncsc1CC(=C)Nc1ncnc2cc(OC)c(OCCCC)cc12",
                    0.9824346405228759
                ],
                [
                    "C=C=Cc1ncsc1CC(CCl)Nc1ncnc2cc(OC)c(OCCCC)cc12",
                    0.9824346405228759
                ],
                [
                    "C=C=Cc1ncsc1CC(=C)Nc1ncnc2cc(OC)c(OCC(Br)CC)cc12",
                    0.9824346405228759
                ],
                [
                    "C=C(Nc1ncnc2cc(OCC)c(OCCC(C)Cl)cc12)C(Br)c1scnc1C",
                    0.9824346405228759
                ],
                [
                    "C=C(Nc1ncnc2cc(OCBr)c(OCCCC)cc12)C(Br)c1scnc1CBr",
                    0.9824346405228759
                ],
                [
                    "C=C(Nc1ncnc2cc(OCBr)c(OCC(Br)CC)cc12)C(Br)c1scnc1C(Cl)(Cl)Br",
                    0.9824346405228759
                ],
                [
                    "C=C(Nc1ncnc2cc(OC)c(OCCCC)cc12)C(Br)c1scnc1C(C)Cl",
                    0.9824346405228759
                ],
                [
                    "C=C(Nc1ncnc2cc(OC)c(OCC(Cl)CC)cc12)C(Cl)(Br)c1scnc1CC",
                    0.9824346405228759
                ],
                [
                    "C=C(Nc1ncnc2cc(OC)c(OCC(Cl)CC)cc12)C(Cl)(Br)c1scnc1C",
                    0.9824346405228759
                ],
                [
                    "C=C(Nc1ncnc2cc(OC)c(OCC(Cl)CC)cc12)C(C)c1scnc1C",
                    0.9824346405228759
                ],
                [
                    "C=C(Nc1ncnc2cc(OC)c(OCC(Cl)CC)cc12)C(Br)c1scnc1C",
                    0.9824346405228759
                ],
                [
                    "C=C(Nc1ncnc2cc(OC)c(OCC(Cl)C(C)C)cc12)C(Br)c1scnc1CBr",
                    0.9824346405228759
                ],
                [
                    "C=C(Nc1ncnc2cc(OC)c(OCC(Br)CC)cc12)C(C)c1scnc1CCl",
                    0.9824346405228759
                ],
                [
                    "C=C(Nc1ncnc2cc(OC)c(OCC(Br)CC)cc12)C(Br)c1scnc1CC",
                    0.9824346405228759
                ],
                [
                    "C=C(Nc1ncnc2cc(OC)c(OCC(Br)CC)cc12)C(Br)c1scnc1C",
                    0.9824346405228759
                ],
                [
                    "C=C(Nc1ncnc2cc(OC)c(OCC(Br)C(C)Cl)cc12)C(Br)c1scnc1C",
                    0.9824346405228759
                ],
                [
                    "C=C(Cl)c1ncsc1C(Cl)CNc1ncnc2cc(OCCl)c(OC(Cl)CCC)cc12",
                    0.9824346405228759
                ],
                [
                    "C=C(Cc1scnc1CCC)Nc1ncnc2cc(OCCl)c(OCCC(C)Br)cc12",
                    0.9824346405228759
                ],
                [
                    "C=C(Cc1scnc1CC)Nc1ncnc2cc(OCCl)c(OCCCC)cc12",
                    0.9824346405228759
                ],
                [
                    "C=C(Cc1scnc1CC)Nc1ncnc2cc(OCCl)c(OC(Cl)CC(C)Br)cc12",
                    0.9824346405228759
                ],
                [
                    "C=C(Cc1scnc1CBr)Nc1ncnc2cc(OC)c(OCCC(C)Cl)cc12",
                    0.9824346405228759
                ],
                [
                    "C=C(Cc1scnc1CBr)Nc1ncnc2cc(OC)c(OCC(Cl)C(C)C)cc12",
                    0.9824346405228759
                ],
                [
                    "C=C(Cc1scnc1C)Nc1ncnc2cc(OCC)c(OCC(Cl)CC)cc12",
                    0.9824346405228759
                ],
                [
                    "C=C(Cc1scnc1C)Nc1ncnc2cc(OCBr)c(OCCC(C)Cl)cc12",
                    0.9824346405228759
                ],
                [
                    "C=C(Cc1scnc1C)Nc1ncnc2cc(OC)c(OCC(Cl)C(C)C)cc12",
                    0.9824346405228759
                ],
                [
                    "C#Cc1ncsc1CC(=CCl)Nc1ncnc2cc(OC)c(OCC(Br)CC)cc12",
                    0.9824346405228759
                ],
                [
                    "C#Cc1ncsc1C(Br)C(=CCl)Nc1ncnc2cc(OCC)c(OCC(Br)CC)cc12",
                    0.9824346405228759
                ],
                [
                    "C#Cc1ncsc1C(Br)C(=C)Nc1ncnc2cc(OCCl)c(OCCCC)cc12",
                    0.9824346405228759
                ]
            ],
            "execution_time": 26499.413984060287,
            "number_scoring_function_calls": 255991,
            "metadata": {
                "top_1": 0.9824346405228759,
                "top_10": 0.9824346405228759,
                "top_100": 0.9824346405228778,
                "internal_similarity_max": 0.8833333333333333,
                "internal_similarity_mean": 0.41675306103427995,
                "internal_similarity_histogram_density": [
                    [
                        0.1,
                        0.0,
                        0.13599999999999995,
                        4.852,
                        3.222000000000001,
                        1.2159999999999989,
                        0.3560000000000001,
                        0.08400000000000002,
                        0.034,
                        0.0
                    ]
                ],
                "internal_similarity_histogram_bins": [
                    [
                        0.0,
                        0.1,
                        0.2,
                        0.30000000000000004,
                        0.4,
                        0.5,
                        0.6000000000000001,
                        0.7000000000000001,
                        0.8,
                        0.9,
                        1.0
                    ]
                ]
            }
        },
        {
            "benchmark_name": "Deco Hop",
            "score": 1.0,
            "optimized_molecules": [
                [
                    "CSC(c1cc(C(Nc2cc3scnc3c(CCCl)c2Cl)N(C)C)c(N=CBr)c2c1OC(Cl)(Br)CC2(F)N(C)Br)C(C)(C)C",
                    1.0
                ],
                [
                    "CSC(c1cc(C(Nc2cc(CCCl)c3ncsc3c2)N(C)C)c(N=CBr)c2c1OC(Cl)(Br)CC2(F)N(C)Br)C(C)(C)C",
                    1.0
                ],
                [
                    "CSC(c1cc(C(Nc2cc(C)c3ncsc3c2)N(C)CSCl)c(N=C(C)Br)c2c1OC(Cl)(Br)CC2(F)N(C)Br)C(C)(C)CBr",
                    1.0
                ],
                [
                    "CSC(c1cc(C(F)(Nc2cc(C)c3ncsc3c2)N(C)CSCl)c(N=C(C)Br)c2c1OC(Cl)(Br)CC2(F)N(C)Br)C(C)(CCl)CBr",
                    1.0
                ],
                [
                    "CSC(c1cc(C(F)(Nc2cc(C)c3ncsc3c2)N(C)CSCl)c(N=C(C)Br)c2c1OC(Cl)(Br)CC2(F)N(C)Br)C(C)(C)CBr",
                    1.0
                ],
                [
                    "CSC(c1c(Cl)c(C(Nc2cc3scnc3c(CCCl)c2Cl)N(C)C)c(N=CBr)c2c1OC(Cl)(Br)CC2(F)N(C)Br)C(C)(C)C",
                    1.0
                ],
                [
                    "CSC(c1c(Cl)c(C(Nc2cc3scnc3c(CCCl)c2Cl)N(C)C)c(N=C(Br)Br)c2c1OC(Cl)(Br)CC2(F)N(C)Br)C(C)(C)C",
                    1.0
                ],
                [
                    "CSC(c1c(Cl)c(C(C)(Nc2cc3scnc3c(CCCl)c2Cl)N(C)C)c(N=CBr)c2c1OC(Cl)(Br)CC2(F)N(C)Br)C(C)(C)C",
                    1.0
                ],
                [
                    "CSC(c1c(Cl)c(C(C)(Nc2cc3scnc3c(CC(Cl)Br)c2Cl)N(C)C)c(N=CBr)c2c1OC(Cl)(Br)CC2(F)N(C)Br)C(C)(C)C",
                    1.0
                ],
                [
                    "CSC(F)(c1cc(C(Nc2ccc3nc(C)sc3c2)N(C)C)c(N=C(C)Br)c2c1OC(Cl)(Br)CC2(F)N(C)Br)C(C)(C)CBr",
                    1.0
                ],
                [
                    "CSC(F)(c1cc(C(Nc2ccc3nc(C)sc3c2)N(C)C)c(N=C(C)Br)c2c1OC(Br)(Br)CC2(F)N(C)Br)C(C)(CBr)CBr",
                    1.0
                ],
                [
                    "CSC(F)(c1cc(C(Nc2cc3scnc3c(CBr)c2Cl)N(C)C)c(N=CBr)c2c1OC(Cl)(Br)CC2(F)N(Br)CBr)C(C)(C)CBr",
                    1.0
                ],
                [
                    "CSC(F)(c1cc(C(Nc2cc3scnc3c(CBr)c2Cl)N(C)C)c(N=C(C)Br)c2c1OC(Cl)(Br)CC2(F)N(Br)CBr)C(C)(C)CBr",
                    1.0
                ],
                [
                    "CSC(F)(c1cc(C(Nc2cc3scnc3c(C(Br)Br)c2Cl)N(C)C)c(N=CBr)c2c1OC(Cl)(Br)CC2(F)N(C)Br)C(C)(C)CBr",
                    1.0
                ],
                [
                    "CSC(F)(c1cc(C(Nc2cc3scnc3c(C(Br)Br)c2Cl)N(C)C)c(N=CBr)c2c1OC(Cl)(Br)CC2(F)N(Br)CBr)C(C)(C)CBr",
                    1.0
                ],
                [
                    "CSC(F)(c1cc(C(Nc2cc3c4nc(sc4c2)C3)N(C)C)c(N=CBr)c2c1OC(Cl)(Br)CC2(F)N(C)Br)C(C)(C)CBr",
                    1.0
                ],
                [
                    "CSC(F)(c1cc(C(Nc2cc(C)c3ncsc3c2)N(C)CSCl)c(N=C(C)Br)c2c1OC(Cl)(Br)CC2(F)N(C)Br)C(C)(C)CBr",
                    1.0
                ],
                [
                    "CSC(F)(c1cc(C(Nc2cc(C)c3ncsc3c2)N(C)CCl)c(N=C(C)Br)c2c1OC(Cl)(Br)CC2(F)N(C)Br)C1(CBr)CC1",
                    1.0
                ],
                [
                    "CSC(F)(c1cc(C(Nc2cc(C)c3ncsc3c2)N(C)C)c(N=CBr)c2c1OC(Cl)(Br)CC2(F)N(C)Br)C(C)(C)CBr",
                    1.0
                ],
                [
                    "CSC(F)(c1cc(C(Nc2cc(C)c3ncsc3c2)N(C)C)c(N=C(C)Br)c2c1OC(Cl)(Br)CC2(F)N(C)Br)C(C)(C)CBr",
                    1.0
                ],
                [
                    "CSC(F)(c1cc(C(Nc2c(Cl)c(CBr)c3ncsc3c2C)N(C)C)c(N=CBr)c2c1OC(Cl)(Br)CC2(F)N(Br)CBr)C(C)(C)CBr",
                    1.0
                ],
                [
                    "CSC(F)(c1c(Cl)c(C(Nc2cc3scnc3cc2Cl)N(C)C)c(N=CBr)c2c1OC(Cl)(Br)CC2(F)N(C)Br)C(C)(C)C",
                    1.0
                ],
                [
                    "CSC(F)(c1c(Cl)c(C(Nc2cc3scnc3c(CCl)c2Cl)N(CBr)CBr)c(N=CBr)c2c1OC(Cl)(Br)CC2(F)N(C)Br)C(C)(C)CBr",
                    1.0
                ],
                [
                    "CSC(F)(c1c(Cl)c(C(Nc2cc3scnc3c(CCl)c2Cl)N(CBr)CBr)c(N=CBr)c2c1OC(Cl)(Br)CC2(F)N(C)Br)C(C)(C)C",
                    1.0
                ],
                [
                    "CSC(F)(c1c(Cl)c(C(Nc2cc3scnc3c(CCl)c2Cl)N(C)CBr)c(N=CBr)c2c1OC(Cl)(Br)CC2(F)N(C)Br)C(C)(C)CBr",
                    1.0
                ],
                [
                    "CSC(F)(c1c(Cl)c(C(Nc2cc3scnc3c(CCl)c2Cl)N(C)C)c(N=CBr)c2c1OC(Cl)(Br)CC2(F)N(C)Br)C(C)(C)CBr",
                    1.0
                ],
                [
                    "CSC(F)(c1c(Cl)c(C(Nc2cc3scnc3c(C)c2Cl)N(C)C)c(N=CBr)c2c1OC(Cl)(Br)CC2(F)N(C)Br)C(C)(C)CBr",
                    1.0
                ],
                [
                    "CSC(F)(c1c(Cl)c(C(Nc2cc3scnc3c(C)c2Cl)N(C)C)c(N=CBr)c2c1OC(Cl)(Br)CC2(F)N(C)Br)C(C)(C)C",
                    1.0
                ],
                [
                    "CSC(F)(c1c(Cl)c(C(Nc2cc3scnc3c(C(Br)Br)c2Cl)N(C)C)c(N=CBr)c2c1OC(Cl)(Br)CC2(F)N(C)Br)C(C)(C)CBr",
                    1.0
                ],
                [
                    "CSC(F)(c1c(Cl)c(C(Nc2cc(CCl)c3ncsc3c2)N(C)CCl)c(N=CBr)c2c1OC(Cl)(Br)CC2(F)N(C)Br)C(C)(C)C",
                    1.0
                ],
                [
                    "CSC(F)(c1c(Cl)c(C(Nc2c(Cl)c(CCl)c3ncsc3c2C)N(CBr)CBr)c(N=CBr)c2c1OC(Cl)(Br)CC2(F)N(C)Br)C(C)(C)C",
                    1.0
                ],
                [
                    "CSC(F)(c1c(Cl)c(C(F)(Nc2cc(CCl)c3ncsc3c2)N(CCl)CCl)c(N=CBr)c2c1OC(Cl)(Br)CC2(F)N(C)Br)C(C)(C)C",
                    1.0
                ],
                [
                    "CSC(Br)(c1c(Cl)c(C(Nc2cc3scnc3c(CCCl)c2Cl)N(C)CBr)c(N=CBr)c2c1OC(Cl)(Br)CC2(F)N(C)Br)C(C)(C)C",
                    1.0
                ],
                [
                    "CCc1c(Cl)c(NC2(N(C)C)C=C=Nc3c4c(c(C(Cl)(SC)C(C)(C)C)c(Cl)c32)OC(Cl)(Br)CC4(F)N(C)Br)cc2scnc12",
                    1.0
                ],
                [
                    "CCc1c(Cl)c(NC(c2c(Cl)c(C(SC)C(C)(C)CBr)c3c(c2N=CBr)C(F)(N(C)Br)CC(Cl)(Br)O3)N(C)CBr)cc2scnc12",
                    1.0
                ],
                [
                    "CCc1c(Cl)c(NC(c2c(Cl)c(C(SC)C(C)(C)CBr)c3c(c2N=CBr)C(F)(N(C)Br)CC(Cl)(Br)O3)N(C)C)cc2scnc12",
                    1.0
                ],
                [
                    "CCc1c(Cl)c(NC(c2c(Cl)c(C(SC)C(C)(C)CBr)c3c(c2N=C(Br)Br)C(F)(N(C)Br)CC(Cl)(Br)O3)N(CCl)CBr)cc2scnc12",
                    1.0
                ],
                [
                    "CCc1c(Cl)c(NC(c2c(Cl)c(C(SC)C(C)(C)C)c3c(c2N=CBr)C(F)(N(C)Br)CC(Cl)(Br)O3)N(C)C)cc2scnc12",
                    1.0
                ],
                [
                    "CCc1c(Cl)c(NC(c2c(Cl)c(C(SC)C(C)(C)C)c3c(c2N=CBr)C(F)(N(C)Br)CC(Cl)(Br)O3)N(C)C)c(Cl)c2scnc12",
                    1.0
                ],
                [
                    "CCc1c(Cl)c(NC(c2c(Cl)c(C(Cl)(SC)C(C)(C)C)c3c(c2N=CBr)C(F)(N(C)Br)CC(Cl)(Br)O3)N(C)C)cc2scnc12",
                    1.0
                ],
                [
                    "CCc1c(Cl)c(NC(Br)(c2c(Cl)c(C(SC)C(C)(CC)CBr)c3c(c2N=CCl)C(F)(N(C)Br)CC(Cl)(Br)O3)N(C)C)cc2scnc12",
                    1.0
                ],
                [
                    "CCc1c(Cl)c(NC(Br)(c2c(Cl)c(C(SC)C(C)(CC)CBr)c3c(c2N=CBr)C(F)(N(C)Br)CC(Cl)(Br)O3)N(C)CBr)cc2scnc12",
                    1.0
                ],
                [
                    "CCc1c(Cl)c(NC(Br)(c2c(Cl)c(C(SC)C(C)(C)CBr)c3c(c2N=CBr)C(F)(N(C)Br)CC(Cl)(Br)O3)N(C)CBr)cc2scnc12",
                    1.0
                ],
                [
                    "CCc1c(Cl)c(NC(Br)(c2c(Cl)c(C(SC)C(C)(C)CBr)c3c(c2N=CBr)C(F)(N(Br)CCl)CC(Cl)(Br)O3)N(C)CBr)cc2scnc12",
                    1.0
                ],
                [
                    "CCc1c(Cl)c(NC(Br)(c2c(Cl)c(C(SC)C(C)(C)CBr)c3c(c2N=CBr)C(F)(N(Br)C(Cl)Br)CC(Cl)(Br)O3)N(C)CBr)cc2scnc12",
                    1.0
                ],
                [
                    "CCSC(c1c(Cl)c(C(Br)(Nc2cc3scnc3c(CC)c2Cl)N(C)C)c(N=C(C)Cl)c2c1OC(Cl)(Br)CC2(F)N(C)Br)C(C)(CC)CBr",
                    1.0
                ],
                [
                    "CCSC(c1c(Cl)c(C(Br)(Nc2cc3scnc3c(CC)c2Cl)N(C)C)c(N=C(C)Cl)c2c1OC(Cl)(Br)CC2(F)N(C)Br)C(C)(CBr)CCBr",
                    1.0
                ],
                [
                    "CCSC(F)(c1cc(C(Nc2ccc3ncsc3c2)N(C)C)c(N=CBr)c2c1OC(Cl)(Br)CC2(F)N(C)Br)C(C)(CC)CBr",
                    1.0
                ],
                [
                    "CCSC(F)(c1cc(C(Nc2cc3scnc3c(CBr)c2Cl)N(CF)C(Cl)Br)c(N=CBr)c2c1OC(Cl)(Br)CC2(F)N(C)Br)C(C)(C)CBr",
                    1.0
                ],
                [
                    "CCSC(F)(c1cc(C(Nc2cc3scnc3c(CBr)c2Cl)N(C)CF)c(N=CBr)c2c1OC(Cl)(Br)CC2(F)N(C)Br)C(C)(C)CBr",
                    1.0
                ],
                [
                    "CCSC(F)(c1cc(C(Nc2cc3scnc3c(CBr)c2Cl)N(C)C)c(N=CBr)c2c1OC(Cl)(Br)CC2(F)N(C)Br)C(C)(C)CBr",
                    1.0
                ],
                [
                    "CCN(C)C(Nc1cc2scnc2c(CCl)c1Cl)c1c(Cl)c(C(F)(SC)C(C)(C)CBr)c2c(c1N=CBr)C(F)(N(C)Br)CC(Cl)(Br)O2",
                    1.0
                ],
                [
                    "CCN(Br)C1(F)CC(Cl)(Br)Oc2c1c(N=CBr)c(C(Nc1cc3scnc3c(CCl)c1Cl)N(C)CBr)c(Cl)c2C(F)(SC)C(C)(C)C",
                    1.0
                ],
                [
                    "CCN(Br)C1(F)CC(Cl)(Br)Oc2c1c(N=CBr)c(C(Nc1cc3scnc3c(CCl)c1Cl)N(C)C)c(Cl)c2C(F)(SC)C(C)(C)C",
                    1.0
                ],
                [
                    "CCN(Br)C1(F)CC(Cl)(Br)Oc2c1c(N=CBr)c(C(Nc1cc3scnc3c(CBr)c1Cl)N(C)C)c(Cl)c2C(F)(SC)C(C)(C)C",
                    1.0
                ],
                [
                    "CCN(Br)C1(F)CC(Cl)(Br)Oc2c1c(N=CBr)c(C(Nc1cc3scnc3c(C)c1Cl)N(C)C)c(Cl)c2C(F)(SC)C(C)(C)C",
                    1.0
                ],
                [
                    "CCCSC(c1c(Cl)c(C(Br)(Nc2cc3scnc3c(CC)c2Cl)N(C)C)c(N=C(C)Cl)c2c1OC(Cl)(Br)CC2(F)N(C)Br)C(C)(CC)CBr",
                    1.0
                ],
                [
                    "CCC(C)(CBr)C(F)c1cc(C(Nc2cc(C)c3ncsc3c2)N(C)C)c(N=CBr)c2c1OC(Cl)(Br)CC2(F)N(C)Br",
                    1.0
                ],
                [
                    "CCC(C)(CBr)C(F)c1cc(C(Nc2cc(C)c3ncsc3c2)N(C)C)c(N=C(C)Br)c2c1OC(Cl)(Br)CC2(F)N(C)Br",
                    1.0
                ],
                [
                    "CCC(C)(CBr)C(F)(SC)c1cc(C(Nc2ccc3ncsc3c2)N(C)C)c(N=CBr)c2c1OC(Cl)(Br)CC2(F)N(C)Br",
                    1.0
                ],
                [
                    "CCC(C)(CBr)C(F)(SC)c1cc(C(Nc2cc(C)c3ncsc3c2)N(C)C)c(N=CBr)c2c1OC(Cl)(Br)CC2(F)N(C)Br",
                    1.0
                ],
                [
                    "CCC(C)(CBr)C(F)(SC(C)F)c1cc(C(Nc2ccc3ncsc3c2)N(C)C)c(N=CBr)c2c1OC(Cl)(Br)CC2(F)N(C)Br",
                    1.0
                ],
                [
                    "CC=Nc1cc(OC(Cl)(Br)CC(F)N(C)Br)c(C(SC)C(C)(C)CBr)cc1C(Nc1cc(C)c2ncsc2c1)N(C)CSCl",
                    1.0
                ],
                [
                    "CC=Nc1c2c(c(C(SCC)C(CBr)(CBr)CCBr)c(Cl)c1C(Br)(Nc1cc3scnc3c(CC)c1Cl)N(C)C)OC(Cl)(Br)CC2(F)N(C)Br",
                    1.0
                ],
                [
                    "CC=Nc1c(C(Nc2cc3scnc3c(CCl)c2Cl)N(C)C)cc(C(SC)C(C)(C)CBr)c2c1C(F)(N(C)Br)CC(Cl)(Br)O2",
                    1.0
                ],
                [
                    "CC=Nc1c(C(Nc2cc3scnc3c(CCl)c2Cl)N(C)C)cc(C(SC)C(C)(C)CBr)c2c1C(F)(N(Br)CC)CC(Cl)(Br)O2",
                    1.0
                ],
                [
                    "CC=Nc1c(C(Nc2cc(C)c3ncsc3c2)N(C)CSCl)cc(C(SC)C(C)(C)CBr)c2c1C(F)(N(C)Br)CC(Cl)(Br)O2",
                    1.0
                ],
                [
                    "C=Nc1cc(OC(Cl)(Br)CC(F)N(C)Br)c(C(F)(SC)C(C)(C)CBr)cc1C(Nc1cc(C)c2ncsc2c1)N(C)C",
                    1.0
                ],
                [
                    "C=Nc1c2c(c(C(SCCl)C(C)(CBr)CCC)c(Cl)c1C(Br)(Nc1cc(CC)c3ncsc3c1)N(C)C)OC(Cl)(Br)CC2(F)N(C)Br",
                    1.0
                ],
                [
                    "C=Nc1c2c(c(C(SC)C(C)(CC)CCC)c(Cl)c1C(Br)(Nc1cc(CC)c3ncsc3c1)N(C)C)OC(Cl)(Br)CC2(F)N(C)Br",
                    1.0
                ],
                [
                    "C=Nc1c2c(c(C(SC)C(C)(CBr)CCC)c(Cl)c1C(Br)(Nc1cc3scnc3c(CC)c1Cl)N(C)C)OC(Cl)(Br)CC2(F)N(C)Br",
                    1.0
                ],
                [
                    "C=Nc1c2c(c(C(SC)C(C)(CBr)CCC)c(Cl)c1C(Br)(Nc1cc(CCC)c3ncsc3c1)N(C)C)OC(Cl)(Br)CC2(F)N(C)Cl",
                    1.0
                ],
                [
                    "C=Nc1c2c(c(C(SC)C(C)(CBr)CCC)c(Cl)c1C(Br)(Nc1cc(CCC)c3ncsc3c1)N(C)C)OC(Cl)(Br)CC2(F)N(C)Br",
                    1.0
                ],
                [
                    "C=Nc1c2c(c(C(SC)C(C)(CBr)CCC)c(Cl)c1C(Br)(Nc1cc(CC)c3ncsc3c1)N(C)C)OC(Cl)(Br)CC2(F)N(C)Cl",
                    1.0
                ],
                [
                    "C=Nc1c2c(c(C(SC)C(C)(CBr)CCC)c(Cl)c1C(Br)(Nc1cc(CC)c3ncsc3c1)N(C)C)OC(Cl)(Br)CC2(F)N(C)Br",
                    1.0
                ],
                [
                    "C=Nc1c2c(c(C(SC)C(C)(CBr)CCC)c(Cl)c1C(Br)(Nc1cc(CC(C)Br)c3ncsc3c1)N(C)C)OC(Cl)(Br)CC2(F)N(C)Br",
                    1.0
                ],
                [
                    "C=Nc1c2c(c(C(SC)C(C)(CBr)CCC)c(Cl)c1C(Br)(Nc1cc(C=CC)c3ncsc3c1)N(C)C)OC(Cl)(Br)CC2(F)N(C)Cl",
                    1.0
                ],
                [
                    "C=Nc1c2c(c(C(SC)C(C)(C)CCl)c(Cl)c1C(Cl)(Nc1cc3scnc3c(CC)c1Cl)N(C)C)OC(Cl)(Br)CC2(F)N(C)Br",
                    1.0
                ],
                [
                    "C=Nc1c2c(c(C(SC)C(C)(C)C)c(Cl)c1C(Cl)(Nc1cc3scnc3c(CC)c1Cl)N(C)C)OC(Cl)(Br)CC2(F)N(C)Br",
                    1.0
                ],
                [
                    "C=Nc1c2c(c(C(Cl)(SC)C(C)(C)C)c(Cl)c1C(C)(Nc1cc3scnc3c(CC)c1Cl)N(C)C)OC(Cl)(Br)CC2(F)N(C)Br",
                    1.0
                ],
                [
                    "C=Nc1c2c(c(C(Cl)(SC)C(C)(C)C)c(Cl)c1C(C)(Nc1cc(C)c3ncsc3c1)N(C)C)OC(Cl)(Br)CC2(F)N(Br)CCl",
                    1.0
                ],
                [
                    "C=Nc1c2c(c(C(Br)(SC)C(C)(C)CCC)c(Cl)c1C(Br)(Nc1cc(CC)c3ncsc3c1)N(C)C)OC(Cl)(Br)CC2(F)N(C)Br",
                    1.0
                ],
                [
                    "C=Nc1c(C(Nc2cc3scnc3c(CCl)c2Cl)N(CC)CBr)c(Cl)c(C(SC)C(C)(C)CBr)c2c1C(F)(N(C)Br)CC(Cl)(Br)O2",
                    1.0
                ],
                [
                    "C=Nc1c(C(Nc2cc3scnc3c(CCl)c2Cl)N(CC)CBr)c(Cl)c(C(SBr)C(C)(C)CBr)c2c1C(F)(N(C)Br)CC(Cl)(Br)O2",
                    1.0
                ],
                [
                    "C=Nc1c(C(Nc2cc3scnc3c(CCl)c2Cl)N(C)CBr)c(Cl)c(C(SC)C(C)(C)CBr)c2c1C(F)(N(C)Br)CC(Cl)(Br)O2",
                    1.0
                ],
                [
                    "C=Nc1c(C(Nc2cc3scnc3c(CCl)c2Cl)N(C)CBr)c(Cl)c(C(Cl)(SC)C(C)(C)CBr)c2c1C(F)(N(C)Br)CC(Cl)(Br)O2",
                    1.0
                ],
                [
                    "C=Nc1c(C(Nc2cc3scnc3c(CCl)c2Cl)N(C)C)cc(C(F)(SC)C(C)(C)CBr)c2c1C(F)(N(C)Br)CC(Cl)(Br)O2",
                    1.0
                ],
                [
                    "C=Nc1c(C(Nc2cc3scnc3c(CCl)c2Cl)N(C)C)c(Cl)c(C(SC)C(C)(C)CBr)c2c1C(F)(N(C)Br)CC(Cl)(Br)O2",
                    1.0
                ],
                [
                    "C=Nc1c(C(Nc2cc3scnc3c(CCl)c2Cl)N(C)C)c(Cl)c(C(F)(SC)C(C)(C)CBr)c2c1C(F)(N(C)Br)CC(Cl)(Br)O2",
                    1.0
                ],
                [
                    "C=Nc1c(C(Nc2cc3scnc3c(CC)c2Cl)N(C)C)c(Cl)c(C(SCBr)C(C)(C)C)c2c1C(F)(N(C)Br)CC(Cl)(Br)O2",
                    1.0
                ],
                [
                    "C=Nc1c(C(Nc2cc3scnc3c(CC)c2Cl)N(C)C)c(Cl)c(C(SC)C(C)(C)C)c2c1C(F)(N(C)Br)CC(Cl)(Br)O2",
                    1.0
                ],
                [
                    "C=Nc1c(C(Nc2cc3scnc3c(C(Cl)Cl)c2Cl)N(C)CC)c(Cl)c(C(SBr)C(C)(C)CBr)c2c1C(F)(N(C)Br)CC(Cl)(Br)O2",
                    1.0
                ],
                [
                    "C=Nc1c(C(Nc2cc3c4nc(sc4c2)C3)N(C)C)cc(C2(F)SCCC23CC3)c2c1C(F)(N(C)Br)CC(Cl)(Br)O2",
                    1.0
                ],
                [
                    "C=Nc1c(C(Nc2cc3c4nc(sc4c2)C3)N(C)C)cc(C2(F)SCCC2(C)CBr)c2c1C(F)(N(C)Br)CC(Cl)(Br)O2",
                    1.0
                ],
                [
                    "C=Nc1c(C(Nc2cc3c4nc(sc4c2)C3)N(C)C)cc(C(F)(SC)C(C)(CCl)CBr)c2c1C(F)(N(C)Br)CC(Cl)(Br)O2",
                    1.0
                ],
                [
                    "C=Nc1c(C(Nc2cc3c4nc(sc4c2)C3)N(C)C)cc(C(F)(SC)C(C)(C)CBr)c2c1C(F)(N(C)Br)CC(Cl)(Br)O2",
                    1.0
                ],
                [
                    "C=Nc1c(C(Nc2cc(C)c3ncsc3c2)N(C)C)cc(C(F)(SC)C(C)(C)CBr)c2c1C(F)(N(C)Br)CC(Cl)(Cl)O2",
                    1.0
                ],
                [
                    "C=Nc1c(C(Nc2cc(C)c3ncsc3c2)N(C)C)cc(C(F)(SC)C(C)(C)CBr)c2c1C(F)(N(C)Br)CC(Cl)(Br)O2",
                    1.0
                ],
                [
                    "C=Nc1c(C(Cl)(Nc2cc3scnc3c(CC)c2Cl)N(C)C)cc(C(SC)C(C)(C)CC)c2c1C(F)(N(C)Br)CC(Cl)(Br)O2",
                    1.0
                ],
                [
                    "C=CSC(c1c(Cl)c(C(Br)(Nc2cc3scnc3c(CC)c2Cl)N(C)C)c(N=C(C)Cl)c2c1OC(Cl)(Br)CC2(F)N(C)Br)C(C)(CBr)CCBr",
                    1.0
                ]
            ],
            "execution_time": 5085.429203748703,
            "number_scoring_function_calls": 25280,
            "metadata": {
                "top_1": 1.0,
                "top_10": 1.0,
                "top_100": 1.0,
                "internal_similarity_max": 0.9270833333333334,
                "internal_similarity_mean": 0.4850447931638296,
                "internal_similarity_histogram_density": [
                    [
                        0.1,
                        0.006,
                        0.4919999999999998,
                        1.7540000000000004,
                        3.480000000000001,
                        2.4439999999999977,
                        1.0580000000000003,
                        0.4380000000000001,
                        0.17600000000000005,
                        0.05200000000000001
                    ]
                ],
                "internal_similarity_histogram_bins": [
                    [
                        0.0,
                        0.1,
                        0.2,
                        0.30000000000000004,
                        0.4,
                        0.5,
                        0.6000000000000001,
                        0.7000000000000001,
                        0.8,
                        0.9,
                        1.0
                    ]
                ]
            }
        }
    ]
}
