# Supplementary material for: EvoMol: a flexible and interpretable evolutionary algorithm for unbiased de novo molecular generation
Source: J Cheminform. 2020 Sep 16;12:55. doi: 10.1186/s13321-020-00458-z (PMC7494000; doi:10.1186/s13321-020-00458-z)
Supplement: Supplementary file 2 — Additional file 2. Archive of the GuacaMol benchmarks experiments. [file 13321_2020_458_MOESM2_ESM.xz › GuacaMol_JSON/All actions GuacaMol Quality Filters/Osimertinib MPO/output_v2_1.json]

{
    "guacamol_version": "0.5.0",
    "benchmark_suite_version": "osimertinib",
    "timestamp": "20200711-1120",
    "results": [
        {
            "benchmark_name": "Osimertinib MPO",
            "score": 0.9443118131955034,
            "optimized_molecules": [
                [
                    "COc1cc(P)c2cc1Nc1ncc(C3(O)C4(O)N(CCN(C)C)c5ccccc5NS(=O)C34O)nc-2c[pH]n1",
                    0.9443953541901001
                ],
                [
                    "COc1cc(P)c2cc1Nc1ncc(C3(O)C4(O)N(CCN(C)C)c5ccccc5NS(=O)C34N)nc-2c[pH]n1",
                    0.9443953541901001
                ],
                [
                    "COc1cc(P)c2cc1Nc1ncc(C3(O)C4(O)C(=O)Nc5ccccc5N(CCN(C)C)C43O)nc-2c[pH]n1",
                    0.9443953541901001
                ],
                [
                    "COc1cc(P)c2cc1Nc1ncc(C3(O)C4(O)C(=O)Nc5ccccc5N(CCN(C)C)C43N)nc-2c[pH]n1",
                    0.9443953541901001
                ],
                [
                    "COc1cc(P)c2cc1Nc1ncc(C3(O)C4(N)N(CCN(C)C)c5ccccc5NS(=O)C34O)nc-2c[pH]n1",
                    0.9443953541901001
                ],
                [
                    "COc1cc(P)c2cc1Nc1ncc(C3(O)C4(N)N(CCN(C)C)c5ccccc5NS(=O)C34N)nc-2c[pH]n1",
                    0.9443953541901001
                ],
                [
                    "COc1cc(P)c2cc1Nc1ncc(C3(O)C4(N)C(=O)Nc5ccccc5N(CCN(C)C)C43O)nc-2c[pH]n1",
                    0.9443953541901001
                ],
                [
                    "COc1cc(P)c2cc1Nc1ncc(C3(O)C4(N)C(=O)Nc5ccccc5N(CCN(C)C)C43N)nc-2c[pH]n1",
                    0.9443953541901001
                ],
                [
                    "COc1cc(P)c2cc1Nc1ncc(C3(O)C(O)N(N)S(=O)Nc4ccccc4N3CCN(C)C)nc-2c[pH]n1",
                    0.9443953541901001
                ],
                [
                    "COc1cc(P)c2cc1Nc1ncc(C3(O)C(O)N(CCN(C)C)c4ccccc4NS(=O)N3N)nc-2c[pH]n1",
                    0.9443953541901001
                ],
                [
                    "COc1cc(P)c2cc1Nc1ncc(C3(O)C(N)N(N)S(=O)Nc4ccccc4N3CCN(C)C)nc-2c[pH]n1",
                    0.9443953541901001
                ],
                [
                    "COc1cc(P)c2cc1Nc1ncc(C3(O)C(N)N(CCN(C)C)c4ccccc4NS(=O)N3N)nc-2c[pH]n1",
                    0.9443953541901001
                ],
                [
                    "COc1cc(P)c2cc1Nc1ncc(C3(N)C4(O)N(CCN(C)C)c5ccccc5NS(=O)C34O)nc-2c[pH]n1",
                    0.9443953541901001
                ],
                [
                    "COc1cc(P)c2cc1Nc1ncc(C3(N)C4(O)N(CCN(C)C)c5ccccc5NS(=O)C34N)nc-2c[pH]n1",
                    0.9443953541901001
                ],
                [
                    "COc1cc(P)c2cc1Nc1ncc(C3(N)C4(O)C(=O)Nc5ccccc5N(CCN(C)C)C43O)nc-2c[pH]n1",
                    0.9443953541901001
                ],
                [
                    "COc1cc(P)c2cc1Nc1ncc(C3(N)C4(O)C(=O)Nc5ccccc5N(CCN(C)C)C43N)nc-2c[pH]n1",
                    0.9443953541901001
                ],
                [
                    "COc1cc(P)c2cc1Nc1ncc(C3(N)C4(N)N(CCN(C)C)c5ccccc5NS(=O)C34O)nc-2c[pH]n1",
                    0.9443953541901001
                ],
                [
                    "COc1cc(P)c2cc1Nc1ncc(C3(N)C4(N)N(CCN(C)C)c5ccccc5NS(=O)C34N)nc-2c[pH]n1",
                    0.9443953541901001
                ],
                [
                    "COc1cc(P)c2cc1Nc1ncc(C3(N)C4(N)C(=O)Nc5ccccc5N(CCN(C)C)C43O)nc-2c[pH]n1",
                    0.9443953541901001
                ],
                [
                    "COc1cc(P)c2cc1Nc1ncc(C3(N)C4(N)C(=O)Nc5ccccc5N(CCN(C)C)C43N)nc-2c[pH]n1",
                    0.9443953541901001
                ],
                [
                    "COc1cc(P)c2cc1Nc1ncc(C3(N)C(O)N(N)S(=O)Nc4ccccc4N3CCN(C)C)nc-2c[pH]n1",
                    0.9443953541901001
                ],
                [
                    "COc1cc(P)c2cc1Nc1ncc(C3(N)C(O)N(CCN(C)C)c4ccccc4NS(=O)N3N)nc-2c[pH]n1",
                    0.9443953541901001
                ],
                [
                    "COc1cc(P)c2cc1Nc1ncc(C3(N)C(N)N(N)S(=O)Nc4ccccc4N3CCN(C)C)nc-2c[pH]n1",
                    0.9443953541901001
                ],
                [
                    "COc1cc(P)c2cc1Nc1ncc(C3(N)C(N)N(CCN(C)C)c4ccccc4NS(=O)N3N)nc-2c[pH]n1",
                    0.9443953541901001
                ],
                [
                    "COc1cc(P)c2cc1Nc1n[pH]cc-2ncc(C2(O)C3(O)N(CCN(C)C)c4ccccc4NS(=O)C23O)n1",
                    0.9443953541901001
                ],
                [
                    "COc1cc(P)c2cc1Nc1n[pH]cc-2ncc(C2(O)C3(O)N(CCN(C)C)c4ccccc4NS(=O)C23N)n1",
                    0.9443953541901001
                ],
                [
                    "COc1cc(P)c2cc1Nc1n[pH]cc-2ncc(C2(O)C3(O)C(=O)Nc4ccccc4N(CCN(C)C)C32O)n1",
                    0.9443953541901001
                ],
                [
                    "COc1cc(P)c2cc1Nc1n[pH]cc-2ncc(C2(O)C3(O)C(=O)Nc4ccccc4N(CCN(C)C)C32N)n1",
                    0.9443953541901001
                ],
                [
                    "COc1cc(P)c2cc1Nc1n[pH]cc-2ncc(C2(O)C3(N)N(CCN(C)C)c4ccccc4NS(=O)C23O)n1",
                    0.9443953541901001
                ],
                [
                    "COc1cc(P)c2cc1Nc1n[pH]cc-2ncc(C2(O)C3(N)N(CCN(C)C)c4ccccc4NS(=O)C23N)n1",
                    0.9443953541901001
                ],
                [
                    "COc1cc(P)c2cc1Nc1n[pH]cc-2ncc(C2(O)C3(N)C(=O)Nc4ccccc4N(CCN(C)C)C32O)n1",
                    0.9443953541901001
                ],
                [
                    "COc1cc(P)c2cc1Nc1n[pH]cc-2ncc(C2(O)C3(N)C(=O)Nc4ccccc4N(CCN(C)C)C32N)n1",
                    0.9443953541901001
                ],
                [
                    "COc1cc(P)c2cc1Nc1n[pH]cc-2ncc(C2(O)C(O)N(N)S(=O)Nc3ccccc3N2CCN(C)C)n1",
                    0.9443953541901001
                ],
                [
                    "COc1cc(P)c2cc1Nc1n[pH]cc-2ncc(C2(O)C(O)N(CCN(C)C)c3ccccc3NS(=O)N2N)n1",
                    0.9443953541901001
                ],
                [
                    "COc1cc(P)c2cc1Nc1n[pH]cc-2ncc(C2(O)C(N)N(N)S(=O)Nc3ccccc3N2CCN(C)C)n1",
                    0.9443953541901001
                ],
                [
                    "COc1cc(P)c2cc1Nc1n[pH]cc-2ncc(C2(O)C(N)N(CCN(C)C)c3ccccc3NS(=O)N2N)n1",
                    0.9443953541901001
                ],
                [
                    "COc1cc(P)c2cc1Nc1n[pH]cc-2ncc(C2(N)C3(O)N(CCN(C)C)c4ccccc4NS(=O)C23O)n1",
                    0.9443953541901001
                ],
                [
                    "COc1cc(P)c2cc1Nc1n[pH]cc-2ncc(C2(N)C3(O)N(CCN(C)C)c4ccccc4NS(=O)C23N)n1",
                    0.9443953541901001
                ],
                [
                    "COc1cc(P)c2cc1Nc1n[pH]cc-2ncc(C2(N)C3(O)C(=O)Nc4ccccc4N(CCN(C)C)C32O)n1",
                    0.9443953541901001
                ],
                [
                    "COc1cc(P)c2cc1Nc1n[pH]cc-2ncc(C2(N)C3(O)C(=O)Nc4ccccc4N(CCN(C)C)C32N)n1",
                    0.9443953541901001
                ],
                [
                    "COc1cc(P)c2cc1Nc1n[pH]cc-2ncc(C2(N)C3(N)N(CCN(C)C)c4ccccc4NS(=O)C23O)n1",
                    0.9443953541901001
                ],
                [
                    "COc1cc(P)c2cc1Nc1n[pH]cc-2ncc(C2(N)C3(N)N(CCN(C)C)c4ccccc4NS(=O)C23N)n1",
                    0.9443953541901001
                ],
                [
                    "COc1cc(P)c2cc1Nc1n[pH]cc-2ncc(C2(N)C3(N)C(=O)Nc4ccccc4N(CCN(C)C)C32O)n1",
                    0.9443953541901001
                ],
                [
                    "COc1cc(P)c2cc1Nc1n[pH]cc-2ncc(C2(N)C3(N)C(=O)Nc4ccccc4N(CCN(C)C)C32N)n1",
                    0.9443953541901001
                ],
                [
                    "COc1cc(P)c2cc1Nc1n[pH]cc-2ncc(C2(N)C(O)N(N)S(=O)Nc3ccccc3N2CCN(C)C)n1",
                    0.9443953541901001
                ],
                [
                    "COc1cc(P)c2cc1Nc1n[pH]cc-2ncc(C2(N)C(O)N(CCN(C)C)c3ccccc3NS(=O)N2N)n1",
                    0.9443953541901001
                ],
                [
                    "COc1cc(P)c2cc1Nc1n[pH]cc-2ncc(C2(N)C(N)N(N)S(=O)Nc3ccccc3N2CCN(C)C)n1",
                    0.9443953541901001
                ],
                [
                    "COc1cc(P)c2cc1Nc1n[pH]cc-2ncc(C2(N)C(N)N(CCN(C)C)c3ccccc3NS(=O)N2N)n1",
                    0.9443953541901001
                ],
                [
                    "CN(C)CCN1c2ccccc2NC(=O)C2(O)C(N)(c3cnc4n[pH]cc(n3)-c3cc(c(OP)cc3P)N4)C12N",
                    0.9443953541901001
                ],
                [
                    "CN(C)CCN1c2ccccc2NC(=O)C2(O)C(N)(c3cnc4c[pH]nc(n3)Nc3cc-4c(P)cc3OP)C12N",
                    0.9443953541901001
                ],
                [
                    "CN(C)CCN1c2ccccc2NC(=O)C2(N)C(O)(c3cnc4n[pH]cc(n3)-c3cc(c(OP)cc3P)N4)C12N",
                    0.9443953541901001
                ],
                [
                    "CN(C)CCN1c2ccccc2NC(=O)C2(N)C(O)(c3cnc4c[pH]nc(n3)Nc3cc-4c(P)cc3OP)C12N",
                    0.9443953541901001
                ],
                [
                    "CN(C)CCN1c2ccccc2NC(=O)C2(N)C(N)(c3cnc4n[pH]cc(n3)-c3cc(c(OP)cc3P)N4)C12O",
                    0.9443953541901001
                ],
                [
                    "CN(C)CCN1c2ccccc2NC(=O)C2(N)C(N)(c3cnc4n[pH]cc(n3)-c3cc(c(OP)cc3P)N4)C12N",
                    0.9443953541901001
                ],
                [
                    "CN(C)CCN1c2ccccc2NC(=O)C2(N)C(N)(c3cnc4c[pH]nc(n3)Nc3cc-4c(P)cc3OP)C12O",
                    0.9443953541901001
                ],
                [
                    "CN(C)CCN1c2ccccc2NC(=O)C2(N)C(N)(c3cnc4c[pH]nc(n3)Nc3cc-4c(P)cc3OP)C12N",
                    0.9443953541901001
                ],
                [
                    "CN(C)CCN1c2ccccc2NC(=O)C2(O)C(O)(c3cnc4n[pH]cc(n3)-c3cc(c(OP)cc3P)N4)C12N",
                    0.9443014812357147
                ],
                [
                    "CN(C)CCN1c2ccccc2NC(=O)C2(O)C(O)(c3cnc4c[pH]nc(n3)Nc3cc-4c(P)cc3OP)C12N",
                    0.9443014812357147
                ],
                [
                    "CN(C)CCN1c2ccccc2NC(=O)C2(O)C(N)(c3cnc4n[pH]cc(n3)-c3cc(c(OP)cc3P)N4)C12O",
                    0.9443014812357147
                ],
                [
                    "CN(C)CCN1c2ccccc2NC(=O)C2(O)C(N)(c3cnc4c[pH]nc(n3)Nc3cc-4c(P)cc3OP)C12O",
                    0.9443014812357147
                ],
                [
                    "CN(C)CCN1c2ccccc2NC(=O)C2(N)C(O)(c3cnc4n[pH]cc(n3)-c3cc(c(OP)cc3P)N4)C12O",
                    0.9443014812357147
                ],
                [
                    "CN(C)CCN1c2ccccc2NC(=O)C2(N)C(O)(c3cnc4c[pH]nc(n3)Nc3cc-4c(P)cc3OP)C12O",
                    0.9443014812357147
                ],
                [
                    "COc1cc(P)c2cc1Nc1ncc(C3(N)C(N)C(N)C(=O)Nc4ccccc4N3CCN(C)C)nc-2c[pH]n1",
                    0.944137936481176
                ],
                [
                    "COc1cc(P)c2cc1Nc1ncc(C3(N)C(N)C(=O)Nc4ccccc4N(CCN(C)C)C3N)nc-2c[pH]n1",
                    0.944137936481176
                ],
                [
                    "COc1cc(P)c2cc1Nc1ncc(C3(N)C(=O)Nc4ccccc4N(CCN(C)C)C(N)C3N)nc-2c[pH]n1",
                    0.944137936481176
                ],
                [
                    "COc1cc(P)c2cc1Nc1n[pH]cc-2ncc(C2(N)C(N)C(N)C(=O)Nc3ccccc3N2CCN(C)C)n1",
                    0.944137936481176
                ],
                [
                    "COc1cc(P)c2cc1Nc1n[pH]cc-2ncc(C2(N)C(N)C(=O)Nc3ccccc3N(CCN(C)C)C2N)n1",
                    0.944137936481176
                ],
                [
                    "COc1cc(P)c2cc1Nc1n[pH]cc-2ncc(C2(N)C(=O)Nc3ccccc3N(CCN(C)C)C(N)C2N)n1",
                    0.944137936481176
                ],
                [
                    "CN(C)CCN1c2ccccc2NS(=O)C2(N)C(N)(c3cnc4n[pH]cc(n3)-c3cc(c(OP)cc3P)N4)C12N",
                    0.9440304914370067
                ],
                [
                    "CN(C)CCN1c2ccccc2NS(=O)C2(N)C(N)(c3cnc4c[pH]nc(n3)Nc3cc-4c(P)cc3OP)C12N",
                    0.9440304914370067
                ],
                [
                    "CN(C)CCN1c2ccccc2NC(=O)C2(O)C(O)(c3cnc4n[pH]cc(n3)-c3cc(c(OP)cc3P)N4)C12O",
                    0.9439446027300945
                ],
                [
                    "CN(C)CCN1c2ccccc2NC(=O)C2(O)C(O)(c3cnc4c[pH]nc(n3)Nc3cc-4c(P)cc3OP)C12O",
                    0.9439446027300945
                ],
                [
                    "CN(C)CCN1c2ccccc2NS(=O)N(N)C(N)C1(N)c1cnc2n[pH]cc(n1)-c1cc(c(OP)cc1P)N2",
                    0.9438967270739809
                ],
                [
                    "CN(C)CCN1c2ccccc2NS(=O)N(N)C(N)C1(N)c1cnc2c[pH]nc(n1)Nc1cc-2c(P)cc1OP",
                    0.9438967270739809
                ],
                [
                    "CN(C)CCN1c2ccccc2NS(=O)N(N)C(N)(c2cnc3n[pH]cc(n2)-c2cc(c(OP)cc2P)N3)C1N",
                    0.9438967270739809
                ],
                [
                    "CN(C)CCN1c2ccccc2NS(=O)N(N)C(N)(c2cnc3c[pH]nc(n2)Nc2cc-3c(P)cc2OP)C1N",
                    0.9438967270739809
                ],
                [
                    "COc1cc(P)c2cc1Nc1ncc(C3(O)C(N)C(N)C(=O)Nc4ccccc4N3CCN(C)C)nc-2c[pH]n1",
                    0.9436344675929466
                ],
                [
                    "COc1cc(P)c2cc1Nc1ncc(C3(O)C(N)C(=O)Nc4ccccc4N(CCN(C)C)C3N)nc-2c[pH]n1",
                    0.9436344675929466
                ],
                [
                    "COc1cc(P)c2cc1Nc1ncc(C3(O)C(=O)Nc4ccccc4N(CCN(C)C)C(N)C3N)nc-2c[pH]n1",
                    0.9436344675929466
                ],
                [
                    "COc1cc(P)c2cc1Nc1ncc(C3(N)C(O)C(N)C(=O)Nc4ccccc4N3CCN(C)C)nc-2c[pH]n1",
                    0.9436344675929466
                ],
                [
                    "COc1cc(P)c2cc1Nc1ncc(C3(N)C(O)C(=O)Nc4ccccc4N(CCN(C)C)C3N)nc-2c[pH]n1",
                    0.9436344675929466
                ],
                [
                    "COc1cc(P)c2cc1Nc1ncc(C3(N)C(N)C(O)C(=O)Nc4ccccc4N3CCN(C)C)nc-2c[pH]n1",
                    0.9436344675929466
                ],
                [
                    "COc1cc(P)c2cc1Nc1ncc(C3(N)C(N)C(=O)Nc4ccccc4N(CCN(C)C)C3O)nc-2c[pH]n1",
                    0.9436344675929466
                ],
                [
                    "COc1cc(P)c2cc1Nc1ncc(C3(N)C(=O)Nc4ccccc4N(CCN(C)C)C(O)C3N)nc-2c[pH]n1",
                    0.9436344675929466
                ],
                [
                    "COc1cc(P)c2cc1Nc1ncc(C3(N)C(=O)Nc4ccccc4N(CCN(C)C)C(N)C3O)nc-2c[pH]n1",
                    0.9436344675929466
                ],
                [
                    "COc1cc(P)c2cc1Nc1n[pH]cc-2ncc(C2(O)C(N)C(N)C(=O)Nc3ccccc3N2CCN(C)C)n1",
                    0.9436344675929466
                ],
                [
                    "COc1cc(P)c2cc1Nc1n[pH]cc-2ncc(C2(O)C(N)C(=O)Nc3ccccc3N(CCN(C)C)C2N)n1",
                    0.9436344675929466
                ],
                [
                    "COc1cc(P)c2cc1Nc1n[pH]cc-2ncc(C2(O)C(=O)Nc3ccccc3N(CCN(C)C)C(N)C2N)n1",
                    0.9436344675929466
                ],
                [
                    "COc1cc(P)c2cc1Nc1n[pH]cc-2ncc(C2(N)C(O)C(N)C(=O)Nc3ccccc3N2CCN(C)C)n1",
                    0.9436344675929466
                ],
                [
                    "COc1cc(P)c2cc1Nc1n[pH]cc-2ncc(C2(N)C(O)C(=O)Nc3ccccc3N(CCN(C)C)C2N)n1",
                    0.9436344675929466
                ],
                [
                    "COc1cc(P)c2cc1Nc1n[pH]cc-2ncc(C2(N)C(N)C(O)C(=O)Nc3ccccc3N2CCN(C)C)n1",
                    0.9436344675929466
                ],
                [
                    "COc1cc(P)c2cc1Nc1n[pH]cc-2ncc(C2(N)C(N)C(=O)Nc3ccccc3N(CCN(C)C)C2O)n1",
                    0.9436344675929466
                ],
                [
                    "COc1cc(P)c2cc1Nc1n[pH]cc-2ncc(C2(N)C(=O)Nc3ccccc3N(CCN(C)C)C(O)C2N)n1",
                    0.9436344675929466
                ],
                [
                    "COc1cc(P)c2cc1Nc1n[pH]cc-2ncc(C2(N)C(=O)Nc3ccccc3N(CCN(C)C)C(N)C2O)n1",
                    0.9436344675929466
                ],
                [
                    "CN(C)CCN1c2ccccc2NS(=O)C2(O)C(N)(c3cnc4n[pH]cc(n3)-c3cc(c(OP)cc3P)N4)C12N",
                    0.9434565443968402
                ],
                [
                    "CN(C)CCN1c2ccccc2NS(=O)C2(O)C(N)(c3cnc4c[pH]nc(n3)Nc3cc-4c(P)cc3OP)C12N",
                    0.9434565443968402
                ],
                [
                    "CN(C)CCN1c2ccccc2NS(=O)C2(N)C(O)(c3cnc4n[pH]cc(n3)-c3cc(c(OP)cc3P)N4)C12N",
                    0.9434565443968402
                ],
                [
                    "CN(C)CCN1c2ccccc2NS(=O)C2(N)C(O)(c3cnc4c[pH]nc(n3)Nc3cc-4c(P)cc3OP)C12N",
                    0.9434565443968402
                ],
                [
                    "CN(C)CCN1c2ccccc2NS(=O)C2(N)C(N)(c3cnc4n[pH]cc(n3)-c3cc(c(OP)cc3P)N4)C12O",
                    0.9434565443968402
                ],
                [
                    "CN(C)CCN1c2ccccc2NS(=O)C2(N)C(N)(c3cnc4c[pH]nc(n3)Nc3cc-4c(P)cc3OP)C12O",
                    0.9434565443968402
                ]
            ],
            "execution_time": 82509.95192217827,
            "number_scoring_function_calls": 908241,
            "metadata": {
                "top_1": 0.9443953541901001,
                "top_10": 0.9443953541901001,
                "top_100": 0.9441447312063103,
                "internal_similarity_max": 0.9080459770114943,
                "internal_similarity_mean": 0.650502063352699,
                "internal_similarity_histogram_density": [
                    [
                        0.1,
                        0.0,
                        0.0,
                        0.0,
                        0.10800000000000003,
                        2.7079999999999975,
                        4.236000000000001,
                        2.0120000000000005,
                        0.6640000000000001,
                        0.17200000000000004
                    ]
                ],
                "internal_similarity_histogram_bins": [
                    [
                        0.0,
                        0.1,
                        0.2,
                        0.30000000000000004,
                        0.4,
                        0.5,
                        0.6000000000000001,
                        0.7000000000000001,
                        0.8,
                        0.9,
                        1.0
                    ]
                ]
            }
        }
    ]
}
