# Supplementary material for: EvoMol: a flexible and interpretable evolutionary algorithm for unbiased de novo molecular generation
Source: J Cheminform. 2020 Sep 16;12:55. doi: 10.1186/s13321-020-00458-z (PMC7494000; doi:10.1186/s13321-020-00458-z)
Supplement: Supplementary file 2 — Additional file 2. Archive of the GuacaMol benchmarks experiments. [file 13321_2020_458_MOESM2_ESM.xz › GuacaMol_JSON/All actions GuacaMol Quality Filters/Osimertinib MPO/output_v2_2.json]

{
    "guacamol_version": "0.5.0",
    "benchmark_suite_version": "osimertinib",
    "timestamp": "20200710-2257",
    "results": [
        {
            "benchmark_name": "Osimertinib MPO",
            "score": 0.9759085147129748,
            "optimized_molecules": [
                [
                    "COc1cc2c(cc1Nc1n[pH]c3cccc4on(P)c3ccc-4n1)NC(=O)C1(O)C3(N)C(N)(N2CCN(C)C)C13O",
                    0.9781316461431331
                ],
                [
                    "COc1cc2c(cc1Nc1n[pH]c3cccc4on(P)c3ccc-4n1)NC(=O)C1(N)C3(N)C(N)(N2CCN(C)C)C13O",
                    0.9781316461431331
                ],
                [
                    "COc1cc2c(cc1Nc1n[pH]c3cccc4on(C)c3ccc-4n1)NS(=O)C1(N)C3(N)C(N)(N2CCN(C)C)C13O",
                    0.9781316461431331
                ],
                [
                    "COc1cc2c(cc1Nc1n[pH]c3cccc4on(C)c3ccc-4n1)NS(=O)N(N)C1(N)C(N)C1(N)N2CCN(C)C",
                    0.9762156102130085
                ],
                [
                    "COc1cc2c(cc1Nc1n[pH]c3cccc4on(C)c3ccc-4n1)NC(=O)C(O)C1(N)C(O)C1(N)N2CCN(C)C",
                    0.9762156102130085
                ],
                [
                    "COc1cc2c(cc1Nc1n[pH]c3cccc4on(C)c3ccc-4n1)NC(=O)C(O)C1(N)C(N)C1(O)N2CCN(C)C",
                    0.9762156102130085
                ],
                [
                    "COc1cc2c(cc1Nc1n[pH]c3cccc4on(C)c3ccc-4n1)NC(=O)C(O)C1(N)C(N)C1(N)N2CCN(C)C",
                    0.9762156102130085
                ],
                [
                    "COc1cc2c(cc1Nc1n[pH]c3cccc4on(C)c3ccc-4n1)NC(=O)C(N)C1(O)C(N)C1(O)N2CCN(C)C",
                    0.9762156102130085
                ],
                [
                    "COc1cc2c(cc1Nc1n[pH]c3cccc4on(C)c3ccc-4n1)NC(=O)C(N)C1(N)C(O)C1(O)N2CCN(C)C",
                    0.9762156102130085
                ],
                [
                    "COc1cc2c(cc1Nc1n[pH]c3cccc4on(C)c3ccc-4n1)NC(=O)C(N)C1(N)C(O)C1(N)N2CCN(C)C",
                    0.9762156102130085
                ],
                [
                    "COc1cc2c(cc1Nc1n[pH]c3cccc4on(C)c3ccc-4n1)NC(=O)C(N)C1(N)C(N)C1(O)N2CCN(C)C",
                    0.9762156102130085
                ],
                [
                    "COc1cc2c(cc1Nc1n[pH]c3cccc4on(C)c3ccc-4n1)NC(=O)C(N)C1(N)C(N)C1(N)N2CCN(C)C",
                    0.9762156102130085
                ],
                [
                    "COc1cc2c(cc1Nc1n[pH]c3cccc4on(C)c3ccc-4n1)NS(=O)C(N)C1(N)C(N)C1(N)N2CCN(C)C",
                    0.9762048279711388
                ],
                [
                    "COc1cc2c(cc1Nc1n[pH]c3cccc4on(C)c3ccc-4n1)NC(=O)C(O)C1(O)C(O)C1(N)N2CCN(C)C",
                    0.9761859141858247
                ],
                [
                    "COc1cc2c(cc1Nc1n[pH]c3cccc4on(C)c3ccc-4n1)NC(=O)C(O)C1(N)C(O)C1(O)N2CCN(C)C",
                    0.9761859141858247
                ],
                [
                    "COc1cc2c(cc1Nc1n[pH]c3cccc4on(P)c3ccc-4n1)NC(=O)C(N)C1(N)C(N)C1(N)N2CCN(C)C",
                    0.9761843718132988
                ],
                [
                    "COc1cc2c(cc1Nc1n[pH]c3cccc4on(C)c3ccc-4n1)NS(=O)C(O)C1(N)C(N)C1(N)N2CCN(C)C",
                    0.9759900084522058
                ],
                [
                    "COc1cc2c(cc1Nc1n[pH]c3cccc4on(C)c3ccc-4n1)NS(=O)C(N)C1(O)C(N)C1(N)N2CCN(C)C",
                    0.9759900084522058
                ],
                [
                    "COc1cc2c(cc1Nc1n[pH]c3cccc4on(C)c3ccc-4n1)NS(=O)C(N)C1(N)C(O)C1(N)N2CCN(C)C",
                    0.9759900084522058
                ],
                [
                    "COc1cc2c(cc1Nc1n[pH]c3cccc4on(C)c3ccc-4n1)NS(=O)C(N)C1(N)C(N)C1(O)N2CCN(C)C",
                    0.9759900084522058
                ],
                [
                    "COc1cc2c(cc1Nc1n[pH]c3cccc4on(P)c3ccc-4n1)NC(=O)C(O)C1(N)C(N)C1(N)N2CCN(C)C",
                    0.9759154505434721
                ],
                [
                    "COc1cc2c(cc1Nc1n[pH]c3cccc4on(P)c3ccc-4n1)NC(=O)C(N)C1(N)C(O)C1(N)N2CCN(C)C",
                    0.9759154505434721
                ],
                [
                    "COc1cc2c(cc1Nc1n[pH]c3cccc4on(P)c3ccc-4n1)NC(=O)C(N)C1(N)C(N)C1(O)N2CCN(C)C",
                    0.9759154505434721
                ],
                [
                    "COc1cc2c(cc1Nc1n[pH]c3cccc4on(C)c3ccc-4n1)NS(=O)C(O)C1(O)C(N)C1(N)N2CCN(C)C",
                    0.9754998722640713
                ],
                [
                    "COc1cc2c(cc1Nc1n[pH]c3cccc4on(C)c3ccc-4n1)NS(=O)C(O)C1(N)C(N)C1(O)N2CCN(C)C",
                    0.9754998722640713
                ],
                [
                    "COc1cc2c(cc1Nc1n[pH]c3cccc4on(C)c3ccc-4n1)NS(=O)C(N)C1(O)C(O)C1(N)N2CCN(C)C",
                    0.9754998722640713
                ],
                [
                    "COc1cc2c(cc1Nc1n[pH]c3cccc4on(C)c3ccc-4n1)NS(=O)C(N)C1(N)C(O)C1(O)N2CCN(C)C",
                    0.9754998722640713
                ],
                [
                    "COc1cc2c(cc1Nc1n[pH]c3cccc4on(P)c3ccc-4n1)NC(=O)C1(O)C(N)C1(O)C(N)N2CCN(C)C",
                    0.9753712757153606
                ],
                [
                    "COc1cc2c(cc1Nc1n[pH]c3cccc4on(P)c3ccc-4n1)NC(=O)C(O)C1(N)C(O)C1(N)N2CCN(C)C",
                    0.9753712757153606
                ],
                [
                    "COc1cc2c(cc1Nc1n[pH]c3cccc4on(P)c3ccc-4n1)NC(=O)C(N)C1(O)C(O)C1(N)N2CCN(C)C",
                    0.9753712757153606
                ],
                [
                    "COc1cc2c(cc1Nc1n[pH]c3cccc4on(P)c3ccc-4n1)NC(=O)C(N)C1(N)C(O)C1(O)N2CCN(C)C",
                    0.9753712757153606
                ],
                [
                    "COc1cc2c(cc1Nc1n[pH]c3cccc4on(C)c3ccc-4n1)NS(=O)C(N)C1(O)C(O)C1(O)N2CCN(C)C",
                    0.974734834232649
                ],
                [
                    "COc1cc2c(cc1Nc1n[pH]c3cccc4on(P)c3ccc-4n1)NC(=O)C(O)C1(N)C(O)C1(O)N2CCN(C)C",
                    0.9745523078584148
                ],
                [
                    "COc1cc2c(cc1Nc1n[pH]c3cccc4on(P)c3ccc-4n1)NC(=O)C(N)C1(O)C(O)C1(O)N2CCN(C)C",
                    0.9745523078584148
                ],
                [
                    "COc1cc2c(cc1Nc1n[pH]c3cccc4on(P)c3ccc-4n1)NC(=O)C13NNC4(N2CCN(C)C)C1(N)C34O",
                    0.9743181948105432
                ],
                [
                    "COc1cc2c(cc1Nc1n[pH]c3cccc4on(C)c3ccc-4n1)NC(=O)C1(O)NC3(C(O)C13N)N2CCN(C)C",
                    0.9743181948105432
                ],
                [
                    "COc1cc2c(cc1Nc1n[pH]c3cccc4on(C)c3ccc-4n1)NS(=O)C1NC3(O)C1(N)C3(N)N2CCN(C)C",
                    0.9742900569073903
                ],
                [
                    "COc1cc2c(cc1Nc1n[pH]c3cccc4on(P)c3ccc-4n1)NS(=O)C(N)C1(N)C(O)C1(N)N2CCN(C)C",
                    0.9736815204539152
                ],
                [
                    "COc1cc2c(cc1Nc1n[pH]c3cccc4on(P)c3ccc-4n1)NC(=O)C1NC3(O)C1(O)C3(O)N2CCN(C)C",
                    0.9733539754355333
                ],
                [
                    "COc1cc2c(cc1Nc1n[pH]c3cccc4on(P)c3ccc-4n1)NC(=O)C1(O)C3(N)C(NN)(N2CCN(C)C)C13O",
                    0.9724390767210935
                ],
                [
                    "COc1cc2c(cc1Nc1n[pH]c3cccc4on(C)c3ccc-4n1)NS(=O)C1(N)C3(O)C(O)(CN2CCN(C)C)C13O",
                    0.9724390767210935
                ],
                [
                    "COc1cc2c(cc1Nc1n[pH]c3cccc4on(C)c3ccc-4n1)NC(=O)C(N)C1(N)C(NN)C1N2CCN(C)C",
                    0.9721662354943214
                ],
                [
                    "COc1cc2c(cc1Nc1n[pH]c3cccc4on(C)c3ccc-4n1)NC(=O)C(O)C(N)C(N)(CN)N2CCN(C)C",
                    0.9715390602357176
                ],
                [
                    "COc1cc2c(cc1Nc1n[pH]c3cccc4on(C)c3ccc-4n1)NC(=O)C(N)C(N)C(N)(CO)N2CCN(C)C",
                    0.9715390602357176
                ],
                [
                    "COc1cc2c(cc1Nc1n[pH]c3cccc4on(C)c3ccc-4n1)NC(=O)C(N)C(N)(CN)C(O)N2CCN(C)C",
                    0.9715390602357176
                ],
                [
                    "COc1cc2c(cc1Nc1n[pH]c3cccc4on(P)c3ccc-4n1)NC(=O)C(N(C)N)C1(N)C(N)C1(O)N2CCN(C)C",
                    0.9713281693938066
                ],
                [
                    "CN(C)CCN1c2cc(OP)c(Nc3n[pH]c4cccc5on(C)c4ccc-5n3)cc2NS(=O)C(N)C2(O)C(N)C12N",
                    0.9711851335318101
                ],
                [
                    "COc1cc2c3cc1Nc1n[pH]c4cccc5on(c4ccc-5n1)C(O)(S(=O)N3)C1(O)C(O)C1(O)N2CCN(C)C",
                    0.9709242738557922
                ],
                [
                    "COc1cc2c3cc1Nc1n[pH]c4cccc5on(c4ccc-5n1)C(O)(S(=O)N3)C1(O)C(N)C1(O)N2CCN(C)C",
                    0.9709242738557922
                ],
                [
                    "COc1cc2c3cc1Nc1n[pH]c4cccc5on(c4ccc-5n1)C(O)(S(=O)N3)C1(N)C(O)C1(O)N2CCN(C)C",
                    0.9709242738557922
                ],
                [
                    "COc1cc2c3cc1Nc1n[pH]c4cccc5on(c4ccc-5n1)C(O)(C(=O)N3)C1(O)C(O)C1(O)N2CCN(C)C",
                    0.9709242738557922
                ],
                [
                    "COc1cc2c3cc1Nc1n[pH]c4cccc5on(c4ccc-5n1)C(O)(C(=O)N3)C1(O)C(N)C1(O)N2CCN(C)C",
                    0.9709242738557922
                ],
                [
                    "COc1cc2c3cc1Nc1n[pH]c4cccc5on(c4ccc-5n1)C(O)(C(=O)N3)C1(O)C(N)C1(N)N2CCN(C)C",
                    0.9709242738557922
                ],
                [
                    "COc1cc2c3cc1Nc1n[pH]c4cccc5on(c4ccc-5n1)C(O)(C(=O)N3)C1(N)C(O)C1(O)N2CCN(C)C",
                    0.9709242738557922
                ],
                [
                    "COc1cc2c3cc1Nc1n[pH]c4cccc5on(c4ccc-5n1)C(O)(C(=O)N3)C1(N)C(N)C1(O)N2CCN(C)C",
                    0.9709242738557922
                ],
                [
                    "COc1cc2c3cc1Nc1n[pH]c4cccc5on(c4ccc-5n1)C(O)(C(=O)N3)C1(N)C(N)C1(N)N2CCN(C)C",
                    0.9709242738557922
                ],
                [
                    "COc1cc2c3cc1Nc1n[pH]c4cccc5on(c4ccc-5n1)C(O)(C(=O)N3)C1(N)C(=O)C1(O)N2CCN(C)C",
                    0.9709242738557922
                ],
                [
                    "COc1cc2c3cc1Nc1n[pH]c4cccc5on(c4ccc-5n1)C(O)(C(=O)N3)C(N)C(O)C(N)N2CCN(C)C",
                    0.9709242738557922
                ],
                [
                    "COc1cc2c3cc1Nc1n[pH]c4cccc5on(c4ccc-5n1)C(O)(C(=O)N3)C(N)C(N)C(N)N2CCN(C)C",
                    0.9709242738557922
                ],
                [
                    "COc1cc2c3cc1Nc1n[pH]c4cccc5on(c4ccc-5n1)C(N)(S(=O)N3)C1(O)C(O)C1(O)N2CCN(C)C",
                    0.9709242738557922
                ],
                [
                    "COc1cc2c3cc1Nc1n[pH]c4cccc5on(c4ccc-5n1)C(N)(S(=O)N3)C1(O)C(N)C1(O)N2CCN(C)C",
                    0.9709242738557922
                ],
                [
                    "COc1cc2c3cc1Nc1n[pH]c4cccc5on(c4ccc-5n1)C(N)(S(=O)N3)C1(N)C(N)C1(O)N2CCN(C)C",
                    0.9709242738557922
                ],
                [
                    "COc1cc2c3cc1Nc1n[pH]c4cccc5on(c4ccc-5n1)C(N)(C(=O)N3)C1(O)C(O)C1(O)N2CCN(C)C",
                    0.9709242738557922
                ],
                [
                    "COc1cc2c3cc1Nc1n[pH]c4cccc5on(c4ccc-5n1)C(N)(C(=O)N3)C1(N)C(N)C1(O)N2CCN(C)C",
                    0.9709242738557922
                ],
                [
                    "COc1cc2c3cc1Nc1n[pH]c4cccc5on(c4ccc-5n1)C(N)(C(=O)N3)C1(N)C(=O)C1(O)N2CCN(C)C",
                    0.9709242738557922
                ],
                [
                    "COc1cc2c3cc1Nc1n[pH]c4cccc5on(c4ccc-5n1)C(N)(C(=O)N3)C(O)C(N)C(O)N2CCN(C)C",
                    0.9709242738557922
                ],
                [
                    "COc1cc2c3cc1Nc1n[pH]c4cccc5on(c4ccc-5n1)C(N)(C(=O)N3)C(N)C(O)(CO)N2CCN(C)C",
                    0.9709242738557922
                ],
                [
                    "COc1cc2c3cc1Nc1n[pH]c4cccc5on(c4ccc-5n1)C(N)(C(=O)N3)C(N)C(O)(CN)N2CCN(C)C",
                    0.9709242738557922
                ],
                [
                    "COc1cc2c3cc1Nc1n[pH]c4cccc5on(c4ccc-5n1)C(N)(C(=O)N3)C(N)(CO)C(O)N2CCN(C)C",
                    0.9709242738557922
                ],
                [
                    "COc1cc2c3cc1Nc1n[pH]c4cccc5on(c4ccc-5n1)C(N)(C(=O)N3)C(N)(CN)C(O)N2CCN(C)C",
                    0.9709242738557922
                ],
                [
                    "COc1cc2c(cc1Nc1n[pH]c3cccc4on(C)c3ccc-4n1)NC(=O)C1(O)N(C)CCN2C2(N)C(N)C12N",
                    0.9709242738557922
                ],
                [
                    "COc1cc2c(cc1Nc1n[pH]c3cccc4on(C)c3ccc-4n1)NC(=O)C(N)C1(N)C(N)N(C)CCN2C1O",
                    0.9709242738557922
                ],
                [
                    "CN(C)CCN1c2cc(OP)c3cc2NS(=O)C(N)(n2oc4cccc5[pH]nc(nc-4ccc52)N3)C2(N)C(N)C12O",
                    0.9709242738557922
                ],
                [
                    "CN(C)CCN1c2cc(OP)c3cc2NC(=O)C(O)(n2oc4cccc5[pH]nc(nc-4ccc52)N3)C2(O)C(N)C12O",
                    0.9709242738557922
                ],
                [
                    "COc1cc2c3cc1Nc1n[pH]c4cccc5on(c4ccc-5n1)C(O)(C(=O)N3)C1(O)C(=O)C1(O)N2CCN(C)C",
                    0.9708840735684854
                ],
                [
                    "COc1cc2c3cc1Nc1n[pH]c4cccc5on(c4ccc-5n1)C(O)(C(=O)N3)C(O)C(N)C(O)N2CCN(C)C",
                    0.9708633793950061
                ],
                [
                    "COc1cc2c3cc1Nc1n[pH]c4cccc5on(c4ccc-5n1)C(O)(C(=O)N3)C(O)C(O)(CN)N2CCN(C)C",
                    0.9708543698246498
                ],
                [
                    "CN(C)CCN1c2cc(OP)c(Nc3n[pH]c4cccc5on(P)c4ccc-5n3)cc2NC(=O)C(N)C2(N)C(O)C12N",
                    0.970854122653995
                ],
                [
                    "CN(C)CCN1c2cc(OP)c(Nc3n[pH]c4cccc5on(P)c4ccc-5n3)cc2NC(=O)C(N)C2(N)C(N)C12O",
                    0.970854122653995
                ],
                [
                    "CN(C)CCN1c2cc(OP)c3cc2NS(=O)C(O)(n2oc4cccc5[pH]nc(nc-4ccc52)N3)C2(O)C(N)C12O",
                    0.9708053805356213
                ],
                [
                    "CN(C)CCN1c2cc(OP)c3cc2NS(=O)C(N)(n2oc4cccc5[pH]nc(nc-4ccc52)N3)C2(O)C(O)C12O",
                    0.9708053805356213
                ],
                [
                    "COc1cc2c(cc1Nc1n[pH]c3cccc4on(C)c3ccc-4n1)NC(=O)C(N)C1(N)C(N)(P)C1(N)N2CCN(C)C",
                    0.970759454057322
                ],
                [
                    "COc1cc2c3cc1Nc1n[pH]c4cccc5on(c4ccc-5n1)C(N)(C(N)C(N)C(O)N2CCN(C)C)S(=O)N3",
                    0.9706233291258711
                ],
                [
                    "COc1cc2c(cc1Nc1n[pH]c3cccc4on(P)c3ccc-4n1)NC(=O)C(O)C1(N)C(N)C1(NN)N2CCN(C)C",
                    0.9705779407718468
                ],
                [
                    "COc1cc2c(cc1Nc1n[pH]c3cccc4on(P)c3ccc-4n1)NC(=O)C(N)C1(O)C(O)C1(NN)N2CCN(C)C",
                    0.9705779407718468
                ],
                [
                    "COc1cc2c(cc1Nc1n[pH]c3cccc4on(P)c3ccc-4n1)NC(=O)C(N)C1(N)C(NN)C1(O)N2CCN(C)C",
                    0.9705779407718468
                ],
                [
                    "COc1cc2c(cc1Nc1n[pH]c3cccc4on(C)c3ccc-4n1)NS(=O)N(N)CC1(N)C(N)C1(N)N2CCN(C)C",
                    0.9705779407718468
                ],
                [
                    "COc1cc2c(cc1Nc1n[pH]c3cccc4on(C)c3ccc-4n1)NS(=O)CN(N)C1(N)C(N)C1(N)N2CCN(C)C",
                    0.9705779407718468
                ],
                [
                    "COc1cc2c(cc1Nc1n[pH]c3cccc4on(C)c3ccc-4n1)NS(=O)C(NN)C1(O)C(O)C1(N)N2CCN(C)C",
                    0.9705779407718468
                ],
                [
                    "COc1cc2c(cc1Nc1n[pH]c3cccc4on(C)c3ccc-4n1)NS(=O)C(NN)C1(N)C(O)C1(O)N2CCN(C)C",
                    0.9705779407718468
                ],
                [
                    "COc1cc2c(cc1Nc1n[pH]c3cccc4on(C)c3ccc-4n1)NS(=O)C(N)C1(O)C(ON)C1(N)N2CCN(C)C",
                    0.9705779407718468
                ],
                [
                    "COc1cc2c(cc1Nc1n[pH]c3cccc4on(C)c3ccc-4n1)NS(=O)C(N)C1(N)C(O)C1(ON)N2CCN(C)C",
                    0.9705779407718468
                ],
                [
                    "COc1cc2c(cc1Nc1n[pH]c3cccc4on(C)c3ccc-4n1)NS(=O)C(N)C1(N)C(NN)C1(N)N2CCN(C)C",
                    0.9705779407718468
                ],
                [
                    "COc1cc2c(cc1Nc1n[pH]c3cccc4on(C)c3ccc-4n1)NC(=O)C(O)C1(NN)C(O)C1(O)N2CCN(C)C",
                    0.9705779407718468
                ],
                [
                    "COc1cc2c(cc1Nc1n[pH]c3cccc4on(C)c3ccc-4n1)NC(=O)C(O)C1(NN)C(N)C1(O)N2CCN(C)C",
                    0.9705779407718468
                ],
                [
                    "COc1cc2c(cc1Nc1n[pH]c3cccc4on(C)c3ccc-4n1)NC(=O)C(O)C1(N)C(NN)C1(N)N2CCN(C)C",
                    0.9705779407718468
                ],
                [
                    "COc1cc2c(cc1Nc1n[pH]c3cccc4on(C)c3ccc-4n1)NC(=O)C(NN)C1(N)C(N)C1(O)N2CCN(C)C",
                    0.9705779407718468
                ],
                [
                    "COc1cc2c(cc1Nc1n[pH]c3cccc4on(C)c3ccc-4n1)NC(=O)C(N)C1(NN)C(N)C1(O)N2CCN(C)C",
                    0.9705779407718468
                ],
                [
                    "COc1cc2c(cc1Nc1n[pH]c3cccc4on(C)c3ccc-4n1)NC(=O)C(N)C1(N)C(O)C1(NN)N2CCN(C)C",
                    0.9705779407718468
                ],
                [
                    "COc1cc2c(cc1Nc1n[pH]c3cccc4on(C)c3ccc-4n1)NC(=O)C(N)C1(N)C(N)C1(O)CN2CCN(C)C",
                    0.9705779407718468
                ]
            ],
            "execution_time": 37935.35678315163,
            "number_scoring_function_calls": 351659,
            "metadata": {
                "top_1": 0.9781316461431331,
                "top_10": 0.9767904209920459,
                "top_100": 0.9728034770037454,
                "internal_similarity_max": 0.9230769230769231,
                "internal_similarity_mean": 0.593967017730548,
                "internal_similarity_histogram_density": [
                    [
                        0.1,
                        0.0,
                        0.0,
                        0.08600000000000002,
                        2.6200000000000006,
                        2.4799999999999978,
                        2.3800000000000003,
                        1.6900000000000004,
                        0.6040000000000001,
                        0.040000000000000015
                    ]
                ],
                "internal_similarity_histogram_bins": [
                    [
                        0.0,
                        0.1,
                        0.2,
                        0.30000000000000004,
                        0.4,
                        0.5,
                        0.6000000000000001,
                        0.7000000000000001,
                        0.8,
                        0.9,
                        1.0
                    ]
                ]
            }
        }
    ]
}
