# Supplementary material for: EvoMol: a flexible and interpretable evolutionary algorithm for unbiased de novo molecular generation
Source: J Cheminform. 2020 Sep 16;12:55. doi: 10.1186/s13321-020-00458-z (PMC7494000; doi:10.1186/s13321-020-00458-z)
Supplement: Supplementary file 2 — Additional file 2. Archive of the GuacaMol benchmarks experiments. [file 13321_2020_458_MOESM2_ESM.xz › GuacaMol_JSON/All actions GuacaMol Quality Filters/Osimertinib MPO/output_v2_3.json]

{
    "guacamol_version": "0.5.0",
    "benchmark_suite_version": "osimertinib",
    "timestamp": "20200711-0035",
    "results": [
        {
            "benchmark_name": "Osimertinib MPO",
            "score": 0.9654660975988039,
            "optimized_molecules": [
                [
                    "COc1cc(N(C)CCN(C)C)c(NS(=O)N(N)N)cc1Nc1nccccc2c3c(P)c(P)nc2c-3n1",
                    0.9668872607330609
                ],
                [
                    "COc1cc(N(P)CCN(C)C)c(NS(=O)N(N)N)cc1Nc1nccccc2c3c(P)c(P)nc2c-3n1",
                    0.966100475570086
                ],
                [
                    "CN(C)CCN(C)c1cc(OP)c(Nc2nccccc3c4c(P)c(P)nc3c-4n2)cc1NS(=O)N(N)N",
                    0.966100475570086
                ],
                [
                    "COc1cc(N(P)CCN(C)C)c(NS(=O)N2NC2(N)N)cc1Nc1nccccc2c3cc(P)nc2c-3n1",
                    0.9657835706352026
                ],
                [
                    "COc1cc(N(P)CCN(C)C)c(NS(=O)N2NC2(N)N)cc1Nc1nccccc2c3c(P)cnc2c-3n1",
                    0.9657835706352026
                ],
                [
                    "COc1cc(N(C)CCN(C)C)c(NS(=O)N2NC2(N)O)cc1Nc1nccccc2c3cc(P)nc2c-3n1",
                    0.9657835706352026
                ],
                [
                    "COc1cc(N(C)CCN(C)C)c(NS(=O)N2NC2(N)O)cc1Nc1nccccc2c3c(P)cnc2c-3n1",
                    0.9657835706352026
                ],
                [
                    "COc1cc(N(C)CCN(C)C)c(NS(=O)N2NC2(N)N)cc1Nc1nccccc2c3cc(P)nc2c-3n1",
                    0.9657835706352026
                ],
                [
                    "COc1cc(N(C)CCN(C)C)c(NS(=O)N2NC2(N)N)cc1Nc1nccccc2c3c(P)cnc2c-3n1",
                    0.9657835706352026
                ],
                [
                    "COc1cc(N(C)CCN(C)C)c(NS(=O)N2N(C)C2(N)O)cc1Nc1nccccc2c3cnnc2c-3n1",
                    0.9657835706352026
                ],
                [
                    "COc1cc(N(C)CCN(C)C)c(NS(=O)N2N(C)C2(N)N)cc1Nc1nccccc2c3cnnc2c-3n1",
                    0.9657835706352026
                ],
                [
                    "CN(C)CCN(C)c1cc(OP)c(Nc2nccccc3c4c(P)cnc3c-4n2)cc1NS(=O)N1NC1(O)O",
                    0.9657835706352026
                ],
                [
                    "CN(C)CCN(C)c1cc(OP)c(Nc2nccccc3c4c(P)cnc3c-4n2)cc1NS(=O)N1NC1(N)O",
                    0.9657835706352026
                ],
                [
                    "COc1cc(N(C)CCN(C)C)c(NS(=O)N2C(N)N2N)cc1Nc1nccccc2c3cc(P)nc2c-3n1",
                    0.9657390683536082
                ],
                [
                    "COc1cc(N(C)CCN(C)C)c(NS(=O)N2C(N)N2N)cc1Nc1nccccc2c3c(P)cnc2c-3n1",
                    0.9657390683536082
                ],
                [
                    "COc1cc(N(C)CCN(C)C)c(NS(=S)N2NC2(N)N)cc1Nc1nccccc2c3cc(P)nc2c-3n1",
                    0.9654696212909556
                ],
                [
                    "COc1cc(N(C)CCN(C)C)c(NS(=S)N2NC2(N)N)cc1Nc1nccccc2c3c(P)cnc2c-3n1",
                    0.9654696212909556
                ],
                [
                    "COc1cc(N(C)CCN(C)C)c(NS(=O)N2C(O)N2N)cc1Nc1nccccc2c3cc(P)nc2c-3n1",
                    0.965447073011259
                ],
                [
                    "COc1cc(N(C)CCN(C)C)c(NS(=O)N2C(O)N2N)cc1Nc1nccccc2c3c(P)cnc2c-3n1",
                    0.965447073011259
                ],
                [
                    "CN(C)CCN(P)c1cc(OP)c(Nc2nccccc3c4c(P)cnc3c-4n2)cc1NS(=O)N1NC1(N)O",
                    0.965128063571984
                ],
                [
                    "COc1cc(N(P)CCN(C)C)c(NS(=O)N2NC2(N)O)cc1Nc1nccccc2c3cnnc2c-3n1",
                    0.9649319680973538
                ],
                [
                    "COc1cc(N(C)CCN(C)C)c(NS(=O)N2NC2(O)O)cc1Nc1nccccc2c3cnnc2c-3n1",
                    0.9649319680973538
                ],
                [
                    "COc1cc(N(C)CCN(C)C)c(NS(=O)N2NC2(N)O)cc1Nc1nccccc2c3cnnc2c-3n1",
                    0.9649319680973538
                ],
                [
                    "COc1cc(N(C)CCN(C)C)c(NS(=O)N2NC2(N)N)cc1Nc1nccccc2c3cnnc2c-3n1",
                    0.9649319680973538
                ],
                [
                    "COc1cc(N(C)CCN(C)C)c(NS(=O)N(N)NN)cc1Nc1nccccc2c3cc(P)nc2c-3n1",
                    0.9649319680973538
                ],
                [
                    "COc1cc(N(C)CCN(C)C)c(NS(=O)N(N)NN)cc1Nc1nccccc2c3c(P)cnc2c-3n1",
                    0.9649319680973538
                ],
                [
                    "CN(C)CCN(C)c1cc(OP)c(Nc2nccccc3c4cnnc3c-4n2)cc1NS(=O)N1NC1(N)O",
                    0.9649319680973538
                ],
                [
                    "CN(C)CCN(C)c1cc(OP)c(Nc2nccccc3c4cnnc3c-4n2)cc1NS(=O)N1NC1(N)N",
                    0.9649319680973538
                ],
                [
                    "COc1cc(N(C)CCN(C)C)c(NS(=S)N2NC2(N)O)cc1Nc1nccccc2c3cc(P)nc2c-3n1",
                    0.9649199235790165
                ],
                [
                    "COc1cc(N(C)CCN(C)C)c(NS(=S)N2NC2(N)O)cc1Nc1nccccc2c3c(P)cnc2c-3n1",
                    0.9649199235790165
                ],
                [
                    "COc1cc(N(C)CCN(C)C)c(NS(=O)N(N)N(N)N)cc1Nc1nccccc2c3ccnc2c-3n1",
                    0.9649191719781383
                ],
                [
                    "CN(C)CCN(P)c1cc(OP)c(Nc2nccccc3c4c(P)cnc3c-4n2)cc1NS(=O)N1NC1(O)O",
                    0.9643946520231065
                ],
                [
                    "COc1cc(N(C)CCN(C)C)c(NS(=O)N2N(P)C2(N)N)cc1Nc1nccccc2c3cnnc2c-3n1",
                    0.96414366843149
                ],
                [
                    "COc1cc(N(P)CCN(C)C)c(NS(=O)N(N)NN)cc1Nc1nccccc2c3cnnc2c-3n1",
                    0.9640642021081779
                ],
                [
                    "COc1cc(N(C)CCN(C)C)c(NS(=O)N(N)NN)cc1Nc1nccccc2c3cnnc2c-3n1",
                    0.9640642021081779
                ],
                [
                    "CN(C)CCN(C)c1cc(OP)c(Nc2nccccc3c4cnnc3c-4n2)cc1NS(=O)N(N)NN",
                    0.9640642021081779
                ],
                [
                    "COc1cc(N(P)CCN(C)C)c(NS(=O)N(N)NN)cc1Nc1nccccc2c3cc(P)nc2c-3n1",
                    0.9640629547377837
                ],
                [
                    "COc1cc(N(P)CCN(C)C)c(NS(=O)N(N)NN)cc1Nc1nccccc2c3c(P)cnc2c-3n1",
                    0.9640629547377837
                ],
                [
                    "CN(C)CCN(C)c1cc(OP)c(Nc2nccccc3c4cc(P)nc3c-4n2)cc1NS(=O)N(N)NN",
                    0.9640629547377837
                ],
                [
                    "CN(C)CCN(C)c1cc(OP)c(Nc2nccccc3c4c(P)cnc3c-4n2)cc1NS(=O)N(N)NN",
                    0.9640629547377837
                ],
                [
                    "COc1cc(N(C)CCN(C)C)c(NS(=O)N2NC2(N)N)cc1Nc1nccccc2c3ccnc2c-3n1",
                    0.9638845310629884
                ],
                [
                    "COc1cc(N(C)CCN(C)C)c(NS(=O)N(N)C2(O)NN2)cc1Nc1nccccc2c3ccnc2c-3n1",
                    0.9638616037567366
                ],
                [
                    "COc1cc(N(C)CCN(C)C)c(NS(=O)N(N)C2(N)NN2)cc1Nc1nccccc2c3ccnc2c-3n1",
                    0.9638616037567366
                ],
                [
                    "COc1cc(N(C)CCN(C)C)c(NS(=O)N(N)N)cc1Nc1nccccc2c3cc(PN)nc2c-3n1",
                    0.963795416194075
                ],
                [
                    "COc1cc(N(C)CCN(C)C)c(NS(=O)N(N)N)cc1Nc1nccccc2c3c(PN)cnc2c-3n1",
                    0.963795416194075
                ],
                [
                    "COc1cc(N(C)CCN(C)C)c(NS(=O)N2N3NC32O)cc1Nc1nccccc2c3c(P)cnc2c-3n1",
                    0.9637863050103386
                ],
                [
                    "CN(C)CCN(C)c1cc(OP)c(Nc2nccccc3c4cnnc3c-4n2)cc1NS(=S)N1NC1(N)N",
                    0.963580224704663
                ],
                [
                    "COc1cc(N(P)CCN(C)C)c(NS(=O)N2C(O)N2N)cc1Nc1nccccc2c3cnnc2c-3n1",
                    0.963533916151867
                ],
                [
                    "CN(C)CCN(C)c1cc(OP)c(Nc2nccccc3c4cnnc3c-4n2)cc1NS(=O)N1C(O)N1N",
                    0.963533916151867
                ],
                [
                    "COc1cc(N(P)CCN(C)C)c(NS(=O)N2N(C)C2(N)O)cc1Nc1nccccc2c3cnnc2c-3n1",
                    0.9630638926921292
                ],
                [
                    "COc1cc(N(C)CCN(C)C)c(NS(=O)N2N(P)C2(N)O)cc1Nc1nccccc2c3cnnc2c-3n1",
                    0.9630638926921292
                ],
                [
                    "COc1cc(N(C)CCN(C)C)c(NS(=O)N(NN)NN)cc1Nc1nccccc2c3ccnc2c-3n1",
                    0.9629962874017586
                ],
                [
                    "COc1cc(N(C)CCN(C)C)c(NS(=O)N(N)NNN)cc1Nc1nccccc2c3ccnc2c-3n1",
                    0.9629962874017586
                ],
                [
                    "COc1cc(N(C)CCN(C)C)c(NS(=O)N(N)N)cc1Nc1nccccc2c3cc(PO)nc2c-3n1",
                    0.9628737362752248
                ],
                [
                    "COc1cc(N(C)CCN(C)C)c(NS(=O)N(N)N)cc1Nc1nccccc2c3c(PO)cnc2c-3n1",
                    0.9628737362752248
                ],
                [
                    "COc1cc(N(C)CCN(C)C)c(NS(=O)N(N)CC2(O)NN2)cc1Nc1nccccc2c3ccnc2c-3n1",
                    0.9628212767107703
                ],
                [
                    "COc1cc(N(C)CCN(C)C)c(NS(=O)N(N)C2(O)NCN2)cc1Nc1nccccc2c3ccnc2c-3n1",
                    0.9628212767107703
                ],
                [
                    "COc1cc(N(C)CCN(C)C)c(NS(=O)N(N)C2(N)NCN2)cc1Nc1nccccc2c3ccnc2c-3n1",
                    0.9628212767107703
                ],
                [
                    "COc1cc(N(C)CCN(C)C)c(NS(=O)N(N)C2(CO)NN2)cc1Nc1nccccc2c3ccnc2c-3n1",
                    0.9628212767107703
                ],
                [
                    "COc1cc(N(C)CCN(C)C)c(NS(=O)N(N)C2(CN)NN2)cc1Nc1nccccc2c3ccnc2c-3n1",
                    0.9628212767107703
                ],
                [
                    "COc1cc(N(C)CCN(C)C)c(NS(=O)N2CC3(N2)NN3N)cc1Nc1nccccc2c3ccnc2c-3n1",
                    0.9626465874358575
                ],
                [
                    "CN(C)CCN(C)c1cc(OP)c(Nc2nccccc3c4cnnc3c-4n2)cc1NS(=S)N1NC1(N)O",
                    0.962587593469118
                ],
                [
                    "COc1cc(N(C)CCN(C)C)c(NS(=O)N2NC2N)cc1Nc1nccccc2c3cc(PN)nc2c-3n1",
                    0.9623995669932367
                ],
                [
                    "COc1cc(N(C)CCN(C)C)c(NS(=O)N2NC2(N)N(C)N)cc1Nc1nccccc2c3ccnc2c-3n1",
                    0.9622987498172018
                ],
                [
                    "COc1cc(N(C)CCN(C)C)c(NS(=O)N2CC(N(N)N)N2)cc1Nc1nccccc2c3ccnc2c-3n1",
                    0.9622987498172018
                ],
                [
                    "COc1cc(N(C)CCN(C)C)c(NS(=O)N(N)CC2NN2N)cc1Nc1nccccc2c3ccnc2c-3n1",
                    0.9622987498172018
                ],
                [
                    "CNNN(N)S(=O)Nc1cc(Nc2nccccc3c4cnnc3c-4n2)c(OC)cc1N(C)CCN(C)C",
                    0.962228121700026
                ],
                [
                    "CNN(NN)S(=O)Nc1cc(Nc2nccccc3c4cnnc3c-4n2)c(OC)cc1N(C)CCN(C)C",
                    0.962228121700026
                ],
                [
                    "COc1cc(N(C)CCN(C)C)c(NS(=O)N(C)NNN)cc1Nc1nccccc2c3cnnc2c-3n1",
                    0.9622281217000259
                ],
                [
                    "COc1cc(N(C)CCN(C)C)c(NS(=O)N(N)N)cc1Nc1ncccccc2cc(P)nc(P)c2n1",
                    0.962114618417002
                ],
                [
                    "COc1cc(N(C)CCN(C)C)c(NS(=O)N(N)N)cc1Nc1ncccccc2c(P)cnc(P)c2n1",
                    0.962114618417002
                ],
                [
                    "COc1cc(N(C)CCN(C)C)c(NS(=O)N(N)N)cc1Nc1ncccccc2c(P)c(P)ncc2n1",
                    0.962114618417002
                ],
                [
                    "COc1cc(N(C)CCN(C)C)c(NS(=O)N(N)N)cc1Nc1nccccc2c3c(P)c(N)nc2c-3n1",
                    0.9621140363378339
                ],
                [
                    "COc1cc(N(C)CCN(C)C)c(NS(=O)N(N)N)cc1Nc1nccccc2c3c(N)c(P)nc2c-3n1",
                    0.9621140363378339
                ],
                [
                    "COc1cc(N(C)CCN(C)C)c(NS(=O)N2NNN2)cc1Nc1nccccc2c3cnnc2c-3n1",
                    0.9621035349204389
                ],
                [
                    "COc1cc(N(P)CCN(C)C)c(NS(=O)N(NN)NN)cc1Nc1nccccc2c3ccnc2c-3n1",
                    0.9620411308359994
                ],
                [
                    "COc1cc(N(P)CCN(C)C)c(NS(=O)N(N)NNN)cc1Nc1nccccc2c3ccnc2c-3n1",
                    0.9620411308359994
                ],
                [
                    "CN(C)CCN(C)c1cc(OP)c(Nc2nccccc3c4ccnc3c-4n2)cc1NS(=O)N(NN)NN",
                    0.9620411308359994
                ],
                [
                    "CN(C)CCN(C)c1cc(OP)c(Nc2nccccc3c4ccnc3c-4n2)cc1NS(=O)N(N)NNN",
                    0.9620411308359994
                ],
                [
                    "COc1cc(N(C)CCN(C)C)c(NS(=O)N2NC2(N)O)cc1Nc1nccccc2c3ccnc2c-3n1",
                    0.9619764271671534
                ],
                [
                    "COc1cc(N(P)CCN(C)C)c(NS(=O)N2NC2(O)CN)cc1Nc1nccccc2c3cnnc2c-3n1",
                    0.9619586100650339
                ],
                [
                    "COc1cc(N(P)CCN(C)C)c(NS(=O)N2CNC2(N)O)cc1Nc1nccccc2c3cnnc2c-3n1",
                    0.9619586100650339
                ],
                [
                    "COc1cc(N(C)CCN(C)C)c(NS(=S)N2N(N)C2(N)O)cc1Nc1nccccc2c3c(P)cnc2c-3n1",
                    0.9619586100650339
                ],
                [
                    "COc1cc(N(C)CCN(C)C)c(NS(=O)N2NC2NN)cc1Nc1nccccc2c3cc(P)nc2c-3n1",
                    0.9619586100650339
                ],
                [
                    "COc1cc(N(C)CCN(C)C)c(NS(=O)N2NC2(O)NN)cc1Nc1nccccc2c3ccnc2c-3n1",
                    0.9619586100650339
                ],
                [
                    "COc1cc(N(C)CCN(C)C)c(NS(=O)N2NC2(O)CO)cc1Nc1nccccc2c3cnnc2c-3n1",
                    0.9619586100650339
                ],
                [
                    "COc1cc(N(C)CCN(C)C)c(NS(=O)N2NC2(N)NN)cc1Nc1nccccc2c3ccnc2c-3n1",
                    0.9619586100650339
                ],
                [
                    "COc1cc(N(C)CCN(C)C)c(NS(=O)N2NC2(N)CO)cc1Nc1nccccc2c3cnnc2c-3n1",
                    0.9619586100650339
                ],
                [
                    "COc1cc(N(C)CCN(C)C)c(NS(=O)N2NC2(N)CN)cc1Nc1nccccc2c3cnnc2c-3n1",
                    0.9619586100650339
                ],
                [
                    "COc1cc(N(C)CCN(C)C)c(NS(=O)N2N(O)C2(N)O)cc1Nc1nccccc2c3c(P)cnc2c-3n1",
                    0.9619586100650339
                ],
                [
                    "COc1cc(N(C)CCN(C)C)c(NS(=O)N2N(O)C2(N)N)cc1Nc1nccccc2c3cc(P)nc2c-3n1",
                    0.9619586100650339
                ],
                [
                    "COc1cc(N(C)CCN(C)C)c(NS(=O)N2N(N)C2(O)O)cc1Nc1nccccc2c3c(P)cnc2c-3n1",
                    0.9619586100650339
                ],
                [
                    "COc1cc(N(C)CCN(C)C)c(NS(=O)N2N(N)C2(N)O)cc1Nc1npcccc2c3c(P)cnc2c-3n1",
                    0.9619586100650339
                ],
                [
                    "COc1cc(N(C)CCN(C)C)c(NS(=O)N2N(N)C2(N)N)cc1Nc1nccccc2c3c(P)cnc2c-3n1",
                    0.9619586100650339
                ],
                [
                    "COc1cc(N(C)CCN(C)C)c(NS(=O)N2CNC2(N)O)cc1Nc1nccccc2c3cnnc2c-3n1",
                    0.9619586100650339
                ],
                [
                    "COc1cc(N(C)CCN(C)C)c(NS(=O)N2CNC2(N)N)cc1Nc1nccccc2c3cnnc2c-3n1",
                    0.9619586100650339
                ],
                [
                    "CNC1(N)NN1S(=O)Nc1cc(Nc2nccccc3c4cnnc3c-4n2)c(OC)cc1N(C)CCN(C)C",
                    0.9619586100650339
                ],
                [
                    "CN(C)CCN(C)c1cc(OP)c(Nc2nccccc3c4cnnc3c-4n2)cc1NS(=O)N1CNC1(N)O",
                    0.9619586100650339
                ],
                [
                    "CN(C)CCN(C)c1cc(OP)c(Nc2nccccc3c4cnnc3c-4n2)cc1NS(=O)N1CNC1(N)N",
                    0.9619586100650339
                ],
                [
                    "CN(C)CCN(C)c1cc(OP)c(Nc2nccccc3c4c(P)cnc3c-4n2)cc1NS(=O)N1N(N)C1(N)N",
                    0.9619586100650339
                ]
            ],
            "execution_time": 43825.31579732895,
            "number_scoring_function_calls": 407237,
            "metadata": {
                "top_1": 0.9668872607330609,
                "top_10": 0.9659573206319652,
                "top_100": 0.9635537114313852,
                "internal_similarity_max": 0.9135802469135802,
                "internal_similarity_mean": 0.5977466757300969,
                "internal_similarity_histogram_density": [
                    [
                        0.1,
                        0.0,
                        0.0,
                        0.0,
                        0.9400000000000002,
                        4.601999999999996,
                        2.8000000000000007,
                        1.1660000000000001,
                        0.3420000000000001,
                        0.05000000000000001
                    ]
                ],
                "internal_similarity_histogram_bins": [
                    [
                        0.0,
                        0.1,
                        0.2,
                        0.30000000000000004,
                        0.4,
                        0.5,
                        0.6000000000000001,
                        0.7000000000000001,
                        0.8,
                        0.9,
                        1.0
                    ]
                ]
            }
        }
    ]
}
