# Supplementary material for: EvoMol: a flexible and interpretable evolutionary algorithm for unbiased de novo molecular generation
Source: J Cheminform. 2020 Sep 16;12:55. doi: 10.1186/s13321-020-00458-z (PMC7494000; doi:10.1186/s13321-020-00458-z)
Supplement: Supplementary file 2 — Additional file 2. Archive of the GuacaMol benchmarks experiments. [file 13321_2020_458_MOESM2_ESM.xz › GuacaMol_JSON/All actions GuacaMol Quality Filters/Osimertinib MPO/output_v2_4.json]

{
    "guacamol_version": "0.5.0",
    "benchmark_suite_version": "osimertinib",
    "timestamp": "20200713-1101",
    "results": [
        {
            "benchmark_name": "Osimertinib MPO",
            "score": 0.9315323310977712,
            "optimized_molecules": [
                [
                    "COc1pc(N(P)CCN(C)C)c(NS(=O)N=c2n(N)c(=O)c3ccccc3n2C)cc1N",
                    0.931884044058126
                ],
                [
                    "COc1pc(N(P)CCN(C)C)c(NS(=O)N=c2c3ccccc3n(C)c(=O)n2N)cc1N",
                    0.931884044058126
                ],
                [
                    "COc1pc(N(C)CCN(C)C)c(NS(=O)N=c2n(N)c(=O)c3ccccc3n2P)cc1N",
                    0.931884044058126
                ],
                [
                    "COc1pc(N(C)CCN(C)C)c(NS(=O)N=c2n(N)c(=O)c3ccccc3n2C)cc1N",
                    0.931884044058126
                ],
                [
                    "COc1pc(N(C)CCN(C)C)c(NS(=O)N=c2n(N)c(=N)c3ccccc3n2C)cc1N",
                    0.931884044058126
                ],
                [
                    "COc1pc(N(C)CCN(C)C)c(NS(=O)N=c2c3ccccc3n(P)c(=O)n2N)cc1N",
                    0.931884044058126
                ],
                [
                    "COc1pc(N(C)CCN(C)C)c(NS(=O)N=c2c3ccccc3n(C)c(=O)n2N)cc1N",
                    0.931884044058126
                ],
                [
                    "COc1pc(N(C)CCN(C)C)c(NS(=O)N=c2c3ccccc3n(C)c(=N)n2N)cc1N",
                    0.931884044058126
                ],
                [
                    "COc1cc(N(P)CCN(C)C)c(NS(=O)N=c2n(N)c(=O)c3ccccc3n2C)pc1N",
                    0.931884044058126
                ],
                [
                    "COc1cc(N(P)CCN(C)C)c(NS(=O)N=c2c3ccccc3n(C)c(=O)n2N)pc1N",
                    0.931884044058126
                ],
                [
                    "COc1cc(N(C)CCN(C)C)c(NS(=O)N=c2n(N)c(=O)c3ccccc3n2P)pc1N",
                    0.931884044058126
                ],
                [
                    "COc1cc(N(C)CCN(C)C)c(NS(=O)N=c2n(N)c(=O)c3ccccc3n2C)pc1N",
                    0.931884044058126
                ],
                [
                    "COc1cc(N(C)CCN(C)C)c(NS(=O)N=c2n(N)c(=N)c3ccccc3n2C)pc1N",
                    0.931884044058126
                ],
                [
                    "COc1cc(N(C)CCN(C)C)c(NS(=O)N=c2c3ccccc3n(P)c(=O)n2N)pc1N",
                    0.931884044058126
                ],
                [
                    "COc1cc(N(C)CCN(C)C)c(NS(=O)N=c2c3ccccc3n(C)c(=O)n2N)pc1N",
                    0.931884044058126
                ],
                [
                    "COc1cc(N(C)CCN(C)C)c(NS(=O)N=c2c3ccccc3n(C)c(=N)n2N)pc1N",
                    0.931884044058126
                ],
                [
                    "CN(C)CCN(C)c1pc(OP)c(N)cc1NS(=O)N=c1n(N)c(=O)c2ccccc2n1C",
                    0.931884044058126
                ],
                [
                    "CN(C)CCN(C)c1pc(OP)c(N)cc1NS(=O)N=c1c2ccccc2n(C)c(=O)n1N",
                    0.931884044058126
                ],
                [
                    "CN(C)CCN(C)c1cc(OP)c(N)pc1NS(=O)N=c1n(N)c(=O)c2ccccc2n1C",
                    0.931884044058126
                ],
                [
                    "CN(C)CCN(C)c1cc(OP)c(N)pc1NS(=O)N=c1c2ccccc2n(C)c(=O)n1N",
                    0.931884044058126
                ],
                [
                    "COc1pc(N(C)CCN(C)C)c(NS(=O)N=c2n(N)c(=N)c3ccccc3n2P)cc1N",
                    0.931745648483046
                ],
                [
                    "COc1pc(N(C)CCN(C)C)c(NS(=O)N=c2c3ccccc3n(P)c(=N)n2N)cc1N",
                    0.931745648483046
                ],
                [
                    "COc1cc(N(C)CCN(C)C)c(NS(=O)N=c2n(N)c(=N)c3ccccc3n2P)pc1N",
                    0.931745648483046
                ],
                [
                    "COc1cc(N(C)CCN(C)C)c(NS(=O)N=c2c3ccccc3n(P)c(=N)n2N)pc1N",
                    0.931745648483046
                ],
                [
                    "COc1pc(N(C)CCN(C)C)c(NS(=O)N(C)n2c(=O)n(C)c(=O)c3ccccc32)cc1N",
                    0.9312429020252544
                ],
                [
                    "COc1pc(N(C)CCN(C)C)c(NS(=O)N(C)n2c(=O)c3ccccc3n(C)c2=O)cc1N",
                    0.9312429020252544
                ],
                [
                    "COc1cc(N(C)CCN(C)C)c(NS(=O)N(C)n2c(=O)n(C)c(=O)c3ccccc32)pc1N",
                    0.9312429020252544
                ],
                [
                    "COc1cc(N(C)CCN(C)C)c(NS(=O)N(C)n2c(=O)c3ccccc3n(C)c2=O)pc1N",
                    0.9312429020252544
                ],
                [
                    "CNc1cc(NS(=O)N=c2c3ccccc3n(C)c(=N)n2N)c(N(C)CCN(C)C)cc1OC",
                    0.9312347104671022
                ],
                [
                    "CN=c1n(N)c(=NS(=O)Nc2pc(N)c(OC)cc2N(C)CCN(C)C)c2ccccc2n1C",
                    0.9312347104671022
                ],
                [
                    "CN=c1n(N)c(=NS(=O)Nc2cc(N)c(OC)pc2N(C)CCN(C)C)c2ccccc2n1C",
                    0.9312347104671022
                ],
                [
                    "CN=c1c2ccccc2n(C)c(=NS(=O)Nc2pc(N)c(OC)cc2N(C)CCN(C)C)n1N",
                    0.9312347104671022
                ],
                [
                    "CN=c1c2ccccc2n(C)c(=NS(=O)Nc2cc(N)c(OC)pc2N(C)CCN(C)C)n1N",
                    0.9312347104671022
                ],
                [
                    "COc1pc(N(P)CCN(C)C)c(NS(=O)N=c2n(N)c(=O)c3ccccc3n2P)cc1N",
                    0.931220284058312
                ],
                [
                    "COc1pc(N(P)CCN(C)C)c(NS(=O)N=c2c3ccccc3n(P)c(=O)n2N)cc1N",
                    0.931220284058312
                ],
                [
                    "COc1cc(N(P)CCN(C)C)c(NS(=O)N=c2n(N)c(=O)c3ccccc3n2P)pc1N",
                    0.931220284058312
                ],
                [
                    "COc1cc(N(P)CCN(C)C)c(NS(=O)N=c2c3ccccc3n(P)c(=O)n2N)pc1N",
                    0.931220284058312
                ],
                [
                    "CN(C)CCN(C)c1pc(OP)c(N)cc1NS(=O)N=c1n(N)c(=O)c2ccccc2n1P",
                    0.931220284058312
                ],
                [
                    "CN(C)CCN(C)c1pc(OP)c(N)cc1NS(=O)N=c1c2ccccc2n(P)c(=O)n1N",
                    0.931220284058312
                ],
                [
                    "CN(C)CCN(C)c1cc(OP)c(N)pc1NS(=O)N=c1n(N)c(=O)c2ccccc2n1P",
                    0.931220284058312
                ],
                [
                    "CN(C)CCN(C)c1cc(OP)c(N)pc1NS(=O)N=c1c2ccccc2n(P)c(=O)n1N",
                    0.931220284058312
                ],
                [
                    "COc1pc(N(C)CCN(C)C)c(NS(=O)N=c2n(CN)c(=O)c3ccccc3n2C)cc1N",
                    0.9312034028824197
                ],
                [
                    "COc1pc(N(C)CCN(C)C)c(NS(=O)N=c2n(C)c(=O)c3ccccc3n2CN)cc1N",
                    0.9312034028824197
                ],
                [
                    "COc1pc(N(C)CCN(C)C)c(NS(=O)N=c2c3ccccc3n(CN)c(=O)n2C)cc1N",
                    0.9312034028824197
                ],
                [
                    "COc1pc(N(C)CCN(C)C)c(NS(=O)N=c2c3ccccc3n(C)c(=O)n2CN)cc1N",
                    0.9312034028824197
                ],
                [
                    "COc1cc(N(C)CCN(C)C)c(NS(=O)N=c2n(CN)c(=O)c3ccccc3n2C)pc1N",
                    0.9312034028824197
                ],
                [
                    "COc1cc(N(C)CCN(C)C)c(NS(=O)N=c2n(C)c(=O)c3ccccc3n2CN)pc1N",
                    0.9312034028824197
                ],
                [
                    "COc1cc(N(C)CCN(C)C)c(NS(=O)N=c2c3ccccc3n(CN)c(=O)n2C)pc1N",
                    0.9312034028824197
                ],
                [
                    "COc1cc(N(C)CCN(C)C)c(NS(=O)N=c2c3ccccc3n(C)c(=O)n2CN)pc1N",
                    0.9312034028824197
                ],
                [
                    "CNc1cc(NS(=S)N=c2c3ccccc3n(C)c(=O)n2N)c(N(C)CCN(C)C)cc1OC",
                    0.9311625414096297
                ],
                [
                    "COc1pc(N(C)CCN(C)C)c(NS(=O)N=c2n(CO)c(=O)c3ccccc3n2C)cc1N",
                    0.9309437450857899
                ],
                [
                    "COc1pc(N(C)CCN(C)C)c(NS(=O)N=c2n(C)c(=O)c3ccccc3n2CO)cc1N",
                    0.9309437450857899
                ],
                [
                    "COc1pc(N(C)CCN(C)C)c(NS(=O)N=c2c3ccccc3n(CO)c(=O)n2C)cc1N",
                    0.9309437450857899
                ],
                [
                    "COc1pc(N(C)CCN(C)C)c(NS(=O)N=c2c3ccccc3n(C)c(=O)n2CO)cc1N",
                    0.9309437450857899
                ],
                [
                    "COc1cc(N(C)CCN(C)C)c(NS(=O)N=c2n(CO)c(=O)c3ccccc3n2C)pc1N",
                    0.9309437450857899
                ],
                [
                    "COc1cc(N(C)CCN(C)C)c(NS(=O)N=c2n(C)c(=O)c3ccccc3n2CO)pc1N",
                    0.9309437450857899
                ],
                [
                    "COc1cc(N(C)CCN(C)C)c(NS(=O)N=c2c3ccccc3n(CO)c(=O)n2C)pc1N",
                    0.9309437450857899
                ],
                [
                    "COc1cc(N(C)CCN(C)C)c(NS(=O)N=c2c3ccccc3n(C)c(=O)n2CO)pc1N",
                    0.9309437450857899
                ],
                [
                    "COc1pc(N(C)CCN(C)C)c(NS(=O)N=c2n(C)c(=NN)c3ccccc3n2C)cc1N",
                    0.9309272256356026
                ],
                [
                    "COc1pc(N(C)CCN(C)C)c(NS(=O)N=c2c3ccccc3n(C)c(=NN)n2C)cc1N",
                    0.9309272256356026
                ],
                [
                    "COc1cc(N(C)CCN(C)C)c(NS(=O)N=c2n(C)c(=NN)c3ccccc3n2C)pc1N",
                    0.9309272256356026
                ],
                [
                    "COc1cc(N(C)CCN(C)C)c(NS(=O)N=c2c3ccccc3n(C)c(=NN)n2C)pc1N",
                    0.9309272256356026
                ],
                [
                    "COc1pc(N(P)CCN(C)C)c(NS(=O)N=c2n(N)c(=N)c3ccccc3n2C)cc1N",
                    0.930864731160548
                ],
                [
                    "COc1pc(N(P)CCN(C)C)c(NS(=O)N=c2c3ccccc3n(C)c(=N)n2N)cc1N",
                    0.9308647311605479
                ],
                [
                    "COc1cc(N(P)CCN(C)C)c(NS(=O)N=c2n(N)c(=N)c3ccccc3n2C)pc1N",
                    0.9308647311605479
                ],
                [
                    "COc1cc(N(P)CCN(C)C)c(NS(=O)N=c2c3ccccc3n(C)c(=N)n2N)pc1N",
                    0.9308647311605479
                ],
                [
                    "CN(C)CCN(C)c1pc(OP)c(N)cc1NS(=O)N=c1n(N)c(=N)c2ccccc2n1C",
                    0.9308647311605479
                ],
                [
                    "CN(C)CCN(C)c1pc(OP)c(N)cc1NS(=O)N=c1c2ccccc2n(C)c(=N)n1N",
                    0.9308647311605479
                ],
                [
                    "CN(C)CCN(C)c1cc(OP)c(N)pc1NS(=O)N=c1n(N)c(=N)c2ccccc2n1C",
                    0.9308647311605479
                ],
                [
                    "CN(C)CCN(C)c1cc(OP)c(N)pc1NS(=O)N=c1c2ccccc2n(C)c(=N)n1N",
                    0.9308647311605479
                ],
                [
                    "CN=c1n(N)c(=NS(=O)Nc2pc(N)c(OC)cc2N(C)CCN(C)C)c2ccccc2n1P",
                    0.9303841543196422
                ],
                [
                    "CN=c1n(N)c(=NS(=O)Nc2cc(N)c(OC)pc2N(C)CCN(C)C)c2ccccc2n1P",
                    0.9303841543196422
                ],
                [
                    "CN=c1c2ccccc2n(P)c(=NS(=O)Nc2pc(N)c(OC)cc2N(C)CCN(C)C)n1N",
                    0.9303841543196422
                ],
                [
                    "CN=c1c2ccccc2n(P)c(=NS(=O)Nc2cc(N)c(OC)pc2N(C)CCN(C)C)n1N",
                    0.9303841543196422
                ],
                [
                    "CN(C)CCN(P)c1pc(OP)c(N)cc1NS(=O)N=c1n(N)c(=O)c2ccccc2n1C",
                    0.9297760453524608
                ],
                [
                    "CN(C)CCN(P)c1pc(OP)c(N)cc1NS(=O)N=c1c2ccccc2n(C)c(=O)n1N",
                    0.9297760453524608
                ],
                [
                    "CN(C)CCN(P)c1cc(OP)c(N)pc1NS(=O)N=c1n(N)c(=O)c2ccccc2n1C",
                    0.9297760453524608
                ],
                [
                    "CN(C)CCN(P)c1cc(OP)c(N)pc1NS(=O)N=c1c2ccccc2n(C)c(=O)n1N",
                    0.9297760453524608
                ],
                [
                    "COc1pc(N(C)CCN(C)C)c(NS(=O)N=c2c3ccccc3n(P)c(=O)n2CN)cc1N",
                    0.9296262570817599
                ],
                [
                    "COc1pc(N(C)CCN(C)C)c(NS(=O)N=c2c3ccccc3n(CN)c(=O)n2P)cc1N",
                    0.9296262570817599
                ],
                [
                    "COc1pc(N(C)CCN(C)C)c(NS(=O)N=c2n(P)c(=O)c3ccccc3n2CN)cc1N",
                    0.9296262570817598
                ],
                [
                    "COc1pc(N(C)CCN(C)C)c(NS(=O)N=c2n(CN)c(=O)c3ccccc3n2P)cc1N",
                    0.9296262570817598
                ],
                [
                    "COc1cc(N(C)CCN(C)C)c(NS(=O)N=c2n(P)c(=O)c3ccccc3n2CN)pc1N",
                    0.9296262570817598
                ],
                [
                    "COc1cc(N(C)CCN(C)C)c(NS(=O)N=c2n(CN)c(=O)c3ccccc3n2P)pc1N",
                    0.9296262570817598
                ],
                [
                    "COc1cc(N(C)CCN(C)C)c(NS(=O)N=c2c3ccccc3n(P)c(=O)n2CN)pc1N",
                    0.9296262570817598
                ],
                [
                    "COc1cc(N(C)CCN(C)C)c(NS(=O)N=c2c3ccccc3n(CN)c(=O)n2P)pc1N",
                    0.9296262570817598
                ],
                [
                    "COc1pc(N(C)CCN(C)C)c(NS(=S)N=c2n(N)c(=O)c3ccccc3n2C)cc1N",
                    0.9294212768097466
                ],
                [
                    "COc1pc(N(C)CCN(C)C)c(NS(=S)N=c2c3ccccc3n(C)c(=O)n2N)cc1N",
                    0.9294212768097466
                ],
                [
                    "COc1cc(N(C)CCN(C)C)c(NS(=S)N=c2n(N)c(=O)c3ccccc3n2C)pc1N",
                    0.9294212768097466
                ],
                [
                    "COc1cc(N(C)CCN(C)C)c(NS(=S)N=c2c3ccccc3n(C)c(=O)n2N)pc1N",
                    0.9294212768097466
                ],
                [
                    "COc1pc(N(C)CCN(C)C)c(NC(=O)C(O)(P)n2c(=O)n(C)c(=O)c3ccccc32)cc1N",
                    0.9293515163808437
                ],
                [
                    "COc1pc(N(C)CCN(C)C)c(NC(=O)C(O)(P)n2c(=O)c3ccccc3n(C)c2=O)cc1N",
                    0.9293515163808437
                ],
                [
                    "COc1pc(N(C)CCN(C)C)c(NC(=O)C(N)(P)n2c(=O)n(C)c(=O)c3ccccc32)cc1N",
                    0.9293515163808437
                ],
                [
                    "COc1pc(N(C)CCN(C)C)c(NC(=O)C(N)(P)n2c(=O)c3ccccc3n(C)c2=O)cc1N",
                    0.9293515163808437
                ],
                [
                    "COc1cc(N(C)CCN(C)C)c(NC(=O)C(O)(P)n2c(=O)n(C)c(=O)c3ccccc32)pc1N",
                    0.9293515163808437
                ],
                [
                    "COc1cc(N(C)CCN(C)C)c(NC(=O)C(O)(P)n2c(=O)c3ccccc3n(C)c2=O)pc1N",
                    0.9293515163808437
                ],
                [
                    "COc1cc(N(C)CCN(C)C)c(NC(=O)C(N)(P)n2c(=O)n(C)c(=O)c3ccccc32)pc1N",
                    0.9293515163808437
                ],
                [
                    "COc1cc(N(C)CCN(C)C)c(NC(=O)C(N)(P)n2c(=O)c3ccccc3n(C)c2=O)pc1N",
                    0.9293515163808437
                ],
                [
                    "COc1pc(N(C)CCN(C)C)c(NS(=O)C(N)(P)n2c(=O)n(C)c(=O)c3ccccc32)cc1N",
                    0.9291025195490659
                ],
                [
                    "COc1pc(N(C)CCN(C)C)c(NS(=O)C(N)(P)n2c(=O)c3ccccc3n(C)c2=O)cc1N",
                    0.9291025195490659
                ]
            ],
            "execution_time": 254217.1792435646,
            "number_scoring_function_calls": 3055183,
            "metadata": {
                "top_1": 0.931884044058126,
                "top_10": 0.931884044058126,
                "top_100": 0.9308289051770618,
                "internal_similarity_max": 0.9,
                "internal_similarity_mean": 0.5341232822158547,
                "internal_similarity_histogram_density": [
                    [
                        0.1,
                        0.0,
                        0.003999999999999998,
                        1.4200000000000004,
                        3.024000000000001,
                        2.1559999999999984,
                        1.9220000000000004,
                        1.0640000000000003,
                        0.30600000000000005,
                        0.004000000000000001
                    ]
                ],
                "internal_similarity_histogram_bins": [
                    [
                        0.0,
                        0.1,
                        0.2,
                        0.30000000000000004,
                        0.4,
                        0.5,
                        0.6000000000000001,
                        0.7000000000000001,
                        0.8,
                        0.9,
                        1.0
                    ]
                ]
            }
        }
    ]
}
