# Supplementary material for: EvoMol: a flexible and interpretable evolutionary algorithm for unbiased de novo molecular generation
Source: J Cheminform. 2020 Sep 16;12:55. doi: 10.1186/s13321-020-00458-z (PMC7494000; doi:10.1186/s13321-020-00458-z)
Supplement: Supplementary file 2 — Additional file 2. Archive of the GuacaMol benchmarks experiments. [file 13321_2020_458_MOESM2_ESM.xz › GuacaMol_JSON/All actions GuacaMol Quality Filters/Osimertinib MPO/output_v2_6.json]

{
    "guacamol_version": "0.5.0",
    "benchmark_suite_version": "osimertinib",
    "timestamp": "20200711-1004",
    "results": [
        {
            "benchmark_name": "Osimertinib MPO",
            "score": 0.9490185651419015,
            "optimized_molecules": [
                [
                    "COc1[pH]c(N(C)CCN(C)C)cc1Nc1nccccc2c3c(NS(=O)N=C(N)N(N)S(N)=O)cnc2c-3n1",
                    0.9508158146294547
                ],
                [
                    "COc1[pH]c(N(C)CCN(C)C)c(NS(=O)N=C(N)N(N)S(N)=O)c1Nc1nccccc2c3ccnc2c-3n1",
                    0.9508158146294547
                ],
                [
                    "COc1[pH]c(N(C)CCN(C)C)cc1Nc1nccccc2c3c(NS(=O)N=C(N)C(N)C(N)=O)cnc2c-3n1",
                    0.9502117999576554
                ],
                [
                    "COc1[pH]c(N(P)CCN(C)C)cc1Nc1nccccc2c3c(NS(=O)N=C(N)N(N)S(N)=O)cnc2c-3n1",
                    0.9498621305437188
                ],
                [
                    "COc1[pH]c(N(P)CCN(C)C)c(NS(=O)N=C(N)N(N)S(N)=O)c1Nc1nccccc2c3ccnc2c-3n1",
                    0.9498621305437188
                ],
                [
                    "CN(C)CCN(C)c1cc(Nc2nccccc3c4c(NS(=O)N=C(N)N(N)S(N)=O)cnc3c-4n2)c(OP)[pH]1",
                    0.9498621305437188
                ],
                [
                    "COc1[pH]c(N(C)CCN(C)C)cc1Nc1nccccc2c3c(NS(=O)N=C(NN)NS(N)=O)cnc2c-3n1",
                    0.9489960631035432
                ],
                [
                    "COc1[pH]c(N(C)CCN(C)C)cc1Nc1nccccc2c3c(NS(=O)N=C(N)S(=O)NNN)cnc2c-3n1",
                    0.9489960631035432
                ],
                [
                    "COc1[pH]c(N(C)CCN(C)C)cc1Nc1nccccc2c3c(NS(=O)N=C(N)NS(=O)NN)cnc2c-3n1",
                    0.9489960631035432
                ],
                [
                    "COc1[pH]c(N(C)CCN(C)C)cc1Nc1nccccc2c3c(NS(=O)N=C(N)NNS(N)=O)cnc2c-3n1",
                    0.9489960631035432
                ],
                [
                    "COc1[pH]c(N(C)CCN(C)C)c(NS(=O)N=C(NN)NS(N)=O)c1Nc1nccccc2c3ccnc2c-3n1",
                    0.9489960631035432
                ],
                [
                    "COc1[pH]c(N(C)CCN(C)C)c(NS(=O)N=C(N)NS(=O)NN)c1Nc1nccccc2c3ccnc2c-3n1",
                    0.9489960631035432
                ],
                [
                    "COc1[pH]c(N(P)CCN(C)C)cc1Nc1nccccc2c3c(NS(=O)N=C(NN)NS(N)=O)cnc2c-3n1",
                    0.9489882801814956
                ],
                [
                    "COc1[pH]c(N(P)CCN(C)C)cc1Nc1nccccc2c3c(NS(=O)N=C(N)NS(=O)NN)cnc2c-3n1",
                    0.9489882801814956
                ],
                [
                    "COc1[pH]c(N(P)CCN(C)C)cc1Nc1nccccc2c3c(NS(=O)N=C(N)NNS(N)=O)cnc2c-3n1",
                    0.9489882801814956
                ],
                [
                    "COc1[pH]c(N(P)CCN(C)C)c(NS(=O)N=C(NN)NS(N)=O)c1Nc1nccccc2c3ccnc2c-3n1",
                    0.9489882801814956
                ],
                [
                    "COc1[pH]c(N(P)CCN(C)C)c(NS(=O)N=C(N)NNS(N)=O)c1Nc1nccccc2c3ccnc2c-3n1",
                    0.9489882801814956
                ],
                [
                    "CN(C)CCN(C)c1cc(Nc2nccccc3c4c(NS(=O)N=C(NN)NS(N)=O)cnc3c-4n2)c(OP)[pH]1",
                    0.9489882801814956
                ],
                [
                    "CN(C)CCN(C)c1cc(Nc2nccccc3c4c(NS(=O)N=C(N)NNS(N)=O)cnc3c-4n2)c(OP)[pH]1",
                    0.9489882801814956
                ],
                [
                    "COc1[pH]c(N(C)CCN(C)C)cc1Nc1nccccc2c3c(NS(=O)N=C(N)C(N)S(N)=O)cnc2c-3n1",
                    0.9475502947416834
                ],
                [
                    "COc1[pH]c(N(C)CCN(C)C)cc1Nc1nccccc2c3c(NS(=O)N=CNS(=O)NNN)cnc2c-3n1",
                    0.9466779867845738
                ],
                [
                    "COc1[pH]c(N(C)CCN(C)C)cc1Nc1nccccc2c3c(NS(=O)N=CNNNS(N)=O)cnc2c-3n1",
                    0.9466779867845737
                ],
                [
                    "COc1[pH]c(N(C)CCN(C)C)cc1Nc1nccccc2c3c(NS(=O)N=CNS(=O)N(N)N)cnc2c-3n1",
                    0.9464187447911069
                ],
                [
                    "COc1[pH]c(N(C)CCN(C)C)cc1Nc1nccccc2c3c(NS(=O)N=CNN(N)S(N)=O)cnc2c-3n1",
                    0.9464187447911069
                ],
                [
                    "COc1[pH]c(N(C)CCN(C)C)cc1Nc1nccccc2c3c(NS(=O)N=CN(NN)S(N)=O)cnc2c-3n1",
                    0.9464187447911069
                ],
                [
                    "COc1[pH]c(N(C)CCN(C)C)cc1Nc1nccccc2c3c(NS(=O)N=CN(N)NS(N)=O)cnc2c-3n1",
                    0.9464187447911069
                ],
                [
                    "COc1[pH]c(N(C)CCN(C)C)c(NS(=O)N=CN(N)S(=O)NN)c1Nc1nccccc2c3ccnc2c-3n1",
                    0.9464187447911069
                ],
                [
                    "COc1cc(Nc2nccccc3c4c(NS(=O)N=C(N)N(N)S(N)=O)cnc3c-4n2)c(N(C)CCN(C)C)[pH]1",
                    0.9461924990521131
                ],
                [
                    "COc1[pH]c(N(P)CCN(C)C)cc1Nc1nccccc2c3c(NS(=O)N=C(NN)C(N)=O)c(P)nc2c-3n1",
                    0.9461924990521131
                ],
                [
                    "COc1[pH]c(N(P)CCN(C)C)cc1Nc1nccccc2c3c(NS(=O)N=C(NN)C(N)=O)c(N)nc2c-3n1",
                    0.9461924990521131
                ],
                [
                    "COc1[pH]c(N(P)CCN(C)C)cc1Nc1nccccc2c3c(NS(=O)N=C(N)NN)c(S(N)=O)nc2c-3n1",
                    0.9461924990521131
                ],
                [
                    "COc1[pH]c(N(P)CCN(C)C)cc1Nc1nccccc2c3c(NS(=O)N=C(N)N)c(S(=O)NN)nc2c-3n1",
                    0.9461924990521131
                ],
                [
                    "COc1[pH]c(N(P)CCN(C)C)c(NS(=O)N=C(N)NN)c1Nc1nccccc2c3cc(S(N)=O)nc2c-3n1",
                    0.9461924990521131
                ],
                [
                    "COc1[pH]c(N(P)CCN(C)C)c(NS(=O)N=C(N)NN)c1Nc1nccccc2c3c(S(N)=O)cnc2c-3n1",
                    0.9461924990521131
                ],
                [
                    "COc1[pH]c(N(C)CCN(C)C)cc1Nc1nccccc2c3c(NS(=O)N=C(NN)C(N)=O)c(P)nc2c-3n1",
                    0.9461924990521131
                ],
                [
                    "COc1[pH]c(N(C)CCN(C)C)cc1Nc1nccccc2c3c(NS(=O)N=C(N)S(=O)NN)c(P)nc2c-3n1",
                    0.9461924990521131
                ],
                [
                    "COc1[pH]c(N(C)CCN(C)C)cc1Nc1nccccc2c3c(NS(=O)N=C(N)S(=O)NN)c(N)nc2c-3n1",
                    0.9461924990521131
                ],
                [
                    "COc1[pH]c(N(C)CCN(C)C)cc1Nc1nccccc2c3c(NS(=O)N=C(N)NS(N)=O)c(P)nc2c-3n1",
                    0.9461924990521131
                ],
                [
                    "COc1[pH]c(N(C)CCN(C)C)cc1Nc1nccccc2c3c(NS(=O)N=C(N)NS(N)=O)c(N)nc2c-3n1",
                    0.9461924990521131
                ],
                [
                    "COc1[pH]c(N(C)CCN(C)C)cc1Nc1ncc(NS(=O)N=C(N)N(N)S(N)=O)ccc2c3ccnc2c-3n1",
                    0.9461924990521131
                ],
                [
                    "COc1[pH]c(N(C)CCN(C)C)c(NS(=O)N=C(N)NS(N)=O)c1Nc1nccccc2c3cc(P)nc2c-3n1",
                    0.9461924990521131
                ],
                [
                    "COc1[pH]c(N(C)CCN(C)C)c(NS(=O)N=C(N)NS(N)=O)c1Nc1nccccc2c3cc(N)nc2c-3n1",
                    0.9461924990521131
                ],
                [
                    "COc1[pH]c(N(C)CCN(C)C)c(NS(=O)N=C(N)NS(N)=O)c1Nc1nccccc2c3c(P)cnc2c-3n1",
                    0.9461924990521131
                ],
                [
                    "CN(C)CCN(C)c1cc(Nc2nccccc3c4c(NS(=O)N=C(NN)C(N)=O)c(P)nc3c-4n2)c(OP)[pH]1",
                    0.9461924990521131
                ],
                [
                    "CN(C)CCN(C)c1cc(Nc2nccccc3c4c(NS(=O)N=C(NN)C(N)=O)c(N)nc3c-4n2)c(OP)[pH]1",
                    0.9461924990521131
                ],
                [
                    "COc1[pH]c(N(P)CCN(C)C)cc1Nc1nccccc2c3c(NS(=O)N=C(N)S(=O)NN)c(P)nc2c-3n1",
                    0.9461907001053343
                ],
                [
                    "COc1[pH]c(N(P)CCN(C)C)cc1Nc1nccccc2c3c(NS(=O)N=C(N)NS(N)=O)c(P)nc2c-3n1",
                    0.9461907001053343
                ],
                [
                    "COc1[pH]c(N(P)CCN(C)C)c(NS(=O)N=C(N)NS(N)=O)c1Nc1nccccc2c3c(P)cnc2c-3n1",
                    0.9461907001053343
                ],
                [
                    "CN(C)CCN(C)c1cc(Nc2nccccc3c4c(NS(=O)N=C(NN)S(N)=O)c(P)nc3c-4n2)c(OP)[pH]1",
                    0.9461907001053343
                ],
                [
                    "CN(C)CCN(C)c1cc(Nc2nccccc3c4c(NS(=O)N=C(N)S(=O)NN)c(P)nc3c-4n2)c(OP)[pH]1",
                    0.9461907001053343
                ],
                [
                    "CN(C)CCN(C)c1cc(Nc2nccccc3c4c(NS(=O)N=C(N)NS(N)=O)c(P)nc3c-4n2)c(OP)[pH]1",
                    0.9461907001053343
                ],
                [
                    "COc1[pH]c(N(C)CCN(C)C)cc1Nc1nccccc2c3c(NS(=O)C(N)C(N)C(N)=O)cnc2c-3n1",
                    0.9461662716201672
                ],
                [
                    "COc1[pH]c(N(C)CCN(C)C)c(NS(=O)N=C(N)N)c1Nc1nccccc2c3c(PS(N)=O)cnc2c-3n1",
                    0.9461618417290737
                ],
                [
                    "COc1[pH]c(N(C)CCN(C)C)cc1Nc1nccccc2c3c(NS(=O)N=C(N)S(=O)NN)c(O)nc2c-3n1",
                    0.9459108783874945
                ],
                [
                    "COc1[pH]c(N(C)CCN(C)C)cc1Nc1nccccc2c3c(NS(=O)N=C(N)NS(N)=O)c(O)nc2c-3n1",
                    0.9459108783874945
                ],
                [
                    "COc1[pH]c(N(C)CCN(C)C)c(NS(=O)N=C(N)NS(N)=O)c1Nc1nccccc2c3cc(O)nc2c-3n1",
                    0.9459108783874945
                ],
                [
                    "COc1[pH]c(N(C)CCN(C)C)c(NS(=O)N=C(N)NS(N)=O)c1Nc1nccccc2c3c(O)cnc2c-3n1",
                    0.9459108783874945
                ],
                [
                    "COc1[pH]c(N(C)CCN(C)C)cc1Nc1nccccc2c3c(NS(=O)N=C(N)S(N)=O)c(PO)nc2c-3n1",
                    0.9459003965706494
                ],
                [
                    "CN(C)CCN(P)c1cc(Nc2nccccc3c4c(NS(=O)N=C(NN)NS(N)=O)cnc3c-4n2)c(OP)[pH]1",
                    0.9456379982632187
                ],
                [
                    "CN(C)CCN(P)c1cc(Nc2nccccc3c4c(NS(=O)N=C(N)NNS(N)=O)cnc3c-4n2)c(OP)[pH]1",
                    0.9456379982632187
                ],
                [
                    "CN(C)CCN(P)c1[pH]c(OP)c(Nc2nccccc3c4ccnc3c-4n2)c1NS(=O)N=C(NN)NS(N)=O",
                    0.9456379982632187
                ],
                [
                    "CN(C)CCN(P)c1cc(Nc2nccccc3c4c(NS(=O)N=C(NN)C(N)=O)c(P)nc3c-4n2)c(OP)[pH]1",
                    0.9456197339979354
                ],
                [
                    "COc1[pH]c(N(P)CCN(C)C)cc1Nc1nccccc2c3c(NS(=S)N=C(NN)N(N)S(N)=O)cnc2c-3n1",
                    0.9454081120571762
                ],
                [
                    "COc1[pH]c(N(P)CCN(C)C)cc1Nc1nccccc2c3c(NS(=O)N=C(NS(N)=S)N(N)N)cnc2c-3n1",
                    0.9454081120571762
                ],
                [
                    "COc1[pH]c(N(P)CCN(C)C)cc1Nc1nccccc2c3c(NS(=O)N=C(NN)N(N)S(N)=S)cnc2c-3n1",
                    0.9454081120571762
                ],
                [
                    "COc1[pH]c(N(P)CCN(C)C)cc1Nc1nccccc2c3c(NS(=O)N=C(NN)N(N)S(N)=O)cnc2c-3n1",
                    0.9454081120571762
                ],
                [
                    "COc1[pH]c(N(P)CCN(C)C)cc1Nc1nccccc2c3c(NS(=O)N=C(NN)C(N)S(N)=O)cnc2c-3n1",
                    0.9454081120571762
                ],
                [
                    "COc1[pH]c(N(P)CCN(C)C)cc1Nc1nccccc2c3c(NS(=O)N=C(N)NS(=O)N(N)N)cnc2c-3n1",
                    0.9454081120571762
                ],
                [
                    "COc1[pH]c(N(P)CCN(C)C)cc1Nc1nccccc2c3c(NS(=O)N=C(N)NN(N)S(N)=S)cnc2c-3n1",
                    0.9454081120571762
                ],
                [
                    "COc1[pH]c(N(P)CCN(C)C)cc1Nc1nccccc2c3c(NS(=O)N=C(N)NN(N)S(N)=O)cnc2c-3n1",
                    0.9454081120571762
                ],
                [
                    "COc1[pH]c(N(P)CCN(C)C)cc1Nc1nccccc2c3c(NS(=O)N=C(N)N(NN)S(N)=O)cnc2c-3n1",
                    0.9454081120571762
                ],
                [
                    "COc1[pH]c(N(P)CCN(C)C)cc1Nc1nccccc2c3c(NS(=O)N=C(N)N(N)S(=O)NN)cnc2c-3n1",
                    0.9454081120571762
                ],
                [
                    "COc1[pH]c(N(P)CCN(C)C)cc1Nc1nccccc2c3c(NS(=O)N=C(N)N(N)NS(N)=S)cnc2c-3n1",
                    0.9454081120571762
                ],
                [
                    "COc1[pH]c(N(P)CCN(C)C)cc1Nc1nccccc2c3c(NS(=O)N=C(N)N(N)NS(N)=O)cnc2c-3n1",
                    0.9454081120571762
                ],
                [
                    "COc1[pH]c(N(P)CCN(C)C)c(NS(=O)N=C(N)NN(N)S(N)=O)c1Nc1nccccc2c3ccnc2c-3n1",
                    0.9454081120571762
                ],
                [
                    "COc1[pH]c(N(P)CCN(C)C)c(NS(=O)N=C(N)N(NN)S(N)=O)c1Nc1nccccc2c3ccnc2c-3n1",
                    0.9454081120571762
                ],
                [
                    "COc1[pH]c(N(P)CCN(C)C)c(NS(=O)N=C(N)N(N)S(=O)NN)c1Nc1nccccc2c3ccnc2c-3n1",
                    0.9454081120571762
                ],
                [
                    "COc1[pH]c(N(C)PCN(C)C)cc1Nc1nccccc2c3c(NS(=O)N=C(NN)N(N)S(N)=O)cnc2c-3n1",
                    0.9454081120571762
                ],
                [
                    "COc1[pH]c(N(C)CCN(C)C)cc1Nc1nccccc2c3c(NS(=O)N=C(NN)N(N)S(N)=O)cnc2c-3n1",
                    0.9454081120571762
                ],
                [
                    "COc1[pH]c(N(C)CCN(C)C)cc1Nc1nccccc2c3c(NS(=O)N=C(N)S(=O)NN(N)N)cnc2c-3n1",
                    0.9454081120571762
                ],
                [
                    "COc1[pH]c(N(C)CCN(C)C)cc1Nc1nccccc2c3c(NS(=O)N=C(N)NN(O)S(N)=O)cnc2c-3n1",
                    0.9454081120571762
                ],
                [
                    "COc1[pH]c(N(C)CCN(C)C)cc1Nc1nccccc2c3c(NS(=O)N=C(N)NN(N)S(N)=O)cnc2c-3n1",
                    0.9454081120571762
                ],
                [
                    "COc1[pH]c(N(C)CCN(C)C)cc1Nc1nccccc2c3c(NS(=O)N=C(N)N(NO)S(N)=O)cnc2c-3n1",
                    0.9454081120571762
                ],
                [
                    "COc1[pH]c(N(C)CCN(C)C)cc1Nc1nccccc2c3c(NS(=O)N=C(N)N(NN)S(N)=O)cnc2c-3n1",
                    0.9454081120571762
                ],
                [
                    "COc1[pH]c(N(C)CCN(C)C)cc1Nc1nccccc2c3c(NS(=O)N=C(N)N(N)S(=O)NO)cnc2c-3n1",
                    0.9454081120571762
                ],
                [
                    "COc1[pH]c(N(C)CCN(C)C)cc1Nc1nccccc2c3c(NS(=O)N=C(N)N(N)S(=O)NN)cnc2c-3n1",
                    0.9454081120571762
                ],
                [
                    "COc1[pH]c(N(C)CCN(C)C)cc1Nc1nccccc2c3c(NS(=O)N=C(N)N(N)NS(N)=O)cnc2c-3n1",
                    0.9454081120571762
                ],
                [
                    "COc1[pH]c(N(C)CCN(C)C)cc1Nc1nccccc2c3c(NS(=O)N=C(N)N(N)CS(N)=O)cnc2c-3n1",
                    0.9454081120571762
                ],
                [
                    "COc1[pH]c(N(C)CCN(C)C)cc1Nc1nccccc2c3c(NS(=O)N=C(N)CN(N)S(N)=O)cnc2c-3n1",
                    0.9454081120571762
                ],
                [
                    "COc1[pH]c(N(C)CCN(C)C)cc1Nc1nccccc2c3c(NS(=O)N=C(N)C(NN)S(N)=O)cnc2c-3n1",
                    0.9454081120571762
                ],
                [
                    "COc1[pH]c(N(C)CCN(C)C)cc1Nc1nccccc2c3c(NS(=O)N=C(CN)N(N)S(N)=O)cnc2c-3n1",
                    0.9454081120571762
                ],
                [
                    "COc1[pH]c(N(C)CCN(C)C)c(NS(=O)N=C(N)N(NO)S(N)=O)c1Nc1nccccc2c3ccnc2c-3n1",
                    0.9454081120571762
                ],
                [
                    "COc1[pH]c(N(C)CCN(C)C)c(NS(=O)N=C(N)N(NN)S(N)=O)c1Nc1nccccc2c3ccnc2c-3n1",
                    0.9454081120571762
                ],
                [
                    "COc1[pH]c(N(C)CCN(C)C)c(NS(=O)N=C(N)N(N)S(=O)NO)c1Nc1nccccc2c3ccnc2c-3n1",
                    0.9454081120571762
                ],
                [
                    "COc1[pH]c(N(C)CCN(C)C)c(NS(=O)N=C(N)CN(N)S(N)=O)c1Nc1nccccc2c3ccnc2c-3n1",
                    0.9454081120571762
                ],
                [
                    "COc1[pH]c(N(C)CCN(C)C)c(NS(=O)N=C(CN)N(N)S(N)=O)c1Nc1nccccc2c3ccnc2c-3n1",
                    0.9454081120571762
                ],
                [
                    "CN(C)CCN(P)c1cc(Nc2nccccc3c4c(NS(=O)N=C(NN)N(N)S(N)=O)cnc3c-4n2)c(OP)[pH]1",
                    0.9454081120571762
                ],
                [
                    "CN(C)CCN(P)c1cc(Nc2nccccc3c4c(NS(=O)N=C(N)N(NN)S(N)=O)cnc3c-4n2)c(OP)[pH]1",
                    0.9454081120571762
                ],
                [
                    "CN(C)CCN(C)c1cc(Nc2nccccc3c4c(NS(=O)N=C(N)NN(N)S(N)=O)cnc3c-4n2)c(OP)[pH]1",
                    0.9454081120571762
                ],
                [
                    "CN(C)CCN(C)c1cc(Nc2nccccc3c4c(NS(=O)N=C(N)N(N)S(=O)NN)cnc3c-4n2)c(OP)[pH]1",
                    0.9454081120571762
                ]
            ],
            "execution_time": 77991.93046736717,
            "number_scoring_function_calls": 457215,
            "metadata": {
                "top_1": 0.9508158146294547,
                "top_10": 0.9497414073261894,
                "top_100": 0.9464984734700606,
                "internal_similarity_max": 0.9069767441860465,
                "internal_similarity_mean": 0.5843271475797043,
                "internal_similarity_histogram_density": [
                    [
                        0.1,
                        0.0,
                        0.0,
                        0.15400000000000005,
                        2.6480000000000006,
                        2.6699999999999973,
                        2.438,
                        1.5640000000000003,
                        0.38800000000000007,
                        0.038000000000000006
                    ]
                ],
                "internal_similarity_histogram_bins": [
                    [
                        0.0,
                        0.1,
                        0.2,
                        0.30000000000000004,
                        0.4,
                        0.5,
                        0.6000000000000001,
                        0.7000000000000001,
                        0.8,
                        0.9,
                        1.0
                    ]
                ]
            }
        }
    ]
}
