# Supplementary material for: EvoMol: a flexible and interpretable evolutionary algorithm for unbiased de novo molecular generation
Source: J Cheminform. 2020 Sep 16;12:55. doi: 10.1186/s13321-020-00458-z (PMC7494000; doi:10.1186/s13321-020-00458-z)
Supplement: Supplementary file 2 — Additional file 2. Archive of the GuacaMol benchmarks experiments. [file 13321_2020_458_MOESM2_ESM.xz › GuacaMol_JSON/All actions GuacaMol Quality Filters/Osimertinib MPO/output_v2_8.json]

{
    "guacamol_version": "0.5.0",
    "benchmark_suite_version": "osimertinib",
    "timestamp": "20200711-1621",
    "results": [
        {
            "benchmark_name": "Osimertinib MPO",
            "score": 0.9477439235889541,
            "optimized_molecules": [
                [
                    "C=NS(=O)Nc1cc(Nc2nn3c(=O)c4ccccc4n2c3=O)c(OC)cc1N(C)CCN(C)C",
                    0.9493305662359623
                ],
                [
                    "C=NS(=S)Nc1cc(Nc2nn3c(=O)c4ccccc4n2c3=NN)c(OC)cc1N(C)CCN(C)C",
                    0.9476426067531337
                ],
                [
                    "C=NS(=S)Nc1cc(Nc2nn3c(=NN)c4ccccc4n2c3=O)c(OC)cc1N(C)CCN(C)C",
                    0.9476426067531337
                ],
                [
                    "C=NS(=O)Nc1cc(Nc2nn3c(=O)c4ccccc4n2c3=NN)c(OP)cc1N(P)CCN(C)C",
                    0.9476426067531337
                ],
                [
                    "C=NS(=O)Nc1cc(Nc2nn3c(=O)c4ccccc4n2c3=NN)c(OP)cc1N(C)CCN(C)C",
                    0.9476426067531337
                ],
                [
                    "C=NS(=O)Nc1cc(Nc2nn3c(=O)c4ccccc4n2c3=NN)c(OC)cc1N(P)CCN(C)C",
                    0.9476426067531337
                ],
                [
                    "C=NS(=O)Nc1cc(Nc2nn3c(=O)c4ccccc4n2c3=NN)c(OC)cc1N(C)CCN(C)C",
                    0.9476426067531337
                ],
                [
                    "C=NS(=O)Nc1cc(Nc2nn3c(=NN)c4ccccc4n2c3=O)c(OP)cc1N(P)CCN(C)C",
                    0.9476426067531337
                ],
                [
                    "C=NS(=O)Nc1cc(Nc2nn3c(=NN)c4ccccc4n2c3=O)c(OP)cc1N(C)CCN(C)C",
                    0.9476426067531337
                ],
                [
                    "C=NS(=O)Nc1cc(Nc2nn3c(=NN)c4ccccc4n2c3=O)c(OC)cc1N(P)CCN(C)C",
                    0.9476426067531337
                ],
                [
                    "C=NS(=O)Nc1cc(Nc2nn3c(=NN)c4ccccc4n2c3=O)c(OC)cc1N(C)CCN(C)C",
                    0.9476426067531337
                ],
                [
                    "C=NS(=O)Nc1cc(Nc2nn3c(=NN)c4ccccc4n2c3=N)c(OP)cc1N(C)CCN(C)C",
                    0.9476426067531337
                ],
                [
                    "C=NS(=O)Nc1cc(Nc2nn3c(=NN)c4ccccc4n2c3=N)c(OC)cc1N(P)CCN(C)C",
                    0.9476426067531337
                ],
                [
                    "C=NS(=O)Nc1cc(Nc2nn3c(=NN)c4ccccc4n2c3=N)c(OC)cc1N(C)CCN(C)C",
                    0.9476426067531337
                ],
                [
                    "C=NS(=O)Nc1cc(Nc2nn3c(=N)c4ccccc4n2c3=NN)c(OP)cc1N(C)CCN(C)C",
                    0.9476426067531337
                ],
                [
                    "C=NS(=O)Nc1cc(Nc2nn3c(=N)c4ccccc4n2c3=NN)c(OC)cc1N(P)CCN(C)C",
                    0.9476426067531337
                ],
                [
                    "C=NS(=O)Nc1cc(Nc2nn3c(=N)c4ccccc4n2c3=NN)c(OC)cc1N(C)CCN(C)C",
                    0.9476426067531337
                ],
                [
                    "C=NS(=O)Nc1cc(Nc2nn3c(=NN)c4ccccc4n2c3=N)c(OP)cc1N(P)CCN(C)C",
                    0.9474486180028543
                ],
                [
                    "C=NS(=O)Nc1cc(Nc2nn3c(=N)c4ccccc4n2c3=NN)c(OP)cc1N(P)CCN(C)C",
                    0.9474486180028543
                ],
                [
                    "C=NS(=S)Nc1cc(Nc2nn3c(=NN)c4ccccc4n2c3=N)c(OC)cc1N(C)CCN(C)C",
                    0.9473300692796605
                ],
                [
                    "C=NS(=S)Nc1cc(Nc2nn3c(=N)c4ccccc4n2c3=NN)c(OC)cc1N(C)CCN(C)C",
                    0.9473300692796605
                ],
                [
                    "C=NS(=O)Nc1cc(Nc2nn3c(=O)c4ccccc4n2c3=NNC)c(OC)cc1N(C)CCN(C)C",
                    0.9467953617338835
                ],
                [
                    "C=NS(=O)Nc1cc(Nc2nn3c(=NP)c4ccccc4n2c3=NN)c(OC)cc1N(C)CCN(C)C",
                    0.9467953617338835
                ],
                [
                    "C=NS(=O)Nc1cc(Nc2nn3c(=NNC)c4ccccc4n2c3=O)c(OC)cc1N(C)CCN(C)C",
                    0.9467953617338835
                ],
                [
                    "C=NS(=O)Nc1cc(Nc2nn3c(=NNC)c4ccccc4n2c3=N)c(OC)cc1N(C)CCN(C)C",
                    0.9467953617338835
                ],
                [
                    "C=NS(=O)Nc1cc(Nc2nn3c(=NN)c4ccccc4n2c3=NP)c(OC)cc1N(C)CCN(C)C",
                    0.9467953617338835
                ],
                [
                    "C=NS(=O)Nc1cc(Nc2nn3c(=NN)c4ccccc4n2c3=NC)c(OP)cc1N(C)CCN(C)C",
                    0.9467953617338835
                ],
                [
                    "C=NS(=O)Nc1cc(Nc2nn3c(=NN)c4ccccc4n2c3=NC)c(OC)cc1N(P)CCN(C)C",
                    0.9467953617338835
                ],
                [
                    "C=NS(=O)Nc1cc(Nc2nn3c(=NN)c4ccccc4n2c3=NC)c(OC)cc1N(C)CCN(C)C",
                    0.9467953617338835
                ],
                [
                    "C=NS(=O)Nc1cc(Nc2nn3c(=NC)c4ccccc4n2c3=NN)c(OP)cc1N(C)CCN(C)C",
                    0.9467953617338835
                ],
                [
                    "C=NS(=O)Nc1cc(Nc2nn3c(=NC)c4ccccc4n2c3=NN)c(OC)cc1N(P)CCN(C)C",
                    0.9467953617338835
                ],
                [
                    "C=NS(=O)Nc1cc(Nc2nn3c(=NC)c4ccccc4n2c3=NN)c(OC)cc1N(C)CCN(C)C",
                    0.9467953617338835
                ],
                [
                    "C=NS(=O)Nc1cc(Nc2nn3c(=N)c4ccccc4n2c3=NNC)c(OC)cc1N(C)CCN(C)C",
                    0.9467953617338835
                ],
                [
                    "C=NS(=O)Nc1cc(Nc2nn3c(=NN(C)N)c4ccccc4n23)c(OC)cc1N(C)CCN(C)C",
                    0.9467423193286402
                ],
                [
                    "C=NS(=O)Nc1cc(Nc2nn3c(=O)c4ccccc4n2c3=NNP)c(OC)cc1N(C)CCN(C)C",
                    0.9467401462384867
                ],
                [
                    "C=NS(=O)Nc1cc(Nc2nn3c(=O)c4ccccc4n2c3=NNC)c(OP)cc1N(C)CCN(C)C",
                    0.9467401462384867
                ],
                [
                    "C=NS(=O)Nc1cc(Nc2nn3c(=O)c4ccccc4n2c3=NNC)c(OC)cc1N(P)CCN(C)C",
                    0.9467401462384867
                ],
                [
                    "C=NS(=O)Nc1cc(Nc2nn3c(=NNP)c4ccccc4n2c3=O)c(OC)cc1N(C)CCN(C)C",
                    0.9467401462384867
                ],
                [
                    "C=NS(=O)Nc1cc(Nc2nn3c(=NNC)c4ccccc4n2c3=O)c(OP)cc1N(C)CCN(C)C",
                    0.9467401462384867
                ],
                [
                    "C=NS(=O)Nc1cc(Nc2nn3c(=NNC)c4ccccc4n2c3=O)c(OC)cc1N(P)CCN(C)C",
                    0.9467401462384867
                ],
                [
                    "C=NS(=S)Nc1cc(Nc2nn3c(=O)c4ccccc4n2c3=NN)c(OP)cc1N(C)CCN(C)C",
                    0.9466318030812406
                ],
                [
                    "C=NS(=S)Nc1cc(Nc2nn3c(=O)c4ccccc4n2c3=NN)c(OC)cc1N(P)CCN(C)C",
                    0.9466318030812406
                ],
                [
                    "C=NS(=S)Nc1cc(Nc2nn3c(=NN)c4ccccc4n2c3=O)c(OP)cc1N(C)CCN(C)C",
                    0.9466318030812406
                ],
                [
                    "C=NS(=S)Nc1cc(Nc2nn3c(=NN)c4ccccc4n2c3=O)c(OC)cc1N(P)CCN(C)C",
                    0.9466318030812406
                ],
                [
                    "C=NS(=O)Nc1cc(Nc2nn3c(=NNN)c4ccccc4n23)c(OP)cc1N(C)CCN(C)C",
                    0.9465814691726857
                ],
                [
                    "C=NS(=O)Nc1cc(Nc2nn3c(=NNN)c4ccccc4n23)c(OC)cc1N(C)CCN(C)C",
                    0.9465814691726857
                ],
                [
                    "C=NS(=O)Nc1cc(Nc2nn3c(=NP)c4ccccc4n2c3=NN)c(OP)cc1N(C)CCN(C)C",
                    0.9458050290978862
                ],
                [
                    "C=NS(=O)Nc1cc(Nc2nn3c(=NP)c4ccccc4n2c3=NN)c(OC)cc1N(P)CCN(C)C",
                    0.9458050290978862
                ],
                [
                    "C=NS(=O)Nc1cc(Nc2nn3c(=NN)c4ccccc4n2c3=NP)c(OP)cc1N(C)CCN(C)C",
                    0.9458050290978862
                ],
                [
                    "C=NS(=O)Nc1cc(Nc2nn3c(=NN)c4ccccc4n2c3=NP)c(OC)cc1N(P)CCN(C)C",
                    0.9458050290978862
                ],
                [
                    "C=NS(=O)Nc1cc(Nc2nn3c(=NN)c4ccccc4n2c3=NC)c(OP)cc1N(P)CCN(C)C",
                    0.9458050290978862
                ],
                [
                    "C=NS(=O)Nc1cc(Nc2nn3c(=NC)c4ccccc4n2c3=NN)c(OP)cc1N(P)CCN(C)C",
                    0.9458050290978862
                ],
                [
                    "C=NS(=O)Nc1cc(Nc2nn3c(=NNNC)c4ccccc4n23)c(OC)cc1N(C)CCN(C)C",
                    0.9457377681178657
                ],
                [
                    "C=NS(=O)Nc1cc(Nc2nn3c(=NN)c4ccccc4n23)c(OC)cc1N(C)CCN(C)C",
                    0.9455872605655579
                ],
                [
                    "C=NS(=S)Nc1cc(Nc2nn3c(=NN)c4ccccc4n2c3=NC)c(OC)cc1N(C)CCN(C)C",
                    0.9455551910531587
                ],
                [
                    "C=NS(=S)Nc1cc(Nc2nn3c(=NC)c4ccccc4n2c3=NN)c(OC)cc1N(C)CCN(C)C",
                    0.9455551910531587
                ],
                [
                    "C=NS(=O)Nc1cc(Nn2c(=O)c3ccccc3n(P)c2=NN)c(OP)cc1N(C)CCN(C)C",
                    0.9454992664825769
                ],
                [
                    "C=NS(=O)Nc1cc(Nn2c(=O)c3ccccc3n(P)c2=NN)c(OC)cc1N(P)CCN(C)C",
                    0.9454992664825769
                ],
                [
                    "C=NS(=O)Nc1cc(Nn2c(=O)c3ccccc3n(P)c2=NN)c(OC)cc1N(C)CCN(C)C",
                    0.9454992664825769
                ],
                [
                    "C=NS(=O)Nc1cc(Nn2c(=O)c3ccccc3n(C)c2=NN)c(OP)cc1N(C)CCN(C)C",
                    0.9454992664825769
                ],
                [
                    "C=NS(=O)Nc1cc(Nn2c(=O)c3ccccc3n(C)c2=NN)c(OC)cc1N(P)CCN(C)C",
                    0.9454992664825769
                ],
                [
                    "C=NS(=O)Nc1cc(Nn2c(=O)c3ccccc3n(C)c2=NN)c(OC)cc1N(C)CCN(C)C",
                    0.9454992664825769
                ],
                [
                    "C=NS(=O)Nc1cc(Nn2c(=NN)c3ccccc3n(P)c2=O)c(OP)cc1N(C)CCN(C)C",
                    0.9454992664825769
                ],
                [
                    "C=NS(=O)Nc1cc(Nn2c(=NN)c3ccccc3n(P)c2=O)c(OC)cc1N(P)CCN(C)C",
                    0.9454992664825769
                ],
                [
                    "C=NS(=O)Nc1cc(Nn2c(=NN)c3ccccc3n(P)c2=O)c(OC)cc1N(C)CCN(C)C",
                    0.9454992664825769
                ],
                [
                    "C=NS(=O)Nc1cc(Nn2c(=NN)c3ccccc3n(P)c2=N)c(OC)cc1N(C)CCN(C)C",
                    0.9454992664825769
                ],
                [
                    "C=NS(=O)Nc1cc(Nn2c(=NN)c3ccccc3n(C)c2=O)c(OP)cc1N(C)CCN(C)C",
                    0.9454992664825769
                ],
                [
                    "C=NS(=O)Nc1cc(Nn2c(=NN)c3ccccc3n(C)c2=O)c(OC)cc1N(P)CCN(C)C",
                    0.9454992664825769
                ],
                [
                    "C=NS(=O)Nc1cc(Nn2c(=NN)c3ccccc3n(C)c2=O)c(OC)cc1N(C)CCN(C)C",
                    0.9454992664825769
                ],
                [
                    "C=NS(=O)Nc1cc(Nn2c(=NN)c3ccccc3n(C)c2=N)c(OP)cc1N(C)CCN(C)C",
                    0.9454992664825769
                ],
                [
                    "C=NS(=O)Nc1cc(Nn2c(=NN)c3ccccc3n(C)c2=N)c(OC)cc1N(P)CCN(C)C",
                    0.9454992664825769
                ],
                [
                    "C=NS(=O)Nc1cc(Nn2c(=NN)c3ccccc3n(C)c2=N)c(OC)cc1N(C)CCN(C)C",
                    0.9454992664825769
                ],
                [
                    "C=NS(=O)Nc1cc(Nn2c(=N)c3ccccc3n(P)c2=NN)c(OC)cc1N(C)CCN(C)C",
                    0.9454992664825769
                ],
                [
                    "C=NS(=O)Nc1cc(Nn2c(=N)c3ccccc3n(C)c2=NN)c(OP)cc1N(C)CCN(C)C",
                    0.9454992664825769
                ],
                [
                    "C=NS(=O)Nc1cc(Nn2c(=N)c3ccccc3n(C)c2=NN)c(OC)cc1N(P)CCN(C)C",
                    0.9454992664825769
                ],
                [
                    "C=NS(=O)Nc1cc(Nn2c(=N)c3ccccc3n(C)c2=NN)c(OC)cc1N(C)CCN(C)C",
                    0.9454992664825769
                ],
                [
                    "C=NS(=O)Nc1cc(Nn2c(=O)c3ccccc3n(C)c2=NN)c(OP)cc1N(P)CCN(C)C",
                    0.9454920759879972
                ],
                [
                    "C=NS(=O)Nc1cc(Nn2c(=NN)c3ccccc3n(C)c2=O)c(OP)cc1N(P)CCN(C)C",
                    0.9454920759879972
                ],
                [
                    "C=NS(=S)Nc1cc(Nn2c(=O)c3ccccc3n(C)c2=NN)c(OC)cc1N(C)CCN(C)C",
                    0.9454579384310219
                ],
                [
                    "C=NS(=S)Nc1cc(Nn2c(=NN)c3ccccc3n(C)c2=O)c(OC)cc1N(C)CCN(C)C",
                    0.9454579384310219
                ],
                [
                    "C=NC(=O)Nc1cc(Nc2nn3c(=O)c4ccccc4n2c3=NN)c(OC)cc1N(C)CCN(C)C",
                    0.9452604356713505
                ],
                [
                    "C=NC(=O)Nc1cc(Nc2nn3c(=NN)c4ccccc4n2c3=O)c(OC)cc1N(C)CCN(C)C",
                    0.9452604356713505
                ],
                [
                    "C=NS(=O)Nc1cc(Nn2c(=NN)c3ccccc3n(P)c2=N)c(OP)cc1N(C)CCN(C)C",
                    0.9449534076340212
                ],
                [
                    "C=NS(=O)Nc1cc(Nn2c(=NN)c3ccccc3n(P)c2=N)c(OC)cc1N(P)CCN(C)C",
                    0.9449534076340212
                ],
                [
                    "C=NS(=O)Nc1cc(Nn2c(=N)c3ccccc3n(P)c2=NN)c(OP)cc1N(C)CCN(C)C",
                    0.9449534076340212
                ],
                [
                    "C=NS(=O)Nc1cc(Nn2c(=N)c3ccccc3n(P)c2=NN)c(OC)cc1N(P)CCN(C)C",
                    0.9449534076340212
                ],
                [
                    "C=NS(=O)Nc1cc(Nc2nn3c(=O)c4ccccc4n2c3=NN)c(OC)cc1N(C)PCN(C)C",
                    0.9449241068696883
                ],
                [
                    "C=NS(=O)Nc1cc(Nc2nn3c(=NN)c4ccccc4n2c3=O)c(OC)cc1N(C)PCN(C)C",
                    0.9449241068696883
                ],
                [
                    "C=NS(=O)Nc1cc(Nc2nn3c(=NNP)c4ccccc4n2c3=N)c(OC)cc1N(C)CCN(C)C",
                    0.9444497040572065
                ],
                [
                    "C=NS(=O)Nc1cc(Nc2nn3c(=NNC)c4ccccc4n2c3=N)c(OP)cc1N(C)CCN(C)C",
                    0.9444497040572065
                ],
                [
                    "C=NS(=O)Nc1cc(Nc2nn3c(=NNC)c4ccccc4n2c3=N)c(OC)cc1N(P)CCN(C)C",
                    0.9444497040572065
                ],
                [
                    "C=NS(=O)Nc1cc(Nc2nn3c(=N)c4ccccc4n2c3=NNP)c(OC)cc1N(C)CCN(C)C",
                    0.9444497040572065
                ],
                [
                    "C=NS(=O)Nc1cc(Nc2nn3c(=N)c4ccccc4n2c3=NNC)c(OP)cc1N(C)CCN(C)C",
                    0.9444497040572065
                ],
                [
                    "C=NS(=O)Nc1cc(Nc2nn3c(=N)c4ccccc4n2c3=NNC)c(OC)cc1N(P)CCN(C)C",
                    0.9444497040572065
                ],
                [
                    "C=NS(=O)Nc1cc(Nn2c(=O)c3ccccc3n(P)c2=NN)c(OP)cc1N(P)CCN(C)C",
                    0.9440961240632818
                ],
                [
                    "C=NS(=O)Nc1cc(Nn2c(=NN)c3ccccc3n(P)c2=O)c(OP)cc1N(P)CCN(C)C",
                    0.9440961240632818
                ],
                [
                    "C=NS(=S)Nc1cc(Nn2c(=O)c3ccccc3n(P)c2=NN)c(OC)cc1N(C)CCN(C)C",
                    0.9438017288142988
                ],
                [
                    "C=NS(=S)Nc1cc(Nn2c(=NN)c3ccccc3n(P)c2=O)c(OC)cc1N(C)CCN(C)C",
                    0.9438017288142988
                ],
                [
                    "C=NS(=O)Nc1cc(Nc2nn3c(=NN)c4ccpcc4n2c3=O)c(OC)cc1N(C)CCN(C)C",
                    0.9437826281387899
                ],
                [
                    "C=NS(=O)Nc1cc(Nc2nn3c(=NN)c4cccpc4n2c3=O)c(OC)cc1N(C)CCN(C)C",
                    0.9437826281387899
                ]
            ],
            "execution_time": 100580.27088737488,
            "number_scoring_function_calls": 893539,
            "metadata": {
                "top_1": 0.9493305662359623,
                "top_10": 0.9478114027014166,
                "top_100": 0.9460898018294833,
                "internal_similarity_max": 0.8961038961038961,
                "internal_similarity_mean": 0.5846480513567386,
                "internal_similarity_histogram_density": [
                    [
                        0.1,
                        0.0,
                        0.0,
                        0.22200000000000006,
                        2.0000000000000004,
                        3.417999999999997,
                        2.4620000000000006,
                        1.2680000000000005,
                        0.5300000000000001,
                        0.0
                    ]
                ],
                "internal_similarity_histogram_bins": [
                    [
                        0.0,
                        0.1,
                        0.2,
                        0.30000000000000004,
                        0.4,
                        0.5,
                        0.6000000000000001,
                        0.7000000000000001,
                        0.8,
                        0.9,
                        1.0
                    ]
                ]
            }
        }
    ]
}
