# Supplementary material for: EvoMol: a flexible and interpretable evolutionary algorithm for unbiased de novo molecular generation
Source: J Cheminform. 2020 Sep 16;12:55. doi: 10.1186/s13321-020-00458-z (PMC7494000; doi:10.1186/s13321-020-00458-z)
Supplement: Supplementary file 2 — Additional file 2. Archive of the GuacaMol benchmarks experiments. [file 13321_2020_458_MOESM2_ESM.xz › GuacaMol_JSON/All actions GuacaMol Quality Filters/Osimertinib MPO/output_v2_9.json]

{
    "guacamol_version": "0.5.0",
    "benchmark_suite_version": "osimertinib",
    "timestamp": "20200713-1053",
    "results": [
        {
            "benchmark_name": "Osimertinib MPO",
            "score": 0.9689394004248815,
            "optimized_molecules": [
                [
                    "COc1cc(N(P)CCN(C)C)c(NS(=O)N(N)N)cc1Nc1nccc(-c2cc(P)n(C)c2)n1",
                    0.9703994928987475
                ],
                [
                    "COc1cc(N(C)CCN(C)C)c(NS(=O)N(N)N)cc1Nc1nccc(-c2cc(P)n(P)c2)n1",
                    0.9703994928987475
                ],
                [
                    "COc1cc(N(C)CCN(C)C)c(NS(=O)N(N)N)cc1Nc1nccc(-c2cc(P)n(C)c2)n1",
                    0.9703994928987475
                ],
                [
                    "CN(C)CCN(C)c1cc(OP)c(Nc2nccc(-c3cc(P)n(C)c3)n2)cc1NS(=O)N(N)N",
                    0.9703994928987475
                ],
                [
                    "COc1cc(N(P)CCN(C)C)c(NS(=O)N(N)N)cc1Nc1nccc(-c2cc(P)n(P)c2)n1",
                    0.9702592803026276
                ],
                [
                    "CN(C)CCN(C)c1cc(OP)c(Nc2nccc(-c3cc(P)n(P)c3)n2)cc1NS(=O)N(N)N",
                    0.9702592803026276
                ],
                [
                    "CN(C)CCN(P)c1cc(OP)c(Nc2nccc(-c3cc(P)n(C)c3)n2)cc1NS(=O)N(N)N",
                    0.969348681709308
                ],
                [
                    "COc1cc(N(C)CCN(C)C)c(NS(=S)N(N)N)cc1Nc1nccc(-c2cc(P)n(C)c2)n1",
                    0.9690883992833452
                ],
                [
                    "COc1cc(N(C)CCN(C)C)c2cc1Nc1nccc(n1)-c1cc(P)n(c1)N(N)S(=O)N2",
                    0.9686508028707592
                ],
                [
                    "COc1cc(N(C)CCN(C)C)c(NS(=O)N(N)N)cc1Nc1nccc(-c2cn(P)o2)n1",
                    0.9677736365399162
                ],
                [
                    "COc1cc(N(C)CCN(C)C)c(NC(=O)C2NN2)cc1Nc1nccc(-c2cc(P)n(C)c2)n1",
                    0.9670059624824864
                ],
                [
                    "COc1cc(N(C)CCN(C)C)c(NC(=O)CN)cc1Nc1nccc(-c2cn(C)c3c2P3)n1",
                    0.9668365902999283
                ],
                [
                    "COc1pc(N(C)CCN(C)C)c(NS(=O)N(N)N)cc1Nc1nccc(-c2on(C)c2P)n1",
                    0.9665721123406027
                ],
                [
                    "COc1cc(N(P)CCN(C)C)c(NS(=S)N(N)N)cc1Nc1nccc(-c2on(P)c2P)n1",
                    0.9665721123406027
                ],
                [
                    "COc1cc(N(P)CCN(C)C)c(NS(=S)N(N)N)cc1Nc1nccc(-c2on(C)c2P)n1",
                    0.9665721123406027
                ],
                [
                    "COc1cc(N(P)CCN(C)C)c(NS(=O)N(N)N)cc1Nc1nccc(-c2sn(C)c2P)n1",
                    0.9665721123406027
                ],
                [
                    "COc1cc(N(P)CCN(C)C)c(NS(=O)N(N)N)cc1Nc1nccc(-c2on(C)c2P)n1",
                    0.9665721123406027
                ],
                [
                    "COc1cc(N(P)CCN(C)C)c(NS(=O)N(N)N)cc1Nc1nccc(-c2[pH]n(C)c2P)n1",
                    0.9665721123406027
                ],
                [
                    "COc1cc(N(C)PCN(C)C)c(NS(=O)N(N)N)cc1Nc1nccc(-c2on(C)c2P)n1",
                    0.9665721123406027
                ],
                [
                    "COc1cc(N(C)CCN(C)C)c(NS(=S)N(N)N)cc1Nc1nccc(-c2on(P)c2P)n1",
                    0.9665721123406027
                ],
                [
                    "COc1cc(N(C)CCN(C)C)c(NS(=S)N(N)N)cc1Nc1nccc(-c2on(C)c2P)n1",
                    0.9665721123406027
                ],
                [
                    "COc1cc(N(C)CCN(C)C)c(NS(=O)N(N)O)cc1Nc1nccc(-c2on(P)c2P)n1",
                    0.9665721123406027
                ],
                [
                    "COc1cc(N(C)CCN(C)C)c(NS(=O)N(N)O)cc1Nc1nccc(-c2on(C)c2P)n1",
                    0.9665721123406027
                ],
                [
                    "COc1cc(N(C)CCN(C)C)c(NS(=O)N(N)N)cc1Nc1npcc(-c2on(C)c2P)n1",
                    0.9665721123406027
                ],
                [
                    "COc1cc(N(C)CCN(C)C)c(NS(=O)N(N)N)cc1Nc1nccc(-c2sn(P)c2P)n1",
                    0.9665721123406027
                ],
                [
                    "COc1cc(N(C)CCN(C)C)c(NS(=O)N(N)N)cc1Nc1nccc(-c2sn(C)c2P)n1",
                    0.9665721123406027
                ],
                [
                    "COc1cc(N(C)CCN(C)C)c(NS(=O)N(N)N)cc1Nc1nccc(-c2on(P)c2P)n1",
                    0.9665721123406027
                ],
                [
                    "COc1cc(N(C)CCN(C)C)c(NS(=O)N(N)N)cc1Nc1nccc(-c2on(C)c2P)n1",
                    0.9665721123406027
                ],
                [
                    "COc1cc(N(C)CCN(C)C)c(NS(=O)N(N)N)cc1Nc1nccc(-c2[pH]n(P)c2P)n1",
                    0.9665721123406027
                ],
                [
                    "COc1cc(N(C)CCN(C)C)c(NS(=O)N(N)N)cc1Nc1nccc(-c2[pH]n(C)c2P)n1",
                    0.9665721123406027
                ],
                [
                    "CN(C)CCN(C)c1cc(OP)c(Nc2nccc(-c3sn(C)c3P)n2)cc1NS(=O)N(N)N",
                    0.9665721123406027
                ],
                [
                    "CN(C)CCN(C)c1cc(OP)c(Nc2nccc(-c3on(P)c3P)n2)cc1NS(=S)N(N)N",
                    0.9665721123406027
                ],
                [
                    "CN(C)CCN(C)c1cc(OP)c(Nc2nccc(-c3on(P)c3P)n2)cc1NS(=O)N(N)N",
                    0.9665721123406027
                ],
                [
                    "CN(C)CCN(C)c1cc(OP)c(Nc2nccc(-c3on(C)c3P)n2)cc1NS(=S)N(N)N",
                    0.9665721123406027
                ],
                [
                    "CN(C)CCN(C)c1cc(OP)c(Nc2nccc(-c3on(C)c3P)n2)cc1NS(=O)N(N)N",
                    0.9665721123406027
                ],
                [
                    "CN(C)CCN(C)c1cc(OP)c(Nc2nccc(-c3[pH]n(C)c3P)n2)cc1NS(=O)N(N)N",
                    0.9665721123406027
                ],
                [
                    "CN(C)CCN(P)c1cc(OP)c(Nc2nccc(-c3on(C)c3P)n2)cc1NS(=S)N(N)N",
                    0.9665346873929646
                ],
                [
                    "COc1cc(N(C)PCN(C)C)c(NS(=O)N(N)N)cc1Nc1nccc(-c2on(P)c2P)n1",
                    0.9665342609096278
                ],
                [
                    "COc1cc(N(P)CCN(C)C)c(NS(=O)N(N)O)cc1Nc1nccc(-c2on(C)c2P)n1",
                    0.9663660502604728
                ],
                [
                    "COc1pc(N(C)CCN(C)C)c(NS(=O)N(N)N)cc1Nc1nccc(-c2on(P)c2P)n1",
                    0.9663075204493228
                ],
                [
                    "COc1cc(N(C)CCN(C)C)c(NS(=O)N(N)N)cc1Nc1npcc(-c2on(P)c2P)n1",
                    0.9663075204493228
                ],
                [
                    "COc1cc(N(C)CCN(C)C)c(NS(=O)N(N)N)cc1Nc1ncpc(-c2on(P)c2P)n1",
                    0.9663075204493228
                ],
                [
                    "COc1pc(N(C)CCN(C)C)c(NS(=O)C(N)(N)N)cc1Nc1nccc(-c2cc(P)n(C)c2)n1",
                    0.9662962318979761
                ],
                [
                    "COc1cc(N(P)CCN(C)C)c(NS(=S)C(N)(O)O)cc1Nc1nccc(-c2cc(P)n(P)c2)n1",
                    0.9662962318979761
                ],
                [
                    "COc1cc(N(P)CCN(C)C)c(NS(=S)C(N)(O)O)cc1Nc1nccc(-c2cc(P)n(C)c2)n1",
                    0.9662962318979761
                ],
                [
                    "COc1cc(N(P)CCN(C)C)c(NS(=S)C(N)(N)O)cc1Nc1nccc(-c2cc(P)n(P)c2)n1",
                    0.9662962318979761
                ],
                [
                    "COc1cc(N(P)CCN(C)C)c(NS(=S)C(N)(N)O)cc1Nc1nccc(-c2cc(P)n(C)c2)n1",
                    0.9662962318979761
                ],
                [
                    "COc1cc(N(P)CCN(C)C)c(NS(=S)C(N)(N)N)cc1Nc1nccc(-c2cc(P)n(P)c2)n1",
                    0.9662962318979761
                ],
                [
                    "COc1cc(N(P)CCN(C)C)c(NS(=O)C(N)(O)O)cc1Nc1nccc(-c2cc(P)n(P)c2)n1",
                    0.9662962318979761
                ],
                [
                    "COc1cc(N(P)CCN(C)C)c(NS(=O)C(N)(O)O)cc1Nc1nccc(-c2cc(P)n(C)c2)n1",
                    0.9662962318979761
                ],
                [
                    "COc1cc(N(P)CCN(C)C)c(NS(=O)C(N)(N)O)cc1Nc1nccc(-c2cc(P)n(P)c2)n1",
                    0.9662962318979761
                ],
                [
                    "COc1cc(N(P)CCN(C)C)c(NS(=O)C(N)(N)N)cc1Nc1nccc(-c2cc(P)n(P)c2)n1",
                    0.9662962318979761
                ],
                [
                    "COc1cc(N(P)CCN(C)C)c(NS(=O)C(N)(N)N)cc1Nc1nccc(-c2cc(P)n(C)c2)n1",
                    0.9662962318979761
                ],
                [
                    "COc1cc(N(C)PCN(C)C)c(NS(=O)C(N)(O)O)cc1Nc1nccc(-c2cc(P)n(C)c2)n1",
                    0.9662962318979761
                ],
                [
                    "COc1cc(N(C)PCN(C)C)c(NS(=O)C(N)(N)O)cc1Nc1nccc(-c2cc(P)n(P)c2)n1",
                    0.9662962318979761
                ],
                [
                    "COc1cc(N(C)PCN(C)C)c(NS(=O)C(N)(N)N)cc1Nc1nccc(-c2cc(P)n(P)c2)n1",
                    0.9662962318979761
                ],
                [
                    "COc1cc(N(C)PCN(C)C)c(NS(=O)C(N)(N)N)cc1Nc1nccc(-c2cc(P)n(C)c2)n1",
                    0.9662962318979761
                ],
                [
                    "COc1cc(N(C)CCN(C)C)c(NS(=S)C(N)(O)O)cc1Nc1nccc(-c2cc(P)n(P)c2)n1",
                    0.9662962318979761
                ],
                [
                    "COc1cc(N(C)CCN(C)C)c(NS(=S)C(N)(O)O)cc1Nc1nccc(-c2cc(P)n(C)c2)n1",
                    0.9662962318979761
                ],
                [
                    "COc1cc(N(C)CCN(C)C)c(NS(=S)C(N)(N)O)cc1Nc1nccc(-c2cc(P)n(P)c2)n1",
                    0.9662962318979761
                ],
                [
                    "COc1cc(N(C)CCN(C)C)c(NS(=S)C(N)(N)O)cc1Nc1nccc(-c2cc(P)n(C)c2)n1",
                    0.9662962318979761
                ],
                [
                    "COc1cc(N(C)CCN(C)C)c(NS(=S)C(N)(N)N)cc1Nc1nccc(-c2cc(P)n(P)c2)n1",
                    0.9662962318979761
                ],
                [
                    "COc1cc(N(C)CCN(C)C)c(NS(=S)C(N)(N)N)cc1Nc1nccc(-c2cc(P)n(C)c2)n1",
                    0.9662962318979761
                ],
                [
                    "COc1cc(N(C)CCN(C)C)c(NS(=O)C(N)(O)O)pc1Nc1nccc(-c2cc(P)n(C)c2)n1",
                    0.9662962318979761
                ],
                [
                    "COc1cc(N(C)CCN(C)C)c(NS(=O)C(N)(O)O)cc1Nc1npcc(-c2cc(P)n(C)c2)n1",
                    0.9662962318979761
                ],
                [
                    "COc1cc(N(C)CCN(C)C)c(NS(=O)C(N)(O)O)cc1Nc1nccc(-c2cn(C)c(P)p2)n1",
                    0.9662962318979761
                ],
                [
                    "COc1cc(N(C)CCN(C)C)c(NS(=O)C(N)(O)O)cc1Nc1nccc(-c2cc(P)n(P)c2)n1",
                    0.9662962318979761
                ],
                [
                    "COc1cc(N(C)CCN(C)C)c(NS(=O)C(N)(O)O)cc1Nc1nccc(-c2cc(P)n(C)c2)n1",
                    0.9662962318979761
                ],
                [
                    "COc1cc(N(C)CCN(C)C)c(NS(=O)C(N)(N)O)pc1Nc1nccc(-c2cc(P)n(C)c2)n1",
                    0.9662962318979761
                ],
                [
                    "COc1cc(N(C)CCN(C)C)c(NS(=O)C(N)(N)O)cc1Nc1npcc(-c2cc(P)n(C)c2)n1",
                    0.9662962318979761
                ],
                [
                    "COc1cc(N(C)CCN(C)C)c(NS(=O)C(N)(N)O)cc1Nc1ncpc(-c2cc(P)n(C)c2)n1",
                    0.9662962318979761
                ],
                [
                    "COc1cc(N(C)CCN(C)C)c(NS(=O)C(N)(N)O)cc1Nc1nccc(-c2cn(C)c(P)p2)n1",
                    0.9662962318979761
                ],
                [
                    "COc1cc(N(C)CCN(C)C)c(NS(=O)C(N)(N)O)cc1Nc1nccc(-c2cc(P)n(P)c2)n1",
                    0.9662962318979761
                ],
                [
                    "COc1cc(N(C)CCN(C)C)c(NS(=O)C(N)(N)O)cc1Nc1nccc(-c2cc(P)n(C)p2)n1",
                    0.9662962318979761
                ],
                [
                    "COc1cc(N(C)CCN(C)C)c(NS(=O)C(N)(N)N)cc1Nc1npcc(-c2cc(P)n(P)c2)n1",
                    0.9662962318979761
                ],
                [
                    "COc1cc(N(C)CCN(C)C)c(NS(=O)C(N)(N)N)cc1Nc1npcc(-c2cc(P)n(C)c2)n1",
                    0.9662962318979761
                ],
                [
                    "COc1cc(N(C)CCN(C)C)c(NS(=O)C(N)(N)N)cc1Nc1ncpc(-c2cc(P)n(P)c2)n1",
                    0.9662962318979761
                ],
                [
                    "COc1cc(N(C)CCN(C)C)c(NS(=O)C(N)(N)N)cc1Nc1ncpc(-c2cc(P)n(C)c2)n1",
                    0.9662962318979761
                ],
                [
                    "COc1cc(N(C)CCN(C)C)c(NS(=O)C(N)(N)N)cc1Nc1nccc(-c2cn(C)c(P)p2)n1",
                    0.9662962318979761
                ],
                [
                    "COc1cc(N(C)CCN(C)C)c(NS(=O)C(N)(N)N)cc1Nc1nccc(-c2cc(P)n(P)p2)n1",
                    0.9662962318979761
                ],
                [
                    "COc1cc(N(C)CCN(C)C)c(NS(=O)C(N)(N)N)cc1Nc1nccc(-c2cc(P)n(P)c2)n1",
                    0.9662962318979761
                ],
                [
                    "COc1cc(N(C)CCN(C)C)c(NS(=O)C(N)(N)N)cc1Nc1nccc(-c2cc(P)n(C)p2)n1",
                    0.9662962318979761
                ],
                [
                    "COc1cc(N(C)CCN(C)C)c(NS(=O)C(N)(N)N)cc1Nc1nccc(-c2cc(P)n(C)c2)n1",
                    0.9662962318979761
                ],
                [
                    "CN(C)CCN(P)c1cc(OP)c(Nc2nccc(-c3cc(P)n(P)c3)n2)cc1NS(=O)C(N)(N)O",
                    0.9662962318979761
                ],
                [
                    "CN(C)CCN(P)c1cc(OP)c(Nc2nccc(-c3cc(P)n(P)c3)n2)cc1NS(=O)C(N)(N)N",
                    0.9662962318979761
                ],
                [
                    "CN(C)CCN(P)c1cc(OP)c(Nc2nccc(-c3cc(P)n(C)c3)n2)cc1NS(=S)C(N)(N)O",
                    0.9662962318979761
                ],
                [
                    "CN(C)CCN(P)c1cc(OP)c(Nc2nccc(-c3cc(P)n(C)c3)n2)cc1NS(=S)C(N)(N)N",
                    0.9662962318979761
                ],
                [
                    "CN(C)CCN(P)c1cc(OP)c(Nc2nccc(-c3cc(P)n(C)c3)n2)cc1NS(=O)C(N)(N)O",
                    0.9662962318979761
                ],
                [
                    "CN(C)CCN(P)c1cc(OP)c(Nc2nccc(-c3cc(P)n(C)c3)n2)cc1NS(=O)C(N)(N)N",
                    0.9662962318979761
                ],
                [
                    "CN(C)CCN(C)c1cc(OP)c(Nc2nccc(-c3cc(P)n(P)c3)n2)cc1NS(=S)C(N)(O)O",
                    0.9662962318979761
                ],
                [
                    "CN(C)CCN(C)c1cc(OP)c(Nc2nccc(-c3cc(P)n(P)c3)n2)cc1NS(=S)C(N)(N)O",
                    0.9662962318979761
                ],
                [
                    "CN(C)CCN(C)c1cc(OP)c(Nc2nccc(-c3cc(P)n(P)c3)n2)cc1NS(=S)C(N)(N)N",
                    0.9662962318979761
                ],
                [
                    "CN(C)CCN(C)c1cc(OP)c(Nc2nccc(-c3cc(P)n(P)c3)n2)cc1NS(=O)C(N)(O)O",
                    0.9662962318979761
                ],
                [
                    "CN(C)CCN(C)c1cc(OP)c(Nc2nccc(-c3cc(P)n(P)c3)n2)cc1NS(=O)C(N)(N)O",
                    0.9662962318979761
                ],
                [
                    "CN(C)CCN(C)c1cc(OP)c(Nc2nccc(-c3cc(P)n(C)c3)n2)cc1NS(=S)C(N)(O)O",
                    0.9662962318979761
                ],
                [
                    "CN(C)CCN(C)c1cc(OP)c(Nc2nccc(-c3cc(P)n(C)c3)n2)cc1NS(=S)C(N)(N)O",
                    0.9662962318979761
                ],
                [
                    "CN(C)CCN(C)c1cc(OP)c(Nc2nccc(-c3cc(P)n(C)c3)n2)cc1NS(=S)C(N)(N)N",
                    0.9662962318979761
                ],
                [
                    "CN(C)CCN(C)c1cc(OP)c(Nc2nccc(-c3cc(P)n(C)c3)n2)cc1NS(=O)C(N)(O)O",
                    0.9662962318979761
                ],
                [
                    "CN(C)CCN(C)c1cc(OP)c(Nc2nccc(-c3cc(P)n(C)c3)n2)cc1NS(=O)C(N)(N)O",
                    0.9662962318979761
                ],
                [
                    "CN(C)CCN(C)c1cc(OP)c(Nc2nccc(-c3cc(P)n(C)c3)n2)cc1NS(=O)C(N)(N)N",
                    0.9662962318979761
                ]
            ],
            "execution_time": 253750.72276878357,
            "number_scoring_function_calls": 3328930,
            "metadata": {
                "top_1": 0.9703994928987475,
                "top_10": 0.9696978052603574,
                "top_100": 0.9667209031155397,
                "internal_similarity_max": 0.92,
                "internal_similarity_mean": 0.562492832305187,
                "internal_similarity_histogram_density": [
                    [
                        0.1,
                        0.0,
                        0.02399999999999999,
                        0.7040000000000002,
                        2.2960000000000003,
                        3.377999999999997,
                        1.9980000000000004,
                        1.0180000000000002,
                        0.4060000000000001,
                        0.07600000000000001
                    ]
                ],
                "internal_similarity_histogram_bins": [
                    [
                        0.0,
                        0.1,
                        0.2,
                        0.30000000000000004,
                        0.4,
                        0.5,
                        0.6000000000000001,
                        0.7000000000000001,
                        0.8,
                        0.9,
                        1.0
                    ]
                ]
            }
        }
    ]
}
