# Supplementary material for: EvoMol: a flexible and interpretable evolutionary algorithm for unbiased de novo molecular generation
Source: J Cheminform. 2020 Sep 16;12:55. doi: 10.1186/s13321-020-00458-z (PMC7494000; doi:10.1186/s13321-020-00458-z)
Supplement: Supplementary file 2 — Additional file 2. Archive of the GuacaMol benchmarks experiments. [file 13321_2020_458_MOESM2_ESM.xz › GuacaMol_JSON/All actions GuacaMol Quality Filters/Osimertinib MPO/output_v2_10.json]

{
    "guacamol_version": "0.5.0",
    "benchmark_suite_version": "osimertinib",
    "timestamp": "20200712-1315",
    "results": [
        {
            "benchmark_name": "Osimertinib MPO",
            "score": 0.9668797352750471,
            "optimized_molecules": [
                [
                    "COc1cc(N(C)CCN(C)C)c(NS(=O)N(N)N)cc1Nc1nccc(-c2cn(P)o2)n1",
                    0.9677736365399162
                ],
                [
                    "COc1cc(N(C)CCN(C)C)c(NS(=O)N(N)N)cc1Nc1nccc(-c2cn(C)o2)n1",
                    0.9677736365399162
                ],
                [
                    "COc1cc(N(P)CCN(C)C)c(NS(=O)N(N)N)cc1Nc1nccc(-c2cn(C)o2)n1",
                    0.9676955935819269
                ],
                [
                    "CN(C)CCN(C)c1cc(OP)c(Nc2nccc(-c3cn(C)o3)n2)cc1NS(=O)N(N)N",
                    0.9676955935819269
                ],
                [
                    "COc1pc(N(C)CCN(C)C)c(NS(=O)N(N)N)cc1Nc1nccc(-c2on(C)c2P)n1",
                    0.9665721123406027
                ],
                [
                    "COc1cc(N(P)CCN(C)C)c(NS(=S)N(N)N)cc1Nc1nccc(-c2on(P)c2P)n1",
                    0.9665721123406027
                ],
                [
                    "COc1cc(N(P)CCN(C)C)c(NS(=S)N(N)N)cc1Nc1nccc(-c2on(C)c2P)n1",
                    0.9665721123406027
                ],
                [
                    "COc1cc(N(P)CCN(C)C)c(NS(=O)N(N)N)cc1Nc1nccc(-c2sn(C)c2P)n1",
                    0.9665721123406027
                ],
                [
                    "COc1cc(N(P)CCN(C)C)c(NS(=O)N(N)N)cc1Nc1nccc(-c2on(P)c2P)n1",
                    0.9665721123406027
                ],
                [
                    "COc1cc(N(P)CCN(C)C)c(NS(=O)N(N)N)cc1Nc1nccc(-c2on(C)c2P)n1",
                    0.9665721123406027
                ],
                [
                    "COc1cc(N(P)CCN(C)C)c(NS(=O)N(N)N)cc1Nc1nccc(-c2[pH]n(C)c2P)n1",
                    0.9665721123406027
                ],
                [
                    "COc1cc(N(C)PCN(C)C)c(NS(=O)N(N)N)cc1Nc1nccc(-c2on(C)c2P)n1",
                    0.9665721123406027
                ],
                [
                    "COc1cc(N(C)CCN(C)C)c(NS(=S)N(N)N)cc1Nc1nccc(-c2on(P)c2P)n1",
                    0.9665721123406027
                ],
                [
                    "COc1cc(N(C)CCN(C)C)c(NS(=S)N(N)N)cc1Nc1nccc(-c2on(C)c2P)n1",
                    0.9665721123406027
                ],
                [
                    "COc1cc(N(C)CCN(C)C)c(NS(=O)N2NC2O)cc1Nc1nccc(-c2cn(C)o2)n1",
                    0.9665721123406027
                ],
                [
                    "COc1cc(N(C)CCN(C)C)c(NS(=O)N2NC2N)cc1Nc1nccc(-c2cn(P)o2)n1",
                    0.9665721123406027
                ],
                [
                    "COc1cc(N(C)CCN(C)C)c(NS(=O)N2NC2N)cc1Nc1nccc(-c2cn(C)o2)n1",
                    0.9665721123406027
                ],
                [
                    "COc1cc(N(C)CCN(C)C)c(NS(=O)N(N)O)cc1Nc1nccc(-c2on(P)c2P)n1",
                    0.9665721123406027
                ],
                [
                    "COc1cc(N(C)CCN(C)C)c(NS(=O)N(N)O)cc1Nc1nccc(-c2on(C)c2P)n1",
                    0.9665721123406027
                ],
                [
                    "COc1cc(N(C)CCN(C)C)c(NS(=O)N(N)N)pc1Nc1nccc(-c2on(C)c2P)n1",
                    0.9665721123406027
                ],
                [
                    "COc1cc(N(C)CCN(C)C)c(NS(=O)N(N)N)cc1Nc1npcc(-c2on(C)c2P)n1",
                    0.9665721123406027
                ],
                [
                    "COc1cc(N(C)CCN(C)C)c(NS(=O)N(N)N)cc1Nc1ncpc(-c2on(C)c2P)n1",
                    0.9665721123406027
                ],
                [
                    "COc1cc(N(C)CCN(C)C)c(NS(=O)N(N)N)cc1Nc1nccc(-c2sn(P)c2P)n1",
                    0.9665721123406027
                ],
                [
                    "COc1cc(N(C)CCN(C)C)c(NS(=O)N(N)N)cc1Nc1nccc(-c2sn(C)c2P)n1",
                    0.9665721123406027
                ],
                [
                    "COc1cc(N(C)CCN(C)C)c(NS(=O)N(N)N)cc1Nc1nccc(-c2on(P)c2P)n1",
                    0.9665721123406027
                ],
                [
                    "COc1cc(N(C)CCN(C)C)c(NS(=O)N(N)N)cc1Nc1nccc(-c2on(C)c2P)n1",
                    0.9665721123406027
                ],
                [
                    "COc1cc(N(C)CCN(C)C)c(NS(=O)N(N)N)cc1Nc1nccc(-c2[pH]n(P)c2P)n1",
                    0.9665721123406027
                ],
                [
                    "COc1cc(N(C)CCN(C)C)c(NS(=O)N(N)N)cc1Nc1nccc(-c2[pH]n(C)c2P)n1",
                    0.9665721123406027
                ],
                [
                    "CN(C)CCN(P)c1cc(OP)c(Nc2nccc(-c3on(P)c3P)n2)cc1NS(=O)N(N)N",
                    0.9665721123406027
                ],
                [
                    "CN(C)CCN(P)c1cc(OP)c(Nc2nccc(-c3on(C)c3P)n2)cc1NS(=O)N(N)N",
                    0.9665721123406027
                ],
                [
                    "CN(C)CCN(C)c1cc(OP)c(Nc2nccc(-c3sn(C)c3P)n2)cc1NS(=O)N(N)N",
                    0.9665721123406027
                ],
                [
                    "CN(C)CCN(C)c1cc(OP)c(Nc2nccc(-c3on(P)c3P)n2)cc1NS(=S)N(N)N",
                    0.9665721123406027
                ],
                [
                    "CN(C)CCN(C)c1cc(OP)c(Nc2nccc(-c3on(P)c3P)n2)cc1NS(=O)N(N)N",
                    0.9665721123406027
                ],
                [
                    "CN(C)CCN(C)c1cc(OP)c(Nc2nccc(-c3on(C)c3P)n2)cc1NS(=S)N(N)N",
                    0.9665721123406027
                ],
                [
                    "CN(C)CCN(C)c1cc(OP)c(Nc2nccc(-c3on(C)c3P)n2)cc1NS(=O)N(N)N",
                    0.9665721123406027
                ],
                [
                    "CN(C)CCN(C)c1cc(OP)c(Nc2nccc(-c3[pH]n(C)c3P)n2)cc1NS(=O)N(N)N",
                    0.9665721123406027
                ],
                [
                    "COc1cc(N(C)CCN(C)C)c(NS(=O)N2NC2O)cc1Nc1nccc(-c2cn(P)o2)n1",
                    0.966551693720402
                ],
                [
                    "CN(C)CCN(P)c1cc(OP)c(Nc2nccc(-c3on(C)c3P)n2)cc1NS(=S)N(N)N",
                    0.9665346873929646
                ],
                [
                    "COc1cc(N(C)PCN(C)C)c(NS(=O)N(N)N)cc1Nc1nccc(-c2on(P)c2P)n1",
                    0.9665342609096278
                ],
                [
                    "COc1cc(N(P)CCN(C)C)c(NS(=O)N2NC2N)cc1Nc1nccc(-c2cn(C)o2)n1",
                    0.966393041241184
                ],
                [
                    "CN(C)CCN(C)c1cc(OP)c(Nc2nccc(-c3cn(C)o3)n2)cc1NS(=O)N1NC1N",
                    0.966393041241184
                ],
                [
                    "COc1cc(N(P)CCN(C)C)c(NS(=O)N(N)O)cc1Nc1nccc(-c2on(C)c2P)n1",
                    0.9663660502604728
                ],
                [
                    "CN(C)CCN(C)c1cc(OP)c(Nc2nccc(-c3on(C)c3P)n2)cc1NS(=O)N(N)O",
                    0.9663660502604728
                ],
                [
                    "COc1pc(N(C)CCN(C)C)c(NS(=O)N(N)N)cc1Nc1nccc(-c2on(P)c2P)n1",
                    0.9663075204493228
                ],
                [
                    "COc1cc(N(C)CCN(C)C)c(NS(=O)N(N)N)pc1Nc1nccc(-c2on(P)c2P)n1",
                    0.9663075204493228
                ],
                [
                    "COc1cc(N(C)CCN(C)C)c(NS(=O)N(N)N)cc1Nc1npcc(-c2on(P)c2P)n1",
                    0.9663075204493228
                ],
                [
                    "COc1cc(N(C)CCN(C)C)c(NS(=O)N(N)N)cc1Nc1ncpc(-c2on(P)c2P)n1",
                    0.9663075204493228
                ],
                [
                    "COc1cc(N(C)CCN(C)C)c(NC(=O)C(N)CN)cc1Nc1nccc(-c2cn(C)o2)n1",
                    0.9662749177835929
                ],
                [
                    "COc1cc(N(P)CCN(C)C)c(NS(=O)N(N)N)cc1Nc1nccc(-c2[pH]n(P)c2P)n1",
                    0.9660570558084459
                ],
                [
                    "CN(C)CCN(C)c1cc(OP)c(Nc2nccc(-c3[pH]n(P)c3P)n2)cc1NS(=O)N(N)N",
                    0.9660570558084459
                ],
                [
                    "COc1cc(N(P)CCN(C)C)c(NS(=O)N2NC2O)cc1Nc1nccc(-c2cn(C)o2)n1",
                    0.9659442365931044
                ],
                [
                    "CN(C)CCN(C)c1cc(OP)c(Nc2nccc(-c3cn(C)o3)n2)cc1NS(=O)N1NC1O",
                    0.9659442365931044
                ],
                [
                    "COc1cc(N(P)PCN(C)C)c(NS(=O)N(N)N)cc1Nc1nccc(-c2on(C)c2P)n1",
                    0.9658597406945691
                ],
                [
                    "CN(C)CPN(C)c1cc(OP)c(Nc2nccc(-c3on(C)c3P)n2)cc1NS(=O)N(N)N",
                    0.9658597406945691
                ],
                [
                    "COc1cc(N(P)CCN(C)C)c(NS(=O)N(N)N)cc1Nc1nccc(-c2cn(P)o2)n1",
                    0.9658366962112398
                ],
                [
                    "CN(C)CCN(C)c1cc(OP)c(Nc2nccc(-c3cn(P)o3)n2)cc1NS(=O)N(N)N",
                    0.9658366962112398
                ],
                [
                    "CSc1cc(N(C)CCN(C)C)c(NS(=O)N(N)N)cc1Nc1nccc(-c2on(C)c2P)n1",
                    0.9658221694814209
                ],
                [
                    "COc1cc(N(C)CCN(C)C)c(NC(=O)C(O)CN)cc1Nc1nccc(-c2cn(C)o2)n1",
                    0.9657361185597456
                ],
                [
                    "COc1cc(N(C)CCN(C)C)c(NC(=O)C(N)CO)cc1Nc1nccc(-c2cn(C)o2)n1",
                    0.9657361185597456
                ],
                [
                    "COc1cc(N(C)CCN(C)C)c2cc1Nc1nccc(n1)-c1on(C)c1C(N)(O)S(=O)N2",
                    0.9656628854006525
                ],
                [
                    "COc1cc(N(C)CCN(C)C)c2cc1Nc1nccc(n1)-c1on(C)c1C(N)(N)S(=O)N2",
                    0.9656628854006525
                ],
                [
                    "COc1cc(N(C)CCN(C)C)c2cc1Nc1nccc(n1)-c1on(C)c1C(O)(O)S(=O)N2",
                    0.9656526687413712
                ],
                [
                    "COc1cc(N(P)CCN(C)C)c(NS(=O)N(N)N)cc1Nc1nccc(-c2sn(P)c2P)n1",
                    0.9654708178015277
                ],
                [
                    "CN(C)CCN(C)c1cc(OP)c(Nc2nccc(-c3sn(P)c3P)n2)cc1NS(=O)N(N)N",
                    0.9654708178015277
                ],
                [
                    "COc1cc(N(C)CCN(C)C)c2cc1Nc1nccc(n1)-c1on(P)c1C(N)(N)S(=O)N2",
                    0.9654376418361771
                ],
                [
                    "COc1pc(N(P)CCN(C)C)c(NS(=O)N(N)N)cc1Nc1nccc(-c2on(C)c2P)n1",
                    0.9652180713204965
                ],
                [
                    "COc1cc(N(P)CCN(C)C)c(NS(=O)N(N)N)pc1Nc1nccc(-c2on(C)c2P)n1",
                    0.9652180713204965
                ],
                [
                    "COc1cc(N(P)CCN(C)C)c(NS(=O)N(N)N)cc1Nc1npcc(-c2on(C)c2P)n1",
                    0.9652180713204965
                ],
                [
                    "COc1cc(N(P)CCN(C)C)c(NS(=O)N(N)N)cc1Nc1ncpc(-c2on(C)c2P)n1",
                    0.9652180713204965
                ],
                [
                    "CN(C)CCN(C)c1pc(OP)c(Nc2nccc(-c3on(C)c3P)n2)cc1NS(=O)N(N)N",
                    0.9652180713204965
                ],
                [
                    "CN(C)CCN(C)c1cc(OP)c(Nc2npcc(-c3on(C)c3P)n2)cc1NS(=O)N(N)N",
                    0.9652180713204965
                ],
                [
                    "CN(C)CCN(C)c1cc(OP)c(Nc2ncpc(-c3on(C)c3P)n2)cc1NS(=O)N(N)N",
                    0.9652180713204965
                ],
                [
                    "CN(C)CCN(C)c1cc(OP)c(Nc2nccc(-c3on(C)c3P)n2)pc1NS(=O)N(N)N",
                    0.9652180713204964
                ],
                [
                    "COc1cc(N(C)CCN(C)C)c2cc1Nc1nccc(n1)-c1on(P)c1C(N)(O)S(=O)N2",
                    0.9649511838623984
                ],
                [
                    "COc1cc(N(C)CCN(C)C)c(NC(=O)C(O)CO)cc1Nc1nccc(-c2cn(C)o2)n1",
                    0.9649252408364788
                ],
                [
                    "CN(C)CCN(P)c1cc(OP)c(Nc2nccc(-c3on(P)c3P)n2)cc1NS(=S)N(N)N",
                    0.9648684084135248
                ],
                [
                    "COc1cc(N(C)CCN(C)C)c(NS(=O)N(C)N)cc1Nc1nccc(-c2on(C)c2P)n1",
                    0.9647872278009572
                ],
                [
                    "COc1cc(N(C)CCN(C)C)c(NC(=O)CN)cc1Nc1nccc(-c2on(C)c2P)n1",
                    0.9647841833501671
                ],
                [
                    "COc1cc(N(P)CCN(C)C)c2cc1Nc1nccc(n1)-c1on(c1P)N(N)S(=O)N2",
                    0.9647350632879816
                ],
                [
                    "COc1cc(N(C)CCN(C)C)c2cc1Nc1nccc(n1)-c1on(c1P)N(N)S(=S)N2",
                    0.9647350632879816
                ],
                [
                    "COc1cc(N(C)CCN(C)C)c2cc1Nc1nccc(n1)-c1on(c1P)N(N)S(=O)N2",
                    0.9647350632879816
                ],
                [
                    "CN(C)CCN(P)c1cc(OP)c2cc1NS(=O)N(N)n1oc(c1P)-c1ccnc(n1)N2",
                    0.9647350632879816
                ],
                [
                    "CN(C)CCN(C)c1cc(OP)c2cc1NS(=O)N(N)n1oc(c1P)-c1ccnc(n1)N2",
                    0.9647350632879816
                ],
                [
                    "CN(C)CCN(P)c1cc(OP)c(Nc2nccc(-c3[pH]n(C)c3P)n2)cc1NS(=O)N(N)N",
                    0.9647041631966261
                ],
                [
                    "COc1cc(N(C)CCN(C)C)c(NS(=O)N(C)NN)cc1Nc1nccc(-c2cn(C)o2)n1",
                    0.9646619245495568
                ],
                [
                    "CNN(N)S(=O)Nc1cc(Nc2nccc(-c3cn(C)o3)n2)c(OC)cc1N(C)CCN(C)C",
                    0.9646619245495568
                ],
                [
                    "COc1cc(N(C)CCN(C)C)c2cc1Nc1nccc(n1)-c1cn(o1)N(N)S(=O)N2",
                    0.9646271519665123
                ],
                [
                    "COc1cc(N(C)CCN(C)C)c2cc1Nc1nccc(n1)-c1[pH]n(c1P)N(N)S(=O)N2",
                    0.9645152143677616
                ],
                [
                    "COc1cc(N(P)CCN(C)C)c(NS(=O)CNN)cc1Nc1nccc(-c2on(C)c2P)n1",
                    0.9645001344836938
                ],
                [
                    "COc1cc(N(P)CCN(C)C)c(NC(=O)CNN)cc1Nc1nccc(-c2on(C)c2P)n1",
                    0.9645001344836938
                ],
                [
                    "COc1cc(N(C)CCN(C)C)c2cc1Nc1nccc(n1)-c1on(C)c1PC(N)(N)S(=O)N2",
                    0.9645001344836938
                ],
                [
                    "COc1cc(N(C)CCN(C)C)c2cc1Nc1nccc(n1)-c1on(C)c1C(N)(CO)C(=O)N2",
                    0.9645001344836938
                ],
                [
                    "COc1cc(N(C)CCN(C)C)c2cc1Nc1nccc(n1)-c1on(C)c1C(N)(CN)C(=O)N2",
                    0.9645001344836938
                ],
                [
                    "COc1cc(N(C)CCN(C)C)c(NS(=O)CN)cc1Nc1nccc(-c2on(C)c2PN)n1",
                    0.9645001344836938
                ],
                [
                    "COc1cc(N(C)CCN(C)C)c(NC(=O)CO)cc1Nc1nccc(-c2on(C)c2PN)n1",
                    0.9645001344836938
                ],
                [
                    "COc1cc(N(C)CCN(C)C)c(NC(=O)CNN)cc1Nc1nccc(-c2on(C)c2P)n1",
                    0.9645001344836938
                ],
                [
                    "COc1cc(N(C)CCN(C)C)c(NC(=O)CN)cc1Nc1nccc(-c2on(C)c2PO)n1",
                    0.9645001344836938
                ],
                [
                    "COc1cc(N(C)CCN(C)C)c(NC(=O)C2NN2)cc1Nc1nccc(-c2on(C)c2P)n1",
                    0.9645001344836938
                ],
                [
                    "CN(C)CCN(C)c1cc(OP)c2cc1NS(=O)C(N)(N)Pc1c(on1C)-c1ccnc(n1)N2",
                    0.9645001344836938
                ],
                [
                    "CN(C)CCN(C)c1cc(OP)c(Nc2nccc(-c3on(C)c3P)n2)cc1NS(=O)C1NN1",
                    0.9645001344836938
                ]
            ],
            "execution_time": 175832.57301354408,
            "number_scoring_function_calls": 2153636,
            "metadata": {
                "top_1": 0.9677736365399162,
                "top_10": 0.9670371134287302,
                "top_100": 0.9658284558564948,
                "internal_similarity_max": 0.927536231884058,
                "internal_similarity_mean": 0.5042805281094339,
                "internal_similarity_histogram_density": [
                    [
                        0.1,
                        0.0,
                        0.6079999999999998,
                        2.0540000000000003,
                        1.9020000000000004,
                        2.7839999999999976,
                        1.6340000000000003,
                        0.6540000000000001,
                        0.22800000000000004,
                        0.036000000000000004
                    ]
                ],
                "internal_similarity_histogram_bins": [
                    [
                        0.0,
                        0.1,
                        0.2,
                        0.30000000000000004,
                        0.4,
                        0.5,
                        0.6000000000000001,
                        0.7000000000000001,
                        0.8,
                        0.9,
                        1.0
                    ]
                ]
            }
        }
    ]
}
