# Supplementary material for: EvoMol: a flexible and interpretable evolutionary algorithm for unbiased de novo molecular generation
Source: J Cheminform. 2020 Sep 16;12:55. doi: 10.1186/s13321-020-00458-z (PMC7494000; doi:10.1186/s13321-020-00458-z)
Supplement: Supplementary file 2 — Additional file 2. Archive of the GuacaMol benchmarks experiments. [file 13321_2020_458_MOESM2_ESM.xz › GuacaMol_JSON/All actions GuacaMol Quality Filters/Sitagliptin MPO/output_v2_1.json]

{
    "guacamol_version": "0.5.0",
    "benchmark_suite_version": "sitagliptin",
    "timestamp": "20200715-0837",
    "results": [
        {
            "benchmark_name": "Sitagliptin MPO",
            "score": 0.9159730987619118,
            "optimized_molecules": [
                [
                    "OC1C=NC(n2cc[nH]2)C2(P)C=CC(F)N=CC3C(F)(C=N1)C31C(F)(F)C21F",
                    0.9159730987619124
                ],
                [
                    "OC1C=NC(n2cc[nH]2)C2(P)C=CC(F)N=CC3(F)C(F)(C=N1)C31C2C1(F)F",
                    0.9159730987619124
                ],
                [
                    "OC1C=NC(n2cc[nH]2)C2(P)C=CC(F)(F)N=CC3C(F)C34C(F)(C=N1)C24F",
                    0.9159730987619124
                ],
                [
                    "OC1C=NC(n2cc[nH]2)C2(P)C=CC(F)(F)N=CC3(F)C(F)C34C(C=N1)C24F",
                    0.9159730987619124
                ],
                [
                    "OC1C=NC(n2cc[nH]2)C2(P)C=CC(F)(F)N=CC3(F)C(F)(C=N1)C31C(F)C21",
                    0.9159730987619124
                ],
                [
                    "OC1C=NC(F)C2C=CC(n3cc[nH]3)N=CC3(P)C(F)(C=N1)C31C(F)(F)C21F",
                    0.9159730987619124
                ],
                [
                    "OC1C=NC(F)C2C=CC(n3cc[nH]3)N=CC3(F)C(P)(N=C1)C31C(F)(F)C21F",
                    0.9159730987619124
                ],
                [
                    "OC1C=NC(F)C2C=CC(n3cc[nH]3)N=CC3(F)C(P)(C=N1)C31C(F)(F)C21F",
                    0.9159730987619124
                ],
                [
                    "OC1C=NC(F)C23C=NC(F)(F)C=CC(F)C4(P)C(n5cc[nH]5)C2(C=N1)C43F",
                    0.9159730987619124
                ],
                [
                    "OC1C=NC(F)C2(F)C=CC(F)(F)N=CC3(P)C(F)(C=N1)C31C(n3cc[nH]3)C21",
                    0.9159730987619124
                ],
                [
                    "OC1C=NC(F)(F)C2C=CC(F)N=CC3(F)C(F)(C=N1)C31C(n3cc[nH]3)C21P",
                    0.9159730987619124
                ],
                [
                    "OC1C=CC(F)N=CC23C(F)(F)N=CC(F)N=CC24C(n2cc[nH]2)C1(P)C43F",
                    0.9159730987619124
                ],
                [
                    "OC1C=CC(F)(F)C2(P)C(n3cc[nH]3)C3C(C=NC4(F)C=NC4F)(C=N1)C32F",
                    0.9159730987619124
                ],
                [
                    "OC1C=CC(F)(F)C2(P)C(n3cc[nH]3)C3(C=NC4C=NC4(F)F)C2C3(F)C=N1",
                    0.9159730987619124
                ],
                [
                    "OC1C2C=NC(F)C=CC3(F)C=NC(n4cc[nH]4)C=NC(F)(F)C4(F)C12C34P",
                    0.9159730987619124
                ],
                [
                    "OC1C2(P)C3(F)C=CC(n4cc[nH]4)N=CC4(F)C(C=NC(F)(F)C=NC3F)C142",
                    0.9159730987619124
                ],
                [
                    "OC1C2(F)C=NC(F)(F)C=CC3(F)C=NC(n4cc[nH]4)C=NC(F)C4C3(P)C142",
                    0.9159730987619124
                ],
                [
                    "OC1C2(F)C3(P)C=CC(n4cc[nH]4)N=CC4(F)C(C=NC(F)C=NC3(F)F)C142",
                    0.9159730987619124
                ],
                [
                    "OC12N=CC(P)C=NC(F)(F)C3C=CC(n4cc[nH]4)N=CC1(F)C21C(F)C31F",
                    0.9159730987619124
                ],
                [
                    "OC12C=NC3(F)C=CC(P)(C(F)N=CC(n4cc[nH]4)N=CC1F)C31C2C1(F)F",
                    0.9159730987619124
                ],
                [
                    "OC12C=NC3(F)C=CC(F)(C(F)N=CC(n4cc[nH]4)N=CC1P)C31C2C1(F)F",
                    0.9159730987619124
                ],
                [
                    "OC12C=NC1C13C=NC(F)(F)C=CC(F)C(F)(P)C(n4cc[nH]4)C1(C=N2)C3F",
                    0.9159730987619124
                ],
                [
                    "OC12C=NC1(F)C13C=NC(F)(F)C=CC(F)C(P)C(n4cc[nH]4)C1(C=N2)C3F",
                    0.9159730987619124
                ],
                [
                    "OC12C=NC(n3cc[nH]3)C=NC(P)C3C=CC(F)N=CC1(F)C21C(F)(F)C31F",
                    0.9159730987619124
                ],
                [
                    "OC12C=NC(n3cc[nH]3)C=NC(F)C3C4(P)C(F)C=CC(F)(F)N=CC1(F)C342",
                    0.9159730987619124
                ],
                [
                    "OC12C=NC(n3cc[nH]3)C=NC(F)C3C4(F)C(F)(P)C=CC(F)N=CC1(F)C324",
                    0.9159730987619124
                ],
                [
                    "OC12C=NC(n3cc[nH]3)C=NC(F)C3(F)C=CC(F)(P)N=CC1(F)C21C(F)C31",
                    0.9159730987619124
                ],
                [
                    "OC12C=NC(n3cc[nH]3)C=NC(F)(P)C3C4(F)C(F)C=CC(F)N=CC1(F)C342",
                    0.9159730987619124
                ],
                [
                    "OC12C=NC(n3cc[nH]3)C=NC(F)(F)C3(F)C=CC(P)N=CC1(F)C21C(F)C31",
                    0.9159730987619124
                ],
                [
                    "OC12C=NC(n3cc[nH]3)C=NC(F)(F)C3(F)C4C(P)C=CC(F)N=CC1(F)C423",
                    0.9159730987619124
                ],
                [
                    "OC12C=NC(n3cc[nH]3)C=NC(F)(F)C3(F)C4(P)C(F)C=CC(F)N=CC1C243",
                    0.9159730987619124
                ],
                [
                    "OC12C=NC(P)C=NC3(F)C4C=CC(n5cc[nH]5)N=CC1(F)C32C(F)(F)C4F",
                    0.9159730987619124
                ],
                [
                    "OC12C=NC(P)C=CC3(F)C(F)N=CC(n4cc[nH]4)N=CC1(F)C21C3C1(F)F",
                    0.9159730987619124
                ],
                [
                    "OC12C=NC(F)C=NC(F)C3C=CC(F)(P)N=CC1(F)C21C(n2cc[nH]2)C31F",
                    0.9159730987619124
                ],
                [
                    "OC12C=NC(F)C=NC(F)(F)C3C=CC(n4cc[nH]4)N=CC1(F)C21C(F)C31P",
                    0.9159730987619124
                ],
                [
                    "OC12C=NC(F)C=NC(F)(F)C3(F)C=CC(n4cc[nH]4)N=CC1(P)C21C(F)C31",
                    0.9159730987619124
                ],
                [
                    "OC12C=NC(F)C=CC3C(P)(C=NC(n4cc[nH]4)C=NC1F)C31C(F)(F)C21F",
                    0.9159730987619124
                ],
                [
                    "OC12C=NC(F)C=CC3C(P)(C=NC(F)(F)C=NC1F)C31C(n3cc[nH]3)C21F",
                    0.9159730987619124
                ],
                [
                    "OC12C=NC(F)C=CC3C(F)(F)C=NC(n4cc[nH]4)C=NC1(F)C1(F)C2C31P",
                    0.9159730987619124
                ],
                [
                    "OC12C=NC(F)C=CC3C(F)(C=NC(n4cc[nH]4)C=NC1F)C31C(F)(F)C21P",
                    0.9159730987619124
                ],
                [
                    "OC12C=NC(F)C=CC3(P)C(C=NC(n4cc[nH]4)C=NC1(F)F)C31C(F)C21F",
                    0.9159730987619124
                ],
                [
                    "OC12C=NC(F)C=CC3(F)C4(C(P)C4C=NC(n4cc[nH]4)C=NC1(F)F)C23F",
                    0.9159730987619124
                ],
                [
                    "OC12C=NC(F)C=CC(P)C3C4(F)C(F)(F)N=CC(n5cc[nH]5)N=CC1(F)C324",
                    0.9159730987619124
                ],
                [
                    "OC12C=NC(F)(P)C=CC3C(F)(C=NC(n4cc[nH]4)C=NC1F)C31C(F)C21F",
                    0.9159730987619124
                ],
                [
                    "OC12C=NC(F)(F)C=NC(F)C3(F)C=CC(n4cc[nH]4)N=CC1(P)C21C(F)C31",
                    0.9159730987619124
                ],
                [
                    "OC12C=NC(F)(F)C=CC3C(F)(C=NC(F)C=NC1F)C31C(n3cc[nH]3)C21P",
                    0.9159730987619124
                ],
                [
                    "OC12C=NC(F)(F)C=CC3(P)C(F)N=CC(n4cc[nH]4)N=CC1C21C(F)C31F",
                    0.9159730987619124
                ],
                [
                    "OC12C=NC(F)(F)C=CC3(F)C(F)C=NC(n4cc[nH]4)C=NC1(F)C1C2C13P",
                    0.9159730987619124
                ],
                [
                    "OC12C=NC(F)(F)C=CC(P)C3C4(F)C(F)N=CC(n5cc[nH]5)N=CC1(F)C342",
                    0.9159730987619124
                ],
                [
                    "OC12C=CC3(F)N=CC4C(P)C3(F)C1C2(F)C=NC(n1cc[nH]1)C=NC4(F)F",
                    0.9159730987619124
                ],
                [
                    "OC12C=CC3(F)N=CC(F)C4(C(F)C=NC(n5cc[nH]5)C=NC31F)C2C4(F)P",
                    0.9159730987619124
                ],
                [
                    "OC12C=CC(P)N=CC3(F)C(C=NC(n4cc[nH]4)C=NC1(F)F)C31C(F)C21F",
                    0.9159730987619124
                ],
                [
                    "OC12C=CC(F)N=CC3(P)C(F)N=CC(n4cc[nH]4)N=CC1C21C(F)(F)C31F",
                    0.9159730987619124
                ],
                [
                    "OC12C=CC(F)N=CC3(P)C(F)(C=NC(n4cc[nH]4)C=NC1F)C31C2C1(F)F",
                    0.9159730987619124
                ],
                [
                    "OC12C=CC(F)(P)N=CC3(F)C(F)(C=NC(n4cc[nH]4)C=NC1F)C31C(F)C21",
                    0.9159730987619124
                ],
                [
                    "OC12C=CC(F)(F)N=CC3(P)C(C=NC(n4cc[nH]4)C=NC1F)C31C(F)C21F",
                    0.9159730987619124
                ],
                [
                    "OC12C3C=NC4C=CC(F)(C(F)N=CC(n5cc[nH]5)N=CC3(F)P)C41C2(F)F",
                    0.9159730987619124
                ],
                [
                    "OC12C3C=NC(F)(F)C=CC4(F)C(P)(C=NC(n5cc[nH]5)C=NC3F)C14C2F",
                    0.9159730987619124
                ],
                [
                    "OC12C3C=CC(F)N=CC4(P)C3(F)N=CC(n3cc[nH]3)N=CC(F)(F)C14C2F",
                    0.9159730987619124
                ],
                [
                    "OC12C3C=CC(F)N=CC4(F)C(F)(C=NC(n5cc[nH]5)C=NC3P)C41C2(F)F",
                    0.9159730987619124
                ],
                [
                    "OC12C3C=CC(F)(F)N=CC4C(F)(N=CC(n5cc[nH]5)N=CC3F)C1(P)C42F",
                    0.9159730987619124
                ],
                [
                    "OC12C3C=CC(F)(F)N=CC4(F)C(F)(C=NC(n5cc[nH]5)C=NC3F)C14C2P",
                    0.9159730987619124
                ],
                [
                    "OC12C3(P)C=CC(F)N=CC4C3N=CC(n3cc[nH]3)N=CC(F)(F)C41C2(F)F",
                    0.9159730987619124
                ],
                [
                    "OC12C3(P)C=CC(F)(F)N=CC4C3N=CC(n3cc[nH]3)N=CC(F)C41C2(F)F",
                    0.9159730987619124
                ],
                [
                    "OC12C3(F)C=NC(F)(F)C=CC1(F)C21C(P)C1C=NC(n1cc[nH]1)C=NC3F",
                    0.9159730987619124
                ],
                [
                    "OC12C3(F)C=CC(F)N=CC1(F)C21C(C=NC(n2cc[nH]2)C=NC3P)C1(F)F",
                    0.9159730987619124
                ],
                [
                    "OC12C(P)N=CC(n3cc[nH]3)N=CC3(F)C4(F)C=NC(F)(F)C=CC(F)C1C234",
                    0.9159730987619124
                ],
                [
                    "OC12C(P)C=NC(F)(F)C=CC3C4(F)C=NC(n5cc[nH]5)C=NC(F)C1(F)C342",
                    0.9159730987619124
                ],
                [
                    "OC12C(P)C=CC(F)N=CC3(F)C4(F)C=NC(n5cc[nH]5)C=NC(F)(F)C1C234",
                    0.9159730987619124
                ],
                [
                    "OC12C(F)C=CC(F)(F)N=CC3(P)C4C=NC(F)C=NC(n5cc[nH]5)C1(F)C432",
                    0.9159730987619124
                ],
                [
                    "OC12C(F)C34C=NC(n5cc[nH]5)C=NC(P)C3(C=NC(F)C=CC1(F)F)C24F",
                    0.9159730987619124
                ],
                [
                    "OC12C(F)C13C1C=NC(F)(F)C=CC2(F)C(F)N=CC(n2cc[nH]2)N=CC13P",
                    0.9159730987619124
                ],
                [
                    "OC12C(F)C13C1C=CC(F)N=CC2(P)C(F)(F)N=CC(n2cc[nH]2)N=CC13F",
                    0.9159730987619124
                ],
                [
                    "OC12C(F)C13C(F)C31C=NC(n3cc[nH]3)C=NC(F)C2(P)C=CC(F)(F)N=C1",
                    0.9159730987619124
                ],
                [
                    "OC12C(F)C1(F)C1C=CC3(P)N=CC32C(F)C=NC(n2cc[nH]2)C=NC1(F)F",
                    0.9159730987619124
                ],
                [
                    "OC12C(F)C1(F)C1C=CC3(F)N=CC32C(F)(P)C=NC(n2cc[nH]2)C=NC1F",
                    0.9159730987619124
                ],
                [
                    "OC12C(F)(P)C=CC(F)N=CC3(F)C4C=NC(n5cc[nH]5)C=NC(F)C1(F)C432",
                    0.9159730987619124
                ],
                [
                    "OC12C(F)(P)C1(F)C1C=CC3(F)N=CC32C(F)C=NC(n2cc[nH]2)C=NC1F",
                    0.9159730987619124
                ],
                [
                    "OC12C(F)(F)C=NC(F)C=CC3C4(F)C=NC(n5cc[nH]5)C=NC(P)C1(F)C342",
                    0.9159730987619124
                ],
                [
                    "OC12C(F)(F)C=CC(F)N=CC3(P)C4C=NC(F)C=NC(n5cc[nH]5)C1(F)C432",
                    0.9159730987619124
                ],
                [
                    "OC12C(F)(F)C13C1C=CC3C(F)N=CC(n3cc[nH]3)N=CC(F)(P)C2(F)C=N1",
                    0.9159730987619124
                ],
                [
                    "OC1(F)N=CC1(F)N=CC12C(n3cc[nH]3)C3(P)C(F)C=CC(F)N=CC1C32F",
                    0.9159730987619124
                ],
                [
                    "OC1(F)N=CC1(F)N=CC1(F)C=CC(F)C2(P)C(n3cc[nH]3)C3C(C=N1)C32F",
                    0.9159730987619124
                ],
                [
                    "OC1(F)N=CC(P)C=NC2C3(F)C=NC(n4cc[nH]4)C=CC1C1(F)C(F)(F)C231",
                    0.9159730987619124
                ],
                [
                    "OC1(F)N=CC(F)N=CC2C3(F)C=NC(n4cc[nH]4)C=CC1(F)C1(P)C(F)C231",
                    0.9159730987619124
                ],
                [
                    "OC1(F)C=NC2C3C=CC(F)(F)N=CC4(F)C(C3(P)C2n2cc[nH]2)C4(F)C=N1",
                    0.9159730987619124
                ],
                [
                    "OC1(F)C=NC(n2cc[nH]2)C2(P)C=CC(F)N=CC3(F)C(F)C34C2C4(F)C=N1",
                    0.9159730987619124
                ],
                [
                    "OC1(F)C=NC(n2cc[nH]2)C2(F)C=CC(F)N=CC3(P)C(F)(C=N1)C31C(F)C21",
                    0.9159730987619124
                ],
                [
                    "OC1(F)C=NC(F)C2(P)C=CC(n3cc[nH]3)N=CC3C(F)(C=N1)C31C(F)C21F",
                    0.9159730987619124
                ],
                [
                    "OC1(F)C=NC(F)C2(F)C=CC(F)N=CC3C(F)(C=N1)C31C(n3cc[nH]3)C21P",
                    0.9159730987619124
                ],
                [
                    "OC1(F)C=CC2(P)C(F)N=CC(n3cc[nH]3)N=CC3(F)C(C=N1)C31C(F)C21F",
                    0.9159730987619124
                ],
                [
                    "OC1(F)C=CC(F)C2(P)C(n3cc[nH]3)C3C(C=NC4C=NC4(F)F)(C=N1)C32F",
                    0.9159730987619124
                ],
                [
                    "OC1(F)C=CC(F)C2(P)C(n3cc[nH]3)C3(C=NC4(F)C=NC4F)C(C=N1)C23F",
                    0.9159730987619124
                ],
                [
                    "OC1(F)C=CC(F)(F)N=CC2(F)C3C1(P)C(n1cc[nH]1)C32C=NC1C=NC1F",
                    0.9159730987619124
                ],
                [
                    "OC1(F)C=CC(F)(F)C2(P)C(n3cc[nH]3)C3(C=NC4C=NC4F)C2C3(F)C=N1",
                    0.9159730987619124
                ],
                [
                    "OC1(F)C2C3(F)C=NC4C=CC(F)(C(F)N=CC(n5cc[nH]5)N=CC3(F)P)C421",
                    0.9159730987619124
                ],
                [
                    "OC1(F)C2C3(F)C=NC(F)C=CC4(F)C(P)(C=NC(n5cc[nH]5)C=NC3F)C214",
                    0.9159730987619124
                ],
                [
                    "OC1(F)C2C3(F)C=CC(F)N=CC4(P)C(F)(C=NC(F)C=NC3n3cc[nH]3)C214",
                    0.9159730987619124
                ],
                [
                    "OC1(F)C2(P)C3(F)C=CC(n4cc[nH]4)N=CC4(F)C(C=NC(F)C=NC3F)C412",
                    0.9159730987619124
                ],
                [
                    "OC1(F)C2(F)C3C=NC(F)C=CC4(F)C(P)(C=NC(n5cc[nH]5)C=NC3F)C142",
                    0.9159730987619124
                ]
            ],
            "execution_time": 81708.07055974007,
            "number_scoring_function_calls": 1616304,
            "metadata": {
                "top_1": 0.9159730987619124,
                "top_10": 0.9159730987619124,
                "top_100": 0.9159730987619109,
                "internal_similarity_max": 1.0,
                "internal_similarity_mean": 0.36928358209285644,
                "internal_similarity_histogram_density": [
                    [
                        0.1,
                        0.0,
                        1.5019999999999996,
                        5.298000000000002,
                        2.5380000000000007,
                        0.49199999999999955,
                        0.06000000000000001,
                        0.006000000000000001,
                        0.0,
                        0.004000000000000001
                    ]
                ],
                "internal_similarity_histogram_bins": [
                    [
                        0.0,
                        0.1,
                        0.2,
                        0.30000000000000004,
                        0.4,
                        0.5,
                        0.6000000000000001,
                        0.7000000000000001,
                        0.8,
                        0.9,
                        1.0
                    ]
                ]
            }
        }
    ]
}
