# Supplementary material for: EvoMol: a flexible and interpretable evolutionary algorithm for unbiased de novo molecular generation
Source: J Cheminform. 2020 Sep 16;12:55. doi: 10.1186/s13321-020-00458-z (PMC7494000; doi:10.1186/s13321-020-00458-z)
Supplement: Supplementary file 2 — Additional file 2. Archive of the GuacaMol benchmarks experiments. [file 13321_2020_458_MOESM2_ESM.xz › GuacaMol_JSON/All actions GuacaMol Quality Filters/Sitagliptin MPO/output_v2_2.json]

{
    "guacamol_version": "0.5.0",
    "benchmark_suite_version": "sitagliptin",
    "timestamp": "20200715-0833",
    "results": [
        {
            "benchmark_name": "Sitagliptin MPO",
            "score": 0.8844148285444503,
            "optimized_molecules": [
                [
                    "CC1C2NC(F)C3(C)C14C(F)(F)C1(F)N5C(=O)NC(=O)N6C27NS(C)(C65F)C4(Br)C731",
                    0.8844148285444501
                ],
                [
                    "CC1C2NC(C)(F)C3C14C(F)(F)C1(F)N5C(=O)NC(=O)N6C27NS(C)(C65F)C4(Br)C371",
                    0.8844148285444501
                ],
                [
                    "CC1C2N3C(=O)NC(=O)N4C3(F)C2(F)C23C5C(F)(Br)NC6(F)C42NS6(C)C3(F)C15C",
                    0.8844148285444501
                ],
                [
                    "CC1C2C3C4(F)N2C(=O)NC(=O)N4C24NS5(C)C2(Br)NC(F)(F)C2(C)C1(F)C5(F)C342",
                    0.8844148285444501
                ],
                [
                    "CC1C2C3(C)C(F)(F)NC4C56NS4(C)C2(F)C53C2(F)C1(F)N1C(=O)NC(=O)N6C12Br",
                    0.8844148285444501
                ],
                [
                    "CC1C2C3(C)C(F)(F)NC4C56NS4(C)C2(F)C53C2(F)C1(Br)N1C(=O)NC(=O)N6C12F",
                    0.8844148285444501
                ],
                [
                    "CC1C2C3(C)C(F)(F)NC4(Br)C56NS4(C)C2(F)C35C2(F)C3N(C(=O)NC(=O)N36)C12F",
                    0.8844148285444501
                ],
                [
                    "CC1C23C4C56C2(C)C(F)NC12C5(NS42C)N1C(=O)NC(=O)N(C1(F)F)C6(F)C3(F)Br",
                    0.8844148285444501
                ],
                [
                    "CC1C23C4C56C(N7C(=O)NC(=O)N(C7(F)F)C57NS4(C)C17NC(F)(F)C26C)C3(F)Br",
                    0.8844148285444501
                ],
                [
                    "CC1C23C4C(F)(F)NC15C16NS5(C)C2(Br)C41C(N1C(=O)NC(=O)N6C1(C)F)C3(F)F",
                    0.8844148285444501
                ],
                [
                    "CC1C2(F)NC(F)(F)C3(C)C14C(F)C1(F)N5C(=O)NC(=O)N6C5S5(C)NC62C13C45Br",
                    0.8844148285444501
                ],
                [
                    "CC1C2(F)N3C(=O)NC(=O)N2C24NS5(C)C6(F)C7C(F)C3(F)C26C7(C)C(F)(Br)NC145",
                    0.8844148285444501
                ],
                [
                    "CC1C2(F)N3C(=O)NC(=O)N2C24NS5(C)C6(Br)C7C(F)(F)C3(F)C26C7(C)C(F)NC145",
                    0.8844148285444501
                ],
                [
                    "CC1C2(F)N3C(=O)NC(=O)N2C24NS5(C)C6(Br)C7C(C(C)(F)NC125)C46C3(F)C7(F)F",
                    0.8844148285444501
                ],
                [
                    "CC1C2(F)N3C(=O)NC(=O)N2C24NS5(C)C12NC(F)C1C2(C)C(F)(Br)C3(F)C14C25F",
                    0.8844148285444501
                ],
                [
                    "CC1C2(F)C3C(F)(F)NC4(F)C56NS4(C)C2C35C2(C)C3(F)NC(=O)N6C(=O)N3C12Br",
                    0.8844148285444501
                ],
                [
                    "CC1C2(C)NC(F)C3C14C(F)(F)C1(F)N5C(=O)NC(=O)N6C27NS(C)(C56F)C4(Br)C317",
                    0.8844148285444501
                ],
                [
                    "CC1C2(C)N3C(=O)NC(=O)N2C24NS5(C)C6(F)C7C(C(F)(Br)NC125)C46C3(F)C7(F)F",
                    0.8844148285444501
                ],
                [
                    "CC1C2(C)C3C(F)NC4(F)C56NS4(C)C2(F)C35C2(F)C1(Br)N1C(=O)NC(=O)N6C12F",
                    0.8844148285444501
                ],
                [
                    "CC1C2(Br)NC(C)(F)C3C14C1C35C(F)(N3C(=O)NC(=O)N6C25NS1(C)C36F)C4(F)F",
                    0.8844148285444501
                ],
                [
                    "CC1C2(Br)N3C(=O)NC(=O)N4C56NS7(C)C5NC(F)(F)C15C(F)C7(F)C65C2(C)C34F",
                    0.8844148285444501
                ],
                [
                    "CC1C2(Br)N3C(=O)NC(=O)N4C3(F)C2(C)C23C5C(F)C12C(F)(F)NC1(F)C43NS51C",
                    0.8844148285444501
                ],
                [
                    "CC1C2(Br)C3C4(F)N2C(=O)NC(=O)N4C24NS5(C)C2(F)NC(F)C2(F)C1(C)C5(F)C324",
                    0.8844148285444501
                ],
                [
                    "CC1C2(Br)C3C4(F)N2C(=O)NC(=O)N4C24NS5(C)C2(C)NC(F)(F)C2C1(F)C5(F)C324",
                    0.8844148285444501
                ],
                [
                    "CC12NS3(C)C1NC(F)(F)C1(C)C4C56C7N2C(=O)NC(=O)N7C5(F)C(F)(Br)C16C43F",
                    0.8844148285444501
                ],
                [
                    "CC12NS3(C)C1(C)NC(F)(F)C1C4C56C7N2C(=O)NC(=O)N7C5(F)C(F)(Br)C16C43F",
                    0.8844148285444501
                ],
                [
                    "CC12NC(=O)NC(=O)N3C45NS6(C)C7C(C1(F)F)C71C4C2(C)C3(F)N(C1(F)Br)C56F",
                    0.8844148285444501
                ],
                [
                    "CC12NC(=O)NC(=O)N3C45NS6(C)C4N4C(F)(F)C7(C5C1(C)C34F)C(C2(F)Br)C76F",
                    0.8844148285444501
                ],
                [
                    "CC12N3C(=O)NC(=O)N4C56NS7(C)C5NC(F)(F)C5C(C1(F)Br)C7(F)C56C2(C)C43F",
                    0.8844148285444501
                ],
                [
                    "CC12N3C(=O)NC(=O)N4C3(F)C1(C)C13C5C(F)NC6(Br)C41NS6(C)C3(F)C5C2(F)F",
                    0.8844148285444501
                ],
                [
                    "CC12N3C(=O)NC(=O)N4C3(F)C1(C)C13C5C(C1S1(C)NC43C1(F)NC5(F)F)C2(F)Br",
                    0.8844148285444501
                ],
                [
                    "CC12N3C(=O)NC(=O)N1C14NS5(C)C6C7C(F)(F)C7(C(F)(Br)NC15F)C64C2(C)C3F",
                    0.8844148285444501
                ],
                [
                    "CC12N3C(=O)NC(=O)N1C14NS5(C)C6C7C(C(F)(F)NC15Br)C64C2(C)C3(F)C7(F)F",
                    0.8844148285444501
                ],
                [
                    "CC12N3C(=O)NC(=O)N1C14NS5(C)C1(Br)NC(F)(F)C1C6C(F)C3(F)C2(C)C14C65F",
                    0.8844148285444501
                ],
                [
                    "CC12C3N4C(=O)NC(=O)N3C35NS6(C)C3(Br)NC(F)(F)C3C(C)(C(F)(F)C41)C6(F)C325",
                    0.8844148285444501
                ],
                [
                    "CC12C3N4C(=O)NC(=O)N3C35NS6(C)C(C)(F)C(C7C(F)(NC36F)C715)C(F)(Br)C42F",
                    0.8844148285444501
                ],
                [
                    "CC12C3N4C(=O)NC(=O)N3C1(F)C(F)(Br)C1(C)C3C(F)(F)NC5C46NS5(C)C1(F)C362",
                    0.8844148285444501
                ],
                [
                    "CC12C3N4C(=O)NC(=O)N(C41F)C14NS5(C)C6C(C3(F)Br)C6(C(F)(F)NC15F)C24C",
                    0.8844148285444501
                ],
                [
                    "CC12C3N4C(=O)NC(=O)N(C41F)C14NS5(C)C1(C)NC(F)(F)C1C(C3(F)Br)C5(F)C124",
                    0.8844148285444501
                ],
                [
                    "CC12C3C4N1C(=O)NC(=O)N2C12NS5(C)C1(Br)NC(F)(F)C1C(C)(C4(F)F)C5(F)C312",
                    0.8844148285444501
                ],
                [
                    "CC12C3C4C15C1(C)C(N6C(=O)NC(=O)N(C61F)C51NS4(C)C1(F)NC2(F)F)C3(F)Br",
                    0.8844148285444501
                ],
                [
                    "CC12C3C45C6C7N(C(=O)NC(=O)N7C47NS3(C)C7(F)NC(F)(Br)C15C)C6(F)C2(F)F",
                    0.8844148285444501
                ],
                [
                    "CC12C3C45C6C7(F)N(C(=O)NC(=O)N7C47NS3(C)C7NC(F)(Br)C15C)C6(F)C2(F)F",
                    0.8844148285444501
                ],
                [
                    "CC12C3C45C6C(N7C(=O)NC(=O)N(C67F)C46NS3(C)C6(F)NC(F)(Br)C15C)C2(F)F",
                    0.8844148285444501
                ],
                [
                    "CC12C3C4(F)N1C(=O)NC(=O)N4C14NS5(C)C6C(C2(F)F)C(C)(C(F)(F)NC15Br)C364",
                    0.8844148285444501
                ],
                [
                    "CC12C3C4(F)N1C(=O)NC(=O)N4C14NS5(C)C1NC1(F)C(C(C)(C2(F)Br)C5(F)F)C314",
                    0.8844148285444501
                ],
                [
                    "CC12C3C4(F)N1C(=O)NC(=O)N4C14NS5(C)C1(F)NC(F)C1C(C)(C2(F)Br)C5(F)C314",
                    0.8844148285444501
                ],
                [
                    "CC12C3C4(F)N1C(=O)NC(=O)N2C12NS5(C)C1NC1(F)C(C(C)(C4(F)F)C5(F)Br)C312",
                    0.8844148285444501
                ],
                [
                    "CC12C3C4(F)N1C(=O)NC(=O)N2C12NS5(C)C1(C)NC(F)(F)C1C(C4(F)Br)C5(F)C132",
                    0.8844148285444501
                ],
                [
                    "CC12C3C4(F)N1C(=O)NC(=O)N2C12NS5(C)C1(Br)NC(F)(F)C1C(C4(C)F)C5(F)C132",
                    0.8844148285444501
                ],
                [
                    "CC12C3C4(F)C(F)C5C6(C)C(F)(F)NC7(Br)C8(NS7(C)C5(F)C368)N1C(=O)NC(=O)N42",
                    0.8844148285444501
                ],
                [
                    "CC12C3C4(Br)N1C(=O)NC(=O)N2C12NS5(C)C1NC(F)(F)C1(C)C(C4(F)F)C5(F)C321",
                    0.8844148285444501
                ],
                [
                    "CC12C3C(F)C4(F)N5C(=O)NC(=O)N6C78NS(C)(C7NC1(F)Br)C3(F)C82C4(C)C56F",
                    0.8844148285444501
                ],
                [
                    "CC12C3C(F)C4(F)N5C(=O)NC(=O)N6C5C4(C)C14C61NS(C)(C1(Br)NC2(F)F)C34F",
                    0.8844148285444501
                ],
                [
                    "CC12C3C(F)C4(F)N5C(=O)NC(=O)N6C5(F)C4(C)C14C3S1(C)NC64C1(Br)NC2(F)F",
                    0.8844148285444501
                ],
                [
                    "CC12C3C(F)C4(Br)N5C(=O)NC(=O)N6C78NS(C)(C7NC1(F)F)C(C)(F)C82C34C56F",
                    0.8844148285444501
                ],
                [
                    "CC12C3C(F)(F)C4N5C(=O)NC(=O)N6C5C43C13C61NS(C)(C3(F)Br)C1(C)NC2(F)F",
                    0.8844148285444501
                ],
                [
                    "CC12C3C(F)(Br)NC4C56NS4(C)C1(C)C35C1C3(F)N(C(=O)NC(=O)N36)C1(F)C2(F)F",
                    0.8844148285444501
                ],
                [
                    "CC12C3C(F)(Br)NC4(F)C56NS4(C)C1C35C1(C)C3N(C(=O)NC(=O)N36)C1(F)C2(F)F",
                    0.8844148285444501
                ],
                [
                    "CC12C3C(F)(Br)NC4(C)C56NS4(C)C1(F)C35C1C(N3C(=O)NC(=O)N6C13F)C2(F)F",
                    0.8844148285444501
                ],
                [
                    "CC12C3C(F)(Br)C4(F)C5C6(F)N4C(=O)NC(=O)N6C46NS(C)(C4NC1(F)F)C3(C)C562",
                    0.8844148285444501
                ],
                [
                    "CC12C3C(F)(Br)C4(C)N5C(=O)NC(=O)N6C78NS(C)(C7NC1(F)F)C(F)C82C34C65F",
                    0.8844148285444501
                ],
                [
                    "CC12C3(F)NC4C56NS4(C)C(F)(F)C1(C)C(F)(Br)C1C(C4(F)N1C(=O)NC(=O)N45)C632",
                    0.8844148285444501
                ],
                [
                    "CC12C3(F)N4C(=O)NC(=O)N3C1(F)C(F)(Br)C1C3C5(F)NC6C4(NS6(C)C1(C)F)C352",
                    0.8844148285444501
                ],
                [
                    "CC12C(F)S3(C)NC45N6C(=O)NC(=O)N7C6(F)C(C7(F)C1(F)Br)C41C(NC53F)C21C",
                    0.8844148285444501
                ],
                [
                    "CC12C(F)NC3C45NS3(C)C(C)(F)C14C13C2C(F)(Br)C1(F)N1C(=O)NC(=O)N5C13F",
                    0.8844148285444501
                ],
                [
                    "CC12C(F)NC3(F)C45NS3(C)C3(F)C1(C)C(F)C1(Br)C(C6(F)N1C(=O)NC(=O)N64)C253",
                    0.8844148285444501
                ],
                [
                    "CC12C(F)NC3(F)C45NS3(C)C(F)C14C13C(N4C(=O)NC(=O)N5C41F)C(F)(Br)C23C",
                    0.8844148285444501
                ],
                [
                    "CC12C(F)NC3(Br)C45NS3(C)C(F)(F)C14C13C2C(F)C1(C)N1C(=O)NC(=O)N5C13F",
                    0.8844148285444501
                ],
                [
                    "CC12C(F)N3C(=O)NC(=O)N(C31)C13NS4(C)C5C6(C)C(F)(F)C6(C(F)(Br)NC14F)C523",
                    0.8844148285444501
                ],
                [
                    "CC12C(F)C3C4C5(F)N3C(=O)NC(=O)N5C35NS6(C)C3(F)NC(F)(F)C1(C)C45C26Br",
                    0.8844148285444501
                ],
                [
                    "CC12C(F)C3C4C5(F)N3C(=O)NC(=O)N5C35NS6(C)C3(Br)NC(F)(F)C1(C)C45C26F",
                    0.8844148285444501
                ],
                [
                    "CC12C(F)C3(F)N4C(=O)NC(=O)N5C4C3(C)C34C1C(F)(Br)NC1(F)C53NS1(C)C24F",
                    0.8844148285444501
                ],
                [
                    "CC12C(F)C3(F)C4C5(F)N3C(=O)NC(=O)N5C35NS(C)(C3NC3(F)C1(C)C453)C2(F)Br",
                    0.8844148285444501
                ],
                [
                    "CC12C(F)C3(Br)N4C(=O)NC(=O)N5C67NS8(C)C6NC(F)(F)C1(C)C7(C8F)C32C45F",
                    0.8844148285444501
                ],
                [
                    "CC12C(F)C3(Br)N4C(=O)NC(=O)N5C4C3(C)C34C1C(F)(F)NC1(F)C53NS1(C)C24F",
                    0.8844148285444501
                ],
                [
                    "CC12C(F)(F)NC3C45NS3(C)C3(F)C1(C)C(F)(F)C1(Br)C(C6N1C(=O)NC(=O)N64)C523",
                    0.8844148285444501
                ],
                [
                    "CC12C(F)(F)NC3C45NS3(C)C3(F)C1(C)C(F)(Br)C1(F)C(C6N1C(=O)NC(=O)N64)C523",
                    0.8844148285444501
                ],
                [
                    "CC12C(F)(Br)NC3(F)C45NS3(C)C3(F)C1(C)C(F)(F)C1C(C6N1C(=O)NC(=O)N64)C523",
                    0.8844148285444501
                ],
                [
                    "CC1(F)NC2C34NS2(C)C2(F)C5C(F)(Br)C6(F)C(C7(F)N6C(=O)NC(=O)N73)C42C51C",
                    0.8844148285444501
                ],
                [
                    "CC1(F)NC2C34NS2(C)C(F)C32C1C1(C)C(F)(Br)C3(F)N5C(=O)NC(=O)N4C5(F)C123",
                    0.8844148285444501
                ],
                [
                    "CC1(F)NC2(F)C34NS2(C)C(F)C32C1C1(C)C(F)(Br)C3N5C(=O)NC(=O)N4C5(F)C312",
                    0.8844148285444501
                ],
                [
                    "CC1(F)NC2(C)C34NS2(C)C2(F)C3C1C21C2C3(F)N(C(=O)NC(=O)N34)C2(F)C1(F)Br",
                    0.8844148285444501
                ],
                [
                    "CC1(F)NC2(C)C34NS2(C)C(F)C32C1C1C(F)(Br)C3(F)N5C(=O)NC(=O)N4C5(F)C123",
                    0.8844148285444501
                ],
                [
                    "CC1(F)NC2(Br)C34NS2(C)C2(F)C5C(F)(F)C6C(C7(F)N6C(=O)NC(=O)N73)C42C51C",
                    0.8844148285444501
                ],
                [
                    "CC1(F)C2C3C4C5(C)C6(F)N(C(=O)NC(=O)N6C67NS(C)(C6(F)NC3(F)F)C247)C15Br",
                    0.8844148285444501
                ],
                [
                    "CC1(F)C2C3C45C6C7(F)N(C(=O)NC(=O)N7C61Br)C4(C)NS3(C)C1(F)NC(F)(F)C251",
                    0.8844148285444501
                ],
                [
                    "CC1(F)C2C3C45C6C7(F)N(C(=O)NC(=O)N7C47NS3(C)C7(F)NC(F)(Br)C25C)C61F",
                    0.8844148285444501
                ],
                [
                    "CC1(F)C2C3C45C6C7(F)N(C(=O)NC(=O)N7C47NS3(C)C7(Br)NC(F)(F)C25C)C61F",
                    0.8844148285444501
                ],
                [
                    "CC1(F)C2C3C4(F)N2C(=O)NC(=O)N4C24NS5(C)C2(F)NC(F)(Br)C2C1(C)C5(F)C324",
                    0.8844148285444501
                ],
                [
                    "CC1(F)C2C3C(F)(F)NC4C56NS4(C)C2(F)C35C2(C)C3(Br)N6C(=O)NC(=O)N3C12F",
                    0.8844148285444501
                ],
                [
                    "CC1(F)C2C3C(F)(F)NC4(F)C56NS4(C)C2C35C2(C)C3(F)N(C(=O)NC(=O)N36)C12Br",
                    0.8844148285444501
                ],
                [
                    "CC1(F)C2C3C(F)(Br)NC4(F)C56NS4(C)C2(C)C35C2C3(F)N(C(=O)NC(=O)N36)C21F",
                    0.8844148285444501
                ],
                [
                    "CC1(F)C2C3(C)C(F)(F)NC4(F)C56NS4(C)C2(F)C35C2C3N(C(=O)NC(=O)N36)C21Br",
                    0.8844148285444501
                ],
                [
                    "CC1(F)C23C4C5C6(F)N7C(=O)NC(=O)N6C5(Br)C2(C)C41S1(C)NC7C1(F)NC3(F)F",
                    0.8844148285444501
                ],
                [
                    "CC1(C)C2N3C(=O)NC(=O)N2C24NS5(C)C6(Br)C7C(C(F)(F)NC125)C46C3(F)C7(F)F",
                    0.8844148285444501
                ],
                [
                    "CC1(C)C2(F)N3C(=O)NC(=O)N2C24NS5(C)C6C7C(C(F)(Br)NC125)C64C3(F)C7(F)F",
                    0.8844148285444501
                ],
                [
                    "CC1(C)C2(F)N3C(=O)NC(=O)N2C24NS5(C)C6(Br)C7C(F)C3(F)C26C7C(F)(F)NC145",
                    0.8844148285444501
                ],
                [
                    "CC1(C)C2(Br)N3C(=O)NC(=O)N2C24NS5(C)C6C7C(C(F)(F)NC125)C64C3(F)C7(F)F",
                    0.8844148285444501
                ],
                [
                    "CC1(Br)NC2(F)C34NS2(C)C(C)(F)C32C1C1C(F)C3(F)N5C(=O)NC(=O)N4C5(F)C132",
                    0.8844148285444501
                ]
            ],
            "execution_time": 81476.12169218063,
            "number_scoring_function_calls": 1203154,
            "metadata": {
                "top_1": 0.8844148285444501,
                "top_10": 0.8844148285444502,
                "top_100": 0.8844148285444503,
                "internal_similarity_max": 0.7543859649122807,
                "internal_similarity_mean": 0.33555763011713674,
                "internal_similarity_histogram_density": [
                    [
                        0.1,
                        0.0,
                        2.8179999999999987,
                        5.660000000000001,
                        1.2000000000000002,
                        0.18199999999999983,
                        0.014000000000000002,
                        0.026000000000000006,
                        0.0,
                        0.0
                    ]
                ],
                "internal_similarity_histogram_bins": [
                    [
                        0.0,
                        0.1,
                        0.2,
                        0.30000000000000004,
                        0.4,
                        0.5,
                        0.6000000000000001,
                        0.7000000000000001,
                        0.8,
                        0.9,
                        1.0
                    ]
                ]
            }
        }
    ]
}
