# Supplementary material for: EvoMol: a flexible and interpretable evolutionary algorithm for unbiased de novo molecular generation
Source: J Cheminform. 2020 Sep 16;12:55. doi: 10.1186/s13321-020-00458-z (PMC7494000; doi:10.1186/s13321-020-00458-z)
Supplement: Supplementary file 2 — Additional file 2. Archive of the GuacaMol benchmarks experiments. [file 13321_2020_458_MOESM2_ESM.xz › GuacaMol_JSON/All actions GuacaMol Quality Filters/Sitagliptin MPO/output_v2_3.json]

{
    "guacamol_version": "0.5.0",
    "benchmark_suite_version": "sitagliptin",
    "timestamp": "20200715-0835",
    "results": [
        {
            "benchmark_name": "Sitagliptin MPO",
            "score": 0.9529853709704385,
            "optimized_molecules": [
                [
                    "CN=S1NC2C3(C4NC(=O)NC41N=CC=CF)C1C(F)C3(F)C2(C=CF)C1(F)F",
                    0.9529853709704385
                ],
                [
                    "CN=S1NC2(C3NC(=O)NC31N=CC=CF)C1C3C(F)C2(F)C1(C=CF)C3(F)F",
                    0.9529853709704385
                ],
                [
                    "CN=S1NC2(C3NC(=O)NC31N=CC=CF)C1C3C(F)C2(C=CF)C1(F)C3(F)F",
                    0.9529853709704385
                ],
                [
                    "CN=S1NC2(C3NC(=O)NC31N=CC=CF)C1C3C(F)C1(F)C2(C=CF)C3(F)F",
                    0.9529853709704385
                ],
                [
                    "CN=S1NC2(C3NC(=O)NC31N=CC=CF)C1C3C(F)C1(C=CF)C2(F)C3(F)F",
                    0.9529853709704385
                ],
                [
                    "CN=S1NC2(C3NC(=O)NC31N=CC=CF)C1C3C(F)C1(C=CF)C(F)(F)C32F",
                    0.9529853709704385
                ],
                [
                    "CN=S1NC2(C3NC(=O)NC31N=CC=CF)C1C3C(F)C(C=CF)(C1(F)F)C32F",
                    0.9529853709704385
                ],
                [
                    "CN=S1NC2(C3NC(=O)NC31N=CC=CF)C1C3C(F)(F)C1(C=CF)C(F)C32F",
                    0.9529853709704385
                ],
                [
                    "CN=S1NC2(C3NC(=O)NC31N=CC=CF)C1C3C(F)(C=CF)C2C1(F)C3(F)F",
                    0.9529853709704385
                ],
                [
                    "CN=S1NC2(C3NC(=O)NC31N=CC=CF)C1C3(F)C(F)C(C=CF)(C32)C1(F)F",
                    0.9529853709704385
                ],
                [
                    "CN=S1NC2(C3NC(=O)NC31N=CC=CF)C1C(F)C3C(F)(F)C1(C=CF)C32F",
                    0.9529853709704385
                ],
                [
                    "CN=S1NC2(C3NC(=O)NC31N=CC=CF)C1C(F)C3(C=CF)C2C1(F)C3(F)F",
                    0.9529853709704385
                ],
                [
                    "CN=S1NC2(C3NC(=O)NC31N=CC=CF)C1C(F)C23C(F)C1(C=CF)C3(F)F",
                    0.9529853709704385
                ],
                [
                    "CN=S1NC2(C3NC(=O)NC31N=CC=CF)C1C(F)(F)C3C(F)C1(C=CF)C32F",
                    0.9529853709704385
                ],
                [
                    "CN=S1NC2(C3NC(=O)NC31N=CC=CF)C1(F)C3C(F)C2(C=CF)C1C3(F)F",
                    0.9529853709704385
                ],
                [
                    "CN=S1NC2(C3NC(=O)NC31N=CC=CF)C1(F)C3C(F)C1C2(C=CF)C3(F)F",
                    0.9529853709704385
                ],
                [
                    "CN=S1NC2(C3NC(=O)NC31N=CC=CF)C1(F)C(F)C3C(F)(F)C1C32C=CF",
                    0.9529853709704385
                ],
                [
                    "CN=S1NC2C3NC(=O)NC31C1C3(F)C(N=CF)C(F)(F)C1(C=CF)C23C=CF",
                    0.9529853709704383
                ],
                [
                    "CN=S1NC2C3NC(=O)NC31C1C3(C=CF)C(F)C(F)(N=CF)C1(C=CF)C23F",
                    0.9529853709704383
                ],
                [
                    "CN=S1NC2C3NC(=O)NC31C1(F)C3(N=CF)C(C=CF)C(F)(F)C1(C=CF)C23",
                    0.9529853709704383
                ],
                [
                    "CN=S1NC2C3C4C(N=CF)C(F)(C=CF)C3(C=CF)C4(F)C13NC(=O)NC23F",
                    0.9529853709704383
                ],
                [
                    "CN=S1NC2C3C4C(F)C(F)(N=CF)C3(C=CF)C4(F)C13NC(=O)NC23C=CF",
                    0.9529853709704383
                ],
                [
                    "CN=S1NC2C3C4(C=CF)C(F)C(C=CF)C3(N=CF)C4(F)C13NC(=O)NC23F",
                    0.9529853709704383
                ],
                [
                    "CN=S1NC2C3C(F)(F)C4C(F)C3(F)C24C2(C=CF)NC(=O)NC12N=CC=CF",
                    0.9529853709704383
                ],
                [
                    "CN=S1NC2C3(N=CC=CF)C4C(C3C(F)(C=CF)C4(F)F)C13NC(=O)NC23F",
                    0.9529853709704383
                ],
                [
                    "CN=S1NC2C3(F)NC(=O)NC13C1C3C(F)C(C=CF)(N=CF)C1(C=CF)C32F",
                    0.9529853709704383
                ],
                [
                    "CN=S1NC2C3(F)NC(=O)NC13C1C3C(C=CF)(N=CF)C(F)C1(C=CF)C32F",
                    0.9529853709704383
                ],
                [
                    "CN=S1NC2C3(F)NC(=O)NC13C1C3(C=CF)C(C=CF)C(F)C1(N=CF)C23F",
                    0.9529853709704383
                ],
                [
                    "CN=S1NC2C3(F)NC(=O)NC13C1(F)C3C(F)C(C=CF)C1(C=CF)C23N=CF",
                    0.9529853709704383
                ],
                [
                    "CN=S1NC2C3(C=CF)C4C(N=CC=CF)C(F)(F)C3C4(F)C13NC(=O)NC23F",
                    0.9529853709704383
                ],
                [
                    "CN=S1NC2C3(C=CF)C4C(F)C(F)(N=CF)C3C4(F)C13NC(=O)NC23C=CF",
                    0.9529853709704383
                ],
                [
                    "CN=S1NC2C3(C4NC(=O)NC41F)C1C(N=CC=CF)C3(F)C2(C=CF)C1(F)F",
                    0.9529853709704383
                ],
                [
                    "CN=S1NC2C3(C4NC(=O)NC41)C1C(F)(F)C2(C=CF)C3(F)C1(F)N=CC=CF",
                    0.9529853709704383
                ],
                [
                    "CN=S1NC2C(F)C3C4C(F)(N=CC=CF)C5(F)NC(=O)NC15C3(F)C24C=CF",
                    0.9529853709704383
                ],
                [
                    "CN=S1NC2(N=CF)C3NC(=O)NC31C1(F)C3C(F)C(C=CF)C1(F)C32C=CF",
                    0.9529853709704383
                ],
                [
                    "CN=S1NC2(N=CF)C3C4C(F)C(F)(C=CF)C3C4(F)C13NC(=O)NC23C=CF",
                    0.9529853709704383
                ],
                [
                    "CN=S1NC2(N=CF)C3C4(F)C(C=CF)C(F)C3(C=CF)C4(F)C13NC(=O)NC23",
                    0.9529853709704383
                ],
                [
                    "CN=S1NC2(N=CF)C(C=CF)NC(=O)NC13C1C4C(F)C3(F)C1(C=CF)C42F",
                    0.9529853709704383
                ],
                [
                    "CN=S1NC2(N=CC=CF)C3(F)C4C(F)C(C=CF)C3C4(F)C13NC(=O)NC23F",
                    0.9529853709704383
                ],
                [
                    "CN=S1NC2(N=CC=CF)C(F)(F)C3C4C(F)C5NC(=O)NC51C3(F)C42C=CF",
                    0.9529853709704383
                ],
                [
                    "CN=S1NC2(F)C3NC(=O)NC31C1C3C2C1(N=CC=CF)C(F)(C=CF)C3(F)F",
                    0.9529853709704383
                ],
                [
                    "CN=S1NC2(F)C3NC(=O)NC31C1C3C2C1(F)C(F)(F)C3(C=CF)N=CC=CF",
                    0.9529853709704383
                ],
                [
                    "CN=S1NC2(F)C3NC(=O)NC31C1C3C2C1(F)C(C=CF)(N=CF)C3(F)C=CF",
                    0.9529853709704383
                ],
                [
                    "CN=S1NC2(F)C3NC(=O)NC31C1C3C2C1(F)C(C=CF)(N=CC=CF)C3(F)F",
                    0.9529853709704383
                ],
                [
                    "CN=S1NC2(F)C3NC(=O)NC31C1C3C(N=CC=CF)C(F)(F)C1(F)C32C=CF",
                    0.9529853709704383
                ],
                [
                    "CN=S1NC2(F)C3NC(=O)NC31C1C3C(F)(F)C(F)C1(C=CF)C32N=CC=CF",
                    0.9529853709704383
                ],
                [
                    "CN=S1NC2(F)C3NC(=O)NC31C1C3C(F)(C=CF)C(C=CF)(N=CF)C1C32F",
                    0.9529853709704383
                ],
                [
                    "CN=S1NC2(F)C3NC(=O)NC31C1C3(F)C(F)C(N=CF)C1(C=CF)C23C=CF",
                    0.9529853709704383
                ],
                [
                    "CN=S1NC2(F)C3NC(=O)NC31C1(F)C3C(N=CF)C(F)C1(C=CF)C32C=CF",
                    0.9529853709704383
                ],
                [
                    "CN=S1NC2(F)C3NC(=O)NC31C1(F)C3C(N=CC=CF)C(F)(F)C1C32C=CF",
                    0.9529853709704383
                ],
                [
                    "CN=S1NC2(F)C3NC(=O)NC31C1(F)C3C(F)C(C=CF)(N=CF)C1C32C=CF",
                    0.9529853709704383
                ],
                [
                    "CN=S1NC2(F)C3C4C(N=CC=CF)C(F)C3(C=CF)C4(F)C13NC(=O)NC23F",
                    0.9529853709704383
                ],
                [
                    "CN=S1NC2(F)C3C4C(N=CC=CF)C(F)(F)C3C4(F)C13NC(=O)NC23C=CF",
                    0.9529853709704383
                ],
                [
                    "CN=S1NC2(F)C3C4C(F)C(F)C3(C=CF)C4(F)C13NC(=O)NC23N=CC=CF",
                    0.9529853709704383
                ],
                [
                    "CN=S1NC2(F)C3C4C(F)(C=CF)C(C=CF)C3(N=CF)C4(F)C13NC(=O)NC23",
                    0.9529853709704383
                ],
                [
                    "CN=S1NC2(F)C3C4(C=CF)C(F)C(C=CF)C3(N=CF)C4(F)C13NC(=O)NC23",
                    0.9529853709704383
                ],
                [
                    "CN=S1NC2(F)C3(F)C4C(N=CF)C(F)(C=CF)C3C4C13NC(=O)NC32C=CF",
                    0.9529853709704383
                ],
                [
                    "CN=S1NC2(C=CF)C3NC(=O)NC31C1(F)C3C(N=CF)C(F)(F)C1C32C=CF",
                    0.9529853709704383
                ],
                [
                    "CN=S1NC2(C=CF)C3C4C(N=CF)C(F)C3(F)C4(C=CF)C13NC(=O)NC23F",
                    0.9529853709704383
                ],
                [
                    "CN=S1NC2(C=CF)C3C4C(F)C(N=CF)C3(C=CF)C4(F)C13NC(=O)NC23F",
                    0.9529853709704383
                ],
                [
                    "CN=S1NC2(C=CF)C3C4C(F)C(F)(N=CC=CF)C3C4(F)C13NC(=O)NC23F",
                    0.9529853709704383
                ],
                [
                    "CN=S1NC2(C=CF)C3C4C(F)(F)C(C=CF)(N=CF)C3C4(F)C13NC(=O)NC23",
                    0.9529853709704383
                ],
                [
                    "CN=S1NC2(C=CF)C3(F)C4C(F)C(N=CF)C3C4(C=CF)C13NC(=O)NC23F",
                    0.9529853709704383
                ],
                [
                    "CN=S1NC2(C3NC(=O)NC31N=CC=CF)C1(C=CF)C3C(F)C1C2(F)C3(F)F",
                    0.9529853709704383
                ],
                [
                    "CN=S1NC2(C3NC(=O)NC31F)C1C3C(N=CC=CF)C1(F)C2(C=CF)C3(F)F",
                    0.9529853709704383
                ],
                [
                    "CN=S1NC2(C3NC(=O)NC31F)C1C3C(F)(C=CF)C2C1(F)C3(F)N=CC=CF",
                    0.9529853709704383
                ],
                [
                    "CN=S1NC2(C3NC(=O)NC31F)C1C(F)C23C(N=CC=CF)C1(C=CF)C3(F)F",
                    0.9529853709704383
                ],
                [
                    "CN=S1NC2(C3NC(=O)NC31F)C1C(F)(N=CC=CF)C3C(F)C1(F)C32C=CF",
                    0.9529853709704383
                ],
                [
                    "CN=S1NC2(C3NC(=O)NC31)C1C3C(F)(N=CC=CF)C1(C=CF)C(F)(F)C32F",
                    0.9529853709704383
                ],
                [
                    "CN=S1NC2(C3NC(=O)NC31)C1C3C(F)(N=CC=CF)C(C=CF)(C1(F)F)C32F",
                    0.9529853709704383
                ],
                [
                    "CN=S1NC2(C3NC(=O)NC31)C1C3C(F)(F)C2(C3(F)C=CF)C1(F)N=CC=CF",
                    0.9529853709704383
                ],
                [
                    "CN=S1NC2(C3NC(=O)NC31)C1C(F)(F)C23C(N=CC=CF)C1(C=CF)C3(F)F",
                    0.9529853709704383
                ],
                [
                    "CN=S1NC2(C3NC(=O)NC31)C1(C=CF)C3C(F)(N=CC=CF)C1C2(F)C3(F)F",
                    0.9529853709704383
                ],
                [
                    "CN=S1NC2(C3C4C(N=CC=CF)C3(F)C2(C=CF)C4F)C2(F)NC(=O)NC12F",
                    0.9529853709704383
                ],
                [
                    "CN=S1NC2(C3C4C(N=CC=CF)C2(F)C3C4(F)F)C2(F)NC(=O)NC12C=CF",
                    0.9529853709704383
                ],
                [
                    "CN=S1NC2(C3C4C(F)C3C2(F)C4(F)C=CF)C2(F)NC(=O)NC12N=CC=CF",
                    0.9529853709704383
                ],
                [
                    "CN=S1NC2(C3C4C(F)C3(F)C2(C=CF)C4F)C2(F)NC(=O)NC12N=CC=CF",
                    0.9529853709704383
                ],
                [
                    "CN=S1NC2(C3C4C(F)C3(C4(F)C=CF)C2(F)F)C2(N=CC=CF)NC(=O)NC12",
                    0.9529853709704383
                ],
                [
                    "CN=S1NC2(C3C4C(F)C2(F)C3C4(F)N=CC=CF)C2(F)NC(=O)NC12C=CF",
                    0.9529853709704383
                ],
                [
                    "CN=S1NC2(C3C4C(F)C2(C4(F)C=CF)C3(F)N=CC=CF)C2(F)NC(=O)NC12",
                    0.9529853709704383
                ],
                [
                    "CN=S1NC2(C3C4C(F)C(C3(F)C=CF)C42F)C2(F)NC(=O)NC12N=CC=CF",
                    0.9529853709704383
                ],
                [
                    "CN=S1NC2(C3C4C(F)(N=CC=CF)C2C3(F)C4(F)C=CF)C2(F)NC(=O)NC12",
                    0.9529853709704383
                ],
                [
                    "CN=S1NC2(C3C4C(F)(N=CC=CF)C(C3(F)C=CF)C42F)C2(F)NC(=O)NC12",
                    0.9529853709704383
                ],
                [
                    "CN=S1NC2(C3C4C(F)(F)C3C2(F)C4(F)C=CF)C2NC(=O)NC21N=CC=CF",
                    0.9529853709704383
                ],
                [
                    "CN=S1NC2(C3C4C(F)(F)C2(C3F)C4(F)C=CF)C2NC(=O)NC21N=CC=CF",
                    0.9529853709704383
                ],
                [
                    "CN=S1NC2(C3C4C(F)(F)C(C3(F)N=CC=CF)C42F)C2(C=CF)NC(=O)NC12",
                    0.9529853709704383
                ],
                [
                    "CN=S1NC2(C3C4C(F)(C=CF)C3C2(F)C4(F)F)C2(N=CC=CF)NC(=O)NC12",
                    0.9529853709704383
                ],
                [
                    "CN=S1NC2(C3C4C(F)(C=CF)C(C3(F)N=CC=CF)C42F)C2(F)NC(=O)NC12",
                    0.9529853709704383
                ],
                [
                    "CN=S1NC2(C3C4(F)C(F)C(C=CF)(C42)C3(F)F)C2(N=CC=CF)NC(=O)NC12",
                    0.9529853709704383
                ],
                [
                    "CN=S1NC2(C3C(N=CC=CF)C4C2C3(F)C4(F)C=CF)C2(F)NC(=O)NC12F",
                    0.9529853709704383
                ],
                [
                    "CN=S1NC2(C3C(N=CC=CF)C4C(F)C3(C=CF)C42F)C2(F)NC(=O)NC12F",
                    0.9529853709704383
                ],
                [
                    "CN=S1NC2(C3C(N=CC=CF)C4(C=CF)C2C3(F)C4(F)F)C2(F)NC(=O)NC12",
                    0.9529853709704383
                ],
                [
                    "CN=S1NC2(C3C(F)C4C2C3(F)C4(F)N=CC=CF)C2(F)NC(=O)NC12C=CF",
                    0.9529853709704383
                ],
                [
                    "CN=S1NC2(C3C(F)C4C2C3(F)C4(F)C=CF)C2(F)NC(=O)NC12N=CC=CF",
                    0.9529853709704383
                ],
                [
                    "CN=S1NC2(C3C(F)C4C(F)(F)C3C42F)C2(C=CF)NC(=O)NC12N=CC=CF",
                    0.9529853709704383
                ],
                [
                    "CN=S1NC2(C3C(F)C4C(F)(F)C3(C=CF)C42F)C2(N=CC=CF)NC(=O)NC12",
                    0.9529853709704383
                ],
                [
                    "CN=S1NC2(C3(F)NC(=O)NC13)C1(F)C3C(F)C2(C=CF)C1C3(F)N=CC=CF",
                    0.9529853709704383
                ],
                [
                    "CN=S1NC2(C3(F)NC(=O)NC13)C1(C=CF)C3C(N=CC=CF)C2(C1F)C3(F)F",
                    0.9529853709704383
                ],
                [
                    "CN=S1NC2(C(F)C34C(F)C(C3F)C42C=CF)C2(N=CC=CF)NC(=O)NC12F",
                    0.9529853709704383
                ],
                [
                    "CN=S1NC(C23C4C(F)(C=CF)C2C3(F)C4(F)F)C2NC(=O)NC21N=CC=CF",
                    0.9529853709704383
                ]
            ],
            "execution_time": 81618.97954058647,
            "number_scoring_function_calls": 569034,
            "metadata": {
                "top_1": 0.9529853709704385,
                "top_10": 0.9529853709704386,
                "top_100": 0.9529853709704383,
                "internal_similarity_max": 0.9259259259259259,
                "internal_similarity_mean": 0.38376812611019157,
                "internal_similarity_histogram_density": [
                    [
                        0.1,
                        0.0,
                        1.0819999999999996,
                        5.2440000000000015,
                        2.730000000000001,
                        0.5079999999999996,
                        0.272,
                        0.05400000000000001,
                        0.008000000000000002,
                        0.0020000000000000005
                    ]
                ],
                "internal_similarity_histogram_bins": [
                    [
                        0.0,
                        0.1,
                        0.2,
                        0.30000000000000004,
                        0.4,
                        0.5,
                        0.6000000000000001,
                        0.7000000000000001,
                        0.8,
                        0.9,
                        1.0
                    ]
                ]
            }
        }
    ]
}
