# Supplementary material for: EvoMol: a flexible and interpretable evolutionary algorithm for unbiased de novo molecular generation
Source: J Cheminform. 2020 Sep 16;12:55. doi: 10.1186/s13321-020-00458-z (PMC7494000; doi:10.1186/s13321-020-00458-z)
Supplement: Supplementary file 2 — Additional file 2. Archive of the GuacaMol benchmarks experiments. [file 13321_2020_458_MOESM2_ESM.xz › GuacaMol_JSON/All actions GuacaMol Quality Filters/Sitagliptin MPO/output_v2_4.json]

{
    "guacamol_version": "0.5.0",
    "benchmark_suite_version": "sitagliptin",
    "timestamp": "20200714-2142",
    "results": [
        {
            "benchmark_name": "Sitagliptin MPO",
            "score": 0.9182663629075143,
            "optimized_molecules": [
                [
                    "CC1NNC2(F)C3C4(F)C5C(C=CF)(C=NC=O)C5(F)C34N(C=CF)C(O)(F)P12",
                    0.9182663629075138
                ],
                [
                    "CC1NNC2(F)C3C4(F)C5(C=CF)C(C=NC=O)C5(F)C34N(C=CF)C(O)(F)P12",
                    0.9182663629075138
                ],
                [
                    "CC1C2C1(C1C(F)(F)C1(F)C=CF)N(C=CF)C1(F)P3C(O)(C=NC=O)NNC231",
                    0.9182663629075138
                ],
                [
                    "CC1C2C1(C1(F)C(C=CF)C1(F)F)N(C=CF)C1(F)P3C(O)(C=NC=O)NNC231",
                    0.9182663629075138
                ],
                [
                    "CC12C(F)C1(C1C(C=CF)C1(F)F)N(C=CF)C1(F)P3C(O)(C=NC=O)NNC312",
                    0.9182663629075138
                ],
                [
                    "CC12C(F)(F)C1(C1C(F)C1C=CF)N(C=CF)C1(F)P3C(O)(C=NC=O)NNC312",
                    0.9182663629075138
                ],
                [
                    "CC1(F)NC23C(C4(F)NN2C(C=CC2C(F)(F)C2(C=CF)C=NC=O)P14)C3(O)F",
                    0.9182663629075138
                ],
                [
                    "CC1(F)NC23C(C4(F)NN2C(C=CC2C(C=CF)C2(F)F)(C=NC=O)P14)C3(O)F",
                    0.9182663629075138
                ],
                [
                    "CC1(F)C2C1(C1C(C=CF)C1(F)F)N(C=CF)C1(F)P3C(O)(C=NC=O)NNC231",
                    0.9182663629075138
                ],
                [
                    "CC1(C=NC=O)NNC2C3C4C3(N(C=CF)C(F)(F)P21)C1(C=CF)C(O)(F)C41F",
                    0.9182663629075138
                ],
                [
                    "CC1NN(C=CF)C2(O)C3C4(C=NC=O)C5C(F)(C=CF)C5(F)C34NC(F)(F)P12",
                    0.9182663629075137
                ],
                [
                    "CC1NN(C=CF)C2(F)C3C4C3(NC(O)(F)P12)C1(F)C(F)(C=CF)C41C=NC=O",
                    0.9182663629075137
                ],
                [
                    "CC1NC23C4C(F)(C=CF)C4(F)C2C3(C=NC=O)C2(F)N(C=CF)NC(O)(F)P12",
                    0.9182663629075137
                ],
                [
                    "CC1NC23C4C(C4(F)C=CF)C2(F)C3(C=NC=O)C2(F)N(C=CF)NC(O)(F)P12",
                    0.9182663629075137
                ],
                [
                    "CC1C2C13NC(F)(C=CF)P1C2(F)NN3C1(O)C=CC1(F)C(C=NC=O)C1(F)F",
                    0.9182663629075137
                ],
                [
                    "CC1C2C1(F)C13NC(F)(F)P4C(O)(C=NC=O)NN(C=CF)C4(C=CF)C1C23F",
                    0.9182663629075137
                ],
                [
                    "CC1C2C1(C1C(F)(F)C1(F)C=CF)NC1(F)P3C(O)(C=NC=O)N(C=CF)NC231",
                    0.9182663629075137
                ],
                [
                    "CC1C2C1(C1(F)C(F)C1(C=CF)C=NC=O)N(C=CF)C1(F)P3C(O)(F)NNC231",
                    0.9182663629075137
                ],
                [
                    "CC1C2C1(C1(F)C(F)(F)C1(C=CF)C=NC=O)N(C=CF)C1(F)P3C(O)NNC231",
                    0.9182663629075137
                ],
                [
                    "CC1C23NC(F)P4C(O)(F)N2NC4(F)C13C=CC1(F)C(C=NC=O)C1(F)C=CF",
                    0.9182663629075137
                ],
                [
                    "CC1C23NC(F)P4C(O)(C=CC5(F)C(C=NC=O)C5(F)F)N2NC4(F)C13C=CF",
                    0.9182663629075137
                ],
                [
                    "CC1C2(F)C1(F)C13NC(F)P4C(O)N(C=CF)NC4(F)C1(C=CF)C23C=NC=O",
                    0.9182663629075137
                ],
                [
                    "CC1C2(F)C1(F)C13NC(F)P4C(O)(C=CF)NN(C=CF)C4(F)C1C23C=NC=O",
                    0.9182663629075137
                ],
                [
                    "CC1C2(F)C1(F)C13NC(F)(F)P4C(C1C23C=CF)N(C=CF)NC4(O)C=NC=O",
                    0.9182663629075137
                ],
                [
                    "CC1C2(C=CF)C3C4(F)C5(F)NNC(O)(C=NC=O)P5C(F)N(C=CF)C34C12F",
                    0.9182663629075137
                ],
                [
                    "CC1C2(C=CF)C3C4(F)C5(F)NN(C=CF)C(O)(C=NC=O)P5C(F)NC34C12F",
                    0.9182663629075137
                ],
                [
                    "CC1C2(C=CF)C3C4(F)C5(F)N(C=CF)NC(F)(C=NC=O)P5C(O)NC34C12F",
                    0.9182663629075137
                ],
                [
                    "CC1C(F)(C=CF)C1(F)C=CC1C23NC(F)(F)P4C(O)N2NC4(F)C13C=NC=O",
                    0.9182663629075137
                ],
                [
                    "CC1C(F)(C=CF)C1(F)C=CC1(C=NC=O)C2C3(F)NN4C(O)(F)P3C(F)NC241",
                    0.9182663629075137
                ],
                [
                    "CC1C(C=NC=O)C1(F)C=CC1(O)N2NC3(F)P1C(F)(F)NC21C(C=CF)C13F",
                    0.9182663629075137
                ],
                [
                    "CC12N(C=CF)NC(O)(C=NC=O)P1C(F)(F)NC13C4C(F)C4(F)C1C32C=CF",
                    0.9182663629075137
                ],
                [
                    "CC12C3NNC(O)(F)P3C(F)(C=NC=O)N(C=CF)C13C1C(F)(C=CF)C1(F)C23",
                    0.9182663629075137
                ],
                [
                    "CC12C3NNC(O)(F)P3C(F)(C=CF)N(C=CF)C13C1(F)C(F)C1C23C=NC=O",
                    0.9182663629075137
                ],
                [
                    "CC12C3NN(C=CF)C(O)(C=NC=O)P3C(F)(F)NC13C2C1C(F)(C=CF)C13F",
                    0.9182663629075137
                ],
                [
                    "CC12C3N(C=CF)NC(O)P3C(F)(F)NC13C1(F)C(C1(C=CF)C=NC=O)C23F",
                    0.9182663629075137
                ],
                [
                    "CC12C3C4N(C=CF)NC(O)P4C(F)(F)NC31C1(F)C(F)(C=NC=O)C21C=CF",
                    0.9182663629075137
                ],
                [
                    "CC12C3C4C(F)(F)C4(F)C31NC(F)P1C(O)(C=NC=O)NN(C=CF)C12C=CF",
                    0.9182663629075137
                ],
                [
                    "CC12C3C4C(F)(F)C4(F)C31N(C=CF)C(C=CF)(C=NC=O)P1C(O)NNC12F",
                    0.9182663629075137
                ],
                [
                    "CC12C3C4C(F)(C=CF)C4(F)C31NC(F)(C=NC=O)P1C(F)NN(C=CF)C12O",
                    0.9182663629075137
                ],
                [
                    "CC12C3C4(NC(F)(F)P1C(O)(C=NC=O)NN2C=CF)C1C(F)C1(F)C34C=CF",
                    0.9182663629075137
                ],
                [
                    "CC12C3C4(F)C(C4(F)C=CF)C31N(C=CF)C(F)P1C(O)(C=NC=O)NNC12F",
                    0.9182663629075137
                ],
                [
                    "CC12C3C4(F)C(C4(F)C=CF)C31N(C=CF)C(F)(C=NC=O)P1C(O)NNC12F",
                    0.9182663629075137
                ],
                [
                    "CC12C3C4(C=NC=O)C(F)C4(F)C31N(C=CF)C(F)(C=CF)P1C(O)NNC12F",
                    0.9182663629075137
                ],
                [
                    "CC12C3C(F)C3(F)C13NC(F)(F)P1C(O)(C=NC=O)NN(C=CF)C1(C=CF)C23",
                    0.9182663629075137
                ],
                [
                    "CC12C3C(F)(C=CF)C3(F)C13NC(F)(C=NC=O)P1C(O)NN(C=CF)C1(F)C23",
                    0.9182663629075137
                ],
                [
                    "CC12C34C(C5NNC(C=CF)(C=NC=O)P5C(F)(F)N3C=CF)C4C1(F)C2(O)F",
                    0.9182663629075137
                ],
                [
                    "CC12C3(F)NNC(O)P3C(F)N(C=CF)C13C1(F)C(C=NC=O)C1(F)C23C=CF",
                    0.9182663629075137
                ],
                [
                    "CC12C3(F)NNC(O)(F)P3C(C=NC=O)N(C=CF)C13C1C(F)C1(F)C32C=CF",
                    0.9182663629075137
                ],
                [
                    "CC12C3(F)NNC(O)(F)P3C(C=NC=O)N(C=CF)C13C1C(C=CF)C1(F)C32F",
                    0.9182663629075137
                ],
                [
                    "CC12C3(F)NN4C(F)(C=CC5C(F)C5(C=CF)C=NC=O)P3C(F)NC41C2(O)F",
                    0.9182663629075137
                ],
                [
                    "CC12C3(F)NN(C=CF)C(O)P3C(F)NC13C1(F)C(C=CF)C1(F)C23C=NC=O",
                    0.9182663629075137
                ],
                [
                    "CC12C3(F)NN(C=CF)C(O)P3C(F)NC13C1(F)C(C1(C=CF)C=NC=O)C23F",
                    0.9182663629075137
                ],
                [
                    "CC12C3(C=CF)NNC(O)P3C(F)(F)N(C=CF)C13C1C(F)C1(F)C32C=NC=O",
                    0.9182663629075137
                ],
                [
                    "CC12C3(C=CF)NNC(O)(F)P3C(F)N(C=CF)C13C1C(F)C1(F)C32C=NC=O",
                    0.9182663629075137
                ],
                [
                    "CC12C3(C=CF)NNC(O)(F)P3C(F)N(C=CF)C13C1(F)C(F)C1C23C=NC=O",
                    0.9182663629075137
                ],
                [
                    "CC12C(F)C1(F)C1(C=CF)C3C4N(C=CF)NC(O)(C=NC=O)P4C(F)(F)NC321",
                    0.9182663629075137
                ],
                [
                    "CC12C(C=CF)C1(F)C13C(C4NNC(O)(C=NC=O)P4C(F)(F)N1C=CF)C23F",
                    0.9182663629075137
                ],
                [
                    "CC12C(C=CC3(F)C(C=NC=O)C3(F)C=CF)C13NC(F)P1C(O)(F)N3NC12F",
                    0.9182663629075137
                ],
                [
                    "CC12C(C1(F)C=CF)C13NC(O)(F)P4C(C=NC=O)NN(C=CF)C4(F)C1C32F",
                    0.9182663629075137
                ],
                [
                    "CC1(O)NNC2(F)P1C(F)(C=CF)N(C=CF)C13C(C4C(F)C41F)C23C=NC=O",
                    0.9182663629075137
                ],
                [
                    "CC1(O)NNC2(F)C3C4(F)C5C(C=CF)C5(F)C34N(C=CF)C(F)(C=NC=O)P12",
                    0.9182663629075137
                ],
                [
                    "CC1(O)NNC2(F)C3C4(F)C5(C=CF)C(C=NC=O)C5(F)C34N(C=CF)C(F)P12",
                    0.9182663629075137
                ],
                [
                    "CC1(O)NNC2(F)C3C4(C5C(C=CF)(C=NC=O)C5(F)C34F)N(C=CF)C(F)P12",
                    0.9182663629075137
                ],
                [
                    "CC1(O)NN(C=CF)C2(F)C3C4C3(NC(F)(C=NC=O)P12)C1C(F)(C=CF)C41F",
                    0.9182663629075137
                ],
                [
                    "CC1(O)NN(C=CF)C2(F)C3C4(NC(F)(C=NC=O)P12)C1C(C=CF)C1(F)C34F",
                    0.9182663629075137
                ],
                [
                    "CC1(O)NN(C=CF)C2(F)C3C4(F)C5(C=NC=O)C(C=CF)C5(F)C34NC(F)P12",
                    0.9182663629075137
                ],
                [
                    "CC1(O)NN(C=CF)C2(C=CF)P1C(F)(F)NC13C4C(C1C32F)C4(F)C=NC=O",
                    0.9182663629075137
                ],
                [
                    "CC1(O)N2NC3(F)C4C(F)(C=CC5C(C=CF)C5(F)F)C42NC(F)(C=NC=O)P31",
                    0.9182663629075137
                ],
                [
                    "CC1(F)NC23C(F)C2C2(F)NN3C(O)(C=CC3(C=NC=O)C(C=CF)C3(F)F)P12",
                    0.9182663629075137
                ],
                [
                    "CC1(F)NC23C(F)C2(C=CC2C(C=CF)C2(F)F)C2(F)NN3C(O)(C=NC=O)P12",
                    0.9182663629075137
                ],
                [
                    "CC1(F)NC23C(C4(F)NN2C(O)(F)P14)C3(C=CF)C=CC1C(F)C1(F)C=NC=O",
                    0.9182663629075137
                ],
                [
                    "CC1(F)NC23C(C4(F)NN2C(C=CC2(C=NC=O)C(C=CF)C2(F)F)P14)C3(O)F",
                    0.9182663629075137
                ],
                [
                    "CC1(F)N(C=CF)C23C4(F)C(C=CF)C4C2(F)C3(C=NC=O)C2(F)NNC(O)P12",
                    0.9182663629075137
                ],
                [
                    "CC1(F)N(C=CF)C23C(C4(F)NNC(O)P41)C2(F)C1C(C=CF)(C=NC=O)C13F",
                    0.9182663629075137
                ],
                [
                    "CC1(F)N(C=CF)C23C(C4(F)NNC(O)P41)C2(F)C1(C=NC=O)C(C=CF)C13F",
                    0.9182663629075137
                ],
                [
                    "CC1(F)N(C=CF)C23C(C4(F)NNC(O)P41)C2(C=NC=O)C1(F)C(F)C13C=CF",
                    0.9182663629075137
                ],
                [
                    "CC1(F)C2C3C4C5(F)NNC(O)(C=NC=O)P5C(F)(C=CF)N(C=CF)C34C21F",
                    0.9182663629075137
                ],
                [
                    "CC1(F)C2C3C4C5(C=CF)N(C=CF)NC(O)(C=NC=O)P5C(F)(F)NC34C21F",
                    0.9182663629075137
                ],
                [
                    "CC1(F)C2C34NC(F)(F)P5C(C3C4(C=CF)C21F)N(C=CF)NC5(O)C=NC=O",
                    0.9182663629075137
                ],
                [
                    "CC1(F)C2C3(F)NN4C(O)(C=CC5(F)C(C=CF)C5C=NC=O)P3C(F)(F)NC241",
                    0.9182663629075137
                ],
                [
                    "CC1(F)C2C1C13NC(F)(F)P4C(O)(C=NC=O)NN(C=CF)C4(C=CF)C1(F)C23",
                    0.9182663629075137
                ],
                [
                    "CC1(F)C2C1(F)C1C2(C=CF)C12N(C=CF)C(F)P1C(O)(C=NC=O)NNC12F",
                    0.9182663629075137
                ],
                [
                    "CC1(F)C2C1(C=NC=O)C1C3(F)C4N(C=CF)NC(O)(C=CF)P4C(F)(F)NC213",
                    0.9182663629075137
                ],
                [
                    "CC1(F)C2C1(C=NC=O)C1C23NC(F)(F)P2C(O)NN(C=CF)C2(C=CF)C13F",
                    0.9182663629075137
                ],
                [
                    "CC1(F)C23NC(F)P4C(O)(C=CC5C(C=CF)C5(F)F)N2NC4(F)C13C=NC=O",
                    0.9182663629075137
                ],
                [
                    "CC1(F)C(F)(C=CC2C3C24NC(F)(F)P2C(O)N4NC32F)C1(C=CF)C=NC=O",
                    0.9182663629075137
                ],
                [
                    "CC1(F)C(C=NC=O)C1(F)C=CC1(F)N2NC3(F)C4C(C=CF)C42NC(O)(F)P31",
                    0.9182663629075137
                ],
                [
                    "CC1(F)C(C=NC=O)C1(F)C=CC1(C=CF)C2C3(F)NN4C(O)P3C(F)(F)NC241",
                    0.9182663629075137
                ],
                [
                    "CC1(F)C(C=CF)C1(F)C=CC12C(C=NC=O)C13NC(F)(F)P1C(O)N3NC12F",
                    0.9182663629075137
                ],
                [
                    "CC1(F)C(C=CC2(C=CF)C34NC(F)(F)P5C(O)N3NC5(F)C24F)C1C=NC=O",
                    0.9182663629075137
                ],
                [
                    "CC1(C=NC=O)C2C34NNC(O)(F)P3C4(F)N(C=CF)C21C1(F)C(F)C1C=CF",
                    0.9182663629075137
                ],
                [
                    "CC1(C=CF)C2C3C4(F)C5(F)N(C=CF)NC(O)(C=NC=O)P5C(F)NC34C21F",
                    0.9182663629075137
                ],
                [
                    "CC1(C=CF)C2C34C(C5NNC(O)(C=NC=O)P5C(F)(F)N3C=CF)C4(F)C21F",
                    0.9182663629075137
                ],
                [
                    "CC1(C=CF)C2C1(F)C1(C=NC=O)C23NC(F)P2C(O)NN(C=CF)C2(F)C31F",
                    0.9182663629075137
                ],
                [
                    "CC1(C=CF)C2(F)C3C4C5(F)NNC(O)(C=NC=O)P5C(F)N(C=CF)C43C12F",
                    0.9182663629075137
                ],
                [
                    "CC1(C=CF)C2(F)C34NC(F)P5C(O)NN(C=CF)C5(F)C3C4(F)C12C=NC=O",
                    0.9182663629075137
                ],
                [
                    "CC1(C=CC2C(F)C2(F)C=NC=O)C2C3(F)NN4C(O)(F)P3C(F)(C=CF)NC241",
                    0.9182663629075137
                ],
                [
                    "CC1(C=CC2(F)C(F)C2C=NC=O)C2C3(F)NN4C(O)(F)P3C(F)(C=CF)NC241",
                    0.9182663629075137
                ],
                [
                    "CC1(C=CC2(F)C(C=NC=O)C2(O)F)C2C3(F)NN4C(C=CF)P3C(F)(F)NC241",
                    0.9182663629075137
                ],
                [
                    "CC1(C2(F)C(C=CF)C2(F)F)C2C1C13NNC(O)(C=NC=O)P1C3(F)N2C=CF",
                    0.9182663629075137
                ]
            ],
            "execution_time": 42406.13205099106,
            "number_scoring_function_calls": 729915,
            "metadata": {
                "top_1": 0.9182663629075138,
                "top_10": 0.9182663629075136,
                "top_100": 0.9182663629075154,
                "internal_similarity_max": 0.864406779661017,
                "internal_similarity_mean": 0.3332187855943957,
                "internal_similarity_histogram_density": [
                    [
                        0.1,
                        0.0,
                        3.045999999999999,
                        5.536000000000001,
                        1.0640000000000003,
                        0.16799999999999984,
                        0.06600000000000002,
                        0.018000000000000002,
                        0.0020000000000000005,
                        0.0
                    ]
                ],
                "internal_similarity_histogram_bins": [
                    [
                        0.0,
                        0.1,
                        0.2,
                        0.30000000000000004,
                        0.4,
                        0.5,
                        0.6000000000000001,
                        0.7000000000000001,
                        0.8,
                        0.9,
                        1.0
                    ]
                ]
            }
        }
    ]
}
