# Supplementary material for: EvoMol: a flexible and interpretable evolutionary algorithm for unbiased de novo molecular generation
Source: J Cheminform. 2020 Sep 16;12:55. doi: 10.1186/s13321-020-00458-z (PMC7494000; doi:10.1186/s13321-020-00458-z)
Supplement: Supplementary file 2 — Additional file 2. Archive of the GuacaMol benchmarks experiments. [file 13321_2020_458_MOESM2_ESM.xz › GuacaMol_JSON/All actions GuacaMol Quality Filters/Sitagliptin MPO/output_v2_5.json]

{
    "guacamol_version": "0.5.0",
    "benchmark_suite_version": "sitagliptin",
    "timestamp": "20200715-0833",
    "results": [
        {
            "benchmark_name": "Sitagliptin MPO",
            "score": 0.8673214203086091,
            "optimized_molecules": [
                [
                    "O=CN=CN1C2NC(c3cccc(PC=O)c[nH]cc3)(C1(F)F)C(F)(P)C2(F)F",
                    0.8673214203086091
                ],
                [
                    "O=CN=CN1C2NC(c3[nH]ccccccc3PC=O)(C1(F)F)C(F)(P)C2(F)F",
                    0.8673214203086091
                ],
                [
                    "O=CN=CN1C2NC(PC=O)(C1(F)F)C(F)(c1cccc(P)ccc[nH]1)C2(F)F",
                    0.8673214203086091
                ],
                [
                    "O=CN=CN1C2NC(PC=O)(C1(F)F)C(F)(c1ccc(P)ccc[nH]c1)C2(F)F",
                    0.8673214203086091
                ],
                [
                    "O=CN=CN1C2NC(F)(F)C1(PC=O)C(F)(c1ccccc(P)cc[nH]1)C2(F)F",
                    0.8673214203086091
                ],
                [
                    "O=CN=CN1C2NC(F)(F)C1(PC=O)C(F)(c1cccc(P)ccc[nH]1)C2(F)F",
                    0.8673214203086091
                ],
                [
                    "O=CN=CN1C2NC(F)(F)C1(PC=O)C(F)(c1cccc(P)cc[nH]c1)C2(F)F",
                    0.8673214203086091
                ],
                [
                    "O=CN=CN1C2NC(F)(F)C1(PC=O)C(F)(c1ccc(P)ccc[nH]c1)C2(F)F",
                    0.8673214203086091
                ],
                [
                    "O=CN=CN1C2NC(F)(F)C1(PC=O)C(F)(c1cc[nH]ccc(P)cc1)C2(F)F",
                    0.8673214203086091
                ],
                [
                    "O=CN=CN1C2NC(F)(F)C1(F)C(P)(c1ccccc[nH]cc1PC=O)C2(F)F",
                    0.8673214203086091
                ],
                [
                    "O=CN=CN1C2NC(F)(F)C1(F)C(P)(c1ccccc(PC=O)cc[nH]1)C2(F)F",
                    0.8673214203086091
                ],
                [
                    "O=CN=CN1C2NC(F)(F)C1(F)C(P)(c1ccccc(PC=O)c[nH]c1)C2(F)F",
                    0.8673214203086091
                ],
                [
                    "O=CN=CN1C2NC(F)(F)C1(F)C(P)(c1cccc[nH]ccc1PC=O)C2(F)F",
                    0.8673214203086091
                ],
                [
                    "O=CN=CN1C2NC(F)(F)C1(F)C(P)(c1[nH]ccccccc1PC=O)C2(F)F",
                    0.8673214203086091
                ],
                [
                    "O=CN=CN1C2C(F)(F)NC1(c1ccc(P)cccc[nH]1)C(F)(F)C2(F)PC=O",
                    0.8673214203086091
                ],
                [
                    "O=CN=CN1C2C(F)(F)NC1(F)C(F)(F)C2(PC=O)c1ccccc(P)[nH]cc1",
                    0.8673214203086091
                ],
                [
                    "O=CN=CN1C2C(F)(F)NC1(F)C(F)(F)C2(PC=O)c1cccc(P)ccc[nH]1",
                    0.8673214203086091
                ],
                [
                    "O=CN=CN1C2C(F)(F)NC1(F)C(F)(F)C2(PC=O)c1cccc(P)c[nH]cc1",
                    0.8673214203086091
                ],
                [
                    "O=CN=CN1C2C(F)(F)NC1(F)C(F)(F)C2(P)c1cccccc(PC=O)c[nH]1",
                    0.8673214203086091
                ],
                [
                    "O=CN=CN1C2C(F)(F)NC1(F)C(F)(F)C2(P)c1cccccc(PC=O)[nH]c1",
                    0.8673214203086091
                ],
                [
                    "O=CN=CN1C2C(F)(F)NC1(F)C(F)(F)C2(P)c1ccccc(PC=O)c[nH]c1",
                    0.8673214203086091
                ],
                [
                    "O=CN=CN1C2C(F)(F)NC1(F)C(F)(F)C2(P)c1cccc(PC=O)cc[nH]c1",
                    0.8673214203086091
                ],
                [
                    "O=CN=CN1C2C(F)(F)NC1(F)C(F)(F)C2(P)c1ccc(PC=O)cccc[nH]1",
                    0.8673214203086091
                ],
                [
                    "O=CN=CN1C2(c3ccccc(P)cc[nH]3)NC(F)(F)C1(F)C(PC=O)C2(F)F",
                    0.8673214203086091
                ],
                [
                    "O=CN=CN1C2(c3cccc(P)ccc[nH]3)NC(F)(F)C1(PC=O)C(F)C2(F)F",
                    0.8673214203086091
                ],
                [
                    "O=CN=CN1C2(c3ccc(P)ccc[nH]c3)NC(F)(F)C1(PC=O)C(F)C2(F)F",
                    0.8673214203086091
                ],
                [
                    "O=CN=CN1C2(F)NC(F)C1(F)C(PC=O)(c1cccc[nH]c(P)cc1)C2(F)F",
                    0.8673214203086091
                ],
                [
                    "O=CN=CN1C2(F)NC(F)C1(F)C(P)(c1ccccccc(PC=O)[nH]1)C2(F)F",
                    0.8673214203086091
                ],
                [
                    "O=CN=CN1C2(F)NC(F)C1(F)C(P)(c1cccccc(PC=O)[nH]c1)C2(F)F",
                    0.8673214203086091
                ],
                [
                    "O=CN=CN1C2(F)NC(F)C1(F)C(P)(c1ccccc[nH]cc1PC=O)C2(F)F",
                    0.8673214203086091
                ],
                [
                    "O=CN=CN1C2(F)NC(F)C1(F)C(P)(c1cccc[nH]ccc1PC=O)C2(F)F",
                    0.8673214203086091
                ],
                [
                    "O=CN=CN1C2(F)NC(F)C1(F)C(P)(c1cccc(PC=O)c[nH]cc1)C2(F)F",
                    0.8673214203086091
                ],
                [
                    "O=CN=CN1C2(F)NC(F)C1(F)C(P)(c1ccc(PC=O)ccc[nH]c1)C2(F)F",
                    0.8673214203086091
                ],
                [
                    "O=CN=CN1C2(F)NC(F)(c3ccc[nH]cc(P)cc3)C1(F)C(PC=O)C2(F)F",
                    0.8673214203086091
                ],
                [
                    "O=CN=CN1C2(F)NC(F)(F)C1(c1cccc(P)ccc[nH]1)C(PC=O)C2(F)F",
                    0.8673214203086091
                ],
                [
                    "O=CN=CN1C2(F)NC(F)(F)C1(c1cccc(P)c[nH]cc1)C(PC=O)C2(F)F",
                    0.8673214203086091
                ],
                [
                    "O=CN=CN1C2(F)NC(F)(F)C1(c1ccc(P)ccc[nH]c1)C(PC=O)C2(F)F",
                    0.8673214203086091
                ],
                [
                    "O=CN=CN1C2(F)NC(F)(F)C1(c1cc[nH]ccc(P)cc1)C(PC=O)C2(F)F",
                    0.8673214203086091
                ],
                [
                    "O=CN=CN1C2(F)NC(F)(F)C1(F)C(PC=O)C2(F)c1cccc[nH]c(P)cc1",
                    0.8673214203086091
                ],
                [
                    "O=CN=CN1C2(F)NC(F)(F)C1(F)C(PC=O)(c1cccccc(P)c[nH]1)C2F",
                    0.8673214203086091
                ],
                [
                    "O=CN=CN1C2(F)NC(F)(F)C1(F)C(PC=O)(c1ccccc(P)[nH]cc1)C2F",
                    0.8673214203086091
                ],
                [
                    "O=CN=CN1C2(F)NC(F)(F)C1(F)C(PC=O)(c1cccc(P)ccc[nH]1)C2F",
                    0.8673214203086091
                ],
                [
                    "O=CN=CN1C2(F)NC(F)(F)C1(F)C(P)C2(F)c1cccc[nH]ccc1PC=O",
                    0.8673214203086091
                ],
                [
                    "O=CN=CN1C2(F)NC(F)(F)C1(F)C(P)C2(F)c1cc[nH]ccccc1PC=O",
                    0.8673214203086091
                ],
                [
                    "O=CN=CN1C2(F)NC(F)(F)C1(F)C(P)C2(F)c1cc[nH]ccc(PC=O)cc1",
                    0.8673214203086091
                ],
                [
                    "O=CN=CN1C2(F)NC(F)(F)C1(F)C(P)(c1ccccc(PC=O)cc[nH]1)C2F",
                    0.8673214203086091
                ],
                [
                    "O=CN=CN1C2(F)NC(F)(F)C1(F)C(P)(c1cccc[nH]ccc1PC=O)C2F",
                    0.8673214203086091
                ],
                [
                    "O=CN=CN1C2(F)NC(F)(F)C1(F)C(P)(c1ccc[nH]cccc1PC=O)C2F",
                    0.8673214203086091
                ],
                [
                    "O=CN=CN1C2(F)NC(F)(C(PC=O)C2(F)F)C1(F)c1cccc(P)cc[nH]c1",
                    0.8673214203086091
                ],
                [
                    "O=CN=CN1C2(F)NC(F)(C(PC=O)C2(F)F)C1(F)c1ccc(P)cccc[nH]1",
                    0.8673214203086091
                ],
                [
                    "O=CN=CN1C2(F)NC(F)(C(PC=O)C2(F)F)C1(F)c1ccc(P)ccc[nH]c1",
                    0.8673214203086091
                ],
                [
                    "O=CN=CN1C2(F)NC(F)(C(PC=O)C2(F)F)C1(F)c1cc[nH]ccc(P)cc1",
                    0.8673214203086091
                ],
                [
                    "O=CN=CN1C2(F)NC(F)(C(PC=O)(c3ccccc(P)cc[nH]3)C2F)C1(F)F",
                    0.8673214203086091
                ],
                [
                    "O=CN=CN1C2(F)NC(F)(C(PC=O)(c3ccccc(P)c[nH]c3)C2F)C1(F)F",
                    0.8673214203086091
                ],
                [
                    "O=CN=CN1C2(F)NC(F)(C(PC=O)(c3cccc(P)cc[nH]c3)C2F)C1(F)F",
                    0.8673214203086091
                ],
                [
                    "O=CN=CN1C2(F)NC(F)(C(PC=O)(c3ccc(P)cccc[nH]3)C2F)C1(F)F",
                    0.8673214203086091
                ],
                [
                    "O=CN=CN1C2(F)NC(F)(C(P)C2(F)F)C1(F)c1cccccc(PC=O)c[nH]1",
                    0.8673214203086091
                ],
                [
                    "O=CN=CN1C2(F)NC(F)(C(P)C2(F)F)C1(F)c1ccccc(PC=O)cc[nH]1",
                    0.8673214203086091
                ],
                [
                    "O=CN=CN1C2(F)NC(F)(C(P)C2(F)F)C1(F)c1cccc(PC=O)c[nH]cc1",
                    0.8673214203086091
                ],
                [
                    "O=CN=CN1C2(F)NC(F)(C(P)C2(F)F)C1(F)c1ccc(PC=O)ccc[nH]c1",
                    0.8673214203086091
                ],
                [
                    "O=CN=CN1C2(F)NC(F)(C(P)C2(F)F)C1(F)c1cc[nH]ccc(PC=O)cc1",
                    0.8673214203086091
                ],
                [
                    "O=CN=CN1C2(F)NC(F)(C(P)(c3cccccc[nH]c3PC=O)C2F)C1(F)F",
                    0.8673214203086091
                ],
                [
                    "O=CN=CN1C2(F)NC(F)(C(P)(c3ccccc(PC=O)c[nH]c3)C2F)C1(F)F",
                    0.8673214203086091
                ],
                [
                    "O=CN=CN1C2(F)NC(F)(C(P)(c3ccccc(PC=O)[nH]cc3)C2F)C1(F)F",
                    0.8673214203086091
                ],
                [
                    "O=CN=CN1C2(F)NC(F)(C(P)(c3cccc[nH]c(PC=O)cc3)C2F)C1(F)F",
                    0.8673214203086091
                ],
                [
                    "O=CN=CN1C2(F)NC(F)(C(P)(c3cccc(PC=O)cc[nH]c3)C2F)C1(F)F",
                    0.8673214203086091
                ],
                [
                    "O=CN=CN1C(F)C2(F)NC1(F)C(F)(F)C2(PC=O)c1ccccc(P)c[nH]c1",
                    0.8673214203086091
                ],
                [
                    "O=CN=CN1C(F)C2(F)NC1(F)C(F)(F)C2(PC=O)c1ccccc(P)[nH]cc1",
                    0.8673214203086091
                ],
                [
                    "O=CN=CN1C(F)C2(F)NC1(F)C(F)(F)C2(PC=O)c1cccc(P)cc[nH]c1",
                    0.8673214203086091
                ],
                [
                    "O=CN=CN1C(F)C2(F)NC1(F)C(F)(F)C2(P)c1cccccc(PC=O)c[nH]1",
                    0.8673214203086091
                ],
                [
                    "O=CN=CN1C(F)C2(F)NC1(F)C(F)(F)C2(P)c1ccccc(PC=O)c[nH]c1",
                    0.8673214203086091
                ],
                [
                    "O=CN=CN1C(F)C2(F)NC1(F)C(F)(F)C2(P)c1cccc(PC=O)ccc[nH]1",
                    0.8673214203086091
                ],
                [
                    "O=CN=CN1C(F)C2(F)NC1(F)C(F)(F)C2(P)c1ccc(PC=O)cccc[nH]1",
                    0.8673214203086091
                ],
                [
                    "O=CN=CN1C(F)C2(F)NC1(F)C(F)(F)C2(P)c1[nH]ccccccc1PC=O",
                    0.8673214203086091
                ],
                [
                    "O=CN=CN1C(F)(F)C2NC1(c1ccc(P)cccc[nH]1)C(F)(F)C2(F)PC=O",
                    0.8673214203086091
                ],
                [
                    "O=CN=CN1C(F)(F)C2NC1(F)C(F)(F)C2(PC=O)c1ccccc(P)[nH]cc1",
                    0.8673214203086091
                ],
                [
                    "O=CN=CN1C(F)(F)C2NC1(F)C(F)(F)C2(PC=O)c1ccc(P)ccc[nH]c1",
                    0.8673214203086091
                ],
                [
                    "O=CN=CN1C(F)(F)C2NC1(F)C(F)(F)C2(P)c1ccccc(PC=O)[nH]cc1",
                    0.8673214203086091
                ],
                [
                    "O=CN=CN1C(F)(F)C2NC1(F)C(F)(F)C2(P)c1cccc(PC=O)ccc[nH]1",
                    0.8673214203086091
                ],
                [
                    "O=CN=CN1C(F)(F)C2NC1(F)C(F)(F)C2(P)c1ccc[nH]cc(PC=O)cc1",
                    0.8673214203086091
                ],
                [
                    "O=CN=CN1C(F)(F)C2NC1(F)C(F)(F)C2(P)c1cc[nH]ccc(PC=O)cc1",
                    0.8673214203086091
                ],
                [
                    "O=CN=CN1C(F)(F)C2NC1(F)C(F)(F)C2(P)c1[nH]ccccccc1PC=O",
                    0.8673214203086091
                ],
                [
                    "O=CN=CN1C(F)(F)C2(F)NC1(c1ccccc(P)cc[nH]1)C(F)(F)C2PC=O",
                    0.8673214203086091
                ],
                [
                    "O=CN=CN1C(F)(F)C2(F)NC1(c1ccccc(P)c[nH]c1)C(F)(F)C2PC=O",
                    0.8673214203086091
                ],
                [
                    "O=CN=CN1C(F)(F)C2(F)NC1(c1ccc[nH]c(P)ccc1)C(F)(F)C2PC=O",
                    0.8673214203086091
                ],
                [
                    "O=CN=CN1C(F)(F)C2(F)NC1(F)C(F)(c1cccc(P)cc[nH]c1)C2PC=O",
                    0.8673214203086091
                ],
                [
                    "O=CN=CN1C(F)(F)C2(F)NC1(F)C(F)(c1cccc(P)c[nH]cc1)C2PC=O",
                    0.8673214203086091
                ],
                [
                    "O=CN=CC12NC(c3cccc(PC=O)ccc[nH]3)(C(F)C1(F)F)C(F)(F)N2P",
                    0.8673214203086091
                ],
                [
                    "O=CN=CC12NC(c3cccc(P)cc[nH]c3)(N(PC=O)C1(F)F)C(F)(F)C2F",
                    0.8673214203086091
                ],
                [
                    "O=CN=CC12NC(N(PC=O)C1(F)F)C(F)(F)C2(F)c1ccccc(P)cc[nH]1",
                    0.8673214203086091
                ],
                [
                    "O=CN=CC12NC(C(F)(F)N1PC=O)C(F)(c1ccccc(P)cc[nH]1)C2(F)F",
                    0.8673214203086091
                ],
                [
                    "O=CN=CC12NC(C(F)(F)N1P)C(F)(c1ccccc(PC=O)cc[nH]1)C2(F)F",
                    0.8673214203086091
                ],
                [
                    "O=CN=CC1(c2cccccc(PC=O)c[nH]2)C2(F)C(F)NC(F)(N2P)C1(F)F",
                    0.8673214203086091
                ],
                [
                    "O=CN=CC1(c2cccccc(PC=O)c[nH]2)C(F)(F)C2NC(F)(F)C1(F)N2P",
                    0.8673214203086091
                ],
                [
                    "O=CN=CC1(c2cccccc(PC=O)[nH]c2)C2(F)NC(F)(N(P)C2F)C1(F)F",
                    0.8673214203086091
                ],
                [
                    "O=CN=CC1(c2cccccc(PC=O)[nH]c2)C2(F)C(F)NC(F)(N2P)C1(F)F",
                    0.8673214203086091
                ],
                [
                    "O=CN=CC1(c2cccc[nH]c(PC=O)cc2)C(F)C2(F)NC1(F)C(F)(F)N2P",
                    0.8673214203086091
                ],
                [
                    "O=CN=CC1(c2cccc(PC=O)ccc[nH]2)C2(F)C(F)NC(F)(N2P)C1(F)F",
                    0.8673214203086091
                ],
                [
                    "O=CN=CC1(c2ccc(PC=O)ccc[nH]c2)C2NC(F)(N(P)C2(F)F)C1(F)F",
                    0.8673214203086091
                ],
                [
                    "O=CN=CC1(c2cc[nH]ccccc2PC=O)C(F)C2(F)NC1(F)C(F)(F)N2P",
                    0.8673214203086091
                ]
            ],
            "execution_time": 81480.46432876587,
            "number_scoring_function_calls": 1411854,
            "metadata": {
                "top_1": 0.8673214203086091,
                "top_10": 0.867321420308609,
                "top_100": 0.8673214203086093,
                "internal_similarity_max": 0.9285714285714286,
                "internal_similarity_mean": 0.3803933718284998,
                "internal_similarity_histogram_density": [
                    [
                        0.1,
                        0.0,
                        1.2899999999999996,
                        5.444000000000002,
                        2.0980000000000003,
                        0.7019999999999994,
                        0.25200000000000006,
                        0.07600000000000001,
                        0.036000000000000004,
                        0.0020000000000000005
                    ]
                ],
                "internal_similarity_histogram_bins": [
                    [
                        0.0,
                        0.1,
                        0.2,
                        0.30000000000000004,
                        0.4,
                        0.5,
                        0.6000000000000001,
                        0.7000000000000001,
                        0.8,
                        0.9,
                        1.0
                    ]
                ]
            }
        }
    ]
}
