# Supplementary material for: EvoMol: a flexible and interpretable evolutionary algorithm for unbiased de novo molecular generation
Source: J Cheminform. 2020 Sep 16;12:55. doi: 10.1186/s13321-020-00458-z (PMC7494000; doi:10.1186/s13321-020-00458-z)
Supplement: Supplementary file 2 — Additional file 2. Archive of the GuacaMol benchmarks experiments. [file 13321_2020_458_MOESM2_ESM.xz › GuacaMol_JSON/All actions GuacaMol Quality Filters/Sitagliptin MPO/output_v2_6.json]

{
    "guacamol_version": "0.5.0",
    "benchmark_suite_version": "sitagliptin",
    "timestamp": "20200715-0833",
    "results": [
        {
            "benchmark_name": "Sitagliptin MPO",
            "score": 0.9310658887279554,
            "optimized_molecules": [
                [
                    "CC1P2C3C(F)(F)C45C6(C)S(=NO)C12C31c2nn([nH]2)C2(C)C(F)NC14C25C6(F)F",
                    0.9310658887279549
                ],
                [
                    "CC1P2C13S(=NO)C1C(F)C45C6(C)n7nc([nH]7)C37C2(F)C(C)(F)C14C75NC6(F)F",
                    0.9310658887279549
                ],
                [
                    "CC1NC23C4C5(F)C6S(=NO)C78P(C7(C)F)C5(F)C28c2nn([nH]2)C1(C)C43C6(F)F",
                    0.9310658887279549
                ],
                [
                    "CC1C2S(=NO)C34P(C5C(F)(F)C67C8(C)NC6(F)C(C)(n6nc([nH]6)C583)C17F)C24F",
                    0.9310658887279549
                ],
                [
                    "CC1C2S(=NO)C34P(C5C(F)(F)C6(F)C78NC(F)(F)C(C)(n9nc([nH]9)C537)C168)C24C",
                    0.9310658887279549
                ],
                [
                    "CC1C2S(=NO)C34P(C23F)C2(C)C(F)(F)C3(F)C56NC(F)C(C)(n7nc([nH]7)C245)C136",
                    0.9310658887279549
                ],
                [
                    "CC1C2NC34C1(F)C31C(C)(F)C3S(=NO)C56P(C(F)(F)C54c4nn([nH]4)C21C)C36F",
                    0.9310658887279549
                ],
                [
                    "CC1C23NC45C1(F)C41C(F)C(C)(S2=NO)C2(F)C4P2C(F)(F)C45c2nn([nH]2)C31C",
                    0.9310658887279549
                ],
                [
                    "CC1C23NC45C1(F)C41C(F)(F)C(C)(C4C6P4C(F)(F)C65c4nn([nH]4)C21C)S3=NO",
                    0.9310658887279549
                ],
                [
                    "CC1C2(F)S(=NO)C34P(C5C(F)(F)C67C8NC6(F)C53c3nn([nH]3)C8(C)C17F)C24C",
                    0.9310658887279549
                ],
                [
                    "CC1C2(F)S(=NO)C34P(C23C)C2(F)C(F)(F)C35C6NC3C24c2nn([nH]2)C6(C)C15F",
                    0.9310658887279549
                ],
                [
                    "CC1C2(F)P3C4C5(F)S(=NO)C43C23c2nn([nH]2)C2(C)C(F)NC34C1(F)C24C5(C)F",
                    0.9310658887279549
                ],
                [
                    "CC1C2(F)P3C4C5(C)S(=NO)C43C23c2nn([nH]2)C2(F)C(F)NC34C1(F)C24C5(C)F",
                    0.9310658887279549
                ],
                [
                    "CC1C2(F)P3C4(F)C5(C)C(F)C67C8(C)C(F)NC6(C17F)C2(c1nn8[nH]1)C34S5=NO",
                    0.9310658887279549
                ],
                [
                    "CC1C2(F)P3C4(C)C5(F)C(F)C67C8(C)C(F)NC6(C17F)C2(c1nn8[nH]1)C34S5=NO",
                    0.9310658887279549
                ],
                [
                    "CC1C2(F)NC34C1(F)C31C(F)C3S(=NO)C56P(C(C)(F)C54c4nn([nH]4)C21C)C36F",
                    0.9310658887279549
                ],
                [
                    "CC1C2(F)NC34C1(F)C31C(F)C3(F)S(=NO)C56P(C(F)C54c4nn([nH]4)C21C)C36C",
                    0.9310658887279549
                ],
                [
                    "CC1C2(F)NC34C1(F)C31C(F)C3(C)C5P6C(C)(F)C4(c4nn([nH]4)C21F)C56S3=NO",
                    0.9310658887279549
                ],
                [
                    "CC1C2(F)NC34C1(F)C31C(C)(F)C3S(=NO)C56P(C(F)C54c4nn([nH]4)C21C)C36F",
                    0.9310658887279549
                ],
                [
                    "CC1C2(F)C3P4C5(C)C(F)C6(F)C78NC(F)(F)C(C)(n9nc([nH]9)C57C34S2=NO)C168",
                    0.9310658887279549
                ],
                [
                    "CC1C2(C)S(=NO)C34P(C5C(F)C6(F)C78NC(F)(F)C(C)(n9nc([nH]9)C537)C168)C24F",
                    0.9310658887279549
                ],
                [
                    "CC1C2(C)S(=NO)C34P(C23F)C23C(F)C25C2NC(F)(F)C(C)(n6nc([nH]6)C234)C15F",
                    0.9310658887279549
                ],
                [
                    "CC1C2(C)P3C4S(=NO)C5C3(C)C5(F)C35C1(F)C31NC(F)(F)C5(F)n3nc([nH]3)C421",
                    0.9310658887279549
                ],
                [
                    "CC1C2(C)P3C4C5(C)S(=NO)C3C23c2nn([nH]2)C2(F)C(F)(F)NC36C1(F)C26C45F",
                    0.9310658887279549
                ],
                [
                    "CC1C2(C)C3P4C3(S2=NO)C23c5nn([nH]5)C5(C)C(F)(F)NC2C2(C(F)(F)C432)C15F",
                    0.9310658887279549
                ],
                [
                    "CC1C2(C)C3P4C3(S2=NO)C23c5nn([nH]5)C5(C)C(F)(F)NC2(F)C2(C(F)C432)C15F",
                    0.9310658887279549
                ],
                [
                    "CC12NC34C5C(F)(F)C6(F)P7C8C7C(S1=NO)(C(F)(F)C53C)C2(C)n1nc([nH]1)C846",
                    0.9310658887279549
                ],
                [
                    "CC12NC34C5C(F)(F)C6(C)P7C8C(S1=NO)C(F)(F)C53C2(C)n1nc([nH]1)C46C87F",
                    0.9310658887279549
                ],
                [
                    "CC12NC34C5(C)C(F)C6(F)P7C8C7(F)C(S1=NO)C(F)(F)C53C2(C)n1nc([nH]1)C864",
                    0.9310658887279549
                ],
                [
                    "CC12NC(F)(F)C3(C)n4nc([nH]4)C45C6C(F)C1(C)C23C4(F)C1(F)C2P6C25S1=NO",
                    0.9310658887279549
                ],
                [
                    "CC12C3S(=NO)C4(C)NC56C7C(F)(F)C8P1C2(F)C85c1nn([nH]1)C4(C)C76C3(F)F",
                    0.9310658887279549
                ],
                [
                    "CC12C3P4C5C(F)C6(F)C78NC(F)(F)C(F)(n9nc([nH]9)C57C34S1=NO)C68C2(C)C",
                    0.9310658887279549
                ],
                [
                    "CC12C3P1C1(F)C(F)(F)C4C5C(F)(F)C26S(=NO)C2(C)NC45C31c1nn([nH]1)C26C",
                    0.9310658887279549
                ],
                [
                    "CC12C3P1C1(C)C(F)(F)C34C35NC6(F)S(=NO)C(F)C(F)C34C6(C)n3nc([nH]3)C215",
                    0.9310658887279549
                ],
                [
                    "CC12C3NC4C5(c6nn1[nH]6)C16C7P1C5(F)C(F)(F)C34C2(F)C(C)(C)C7(F)S6=NO",
                    0.9310658887279549
                ],
                [
                    "CC12C3NC45C6C(F)(F)C7(F)P8C(C)(C(C)(C(F)C614)S3=NO)C8(F)C57c1nn2[nH]1",
                    0.9310658887279549
                ],
                [
                    "CC12C3NC45C6(C)C(F)C7P8C(F)(C74c4nn1[nH]4)C8(F)C(C)(S3=NO)C(F)(F)C265",
                    0.9310658887279549
                ],
                [
                    "CC12C3NC45C6(C)C(F)C7(C)P8C(F)(C(S3=NO)C(F)(F)C164)C8(F)C75c1nn2[nH]1",
                    0.9310658887279549
                ],
                [
                    "CC12C3NC4(C)C35C1C(F)C1(F)S(=NO)C36P(C13C)C(F)(C5(F)F)C46c1nn2[nH]1",
                    0.9310658887279549
                ],
                [
                    "CC12C3C4S(=NO)C5(F)NC67C8(C)C(F)C(F)(P31)C26c1nn([nH]1)C5(C)C87C4(F)F",
                    0.9310658887279549
                ],
                [
                    "CC12C3C4P3C3(F)C(F)C5(C)C67NC(F)(S1=NO)C(C)(n1nc([nH]1)C436)C57C2(F)F",
                    0.9310658887279549
                ],
                [
                    "CC12C3C(F)C4(F)S(=NO)C56P(C45C)C4(F)C6(c5nn1[nH]5)C1NC2(F)C4(C)C31F",
                    0.9310658887279549
                ],
                [
                    "CC12C(F)NC3C4(c5nn1[nH]5)C1(F)C(F)C56C(C)(S(=NO)C47P1C7(C)F)C5(F)C326",
                    0.9310658887279549
                ],
                [
                    "CC12C(F)NC34C5C(F)C6(F)P7C8(C)C(F)(S(=NO)C78C63c3nn1[nH]3)C(C)(F)C524",
                    0.9310658887279549
                ],
                [
                    "CC12C(F)NC34C5C(F)C6(C)P7C8(F)C(C)(S(=NO)C78C63c3nn1[nH]3)C(F)(F)C524",
                    0.9310658887279549
                ],
                [
                    "CC12C(F)NC34C5C(F)(F)C6(C)P7C8C(F)(S(=NO)C87C36c3nn1[nH]3)C(C)(F)C524",
                    0.9310658887279549
                ],
                [
                    "CC12C(F)NC34C5C(F)(F)C6(C)P7C8C(C)(S(=NO)C87C36c3nn1[nH]3)C(F)(F)C524",
                    0.9310658887279549
                ],
                [
                    "CC12C(F)NC34C5C(F)(F)C6(C)P7C8(C)C(S(=NO)C78C36c3nn1[nH]3)C(F)(F)C524",
                    0.9310658887279549
                ],
                [
                    "CC12C(F)NC34C56C(S(=NO)C78P(C7(C)C)C(F)(C5F)C83c3nn1[nH]3)C(F)(F)C264",
                    0.9310658887279549
                ],
                [
                    "CC12C(F)NC34C5(c6nn1[nH]6)C1P6C7(F)C(C)(C(F)C23C4(C)C1(F)F)S(=NO)C657",
                    0.9310658887279549
                ],
                [
                    "CC12C(F)NC34C5(c6nn1[nH]6)C1(F)P6C(C)(C)C(F)(C65F)C35C(C(F)C245)S1=NO",
                    0.9310658887279549
                ],
                [
                    "CC12C(F)NC34C5(C)C(F)(F)C6(F)P7C8(C)C(C(F)C153)S(=NO)C78C64c1nn2[nH]1",
                    0.9310658887279549
                ],
                [
                    "CC12C(F)NC34C5(C)C(C)(F)C6(F)P7C8C(S(=NO)C87C63c3nn1[nH]3)C(F)(F)C254",
                    0.9310658887279549
                ],
                [
                    "CC12C(F)NC34C5(C)C(C)(F)C6(F)P7C8(F)C(C(F)C153)S(=NO)C78C64c1nn2[nH]1",
                    0.9310658887279549
                ],
                [
                    "CC12C(F)NC3(C)C4(c5nn1[nH]5)C15C6P1C41C(F)(F)C31C2C(C)(F)C6(F)S5=NO",
                    0.9310658887279549
                ],
                [
                    "CC12C(F)NC3(C)C4(c5nn1[nH]5)C1(F)C(F)C56C(C)(S(=NO)C47C(F)P17)C5(F)C236",
                    0.9310658887279549
                ],
                [
                    "CC12C(F)C3C45NC6(C)S(=NO)C7C(F)(F)C34C6(C)n3nc([nH]3)C15C1(F)P2C71F",
                    0.9310658887279549
                ],
                [
                    "CC12C(F)C3C45NC6(C)S(=NO)C7(F)C8P1C8(F)C24c1nn([nH]1)C6(C)C35C7(F)F",
                    0.9310658887279549
                ],
                [
                    "CC12C(F)C3C45NC(F)(F)C6(C)n7nc([nH]7)C14C14C(P21)C(C)(S4=NO)C(F)(F)C356",
                    0.9310658887279549
                ],
                [
                    "CC12C(F)C34C5(C)n6nc([nH]6)C67C(P8C6C81F)C(F)(F)C3(C)C74NC5(F)S2=NO",
                    0.9310658887279549
                ],
                [
                    "CC12C(F)C34C5(C)C(F)C6(F)P7C(C71F)C61c6nn([nH]6)C3(C)C(F)(NC514)S2=NO",
                    0.9310658887279549
                ],
                [
                    "CC12C(F)C3(F)P4C5C6(C)S(=NO)C54C34c3nn([nH]3)C3(C)C(F)(F)NC1C23C64F",
                    0.9310658887279549
                ],
                [
                    "CC12C(F)C3(C)C45NC(F)(F)C6(C)n7nc([nH]7)C14C14C(C(S1=NO)C(F)(F)C365)P24",
                    0.9310658887279549
                ],
                [
                    "CC1(F)NC2C34c5nn([nH]5)C1(C)C1C5(F)C21C(F)(F)C3P1C2(C)C5(F)S(=NO)C142",
                    0.9310658887279549
                ],
                [
                    "CC1(F)NC23C4C5(F)C6S(=NO)C78P(C5C27c2nn([nH]2)C1(C)C43C6(F)F)C8(C)F",
                    0.9310658887279549
                ],
                [
                    "CC1(F)NC23C4C(F)C5(F)P6C7(F)C8S(=NO)C67C52c2nn([nH]2)C1(C)C43C8(C)F",
                    0.9310658887279549
                ],
                [
                    "CC1(F)NC23C4C(F)C5(F)P6C7(F)C8(C)C(F)C42C1(C)n1nc([nH]1)C53C67S8=NO",
                    0.9310658887279549
                ],
                [
                    "CC1(F)NC23C4C(F)C5(F)P6C7(C)C8(F)C(F)C42C1(C)n1nc([nH]1)C53C67S8=NO",
                    0.9310658887279549
                ],
                [
                    "CC1(F)NC23C4C(F)(F)C5P6C7(C)C8(F)C(F)C42C1(C)n1nc([nH]1)C53C67S8=NO",
                    0.9310658887279549
                ],
                [
                    "CC1(F)C2S(=NO)C34P(C5C6(C)C7(F)C8NC(F)(F)C(C)(n9nc([nH]9)C563)C817)C24F",
                    0.9310658887279549
                ],
                [
                    "CC1(F)C2S(=NO)C34P(C23F)C23C(F)(F)C25C1C1(C)C(F)NC5(C)C43c2nn1[nH]2",
                    0.9310658887279549
                ],
                [
                    "CC1(F)C2S(=NO)C34P(C23C)C2(C)C(F)(F)C3C56NC(F)C(F)(n7nc([nH]7)C524)C316",
                    0.9310658887279549
                ],
                [
                    "CC1(F)C2S(=NO)C3(F)NC45C67c8nn([nH]8)C3(C)C14C5(C)C(F)(F)C6P1C7C21F",
                    0.9310658887279549
                ],
                [
                    "CC1(F)C2P3C4C5(F)S(=NO)C43C23c2nn([nH]2)C2(F)C(C)(F)NC34C1C42C5(C)F",
                    0.9310658887279549
                ],
                [
                    "CC1(F)C2P3C4C5(F)S(=NO)C43C23c2nn([nH]2)C2(C)C(F)(F)NC4C1(C)C42C53F",
                    0.9310658887279549
                ],
                [
                    "CC1(F)C2P3C4C3(F)C3S(=NO)C5(F)NC67C42c2nn([nH]2)C5(C)C6(C3(F)F)C17C",
                    0.9310658887279549
                ],
                [
                    "CC1(F)C2P3C4(F)C5S(=NO)C6(F)NC78C1C7(C5(F)F)C6(C)n1nc([nH]1)C28C34C",
                    0.9310658887279549
                ],
                [
                    "CC1(F)C2C3P4C3(S2=NO)C23c5nn([nH]5)C5(C)C1C1(C(F)(F)C421)C3(C)NC5(F)F",
                    0.9310658887279549
                ],
                [
                    "CC1(F)C2C3P4C3(F)C35c6nn([nH]6)C6(C)C(C)(NC37C(C(F)(F)C45F)C176)S2=NO",
                    0.9310658887279549
                ],
                [
                    "CC1(F)C2C3NC(F)C4(C)n5nc([nH]5)C56C1(F)P1C7(F)C(C)(S(=NO)C175)C6(F)C324",
                    0.9310658887279549
                ],
                [
                    "CC1(F)C2C34NC5S(=NO)C6C(F)(F)C23C5(C)n2nc([nH]2)C42C1(F)P1C6(C)C12F",
                    0.9310658887279549
                ],
                [
                    "CC1(F)C2C34NC5(F)S(=NO)C6C7(F)C8P7C1(C)C83c1nn([nH]1)C5(C)C24C6(F)F",
                    0.9310658887279549
                ],
                [
                    "CC1(F)C2C34NC5(F)S(=NO)C6(F)C7C8P7C1(C)C83c1nn([nH]1)C5(C)C24C6(F)F",
                    0.9310658887279549
                ],
                [
                    "CC1(F)C2C34NC5(F)S(=NO)C6(F)C(F)C23C5(C)n2nc([nH]2)C42C3P(C36C)C12F",
                    0.9310658887279549
                ],
                [
                    "CC1(F)C2C34NC(F)C5(C)n6nc([nH]6)C36C1(F)P1C3(C)C(F)(C(F)C254)S(=NO)C136",
                    0.9310658887279549
                ],
                [
                    "CC1(F)C2C34NC(F)(F)C5(C)n6nc([nH]6)C36C1(F)P1C3(C)C(C(F)C245)S(=NO)C136",
                    0.9310658887279549
                ],
                [
                    "CC1(F)C2C34C5NC(F)(F)C2(C)n2nc([nH]2)C52C3(C4F)P3C4(F)C1(C)S(=NO)C324",
                    0.9310658887279549
                ],
                [
                    "CC1(F)C2C34C5NC(F)(F)C2(C)n2nc([nH]2)C52C3(C4F)P3C4(C)C1(F)S(=NO)C324",
                    0.9310658887279549
                ],
                [
                    "CC1(F)C2C3(C)n4nc([nH]4)C45C(F)(C(F)C26C4(C)NC36F)P2C3C1(F)S(=NO)C325",
                    0.9310658887279549
                ],
                [
                    "CC1(F)C2(F)P3C4C5C(F)C67C8(C)n9nc([nH]9)C2(C43F)C6(NC8(F)S5=NO)C17C",
                    0.9310658887279549
                ],
                [
                    "CC1(F)C2(C)C3NC(F)(F)C4(C)n5nc([nH]5)C56C78C(C(S7=NO)C5(F)C324)P8C16F",
                    0.9310658887279549
                ],
                [
                    "CC1(F)C(F)C2(C)P3C4(F)C5(F)C6C78NC(F)C(C)(n9nc([nH]9)C74C32S5=NO)C618",
                    0.9310658887279549
                ],
                [
                    "CC1(C)P2C3S(=NO)C4C(F)C56C7(C)n8nc([nH]8)C38C2(F)C1(F)C45C86NC7(F)F",
                    0.9310658887279549
                ],
                [
                    "CC1(C)P2C3C1(F)C14C5C(F)C16C1(C)n7nc([nH]7)C3(C2(F)S5=NO)C46NC1(F)F",
                    0.9310658887279549
                ],
                [
                    "CC1(C)C2S(=NO)C34P(C23F)C2(F)C(F)(F)C35C6NC3C24c2nn([nH]2)C6(C)C15F",
                    0.9310658887279549
                ],
                [
                    "CC1(C)C2P3C4S(=NO)C5(C)C3C5(F)C35C6(F)n7nc([nH]7)C42C3(NC6(F)F)C15F",
                    0.9310658887279549
                ],
                [
                    "CC1(C)C2P3C4C5(F)C(F)C67C8(C)n9nc([nH]9)C2(C43S5=NO)C6(NC8(F)F)C17F",
                    0.9310658887279549
                ],
                [
                    "CC1(C)C2C3P4C3(S2=NO)C23c5nn([nH]5)C5(C)C6NC2(F)C6(C(F)(F)C43F)C15F",
                    0.9310658887279549
                ],
                [
                    "CC1(C)C23NC45C67c8nn([nH]8)C2(C)C4(C(F)(F)C(C2C6P2C7(F)F)S3=NO)C15F",
                    0.9310658887279549
                ],
                [
                    "CC1(C)C(F)C23NC(F)(F)C4(F)C2C2(F)C5P6C7(S(=NO)C52C)C3(c2nn4[nH]2)C617",
                    0.9310658887279549
                ]
            ],
            "execution_time": 81491.2426173687,
            "number_scoring_function_calls": 1126725,
            "metadata": {
                "top_1": 0.9310658887279549,
                "top_10": 0.9310658887279549,
                "top_100": 0.9310658887279563,
                "internal_similarity_max": 0.7966101694915254,
                "internal_similarity_mean": 0.3446746605762743,
                "internal_similarity_histogram_density": [
                    [
                        0.1,
                        0.0,
                        2.1639999999999993,
                        6.056000000000002,
                        1.4040000000000004,
                        0.24199999999999977,
                        0.016000000000000004,
                        0.018000000000000002,
                        0.0,
                        0.0
                    ]
                ],
                "internal_similarity_histogram_bins": [
                    [
                        0.0,
                        0.1,
                        0.2,
                        0.30000000000000004,
                        0.4,
                        0.5,
                        0.6000000000000001,
                        0.7000000000000001,
                        0.8,
                        0.9,
                        1.0
                    ]
                ]
            }
        }
    ]
}
