# Supplementary material for: EvoMol: a flexible and interpretable evolutionary algorithm for unbiased de novo molecular generation
Source: J Cheminform. 2020 Sep 16;12:55. doi: 10.1186/s13321-020-00458-z (PMC7494000; doi:10.1186/s13321-020-00458-z)
Supplement: Supplementary file 2 — Additional file 2. Archive of the GuacaMol benchmarks experiments. [file 13321_2020_458_MOESM2_ESM.xz › GuacaMol_JSON/All actions GuacaMol Quality Filters/Sitagliptin MPO/output_v2_7.json]

{
    "guacamol_version": "0.5.0",
    "benchmark_suite_version": "sitagliptin",
    "timestamp": "20200715-0837",
    "results": [
        {
            "benchmark_name": "Sitagliptin MPO",
            "score": 0.9012252205164105,
            "optimized_molecules": [
                [
                    "CN=c1[nH]c2c(c(=O)[nH]1)C1N3C4C(F)(SC)C45C(C(F)(Cl)C1(F)F)C5(N2)C3(C)F",
                    0.9012252205164109
                ],
                [
                    "CN=c1[nH]c2c(c(=O)[nH]1)C1N3C4C(F)(F)C45C(C(F)(Cl)C1(C)F)C5(N2)C3(F)SC",
                    0.9012252205164109
                ],
                [
                    "CN=c1[nH]c2c(c(=O)[nH]1)C1N3C4C(F)(F)C4(C)C4(F)C(C1(Cl)SC)C4(N2)C3(F)F",
                    0.9012252205164109
                ],
                [
                    "CN=c1[nH]c2c(c(=O)[nH]1)C1N3C4C(F)(Cl)C45C(N2)(C(F)C1(F)F)C5(C)C3(F)SC",
                    0.9012252205164109
                ],
                [
                    "CN=c1[nH]c2c(c(=O)[nH]1)C1N3C4C(C4(F)F)C4(F)C(C)(C1(Cl)SC)C4(N2)C3(F)F",
                    0.9012252205164109
                ],
                [
                    "CN=c1[nH]c2c(c(=O)[nH]1)C1N3C(SC)C4(N2)C(C)(C(F)(Cl)C1(F)F)C41C3C1(F)F",
                    0.9012252205164109
                ],
                [
                    "CN=c1[nH]c2c(c(=O)[nH]1)C1N3C(SC)C(Cl)(N2)C3C2(C)C(F)(F)C13C(F)(F)C23F",
                    0.9012252205164109
                ],
                [
                    "CN=c1[nH]c2c(c(=O)[nH]1)C1N3C(SC)C(Cl)(N2)C32C(F)(F)C2(F)C2C(F)(F)C12C",
                    0.9012252205164109
                ],
                [
                    "CN=c1[nH]c2c(c(=O)[nH]1)C1N3C(F)C4(N2)C(C4(C)C1(F)SC)C1(F)C(F)(F)C31Cl",
                    0.9012252205164109
                ],
                [
                    "CN=c1[nH]c2c(c(=O)[nH]1)C1N3C(F)C4(N2)C(C)(C(Cl)(SC)C1(F)F)C41C3C1(F)F",
                    0.9012252205164109
                ],
                [
                    "CN=c1[nH]c2c(c(=O)[nH]1)C1N3C(F)C4(N2)C(C(F)(SC)C1(F)F)C41C(C)(F)C31Cl",
                    0.9012252205164109
                ],
                [
                    "CN=c1[nH]c2c(c(=O)[nH]1)C1N3C(F)C4(N2)C(C(F)(F)C1(F)SC)C1(C)C(F)(Cl)C341",
                    0.9012252205164109
                ],
                [
                    "CN=c1[nH]c2c(c(=O)[nH]1)C1N3C(F)C4(C(F)(N2)C32C(C)C24Cl)C(F)(SC)C1(F)F",
                    0.9012252205164109
                ],
                [
                    "CN=c1[nH]c2c(c(=O)[nH]1)C1N3C(F)C(N2)C32C(F)(F)C(Cl)(SC)C23C(F)(F)C13C",
                    0.9012252205164109
                ],
                [
                    "CN=c1[nH]c2c(c(=O)[nH]1)C1N3C(F)C(F)(N2)C32C(F)C(F)(Cl)C23C(F)(SC)C13C",
                    0.9012252205164109
                ],
                [
                    "CN=c1[nH]c2c(c(=O)[nH]1)C1N3C(F)C(F)(N2)C32C(F)(F)C(F)(Cl)C23C(SC)C13C",
                    0.9012252205164109
                ],
                [
                    "CN=c1[nH]c2c(c(=O)[nH]1)C1N3C(F)C(Cl)(N2)C32C(F)(SC)C2(F)C2C(F)(F)C12C",
                    0.9012252205164109
                ],
                [
                    "CN=c1[nH]c2c(c(=O)[nH]1)C1N3C(F)C(Cl)(N2)C32C(C2(F)SC)C2(C)C(F)(F)C12F",
                    0.9012252205164109
                ],
                [
                    "CN=c1[nH]c2c(c(=O)[nH]1)C1N3C(F)C(Cl)(N2)C3(F)C2(C)C(F)C13C(F)(SC)C23F",
                    0.9012252205164109
                ],
                [
                    "CN=c1[nH]c2c(c(=O)[nH]1)C1N3C(F)C(Cl)(N2)C3(F)C2(C)C(F)(SC)C13C(F)C32F",
                    0.9012252205164109
                ],
                [
                    "CN=c1[nH]c2c(c(=O)[nH]1)C1N3C(F)(SC)C4(N2)C(C(F)C1(F)F)C41C(C)(F)C31Cl",
                    0.9012252205164109
                ],
                [
                    "CN=c1[nH]c2c(c(=O)[nH]1)C1N3C(F)(SC)C4(C)C(N2)(C(F)C1(F)F)C41C(F)C31Cl",
                    0.9012252205164109
                ],
                [
                    "CN=c1[nH]c2c(c(=O)[nH]1)C1N3C(F)(SC)C(N2)C2(C4C(F)(Cl)C432)C(C)(F)C1(F)F",
                    0.9012252205164109
                ],
                [
                    "CN=c1[nH]c2c(c(=O)[nH]1)C1N3C(F)(SC)C(F)(N2)C32C(C3C(F)(Cl)C13F)C2(C)F",
                    0.9012252205164109
                ],
                [
                    "CN=c1[nH]c2c(c(=O)[nH]1)C1N3C(F)(SC)C(F)(N2)C2(C4C(F)C432)C(C)(F)C1(F)Cl",
                    0.9012252205164109
                ],
                [
                    "CN=c1[nH]c2c(c(=O)[nH]1)C1N3C(F)(SC)C(Cl)(N2)C32C(F)C2C2(F)C(F)(F)C12C",
                    0.9012252205164109
                ],
                [
                    "CN=c1[nH]c2c(c(=O)[nH]1)C1N3C(F)(SC)C(Cl)(N2)C32C(F)C2(F)C2C(F)(F)C12C",
                    0.9012252205164109
                ],
                [
                    "CN=c1[nH]c2c(c(=O)[nH]1)C1N3C(F)(SC)C(Cl)(N2)C3(F)C2C(C)(F)C13C(F)C23F",
                    0.9012252205164109
                ],
                [
                    "CN=c1[nH]c2c(c(=O)[nH]1)C1N3C(F)(SC)C(Cl)(N2)C3(F)C2(C)C(F)C13C(F)C32F",
                    0.9012252205164109
                ],
                [
                    "CN=c1[nH]c2c(c(=O)[nH]1)C1N3C(F)(F)C4C(N2)(C2C(Cl)(SC)C423)C(C)(F)C1(F)F",
                    0.9012252205164109
                ],
                [
                    "CN=c1[nH]c2c(c(=O)[nH]1)C1N3C(F)(F)C4C(N2)(C(F)C1(F)F)C1(C)C(Cl)(SC)C431",
                    0.9012252205164109
                ],
                [
                    "CN=c1[nH]c2c(c(=O)[nH]1)C1N3C(F)(F)C4(N2)C(C4C2(F)C(C)(F)C32Cl)C1(F)SC",
                    0.9012252205164109
                ],
                [
                    "CN=c1[nH]c2c(c(=O)[nH]1)C1N3C(F)(F)C4(N2)C(C2C(F)(SC)C234)C(F)(Cl)C1(C)F",
                    0.9012252205164109
                ],
                [
                    "CN=c1[nH]c2c(c(=O)[nH]1)C1N3C(F)(F)C4(N2)C(C2C(F)(F)C234)C(F)(Cl)C1(C)SC",
                    0.9012252205164109
                ],
                [
                    "CN=c1[nH]c2c(c(=O)[nH]1)C1N3C(F)(F)C4(N2)C(C2C(C)(SC)C234)C(F)(Cl)C1(F)F",
                    0.9012252205164109
                ],
                [
                    "CN=c1[nH]c2c(c(=O)[nH]1)C1N3C(F)(F)C4(N2)C(C2C(C)(F)C23Cl)C4(F)C1(F)SC",
                    0.9012252205164109
                ],
                [
                    "CN=c1[nH]c2c(c(=O)[nH]1)C1N3C(F)(F)C4(N2)C(C2(C)C(F)C32Cl)C4(F)C1(F)SC",
                    0.9012252205164109
                ],
                [
                    "CN=c1[nH]c2c(c(=O)[nH]1)C1N3C(F)(F)C4(N2)C(C1(F)SC)C4(F)C1(C)C(F)C31Cl",
                    0.9012252205164109
                ],
                [
                    "CN=c1[nH]c2c(c(=O)[nH]1)C1N3C(F)(F)C4(N2)C(C(C)C1(Cl)SC)C1(F)C(F)(F)C314",
                    0.9012252205164109
                ],
                [
                    "CN=c1[nH]c2c(c(=O)[nH]1)C1N3C(F)(F)C4(C(N2)C32C4C2(C)Cl)C(F)(SC)C1(F)F",
                    0.9012252205164109
                ],
                [
                    "CN=c1[nH]c2c(c(=O)[nH]1)C1N3C(F)(F)C(N2)C32C(F)(SC)C(F)(Cl)C23C(F)C13C",
                    0.9012252205164109
                ],
                [
                    "CN=c1[nH]c2c(c(=O)[nH]1)C1N3C(F)(F)C(N2)C32C(C2(F)F)C2(F)C(Cl)(SC)C12C",
                    0.9012252205164109
                ],
                [
                    "CN=c1[nH]c2c(c(=O)[nH]1)C1N3C(F)(F)C(F)(N2)C32C(SC)C2C2(F)C(F)(Cl)C12C",
                    0.9012252205164109
                ],
                [
                    "CN=c1[nH]c2c(c(=O)[nH]1)C1N3C(F)(F)C(F)(N2)C32C(SC)C(F)C23C(F)(Cl)C13C",
                    0.9012252205164109
                ],
                [
                    "CN=c1[nH]c2c(c(=O)[nH]1)C1N3C(F)(F)C(F)(N2)C32C(C2(F)Cl)C2(F)C(SC)C12C",
                    0.9012252205164109
                ],
                [
                    "CN=c1[nH]c2c(c(=O)[nH]1)C1N3C(F)(F)C(F)(N2)C32C(C)C2C2(F)C(F)(Cl)C12SC",
                    0.9012252205164109
                ],
                [
                    "CN=c1[nH]c2c(c(=O)[nH]1)C1N3C(F)(F)C(Cl)(N2)C32C(C)C2(SC)C2C(F)(F)C12F",
                    0.9012252205164109
                ],
                [
                    "CN=c1[nH]c2c(c(=O)[nH]1)C1N3C(F)(F)C(Cl)(N2)C3(F)C2C(C)(F)C13C(SC)C23F",
                    0.9012252205164109
                ],
                [
                    "CN=c1[nH]c2c(c(=O)[nH]1)C1N3C(F)(Cl)C4(N2)C32C(F)C2C4(C)C(F)(SC)C1(F)F",
                    0.9012252205164109
                ],
                [
                    "CN=c1[nH]c2c(c(=O)[nH]1)C1N3C(F)(Cl)C4(N2)C3(F)C2C(F)C24C(F)(SC)C1(C)F",
                    0.9012252205164109
                ],
                [
                    "CN=c1[nH]c2c(c(=O)[nH]1)C1N3C(F)(Cl)C4(N2)C(C2C(F)(SC)C234)C(C)(F)C1(F)F",
                    0.9012252205164109
                ],
                [
                    "CN=c1[nH]c2c(c(=O)[nH]1)C1N3C(F)(Cl)C4(N2)C(C)(C(SC)C1(F)F)C1C(F)(F)C134",
                    0.9012252205164109
                ],
                [
                    "CN=c1[nH]c2c(c(=O)[nH]1)C1N3C(F)(Cl)C4(N2)C(C(F)C1(F)F)C41C(F)(SC)C31C",
                    0.9012252205164109
                ],
                [
                    "CN=c1[nH]c2c(c(=O)[nH]1)C1N3C(F)(Cl)C4(N2)C(C(F)(SC)C1(F)F)C1(F)C(C)C314",
                    0.9012252205164109
                ],
                [
                    "CN=c1[nH]c2c(c(=O)[nH]1)C1N3C(F)(Cl)C4(C)C35C(F)C5C4(N2)C(F)(SC)C1(F)F",
                    0.9012252205164109
                ],
                [
                    "CN=c1[nH]c2c(c(=O)[nH]1)C1N3C(F)(Cl)C4(C(F)C1(F)F)C(SC)(N2)C31C(F)C14C",
                    0.9012252205164109
                ],
                [
                    "CN=c1[nH]c2c(c(=O)[nH]1)C1N3C(F)(Cl)C4(C(F)C1(C)F)C1C(F)(F)C13C4(SC)N2",
                    0.9012252205164109
                ],
                [
                    "CN=c1[nH]c2c(c(=O)[nH]1)C1N3C(F)(Cl)C(N2)C32C(F)C(F)(F)C23C(F)(SC)C13C",
                    0.9012252205164109
                ],
                [
                    "CN=c1[nH]c2c(c(=O)[nH]1)C1N3C(F)(Cl)C(N2)C32C(F)(SC)C2(F)C2C(F)(F)C12C",
                    0.9012252205164109
                ],
                [
                    "CN=c1[nH]c2c(c(=O)[nH]1)C1N3C(F)(Cl)C(N2)C32C(F)(F)C(F)(SC)C23C(F)C13C",
                    0.9012252205164109
                ],
                [
                    "CN=c1[nH]c2c(c(=O)[nH]1)C1N3C(F)(Cl)C(F)(N2)C32C(SC)C2(C)C2C(F)(F)C12F",
                    0.9012252205164109
                ],
                [
                    "CN=c1[nH]c2c(c(=O)[nH]1)C1N3C(F)(Cl)C(F)(N2)C32C(F)C2C2(C)C(F)(SC)C12F",
                    0.9012252205164109
                ],
                [
                    "CN=c1[nH]c2c(c(=O)[nH]1)C1N3C(F)(Cl)C(F)(N2)C32C(C2(F)SC)C2(C)C(F)C12F",
                    0.9012252205164109
                ],
                [
                    "CN=c1[nH]c2c(c(=O)[nH]1)C1N3C(Cl)(SC)C4C(N2)(C2C(F)(F)C423)C(C)(F)C1(F)F",
                    0.9012252205164109
                ],
                [
                    "CN=c1[nH]c2c(c(=O)[nH]1)C1N3C(Cl)(SC)C4C(N2)(C(C)C1(F)F)C1(F)C(F)(F)C431",
                    0.9012252205164109
                ],
                [
                    "CN=c1[nH]c2c(c(=O)[nH]1)C1N3C(Cl)(SC)C4(N2)C(C2C(F)(F)C234)C(F)(F)C1(C)F",
                    0.9012252205164109
                ],
                [
                    "CN=c1[nH]c2c(c(=O)[nH]1)C1N3C(Cl)(SC)C4(C5C(F)(F)C534)C(C)(N2)C(F)C1(F)F",
                    0.9012252205164109
                ],
                [
                    "CN=c1[nH]c2c(c(=O)[nH]1)C1N3C(Cl)(SC)C4(C(F)(N2)C(C)C1(F)F)C1(F)C(F)C314",
                    0.9012252205164109
                ],
                [
                    "CN=c1[nH]c2c(c(=O)[nH]1)C1N3C(Cl)(SC)C(F)(N2)C32C(F)(F)C2(F)C2C(F)C12C",
                    0.9012252205164109
                ],
                [
                    "CN=c1[nH]c2c(c(=O)[nH]1)C1N3C(C)C4(N2)C(C(F)(Cl)C1(F)F)C41C(F)(SC)C31F",
                    0.9012252205164109
                ],
                [
                    "CN=c1[nH]c2c(c(=O)[nH]1)C1N3C(C)(F)C4C(N2)(C2C(F)(Cl)C423)C(F)(SC)C1(F)F",
                    0.9012252205164109
                ],
                [
                    "CN=c1[nH]c2c(c(=O)[nH]1)C1N3C(C)(F)C4(N2)C(C4C2(F)C(F)(F)C32Cl)C1(F)SC",
                    0.9012252205164109
                ],
                [
                    "CN=c1[nH]c2c(c(=O)[nH]1)C1N3C(C)(F)C4(N2)C(C2C(F)(Cl)C234)C(F)(SC)C1(F)F",
                    0.9012252205164109
                ],
                [
                    "CN=c1[nH]c2c(c(=O)[nH]1)C1N3C(C)(F)C4(N2)C(C2C(F)(Cl)C234)C(F)(F)C1(F)SC",
                    0.9012252205164109
                ],
                [
                    "CN=c1[nH]c2c(c(=O)[nH]1)C1N3C(C)(F)C4(N2)C(C(F)(Cl)C1(F)F)C41C(SC)C31F",
                    0.9012252205164109
                ],
                [
                    "CN=c1[nH]c2c(c(=O)[nH]1)C1C3C(SC)C3(F)C3(C)C(F)(F)C34N1C(F)(F)C4(Cl)N2",
                    0.9012252205164109
                ],
                [
                    "CN=c1[nH]c2c(c(=O)[nH]1)C1C3C(F)(SC)C3(F)C3(C)C(F)C34N1C(F)(F)C4(Cl)N2",
                    0.9012252205164109
                ],
                [
                    "CN=c1[nH]c2c(c(=O)[nH]1)C1C3C(F)(SC)C3(F)C3(C)C(F)C34N1C(F)(Cl)C4(F)N2",
                    0.9012252205164109
                ],
                [
                    "CN=c1[nH]c2c(c(=O)[nH]1)C1C3C(F)(SC)C3(C)C3(F)C(F)C34N1C(F)(Cl)C4(F)N2",
                    0.9012252205164109
                ],
                [
                    "CN=c1[nH]c2c(c(=O)[nH]1)C1C3C(F)(F)C34C(SC)C(F)(F)C43N1C(C)(F)C3(Cl)N2",
                    0.9012252205164109
                ],
                [
                    "CN=c1[nH]c2c(c(=O)[nH]1)C1C3C(F)(F)C3(F)C3(C)C(F)(SC)C34N1C(F)C4(Cl)N2",
                    0.9012252205164109
                ],
                [
                    "CN=c1[nH]c2c(c(=O)[nH]1)C1C3C(F)(Cl)C3(SC)C3C(C)(F)C34N1C(F)(F)C4(F)N2",
                    0.9012252205164109
                ],
                [
                    "CN=c1[nH]c2c(c(=O)[nH]1)C1C3C(F)(Cl)C3(F)C3(C)C(F)C34N1C(F)(SC)C4(F)N2",
                    0.9012252205164109
                ],
                [
                    "CN=c1[nH]c2c(c(=O)[nH]1)C1C3C(F)(Cl)C3(F)C3(C)C(F)(SC)C34N1C(F)C4(F)N2",
                    0.9012252205164109
                ],
                [
                    "CN=c1[nH]c2c(c(=O)[nH]1)C1C3C(F)(Cl)C3(C)C3(F)C(F)C34N1C(F)(SC)C4(F)N2",
                    0.9012252205164109
                ],
                [
                    "CN=c1[nH]c2c(c(=O)[nH]1)C1C3C(C3(F)SC)C3(F)C(F)(Cl)C34N1C(C)(F)C4(F)N2",
                    0.9012252205164109
                ],
                [
                    "CN=c1[nH]c2c(c(=O)[nH]1)C1C3C(C3(F)F)C3(F)C(F)(SC)C34N1C(C)(F)C4(Cl)N2",
                    0.9012252205164109
                ],
                [
                    "CN=c1[nH]c2c(c(=O)[nH]1)C1C3C(C3(F)F)C3(F)C(F)(F)C34N1C(C)(SC)C4(Cl)N2",
                    0.9012252205164109
                ],
                [
                    "CN=c1[nH]c2c(c(=O)[nH]1)C1C3C(C3(F)F)C3(F)C(C)(F)C34N1C(F)(SC)C4(Cl)N2",
                    0.9012252205164109
                ],
                [
                    "CN=c1[nH]c2c(c(=O)[nH]1)C1C3C(C3(C)SC)C3(F)C(F)(F)C34N1C(F)(F)C4(Cl)N2",
                    0.9012252205164109
                ],
                [
                    "CN=c1[nH]c2c(c(=O)[nH]1)C1C3C(C3(C)F)C3(F)C(F)(SC)C34N1C(F)(F)C4(Cl)N2",
                    0.9012252205164109
                ],
                [
                    "CN=c1[nH]c2c(c(=O)[nH]1)C1C3C(C)(F)C3(F)C3C(F)(SC)C34N1C(F)(F)C4(Cl)N2",
                    0.9012252205164109
                ],
                [
                    "CN=c1[nH]c2c(c(=O)[nH]1)C1C(F)C3(F)C4C5(C)C(F)(F)C5(Cl)N1C(F)(SC)C43N2",
                    0.9012252205164109
                ],
                [
                    "CN=c1[nH]c2c(c(=O)[nH]1)C1C(F)C(F)C34C(F)(Cl)N1C1(C(F)(F)C31C)C4(SC)N2",
                    0.9012252205164109
                ],
                [
                    "CN=c1[nH]c2c(c(=O)[nH]1)C1C(F)C(F)(SC)C3C4(C)C(F)(Cl)C45N1C(F)(F)C35N2",
                    0.9012252205164109
                ],
                [
                    "CN=c1[nH]c2c(c(=O)[nH]1)C1C(F)C(F)(F)C3C4(C)C(F)(F)C45N1C(Cl)(SC)C35N2",
                    0.9012252205164109
                ],
                [
                    "CN=c1[nH]c2c(c(=O)[nH]1)C1C(F)C(F)(Cl)C34C(F)N1C1(C(F)(F)C31C)C4(SC)N2",
                    0.9012252205164109
                ],
                [
                    "CN=c1[nH]c2c(c(=O)[nH]1)C1C(F)C(C)(F)C34C5C(F)(Cl)C53N1C(F)(SC)C4(F)N2",
                    0.9012252205164109
                ],
                [
                    "CN=c1[nH]c2c(c(=O)[nH]1)C1C(C)C3(F)C(SC)C34C(F)(Cl)C43N1C(F)(F)C3(F)N2",
                    0.9012252205164109
                ],
                [
                    "CN=c1[nH]c2c(c(=O)[nH]1)C1C(C)C3(F)C(Cl)(SC)C34C(F)C43N1C(F)(F)C3(F)N2",
                    0.9012252205164109
                ]
            ],
            "execution_time": 81742.37281870842,
            "number_scoring_function_calls": 1140453,
            "metadata": {
                "top_1": 0.9012252205164109,
                "top_10": 0.9012252205164109,
                "top_100": 0.9012252205164099,
                "internal_similarity_max": 0.8596491228070176,
                "internal_similarity_mean": 0.46476833010182755,
                "internal_similarity_histogram_density": [
                    [
                        0.1,
                        0.0,
                        0.0,
                        0.54,
                        6.9460000000000015,
                        2.1839999999999984,
                        0.17000000000000004,
                        0.05400000000000001,
                        0.006000000000000001,
                        0.0
                    ]
                ],
                "internal_similarity_histogram_bins": [
                    [
                        0.0,
                        0.1,
                        0.2,
                        0.30000000000000004,
                        0.4,
                        0.5,
                        0.6000000000000001,
                        0.7000000000000001,
                        0.8,
                        0.9,
                        1.0
                    ]
                ]
            }
        }
    ]
}
