# Supplementary material for: EvoMol: a flexible and interpretable evolutionary algorithm for unbiased de novo molecular generation
Source: J Cheminform. 2020 Sep 16;12:55. doi: 10.1186/s13321-020-00458-z (PMC7494000; doi:10.1186/s13321-020-00458-z)
Supplement: Supplementary file 2 — Additional file 2. Archive of the GuacaMol benchmarks experiments. [file 13321_2020_458_MOESM2_ESM.xz › GuacaMol_JSON/All actions GuacaMol Quality Filters/Sitagliptin MPO/output_v2_8.json]

{
    "guacamol_version": "0.5.0",
    "benchmark_suite_version": "sitagliptin",
    "timestamp": "20200715-0840",
    "results": [
        {
            "benchmark_name": "Sitagliptin MPO",
            "score": 0.8675624216959706,
            "optimized_molecules": [
                [
                    "Cc1c[nH]c2c1C(F)(F)C1PC3C24NC(F)N(C(F)C34F)C1(C=NC=O)PC=O",
                    0.867562421695971
                ],
                [
                    "Cc1c[nH]c2c1C(F)(F)C1PC34C(PC=O)C23NC(F)N(C1F)C4(F)C=NC=O",
                    0.867562421695971
                ],
                [
                    "Cc1c[nH]c2c1C(F)(F)C1PC34C(F)N(C1F)C(F)(C=NC=O)NC23C4PC=O",
                    0.867562421695971
                ],
                [
                    "Cc1c[nH]c2c1C(F)(F)C1PC34C(C=NC=O)N(C1F)C(F)(F)NC23C4PC=O",
                    0.867562421695971
                ],
                [
                    "Cc1c[nH]c2c1C(F)(F)C1NC(PC=O)C1N1C(F)(F)PC23C(F)C13C=NC=O",
                    0.867562421695971
                ],
                [
                    "Cc1c[nH]c2c1C(F)(F)C1NC(PC=O)C1(C=NC=O)N1C(F)PC23C1C3(F)F",
                    0.867562421695971
                ],
                [
                    "Cc1c[nH]c2c1C(F)(F)C1N3C(F)NC24C(PC1(F)C3F)C4(C=NC=O)PC=O",
                    0.867562421695971
                ],
                [
                    "Cc1c[nH]c2c1C(F)(F)C1N3C(F)C24NC3(C=NC=O)C1(F)PC(F)C4PC=O",
                    0.867562421695971
                ],
                [
                    "Cc1c[nH]c2c1C(F)(F)C1N3C(F)C1(F)NC1C(PC=O)C21PC3(F)C=NC=O",
                    0.867562421695971
                ],
                [
                    "Cc1c[nH]c2c1C(F)(F)C1N3C(C=NC=O)NC4(F)C(F)C24PC1(F)C3PC=O",
                    0.867562421695971
                ],
                [
                    "Cc1c[nH]c2c1C(F)(F)C1N3C(C=NC=O)NC24C(PC=O)C(F)(F)PC1(F)C34",
                    0.867562421695971
                ],
                [
                    "Cc1c[nH]c2c1C(F)(F)C1N3C(C=NC=O)NC24C(PC1(F)C3PC=O)C4(F)F",
                    0.867562421695971
                ],
                [
                    "Cc1c[nH]c2c1C(F)(F)C1C3PC4C(NC2(F)N1C3(F)F)C4(C=NC=O)PC=O",
                    0.867562421695971
                ],
                [
                    "Cc1c[nH]c2c1C(F)(F)C1C3PC4C(F)C4(C=NC=O)NC(F)(PC=O)N1C23F",
                    0.867562421695971
                ],
                [
                    "Cc1c[nH]c2c1C(F)(F)C1C3PC4C(F)(PC=O)C24NC(C=NC=O)N1C3(F)F",
                    0.867562421695971
                ],
                [
                    "Cc1c[nH]c2c1C(F)(F)C1C3PC4C(F)(F)C4(C=NC=O)NC(PC=O)N1C23F",
                    0.867562421695971
                ],
                [
                    "Cc1c[nH]c2c1C(F)(F)C1C3PC4C(F)(F)C24NC(F)(C=NC=O)N1C3PC=O",
                    0.867562421695971
                ],
                [
                    "Cc1c[nH]c2c1C(F)(F)C1C3PC4C(C=NC=O)(PC=O)C24NC(F)(F)N1C3F",
                    0.867562421695971
                ],
                [
                    "Cc1c[nH]c2c1C(F)(F)C1C3PC2(C=NC=O)C(F)C2NC(F)(PC=O)N1C23F",
                    0.867562421695971
                ],
                [
                    "Cc1c[nH]c2c1C(F)(F)C1C3PC2(C=NC=O)C(F)C2(PC=O)NC(F)N1C32F",
                    0.867562421695971
                ],
                [
                    "Cc1c[nH]c2c1C(F)(F)C1C3PC2(C=NC=O)C(F)(PC=O)C2NC(F)(F)N1C32",
                    0.867562421695971
                ],
                [
                    "Cc1c[nH]c2c1C(F)(F)C1C3PC2(C=NC=O)C(F)(F)C2NC(F)(PC=O)N1C32",
                    0.867562421695971
                ],
                [
                    "Cc1c[nH]c2c1C(F)(F)C1C3PC2(C=NC=O)C(F)(F)C2(PC=O)NC(F)N1C32",
                    0.867562421695971
                ],
                [
                    "Cc1c[nH]c2c1C(F)(F)C1C3PC(F)C(PC=O)C24NC(F)(F)N1C34C=NC=O",
                    0.867562421695971
                ],
                [
                    "Cc1c[nH]c2c1C(F)(F)C1C3PC(F)(C=NC=O)C(PC=O)C24NC3N1C4(F)F",
                    0.867562421695971
                ],
                [
                    "Cc1c[nH]c2c1C(F)(F)C1C3PC(F)(C=NC=O)C(F)(PC=O)C24NC3N1C4F",
                    0.867562421695971
                ],
                [
                    "Cc1c[nH]c2c1C(F)(F)C1C3PC(F)(C=NC=O)C(F)(F)C24NC(PC=O)N1C34",
                    0.867562421695971
                ],
                [
                    "Cc1c[nH]c2c1C(F)(F)C1C3PC(C=NC=O)C(F)C24NC(F)(PC=O)N1C34F",
                    0.867562421695971
                ],
                [
                    "Cc1c[nH]c2c1C(F)(F)C1C3PC(C=NC=O)C(F)(PC=O)C24NC3(F)N1C4F",
                    0.867562421695971
                ],
                [
                    "Cc1c[nH]c2c1C(F)(F)C1C3PC(C=NC=O)C(F)(F)C24NC(F)(PC=O)N1C34",
                    0.867562421695971
                ],
                [
                    "Cc1c[nH]c2c1C(F)(F)C1C3NC4(PC=O)C(F)C24PC(F)(C=NC=O)N1C3F",
                    0.867562421695971
                ],
                [
                    "Cc1c[nH]c2c1C(F)(F)C1C3NC4(C=NC=O)C(F)(F)C24PC(F)N1C3PC=O",
                    0.867562421695971
                ],
                [
                    "Cc1c[nH]c2c1C(F)(F)C1C(PC23C(PC=O)C3(F)F)C2(C=NC=O)NC(F)N12",
                    0.867562421695971
                ],
                [
                    "Cc1c[nH]c2c1C(F)(F)C13PC4C(PC=O)C24NC(F)(C=NC=O)N(C1F)C3F",
                    0.867562421695971
                ],
                [
                    "Cc1c[nH]c2c1C(F)(F)C13PC4C(F)C4(PC=O)NC(F)N(C1F)C23C=NC=O",
                    0.867562421695971
                ],
                [
                    "Cc1c[nH]c2c1C(F)(F)C13PC4C(F)C4(F)NC(PC=O)N(C1F)C23C=NC=O",
                    0.867562421695971
                ],
                [
                    "Cc1c[nH]c2c1C(F)(F)C13PC4C(F)(F)C24NN(C=NC=O)C(C1F)C3PC=O",
                    0.867562421695971
                ],
                [
                    "Cc1c[nH]c2c1C(F)(F)C13PC4C(F)(F)C24NC(PC=O)N(C1F)C3C=NC=O",
                    0.867562421695971
                ],
                [
                    "Cc1c[nH]c2c1C(F)(F)C13PC4C(F)(C=NC=O)C24NC(PC=O)N(C1F)C3F",
                    0.867562421695971
                ],
                [
                    "Cc1c[nH]c2c1C(F)(F)C13PC4(C=NC=O)C(F)C24NC(PC=O)N(C1F)C3F",
                    0.867562421695971
                ],
                [
                    "Cc1c[nH]c2c1C(F)(F)C13PC(C=NC=O)C24NC(F)N(C1F)C3(F)C4PC=O",
                    0.867562421695971
                ],
                [
                    "Cc1c[nH]c2c1C(F)(F)C13C4PC(F)C(PC=O)C21NC(F)(C=NC=O)N3C4F",
                    0.867562421695971
                ],
                [
                    "Cc1c[nH]c2c1C(F)(F)C13C4PC(F)C(F)(F)C21NC(C=NC=O)N3C4PC=O",
                    0.867562421695971
                ],
                [
                    "Cc1c[nH]c2c1C(F)(F)C1(PC=O)C3PC4C(NC(C=NC=O)N1C23F)C4(F)F",
                    0.867562421695971
                ],
                [
                    "Cc1c[nH]c2c1C(F)(F)C1(PC=O)C3PC4C(F)C24NC(C=NC=O)N1C3(F)F",
                    0.867562421695971
                ],
                [
                    "Cc1c[nH]c2c1C(F)(F)C1(PC=O)C3PC2(C=NC=O)C(F)(F)C2NC(F)N1C23",
                    0.867562421695971
                ],
                [
                    "Cc1c[nH]c2c1C(F)(F)C1(PC=O)C3PC(F)C(F)(C=NC=O)C24NC3N1C4F",
                    0.867562421695971
                ],
                [
                    "Cc1c[nH]c2c1C(F)(F)C1(PC=O)C3NC4C(F)(C=NC=O)C24PC(F)N1C3F",
                    0.867562421695971
                ],
                [
                    "Cc1c[nH]c2c1C(F)(F)C1(PC=O)C3NC4(C=NC=O)C(F)C24PC(F)N1C3F",
                    0.867562421695971
                ],
                [
                    "Cc1c[nH]c2c1C(F)(F)C1(F)C3PC4C(PC=O)C24NC(F)(C=NC=O)N1C3F",
                    0.867562421695971
                ],
                [
                    "Cc1c[nH]c2c1C(F)(F)C1(F)C3PC4C(F)C24NC(C=NC=O)N1C3(F)PC=O",
                    0.867562421695971
                ],
                [
                    "Cc1c[nH]c2c1C(F)(F)C1(F)C3PC24C(PC=O)C4(F)NC(C=NC=O)N1C3F",
                    0.867562421695971
                ],
                [
                    "Cc1c[nH]c2c1C(F)(F)C1(F)C3PC24C(NC(F)(F)N1C3C=NC=O)C4PC=O",
                    0.867562421695971
                ],
                [
                    "Cc1c[nH]c2c1C(F)(F)C1(F)C3PC2(C=NC=O)C(PC=O)C2NC(F)N1C23F",
                    0.867562421695971
                ],
                [
                    "Cc1c[nH]c2c1C(F)(F)C1(F)C3PC2(C=NC=O)C(PC=O)C2(F)NC(F)N1C32",
                    0.867562421695971
                ],
                [
                    "Cc1c[nH]c2c1C(F)(F)C1(F)C3PC2(C=NC=O)C(F)C2(PC=O)NC(F)N1C32",
                    0.867562421695971
                ],
                [
                    "Cc1c[nH]c2c1C(F)(F)C1(F)C3PC(F)C2(PC=O)C2NC(C=NC=O)N1C23F",
                    0.867562421695971
                ],
                [
                    "Cc1c[nH]c2c1C(F)(F)C1(F)C3PC(F)C(F)C24NC(C=NC=O)(PC=O)N1C34",
                    0.867562421695971
                ],
                [
                    "Cc1c[nH]c2c1C(F)(F)C1(F)C3PC(F)C(F)(PC=O)C24NC(C=NC=O)N1C34",
                    0.867562421695971
                ],
                [
                    "Cc1c[nH]c2c1C(F)(F)C1(F)C3PC(F)C(C=NC=O)(PC=O)C24NC3N1C4F",
                    0.867562421695971
                ],
                [
                    "Cc1c[nH]c2c1C(F)(F)C1(F)C3PC(C=NC=O)C(F)C24NC(F)(PC=O)N1C34",
                    0.867562421695971
                ],
                [
                    "Cc1c[nH]c2c1C(F)(F)C1(F)C(PC23C(PC=O)C3(F)F)C2NC(C=NC=O)N21",
                    0.867562421695971
                ],
                [
                    "Cc1c[nH]c2c1C(F)(F)C1(F)C(PC23C(F)C3PC=O)C2NC(F)(C=NC=O)N21",
                    0.867562421695971
                ],
                [
                    "Cc1c[nH]c2c1C(F)(F)C1(C=NC=O)NC(PC=O)C1N1C3C(F)C23PC1(F)F",
                    0.867562421695971
                ],
                [
                    "Cc1c[nH]c2c1C(F)(F)C1(C=NC=O)C3PC4C(F)C4NC(F)(PC=O)N1C23F",
                    0.867562421695971
                ],
                [
                    "Cc1c[nH]c2c1C(F)(F)C1(C=NC=O)C3PC(F)C(PC=O)C24NC(F)N1C34F",
                    0.867562421695971
                ],
                [
                    "Cc1c[nH]c2c1C(F)(F)C1(C=NC=O)C3PC(F)C(F)C24NC3(PC=O)N1C4F",
                    0.867562421695971
                ],
                [
                    "Cc1c[nH]c2c1C(F)(F)C1(C=NC=O)C3PC(F)C(F)C24NC(F)(PC=O)N1C34",
                    0.867562421695971
                ],
                [
                    "Cc1c[nH]c2c1C(F)(F)C1(C=NC=O)C3PC(F)C(F)(F)C24NC(PC=O)N1C34",
                    0.867562421695971
                ],
                [
                    "Cc1c[nH]c2c1C(F)(F)C1(C=NC=O)C3NC4(F)C(PC=O)C24PC(F)N1C3F",
                    0.867562421695971
                ],
                [
                    "Cc1c[nH]c2c1C(F)(F)C(F)C1PC23C(F)(C=NC=O)C32NC(F)N2C1PC=O",
                    0.867562421695971
                ],
                [
                    "Cc1c[nH]c2c1C(F)(C=NC=O)C1PC3(F)C4C(NC(F)(PC=O)N4C1F)C23F",
                    0.867562421695971
                ],
                [
                    "Cc1c[nH]c2c1C(F)(C=NC=O)C13PC1NC(PC=O)N(C1C(F)(F)C21F)C3F",
                    0.867562421695971
                ],
                [
                    "Cc1c[nH]c2c1C(F)(C=NC=O)C1(PC=O)C3PC(F)C(F)C24NC(F)N1C34F",
                    0.867562421695971
                ],
                [
                    "Cc1c[nH]c2c1C(F)(C=NC=O)C1(F)C3PC(F)C(PC=O)C24NC(F)N1C34F",
                    0.867562421695971
                ],
                [
                    "Cc1c[nH]c2c1C(C=NC=O)(PC=O)C13PC1NC(F)N(C1C(F)(F)C21F)C3F",
                    0.867562421695971
                ],
                [
                    "Cc1c2c[nH]c1C13PC(F)C(PC=O)C4NC(F)(C=NC=O)N(C1C2(F)F)C43F",
                    0.867562421695971
                ],
                [
                    "Cc1c2c[nH]c1C13PC(F)C(PC=O)C4(F)NC(F)(C=NC=O)N(C1C2(F)F)C43",
                    0.867562421695971
                ],
                [
                    "Cc1c2c[nH]c1C13PC(F)C(PC=O)C4(C=NC=O)NC(F)(F)N(C1C2(F)F)C43",
                    0.867562421695971
                ],
                [
                    "Cc1c2c[nH]c1C13PC(F)C(F)(PC=O)C4NC(C=NC=O)N(C1C2(F)F)C43F",
                    0.867562421695971
                ],
                [
                    "Cc1c2c[nH]c1C13PC(F)(F)C(PC=O)C4NC(F)N(C41)C3(C=NC=O)C2(F)F",
                    0.867562421695971
                ],
                [
                    "Cc1c2c[nH]c1C13PC(F)(F)C(PC=O)C4NC(F)(C=NC=O)N(C41)C3C2(F)F",
                    0.867562421695971
                ],
                [
                    "Cc1c2c[nH]c1C13PC(F)(F)C(PC=O)C4NC(C=NC=O)N(C41)C3(F)C2(F)F",
                    0.867562421695971
                ],
                [
                    "Cc1c2c[nH]c1C13PC(F)(F)C(PC=O)C4(F)NC(C=NC=O)N(C1C2(F)F)C43",
                    0.867562421695971
                ],
                [
                    "Cc1c2c[nH]c1C13PC(F)(F)C(C=NC=O)(PC=O)C4NC(F)N(C41)C3C2(F)F",
                    0.867562421695971
                ],
                [
                    "Cc1c2c[nH]c1C13PC(F)(C=NC=O)C(PC=O)C4NC(F)N(C41)C3(F)C2(F)F",
                    0.867562421695971
                ],
                [
                    "Cc1c2c[nH]c1C13PC(C=NC=O)C(PC=O)C4NC(F)(F)N(C41)C3(F)C2(F)F",
                    0.867562421695971
                ],
                [
                    "Cc1c2c[nH]c1C1(PC=O)C3NC4(F)C(PC(F)(C=NC=O)C3F)C(N41)C2(F)F",
                    0.867562421695971
                ],
                [
                    "Cc1c2c[nH]c1C1(F)C3PC4C(PC=O)(NC(C=NC=O)N1C(F)C2(F)F)C34F",
                    0.867562421695971
                ],
                [
                    "Cc1c2c[nH]c1C1(F)C3PC4C(NC(F)(C=NC=O)C4(F)PC=O)N1C3C2(F)F",
                    0.867562421695971
                ],
                [
                    "Cc1c2c[nH]c1C1(F)C3PC4C(F)C4(F)NC(C=NC=O)(PC=O)N1C3C2(F)F",
                    0.867562421695971
                ],
                [
                    "Cc1c2c[nH]c1C1(F)C3PC4C(F)C4(C=NC=O)NC(F)(PC=O)N1C3C2(F)F",
                    0.867562421695971
                ],
                [
                    "Cc1c2c[nH]c1C1(F)C3PC4C(F)C(F)(C=NC=O)NC4(PC=O)N1C3C2(F)F",
                    0.867562421695971
                ],
                [
                    "Cc1c2c[nH]c1C1(F)C3PC4(F)C(NC(PC=O)C4(F)C=NC=O)N1C3C2(F)F",
                    0.867562421695971
                ],
                [
                    "Cc1c2c[nH]c1C1(F)C3PC4(F)C(F)C4(C=NC=O)NC(PC=O)N1C3C2(F)F",
                    0.867562421695971
                ],
                [
                    "Cc1c2c[nH]c1C1(F)C3PC4(C=NC=O)C(NC(PC=O)N1C3C2(F)F)C4(F)F",
                    0.867562421695971
                ],
                [
                    "Cc1c2c[nH]c1C1(F)C3PC4(C=NC=O)C(NC(PC=O)C4(F)F)N1C3C2(F)F",
                    0.867562421695971
                ],
                [
                    "Cc1c2c[nH]c1C1(F)C3PC4(C=NC=O)C(F)C(PC=O)NC4N1C3(F)C2(F)F",
                    0.867562421695971
                ],
                [
                    "Cc1c2c[nH]c1C1(C=NC=O)NC3C(PC4(C(F)N1C4F)C2(F)F)C3(F)PC=O",
                    0.867562421695971
                ],
                [
                    "Cc1c2c[nH]c1C1(C=NC=O)NC3(PC=O)C(F)C3PC3(C(F)N1C3F)C2(F)F",
                    0.867562421695971
                ]
            ],
            "execution_time": 81917.2877793312,
            "number_scoring_function_calls": 1480666,
            "metadata": {
                "top_1": 0.867562421695971,
                "top_10": 0.867562421695971,
                "top_100": 0.8675624216959699,
                "internal_similarity_max": 0.7846153846153846,
                "internal_similarity_mean": 0.39346538235183826,
                "internal_similarity_histogram_density": [
                    [
                        0.1,
                        0.0,
                        0.43799999999999983,
                        5.016000000000002,
                        3.818000000000001,
                        0.5199999999999996,
                        0.068,
                        0.040000000000000015,
                        0.0,
                        0.0
                    ]
                ],
                "internal_similarity_histogram_bins": [
                    [
                        0.0,
                        0.1,
                        0.2,
                        0.30000000000000004,
                        0.4,
                        0.5,
                        0.6000000000000001,
                        0.7000000000000001,
                        0.8,
                        0.9,
                        1.0
                    ]
                ]
            }
        }
    ]
}
