# Supplementary material for: EvoMol: a flexible and interpretable evolutionary algorithm for unbiased de novo molecular generation
Source: J Cheminform. 2020 Sep 16;12:55. doi: 10.1186/s13321-020-00458-z (PMC7494000; doi:10.1186/s13321-020-00458-z)
Supplement: Supplementary file 2 — Additional file 2. Archive of the GuacaMol benchmarks experiments. [file 13321_2020_458_MOESM2_ESM.xz › GuacaMol_JSON/All actions GuacaMol Quality Filters/Sitagliptin MPO/output_v2_9.json]

{
    "guacamol_version": "0.5.0",
    "benchmark_suite_version": "sitagliptin",
    "timestamp": "20200715-0840",
    "results": [
        {
            "benchmark_name": "Sitagliptin MPO",
            "score": 0.8694714476172622,
            "optimized_molecules": [
                [
                    "O=CPNC1NC(F)(Pc2ccccccc[nH]2)N2C(=O)C13C(C2(F)F)C3(F)F",
                    0.8694714476172624
                ],
                [
                    "O=CPNC1NC(F)(F)N2C(=O)C13C(C2(F)F)C3(F)Pc1cccccc[nH]c1",
                    0.8694714476172624
                ],
                [
                    "O=CPNC1C2C(F)(Pc3cccccc[nH]c3)N3C(=O)C12C(F)(F)NC3(F)F",
                    0.8694714476172624
                ],
                [
                    "O=CPNC1C2C(F)(Pc3cccc[nH]ccc3)N3C(=O)C12C(F)(F)NC3(F)F",
                    0.8694714476172624
                ],
                [
                    "O=CPNC1C2C(F)(F)N3C(=O)C12C(F)(F)NC3(F)Pc1ccccccc[nH]1",
                    0.8694714476172624
                ],
                [
                    "O=CPNC1C2C(F)(F)N3C(=O)C12C(F)(F)NC3(F)Pc1cccccc[nH]c1",
                    0.8694714476172624
                ],
                [
                    "O=CPNC1C2C(F)(F)N3C(=O)C12C(F)(F)NC3(F)Pc1ccccc[nH]cc1",
                    0.8694714476172624
                ],
                [
                    "O=CPNC1C2C(F)(F)C23C(=O)N1C(F)(Pc1cccccc[nH]c1)NC3(F)F",
                    0.8694714476172624
                ],
                [
                    "O=CPNC1C2C(F)(F)C23C(=O)N1C(F)(Pc1ccccc[nH]cc1)NC3(F)F",
                    0.8694714476172624
                ],
                [
                    "O=CPNC1C2C(F)(F)C23C(=O)N1C(F)(F)NC3(F)Pc1cccc[nH]ccc1",
                    0.8694714476172624
                ],
                [
                    "O=CPNC1(Pc2ccccccc[nH]2)NC(F)(F)C23C(=O)N1C(F)(F)C2C3F",
                    0.8694714476172624
                ],
                [
                    "O=CPNC1(Pc2ccccccc[nH]2)C2C(F)(F)N3C(=O)C21C(F)(F)NC3F",
                    0.8694714476172624
                ],
                [
                    "O=CPNC1(Pc2cccccc[nH]c2)NC(F)C23C(=O)N1C(F)(F)C2C3(F)F",
                    0.8694714476172624
                ],
                [
                    "O=CPNC1(Pc2cccccc[nH]c2)C2C(F)N3C(=O)C21C(F)(F)NC3(F)F",
                    0.8694714476172624
                ],
                [
                    "O=CPNC1(Pc2cccc[nH]ccc2)NC(F)(F)C23C(=O)N1C(F)C2C3(F)F",
                    0.8694714476172624
                ],
                [
                    "O=CPNC1(F)NC2(F)C3C(=O)N1C(F)(F)C2C3(F)Pc1ccccc[nH]cc1",
                    0.8694714476172624
                ],
                [
                    "O=CPNC1(F)NC(Pc2ccccccc[nH]2)N2C(=O)C13C(C2(F)F)C3(F)F",
                    0.8694714476172624
                ],
                [
                    "O=CPNC1(F)NC(F)N2C(=O)C13C(C2(F)F)C3(F)Pc1ccccc[nH]cc1",
                    0.8694714476172624
                ],
                [
                    "O=CPNC1(F)NC(F)N2C(=O)C13C(C2(F)F)C3(F)Pc1cccc[nH]ccc1",
                    0.8694714476172624
                ],
                [
                    "O=CPNC1(F)NC(F)C23C(=O)N1C(F)(F)C2C3(F)Pc1ccccc[nH]cc1",
                    0.8694714476172624
                ],
                [
                    "O=CPNC1(F)NC(F)(Pc2cccccc[nH]c2)N2C(=O)C13C(F)C3C2(F)F",
                    0.8694714476172624
                ],
                [
                    "O=CPNC1(F)NC(F)(Pc2ccccc[nH]cc2)N2C(=O)C13C(F)C3C2(F)F",
                    0.8694714476172624
                ],
                [
                    "O=CPNC1(F)NC(F)(Pc2cccc[nH]ccc2)N2C(=O)C13C(F)C3C2(F)F",
                    0.8694714476172624
                ],
                [
                    "O=CPNC1(F)NC(F)(Pc2cccc[nH]ccc2)C23C(=O)N1C(F)(F)C2C3F",
                    0.8694714476172624
                ],
                [
                    "O=CPNC1(F)NC(F)(F)N2C(=O)C13C(Pc1cccc[nH]ccc1)C3C2(F)F",
                    0.8694714476172624
                ],
                [
                    "O=CPNC1(F)NC(F)(F)N2C(=O)C13C(C2F)C3(F)Pc1ccccc[nH]cc1",
                    0.8694714476172624
                ],
                [
                    "O=CPNC1(F)NC(F)(F)C2C3C2(F)C(=O)N1C3(F)Pc1ccccccc[nH]1",
                    0.8694714476172624
                ],
                [
                    "O=CPNC1(F)NC(F)(F)C23C(=O)N1C(F)C2C3(F)Pc1ccccc[nH]cc1",
                    0.8694714476172624
                ],
                [
                    "O=CPNC1(F)NC(F)(F)C23C(=O)N1C(F)(F)C2C3Pc1ccccccc[nH]1",
                    0.8694714476172624
                ],
                [
                    "O=CPNC1(F)C2C(Pc3ccccccc[nH]3)C23C(=O)N1C(F)(F)NC3(F)F",
                    0.8694714476172624
                ],
                [
                    "O=CPNC1(F)C2C(Pc3cccccc[nH]c3)C23C(=O)N1C(F)(F)NC3(F)F",
                    0.8694714476172624
                ],
                [
                    "O=CPNC1(F)C2C(Pc3cccc[nH]ccc3)N3C(=O)C21C(F)(F)NC3(F)F",
                    0.8694714476172624
                ],
                [
                    "O=CPNC1(F)C2C(F)N3C(=O)C21C(F)(Pc1ccccccc[nH]1)NC3(F)F",
                    0.8694714476172624
                ],
                [
                    "O=CPNC1(F)C2C(F)N3C(=O)C21C(F)(F)NC3(F)Pc1cccc[nH]ccc1",
                    0.8694714476172624
                ],
                [
                    "O=CPNC1(F)C2C(F)(Pc3ccccccc[nH]3)C23C(=O)N1C(F)NC3(F)F",
                    0.8694714476172624
                ],
                [
                    "O=CPNC1(F)C2C(F)(Pc3cccccc[nH]c3)N3C(=O)C21C(F)(F)NC3F",
                    0.8694714476172624
                ],
                [
                    "O=CPNC1(F)C2C(F)(Pc3cccc[nH]ccc3)C23C(=O)N1C(F)(F)NC3F",
                    0.8694714476172624
                ],
                [
                    "O=CPNC1(F)C2C(F)(F)N3C(=O)C21C(Pc1cccccc[nH]c1)NC3(F)F",
                    0.8694714476172624
                ],
                [
                    "O=CPNC1(F)C2C(F)(F)N3C(=O)C21C(Pc1ccccc[nH]cc1)NC3(F)F",
                    0.8694714476172624
                ],
                [
                    "O=CPNC1(F)C2C(F)(F)N3C(=O)C21C(Pc1cccc[nH]ccc1)NC3(F)F",
                    0.8694714476172624
                ],
                [
                    "O=CPNC1(F)C2C(F)(F)N3C(=O)C21C(F)NC3(F)Pc1cccccc[nH]c1",
                    0.8694714476172624
                ],
                [
                    "O=CPNC1(F)C2C(F)(F)N3C(=O)C21C(F)(Pc1cccccc[nH]c1)NC3F",
                    0.8694714476172624
                ],
                [
                    "O=CPNC1(F)C2C(F)(F)C23C(=O)N1C(Pc1cccc[nH]ccc1)NC3(F)F",
                    0.8694714476172624
                ],
                [
                    "O=CPNC1(F)C2C(F)(F)C23C(=O)N1C(F)(Pc1cccc[nH]ccc1)NC3F",
                    0.8694714476172624
                ],
                [
                    "O=CPNC1(F)C2C(F)(F)C23C(=O)N1C(F)(F)NC3Pc1cccc[nH]ccc1",
                    0.8694714476172624
                ],
                [
                    "O=CPN1C(Pc2cccc[nH]ccc2)NC1(F)C12C(C(=O)NC1(F)F)C2(F)F",
                    0.8694714476172624
                ],
                [
                    "O=CPN1C(F)NC1(Pc1ccccccc[nH]1)C12C(C(=O)NC1(F)F)C2(F)F",
                    0.8694714476172624
                ],
                [
                    "O=CPN1C(F)NC1(Pc1ccccccc[nH]1)C12C(=O)NC(F)(F)C1C2(F)F",
                    0.8694714476172624
                ],
                [
                    "O=CPN1C(F)NC1(Pc1cccccc[nH]c1)C12C(=O)NC(F)(F)C1C2(F)F",
                    0.8694714476172624
                ],
                [
                    "O=CPN1C(F)NC1(Pc1ccccc[nH]cc1)C12C(C(=O)NC1(F)F)C2(F)F",
                    0.8694714476172624
                ],
                [
                    "O=CPN1C(F)NC1(F)C12C(C(=O)NC1(F)Pc1cccc[nH]ccc1)C2(F)F",
                    0.8694714476172624
                ],
                [
                    "O=CPN1C(F)NC1(F)C12C(C(=O)NC1(F)F)C2(F)Pc1cccccc[nH]c1",
                    0.8694714476172624
                ],
                [
                    "O=CPN1C(F)NC1(F)C12C(=O)NC(F)(Pc3cccc[nH]ccc3)C1C2(F)F",
                    0.8694714476172624
                ],
                [
                    "O=CPN1C(F)(Pc2ccccccc[nH]2)NC1(F)C12C(=O)NC(F)(F)C1C2F",
                    0.8694714476172624
                ],
                [
                    "O=CPN1C(F)(Pc2cccccc[nH]c2)NC1(F)C12C(F)NC(=O)C1C2(F)F",
                    0.8694714476172624
                ],
                [
                    "O=CPN1C(F)(Pc2cccccc[nH]c2)NC1(F)C12C(=O)NC(F)C1C2(F)F",
                    0.8694714476172624
                ],
                [
                    "O=CPN1C(F)(Pc2ccccc[nH]cc2)NC1(F)C12C(=O)NC(F)(F)C1C2F",
                    0.8694714476172624
                ],
                [
                    "O=CPN1C(F)(Pc2cccc[nH]ccc2)NC1(F)C12C(F)NC(=O)C1C2(F)F",
                    0.8694714476172624
                ],
                [
                    "O=CPN1C(F)(Pc2cccc[nH]ccc2)NC1(F)C12C(F)C1C(=O)NC2(F)F",
                    0.8694714476172624
                ],
                [
                    "O=CPN1C(F)(Pc2cccc[nH]ccc2)NC1(F)C1(F)NC(=O)C2C1C2(F)F",
                    0.8694714476172624
                ],
                [
                    "O=CPN1C(F)(Pc2cccc[nH]ccc2)NC1(F)C1(F)C2C(=O)NC(F)(F)C21",
                    0.8694714476172624
                ],
                [
                    "O=CPN1C(F)(F)NC1(Pc1ccccccc[nH]1)C12C(=O)NC(F)(F)C1C2F",
                    0.8694714476172624
                ],
                [
                    "O=CPN1C(F)(F)NC1(Pc1cccccc[nH]c1)C12C(F)NC(=O)C1C2(F)F",
                    0.8694714476172624
                ],
                [
                    "O=CPN1C(F)(F)NC1(Pc1cccc[nH]ccc1)C12C(F)NC(=O)C1C2(F)F",
                    0.8694714476172624
                ],
                [
                    "O=CPN1C(F)(F)NC1(F)C1C2C(=O)NC(F)(Pc3cccc[nH]ccc3)C21F",
                    0.8694714476172624
                ],
                [
                    "O=CPN1C(F)(F)NC1(F)C12C(F)C1C(=O)NC2(F)Pc1cccccc[nH]c1",
                    0.8694714476172624
                ],
                [
                    "O=CPN1C(F)(F)NC1(F)C12C(=O)NC(F)(Pc3cccc[nH]ccc3)C1C2F",
                    0.8694714476172624
                ],
                [
                    "O=CPN1C(F)(F)NC1(F)C1(Pc2cccccc[nH]c2)NC(=O)C2C1C2(F)F",
                    0.8694714476172624
                ],
                [
                    "O=CPN1C(F)(F)NC1(F)C1(Pc2ccccc[nH]cc2)NC(=O)C2C1C2(F)F",
                    0.8694714476172624
                ],
                [
                    "O=CPN1C(F)(F)NC1(F)C1(F)C2C(=O)NC(F)(Pc3cccccc[nH]c3)C21",
                    0.8694714476172624
                ],
                [
                    "O=CPN1C(F)(F)NC1(F)C1(F)C2C(=O)NC(F)(Pc3ccccc[nH]cc3)C21",
                    0.8694714476172624
                ],
                [
                    "O=CPN1C(F)(F)NC1(F)C1(F)C2C(=O)NC(F)(Pc3cccc[nH]ccc3)C21",
                    0.8694714476172624
                ],
                [
                    "O=CPN1C(C23C(C(=O)NC2(F)Pc2ccccccc[nH]2)C3(F)F)NC1(F)F",
                    0.8694714476172624
                ],
                [
                    "O=CPN1C(C23C(C(=O)NC2(F)Pc2cccccc[nH]c2)C3(F)F)NC1(F)F",
                    0.8694714476172624
                ],
                [
                    "O=CPN1C(C23C(C(=O)NC2(F)F)C3(F)Pc2ccccccc[nH]2)NC1(F)F",
                    0.8694714476172624
                ],
                [
                    "O=CPN1C(C23C(C(=O)NC2(F)F)C3(F)F)NC1(F)Pc1cccccc[nH]c1",
                    0.8694714476172624
                ],
                [
                    "O=CPN1C(C23C(C(=O)NC2(F)F)C3(F)F)NC1(F)Pc1ccccc[nH]cc1",
                    0.8694714476172624
                ],
                [
                    "O=CPN1C(C23C(C(=O)NC2(F)F)C3(F)F)NC1(F)Pc1cccc[nH]ccc1",
                    0.8694714476172624
                ],
                [
                    "O=CPN1C(C23C(=O)NC(F)(F)C2C3(F)F)NC1(F)Pc1cccccc[nH]c1",
                    0.8694714476172624
                ],
                [
                    "O=CPN1C(C23C(=O)NC(F)(F)C2C3(F)F)NC1(F)Pc1ccccc[nH]cc1",
                    0.8694714476172624
                ],
                [
                    "O=CPC1NC(F)(NPc2ccccc[nH]cc2)C23C(=O)N1C(F)(F)C2C3(F)F",
                    0.8694714476172624
                ],
                [
                    "O=CPC1NC(F)(NPc2cccc[nH]ccc2)C23C(=O)N1C(F)(F)C2C3(F)F",
                    0.8694714476172624
                ],
                [
                    "O=CPC1NC(F)(F)C23C(=O)N1C(F)(F)C2C3(F)NPc1ccccccc[nH]1",
                    0.8694714476172624
                ],
                [
                    "O=CPC1NC(F)(F)C23C(=O)N1C(F)(F)C2C3(F)NPc1ccccc[nH]cc1",
                    0.8694714476172624
                ],
                [
                    "O=CPC1C2C(F)(F)N3C(=O)C12C(F)(NPc1cccccc[nH]c1)NC3(F)F",
                    0.8694714476172624
                ],
                [
                    "O=CPC1C2C(F)(F)C23C(=O)N1C(F)(NPc1cccc[nH]ccc1)NC3(F)F",
                    0.8694714476172624
                ],
                [
                    "O=CPC1(NPc2ccccc[nH]cc2)NC(F)(F)N2C(=O)C13C(F)C3C2(F)F",
                    0.8694714476172624
                ],
                [
                    "O=CPC1(NPc2ccccc[nH]cc2)NC(F)(F)N2C(=O)C13C(C2F)C3(F)F",
                    0.8694714476172624
                ],
                [
                    "O=CPC1(NPc2cccc[nH]ccc2)NC(F)(F)N2C(=O)C13C(F)C3C2(F)F",
                    0.8694714476172624
                ],
                [
                    "O=CPC1(NPc2cccc[nH]ccc2)NC(F)(F)N2C(=O)C13C(C2F)C3(F)F",
                    0.8694714476172624
                ],
                [
                    "O=CPC1(F)NC(F)C23C(=O)N1C(F)(NPc1cccc[nH]ccc1)C2C3(F)F",
                    0.8694714476172624
                ],
                [
                    "O=CPC1(F)NC(F)C23C(=O)N1C(F)(F)C2C3(F)NPc1ccccccc[nH]1",
                    0.8694714476172624
                ],
                [
                    "O=CPC1(F)NC(F)(NPc2cccc[nH]ccc2)C23C(=O)N1C(F)C2C3(F)F",
                    0.8694714476172624
                ],
                [
                    "O=CPC1(F)NC(F)(F)N2C(=O)C13C(C2F)C3(F)NPc1ccccc[nH]cc1",
                    0.8694714476172624
                ],
                [
                    "O=CPC1(F)NC(F)(F)C23C(=O)N1C(F)(F)C2C3NPc1ccccccc[nH]1",
                    0.8694714476172624
                ],
                [
                    "O=CPC1(F)C2C(F)(NPc3cccccc[nH]c3)N3C(=O)C21C(F)(F)NC3F",
                    0.8694714476172624
                ],
                [
                    "O=CPC1(F)C2C(F)(NPc3ccccc[nH]cc3)N3C(=O)C21C(F)(F)NC3F",
                    0.8694714476172624
                ],
                [
                    "O=CPC1(F)C2C(F)(F)N3C(=O)C21C(NPc1cccc[nH]ccc1)NC3(F)F",
                    0.8694714476172624
                ],
                [
                    "O=CPC1(F)C2C(F)(F)N3C(=O)C21C(F)NC3(F)NPc1ccccc[nH]cc1",
                    0.8694714476172624
                ],
                [
                    "O=CPC1(F)C2C(F)(F)N3C(=O)C21C(F)(F)NC3NPc1cccc[nH]ccc1",
                    0.8694714476172624
                ]
            ],
            "execution_time": 81888.40845870972,
            "number_scoring_function_calls": 632523,
            "metadata": {
                "top_1": 0.8694714476172624,
                "top_10": 0.8694714476172625,
                "top_100": 0.8694714476172619,
                "internal_similarity_max": 0.9285714285714286,
                "internal_similarity_mean": 0.380316144505777,
                "internal_similarity_histogram_density": [
                    [
                        0.1,
                        0.0,
                        1.8299999999999992,
                        4.444000000000001,
                        2.418,
                        0.9139999999999993,
                        0.18200000000000005,
                        0.06400000000000002,
                        0.03200000000000001,
                        0.016000000000000004
                    ]
                ],
                "internal_similarity_histogram_bins": [
                    [
                        0.0,
                        0.1,
                        0.2,
                        0.30000000000000004,
                        0.4,
                        0.5,
                        0.6000000000000001,
                        0.7000000000000001,
                        0.8,
                        0.9,
                        1.0
                    ]
                ]
            }
        }
    ]
}
