# Supplementary material for: EvoMol: a flexible and interpretable evolutionary algorithm for unbiased de novo molecular generation
Source: J Cheminform. 2020 Sep 16;12:55. doi: 10.1186/s13321-020-00458-z (PMC7494000; doi:10.1186/s13321-020-00458-z)
Supplement: Supplementary file 2 — Additional file 2. Archive of the GuacaMol benchmarks experiments. [file 13321_2020_458_MOESM2_ESM.xz › GuacaMol_JSON/All actions GuacaMol Quality Filters/Sitagliptin MPO/output_v2_10.json]

{
    "guacamol_version": "0.5.0",
    "benchmark_suite_version": "sitagliptin",
    "timestamp": "20200715-0839",
    "results": [
        {
            "benchmark_name": "Sitagliptin MPO",
            "score": 0.8571785546262795,
            "optimized_molecules": [
                [
                    "O=C1PC(F)C2(C(F)C1F)C(n1cc[nH]1)C(F)C=CC21NC(F)(F)NC=CC1=O",
                    0.8571785546262801
                ],
                [
                    "O=C1NC2C=CC(F)C(F)C2(C2NC(F)(F)C(=O)C=CP2)C(F)(F)C1n1cc[nH]1",
                    0.8571785546262801
                ],
                [
                    "O=C1NC2C=CC(F)C(F)(F)C2C(F)(C2NC(F)(F)C(=O)C=CP2)C1n1cc[nH]1",
                    0.8571785546262801
                ],
                [
                    "O=C1NC2C=CC(F)C(F)(C3NC(F)(F)C(=O)C=CP3)C2C(F)(F)C1n1cc[nH]1",
                    0.8571785546262801
                ],
                [
                    "O=C1NC2C=CC(F)(F)C(F)(C3NC(F)(F)C(=O)C=CP3)C2C(F)C1n1cc[nH]1",
                    0.8571785546262801
                ],
                [
                    "O=C1NC2C3NC(F)(C=CC(F)(F)C(n4cc[nH]4)C2C(F)(F)C1F)C(=O)C=CP3",
                    0.8571785546262801
                ],
                [
                    "O=C1NC2(F)C=CC(F)(C3NC(F)PC=CC3=O)C(F)C2C(F)(F)C1n1cc[nH]1",
                    0.8571785546262801
                ],
                [
                    "O=C1NC2(F)C(C(F)C(n3cc[nH]3)C=CC23NC(F)PC=CC3=O)C(F)C1(F)F",
                    0.8571785546262801
                ],
                [
                    "O=C1NC2(C3NC(F)PC=CC3=O)C=CC(F)C(F)(F)C2C(F)(F)C1n1cc[nH]1",
                    0.8571785546262801
                ],
                [
                    "O=C1NC(n2cc[nH]2)C2(C=CC(F)C2F)C(F)(C2NC(F)(F)C(=O)C=CP2)C1F",
                    0.8571785546262801
                ],
                [
                    "O=C1NC(F)C2NC(F)(C(=O)C=CP2)C2C(n3cc[nH]3)C(F)(F)C=CC1(F)C2F",
                    0.8571785546262801
                ],
                [
                    "O=C1NC(F)C2C(F)C1(F)C=CC(F)(C1(F)NC(F)PC=CC1=O)C2n1cc[nH]1",
                    0.8571785546262801
                ],
                [
                    "O=C1NC(F)C23C(=O)C=CNC(F)(F)C=CC(F)C2PC(F)C3(F)C1n1cc[nH]1",
                    0.8571785546262801
                ],
                [
                    "O=C1NC(F)C2(F)C=CC(F)(F)C(n3cc[nH]3)C3(F)NC(C(=O)C=CP3)C2C1F",
                    0.8571785546262801
                ],
                [
                    "O=C1NC(F)C2(F)C(n3cc[nH]3)C(F)(F)C=CC3NC(F)(C(=O)C=CP3)C2C1F",
                    0.8571785546262801
                ],
                [
                    "O=C1NC(F)C2(C=CC(n3cc[nH]3)C2F)C(F)(C2PC(F)(F)NC=CC2=O)C1F",
                    0.8571785546262801
                ],
                [
                    "O=C1NC(F)C2(C=CC(n3cc[nH]3)C2(F)C2NC(F)(F)PC=CC2=O)C(F)C1F",
                    0.8571785546262801
                ],
                [
                    "O=C1NC(F)C2(C=CC(n3cc[nH]3)C2(F)C2(F)NC(F)PC=CC2=O)C(F)C1F",
                    0.8571785546262801
                ],
                [
                    "O=C1NC(F)C2(C=CC(F)C2F)C(F)(C2(F)NC(F)PC=CC2=O)C1n1cc[nH]1",
                    0.8571785546262801
                ],
                [
                    "O=C1NC(F)C2(C=CC(F)(C3PC(F)(F)NC=CC3=O)C2F)C(F)C1n1cc[nH]1",
                    0.8571785546262801
                ],
                [
                    "O=C1NC(F)C2(C=CC(F)(C3NC(F)(F)PC=CC3=O)C2F)C(F)C1n1cc[nH]1",
                    0.8571785546262801
                ],
                [
                    "O=C1NC(F)(F)C2C=CC(F)(F)C(n3cc[nH]3)C3NC(C(=O)C=CP3)C2(F)C1F",
                    0.8571785546262801
                ],
                [
                    "O=C1NC(F)(F)C2C(F)C(F)C=CC3NC(F)(C(=O)C=CP3)C2(F)C1n1cc[nH]1",
                    0.8571785546262801
                ],
                [
                    "O=C1NC(F)(F)C2(C=CC(n3cc[nH]3)C2F)C(F)(C2NC(F)PC=CC2=O)C1F",
                    0.8571785546262801
                ],
                [
                    "O=C1NC(F)(F)C2(C=CC(F)C2n2cc[nH]2)C(F)(C2NC(F)PC=CC2=O)C1F",
                    0.8571785546262801
                ],
                [
                    "O=C1NC(F)(F)C(n2cc[nH]2)C1(F)C1(C2C=CC(F)C2F)NC(F)PC=CC1=O",
                    0.8571785546262801
                ],
                [
                    "O=C1NC(F)(C2PC(F)(F)NC=CC2=O)C2(C=CC(F)C2F)C(F)C1n1cc[nH]1",
                    0.8571785546262801
                ],
                [
                    "O=C1NC(F)(C2NC(F)PC=CC2=O)C2(C=CC(F)C2(F)F)C(n2cc[nH]2)C1F",
                    0.8571785546262801
                ],
                [
                    "O=C1NC(F)(C2NC(F)(F)PC=CC2=O)C2(C=CC(F)C2F)C(n2cc[nH]2)C1F",
                    0.8571785546262801
                ],
                [
                    "O=C1NC(F)(C2(F)NC(F)PC=CC2=O)C2C(n3cc[nH]3)C(F)C=CC1(F)C2F",
                    0.8571785546262801
                ],
                [
                    "O=C1NC(F)(C2(F)NC(F)PC=CC2=O)C(n2cc[nH]2)C1(F)C1C=CC(F)C1F",
                    0.8571785546262801
                ],
                [
                    "O=C1NC(C2NC(F)(F)C(=O)C=CP2)C2(F)C(F)C1C=CC(F)(F)C2n1cc[nH]1",
                    0.8571785546262801
                ],
                [
                    "O=C1NC(C2(F)NC(F)PC=CC2=O)C2(F)C=CC(F)C(n3cc[nH]3)C2C1(F)F",
                    0.8571785546262801
                ],
                [
                    "O=C1NC(C2(F)NC(F)PC=CC2=O)C2(F)C=CC(C2F)C(F)(F)C1n1cc[nH]1",
                    0.8571785546262801
                ],
                [
                    "O=C1NC(C2(F)NC(F)PC=CC2=O)C2(C=CC(F)C2F)C(n2cc[nH]2)C1(F)F",
                    0.8571785546262801
                ],
                [
                    "O=C1NC(C2(F)NC(F)PC=CC2=O)C2(C=CC(F)(F)C2F)C(F)C1n1cc[nH]1",
                    0.8571785546262801
                ],
                [
                    "O=C1NC(C2(F)NC(F)(F)PC=CC2=O)C2(C=CC(F)C2n2cc[nH]2)C(F)C1F",
                    0.8571785546262801
                ],
                [
                    "O=C1NC(C2(F)NC(F)(F)C(=O)C=CP2)C2(F)C=CC(F)C(n3cc[nH]3)C2C1F",
                    0.8571785546262801
                ],
                [
                    "O=C1NC(C2(F)NC(F)(F)C(=O)C=CP2)C2(C=CC(F)C2n2cc[nH]2)C(F)C1F",
                    0.8571785546262801
                ],
                [
                    "O=C1NC(C2(F)C=CC(C3NC(F)(F)PC=CC3=O)C2(F)F)C(n2cc[nH]2)C1F",
                    0.8571785546262801
                ],
                [
                    "O=C1NC(C2(F)C=CC(C3(F)NC(F)(F)C(=O)C=CP3)C2F)C(n2cc[nH]2)C1F",
                    0.8571785546262801
                ],
                [
                    "O=C1NC(C2(C3(F)NC(F)PC=CC3=O)C=CC(F)C2F)C(n2cc[nH]2)C1(F)F",
                    0.8571785546262801
                ],
                [
                    "O=C1C=CPC2NC1C1(F)C(C=CC(F)(F)C2n2cc[nH]2)C(F)NC(=O)C1(F)F",
                    0.8571785546262801
                ],
                [
                    "O=C1C=CPC2NC1C(F)C(F)C=CC21C(F)(F)NC(=O)C(n2cc[nH]2)C1(F)F",
                    0.8571785546262801
                ],
                [
                    "O=C1C=CPC2NC1C(F)C(F)(F)C=CC21C(F)C(n2cc[nH]2)C(=O)NC1(F)F",
                    0.8571785546262801
                ],
                [
                    "O=C1C=CPC2(F)NC1C=CC(F)(F)C(n1cc[nH]1)C1C2NC(=O)C(F)C1(F)F",
                    0.8571785546262801
                ],
                [
                    "O=C1C=CPC2(F)NC1C=CC(F)(F)C(n1cc[nH]1)C1C2NC(=O)C(F)(F)C1F",
                    0.8571785546262801
                ],
                [
                    "O=C1C=CPC2(F)C=CC(F)C(F)(F)C3C(F)NC(=O)C(n4cc[nH]4)C3(F)C1N2",
                    0.8571785546262801
                ],
                [
                    "O=C1C=CPC(F)NC1C1NC(=O)C(n2cc[nH]2)C(F)(F)C12C=CC(F)C2(F)F",
                    0.8571785546262801
                ],
                [
                    "O=C1C=CPC(F)NC1C1NC(=O)C(n2cc[nH]2)C(F)(F)C12C=CC(F)(F)C2F",
                    0.8571785546262801
                ],
                [
                    "O=C1C=CPC(F)NC1C1C=CC(F)(F)C1(F)C1NC(=O)C(F)(F)C1n1cc[nH]1",
                    0.8571785546262801
                ],
                [
                    "O=C1C=CPC(F)NC1C1(F)C=CC2(C(F)NC(=O)C(F)(F)C2F)C1n1cc[nH]1",
                    0.8571785546262801
                ],
                [
                    "O=C1C=CPC(F)NC1C1(F)C(n2cc[nH]2)C(=O)NC(F)C12C=CC(F)C2(F)F",
                    0.8571785546262801
                ],
                [
                    "O=C1C=CPC(F)NC1C1(C2NC(=O)C(F)(F)C2n2cc[nH]2)C=CC(F)(F)C1F",
                    0.8571785546262801
                ],
                [
                    "O=C1C=CPC(F)NC1C1(C2C=CC(F)C2(F)F)NC(=O)C(F)(F)C1n1cc[nH]1",
                    0.8571785546262801
                ],
                [
                    "O=C1C=CPC(F)NC1C1(C2(F)C(=O)NC(F)C2n2cc[nH]2)C=CC(F)C1(F)F",
                    0.8571785546262801
                ],
                [
                    "O=C1C=CPC(F)(F)NC1C1NC(=O)C(n2cc[nH]2)C(F)C12C=CC(F)(F)C2F",
                    0.8571785546262801
                ],
                [
                    "O=C1C=CPC(F)(F)NC1C1(F)C=CC(C2NC(=O)C(F)(F)C2n2cc[nH]2)C1F",
                    0.8571785546262801
                ],
                [
                    "O=C1C=CPC(F)(F)NC1C1(F)C=CC(C2(F)C(=O)NC(F)C2n2cc[nH]2)C1F",
                    0.8571785546262801
                ],
                [
                    "O=C1C=CPC(F)(F)NC1(F)C1NC(=O)C(F)(C2C=CC(F)C2F)C1n1cc[nH]1",
                    0.8571785546262801
                ],
                [
                    "O=C1C=CPC(F)(F)C=CC(F)C2NC1C1(F)C(n3cc[nH]3)C(=O)NC(F)(F)C21",
                    0.8571785546262801
                ],
                [
                    "O=C1C=CPC(F)(C2NC(=O)C3C=CC(F)C(n4cc[nH]4)C2(F)C3(F)F)NC1F",
                    0.8571785546262801
                ],
                [
                    "O=C1C=CPC(F)(C2NC(=O)C3C=CC(F)(F)C(n4cc[nH]4)C2(F)C3F)NC1F",
                    0.8571785546262801
                ],
                [
                    "O=C1C=CPC(F)(C2NC(=O)C(F)C3C(n4cc[nH]4)C(F)(F)C=CC32F)NC1F",
                    0.8571785546262801
                ],
                [
                    "O=C1C=CPC(F)(C2C=CC(F)(F)C2F)NC1C1NC(=O)C(F)(F)C1n1cc[nH]1",
                    0.8571785546262801
                ],
                [
                    "O=C1C=CPC(F)(C2C3(F)C=CC(F)C(n4cc[nH]4)C2(F)C(F)NC3=O)NC1F",
                    0.8571785546262801
                ],
                [
                    "O=C1C=CPC(F)(C23C(C=CC(F)C2F)NC(=O)C(n2cc[nH]2)C3(F)F)NC1F",
                    0.8571785546262801
                ],
                [
                    "O=C1C=CPC(F)(C23C(C=CC(F)C2(F)F)NC(=O)C(n2cc[nH]2)C3F)NC1F",
                    0.8571785546262801
                ],
                [
                    "O=C1C=CPC(F)(C2(F)NC(=O)C(F)C(n3cc[nH]3)C23C=CC(F)C3F)NC1F",
                    0.8571785546262801
                ],
                [
                    "O=C1C=CPC(F)(C2(F)NC(=O)C(F)C(F)C23C=CC(n2cc[nH]2)C3F)NC1F",
                    0.8571785546262801
                ],
                [
                    "O=C1C=CPC(F)(C2(F)C(n3cc[nH]3)C(=O)NC3C=CC(F)C(F)(F)C32)NC1F",
                    0.8571785546262801
                ],
                [
                    "O=C1C=CPC(F)(C2(C3NC(=O)C(F)(F)C3n3cc[nH]3)C=CC(F)C2F)NC1F",
                    0.8571785546262801
                ],
                [
                    "O=C1C=CPC(F)(C2(C3C=CC(F)C3(F)F)NC(=O)C(F)C2n2cc[nH]2)NC1F",
                    0.8571785546262801
                ],
                [
                    "O=C1C=CPC(C2NC(=O)C(n3cc[nH]3)C(F)(F)C23C=CC(F)C3(F)F)NC1F",
                    0.8571785546262801
                ],
                [
                    "O=C1C=CPC(C2NC(=O)C(F)C(F)(F)C23C=CC(n2cc[nH]2)C3(F)F)NC1F",
                    0.8571785546262801
                ],
                [
                    "O=C1C=CPC(C2NC(=O)C(F)(F)C2n2cc[nH]2)(C2C=CC(F)C2(F)F)NC1F",
                    0.8571785546262801
                ],
                [
                    "O=C1C=CPC(C2C=CC(F)(C3NC(=O)C(F)(F)C3n3cc[nH]3)C2F)NC1(F)F",
                    0.8571785546262801
                ],
                [
                    "O=C1C=CPC(C2C(F)(F)C=CC3NC(=O)C(n4cc[nH]4)C(F)(F)C32F)NC1F",
                    0.8571785546262801
                ],
                [
                    "O=C1C=CPC(C23C(F)C(n4cc[nH]4)C(=O)NC2(F)C=CC(F)C3(F)F)NC1F",
                    0.8571785546262801
                ],
                [
                    "O=C1C=CPC(C2(F)NC(=O)C(n3cc[nH]3)C(F)C23C=CC(F)(F)C3F)NC1F",
                    0.8571785546262801
                ],
                [
                    "O=C1C=CPC(C2(F)NC(=O)C(F)C(F)C23C=CC(F)(F)C3n2cc[nH]2)NC1F",
                    0.8571785546262801
                ],
                [
                    "O=C1C=CPC(C2(F)C=CC3(C(F)NC(=O)C(n4cc[nH]4)C3F)C2(F)F)NC1F",
                    0.8571785546262801
                ],
                [
                    "O=C1C=CPC(C2(F)C(F)C(=O)NC(F)C23C=CC(F)C3(F)F)NC1n1cc[nH]1",
                    0.8571785546262801
                ],
                [
                    "O=C1C=CPC(C2(F)C(F)C(=O)NC(F)C23C=CC(F)(F)C3F)NC1n1cc[nH]1",
                    0.8571785546262801
                ],
                [
                    "O=C1C=CPC(C2(F)C(F)C(=O)NC(F)(F)C23C=CC(F)C3n2cc[nH]2)NC1F",
                    0.8571785546262801
                ],
                [
                    "O=C1C=CPC(C2(F)C(F)(F)C=CC23C(F)C(F)C(=O)NC3n2cc[nH]2)NC1F",
                    0.8571785546262801
                ],
                [
                    "O=C1C=CPC(C2(F)C(=O)NC3(F)C=CC(F)C(F)C3C2(F)F)NC1n1cc[nH]1",
                    0.8571785546262801
                ],
                [
                    "O=C1C=CPC(C2(F)C(=O)NC(F)C3(C=CC(n4cc[nH]4)C3(F)F)C2F)NC1F",
                    0.8571785546262801
                ],
                [
                    "O=C1C=CPC(C2(F)C(=O)NC(F)(F)C3(C=CC(F)C3F)C2F)NC1n1cc[nH]1",
                    0.8571785546262801
                ],
                [
                    "O=C1C=CPC(C2(C3NC(=O)C(F)(F)C3n3cc[nH]3)C=CC(F)C2(F)F)NC1F",
                    0.8571785546262801
                ],
                [
                    "O=C1C=CNC2PC1C=CC(F)(F)C(n1cc[nH]1)C1C(F)(F)C(F)C(=O)NC21F",
                    0.8571785546262801
                ],
                [
                    "O=C1C=CNC2(F)PC1C=CC(F)C(n1cc[nH]1)C1C(F)C(F)(F)C(=O)NC12F",
                    0.8571785546262801
                ],
                [
                    "O=C1C=CNC(F)PC1C1NC(=O)C(n2cc[nH]2)C(F)(F)C12C=CC(F)(F)C2F",
                    0.8571785546262801
                ],
                [
                    "O=C1C=CNC(F)PC1C1(F)C(n2cc[nH]2)C=CC12C(F)NC(=O)C(F)(F)C2F",
                    0.8571785546262801
                ],
                [
                    "O=C1C=CNC(F)PC1C1(F)C(=O)NC(F)C2(C=CC(n3cc[nH]3)C2(F)F)C1F",
                    0.8571785546262801
                ],
                [
                    "O=C1C=CNC(F)(F)PC1C1(F)C(n2cc[nH]2)C(=O)NC(F)C12C=CC(F)C2F",
                    0.8571785546262801
                ],
                [
                    "O=C1C=CNC(F)(C2NC(=O)C(n3cc[nH]3)C(F)C23C=CC(F)(F)C3F)PC1F",
                    0.8571785546262801
                ],
                [
                    "O=C1C=CNC(F)(C2(F)C(n3cc[nH]3)C(=O)NC(F)C23C=CC(F)C3F)PC1F",
                    0.8571785546262801
                ],
                [
                    "O=C1C=CNC(C2(F)C=CC3(C(F)C(n4cc[nH]4)C(=O)NC3(F)F)C2F)PC1F",
                    0.8571785546262801
                ],
                [
                    "O=C1C=CNC(C2(F)C(F)(F)C(=O)NC(F)C23C=CC(n2cc[nH]2)C3F)PC1F",
                    0.8571785546262801
                ]
            ],
            "execution_time": 81819.14047002792,
            "number_scoring_function_calls": 1571875,
            "metadata": {
                "top_1": 0.8571785546262801,
                "top_10": 0.85717855462628,
                "top_100": 0.8571785546262783,
                "internal_similarity_max": 0.8571428571428571,
                "internal_similarity_mean": 0.3452715147507989,
                "internal_similarity_histogram_density": [
                    [
                        0.1,
                        0.0,
                        2.7039999999999993,
                        5.314000000000002,
                        1.4700000000000004,
                        0.33199999999999974,
                        0.05600000000000001,
                        0.022000000000000006,
                        0.0020000000000000005,
                        0.0
                    ]
                ],
                "internal_similarity_histogram_bins": [
                    [
                        0.0,
                        0.1,
                        0.2,
                        0.30000000000000004,
                        0.4,
                        0.5,
                        0.6000000000000001,
                        0.7000000000000001,
                        0.8,
                        0.9,
                        1.0
                    ]
                ]
            }
        }
    ]
}
