# Supplementary material for: EvoMol: a flexible and interpretable evolutionary algorithm for unbiased de novo molecular generation
Source: J Cheminform. 2020 Sep 16;12:55. doi: 10.1186/s13321-020-00458-z (PMC7494000; doi:10.1186/s13321-020-00458-z)
Supplement: Supplementary file 2 — Additional file 2. Archive of the GuacaMol benchmarks experiments. [file 13321_2020_458_MOESM2_ESM.xz › GuacaMol_JSON/All actions GuacaMol Quality Filters/All benchmarks/output_v2_1.json]

{
    "guacamol_version": "0.5.0",
    "benchmark_suite_version": "v2",
    "timestamp": "20200724-1410",
    "results": [
        {
            "benchmark_name": "Celecoxib rediscovery",
            "score": 1.0,
            "optimized_molecules": [
                [
                    "Cc1ccc(-c2cc(C(F)(F)F)nn2-c2ccc(S(N)(=O)=O)cc2)cc1",
                    1.0
                ]
            ],
            "execution_time": 1783.8369801044464,
            "number_scoring_function_calls": 34765,
            "metadata": {
                "top_1": 1.0,
                "internal_similarity_max": 0.0,
                "internal_similarity_mean": 0.0,
                "internal_similarity_histogram_density": [
                    [
                        10.0,
                        0.0,
                        0.0,
                        0.0,
                        0.0,
                        0.0,
                        0.0,
                        0.0,
                        0.0,
                        0.0
                    ]
                ],
                "internal_similarity_histogram_bins": [
                    [
                        0.0,
                        0.1,
                        0.2,
                        0.30000000000000004,
                        0.4,
                        0.5,
                        0.6000000000000001,
                        0.7000000000000001,
                        0.8,
                        0.9,
                        1.0
                    ]
                ]
            }
        },
        {
            "benchmark_name": "Troglitazone rediscovery",
            "score": 0.8817204301075269,
            "optimized_molecules": [
                [
                    "Cc1c(C)c2c(c(C)c1O)CCC(C)(COc1ccc(CC3SC(=O)NNC3=O)cc1)O2",
                    0.8817204301075269
                ]
            ],
            "execution_time": 182297.844735384,
            "number_scoring_function_calls": 2677934,
            "metadata": {
                "top_1": 0.8817204301075269,
                "internal_similarity_max": 0.0,
                "internal_similarity_mean": 0.0,
                "internal_similarity_histogram_density": [
                    [
                        10.0,
                        0.0,
                        0.0,
                        0.0,
                        0.0,
                        0.0,
                        0.0,
                        0.0,
                        0.0,
                        0.0
                    ]
                ],
                "internal_similarity_histogram_bins": [
                    [
                        0.0,
                        0.1,
                        0.2,
                        0.30000000000000004,
                        0.4,
                        0.5,
                        0.6000000000000001,
                        0.7000000000000001,
                        0.8,
                        0.9,
                        1.0
                    ]
                ]
            }
        },
        {
            "benchmark_name": "Thiothixene rediscovery",
            "score": 0.7157894736842105,
            "optimized_molecules": [
                [
                    "CN1CCN(CCC=C2c3ccccc3Sc3cccc2c3N(C)C)CC1",
                    0.7157894736842105
                ]
            ],
            "execution_time": 135410.64149737358,
            "number_scoring_function_calls": 1772910,
            "metadata": {
                "top_1": 0.7157894736842105,
                "internal_similarity_max": 0.0,
                "internal_similarity_mean": 0.0,
                "internal_similarity_histogram_density": [
                    [
                        10.0,
                        0.0,
                        0.0,
                        0.0,
                        0.0,
                        0.0,
                        0.0,
                        0.0,
                        0.0,
                        0.0
                    ]
                ],
                "internal_similarity_histogram_bins": [
                    [
                        0.0,
                        0.1,
                        0.2,
                        0.30000000000000004,
                        0.4,
                        0.5,
                        0.6000000000000001,
                        0.7000000000000001,
                        0.8,
                        0.9,
                        1.0
                    ]
                ]
            }
        },
        {
            "benchmark_name": "Aripiprazole similarity",
            "score": 1.0,
            "optimized_molecules": [
                [
                    "PPC1CCc2ccc(OCCCCN3CCN(c4cccc(Cl)c4Cl)CC3)cc2N1",
                    1.0
                ],
                [
                    "PP1CCc2ccc(OCCCCN3CCN(c4cccc(Cl)c4Cl)CC3)cc2N1",
                    1.0
                ],
                [
                    "PP1CCc2ccc(OCCCCCN3CCN(c4cccc(Cl)c4Cl)CC3)cc2N1",
                    1.0
                ],
                [
                    "PP1CCCc2ccc(OCCCCN3CCN(c4cccc(Cl)c4Cl)CC3)cc2N1",
                    1.0
                ],
                [
                    "PN1CCc2ccc(OCCCCN3CCN(c4cccc(Cl)c4Cl)CC3)cc2N1",
                    1.0
                ],
                [
                    "PN1CCc2ccc(OCCCCCN3CCN(c4cccc(Cl)c4Cl)CC3)cc2N1",
                    1.0
                ],
                [
                    "PN1CCCc2ccc(OCCCCN3CCN(c4cccc(Cl)c4Cl)CC3)cc2N1",
                    1.0
                ],
                [
                    "PCN1CCc2ccc(OCCCCN3CCN(c4cccc(Cl)c4Cl)CC3)cc2N1",
                    1.0
                ],
                [
                    "PCC1CCc2ccc(OCCCCN3CCN(c4cccc(Cl)c4Cl)CC3)cc2N1",
                    1.0
                ],
                [
                    "PC1CCc2ccc(OCCCCN3CCN(c4cccc(Cl)c4Cl)CC3)cc2NO1",
                    1.0
                ],
                [
                    "PC1CCc2ccc(OCCCCN3CCN(c4cccc(Cl)c4Cl)CC3)cc2NN1",
                    1.0
                ],
                [
                    "PC1CCc2ccc(OCCCCN3CCN(c4cccc(Cl)c4Cl)CC3)cc2N1",
                    1.0
                ],
                [
                    "PC1CCc2ccc(OCCCCCN3CCN(c4cccc(Cl)c4Cl)CC3)cc2N1",
                    1.0
                ],
                [
                    "PC1CCCc2ccc(OCCCCN3CCN(c4cccc(Cl)c4Cl)CC3)cc2N1",
                    1.0
                ],
                [
                    "OPP1CCc2ccc(OCCCCN3CCN(c4cccc(Cl)c4Cl)CC3)cc2N1",
                    1.0
                ],
                [
                    "OP1Nc2cc(OCCCCN3CCN(c4cccc(Cl)c4Cl)CC3)ccc2CCP1",
                    1.0
                ],
                [
                    "OP1Nc2cc(OCCCCN3CCN(c4cccc(Cl)c4Cl)CC3)ccc2CCO1",
                    1.0
                ],
                [
                    "OP1CCc2ccc(OCCCCN3CCN(c4cccc(Cl)c4Cl)CC3)cc2N1",
                    1.0
                ],
                [
                    "OP1CCc2ccc(OCCCCCN3CCN(c4cccc(Cl)c4Cl)CC3)cc2N1",
                    1.0
                ],
                [
                    "OP1CCCc2ccc(OCCCCN3CCN(c4cccc(Cl)c4Cl)CC3)cc2N1",
                    1.0
                ],
                [
                    "ONP1CCc2ccc(OCCCCN3CCN(c4cccc(Cl)c4Cl)CC3)cc2N1",
                    1.0
                ],
                [
                    "ON1CCc2ccc(OCCCCN3CCN(c4cccc(Cl)c4Cl)CC3)cc2N1",
                    1.0
                ],
                [
                    "ON1CCc2ccc(OCCCCCN3CCN(c4cccc(Cl)c4Cl)CC3)cc2N1",
                    1.0
                ],
                [
                    "ON1CCCc2ccc(OCCCCN3CCN(c4cccc(Cl)c4Cl)CC3)cc2N1",
                    1.0
                ],
                [
                    "OCP1CCc2ccc(OCCCCN3CCN(c4cccc(Cl)c4Cl)CC3)cc2N1",
                    1.0
                ],
                [
                    "OCC1CCc2ccc(OCCCCN3CCN(c4cccc(Cl)c4Cl)CC3)cc2N1",
                    1.0
                ],
                [
                    "OC1NCCc2ccc(OCCCCN3CCN(c4cccc(Cl)c4Cl)CC3)cc2N1",
                    1.0
                ],
                [
                    "OC1CCc2ccc(OCCCCN3CCN(c4cccc(Cl)c4Cl)CC3)cc2N1",
                    1.0
                ],
                [
                    "OC1CCc2ccc(OCCCCCN3CCN(c4cccc(Cl)c4Cl)CC3)cc2N1",
                    1.0
                ],
                [
                    "OC1CCCc2ccc(OCCCCN3CCN(c4cccc(Cl)c4Cl)CC3)cc2N1",
                    1.0
                ],
                [
                    "NP1Nc2cc(OCCCCN3CCN(c4cccc(Cl)c4Cl)CC3)ccc2CCP1",
                    1.0
                ],
                [
                    "NP1CCc2ccc(OCCCCN3CCN(c4cccc(Cl)c4Cl)CC3)cc2N1",
                    1.0
                ],
                [
                    "NP1CCc2ccc(OCCCCCN3CCN(c4cccc(Cl)c4Cl)CC3)cc2N1",
                    1.0
                ],
                [
                    "NP1CCCc2ccc(OCCCCN3CCN(c4cccc(Cl)c4Cl)CC3)cc2N1",
                    1.0
                ],
                [
                    "NN1CCc2ccc(OCCCCN3CCN(c4cccc(Cl)c4Cl)CC3)cc2N1",
                    1.0
                ],
                [
                    "NN1CCc2ccc(OCCCCCN3CCN(c4cccc(Cl)c4Cl)CC3)cc2N1",
                    1.0
                ],
                [
                    "NN1CCCc2ccc(OCCCCN3CCN(c4cccc(Cl)c4Cl)CC3)cc2N1",
                    1.0
                ],
                [
                    "NC1Nc2cc(OCCCCN3CCN(c4cccc(Cl)c4Cl)CC3)ccc2CCS1",
                    1.0
                ],
                [
                    "NC1CCc2ccc(OCCCCN3CCN(c4cccc(Cl)c4Cl)CC3)cc2NN1",
                    1.0
                ],
                [
                    "NC1CCc2ccc(OCCCCN3CCN(c4cccc(Cl)c4Cl)CC3)cc2N1",
                    1.0
                ],
                [
                    "NC1CCc2ccc(OCCCCCN3CCN(c4cccc(Cl)c4Cl)CC3)cc2N1",
                    1.0
                ],
                [
                    "NC1=NNc2cc(OCCCN3CCN(c4cccc(Cl)c4Cl)CC3)ccc2CC1",
                    1.0
                ],
                [
                    "NC1=NNc2cc(OCCCCN3CCN(c4cccc(Cl)c4Cl)CC3)ccc2CC1",
                    1.0
                ],
                [
                    "NC1(F)CCc2ccc(OCCCCN3CCN(c4cccc(Cl)c4Cl)CC3)cc2N1",
                    1.0
                ],
                [
                    "FC1CCc2ccc(OCCCCN3CCN(c4cccc(Cl)c4Cl)CC3)cc2N1",
                    1.0
                ],
                [
                    "Clc1cccc(N2CCN(CCCOc3ccc4c(c3)NCC4)CC2)c1Cl",
                    1.0
                ],
                [
                    "Clc1cccc(N2CCN(CCCOc3ccc4c(c3)CC4)CC2)c1Cl",
                    1.0
                ],
                [
                    "Clc1cccc(N2CCN(CCCCOc3ccc4c(c3)NSCCC4)CC2)c1Cl",
                    1.0
                ],
                [
                    "Clc1cccc(N2CCN(CCCCOc3ccc4c(c3)NSCC4)CC2)c1Cl",
                    1.0
                ],
                [
                    "Clc1cccc(N2CCN(CCCCOc3ccc4c(c3)NSC4)CC2)c1Cl",
                    1.0
                ],
                [
                    "Clc1cccc(N2CCN(CCCCOc3ccc4c(c3)NPPCC4)CC2)c1Cl",
                    1.0
                ],
                [
                    "Clc1cccc(N2CCN(CCCCOc3ccc4c(c3)NPCCC4)CC2)c1Cl",
                    1.0
                ],
                [
                    "Clc1cccc(N2CCN(CCCCOc3ccc4c(c3)NPCC4)CC2)c1Cl",
                    1.0
                ],
                [
                    "Clc1cccc(N2CCN(CCCCOc3ccc4c(c3)NPC4)CC2)c1Cl",
                    1.0
                ],
                [
                    "Clc1cccc(N2CCN(CCCCOc3ccc4c(c3)NOCCC4)CC2)c1Cl",
                    1.0
                ],
                [
                    "Clc1cccc(N2CCN(CCCCOc3ccc4c(c3)NOC4)CC2)c1Cl",
                    1.0
                ],
                [
                    "Clc1cccc(N2CCN(CCCCOc3ccc4c(c3)NNSCC4)CC2)c1Cl",
                    1.0
                ],
                [
                    "Clc1cccc(N2CCN(CCCCOc3ccc4c(c3)NNPCC4)CC2)c1Cl",
                    1.0
                ],
                [
                    "Clc1cccc(N2CCN(CCCCOc3ccc4c(c3)NNNCC4)CC2)c1Cl",
                    1.0
                ],
                [
                    "Clc1cccc(N2CCN(CCCCOc3ccc4c(c3)NNCCC4)CC2)c1Cl",
                    1.0
                ],
                [
                    "Clc1cccc(N2CCN(CCCCOc3ccc4c(c3)NNCC4)CC2)c1Cl",
                    1.0
                ],
                [
                    "Clc1cccc(N2CCN(CCCCOc3ccc4c(c3)NNC4)CC2)c1Cl",
                    1.0
                ],
                [
                    "Clc1cccc(N2CCN(CCCCOc3ccc4c(c3)NCSCC4)CC2)c1Cl",
                    1.0
                ],
                [
                    "Clc1cccc(N2CCN(CCCCOc3ccc4c(c3)NCSC4)CC2)c1Cl",
                    1.0
                ],
                [
                    "Clc1cccc(N2CCN(CCCCOc3ccc4c(c3)NCPCC4)CC2)c1Cl",
                    1.0
                ],
                [
                    "Clc1cccc(N2CCN(CCCCOc3ccc4c(c3)NCPC4)CC2)c1Cl",
                    1.0
                ],
                [
                    "Clc1cccc(N2CCN(CCCCOc3ccc4c(c3)NCOC4)CC2)c1Cl",
                    1.0
                ],
                [
                    "Clc1cccc(N2CCN(CCCCOc3ccc4c(c3)NCNCC4)CC2)c1Cl",
                    1.0
                ],
                [
                    "Clc1cccc(N2CCN(CCCCOc3ccc4c(c3)NCNC4)CC2)c1Cl",
                    1.0
                ],
                [
                    "Clc1cccc(N2CCN(CCCCOc3ccc4c(c3)NCCCC4)CC2)c1Cl",
                    1.0
                ],
                [
                    "Clc1cccc(N2CCN(CCCCOc3ccc4c(c3)NCCC4)CC2)c1Cl",
                    1.0
                ],
                [
                    "Clc1cccc(N2CCN(CCCCOc3ccc4c(c3)NCC4)CC2)c1Cl",
                    1.0
                ],
                [
                    "Clc1cccc(N2CCN(CCCCOc3ccc4c(c3)NC4)CC2)c1Cl",
                    1.0
                ],
                [
                    "Clc1cccc(N2CCN(CCCCOc3ccc4c(c3)N4)CC2)c1Cl",
                    1.0
                ],
                [
                    "Clc1cccc(N2CCN(CCCCOc3ccc4c(c3)CCN4)CC2)c1Cl",
                    1.0
                ],
                [
                    "Clc1cccc(N2CCN(CCCCOc3ccc4c(c3)CCC4)CC2)c1Cl",
                    1.0
                ],
                [
                    "Clc1cccc(N2CCN(CCCCOc3ccc4c(c3)CC4)CC2)c1Cl",
                    1.0
                ],
                [
                    "Clc1cccc(N2CCN(CCCCOc3ccc4c(c3)C4)CC2)c1Cl",
                    1.0
                ],
                [
                    "Clc1cccc(N2CCN(CCCCCOc3ccc4c(c3)NSCC4)CC2)c1Cl",
                    1.0
                ],
                [
                    "Clc1cccc(N2CCN(CCCCCOc3ccc4c(c3)NPCC4)CC2)c1Cl",
                    1.0
                ],
                [
                    "Clc1cccc(N2CCN(CCCCCOc3ccc4c(c3)NNCC4)CC2)c1Cl",
                    1.0
                ],
                [
                    "Clc1cccc(N2CCN(CCCCCOc3ccc4c(c3)NCCC4)CC2)c1Cl",
                    1.0
                ],
                [
                    "Clc1cccc(N2CCN(CCCCCOc3ccc4c(c3)NCC4)CC2)c1Cl",
                    1.0
                ],
                [
                    "Clc1cccc(N2CCN(CCCCCOc3ccc4c(c3)NC4)CC2)c1Cl",
                    1.0
                ],
                [
                    "Clc1cccc(N2CCN(CCCCCOc3ccc4c(c3)CC4)CC2)c1Cl",
                    1.0
                ],
                [
                    "Clc1cccc(N2CCN(CCCCCCOc3ccc4c(c3)NCC4)CC2)c1Cl",
                    1.0
                ],
                [
                    "Clc1cccc(N2CCN(CCCCCCOc3ccc4c(c3)CC4)CC2)c1Cl",
                    1.0
                ],
                [
                    "Clc1cccc(N2CCCN(CCCCOc3ccc4c(c3)NCC4)CC2)c1Cl",
                    1.0
                ],
                [
                    "CP1Nc2cc(OCCCCN3CCN(c4cccc(Cl)c4Cl)CC3)ccc2CCP1",
                    1.0
                ],
                [
                    "CP1CCc2ccc(OCCCCN3CCN(c4cccc(Cl)c4Cl)CC3)cc2N1",
                    1.0
                ],
                [
                    "CP1CCc2ccc(OCCCCCN3CCN(c4cccc(Cl)c4Cl)CC3)cc2N1",
                    1.0
                ],
                [
                    "CN1CCc2ccc(OCCCCN3CCN(c4cccc(Cl)c4Cl)CC3)cc2N1",
                    1.0
                ],
                [
                    "CN1CCc2ccc(OCCCCCN3CCN(c4cccc(Cl)c4Cl)CC3)cc2N1",
                    1.0
                ],
                [
                    "CN1CCCc2ccc(OCCCCN3CCN(c4cccc(Cl)c4Cl)CC3)cc2N1",
                    1.0
                ],
                [
                    "CCN1CCc2ccc(OCCCCN3CCN(c4cccc(Cl)c4Cl)CC3)cc2N1",
                    1.0
                ],
                [
                    "CC1NCCc2ccc(OCCCCN3CCN(c4cccc(Cl)c4Cl)CC3)cc2N1",
                    1.0
                ],
                [
                    "CC1CCc2ccc(OCCCCN3CCN(c4cccc(Cl)c4Cl)CC3)cc2N1",
                    1.0
                ],
                [
                    "CC1CCc2ccc(OCCCCCN3CCN(c4cccc(Cl)c4Cl)CC3)cc2N1",
                    1.0
                ],
                [
                    "CC1CCCc2ccc(OCCCCN3CCN(c4cccc(Cl)c4Cl)CC3)cc2N1",
                    1.0
                ],
                [
                    "CC1(Cl)CCc2ccc(OCCCCN3CCN(c4cccc(Cl)c4Cl)CC3)cc2N1",
                    1.0
                ]
            ],
            "execution_time": 1894.498363494873,
            "number_scoring_function_calls": 29734,
            "metadata": {
                "top_1": 1.0,
                "top_10": 1.0,
                "top_100": 1.0,
                "internal_similarity_max": 1.0,
                "internal_similarity_mean": 0.6897886724755137,
                "internal_similarity_histogram_density": [
                    [
                        0.1,
                        0.0,
                        0.0,
                        0.0,
                        0.0,
                        0.005999999999999995,
                        6.484000000000002,
                        2.9780000000000006,
                        0.3440000000000001,
                        0.08800000000000002
                    ]
                ],
                "internal_similarity_histogram_bins": [
                    [
                        0.0,
                        0.1,
                        0.2,
                        0.30000000000000004,
                        0.4,
                        0.5,
                        0.6000000000000001,
                        0.7000000000000001,
                        0.8,
                        0.9,
                        1.0
                    ]
                ]
            }
        },
        {
            "benchmark_name": "Albuterol similarity",
            "score": 1.0,
            "optimized_molecules": [
                [
                    "OCc1cc(C(O)CNC2(CPP)CC2)ccc1O",
                    1.0
                ],
                [
                    "OCc1cc(C(O)CNC(P)CP)pcc1O",
                    1.0
                ],
                [
                    "NCCC(P)(CP)NCC(O)c1ccc(O)c(CO)c1",
                    1.0
                ],
                [
                    "NCC(P)NCC(O)c1ccc(O)c(PO)c1",
                    1.0
                ],
                [
                    "NCC(P)NCC(O)c1ccc(O)c(CO)c1",
                    1.0
                ],
                [
                    "NCC(P)(CP)NCC(O)c1ccc(O)c(CO)c1",
                    1.0
                ],
                [
                    "Cc1cpc(O)c(C(O)CNC(C)(P)CO)c1",
                    1.0
                ],
                [
                    "CPCC(C)NCC(O)c1ccc(O)c(CO)c1",
                    1.0
                ],
                [
                    "CCNCC(O)c1ccc(O)c(CO)c1",
                    1.0
                ],
                [
                    "CCNC(C)C(O)c1ccc(O)c(CO)c1",
                    1.0
                ],
                [
                    "CCCNCC(O)c1cpc(O)c(CO)c1",
                    1.0
                ],
                [
                    "CCCNCC(O)c1ccc(O)c(CO)c1",
                    1.0
                ],
                [
                    "CCCNCC(O)c1cc(CO)c(O)cp1",
                    1.0
                ],
                [
                    "CCCNC(P)C(O)c1cpc(O)c(CO)c1",
                    1.0
                ],
                [
                    "CCCNC(C)(CC)C(O)c1ccc(O)c(CO)c1",
                    1.0
                ],
                [
                    "CCCCNCC(O)c1ccc(O)c(CO)c1",
                    1.0
                ],
                [
                    "CCCCNCC(O)c1cc(CO)c(O)cp1",
                    1.0
                ],
                [
                    "CCCCNC(C)(C)C(O)c1cpc(O)c(CO)c1",
                    1.0
                ],
                [
                    "CCCC(C)NCC(O)c1ccc(O)c(CO)c1",
                    1.0
                ],
                [
                    "CCCC(C)(P)NCC(O)c1ccc(O)c(CO)c1",
                    1.0
                ],
                [
                    "CCC(P)NCP(O)c1cc(CO)ccc1O",
                    1.0
                ],
                [
                    "CCC(P)NCC(O)c1ccc(O)c(CO)c1",
                    1.0
                ],
                [
                    "CCC(P)NCC(O)c1cc(CO)ccc1O",
                    1.0
                ],
                [
                    "CCC(C)NCC(O)c1ccc(O)c(CO)c1",
                    1.0
                ],
                [
                    "CCC(C)(P)NCC(O)c1cpc(O)c(CO)c1",
                    1.0
                ],
                [
                    "CCC(C)(P)NCC(O)c1ccc(O)cc1CO",
                    1.0
                ],
                [
                    "CCC(C)(P)NCC(O)c1ccc(O)c(CO)c1",
                    1.0
                ],
                [
                    "CCC(C)(CP)NCC(O)c1ccc(O)c(CO)c1",
                    1.0
                ],
                [
                    "CCC(C)(C)NCC(O)c1ccc(O)c(PO)c1",
                    1.0
                ],
                [
                    "CCC(C)(C)NCC(O)c1ccc(O)c(P)c1",
                    1.0
                ],
                [
                    "CCC(C)(C)CNCC(O)c1ccc(O)c(CO)c1",
                    1.0
                ],
                [
                    "CCC(C)(Br)NCC(O)c1ccc(O)c(CO)c1",
                    1.0
                ],
                [
                    "CC1(P)NCC(O)c2cpc(O)c(c2)C1O",
                    1.0
                ],
                [
                    "CC1(P)Cc2c(CO)cpc(O)c2C(O)CN1",
                    1.0
                ],
                [
                    "CC1(P)CP(O)c2cc(ccc2O)C(O)CN1",
                    1.0
                ],
                [
                    "CC1(NCC(O)c2ccc(O)c(PO)c2)CC1N",
                    1.0
                ],
                [
                    "CC1(C)NCC(O)(c2ccc(O)c(CO)c2)C1P",
                    1.0
                ],
                [
                    "CC1(C)Cc2cc(O)c(PO)cc2C(O)CN1",
                    1.0
                ],
                [
                    "CC(P)NCCC(O)c1cpc(O)c(CO)c1",
                    1.0
                ],
                [
                    "CC(P)NCC(O)c1cpc(O)c(CO)c1",
                    1.0
                ],
                [
                    "CC(P)NCC(O)c1ccc(O)c(CO)c1",
                    1.0
                ],
                [
                    "CC(P)CNCC(O)c1cpc(O)c(CO)c1",
                    1.0
                ],
                [
                    "CC(P)CNCC(O)c1ccc(O)c(CO)c1",
                    1.0
                ],
                [
                    "CC(P)CNCC(O)c1cc(PO)c(O)cp1",
                    1.0
                ],
                [
                    "CC(P)CNCC(O)c1cc(CO)c(O)cp1",
                    1.0
                ],
                [
                    "CC(P)CCNCC(O)c1cc(CO)c(O)cp1",
                    1.0
                ],
                [
                    "CC(P)CCNC(C)(C)C(O)c1cpc(O)c(CO)c1",
                    1.0
                ],
                [
                    "CC(P)C(CP)NCC(O)c1ccc(O)c(CO)c1",
                    1.0
                ],
                [
                    "CC(P)(NCCc1ccc(O)c(CO)c1)C(O)P",
                    1.0
                ],
                [
                    "CC(P)(NCCC(O)c1ccc(O)c(PO)c1)C(N)P",
                    1.0
                ],
                [
                    "CC(P)(NCC(O)c1ccc(O)c(PO)c1)C(P)CN",
                    1.0
                ],
                [
                    "CC(P)(NCC(O)c1ccc(O)c(PO)c1)C(N)P",
                    1.0
                ],
                [
                    "CC(P)(NCC(O)c1ccc(O)c(PO)c1)C(N)CP",
                    1.0
                ],
                [
                    "CC(P)(NCC(O)c1ccc(O)c(PN)c1)C(N)CP",
                    1.0
                ],
                [
                    "CC(P)(NCC(O)c1ccc(O)c(CO)c1)C(N)P",
                    1.0
                ],
                [
                    "CC(P)(NCC(O)c1cc(PO)ccc1O)C(N)CP",
                    1.0
                ],
                [
                    "CC(P)(CP)NCC(O)c1ccc(O)c(CO)c1",
                    1.0
                ],
                [
                    "CC(P)(CO)NCCc1ccc(O)c(CO)c1",
                    1.0
                ],
                [
                    "CC(P)(CO)NCC(O)c1cc(CO)cpc1O",
                    1.0
                ],
                [
                    "CC(P)(CN)NCC(O)c1ccc(O)c(PO)c1",
                    1.0
                ],
                [
                    "CC(P)(CCP)NCC(O)c1ccc(O)c(CO)c1",
                    1.0
                ],
                [
                    "CC(NCC(O)c1ccc(O)c(CO)c1)PO",
                    1.0
                ],
                [
                    "CC(NCC(O)c1ccc(O)c(CO)c1)C(N)P",
                    1.0
                ],
                [
                    "CC(CPP)NCC(O)c1ccc(O)c(CO)c1",
                    1.0
                ],
                [
                    "CC(CP)NCC(O)c1ccc(O)c(CO)c1",
                    1.0
                ],
                [
                    "CC(CP)NCC(O)c1cc(CO)c(O)cp1",
                    1.0
                ],
                [
                    "CC(CP)CNCC(O)c1cc(CO)c(O)cp1",
                    1.0
                ],
                [
                    "CC(CCP)NCC(O)c1ccc(O)c(CO)c1",
                    1.0
                ],
                [
                    "CC(C)NCC(O)c1ccc(O)c(PO)c1",
                    1.0
                ],
                [
                    "CC(C)NCC(O)c1ccc(O)c(CO)c1",
                    1.0
                ],
                [
                    "CC(C)NCC(O)c1cc(CO)cpc1O",
                    1.0
                ],
                [
                    "CC(C)(P)NCC(O)c1cpc(O)c(CO)c1",
                    1.0
                ],
                [
                    "CC(C)(P)NCC(O)c1cpc(CO)c(CO)c1",
                    1.0
                ],
                [
                    "CC(C)(P)NCC(O)c1ccc(O)c(PCO)c1",
                    1.0
                ],
                [
                    "CC(C)(P)NCC(O)c1ccc(O)c(CO)c1F",
                    1.0
                ],
                [
                    "CC(C)(P)NCC(O)c1ccc(O)c(CO)c1",
                    1.0
                ],
                [
                    "CC(C)(P)NCC(O)c1ccc(O)c(CCO)c1",
                    1.0
                ],
                [
                    "CC(C)(P)NCC(O)c1cc(CO)cpc1O",
                    1.0
                ],
                [
                    "CC(C)(P)NCC(O)c1cc(CO)c(O)cp1",
                    1.0
                ],
                [
                    "CC(C)(P)NCC(O)c1cc(CO)c(O)[pH]1",
                    1.0
                ],
                [
                    "CC(C)(P)NCC(CO)c1cpc(O)c(CO)c1",
                    1.0
                ],
                [
                    "CC(C)(NCCc1ccc(O)c(CO)c1)PN",
                    1.0
                ],
                [
                    "CC(C)(NCC(O)c1ccc(O)c(CO)c1)PN",
                    1.0
                ],
                [
                    "CC(C)(CPP)NCC(O)c1ccc(O)c(CO)c1",
                    1.0
                ],
                [
                    "CC(C)(CPN)NCC(O)c1ccc(O)c(CO)c1",
                    1.0
                ],
                [
                    "CC(C)(CP)NCC(O)c1ccc(O)c(CO)c1",
                    1.0
                ],
                [
                    "CC(C)(CP)CNCC(O)c1ccc(O)c(CO)c1",
                    1.0
                ],
                [
                    "CC(C)(CP)C(P)NCC(O)c1ccc(O)c(CO)c1",
                    1.0
                ],
                [
                    "CC(C)(CO)NCC(O)c1ccc(O)c(P(O)P)c1",
                    1.0
                ],
                [
                    "CC(C)(CN)NCC(O)c1ccc(O)c(PO)c1",
                    1.0
                ],
                [
                    "CC(C)(CCPN)NCC(O)c1ccc(O)c(CO)c1",
                    1.0
                ],
                [
                    "CC(C)(CCP)NCC(O)c1ccc(O)c(CO)c1",
                    1.0
                ],
                [
                    "CC(C)(CCN)NCC(O)c1ccc(O)c(CO)c1",
                    1.0
                ],
                [
                    "CC(C)(C)NCC(O)c1ccc(O)c(PO)c1",
                    1.0
                ],
                [
                    "CC(C)(C)NCC(O)c1ccc(O)c(P)c1",
                    1.0
                ],
                [
                    "CC(C)(C)NCC(O)c1ccc(O)c(CPO)c1",
                    1.0
                ],
                [
                    "CC(C)(C)NCC(O)c1ccc(O)c(CO)c1",
                    1.0
                ],
                [
                    "CC(C)(Br)NCC(O)c1ccc(O)c(PO)c1",
                    1.0
                ],
                [
                    "CC(C)(Br)NCC(O)c1ccc(O)c(CO)c1",
                    1.0
                ],
                [
                    "CC(Br)(CP)NCC(O)c1ccc(O)c(CO)c1",
                    1.0
                ]
            ],
            "execution_time": 136.4551968574524,
            "number_scoring_function_calls": 4668,
            "metadata": {
                "top_1": 1.0,
                "top_10": 1.0,
                "top_100": 1.0,
                "internal_similarity_max": 0.8461538461538461,
                "internal_similarity_mean": 0.3763730133119048,
                "internal_similarity_histogram_density": [
                    [
                        0.252,
                        0.774,
                        2.1499999999999995,
                        3.0580000000000007,
                        1.4360000000000004,
                        1.3779999999999988,
                        0.6800000000000002,
                        0.24600000000000005,
                        0.026000000000000006,
                        0.0
                    ]
                ],
                "internal_similarity_histogram_bins": [
                    [
                        0.0,
                        0.1,
                        0.2,
                        0.30000000000000004,
                        0.4,
                        0.5,
                        0.6000000000000001,
                        0.7000000000000001,
                        0.8,
                        0.9,
                        1.0
                    ]
                ]
            }
        },
        {
            "benchmark_name": "Mestranol similarity",
            "score": 1.0,
            "optimized_molecules": [
                [
                    "COc1ccc2c(c1)CCCC1C2CCC2(C)C1CCC2(O)C#P",
                    1.0
                ],
                [
                    "COc1ccc2c(c1)CCCC1C2CCC2(C)C1CC2(O)C#P",
                    1.0
                ],
                [
                    "COc1ccc2c(c1)CCC1C2CCCC2(C)C1CCC2(O)C#P",
                    1.0
                ],
                [
                    "COc1ccc2c(c1)CCC1C2CCCC2(C)C1CC2(O)C#P",
                    1.0
                ],
                [
                    "COc1ccc2c(c1)CCC1C2CCC2(C)C1CCSC2(O)C#P",
                    1.0
                ],
                [
                    "COc1ccc2c(c1)CCC1C2CCC2(C)C1CCPC2(O)C#P",
                    1.0
                ],
                [
                    "COc1ccc2c(c1)CCC1C2CCC2(C)C1CCCC2(O)C#P",
                    1.0
                ],
                [
                    "COc1ccc2c(c1)CCC1C2CCC2(C)C1CCC2(O)P",
                    1.0
                ],
                [
                    "COc1ccc2c(c1)CCC1C2CCC2(C)C1CCC2(O)F",
                    1.0
                ],
                [
                    "COc1ccc2c(c1)CCC1C2CCC2(C)C1CCC2(O)Cl",
                    1.0
                ],
                [
                    "COc1ccc2c(c1)CCC1C2CCC2(C)C1CCC2(O)C#P",
                    1.0
                ],
                [
                    "COc1ccc2c(c1)CCC1C2CCC2(C)C1CCC2(O)Br",
                    1.0
                ],
                [
                    "COc1ccc2c(c1)CCC1C2CCC2(C)C1CCC2(C)O",
                    1.0
                ],
                [
                    "COc1ccc2c(c1)CCC1C2CCC2(C)C1CC2(O)C#P",
                    1.0
                ],
                [
                    "CCC12CCC3c4ccc(OC)cc4CCC3C1CC2(O)C#P",
                    1.0
                ],
                [
                    "C#CC1(O)SCC2C3CCc4cc(OC)ccc4C3CCC21C",
                    1.0
                ],
                [
                    "C#CC1(O)SCC2C3CCCCc4cc(OC)ccc4C3CCC21C",
                    1.0
                ],
                [
                    "C#CC1(O)SC2C3CCc4cc(OC)ccc4C3CCC21C",
                    1.0
                ],
                [
                    "C#CC1(O)SC2C3CCCc4cc(OC)ccc4C3CCC21C",
                    1.0
                ],
                [
                    "C#CC1(O)POCC2C3CCc4cc(OC)ccc4C3CCC21C",
                    1.0
                ],
                [
                    "C#CC1(O)CCN2C3CCc4cc(OC)ccc4C3CCCC21C",
                    1.0
                ],
                [
                    "C#CC1(O)CCCP2C3CCc4cc(OC)ccc4C3CCC21C",
                    1.0
                ],
                [
                    "C#CC1(O)CCCC2CC1(C)CCC1c3ccc(OC)cc3CCC21",
                    1.0
                ],
                [
                    "C#CC1(O)CCCC2C3CCc4nc(OC)ccc4C3CCC21C",
                    1.0
                ],
                [
                    "C#CC1(O)CCCC2C3CCc4cc(OP)ccc4C3CCC21C",
                    1.0
                ],
                [
                    "C#CC1(O)CCCC2C3CCc4cc(OCF)ccc4C3CCC21C",
                    1.0
                ],
                [
                    "C#CC1(O)CCCC2C3CCc4cc(OC)pcc4C3CCC21C",
                    1.0
                ],
                [
                    "C#CC1(O)CCCC2C3CCc4cc(OC)ccc4C3CCC21C",
                    1.0
                ],
                [
                    "C#CC1(O)CCCC2C3CCc4cc(OC)ccc4C3C(C)CC21C",
                    1.0
                ],
                [
                    "C#CC1(O)CCCC2C3CCc4cc(COC)ccc4C3CCC21C",
                    1.0
                ],
                [
                    "C#CC1(O)CCCC2C3CCc4cc(CC)ccc4C3CCC21C",
                    1.0
                ],
                [
                    "C#CC1(O)CCCC2C3CCCc4cc(OC)ccc4C3CCC21C",
                    1.0
                ],
                [
                    "C#CC1(O)CCCC2C3CCCCc4cc(OC)ccc4C3CCC21C",
                    1.0
                ],
                [
                    "C#CC1(O)CCC2C3CCc4nc(OC)ccc4C3CCC21C",
                    1.0
                ],
                [
                    "C#CC1(O)CCC2C3CCc4ccc(OC)cc4C3CCC21C",
                    1.0
                ],
                [
                    "C#CC1(O)CCC2C3CCc4cc(SC)ccc4C3CCCC21C",
                    1.0
                ],
                [
                    "C#CC1(O)CCC2C3CCc4cc(OCP)ccc4C3CCC21C",
                    1.0
                ],
                [
                    "C#CC1(O)CCC2C3CCc4cc(OCC)ccc4C3CCC21C",
                    1.0
                ],
                [
                    "C#CC1(O)CCC2C3CCc4cc(OC)ccc4C3CPC21CC",
                    1.0
                ],
                [
                    "C#CC1(O)CCC2C3CCc4cc(OC)ccc4C3CPC21C",
                    1.0
                ],
                [
                    "C#CC1(O)CCC2C3CCc4cc(OC)ccc4C3CN(N)C21C",
                    1.0
                ],
                [
                    "C#CC1(O)CCC2C3CCc4cc(OC)ccc4C3CCSC21CC",
                    1.0
                ],
                [
                    "C#CC1(O)CCC2C3CCc4cc(OC)ccc4C3CCCC21C",
                    1.0
                ],
                [
                    "C#CC1(O)CCC2C3CCc4cc(OC)ccc4C3CCC21C",
                    1.0
                ],
                [
                    "C#CC1(O)CCC2C3CCc4cc(OC)ccc4C3(C)CCC21C",
                    1.0
                ],
                [
                    "C#CC1(O)CCC2C3CCc4cc(COC)ccc4C3CCCC21C",
                    1.0
                ],
                [
                    "C#CC1(O)CCC2C3CCc4cc(COC)ccc4C3CCC21C",
                    1.0
                ],
                [
                    "C#CC1(O)CCC2C3CCc4cc(CC)ccc4C3CCCC21C",
                    1.0
                ],
                [
                    "C#CC1(O)CCC2C3CCc4cc(CC)ccc4C3CCC21C",
                    1.0
                ],
                [
                    "C#CC1(O)CCC2C3CCc4cc(C)ccc4C3CCC21C",
                    1.0
                ],
                [
                    "C#CC1(O)CCC2C3CCc4c(ccc(OC)c4C)C3CCC21C",
                    1.0
                ],
                [
                    "C#CC1(O)CCC2C3CCCc4nc(OC)ccc4C3CCC21C",
                    1.0
                ],
                [
                    "C#CC1(O)CCC2C3CCCc4cc(OC)ccc4C3CCC21CC",
                    1.0
                ],
                [
                    "C#CC1(O)CCC2C3CCCc4cc(OC)ccc4C3CCC21C",
                    1.0
                ],
                [
                    "C#CC1(O)CCC2C3CCCc4cc(OC)ccc4C3C(O)CC21C",
                    1.0
                ],
                [
                    "C#CC1(O)CCC2C3CCCc4cc(COC)ccc4C3CCC21C",
                    1.0
                ],
                [
                    "C#CC1(O)CCC2C3CCC4=C(C=CCC(CC)=C4)C3CCC21C",
                    1.0
                ],
                [
                    "C#CC1(O)CCC2C3CC(O)c4cc(OC)ccc4C3CCC21C",
                    1.0
                ],
                [
                    "C#CC1(O)CCC2C3CC(N)Cc4cc(OC)ccc4C3CCC21C",
                    1.0
                ],
                [
                    "C#CC1(O)CCC2(F)C3CCc4cc(OC)ccc4C3CCC12C",
                    1.0
                ],
                [
                    "C#CC1(O)CCC(O)C2C3CCc4cc(OC)ccc4C3CCC21C",
                    1.0
                ],
                [
                    "C#CC1(O)CC2CC1(C)SCC1c3ccc(OC)cc3CCCC21",
                    1.0
                ],
                [
                    "C#CC1(O)CC2C3CCc4cc(OCCC)ccc4C3CCC21C",
                    1.0
                ],
                [
                    "C#CC1(O)CC2C3CCc4cc(OC)pcc4C3CCC21C",
                    1.0
                ],
                [
                    "C#CC1(O)CC2C3CCc4cc(OC)ccc4C3OCC21C",
                    1.0
                ],
                [
                    "C#CC1(O)CC2C3CCc4cc(OC)ccc4C3CPC21CC",
                    1.0
                ],
                [
                    "C#CC1(O)CC2C3CCc4cc(OC)ccc4C3CPC21C",
                    1.0
                ],
                [
                    "C#CC1(O)CC2C3CCc4cc(OC)ccc4C3CNC21CC",
                    1.0
                ],
                [
                    "C#CC1(O)CC2C3CCc4cc(OC)ccc4C3CNC21C",
                    1.0
                ],
                [
                    "C#CC1(O)CC2C3CCc4cc(OC)ccc4C3CCSC21CC",
                    1.0
                ],
                [
                    "C#CC1(O)CC2C3CCc4cc(OC)ccc4C3CCPC21CC",
                    1.0
                ],
                [
                    "C#CC1(O)CC2C3CCc4cc(OC)ccc4C3CCNC21CC",
                    1.0
                ],
                [
                    "C#CC1(O)CC2C3CCc4cc(OC)ccc4C3CCCC21CC",
                    1.0
                ],
                [
                    "C#CC1(O)CC2C3CCc4cc(OC)ccc4C3CCC21CCCC",
                    1.0
                ],
                [
                    "C#CC1(O)CC2C3CCc4cc(OC)ccc4C3CCC21CCC",
                    1.0
                ],
                [
                    "C#CC1(O)CC2C3CCc4cc(OC)ccc4C3CCC21CC",
                    1.0
                ],
                [
                    "C#CC1(O)CC2C3CCc4cc(OC)ccc4C3CCC21C",
                    1.0
                ],
                [
                    "C#CC1(O)CC2C3CCc4cc(C)ccc4C3CCCC21C",
                    1.0
                ],
                [
                    "C#CC1(O)CC2C3CCc4cc(C)ccc4C3CCC21CC",
                    1.0
                ],
                [
                    "C#CC1(O)CC2C3CCc4cc(C)ccc4C3CCC21C",
                    1.0
                ],
                [
                    "C#CC1(O)CC2C3CCCc4cc(OC)ccc4C3CSC21C",
                    1.0
                ],
                [
                    "C#CC1(O)CC2C3CCCc4cc(OC)ccc4C3CPC21C",
                    1.0
                ],
                [
                    "C#CC1(O)CC2C3CCCc4cc(OC)ccc4C3CCSC21C",
                    1.0
                ],
                [
                    "C#CC1(O)CC2C3CCCc4cc(OC)ccc4C3CCPC21C",
                    1.0
                ],
                [
                    "C#CC1(O)CC2C3CCCc4cc(OC)ccc4C3CCC21C",
                    1.0
                ],
                [
                    "C#CC1(O)CC2C3CCCc4cc(OC)ccc4C3CCC2(C)C1",
                    1.0
                ],
                [
                    "C#CC1(O)CC2C3CCCCc4cc(OC)ccc4C3CSC21C",
                    1.0
                ],
                [
                    "C#CC1(O)CC2C3CCCCc4cc(OC)ccc4C3CPC21C",
                    1.0
                ],
                [
                    "C#CC1(O)CC2C3CCCCc4cc(OC)ccc4C3CCC21C",
                    1.0
                ],
                [
                    "C#CC1(O)CC2C3C4Cc5cc(OC)ccc5C43CCCCC21C",
                    1.0
                ],
                [
                    "C#CC1(O)CC2C3C4Cc5cc(OC)ccc5C43CCCC21CC",
                    1.0
                ],
                [
                    "C#CC1(O)CC2C3C4Cc5cc(OC)ccc5C43CCCC21C",
                    1.0
                ],
                [
                    "C#CC1(O)CC2C3C4Cc5cc(OC)ccc5C43CCC21CC",
                    1.0
                ],
                [
                    "C#CC1(O)CC2C3C4Cc5cc(OC)ccc5C43CCC21C",
                    1.0
                ],
                [
                    "C#CC1(O)C(O)CCC2C3CCc4cc(OC)ccc4C3CCC21C",
                    1.0
                ],
                [
                    "C#CC1(O)C(O)CCC2C3CCCc4cc(OC)ccc4C3CCC21C",
                    1.0
                ],
                [
                    "C#CC1(Cl)CCCC2C3CCc4cc(OC)ccc4C3CCC21C",
                    1.0
                ],
                [
                    "C#CC1(Cl)CCC2C3CCc4cc(OC)ccc4C3CCCC21C",
                    1.0
                ],
                [
                    "C#CC1(Cl)CCC2C3CCc4cc(OC)ccc4C3CCC21C",
                    1.0
                ],
                [
                    "C#CC1(C)CCC2C3CCc4cc(OC)ccc4C3CCC21C",
                    1.0
                ]
            ],
            "execution_time": 1093.429229259491,
            "number_scoring_function_calls": 23301,
            "metadata": {
                "top_1": 1.0,
                "top_10": 1.0,
                "top_100": 1.0,
                "internal_similarity_max": 0.96,
                "internal_similarity_mean": 0.5135966233418023,
                "internal_similarity_histogram_density": [
                    [
                        0.1,
                        0.0,
                        0.19199999999999992,
                        0.9740000000000002,
                        3.186000000000001,
                        3.513999999999997,
                        1.4940000000000004,
                        0.3660000000000001,
                        0.15200000000000002,
                        0.022000000000000006
                    ]
                ],
                "internal_similarity_histogram_bins": [
                    [
                        0.0,
                        0.1,
                        0.2,
                        0.30000000000000004,
                        0.4,
                        0.5,
                        0.6000000000000001,
                        0.7000000000000001,
                        0.8,
                        0.9,
                        1.0
                    ]
                ]
            }
        },
        {
            "benchmark_name": "C11H24",
            "score": 0.9997433299189254,
            "optimized_molecules": [
                [
                    "CCCCCCCCCCC",
                    1.0
                ],
                [
                    "CCCCCCCC(C)CC",
                    1.0
                ],
                [
                    "CCCCCCCC(C)(C)C",
                    1.0
                ],
                [
                    "CCCCCCC(CC)CC",
                    1.0
                ],
                [
                    "CCCCCCC(C)CCC",
                    1.0
                ],
                [
                    "CCCCCCC(C)C(C)C",
                    1.0
                ],
                [
                    "CCCCCCC(C)(C)CC",
                    1.0
                ],
                [
                    "CCCCCC(CC)CCC",
                    1.0
                ],
                [
                    "CCCCCC(CC)C(C)C",
                    1.0
                ],
                [
                    "CCCCCC(C)CCCC",
                    1.0
                ],
                [
                    "CCCCCC(C)CC(C)C",
                    1.0
                ],
                [
                    "CCCCCC(C)C(C)CC",
                    1.0
                ],
                [
                    "CCCCCC(C)C(C)(C)C",
                    1.0
                ],
                [
                    "CCCCCC(C)(CC)CC",
                    1.0
                ],
                [
                    "CCCCCC(C)(C)CCC",
                    1.0
                ],
                [
                    "CCCCCC(C)(C)C(C)C",
                    1.0
                ],
                [
                    "CCCCC(CCC)CCC",
                    1.0
                ],
                [
                    "CCCCC(CCC)C(C)C",
                    1.0
                ],
                [
                    "CCCCC(CC)CCCC",
                    1.0
                ],
                [
                    "CCCCC(CC)CC(C)C",
                    1.0
                ],
                [
                    "CCCCC(CC)C(C)CC",
                    1.0
                ],
                [
                    "CCCCC(CC)C(C)(C)C",
                    1.0
                ],
                [
                    "CCCCC(CC)(CC)CC",
                    1.0
                ],
                [
                    "CCCCC(C)CCC(C)C",
                    1.0
                ],
                [
                    "CCCCC(C)CC(C)CC",
                    1.0
                ],
                [
                    "CCCCC(C)CC(C)(C)C",
                    1.0
                ],
                [
                    "CCCCC(C)C(CC)CC",
                    1.0
                ],
                [
                    "CCCCC(C)C(C)CCC",
                    1.0
                ],
                [
                    "CCCCC(C)C(C)C(C)C",
                    1.0
                ],
                [
                    "CCCCC(C)C(C)(C)CC",
                    1.0
                ],
                [
                    "CCCCC(C)(CC)CCC",
                    1.0
                ],
                [
                    "CCCCC(C)(CC)C(C)C",
                    1.0
                ],
                [
                    "CCCCC(C)(C)CCCC",
                    1.0
                ],
                [
                    "CCCCC(C)(C)CC(C)C",
                    1.0
                ],
                [
                    "CCCCC(C)(C)C(C)CC",
                    1.0
                ],
                [
                    "CCCCC(C)(C)C(C)(C)C",
                    1.0
                ],
                [
                    "CCCCC(C(C)C)C(C)C",
                    1.0
                ],
                [
                    "CCCC(CCC)CC(C)C",
                    1.0
                ],
                [
                    "CCCC(CCC)C(C)CC",
                    1.0
                ],
                [
                    "CCCC(CCC)C(C)(C)C",
                    1.0
                ],
                [
                    "CCCC(CC)CCC(C)C",
                    1.0
                ],
                [
                    "CCCC(CC)CC(C)CC",
                    1.0
                ],
                [
                    "CCCC(CC)CC(C)(C)C",
                    1.0
                ],
                [
                    "CCCC(CC)C(CC)CC",
                    1.0
                ],
                [
                    "CCCC(CC)C(C)C(C)C",
                    1.0
                ],
                [
                    "CCCC(CC)C(C)(C)CC",
                    1.0
                ],
                [
                    "CCCC(CC)(CC)CCC",
                    1.0
                ],
                [
                    "CCCC(CC)(CC)C(C)C",
                    1.0
                ],
                [
                    "CCCC(CC(C)C)C(C)C",
                    1.0
                ],
                [
                    "CCCC(C)CCCC(C)C",
                    1.0
                ],
                [
                    "CCCC(C)CCC(C)CC",
                    1.0
                ],
                [
                    "CCCC(C)CCC(C)(C)C",
                    1.0
                ],
                [
                    "CCCC(C)CC(CC)CC",
                    1.0
                ],
                [
                    "CCCC(C)CC(C)CCC",
                    1.0
                ],
                [
                    "CCCC(C)CC(C)C(C)C",
                    1.0
                ],
                [
                    "CCCC(C)CC(C)(C)CC",
                    1.0
                ],
                [
                    "CCCC(C)C(CC)CCC",
                    1.0
                ],
                [
                    "CCCC(C)C(CC)C(C)C",
                    1.0
                ],
                [
                    "CCCC(C)C(C)CC(C)C",
                    1.0
                ],
                [
                    "CCCC(C)C(C)C(C)CC",
                    1.0
                ],
                [
                    "CCCC(C)C(C)C(C)(C)C",
                    1.0
                ],
                [
                    "CCCC(C)C(C)(CC)CC",
                    1.0
                ],
                [
                    "CCCC(C)C(C)(C)CCC",
                    1.0
                ],
                [
                    "CCCC(C)C(C)(C)C(C)C",
                    1.0
                ],
                [
                    "CCCC(C)(CCC)CCC",
                    1.0
                ],
                [
                    "CCCC(C)(CCC)C(C)C",
                    1.0
                ],
                [
                    "CCCC(C)(CC)CC(C)C",
                    1.0
                ],
                [
                    "CCCC(C)(CC)C(C)CC",
                    1.0
                ],
                [
                    "CCCC(C)(CC)C(C)(C)C",
                    1.0
                ],
                [
                    "CCCC(C)(C)CCC(C)C",
                    1.0
                ],
                [
                    "CCCC(C)(C)CC(C)CC",
                    1.0
                ],
                [
                    "CCCC(C)(C)CC(C)(C)C",
                    1.0
                ],
                [
                    "CCCC(C)(C)C(CC)CC",
                    1.0
                ],
                [
                    "CCCC(C)(C)C(C)C(C)C",
                    1.0
                ],
                [
                    "CCCC(C)(C)C(C)(C)CC",
                    1.0
                ],
                [
                    "CCCC(C)(C(C)C)C(C)C",
                    1.0
                ],
                [
                    "CCCC(C(C)C)C(C)CC",
                    1.0
                ],
                [
                    "CCCC(C(C)C)C(C)(C)C",
                    1.0
                ],
                [
                    "CCC(CCC(C)C)C(C)C",
                    1.0
                ],
                [
                    "CCC(CC)CCCC(C)C",
                    1.0
                ],
                [
                    "CCC(CC)CCC(C)(C)C",
                    1.0
                ],
                [
                    "CCC(CC)CC(CC)CC",
                    1.0
                ],
                [
                    "CCC(CC)CC(C)C(C)C",
                    1.0
                ],
                [
                    "CCC(CC)CC(C)(C)CC",
                    1.0
                ],
                [
                    "CCC(CC)C(CC)C(C)C",
                    1.0
                ],
                [
                    "CCC(CC)C(C)CC(C)C",
                    1.0
                ],
                [
                    "CCC(CC)C(C)C(C)(C)C",
                    1.0
                ],
                [
                    "CCC(CC)C(C)(CC)CC",
                    1.0
                ],
                [
                    "CCC(CC)C(C)(C)C(C)C",
                    1.0
                ],
                [
                    "CCC(CC)(CC)CC(C)C",
                    1.0
                ],
                [
                    "CCC(CC)(CC)C(C)(C)C",
                    1.0
                ],
                [
                    "CCC(CC)(C(C)C)C(C)C",
                    1.0
                ],
                [
                    "CCC(CC(C)C)CC(C)C",
                    1.0
                ],
                [
                    "CCC(CC(C)C)C(C)(C)C",
                    1.0
                ],
                [
                    "CCC(CC(C)(C)C)C(C)C",
                    1.0
                ],
                [
                    "CCC(C)CCCCC(C)C",
                    1.0
                ],
                [
                    "CCC(C)CCCC(C)CC",
                    1.0
                ],
                [
                    "CCC(C)CCCC(C)(C)C",
                    1.0
                ],
                [
                    "CCC(C)CCC(CC)CC",
                    1.0
                ],
                [
                    "CCC(C)CCC(C)C(C)C",
                    1.0
                ],
                [
                    "CCC(C)CCC(C)(C)CC",
                    1.0
                ],
                [
                    "CCC(C)CC(CC)C(C)C",
                    1.0
                ],
                [
                    "CCC(C)CC(C)CC(C)C",
                    1.0
                ],
                [
                    "CCC(C)CC(C)C(C)CC",
                    1.0
                ],
                [
                    "CCC(C)CC(C)C(C)(C)C",
                    1.0
                ],
                [
                    "CCC(C)CC(C)(CC)CC",
                    1.0
                ],
                [
                    "CCC(C)CC(C)(C)C(C)C",
                    1.0
                ],
                [
                    "CCC(C)C(CC)CC(C)C",
                    1.0
                ],
                [
                    "CCC(C)C(CC)C(C)CC",
                    1.0
                ],
                [
                    "CCC(C)C(CC)C(C)(C)C",
                    1.0
                ],
                [
                    "CCC(C)C(CC)(CC)CC",
                    1.0
                ],
                [
                    "CCC(C)C(C)CCC(C)C",
                    1.0
                ],
                [
                    "CCC(C)C(C)CC(C)(C)C",
                    1.0
                ],
                [
                    "CCC(C)C(C)C(CC)CC",
                    1.0
                ],
                [
                    "CCC(C)C(C)C(C)C(C)C",
                    1.0
                ],
                [
                    "CCC(C)C(C)C(C)(C)CC",
                    1.0
                ],
                [
                    "CCC(C)C(C)(CC)C(C)C",
                    1.0
                ],
                [
                    "CCC(C)C(C)(C)CC(C)C",
                    1.0
                ],
                [
                    "CCC(C)C(C)(C)C(C)CC",
                    1.0
                ],
                [
                    "CCC(C)C(C)(C)C(C)(C)C",
                    1.0
                ],
                [
                    "CCC(C)C(C(C)C)C(C)C",
                    1.0
                ],
                [
                    "CCC(C)(CC)CCC(C)C",
                    1.0
                ],
                [
                    "CCC(C)(CC)CC(C)(C)C",
                    1.0
                ],
                [
                    "CCC(C)(CC)C(C)C(C)C",
                    1.0
                ],
                [
                    "CCC(C)(CC(C)C)C(C)C",
                    1.0
                ],
                [
                    "CCC(C)(C)CCCC(C)C",
                    1.0
                ],
                [
                    "CCC(C)(C)CCC(C)(C)C",
                    1.0
                ],
                [
                    "CCC(C)(C)CC(C)C(C)C",
                    1.0
                ],
                [
                    "CCC(C)(C)CC(C)(C)CC",
                    1.0
                ],
                [
                    "CCC(C)(C)C(C)CC(C)C",
                    1.0
                ],
                [
                    "CCC(C)(C)C(C)C(C)(C)C",
                    1.0
                ],
                [
                    "CCC(C)(C)C(C)(CC)CC",
                    1.0
                ],
                [
                    "CCC(C)(C)C(C)(C)C(C)C",
                    1.0
                ],
                [
                    "CCC(C)(C(C)C)C(C)(C)C",
                    1.0
                ],
                [
                    "CCC(C(C)C)C(C)C(C)C",
                    1.0
                ],
                [
                    "CCC(C(C)C)C(C)(C)CC",
                    1.0
                ],
                [
                    "CCC(C(C)(C)C)C(C)(C)C",
                    1.0
                ],
                [
                    "CC(CC(C)(C)C)C(C)(C)C",
                    1.0
                ],
                [
                    "CC(C)CCCCCC(C)C",
                    1.0
                ],
                [
                    "CC(C)CCCCC(C)(C)C",
                    1.0
                ],
                [
                    "CC(C)CCCC(C)C(C)C",
                    1.0
                ],
                [
                    "CC(C)CCC(C)CC(C)C",
                    1.0
                ],
                [
                    "CC(C)CCC(C)C(C)(C)C",
                    1.0
                ],
                [
                    "CC(C)CCC(C)(C)C(C)C",
                    1.0
                ],
                [
                    "CC(C)CC(C)CC(C)(C)C",
                    1.0
                ],
                [
                    "CC(C)CC(C)C(C)C(C)C",
                    1.0
                ],
                [
                    "CC(C)CC(C)(C)CC(C)C",
                    1.0
                ],
                [
                    "CC(C)CC(C)(C)C(C)(C)C",
                    1.0
                ],
                [
                    "CC(C)CC(C(C)C)C(C)C",
                    1.0
                ],
                [
                    "CC(C)C(C)CCC(C)(C)C",
                    1.0
                ],
                [
                    "CC(C)C(C)CC(C)C(C)C",
                    1.0
                ],
                [
                    "CC(C)C(C)C(C)C(C)(C)C",
                    1.0
                ],
                [
                    "CC(C)C(C)C(C)(C)C(C)C",
                    1.0
                ],
                [
                    "CC(C)C(C)(C)CC(C)(C)C",
                    1.0
                ],
                [
                    "CC(C)C(C)(C(C)C)C(C)C",
                    1.0
                ],
                [
                    "CC(C)C(C(C)C)C(C)(C)C",
                    1.0
                ],
                [
                    "CC(C)(C)CCCC(C)(C)C",
                    1.0
                ],
                [
                    "CC(C)(C)C(C)(C)C(C)(C)C",
                    1.0
                ],
                [
                    "CCSCC(C)(C)C(C)C(C)C",
                    0.9591894571091382
                ]
            ],
            "execution_time": 34388.02068591118,
            "number_scoring_function_calls": 830053,
            "metadata": {
                "top_159": 0.9997433299189254,
                "internal_similarity_max": 0.7777777777777778,
                "internal_similarity_mean": 0.24598943001348073,
                "internal_similarity_histogram_density": [
                    [
                        0.23693683003045765,
                        2.8202998299117916,
                        4.555990664926227,
                        1.6834777105336025,
                        0.5324156481151855,
                        0.14793718602903352,
                        0.01740437482694514,
                        0.005537755626755272,
                        0.0,
                        0.0
                    ]
                ],
                "internal_similarity_histogram_bins": [
                    [
                        0.0,
                        0.1,
                        0.2,
                        0.30000000000000004,
                        0.4,
                        0.5,
                        0.6000000000000001,
                        0.7000000000000001,
                        0.8,
                        0.9,
                        1.0
                    ]
                ]
            }
        },
        {
            "benchmark_name": "C9H10N2O2PF2Cl",
            "score": 1.0,
            "optimized_molecules": [
                [
                    "OP1OCC(F)N1NC1=CC(Cl)=CCC=C1F",
                    1.0
                ],
                [
                    "OP1NCC(NC2=C(Cl)C=CC(F)=CC2F)O1",
                    1.0
                ],
                [
                    "OP1NCC(Cl)(NC2=CC=CC=C(F)C2F)O1",
                    1.0
                ],
                [
                    "OP1NCC(Cl)(NC2=CC(F)C(F)=CC=C2)O1",
                    1.0
                ],
                [
                    "OP1NC(F)(NC2=CC=C(Cl)CC=C2F)CO1",
                    1.0
                ],
                [
                    "OP1NC(F)(NC2=C(Cl)CC=C(F)C=C2)CO1",
                    1.0
                ],
                [
                    "OP(O)NCCC1=C2C=C(N2)C(F)(Cl)C=C1F",
                    1.0
                ],
                [
                    "OP(O)NCCC1=C2C=C(N2)C(F)(Cl)C(F)=C1",
                    1.0
                ],
                [
                    "OP(O)NC(F)CC1=CC=C2C=C(N2)C1(F)Cl",
                    1.0
                ],
                [
                    "OP(O)NC(F)CC1=C2C=C(N2)C(F)(Cl)C=C1",
                    1.0
                ],
                [
                    "ONP1NCC(Cl)(C2=CC(F)C=C(F)C=C2)O1",
                    1.0
                ],
                [
                    "ONP1NCC(Cl)(C2=CC(F)(F)C=CC=C2)O1",
                    1.0
                ],
                [
                    "ON1POC(Cl)(NC2=CC=CC=CC2F)C1F",
                    1.0
                ],
                [
                    "OCC1(F)N(PO)N1C1=CCC=C(F)C=C1Cl",
                    1.0
                ],
                [
                    "OCC1(F)N(PO)N1C1=CC(F)=CCC(Cl)=C1",
                    1.0
                ],
                [
                    "OCC1(F)N(PO)N1C1=C(Cl)CC=C(F)C=C1",
                    1.0
                ],
                [
                    "OCC1(F)N(P)N1C1=C(Cl)C(O)C=C(F)C=C1",
                    1.0
                ],
                [
                    "OC1POC(Cl)(NC2=CC=C(F)C=NC2)C1F",
                    1.0
                ],
                [
                    "OC1CNPONC2=CC1=CC(F)=C(Cl)C2F",
                    1.0
                ],
                [
                    "OC1CNPONC2=CC1=C(Cl)C(F)=CC2F",
                    1.0
                ],
                [
                    "OC1C2=C(Cl)C=CC(F)C(=C2)NOPNC1F",
                    1.0
                ],
                [
                    "OC1(F)C=CC(Cl)=C2C=C1NOPNC(F)C2",
                    1.0
                ],
                [
                    "OC1(Cl)CNPONC2=CC1=CC=CC2(F)F",
                    1.0
                ],
                [
                    "OC1(Cl)CNPONC2=CC1=CC(F)=CC2F",
                    1.0
                ],
                [
                    "OC1(Cl)CNPONC2=CC1=C(F)C=CC2F",
                    1.0
                ],
                [
                    "OC1(Cl)C=CC2=CC(F)C(=C2)NOPNC1F",
                    1.0
                ],
                [
                    "OC1(Cl)C2=CC=CC(F)C(=C2)NOPNC1F",
                    1.0
                ],
                [
                    "OC(CNP)c1cc2n(O)c1C(F)=C(Cl)C2F",
                    1.0
                ],
                [
                    "NP1OC2(CO)C(=CCl)C3C(=CF)C1(F)C32N",
                    1.0
                ],
                [
                    "NOP1OCCN1C1=CC=CC(Cl)=CC1(F)F",
                    1.0
                ],
                [
                    "NOP1OCC1C1=CC(Cl)=C(F)C(F)C(N)=C1",
                    1.0
                ],
                [
                    "NOP1OCC(F)N1C1=CC(F)C=C(Cl)C=C1",
                    1.0
                ],
                [
                    "NOP1NCC(F)(C2=C(F)C(Cl)=CCC=C2)O1",
                    1.0
                ],
                [
                    "NOP1NCC(Cl)(C2=CCC=C(F)C=C2F)O1",
                    1.0
                ],
                [
                    "NOP1NCC(Cl)(C2=CCC=C(F)C(F)=C2)O1",
                    1.0
                ],
                [
                    "NOP1NCC(Cl)(C2=CC=CC(F)C=C2F)O1",
                    1.0
                ],
                [
                    "NOP1NCC(Cl)(C2=CC=CC(F)C(F)=C2)O1",
                    1.0
                ],
                [
                    "NOP1NCC(Cl)(C2=CC=CC(F)(F)C=C2)O1",
                    1.0
                ],
                [
                    "NOP1NCC(Cl)(C2=CC(F)C=C(F)C=C2)O1",
                    1.0
                ],
                [
                    "NOP1NCC(Cl)(C2=CC(F)=CCC=C2F)O1",
                    1.0
                ],
                [
                    "NOP1NCC(Cl)(C2=CC(F)=CC(F)C=C2)O1",
                    1.0
                ],
                [
                    "NOP1NCC(Cl)(C2=CC(F)(F)C=CC=C2)O1",
                    1.0
                ],
                [
                    "NOP1NCC(Cl)(C2=C(F)C=CCC=C2F)O1",
                    1.0
                ],
                [
                    "NOP1NCC(Cl)(C2=C(F)C=CC=CC2F)O1",
                    1.0
                ],
                [
                    "NOP1NCC(Cl)(C2=C(F)C=CC(F)C=C2)O1",
                    1.0
                ],
                [
                    "NOP1NCC(C2=CC=CC(F)(F)C=C2Cl)O1",
                    1.0
                ],
                [
                    "NOP1NCC(C2=CC=CC(Cl)=CC2(F)F)O1",
                    1.0
                ],
                [
                    "NOP1NCC(C2=CC(F)C=C(Cl)C(F)=C2)O1",
                    1.0
                ],
                [
                    "NOP1NCC(C2=CC(Cl)=CC(F)(F)C=C2)O1",
                    1.0
                ],
                [
                    "NOP1NCC(C2=C(Cl)C(F)C=C(F)C=C2)O1",
                    1.0
                ],
                [
                    "NOP1NC(F)C(C2=CC(F)C=C(Cl)C=C2)O1",
                    1.0
                ],
                [
                    "NOP1NC(F)C(C2=C(Cl)CC=CC(F)=C2)O1",
                    1.0
                ],
                [
                    "NOP1NC(Cl)(C2=CC=CCC(F)(F)C=C2)O1",
                    1.0
                ],
                [
                    "NOP1NC(Cl)(C2=CC(F)C=C(F)C=C2)CO1",
                    1.0
                ],
                [
                    "NOP1NC(Cl)(C2=CC(F)=CC(F)C=C2)CO1",
                    1.0
                ],
                [
                    "NON1CC2(Cl)OP1C1=CC2CC(F)C=C1F",
                    1.0
                ],
                [
                    "NON1CC(Cl)(C2=CCC=C(F)C=C2F)OP1",
                    1.0
                ],
                [
                    "NOC1NPOC1(Cl)C1=CC=CC(F)C=C1F",
                    1.0
                ],
                [
                    "NNC1(F)C(C2=CC=CCC(F)=C2Cl)OP1O",
                    1.0
                ],
                [
                    "NNC1(F)C(C2=CC(F)=CCC=C2Cl)OP1O",
                    1.0
                ],
                [
                    "NNC1(F)C(C2=CC(Cl)=CCC=C2F)OP1O",
                    1.0
                ],
                [
                    "NN1P(O)OC(Cl)(C2=CC=CCC=C2)C1(F)F",
                    1.0
                ],
                [
                    "NN1CC2OP1OC1CC(F)(F)C(Cl)=CC=C21",
                    1.0
                ],
                [
                    "NN1CC(Cl)(C2=CC=CC(F)C=C2F)OP1O",
                    1.0
                ],
                [
                    "NN1CC(Cl)(C2=CC=CC(F)(F)C=C2)OP1O",
                    1.0
                ],
                [
                    "NN1CC(Cl)(C2=CC=C(F)C=CC2F)OP1O",
                    1.0
                ],
                [
                    "NN1CC(Cl)(C2=CC(F)C=CC(F)=C2)OP1O",
                    1.0
                ],
                [
                    "NN1CC(Cl)(C2=C(F)C=CC(F)C=C2)OP1O",
                    1.0
                ],
                [
                    "NN1CC(C2=CC=CC(F)C(Cl)=C2F)OP1O",
                    1.0
                ],
                [
                    "NN1CC(C2=CC(F)=CC(O)(F)C(Cl)=C2)P1O",
                    1.0
                ],
                [
                    "NN1CC(C2=CC(F)=CC(F)C=C2Cl)OP1O",
                    1.0
                ],
                [
                    "NN1CC(C2=CC(Cl)=CC(F)C=C2F)OP1O",
                    1.0
                ],
                [
                    "NN1CC(C2=C(F)C(F)=CCC=C2Cl)OP1O",
                    1.0
                ],
                [
                    "NN1C(F)C(F)(C2=C(Cl)CC=CC=C2)OP1O",
                    1.0
                ],
                [
                    "NN1C(F)C(Cl)(C2=CC=CC(F)C=C2)OP1O",
                    1.0
                ],
                [
                    "NN1C(F)C(C2=CC(F)=CCC(Cl)=C2)OP1O",
                    1.0
                ],
                [
                    "NN1C(F)C(C2=CC(F)=CC(O)C(Cl)=C2)P1O",
                    1.0
                ],
                [
                    "NN1C(F)C(C2=CC(Cl)=CCC=C2F)OP1O",
                    1.0
                ],
                [
                    "NN1C(F)C(C2=CC(Cl)=CC(F)C=C2)OP1O",
                    1.0
                ],
                [
                    "NC1NP2OC3CC(F)C(F)=CC=C3C1(Cl)O2",
                    1.0
                ],
                [
                    "NC1NP(O)OC1C1=CC=C(F)C(F)C(Cl)=C1",
                    1.0
                ],
                [
                    "NC1NP(O)OC1C1=CC(F)=C(F)CC(Cl)=C1",
                    1.0
                ],
                [
                    "NC1NP(O)OC1C1=CC(Cl)=CC(F)(F)C=C1",
                    1.0
                ],
                [
                    "NC1NP(O)OC1C1=C(F)C=C(F)CC(Cl)=C1",
                    1.0
                ],
                [
                    "NC1NP(O)OC1C1=C(Cl)C=CC(F)(F)C=C1",
                    1.0
                ],
                [
                    "NC1NP(O)OC1(Cl)C1C=CC=C(F)C(F)=C1",
                    1.0
                ],
                [
                    "NC1NP(O)OC1(Cl)C1=CCC=C(F)C(F)=C1",
                    1.0
                ],
                [
                    "NC1NP(O)OC1(Cl)C1=CC=CC(F)C=C1F",
                    1.0
                ],
                [
                    "NC1NP(O)OC1(Cl)C1=CC=CC(F)(F)C=C1",
                    1.0
                ],
                [
                    "NC1NP(O)OC1(Cl)C1=CC=C(F)C(F)C=C1",
                    1.0
                ],
                [
                    "NC1NP(O)OC1(Cl)C1=CC(F)=CC(F)C=C1",
                    1.0
                ],
                [
                    "NC1NP(O)OC1(Cl)C1=C(F)C=CC(F)C=C1",
                    1.0
                ],
                [
                    "NC1NP(O)OC1(Cl)C1=C(F)C=C(F)CC=C1",
                    1.0
                ],
                [
                    "NC1NCP(O)OC1c1cc(Cl)c(F)cc1F",
                    1.0
                ],
                [
                    "NC1N(O)POC1(Cl)C1=CC=CC(F)(F)C=C1",
                    1.0
                ],
                [
                    "NC1CC(Cl)=C(F)C=C2C1OP1NCC2(F)O1",
                    1.0
                ],
                [
                    "NC1C=CC(F)=C(F)C(C2(Cl)CNP(O)O2)=C1",
                    1.0
                ],
                [
                    "NC1C=C(F)C=C(C2(Cl)CNP(O)O2)C(F)=C1",
                    1.0
                ],
                [
                    "NC1C=C(Cl)C=C(N2C(F)COP2O)C(F)=C1",
                    1.0
                ],
                [
                    "NC1C=C(Cl)C=C(C2OP(O)NC2F)C(F)=C1",
                    1.0
                ],
                [
                    "NC1C2OP3NCC(O3)C2=CC=C(Cl)C1(F)F",
                    1.0
                ],
                [
                    "NC1C2OP3NCC(O3)C2=CC(F)=CC1(F)Cl",
                    1.0
                ],
                [
                    "NC1C2OP3NCC(O3)C2=C(F)C=CC1(F)Cl",
                    1.0
                ],
                [
                    "NC1C2OP3NCC(Cl)(O3)C2=CC=CC1(F)F",
                    1.0
                ],
                [
                    "NC1C2OP3NC(O3)C2=C(F)C=CC1(Cl)CF",
                    1.0
                ],
                [
                    "NC1C2OP3NC(F)C(O3)C2=CC=CC1(F)Cl",
                    1.0
                ],
                [
                    "NC1C2C3=CC(F)=C2C1(F)P(N)OC3(Cl)CO",
                    1.0
                ],
                [
                    "NC1C2C3=C(Cl)C(F)=C2C1(F)P(N)OC3CO",
                    1.0
                ],
                [
                    "NC1C(F)C=CCC23C1OP1NC2(F)C3(Cl)O1",
                    1.0
                ],
                [
                    "NC1C(F)C=CC=C2C3(Cl)CNP(O3)OC21F",
                    1.0
                ],
                [
                    "NC1C(F)C=CC=C2C1OP1NC(F)C2(Cl)O1",
                    1.0
                ],
                [
                    "NC1C(F)C=CC(F)=C2C1OP1NCC2(Cl)O1",
                    1.0
                ],
                [
                    "NC1C(F)C=C(F)C=C2C1OP1NCC2(Cl)O1",
                    1.0
                ],
                [
                    "NC1C(F)C2=C(F)C=C(C3(Cl)OPNC3O)C21",
                    1.0
                ],
                [
                    "NC1C(F)C2=C(F)C(Cl)=CC3(CO)OPN3C21",
                    1.0
                ],
                [
                    "NC1C(F)C2=C(F)C(Cl)=C(C3(CO)NPO3)C21",
                    1.0
                ],
                [
                    "NC1C(F)C(F)=CC=C2C1OP1NCC2(Cl)O1",
                    1.0
                ],
                [
                    "NC1C(F)C(Cl)=CC=C2C3CNP(O3)OC21F",
                    1.0
                ],
                [
                    "NC1C(F)C(Cl)=C(F)C=C2C3NP(OCC21)O3",
                    1.0
                ],
                [
                    "NC1C(F)C(Cl)=C(F)C=C2C3CNP(O3)OC21",
                    1.0
                ],
                [
                    "NC1C(F)C(Cl)=C(F)C=C2C1CN1C2OP1O",
                    1.0
                ],
                [
                    "NC1=CCC(F)=C(F)C(C2(Cl)CNP(O)O2)=C1",
                    1.0
                ],
                [
                    "NC1=CCC(F)=C(Cl)C(C2(N)OP(O)C2F)=C1",
                    1.0
                ],
                [
                    "NC1=CC=CC(F)=CC1(F)C1(Cl)OCPN1O",
                    1.0
                ],
                [
                    "NC1=CC=CC(C2OPN(O)C2F)=CC1(F)Cl",
                    1.0
                ],
                [
                    "NC1=CC=CC(C2(Cl)OPN(O)C2F)=CC1F",
                    1.0
                ],
                [
                    "NC1=CC=CC(C2(Cl)OPN(O)C2F)=C(F)C1",
                    1.0
                ],
                [
                    "NC1=CC=CC(C2(Cl)OP(O)CC2F)=NC1F",
                    1.0
                ],
                [
                    "NC1=CC=CC(C2(Cl)CP(CO)O2)=NC1(F)F",
                    1.0
                ],
                [
                    "NC1=CC=CC(C2(Cl)CNP(O)O2)=C(F)C1F",
                    1.0
                ],
                [
                    "NC1=CC=C(F)C(C2(Cl)CCP(O)O2)=NC1F",
                    1.0
                ],
                [
                    "NC1=CC=C(Cl)C(C2OPN(O)C2F)=CC1F",
                    1.0
                ],
                [
                    "NC1=CC=C(Cl)C(C2OP(O)NC2F)=CC1F",
                    1.0
                ],
                [
                    "NC1=CC=C(C2CNP(O)O2)C(F)=CC1(F)Cl",
                    1.0
                ],
                [
                    "NC1=CC=C(C2CNP(O)O2)C(F)=C(Cl)C1F",
                    1.0
                ],
                [
                    "NC1=CC=C(C2(Cl)OCPN2O)C(F)=CC1F",
                    1.0
                ],
                [
                    "NC1=CC=C(C2(Cl)NP(CO)O2)C(F)=CC1F",
                    1.0
                ],
                [
                    "NC1=CC=C(C2(Cl)CNP(O)O2)C(F)=CC1F",
                    1.0
                ],
                [
                    "NC1=CC=C(C2(Cl)CN(O)PO2)C(F)=CC1F",
                    1.0
                ],
                [
                    "NC1=CC=C(C2(Cl)CN(O)PO2)C(F)(F)C=C1",
                    1.0
                ],
                [
                    "NC1=CC(N2CC(F)OP2O)=CC(Cl)=CC1F",
                    1.0
                ],
                [
                    "NC1=CC(N)C(F)=C(Cl)C(C2CP(O)O2)=C1F",
                    1.0
                ],
                [
                    "NC1=CC(F)C=C(F)C(C2(Cl)CNP(O)O2)=C1",
                    1.0
                ],
                [
                    "NC1=CC(F)C=C(C2OPN(O)C2F)C=C1Cl",
                    1.0
                ],
                [
                    "NC1=CC(F)C(C2(F)COPN2O)=CC=C1Cl",
                    1.0
                ],
                [
                    "NC1=CC(F)=CCC(C2(Cl)OPN(O)C2F)=C1",
                    1.0
                ],
                [
                    "NC1=CC(F)=CC=C(F)C1C1(Cl)CNP(O)O1",
                    1.0
                ],
                [
                    "NC1=CC(F)=CC(F)C=C1C1(Cl)OPNC1O",
                    1.0
                ],
                [
                    "NC1=CC(F)=CC(F)C=C1C1(Cl)CN(O)PO1",
                    1.0
                ],
                [
                    "NC1=CC(F)=CC(C2(Cl)OPNC2F)=CC1O",
                    1.0
                ],
                [
                    "NC1=CC(F)=CC(C2(Cl)OPN(O)C2F)=CC1",
                    1.0
                ],
                [
                    "NC1=CC(F)=CC(C2(Cl)CNP(O)O2)=CC1F",
                    1.0
                ],
                [
                    "NC1=CC(F)=CC(C2(Cl)CNP(O)O2)=C(F)C1",
                    1.0
                ],
                [
                    "NC1=CC(F)=CC(C2(Cl)CN(O)PO2)=C(F)C1",
                    1.0
                ],
                [
                    "NC1=CC(F)=C(F)C(C2(Cl)CNP(O)O2)=CC1",
                    1.0
                ],
                [
                    "NC1=CC(F)=C(C2(Cl)OPNC2F)C=CC1O",
                    1.0
                ],
                [
                    "NC1=CC(F)=C(C2(Cl)CNP(O)O2)C=C(F)C1",
                    1.0
                ],
                [
                    "NC1=CC(F)(C2(Cl)OPN(O)C2F)C=CC=C1",
                    1.0
                ],
                [
                    "NC1=CC(CO)=CC(C2(Cl)CPO2)=NC1(F)F",
                    1.0
                ],
                [
                    "NC1=CC(C2OPNC2O)=CC(F)=C(Cl)C1F",
                    1.0
                ],
                [
                    "NC1=CC(C2OP(O)NC2F)=CC(Cl)=CC1F",
                    1.0
                ],
                [
                    "NC1=CC(C2OP(O)NC2F)=CC(Cl)=C(F)C1",
                    1.0
                ],
                [
                    "NC1=CC(C2OP(O)NC2F)=C(F)C(Cl)=CC1",
                    1.0
                ],
                [
                    "NC1=CC(C2NP(O)O2)=CC(Cl)=C(F)C1CF",
                    1.0
                ],
                [
                    "NC1=CC(C2COP(O)N2)=CC(Cl)=C(F)C1F",
                    1.0
                ],
                [
                    "NC1=CC(C2CNP(O)O2)=CC(Cl)=CC1(F)F",
                    1.0
                ],
                [
                    "NC1=CC(C2CNP(O)O2)=CC(Cl)=C(F)C1F",
                    1.0
                ],
                [
                    "NC1=CC(C2(F)CNP(O)O2)=CC=C(Cl)C1F",
                    1.0
                ],
                [
                    "NC1=CC(C2(F)CNP(O)O2)=CC(Cl)=CC1F",
                    1.0
                ],
                [
                    "NC1=CC(C2(F)CN(O)PO2)=CC(Cl)=CC1F",
                    1.0
                ],
                [
                    "NC1=CC(C2(Cl)OPNC2O)=CC(F)=CC1F",
                    1.0
                ],
                [
                    "NC1=CC(C2(Cl)OP(O)NC2F)=CC=CC1F",
                    1.0
                ],
                [
                    "NC1=CC(C2(Cl)CNP(O)O2)=CC(F)=CC1F",
                    1.0
                ],
                [
                    "NC1=C2NP(O)OC2(Cl)CC(F)=CC(F)C=C1",
                    1.0
                ],
                [
                    "NC1=C2C=CC(C(F)C1F)C1(Cl)OP(O)NC21",
                    1.0
                ],
                [
                    "NC1=C2C(F)=CC3(F)CC1C(Cl)(C3)OP2NO",
                    1.0
                ],
                [
                    "NC1=C2C(F)=CC(F)CC1C1(Cl)CN(O)P2O1",
                    1.0
                ],
                [
                    "NC1=C(N2CCOP2O)C(Cl)=CC(F)C=C1F",
                    1.0
                ],
                [
                    "NC1=C(N)C(C2OP(O)C2F)=CC(Cl)=C(F)C1",
                    1.0
                ],
                [
                    "NC1=C(F)CC(F)=CC(C2(Cl)CNP(O)O2)=C1",
                    1.0
                ],
                [
                    "NC1=C(F)CC(F)=C(C2(Cl)CNP(O)O2)C=C1",
                    1.0
                ],
                [
                    "NC1=C(F)CC(C2NP(O)O2)=CC=C(Cl)C1F",
                    1.0
                ],
                [
                    "NC1=C(F)CC(C2NP(O)O2)=CC(Cl)=CC1F",
                    1.0
                ],
                [
                    "NC1=C(F)C=CC=NC1(F)C1(Cl)CCP(O)O1",
                    1.0
                ],
                [
                    "NC1=C(F)C=CC=CC1(F)C1(Cl)CNP(O)O1",
                    1.0
                ],
                [
                    "NC1=C(F)C=CC(C2(Cl)CP(CO)O2)=NC1F",
                    1.0
                ],
                [
                    "NC1=C(F)C=CC(C2(Cl)CNP(O)O2)=CC1F",
                    1.0
                ],
                [
                    "NC1=C(F)C=CC(C2(Cl)CNP(O)O2)=C(F)C1",
                    1.0
                ],
                [
                    "NC1=C(F)C=CC(C2(Cl)CN(O)PO2)=CC1F",
                    1.0
                ],
                [
                    "NC1=C(F)C=CC(C2(Cl)CCP(O)O2)=NC1F",
                    1.0
                ],
                [
                    "NC1=C(F)C=C(F)C=NC1C1(Cl)CC(O)PO1",
                    1.0
                ],
                [
                    "NC1=C(F)C=C(F)C=CC1C1(Cl)CNP(O)O1",
                    1.0
                ],
                [
                    "NC1=C(F)C=C(F)C=CC1C1(Cl)C(O)NP1O",
                    1.0
                ],
                [
                    "NC1=C(F)C=C(F)C(C2(Cl)CC(O)PO2)=NC1",
                    1.0
                ],
                [
                    "NC1=C(F)C=C(Cl)C(C2CNPO2)=CC1(O)F",
                    1.0
                ],
                [
                    "NC1=C(F)C=C(Cl)C(C2CNP(O)O2)=CC1F",
                    1.0
                ],
                [
                    "NC1=C(F)C=C(C2(Cl)CNP(O)O2)C(F)=CC1",
                    1.0
                ],
                [
                    "NC1=C(F)C=C(C2(Cl)CN(O)PO2)C=CC1F",
                    1.0
                ],
                [
                    "NC1=C(F)C(F)=CC=C(C2(Cl)CNP(O)O2)C1",
                    1.0
                ],
                [
                    "NC1=C(F)C(F)=CC(C2(Cl)CNP(O)O2)=CC1",
                    1.0
                ],
                [
                    "NC1=C(F)C(F)=C(C2CNP(O)O2)C(Cl)=CC1",
                    1.0
                ],
                [
                    "NC1=C(F)C(F)=C(C2(Cl)CNP(O)O2)C=CC1",
                    1.0
                ],
                [
                    "NC1=C(F)C(Cl)=CC(C2CP(CO)O2)=NC1F",
                    1.0
                ],
                [
                    "NC1=C(F)C(C2OP(O)NC2F)=CC(Cl)=CC1",
                    1.0
                ],
                [
                    "NC1=C(F)C(C2OP(O)C2(N)F)=CC(Cl)=CC1",
                    1.0
                ],
                [
                    "NC1=C(F)C(C2CNP(O)O2)=CC=C(Cl)C1F",
                    1.0
                ],
                [
                    "NC1=C(F)C(C2CNP(O)O2)=CC(Cl)=CC1F",
                    1.0
                ],
                [
                    "NC1=C(F)C(C2(Cl)CNPO2)=CC=CC1(O)F",
                    1.0
                ],
                [
                    "NC1=C(F)C(C2(Cl)CNP(O)O2)=CC=CC1F",
                    1.0
                ],
                [
                    "NC1=C(F)C(C2(Cl)CNP(O)O2)=CC(F)=CC1",
                    1.0
                ],
                [
                    "NC1=C(Cl)CC(F)=C(F)C(C2CNP(O)O2)=C1",
                    1.0
                ],
                [
                    "NC1=C(Cl)C=CC(F)(C2OPNC2(O)F)C=C1",
                    1.0
                ],
                [
                    "NC1=C(Cl)C=C(C2(F)CP(O)O2)C(F)=C(N)C1",
                    1.0
                ],
                [
                    "NC1=C(Cl)C(F)=CC(C2CNP(O)O2)=C(F)C1",
                    1.0
                ],
                [
                    "NC1=C(Cl)C(C2OPNC2(O)F)=CC(F)C=C1",
                    1.0
                ],
                [
                    "NC1=C(Cl)C(C2CNP(O)O2)=CC=C(F)C1F",
                    1.0
                ],
                [
                    "NC1=C(Cl)C(C2CNP(O)O2)=CC(F)=CC1F",
                    1.0
                ],
                [
                    "NC1=C(C2OPNC2F)C(F)=CC(Cl)=CC1O",
                    1.0
                ],
                [
                    "NC1=C(C2OP(O)NC2F)C=CC(F)C=C1Cl",
                    1.0
                ],
                [
                    "NC1=C(C2OP(O)NC2F)C=CC(F)(Cl)C=C1",
                    1.0
                ],
                [
                    "NC1=C(C2CNP(O)O2)C(F)=CC(F)(Cl)C=C1",
                    1.0
                ],
                [
                    "NC1=C(C2(F)OPNC2F)C=CC(Cl)=CC1O",
                    1.0
                ],
                [
                    "NC1=C(C2(Cl)OPNC2O)C=CC(F)=CC1F",
                    1.0
                ],
                [
                    "NC1=C(C2(Cl)OPC(O)C2F)C=C(F)C=NC1",
                    1.0
                ],
                [
                    "NC1=C(C2(Cl)CNP(O)O2)C=CC(F)C=C1F",
                    1.0
                ],
                [
                    "NC1=C(C2(Cl)CNP(O)O2)C=CC(F)=CC1F",
                    1.0
                ],
                [
                    "NC1=C(C2(Cl)CNP(O)O2)C(F)=CCC=C1F",
                    1.0
                ],
                [
                    "NC1=C(C2(Cl)CNP(O)O2)C(F)=CC(F)C=C1",
                    1.0
                ],
                [
                    "NC1=C(C2(Cl)CNP(O)O2)C(F)=C(F)CC=C1",
                    1.0
                ],
                [
                    "NC12CCC=CC(F)=C1C1(Cl)OP(NC1F)O2",
                    1.0
                ],
                [
                    "NC1(F)NP(O)OC1C1=CC(F)=CCC(Cl)=C1",
                    1.0
                ],
                [
                    "NC1(F)NP(O)OC1C1=C(Cl)CC=CC(F)=C1",
                    1.0
                ],
                [
                    "NC1(F)NP(O)OC1C1=C(Cl)CC=C(F)C=C1",
                    1.0
                ],
                [
                    "NC1(F)NP(O)OC1(Cl)C1=CCC=CC(F)=C1",
                    1.0
                ],
                [
                    "NC1(F)NP(O)OC1(Cl)C1=CC=CC(F)C=C1",
                    1.0
                ],
                [
                    "NC1(F)NP(O)OC1(Cl)C1=CC(F)=CCC=C1",
                    1.0
                ],
                [
                    "NC1(F)NP(O)OC1(Cl)C1=CC(F)=CC=CC1",
                    1.0
                ],
                [
                    "NC1(F)NP(O)OC1(Cl)C1=C(F)C=CCC=C1",
                    1.0
                ],
                [
                    "NC1(F)COP(O)C2C=C(F)C=CC(=C2Cl)N1",
                    1.0
                ],
                [
                    "NC1(F)CC=CC=C2C1OP1NC(F)C2(Cl)O1",
                    1.0
                ],
                [
                    "NC1(F)CC=C(F)C=C2C1OP1NCC2(Cl)O1",
                    1.0
                ],
                [
                    "NC1(F)CC2COP3NC(O3)C2=CC(F)=C1Cl",
                    1.0
                ],
                [
                    "NC1(F)C=CC=CC(F)=C1C1(Cl)CNP(O)O1",
                    1.0
                ],
                [
                    "NC1(F)C=CC=C(C2(Cl)CNP(O)O2)C(F)=C1",
                    1.0
                ],
                [
                    "NC1(Cl)NP(O)OC1C1=CC=CC(F)C=C1F",
                    1.0
                ],
                [
                    "NC1(C2=CC=CC(F)C(Cl)=C(F)C2)NP(O)O1",
                    1.0
                ],
                [
                    "NC1(C2=CC(F)C=C(Cl)C=C2)OP(O)NC1F",
                    1.0
                ],
                [
                    "NC1(C2=C(Cl)C(F)C=C(F)C=C2)CN(O)PO1",
                    1.0
                ],
                [
                    "COP1NC(N)(F)C(c2ccc(F)cc2Cl)O1",
                    1.0
                ],
                [
                    "CNP1OC(Cl)(C2=C(N)C=CC(F)C=C2F)O1",
                    1.0
                ]
            ],
            "execution_time": 228.222727060318,
            "number_scoring_function_calls": 6656,
            "metadata": {
                "top_250": 1.0,
                "internal_similarity_max": 0.8333333333333334,
                "internal_similarity_mean": 0.21157912901623827,
                "internal_similarity_histogram_density": [
                    [
                        0.13024,
                        4.95136,
                        4.010239999999999,
                        0.5865600000000001,
                        0.20576000000000005,
                        0.09791999999999991,
                        0.015360000000000004,
                        0.0022400000000000007,
                        0.0003200000000000001,
                        0.0
                    ]
                ],
                "internal_similarity_histogram_bins": [
                    [
                        0.0,
                        0.1,
                        0.2,
                        0.30000000000000004,
                        0.4,
                        0.5,
                        0.6000000000000001,
                        0.7000000000000001,
                        0.8,
                        0.9,
                        1.0
                    ]
                ]
            }
        },
        {
            "benchmark_name": "Median molecules 1",
            "score": 0.45440686007300224,
            "optimized_molecules": [
                [
                    "CC1CCC2CC(=O)C(C)(CCC(C(C)C)C(O)C1)C2(C)C",
                    0.4745762711864407
                ],
                [
                    "CC1CCC2(C)C(=O)CC(CCC(C(C)C)C(O)C1)C2(C)C",
                    0.4745762711864407
                ],
                [
                    "CC(C)C1CCC2(C)C(=O)CC(CC1O)C2(C)C",
                    0.4738035414793428
                ],
                [
                    "CC(C)C1CCC2CC(=O)C(C)(CCC1O)C2(C)C",
                    0.46032847487588874
                ],
                [
                    "CC(C)C1CC(=O)C2(C)CCC(CC1O)C2(C)C",
                    0.458682472293863
                ],
                [
                    "CC1CCC2CCC(C)(C(=O)CC(C(C)C)C(O)C1)C2(C)C",
                    0.45
                ],
                [
                    "CC1CCC(C(C)C)C(O)CCC2(C)C(=O)CC(C1)C2(C)C",
                    0.45
                ],
                [
                    "CC1CCC(C(C)C)C(O)CC2CCC(C)(C(=O)C1)C2(C)C",
                    0.45
                ],
                [
                    "CC1CCC(C(C)C)C(O)CC2CC(=O)C(C)(CC1)C2(C)C",
                    0.45
                ],
                [
                    "CC1CCC(C(C)C)C(O)CC(=O)C2(C)CCC(C1)C2(C)C",
                    0.45
                ],
                [
                    "CC1CC(=O)C2(C)CCC(CCC(C(C)C)C(O)C1)C2(C)C",
                    0.45
                ],
                [
                    "CC1CCC2CC(=O)C(C)(CC(C(C)C)C(O)C1)C2(C)C",
                    0.44801076831712416
                ],
                [
                    "CC1CCC2(C)C(=O)CC(CC(C(C)C)C(O)C1)C2(C)C",
                    0.44801076831712416
                ],
                [
                    "CC1CC(O)C(C(C)C)CCC2CC(=O)C(C)(C1)C2(C)C",
                    0.44801076831712416
                ],
                [
                    "CC1CC(O)C(C(C)C)CCC2(C)C(=O)CC(C1)C2(C)C",
                    0.44801076831712416
                ],
                [
                    "CC(C)C1CCC2CCC(C)(C(=O)CC1O)C2(C)C",
                    0.4476660119995655
                ],
                [
                    "CC(C)C1CCC2CC(=O)C(C)(CC1O)C2(C)C",
                    0.4468887036332465
                ],
                [
                    "CC(C)C1CCC2(C)C(=O)CC(CCC1O)C2(C)C",
                    0.44585082870893744
                ],
                [
                    "CC(C)C1CC2CCC(C)(C(=O)CC1O)C2(C)C",
                    0.443613573862942
                ],
                [
                    "CC(C)C1CC2CC(=O)C(C)(CCC1O)C2(C)C",
                    0.443613573862942
                ],
                [
                    "CC1CCCC2CC(=O)C(C)(CCC(C(C)C)C(O)C1)C2(C)C",
                    0.43994134506405985
                ],
                [
                    "CC1CCCC2(C)C(=O)CC(CCC(C(C)C)C(O)C1)C2(C)C",
                    0.43994134506405985
                ],
                [
                    "CC1CCC2CC(=O)C(C)(CCCC(C(C)C)C(O)C1)C2(C)C",
                    0.43994134506405985
                ],
                [
                    "CC1CCC2(C)C(=O)CC(CCCC(C(C)C)C(O)C1)C2(C)C",
                    0.43994134506405985
                ],
                [
                    "CC1CCC(O)C(C(C)C)CCC2(C)C(=O)CC(C1)C2(C)C",
                    0.4379535120175709
                ],
                [
                    "CC1CCC2CC(=O)C(C)(CCC(O)C(C(C)C)C1)C2(C)C",
                    0.4374487394792124
                ],
                [
                    "CC(C)C1CCC(=O)C2(C)CCC(CC1O)C2(C)C",
                    0.43605676539356963
                ],
                [
                    "CC1CCC2(C)C(=O)CC(CC(O)C(C(C)C)C1)C2(C)C",
                    0.435285750066007
                ],
                [
                    "CC1CCC(C(C)C)C(O)CC2CC(=O)C(C)(C1)C2(C)C",
                    0.435285750066007
                ],
                [
                    "CC1CCC(C(C)C)C(O)CC2(C)C(=O)CC(C1)C2(C)C",
                    0.435285750066007
                ],
                [
                    "CC1CC(O)C(C(C)C)CC(=O)C2(C)CCC(C1)C2(C)C",
                    0.435285750066007
                ],
                [
                    "CC1CC(=O)C2(C)CCC(CC(C(C)C)C(O)C1)C2(C)C",
                    0.435285750066007
                ],
                [
                    "CC(C)C1CCCC2(C)C(=O)CC(CC1O)C2(C)C",
                    0.43513363202883826
                ],
                [
                    "CC1CCC2CC(O)C(C(C)C)CCC(C)(C(=O)C1)C2(C)C",
                    0.4262295081967213
                ],
                [
                    "CC1CCC2(C)C(=O)CC(O)C(C(C)C)CCC(C1)C2(C)C",
                    0.4262295081967213
                ],
                [
                    "CC1CCC2CCC(C)(C(=O)CC(O)C(C(C)C)C1)C2(C)C",
                    0.42597137568529864
                ],
                [
                    "CC1CCC(O)C(C(C)C)CC(=O)C2(C)CCC(C1)C2(C)C",
                    0.42597137568529864
                ],
                [
                    "CC1CCC2CC(=O)C(C)(CCC(C(C)P)C(O)C1)C2(C)C",
                    0.4251952027621871
                ],
                [
                    "CC1CCC2CC(=O)C(C)(CCC(C(C)O)C(O)C1)C2(C)C",
                    0.4251952027621871
                ],
                [
                    "CC1CCC2CC(=O)C(C)(CCC(C(C)N)C(O)C1)C2(C)C",
                    0.4251952027621871
                ],
                [
                    "CC1CCC2CC(=O)C(C)(CCC(C(C)F)C(O)C1)C2(C)C",
                    0.4251952027621871
                ],
                [
                    "CC1CCC2(C)C(=O)CC(CCC(O)C(C(C)C)C1)C2(C)C",
                    0.4251952027621871
                ],
                [
                    "CC1CCC2(C)C(=O)CC(CCC(C(C)P)C(O)C1)C2(C)C",
                    0.4251952027621871
                ],
                [
                    "CC1CCC2(C)C(=O)CC(CCC(C(C)O)C(O)C1)C2(C)C",
                    0.4251952027621871
                ],
                [
                    "CC1CCC2(C)C(=O)CC(CCC(C(C)N)C(O)C1)C2(C)C",
                    0.4251952027621871
                ],
                [
                    "CC1CCC2(C)C(=O)CC(CCC(C(C)F)C(O)C1)C2(C)C",
                    0.4251952027621871
                ],
                [
                    "CC(C)C1CCC2CC(=O)C(C)(CCC(P)CC1O)C2(C)C",
                    0.4251952027621871
                ],
                [
                    "CC(C)C1CCC2CC(=O)C(C)(CCC(O)CC1O)C2(C)C",
                    0.4251952027621871
                ],
                [
                    "CC(C)C1CCC2CC(=O)C(C)(CCC(N)CC1O)C2(C)C",
                    0.4251952027621871
                ],
                [
                    "CC(C)C1CCC2CC(=O)C(C)(CCC(F)CC1O)C2(C)C",
                    0.4251952027621871
                ],
                [
                    "CC(C)C1CCC2CC(=O)C(C)(CCCC1O)C2(C)C",
                    0.4242640687119285
                ],
                [
                    "CC1CCC2CC(=O)C(C)(CC(O)C(C(C)C)C1)C2(C)C",
                    0.423728813559322
                ],
                [
                    "CC1CCC2(C)C(=O)CC(C(C)C)C(O)CC(C1)C2(C)C",
                    0.4234505222898966
                ],
                [
                    "CC1CC(=O)C2(C)CCC(C(C)C)C(O)CC(C1)C2(C)C",
                    0.4234505222898966
                ],
                [
                    "CC(C)C1CCC2(C)C(=O)CCC(CC1O)C2(C)C",
                    0.42334475220649564
                ],
                [
                    "CC1CCC2CC(C)(C(=O)CC(C(C)C)C(O)C1)C2(C)C",
                    0.4226135862856293
                ],
                [
                    "CC1CCC(C(C)C)C(O)CC2CC(C)(C(=O)C1)C2(C)C",
                    0.4226135862856293
                ],
                [
                    "CC1CCC(C(C)C)C(O)CC(=O)C2(C)CC(C1)C2(C)C",
                    0.4226135862856293
                ],
                [
                    "CC1CC(=O)C2(C)CCC(CC(O)C(C(C)C)C1)C2(C)C",
                    0.4226135862856293
                ],
                [
                    "CC1CC(=O)C2(C)CC(CCC(C(C)C)C(O)C1)C2(C)C",
                    0.4226135862856293
                ],
                [
                    "CC(C)C1CCCC2CC(=O)C(C)(CCC1O)C2(C)C",
                    0.4225001481984198
                ],
                [
                    "CC(C)C1CCC2(C)C(=O)CC(CCCC1O)C2(C)C",
                    0.4225001481984198
                ],
                [
                    "CC(C)C1CCC2CC(=O)C(C)(CCC(O)C1C)C2(C)C",
                    0.421211769587116
                ],
                [
                    "CC(C)C1CCC2CC(C)(C(=O)CC1O)C2(C)C",
                    0.42047525605008473
                ],
                [
                    "CC(C)C1CCC2(C)C(=O)CC(CC1O)C2(C)P",
                    0.42047525605008473
                ],
                [
                    "CC(C)C1CCC2(C)C(=O)CC(CC1O)C2(C)O",
                    0.42047525605008473
                ],
                [
                    "CC(C)C1CCC2(C)C(=O)CC(CC1O)C2(C)N",
                    0.42047525605008473
                ],
                [
                    "CC(C)C1CCC2(C)C(=O)CC(CC1O)C2(C)F",
                    0.42047525605008473
                ],
                [
                    "CC(C)C1CCC2(C)C(=O)CC(CC1O)C2(C)Cl",
                    0.42047525605008473
                ],
                [
                    "CC(C)C1CCC2(C)C(=O)CC(CC1O)C2(C)Br",
                    0.42047525605008473
                ],
                [
                    "CC1CCCCC2CC(=O)C(C)(CCC(C(C)C)C(O)C1)C2(C)C",
                    0.41979015736886477
                ],
                [
                    "CC1CCCCC2(C)C(=O)CC(CCC(C(C)C)C(O)C1)C2(C)C",
                    0.41979015736886477
                ],
                [
                    "CC1CCC2CC(=O)C(C)(CCCCC(C(C)C)C(O)C1)C2(C)C",
                    0.41979015736886477
                ],
                [
                    "CC1CCC2(C)C(=O)CC(CCCCC(C(C)C)C(O)C1)C2(C)C",
                    0.41979015736886477
                ],
                [
                    "CC(C)C1CC(=O)C2(C)CCC(CCC1O)C2(C)C",
                    0.41953597014763633
                ],
                [
                    "CC(C)C1CC2(C)C(=O)CC(CCC1O)C2(C)C",
                    0.4184137043778615
                ],
                [
                    "CC(C)C1CCC2(C)C(=O)CC(CC(O)C1C)C2(C)C",
                    0.4183300132670378
                ],
                [
                    "CC(C)C1CC2CCC(C)(C(=O)CC(O)C1C)C2(C)C",
                    0.4183300132670378
                ],
                [
                    "CC(C)C1CC2CC(=O)C(C)(CCC(O)C1C)C2(C)C",
                    0.4183300132670378
                ],
                [
                    "CC(C)C1CC(=O)C2(C)CCC(CC(O)C1C)C2(C)C",
                    0.4183300132670378
                ],
                [
                    "CC1CCC2CC(=O)C(C)(CCC(C(C)C)C(O)CC(C)C1)C2(C)C",
                    0.417910447761194
                ],
                [
                    "CC1CCC2(C)C(=O)CC(CCC(C(C)C)C(O)CC(C)C1)C2(C)C",
                    0.417910447761194
                ],
                [
                    "CC1CCC2(C)C(=O)CC(CC(C)CCC(C(C)C)C(O)C1)C2(C)C",
                    0.417690364554548
                ],
                [
                    "CC1CC(=O)C2(C)CCC(CC(C)CCC(C(C)C)C(O)C1)C2(C)C",
                    0.417690364554548
                ],
                [
                    "CC1CCC2CC(=O)C(C)(CCC(O)C1)C2(C)C",
                    0.41753340038353265
                ],
                [
                    "CC1CCCC2CCC(C)(C(=O)CC(C(C)C)C(O)C1)C2(C)C",
                    0.4172614801981401
                ],
                [
                    "CC1CCCC2(C)C(=O)CC(CC(O)C(C(C)C)CC1)C2(C)C",
                    0.4172614801981401
                ],
                [
                    "CC1CCC(C(C)C)C(O)CCCC2(C)C(=O)CC(C1)C2(C)C",
                    0.4172614801981401
                ],
                [
                    "CC1CC(=O)C2(C)CCC(CCCC(C(C)C)C(O)C1)C2(C)C",
                    0.4172614801981401
                ],
                [
                    "CC(C)C1CCC2CC(=O)C(C)(CCC1C)C2(C)C",
                    0.4169606805807075
                ],
                [
                    "CC1CCC2CCC(C)(C(=O)CCC(C(C)C)C(O)C1)C2(C)C",
                    0.4167700450745759
                ],
                [
                    "CC1CCC(O)C(C(C)C)CCC2CC(=O)C(C)(CC1)C2(C)C",
                    0.4167700450745759
                ],
                [
                    "CC1CCC(C(C)C)C(O)CCC2CC(=O)C(C)(CC1)C2(C)C",
                    0.4167700450745759
                ],
                [
                    "CC1CCC(C(C)C)C(O)CCC2(C)C(=O)CC(CC1)C2(C)C",
                    0.4167700450745759
                ],
                [
                    "CC1CCC(=O)C2(C)CCC(CCC(C(C)C)C(O)C1)C2(C)C",
                    0.4167700450745759
                ],
                [
                    "CC(C)C1CC2(C)C(=O)CC(CC1O)C2(C)C",
                    0.4166352189390347
                ],
                [
                    "CC1CCC2(C)C(=O)CC(C(O)C1)C2(C)C",
                    0.416442466109408
                ],
                [
                    "CC1CCC2CC(=O)C(C)(CCC(C(C)C)C(O)C(O)C1)C2(C)C",
                    0.4151487502672805
                ],
                [
                    "CC1CCC2(C)C(=O)CC(CCC(C(C)C)C(N)C(O)C1)C2(C)C",
                    0.4151487502672805
                ],
                [
                    "CC1CCC2(C)C(=O)CC(CCC(C(C)C)C(F)C(O)C1)C2(C)C",
                    0.4151487502672805
                ]
            ],
            "execution_time": 295425.80279922485,
            "number_scoring_function_calls": 9650032,
            "metadata": {
                "top_1": 0.4745762711864407,
                "top_10": 0.4591967031021976,
                "top_100": 0.42944760593036846,
                "internal_similarity_max": 1.0,
                "internal_similarity_mean": 0.6274497127316646,
                "internal_similarity_histogram_density": [
                    [
                        0.1,
                        0.0,
                        0.0,
                        0.022000000000000006,
                        0.3700000000000001,
                        3.385999999999997,
                        3.936000000000001,
                        1.7640000000000005,
                        0.3700000000000001,
                        0.05200000000000001
                    ]
                ],
                "internal_similarity_histogram_bins": [
                    [
                        0.0,
                        0.1,
                        0.2,
                        0.30000000000000004,
                        0.4,
                        0.5,
                        0.6000000000000001,
                        0.7000000000000001,
                        0.8,
                        0.9,
                        1.0
                    ]
                ]
            }
        },
        {
            "benchmark_name": "Median molecules 2",
            "score": 0.4173346187547525,
            "optimized_molecules": [
                [
                    "CCCc1nn(C)c2c(=O)[nH]c(-c3cc(S(=O)(=O)N4CCN(C)C(=O)C(c5ccc6c(c5)OCO6)N(P)CC4)ccc3OCC)nc12",
                    0.4189303587741589
                ],
                [
                    "CCCc1nn(C)c2c(=O)[nH]c(-c3cc(S(=O)(=O)N4CCN(C)C(=O)C(c5ccc6c(c5)OCO6)N(O)CC4)ccc3OCC)nc12",
                    0.4189303587741589
                ],
                [
                    "CCCc1nn(C)c2c(=O)[nH]c(-c3cc(S(=O)(=O)N4CCN(C)C(=O)C(c5ccc6c(c5)OCO6)N(N)CC4)ccc3OCC)nc12",
                    0.4189303587741589
                ],
                [
                    "CCCc1nn(C)c2c(=O)[nH]c(-c3cc(S(=O)(=O)N4CCN(C)C(=O)C(c5ccc6c(c5)OCO6)N(C)CC4)ccc3OCC)nc12",
                    0.4189303587741589
                ],
                [
                    "CCOc1ccc(S(=O)(=O)N2CCN(C)CC2)cc1-c1nc2c(CCC3C4=CN3C4c3ccc4c(c3)OCO4)nn(C)c2c(=O)[nH]1",
                    0.41890401686561646
                ],
                [
                    "CCCc1nn(C)c2c(=O)[nH]c(-c3cc(S(=O)(=O)N4CCN(C)CC4)ccc3OCC3C4=CN3C4c3ccc4c(c3)OCO4)nc12",
                    0.41890401686561646
                ],
                [
                    "CCOc1ccc(S(=O)(=O)N2CCN(C)CC2)cc1-c1nc2c(CCC3C4=C(C)N3C4c3ccc4c(c3)OCO4)nn(C)c2c(=O)[nH]1",
                    0.4177075298414605
                ],
                [
                    "CCOc1ccc(S(=O)(=O)N2CCN(C)CC2)cc1-c1nc2c(CCC3=C4C(C)N3C4c3ccc4c(c3)OCO4)nn(C)c2c(=O)[nH]1",
                    0.4177075298414605
                ],
                [
                    "CCCc1nn(C)c2c(=O)[nH]c(-c3cc(S(=O)(=O)N4CCN(C)CC4)ccc3OCC3C4=C(C)N3C4c3ccc4c(c3)OCO4)nc12",
                    0.4177075298414605
                ],
                [
                    "CCCc1nn(C)c2c(=O)[nH]c(-c3cc(S(=O)(=O)N4CCN(C)CC4)ccc3OCC3=C4C(C)N3C4c3ccc4c(c3)OCO4)nc12",
                    0.4177075298414605
                ],
                [
                    "CCOc1ccc(S(=O)(=O)N2CCN(C)CC2)cc1-c1nc2c(CCN3C=C(C)C3c3ccc4c(c3)OCO4)nn(C)c2c(=O)[nH]1",
                    0.4176345347922784
                ],
                [
                    "CCOc1ccc(S(=O)(=O)N2CCN(C)CC2)cc1-c1nc2c(CCC3=CN(C)C3c3ccc4c(c3)OCO4)nn(C)c2c(=O)[nH]1",
                    0.4176345347922784
                ],
                [
                    "CCCc1nn(C)c2c(=O)[nH]c(-c3cc(S(=O)(=O)N4CCN(C)CC4)ccc3OCC3=CN(C)C3c3ccc4c(c3)OCO4)nc12",
                    0.4176345347922784
                ],
                [
                    "CCCc1nn(C)c2c(=O)[nH]c(-c3cc(S(=O)(=O)N4CCN(C)C(c5ccc6c(c5)OCO6)C(=O)C4)ccc3OCC)nc12",
                    0.41719815242504243
                ],
                [
                    "CCCc1nn(C)c2c(=O)[nH]c(-c3cc(S(=O)(=O)N4CCN5C(=O)C(c6ccc7c(c6)OCO7)N5CC4)ccc3OCC)nc12",
                    0.41691422535312855
                ],
                [
                    "CCCc1nn(C)c2c(=O)[nH]c(-c3cc(S(=O)(=O)N4CCN(C5=CN(C)C5c5ccc6c(c5)OCO6)CC4)ccc3OCC)nc12",
                    0.41666215970160275
                ],
                [
                    "CCCc1nn(C)c2c(=O)[nH]c(-c3cc(S(=O)(=O)N4CCN(C)CC5C(=O)C(c6ccc7c(c6)OCO7)N5CC4)ccc3OCC)nc12",
                    0.41543750270736796
                ],
                [
                    "CCCc1nn(C)c2c(=O)[nH]c(-c3cc(S(=O)(=O)N4CCN(C)CC5=CN(CC4)C5c4ccc5c(c4)OCO5)ccc3OCC)nc12",
                    0.41534481123181805
                ],
                [
                    "CCCc1nn(C)c2c(=O)[nH]c(-c3cc(S(=O)(=O)N4CCN(C)CC(=O)C(c5ccc6c(c5)OCO6)N(P)CC4)ccc3OCC)nc12",
                    0.41534481123181805
                ],
                [
                    "CCCc1nn(C)c2c(=O)[nH]c(-c3cc(S(=O)(=O)N4CCN(C)CC(=O)C(c5ccc6c(c5)OCO6)N(O)CC4)ccc3OCC)nc12",
                    0.41534481123181805
                ],
                [
                    "CCCc1nn(C)c2c(=O)[nH]c(-c3cc(S(=O)(=O)N4CCN(C)CC(=O)C(c5ccc6c(c5)OCO6)N(N)CC4)ccc3OCC)nc12",
                    0.41534481123181805
                ],
                [
                    "CCCc1nn(C)c2c(=O)[nH]c(-c3cc(S(=O)(=O)N4CCN(C)CC(=O)C(c5ccc6c(c5)OCO6)N(C)CC4)ccc3OCC)nc12",
                    0.41534481123181805
                ],
                [
                    "CCCc1nn(C)c2c(=O)[nH]c(-c3cc(S(=O)(=O)N4CC(=O)C(c5ccc6c(c5)OCO6)N(C)C4)ccc3OCC)nc12",
                    0.41509799840746886
                ],
                [
                    "CCCc1nn(C)c2c(=O)[nH]c(-c3cc(S(=O)(=O)N4CCN(C)CCN5C(c6ccc7c(c6)OCO7)C(=O)N5CC4)ccc3OCC)nc12",
                    0.4148531704074101
                ],
                [
                    "CCCc1nn(C)c2c(=O)[nH]c(-c3cc(S(=O)(=O)N4CCN(C)CCN5C(=O)C(c6ccc7c(c6)OCO7)N5CC4)ccc3OCC)nc12",
                    0.4148531704074101
                ],
                [
                    "CCCc1nn(C)c2c(=O)[nH]c(-c3cc(S(=O)(=O)N4CCN(C5C6=CN5C6c5ccc6c(c5)OCO6)CC4)ccc3OCC)nc12",
                    0.41474203685936306
                ],
                [
                    "CCOc1ccc(S(=O)(=O)N2CCN(C)CC2)cc1-c1nc2c(CCC3C4=C(P)N3C4c3ccc4c(c3)OCO4)nn(C)c2c(=O)[nH]1",
                    0.41457958749161017
                ],
                [
                    "CCOc1ccc(S(=O)(=O)N2CCN(C)CC2)cc1-c1nc2c(CCC3C4=C(N)N3C4c3ccc4c(c3)OCO4)nn(C)c2c(=O)[nH]1",
                    0.41457958749161017
                ],
                [
                    "CCOc1ccc(S(=O)(=O)N2CCN(C)CC2)cc1-c1nc2c(CCC3C4=C(F)N3C4c3ccc4c(c3)OCO4)nn(C)c2c(=O)[nH]1",
                    0.41457958749161017
                ],
                [
                    "CCOc1ccc(S(=O)(=O)N2CCN(C)CC2)cc1-c1nc2c(CCC3C4=C(Cl)N3C4c3ccc4c(c3)OCO4)nn(C)c2c(=O)[nH]1",
                    0.41457958749161017
                ],
                [
                    "CCOc1ccc(S(=O)(=O)N2CCN(C)CC2)cc1-c1nc2c(CCC3C4=C(Br)N3C4c3ccc4c(c3)OCO4)nn(C)c2c(=O)[nH]1",
                    0.41457958749161017
                ],
                [
                    "CCOc1ccc(S(=O)(=O)N2CCN(C)CC2)cc1-c1nc2c(CCC3=C4C(P)N3C4c3ccc4c(c3)OCO4)nn(C)c2c(=O)[nH]1",
                    0.41457958749161017
                ],
                [
                    "CCOc1ccc(S(=O)(=O)N2CCN(C)CC2)cc1-c1nc2c(CCC3=C4C(O)N3C4c3ccc4c(c3)OCO4)nn(C)c2c(=O)[nH]1",
                    0.41457958749161017
                ],
                [
                    "CCOc1ccc(S(=O)(=O)N2CCN(C)CC2)cc1-c1nc2c(CCC3=C4C(N)N3C4c3ccc4c(c3)OCO4)nn(C)c2c(=O)[nH]1",
                    0.41457958749161017
                ],
                [
                    "CCOc1ccc(S(=O)(=O)N2CCN(C)CC2)cc1-c1nc2c(CCC3=C4C(F)N3C4c3ccc4c(c3)OCO4)nn(C)c2c(=O)[nH]1",
                    0.41457958749161017
                ],
                [
                    "CCCc1nn(C)c2c(=O)[nH]c(-c3cc(S(=O)(=O)N4CCN(P)C(=O)C(c5ccc6c(c5)OCO6)N(C)CC4)ccc3OCC)nc12",
                    0.41457958749161017
                ],
                [
                    "CCCc1nn(C)c2c(=O)[nH]c(-c3cc(S(=O)(=O)N4CCN(O)C(=O)C(c5ccc6c(c5)OCO6)N(C)CC4)ccc3OCC)nc12",
                    0.41457958749161017
                ],
                [
                    "CCCc1nn(C)c2c(=O)[nH]c(-c3cc(S(=O)(=O)N4CCN(N)C(=O)C(c5ccc6c(c5)OCO6)N(C)CC4)ccc3OCC)nc12",
                    0.41457958749161017
                ],
                [
                    "CCCc1nn(C)c2c(=O)[nH]c(-c3cc(S(=O)(=O)N4CCN(C)CC4)ccc3OCC3C4=C(P)N3C4c3ccc4c(c3)OCO4)nc12",
                    0.41457958749161017
                ],
                [
                    "CCCc1nn(C)c2c(=O)[nH]c(-c3cc(S(=O)(=O)N4CCN(C)CC4)ccc3OCC3C4=C(N)N3C4c3ccc4c(c3)OCO4)nc12",
                    0.41457958749161017
                ],
                [
                    "CCCc1nn(C)c2c(=O)[nH]c(-c3cc(S(=O)(=O)N4CCN(C)CC4)ccc3OCC3C4=C(F)N3C4c3ccc4c(c3)OCO4)nc12",
                    0.41457958749161017
                ],
                [
                    "CCCc1nn(C)c2c(=O)[nH]c(-c3cc(S(=O)(=O)N4CCN(C)CC4)ccc3OCC3C4=C(Cl)N3C4c3ccc4c(c3)OCO4)nc12",
                    0.41457958749161017
                ],
                [
                    "CCCc1nn(C)c2c(=O)[nH]c(-c3cc(S(=O)(=O)N4CCN(C)CC4)ccc3OCC3C4=C(Br)N3C4c3ccc4c(c3)OCO4)nc12",
                    0.41457958749161017
                ],
                [
                    "CCCc1nn(C)c2c(=O)[nH]c(-c3cc(S(=O)(=O)N4CCN(C)CC4)ccc3OCC3=C4C(P)N3C4c3ccc4c(c3)OCO4)nc12",
                    0.41457958749161017
                ],
                [
                    "CCCc1nn(C)c2c(=O)[nH]c(-c3cc(S(=O)(=O)N4CCN(C)CC4)ccc3OCC3=C4C(O)N3C4c3ccc4c(c3)OCO4)nc12",
                    0.41457958749161017
                ],
                [
                    "CCCc1nn(C)c2c(=O)[nH]c(-c3cc(S(=O)(=O)N4CCN(C)CC4)ccc3OCC3=C4C(N)N3C4c3ccc4c(c3)OCO4)nc12",
                    0.41457958749161017
                ],
                [
                    "CCCc1nn(C)c2c(=O)[nH]c(-c3cc(S(=O)(=O)N4CCN(C)CC4)ccc3OCC3=C4C(F)N3C4c3ccc4c(c3)OCO4)nc12",
                    0.41457958749161017
                ],
                [
                    "CCCc1nn(C)c2c(=O)[nH]c(-c3cc(S(=O)(=O)N4CCN(C)C5=CN(CC4)C5c4ccc5c(c4)OCO5)ccc3OCC)nc12",
                    0.41457958749161017
                ],
                [
                    "CCOc1ccc(S(=O)(=O)N2CCN(C)CC2)cc1-c1nc2c(CCp3c4cn3C4c3ccc4c(c3)OCO4)nn(C)c2c(=O)[nH]1",
                    0.41449336874021064
                ],
                [
                    "CCOc1ccc(S(=O)(=O)N2CCN(C)CC2)cc1-c1nc2c(CCn3c4cn3C4c3ccc4c(c3)OCO4)nn(C)c2c(=O)[nH]1",
                    0.41449336874021064
                ],
                [
                    "CCOc1ccc(S(=O)(=O)N2CCN(C)CC2)cc1-c1nc2c(CCc3c4[nH]n3C4c3ccc4c(c3)OCO4)nn(C)c2c(=O)[nH]1",
                    0.41449336874021064
                ],
                [
                    "CCOc1ccc(S(=O)(=O)N2CCN(C)CC2)cc1-c1nc2c(CCN3C=C(P)C3c3ccc4c(c3)OCO4)nn(C)c2c(=O)[nH]1",
                    0.41449336874021064
                ],
                [
                    "CCOc1ccc(S(=O)(=O)N2CCN(C)CC2)cc1-c1nc2c(CCN3C=C(N)C3c3ccc4c(c3)OCO4)nn(C)c2c(=O)[nH]1",
                    0.41449336874021064
                ],
                [
                    "CCOc1ccc(S(=O)(=O)N2CCN(C)CC2)cc1-c1nc2c(CCN3C=C(F)C3c3ccc4c(c3)OCO4)nn(C)c2c(=O)[nH]1",
                    0.41449336874021064
                ],
                [
                    "CCOc1ccc(S(=O)(=O)N2CCN(C)CC2)cc1-c1nc2c(CCN3C=C(Cl)C3c3ccc4c(c3)OCO4)nn(C)c2c(=O)[nH]1",
                    0.41449336874021064
                ],
                [
                    "CCOc1ccc(S(=O)(=O)N2CCN(C)CC2)cc1-c1nc2c(CCN3C=C(Br)C3c3ccc4c(c3)OCO4)nn(C)c2c(=O)[nH]1",
                    0.41449336874021064
                ],
                [
                    "CCOc1ccc(S(=O)(=O)N2CCN(C)CC2)cc1-c1nc2c(CCC3C4=NN3C4c3ccc4c(c3)OCO4)nn(C)c2c(=O)[nH]1",
                    0.41449336874021064
                ],
                [
                    "CCOc1ccc(S(=O)(=O)N2CCN(C)CC2)cc1-c1nc2c(CCC3=CN(P)C3c3ccc4c(c3)OCO4)nn(C)c2c(=O)[nH]1",
                    0.41449336874021064
                ],
                [
                    "CCOc1ccc(S(=O)(=O)N2CCN(C)CC2)cc1-c1nc2c(CCC3=CN(O)C3c3ccc4c(c3)OCO4)nn(C)c2c(=O)[nH]1",
                    0.41449336874021064
                ],
                [
                    "CCOc1ccc(S(=O)(=O)N2CCN(C)CC2)cc1-c1nc2c(CCC3=CN(N)C3c3ccc4c(c3)OCO4)nn(C)c2c(=O)[nH]1",
                    0.41449336874021064
                ],
                [
                    "CCOc1ccc(S(=O)(=O)N2CCN(C)CC2)cc1-c1nc2c(CCC3=C4CN3C4c3ccc4c(c3)OCO4)nn(C)c2c(=O)[nH]1",
                    0.41449336874021064
                ],
                [
                    "CCCc1nn(C)c2c(=O)[nH]c(-c3cc(S(=O)(=O)N4CCN(C)CC4)ccc3OCp3c4cn3C4c3ccc4c(c3)OCO4)nc12",
                    0.41449336874021064
                ],
                [
                    "CCCc1nn(C)c2c(=O)[nH]c(-c3cc(S(=O)(=O)N4CCN(C)CC4)ccc3OCn3c4cn3C4c3ccc4c(c3)OCO4)nc12",
                    0.41449336874021064
                ],
                [
                    "CCCc1nn(C)c2c(=O)[nH]c(-c3cc(S(=O)(=O)N4CCN(C)CC4)ccc3OCc3c4[nH]n3C4c3ccc4c(c3)OCO4)nc12",
                    0.41449336874021064
                ],
                [
                    "CCCc1nn(C)c2c(=O)[nH]c(-c3cc(S(=O)(=O)N4CCN(C)CC4)ccc3OCC3C4=NN3C4c3ccc4c(c3)OCO4)nc12",
                    0.41449336874021064
                ],
                [
                    "CCCc1nn(C)c2c(=O)[nH]c(-c3cc(S(=O)(=O)N4CCN(C)CC4)ccc3OCC3=CN(P)C3c3ccc4c(c3)OCO4)nc12",
                    0.41449336874021064
                ],
                [
                    "CCCc1nn(C)c2c(=O)[nH]c(-c3cc(S(=O)(=O)N4CCN(C)CC4)ccc3OCC3=CN(O)C3c3ccc4c(c3)OCO4)nc12",
                    0.41449336874021064
                ],
                [
                    "CCCc1nn(C)c2c(=O)[nH]c(-c3cc(S(=O)(=O)N4CCN(C)CC4)ccc3OCC3=CN(N)C3c3ccc4c(c3)OCO4)nc12",
                    0.41449336874021064
                ],
                [
                    "CCCc1nn(C)c2c(=O)[nH]c(-c3cc(S(=O)(=O)N4CCN(C)CC4)ccc3OCC3=C4CN3C4c3ccc4c(c3)OCO4)nc12",
                    0.41449336874021064
                ],
                [
                    "CCCc1nn(C)c2c(=O)[nH]c(-c3cc(S(=O)(=O)N4CCN(C)C(=O)C4c4ccc5c(c4)OCO5)ccc3OCC)nc12",
                    0.4138963085982298
                ],
                [
                    "CCCc1nn(C)c2c(=O)[nH]c(-c3cc(S(=O)(=O)N4CCC(=O)C(c5ccc6c(c5)OCO6)N(C)CC4)ccc3OCC)nc12",
                    0.41367582426614313
                ],
                [
                    "CCCc1nn(C)c2c(=O)[nH]c(-c3cc(S(=O)(=O)N4CCN(C5C6=C(C)N5C6c5ccc6c(c5)OCO6)CC4)ccc3OCC)nc12",
                    0.41359182905154335
                ],
                [
                    "CCCc1nn(C)c2c(=O)[nH]c(-c3cc(S(=O)(=O)N4CCN(C5=C6C(C)N5C6c5ccc6c(c5)OCO6)CC4)ccc3OCC)nc12",
                    0.41359182905154335
                ],
                [
                    "CCCc1nn(C)c2c(=O)[nH]c(-c3cc(S(=O)(=O)N4CCN(N5C=C(C)C5c5ccc6c(c5)OCO6)CC4)ccc3OCC)nc12",
                    0.41351024722460344
                ],
                [
                    "CCOc1ccc(S(=O)(=O)N2CCN(C)CC2)cc1-c1nc2c(CCC3(C)C4=CN3C4c3ccc4c(c3)OCO4)nn(C)c2c(=O)[nH]1",
                    0.413318297665453
                ],
                [
                    "CCCc1nn(C)c2c(=O)[nH]c(-c3cc(S(=O)(=O)N4CCN(C)CC4)ccc3OCC3(C)C4=CN3C4c3ccc4c(c3)OCO4)nc12",
                    0.413318297665453
                ],
                [
                    "CCOc1ccc(S(=O)(=O)N2CCN(C)CC2)cc1-c1nc2c(CCN3N=C(C)C3c3ccc4c(c3)OCO4)nn(C)c2c(=O)[nH]1",
                    0.4131842830281747
                ],
                [
                    "CCOc1ccc(S(=O)(=O)N2CCN(C)CC2)cc1-c1nc2c(CCC3=NN(C)C3c3ccc4c(c3)OCO4)nn(C)c2c(=O)[nH]1",
                    0.4131842830281747
                ],
                [
                    "CCCc1nn(C)c2c(=O)[nH]c(-c3cc(S(=O)(=O)N4CCN(C)CC4)ccc3OCC3=NN(C)C3c3ccc4c(c3)OCO4)nc12",
                    0.4131842830281747
                ],
                [
                    "CCCc1nn(C)c2c(=O)[nH]c(-c3cc(S(=O)(=O)N4CCN(C)CCC5C(=O)C(c6ccc7c(c6)OCO7)N5CC4)ccc3OCC)nc12",
                    0.4131563042724613
                ],
                [
                    "CCCc1nn(C)c2c(=O)[nH]c(-c3cc(S(=O)(=O)N4CCC5C(=O)C(c6ccc7c(c6)OCO7)N5CCN(C)CC4)ccc3OCC)nc12",
                    0.4131563042724613
                ],
                [
                    "CCOc1ccc(S(=O)(=O)N2CCN(C)CC2)cc1-c1nc2c(CCC3C4=CC(=O)N3C4c3ccc4c(c3)OCO4)nn(C)c2c(=O)[nH]1",
                    0.4125860791729075
                ],
                [
                    "CCCc1nn(C)c2c(=O)[nH]c(-c3cc(S(=O)(=O)N4CCN(C)C(=O)C(c5ccc6c(c5)OCO6)N(PP)CC4)ccc3OCC)nc12",
                    0.41253013129940097
                ],
                [
                    "CCCc1nn(C)c2c(=O)[nH]c(-c3cc(S(=O)(=O)N4CCN(C)C(=O)C(c5ccc6c(c5)OCO6)N(PN)CC4)ccc3OCC)nc12",
                    0.41253013129940097
                ],
                [
                    "CCCc1nn(C)c2c(=O)[nH]c(-c3cc(S(=O)(=O)N4CCN(C)C(=O)C(c5ccc6c(c5)OCO6)N(P=P)CC4)ccc3OCC)nc12",
                    0.41253013129940097
                ],
                [
                    "CCCc1nn(C)c2c(=O)[nH]c(-c3cc(S(=O)(=O)N4CCN(C)C(=O)C(c5ccc6c(c5)OCO6)N(P=O)CC4)ccc3OCC)nc12",
                    0.41253013129940097
                ],
                [
                    "CCCc1nn(C)c2c(=O)[nH]c(-c3cc(S(=O)(=O)N4CCN(C)C(=O)C(c5ccc6c(c5)OCO6)N(P=N)CC4)ccc3OCC)nc12",
                    0.41253013129940097
                ],
                [
                    "CCCc1nn(C)c2c(=O)[nH]c(-c3cc(S(=O)(=O)N4CCN(C)C(=O)C(c5ccc6c(c5)OCO6)N(OP)CC4)ccc3OCC)nc12",
                    0.41253013129940097
                ],
                [
                    "CCCc1nn(C)c2c(=O)[nH]c(-c3cc(S(=O)(=O)N4CCN(C)C(=O)C(c5ccc6c(c5)OCO6)N(ON)CC4)ccc3OCC)nc12",
                    0.41253013129940097
                ],
                [
                    "CCCc1nn(C)c2c(=O)[nH]c(-c3cc(S(=O)(=O)N4CCN(C)C(=O)C(c5ccc6c(c5)OCO6)N(OC)CC4)ccc3OCC)nc12",
                    0.41253013129940097
                ],
                [
                    "CCCc1nn(C)c2c(=O)[nH]c(-c3cc(S(=O)(=O)N4CCN(C)C(=O)C(c5ccc6c(c5)OCO6)N(NP)CC4)ccc3OCC)nc12",
                    0.41253013129940097
                ],
                [
                    "CCCc1nn(C)c2c(=O)[nH]c(-c3cc(S(=O)(=O)N4CCN(C)C(=O)C(c5ccc6c(c5)OCO6)N(NO)CC4)ccc3OCC)nc12",
                    0.41253013129940097
                ],
                [
                    "CCCc1nn(C)c2c(=O)[nH]c(-c3cc(S(=O)(=O)N4CCN(C)C(=O)C(c5ccc6c(c5)OCO6)N(NN)CC4)ccc3OCC)nc12",
                    0.41253013129940097
                ],
                [
                    "CCCc1nn(C)c2c(=O)[nH]c(-c3cc(S(=O)(=O)N4CCN(C)C(=O)C(c5ccc6c(c5)OCO6)N(NC)CC4)ccc3OCC)nc12",
                    0.41253013129940097
                ],
                [
                    "CCCc1nn(C)c2c(=O)[nH]c(-c3cc(S(=O)(=O)N4CCN(C)C(=O)C(c5ccc6c(c5)OCO6)N(N=P)CC4)ccc3OCC)nc12",
                    0.41253013129940097
                ],
                [
                    "CCCc1nn(C)c2c(=O)[nH]c(-c3cc(S(=O)(=O)N4CCN(C)C(=O)C(c5ccc6c(c5)OCO6)N(CP)CC4)ccc3OCC)nc12",
                    0.41253013129940097
                ],
                [
                    "CCCc1nn(C)c2c(=O)[nH]c(-c3cc(S(=O)(=O)N4CCN(C)C(=O)C(c5ccc6c(c5)OCO6)N(CF)CC4)ccc3OCC)nc12",
                    0.41253013129940097
                ],
                [
                    "CCCc1nn(C)c2c(=O)[nH]c(-c3cc(S(=O)(=O)N4CCN(C)C(=O)C(c5ccc6c(c5)OCO6)N(CC)CC4)ccc3OCC)nc12",
                    0.41253013129940097
                ],
                [
                    "CCCc1nn(C)c2c(=O)[nH]c(-c3cc(S(=O)(=O)N4CCN(C)C(=O)C(c5ccc6c(c5)OCO6)N(C#P)CC4)ccc3OCC)nc12",
                    0.41253013129940097
                ],
                [
                    "C=NN1CCN(S(=O)(=O)c2ccc(OCC)c(-c3nc4c(CCC)nn(C)c4c(=O)[nH]3)c2)CCN(C)C(=O)C1c1ccc2c(c1)OCO2",
                    0.41253013129940097
                ]
            ],
            "execution_time": 425934.1428742409,
            "number_scoring_function_calls": 4792715,
            "metadata": {
                "top_1": 0.4189303587741589,
                "top_10": 0.418435958819371,
                "top_100": 0.41463753867072756,
                "internal_similarity_max": 1.0,
                "internal_similarity_mean": 0.734439213039957,
                "internal_similarity_histogram_density": [
                    [
                        0.1,
                        0.0,
                        0.0,
                        0.0,
                        0.0,
                        0.0,
                        2.0340000000000003,
                        6.6960000000000015,
                        1.102,
                        0.068
                    ]
                ],
                "internal_similarity_histogram_bins": [
                    [
                        0.0,
                        0.1,
                        0.2,
                        0.30000000000000004,
                        0.4,
                        0.5,
                        0.6000000000000001,
                        0.7000000000000001,
                        0.8,
                        0.9,
                        1.0
                    ]
                ]
            }
        },
        {
            "benchmark_name": "Osimertinib MPO",
            "score": 0.9426560652827964,
            "optimized_molecules": [
                [
                    "C=NS(=O)Nc1cc(Nc2nccc(PN)n2)c(OC)cc1N(C)CCN(C)C",
                    0.9457211115407119
                ],
                [
                    "C=NS(=O)Nc1cc(Nc2nccc(PO)n2)c(OC)cc1N(C)CCN(C)C",
                    0.944831001860451
                ],
                [
                    "C=NS(=O)Nc1cc(Nc2nccc(P(O)O)n2)c(OP)cc1N(C)CCN(C)C",
                    0.9426151476815119
                ],
                [
                    "C=NS(=O)Nc1cc(Nc2nccc(P(O)O)n2)c(OC)cc1N(P)CCN(C)C",
                    0.9426151476815119
                ],
                [
                    "C=NS(=O)Nc1cc(Nc2nccc(P(O)O)n2)c(OC)cc1N(C)CCN(C)C",
                    0.9426151476815119
                ],
                [
                    "C=NS(=O)Nc1cc(Nc2nccc(P(N)O)n2)c(OP)cc1N(C)CCN(C)C",
                    0.9426151476815119
                ],
                [
                    "C=NS(=O)Nc1cc(Nc2nccc(P(N)O)n2)c(OC)cc1N(P)CCN(C)C",
                    0.9426151476815119
                ],
                [
                    "C=NS(=O)Nc1cc(Nc2nccc(P(N)O)n2)c(OC)cc1N(C)CCN(C)C",
                    0.9426151476815119
                ],
                [
                    "C=NS(=O)Nc1cc(Nc2nccc(P(N)N)n2)c(OP)cc1N(C)CCN(C)C",
                    0.9426151476815119
                ],
                [
                    "C=NS(=O)Nc1cc(Nc2nccc(P(N)N)n2)c(OC)cc1N(P)CCN(C)C",
                    0.9426151476815119
                ],
                [
                    "C=NS(=O)Nc1cc(Nc2nccc(P(N)N)n2)c(OC)cc1N(C)CCN(C)C",
                    0.9426151476815119
                ],
                [
                    "C=NS(=O)Nc1cc(Nc2ncc3c(n2)n(N)n3P)c(OC)cc1N(C)CCN(C)C",
                    0.9416879715592577
                ],
                [
                    "C=NS(=O)Nc1cc(Nc2nccc(P(N)N)n2)c(OP)cc1N(P)CCN(C)C",
                    0.9415966135605334
                ],
                [
                    "C=NS(=S)Nc1cc(Nc2nccc(P(N)N)n2)c(OC)cc1N(C)CCN(C)C",
                    0.9413440394333694
                ],
                [
                    "C=NS(=O)Nc1cc(Nc2nccc(P(N)O)n2)c(OP)cc1N(P)CCN(C)C",
                    0.9407285605447788
                ],
                [
                    "C=NS(=S)Nc1cc(Nc2nccc(PNN)n2)c(OC)cc1N(C)CCN(C)C",
                    0.9405592681640976
                ],
                [
                    "C=NS(=O)Nc1cc(Nc2nccc(PNN)n2)c(OP)cc1N(P)CCN(C)C",
                    0.9405592681640976
                ],
                [
                    "C=NS(=O)Nc1cc(Nc2nccc(PNN)n2)c(OP)cc1N(C)CCN(C)C",
                    0.9405592681640976
                ],
                [
                    "C=NS(=O)Nc1cc(Nc2nccc(PNN)n2)c(OC)cc1N(P)CCN(C)C",
                    0.9405592681640976
                ],
                [
                    "C=NS(=O)Nc1cc(Nc2nccc(PNN)n2)c(OC)cc1N(C)CCN(C)C",
                    0.9405592681640976
                ],
                [
                    "C=NS(=O)Nc1cc(Nc2nccc(CNN)n2)c(OC)cc1N(C)CCN(C)C",
                    0.9405592681640976
                ],
                [
                    "C=NS(=O)Nc1cc(Nc2nccc(C3NN3)n2)c(OC)cc1N(C)CCN(C)C",
                    0.9404904170430255
                ],
                [
                    "C=NS(=O)Nc1cc(Nc2nccc(PON)n2)c(OC)cc1N(C)CCN(C)C",
                    0.9404741972500363
                ],
                [
                    "C=NS(=S)Nc1cc(Nc2nccc(P(N)O)n2)c(OC)cc1N(C)CCN(C)C",
                    0.9403901132037474
                ],
                [
                    "C=NS(=O)Nc1cc(Nc2nccc(CNN)n2)c(OP)cc1N(C)CCN(C)C",
                    0.9403577796284162
                ],
                [
                    "C=NS(=O)Nc1cc(Nc2nccc(CNN)n2)c(OC)cc1N(P)CCN(C)C",
                    0.9403577796284162
                ],
                [
                    "C=NS(=O)Nc1cc(Nc2ncc(PN)cn2)c(OC)cc1N(C)CCN(C)C",
                    0.9403281594540073
                ],
                [
                    "C=NS(=O)Nc1cc(Nc2nccc(P(O)O)n2)c(OP)cc1N(P)CCN(C)C",
                    0.9395960787579523
                ],
                [
                    "C=NS(=S)Nc1cc(Nc2nccc(PNN)n2)c(OP)cc1N(C)CCN(C)C",
                    0.939571155135374
                ],
                [
                    "C=NS(=S)Nc1cc(Nc2nccc(PNN)n2)c(OC)cc1N(P)CCN(C)C",
                    0.939571155135374
                ],
                [
                    "C=NS(=O)Nc1cc(Nc2ncc(PO)cn2)c(OC)cc1N(C)CCN(C)C",
                    0.9394431256029724
                ],
                [
                    "C=NS(=S)Nc1cc(Nc2nccc(P(O)O)n2)c(OC)cc1N(C)CCN(C)C",
                    0.9391720443224633
                ],
                [
                    "C=NS(=O)Nc1cc(Nc2nccc(PN)n2)c(OP)cc1N(C)CCN(C)C",
                    0.939094918478251
                ],
                [
                    "C=NS(=O)Nc1cc(Nc2nccc(PN)n2)c(OC)cc1N(P)CCN(C)C",
                    0.939094918478251
                ],
                [
                    "C=NS(=O)Nc1cc(Nc2nccc(PNO)n2)c(OC)cc1N(C)CCN(C)C",
                    0.9389948733234198
                ],
                [
                    "COc1cc(N(C)CCN(C)C)c(NS(=O)N=c2cn2)c2c1Nc1nccc-2n1",
                    0.9387645222406785
                ],
                [
                    "COc1c2cc(NS(=O)N=c3cn3)c(N(C)CCN(C)C)c1-c1ccnc(n1)N2",
                    0.9387645222406785
                ],
                [
                    "C=NS(=S)Nc1cc(Nc2nccc(C(N)(N)O)n2)c(OC)pc1N(C)CCN(C)C",
                    0.9385256146062585
                ],
                [
                    "C=NS(=O)Nc1cc(Nc2ncpc(C(N)(N)O)n2)c(OC)cc1N(C)CCN(C)C",
                    0.9385256146062585
                ],
                [
                    "C=NS(=O)Nc1cc(Nc2ncpc(C(N)(N)N)n2)c(OC)cc1N(P)CCN(C)C",
                    0.9385256146062585
                ],
                [
                    "C=NS(=O)Nc1cc(Nc2ncpc(C(N)(N)N)n2)c(OC)cc1N(C)CCN(C)C",
                    0.9385256146062585
                ],
                [
                    "C=NS(=O)Nc1cc(Nc2nccc(C(N)(O)O)n2)c(OP)cc1N(C)CCN(C)C",
                    0.9385256146062585
                ],
                [
                    "C=NS(=O)Nc1cc(Nc2nccc(C(N)(O)O)n2)c(OC)pc1N(C)CCN(C)C",
                    0.9385256146062585
                ],
                [
                    "C=NS(=O)Nc1cc(Nc2nccc(C(N)(O)O)n2)c(OC)cc1N(C)PCN(C)C",
                    0.9385256146062585
                ],
                [
                    "C=NS(=O)Nc1cc(Nc2nccc(C(N)(O)O)n2)c(OC)cc1N(C)CCN(C)C",
                    0.9385256146062585
                ],
                [
                    "C=NS(=O)Nc1cc(Nc2nccc(C(N)(O)F)n2)c(OC)cc1N(C)CCN(C)C",
                    0.9385256146062585
                ],
                [
                    "C=NS(=O)Nc1cc(Nc2nccc(C(N)(N)O)n2)c(OC)pc1N(C)CCN(C)C",
                    0.9385256146062585
                ],
                [
                    "C=NS(=O)Nc1cc(Nc2nccc(C(N)(N)O)n2)c(OC)cc1N(C)PCN(C)C",
                    0.9385256146062585
                ],
                [
                    "C=NS(=O)Nc1cc(Nc2nccc(C(N)(N)O)n2)c(OC)cc1N(C)CCN(C)C",
                    0.9385256146062585
                ],
                [
                    "C=NS(=O)Nc1cc(Nc2nccc(C(N)(N)N)n2)c(OP)cc1N(C)PCN(C)C",
                    0.9385256146062585
                ],
                [
                    "C=NS(=O)Nc1cc(Nc2nccc(C(N)(N)N)n2)c(OC)cc1N(P)CCN(C)C",
                    0.9385256146062585
                ],
                [
                    "C=NS(=O)Nc1cc(Nc2nccc(C(N)(N)N)n2)c(OC)cc1N(C)PCN(C)C",
                    0.9385256146062585
                ],
                [
                    "C=NS(=O)Nc1cc(Nc2nccc(C(N)(N)N)n2)c(OC)cc1N(C)CCN(C)C",
                    0.9385256146062585
                ],
                [
                    "C=NC(=O)Nc1cc(Nc2nccc(C(N)(O)O)n2)c(OC)cc1N(P)CCN(C)C",
                    0.9385256146062585
                ],
                [
                    "C=NC(=O)Nc1cc(Nc2nccc(C(N)(O)O)n2)c(OC)cc1N(C)CCN(C)C",
                    0.9385256146062585
                ],
                [
                    "C=NC(=O)Nc1cc(Nc2nccc(C(N)(N)O)n2)c(OC)cc1N(P)CCN(C)C",
                    0.9385256146062585
                ],
                [
                    "C=NC(=O)Nc1cc(Nc2nccc(C(N)(N)O)n2)c(OC)cc1N(C)CCN(C)C",
                    0.9385256146062585
                ],
                [
                    "C=NC(=O)Nc1cc(Nc2nccc(C(N)(N)N)n2)c(OP)cc1N(C)CCN(C)C",
                    0.9385256146062585
                ],
                [
                    "C=NC(=O)Nc1cc(Nc2nccc(C(N)(N)N)n2)c(OC)cc1N(P)CCN(C)C",
                    0.9385256146062585
                ],
                [
                    "C=NC(=O)Nc1cc(Nc2nccc(C(N)(N)N)n2)c(OC)cc1N(C)PCN(C)C",
                    0.9385256146062585
                ],
                [
                    "C=NC(=O)Nc1cc(Nc2nccc(C(N)(N)N)n2)c(OC)cc1N(C)CCN(C)C",
                    0.9385256146062585
                ],
                [
                    "C=NC(=O)Nc1cc(Nc2ncpc(C(N)(N)N)n2)c(OC)cc1N(C)CCN(C)C",
                    0.9384487337369933
                ],
                [
                    "C=NC(=O)Nc1cc(Nc2nccc(C(N)(N)O)n2)c(OC)cc1N(C)PCN(C)C",
                    0.9384193314257124
                ],
                [
                    "C=NS(=O)Nc1cc(Nc2ncpc(C(N)(N)N)n2)c(OC)cc1N(C)PCN(C)C",
                    0.9383794400678304
                ],
                [
                    "C=NS(=O)Nc1cc(Nc2nccc(PCN)n2)c(OC)cc1N(C)CCN(C)C",
                    0.9383293994430831
                ],
                [
                    "C=NC(=O)Nc1cc(Nc2nccc(PNN)n2)c(OC)cc1N(C)CCN(C)C",
                    0.9382181436307534
                ],
                [
                    "C=NC(=O)Nc1pc(Nc2nccc(C(N)(N)O)n2)c(OC)cc1N(C)CCN(C)C",
                    0.9381145553500053
                ],
                [
                    "C=NC(=O)Nc1cc(Nc2ncpc(C(N)(N)O)n2)c(OC)cc1N(C)CCN(C)C",
                    0.9381145553500053
                ],
                [
                    "C=NS(=O)Nc1cc(Nc2ncc(P)c(N)n2)c(OC)cc1N(C)CCN(C)C",
                    0.9380638364852467
                ],
                [
                    "C=NS(=O)Nc1cc(Nc2ncc(N)c(P)n2)c(OC)cc1N(C)CCN(C)C",
                    0.9380638364852467
                ],
                [
                    "C=NC(=O)Nc1cc(Nc2nccc(C(N)(O)O)n2)c(OC)cc1N(C)PCN(C)C",
                    0.9380497045597846
                ],
                [
                    "C=NS(=O)Nc1cc(Nc2nccc(ON)n2)c(OC)cc1N(C)CCN(C)C",
                    0.9379896549832796
                ],
                [
                    "C=NS(=O)Nc1cc(Nc2npcc(C(N)(N)O)n2)c(OC)cc1N(C)PCN(C)C",
                    0.937968857539901
                ],
                [
                    "C=NS(=O)Nc1cc(Nc2ncpc(C(N)(N)O)n2)c(OC)cc1N(C)PCN(C)C",
                    0.937968857539901
                ],
                [
                    "C=NS(=O)Nc1cc(Nc2nccc(C(N)(N)O)n2)c(OC)pc1N(C)PCN(C)C",
                    0.937968857539901
                ],
                [
                    "C=NS(=O)Nc1cc(Nc2nccc(PNN)n2)c(OC)cc1N(C)PCN(C)C",
                    0.9378859125748681
                ],
                [
                    "C=NS(=O)Nc1cc(Nc2nccc(C(N)(N)F)n2)c(OC)cc1N(P)CCN(C)C",
                    0.937860659693467
                ],
                [
                    "C=NC(=O)Nc1pc(Nc2nccc(C(N)(O)O)n2)c(OC)cc1N(C)CCN(C)C",
                    0.9375158541436286
                ],
                [
                    "C=NC(=O)Nc1cc(Nc2ncpc(C(N)(O)O)n2)c(OC)cc1N(C)CCN(C)C",
                    0.9375158541436286
                ],
                [
                    "C=NC(=O)Nc1cc(Nc2nccc(C(N)(O)O)n2)c(OC)pc1N(C)CCN(C)C",
                    0.9375158541436286
                ],
                [
                    "C=NS(=O)Nc1cc(Nc2ncpc(C(N)(N)O)n2)c(OC)pc1N(C)CCN(C)C",
                    0.9373995906370467
                ],
                [
                    "C=NS(=O)Nc1cc(Nc2npcc(C(N)(O)O)n2)c(OC)cc1N(C)PCN(C)C",
                    0.9372938755009198
                ],
                [
                    "C=NS(=O)Nc1cc(Nc2ncpc(C(N)(O)O)n2)c(OC)cc1N(C)PCN(C)C",
                    0.9372938755009198
                ],
                [
                    "C=NS(=O)Nc1cc(Nc2nccc(C(N)(O)O)n2)c(OC)pc1N(C)PCN(C)C",
                    0.9372938755009198
                ],
                [
                    "C=NS(=S)Nc1cc(Nc2nccc(N(N)N)n2)c(OP)cc1N(C)CCN(C)C",
                    0.9372762886980076
                ],
                [
                    "C=NS(=S)Nc1cc(Nc2nccc(N(N)N)n2)c(OC)cc1N(P)CCN(C)C",
                    0.9372762886980076
                ],
                [
                    "C=NS(=S)Nc1cc(Nc2nccc(N(N)N)n2)c(OC)cc1N(C)CCN(C)C",
                    0.9372762886980076
                ],
                [
                    "C=NS(=O)Nc1cc(Nc2nccc(N(N)N)n2)c(OP)cc1N(P)CCN(C)C",
                    0.9372762886980076
                ],
                [
                    "C=NS(=O)Nc1cc(Nc2nccc(N(N)N)n2)c(OP)cc1N(C)CCN(C)C",
                    0.9372762886980076
                ],
                [
                    "C=NS(=O)Nc1cc(Nc2nccc(N(N)N)n2)c(OC)cc1N(P)CCN(C)C",
                    0.9372762886980076
                ],
                [
                    "C=NS(=O)Nc1cc(Nc2nccc(N(N)N)n2)c(OC)cc1N(C)CCN(C)C",
                    0.9372762886980076
                ],
                [
                    "C=NS(=O)Nc1cc(Nc2ncc(P(O)O)cn2)c(OP)cc1N(C)CCN(C)C",
                    0.9372762886980076
                ],
                [
                    "C=NS(=O)Nc1cc(Nc2ncc(P(O)O)cn2)c(OC)cc1N(P)CCN(C)C",
                    0.9372762886980076
                ],
                [
                    "C=NS(=O)Nc1cc(Nc2ncc(P(O)O)cn2)c(OC)cc1N(C)CCN(C)C",
                    0.9372762886980076
                ],
                [
                    "C=NS(=O)Nc1cc(Nc2ncc(P(N)O)cn2)c(OP)cc1N(C)CCN(C)C",
                    0.9372762886980076
                ],
                [
                    "C=NS(=O)Nc1cc(Nc2ncc(P(N)O)cn2)c(OC)cc1N(P)CCN(C)C",
                    0.9372762886980076
                ],
                [
                    "C=NS(=O)Nc1cc(Nc2ncc(P(N)O)cn2)c(OC)cc1N(C)CCN(C)C",
                    0.9372762886980076
                ],
                [
                    "C=NS(=O)Nc1cc(Nc2ncc(P(N)N)cn2)c(OP)cc1N(C)CCN(C)C",
                    0.9372762886980076
                ],
                [
                    "C=NS(=O)Nc1cc(Nc2ncc(P(N)N)cn2)c(OC)cc1N(P)CCN(C)C",
                    0.9372762886980076
                ],
                [
                    "C=NS(=O)Nc1cc(Nc2ncc(P(N)N)cn2)c(OC)cc1N(C)CCN(C)C",
                    0.9372762886980076
                ]
            ],
            "execution_time": 348831.3502521515,
            "number_scoring_function_calls": 3024072,
            "metadata": {
                "top_1": 0.9457211115407119,
                "top_10": 0.9431473294853256,
                "top_100": 0.9390997548223516,
                "internal_similarity_max": 0.9402985074626866,
                "internal_similarity_mean": 0.5319257728597205,
                "internal_similarity_histogram_density": [
                    [
                        0.1,
                        0.0,
                        0.17399999999999993,
                        1.2940000000000003,
                        2.7080000000000006,
                        2.7159999999999975,
                        1.9240000000000004,
                        0.8340000000000002,
                        0.22800000000000004,
                        0.022000000000000006
                    ]
                ],
                "internal_similarity_histogram_bins": [
                    [
                        0.0,
                        0.1,
                        0.2,
                        0.30000000000000004,
                        0.4,
                        0.5,
                        0.6000000000000001,
                        0.7000000000000001,
                        0.8,
                        0.9,
                        1.0
                    ]
                ]
            }
        },
        {
            "benchmark_name": "Fexofenadine MPO",
            "score": 0.9999986117575067,
            "optimized_molecules": [
                [
                    "O=C1CNC1(O)c1ccc(C(O)CCCN2CCC(C(O)(c3ccccc3)c3ccccc3)CC2)cc1",
                    1.0
                ],
                [
                    "O=C1CN=CC1(O)c1ccc(C(O)CCCN2CCC(C(O)(c3ccccc3)c3ccccc3)CC2)cc1",
                    1.0
                ],
                [
                    "O=C1C(O)CC1(CO)c1ccc(C(O)CCCN2CCC(C(O)(c3ccccc3)c3ccccc3)CC2)cc1",
                    1.0
                ],
                [
                    "O=C1C(O)C1(CO)c1ccc(C(O)CCCN2CCC(C(O)(c3ccccc3)c3ccccc3)CC2)cc1",
                    1.0
                ],
                [
                    "O=C(NP)C(O)(CO)c1ccc(C(O)CCCN2CCC(C(O)(c3ccccc3)c3ccccc3)CC2)cc1",
                    1.0
                ],
                [
                    "O=C(CO)C(P)(CO)c1ccc(C(O)CCCN2CCC(C(O)(c3ccccc3)c3ccccc3)CC2)cc1",
                    1.0
                ],
                [
                    "O=C(CO)C(F)(CO)c1ccc(C(O)CCCN2CCC(C(O)(c3ccccc3)c3ccccc3)CC2)cc1",
                    1.0
                ],
                [
                    "NPC(O)(C(N)=O)c1ccc(C(O)CCCN2CCC(C(O)(c3ccccc3)c3ccccc3)CC2)cc1",
                    1.0
                ],
                [
                    "NOCC(N)(C(=O)O)c1ccc(C(O)CCCN2CCC(C(O)(c3ccccc3)c3ccccc3)CC2)cc1",
                    1.0
                ],
                [
                    "NOC1(c2ccc(C(O)CCCN3CCC(C(O)(c4ccccc4)c4ccccc4)CC3)cc2)C(=O)CC1O",
                    1.0
                ],
                [
                    "NOC(=O)C(O)(F)c1ccc(C(O)CCCN2CCC(C(O)(c3ccccc3)c3ccccc3)CC2)cc1",
                    1.0
                ],
                [
                    "NOC(=O)C(F)(CO)c1ccc(C(O)CCCN2CCC(C(O)(c3ccccc3)c3ccccc3)CC2)cc1",
                    1.0
                ],
                [
                    "NCCC1(c2ccc(C(O)CCCN3CCC(C(O)(c4ccccc4)c4ccccc4)CC3)cc2)C(=O)C1O",
                    1.0
                ],
                [
                    "NCCC(N)(C(=O)O)c1ccc(C(O)CCCN2CCC(C(O)(c3ccccc3)c3ccccc3)CC2)cc1",
                    1.0
                ],
                [
                    "NCC1(c2ccc(C(O)CCCN3CCC(C(O)(c4ccccc4)c4ccccc4)CC3)cc2)C(=O)CC1O",
                    1.0
                ],
                [
                    "NCC1(c2ccc(C(O)CCCN3CCC(C(O)(c4ccccc4)c4ccccc4)CC3)cc2)C(=O)C1O",
                    1.0
                ],
                [
                    "NCC(PO)(C(N)=O)c1ccc(C(O)CCCN2CCC(C(O)(c3ccccc3)c3ccccc3)CC2)cc1",
                    1.0
                ],
                [
                    "NCC(O)(C(N)=O)c1ccc(C(O)CCCN2CCC(C(O)(c3ccccc3)c3ccccc3)CC2)cc1",
                    1.0
                ],
                [
                    "NCC(O)(C(=O)O)c1ccc(C(O)CCCN2CCC(C(O)(c3ccccc3)c3ccccc3)CC2)cc1",
                    1.0
                ],
                [
                    "NCC(N)(C(=O)O)c1ccc(C(O)CCCN2CCC(C(O)(c3ccccc3)c3ccccc3)CC2)cc1",
                    1.0
                ],
                [
                    "NCC(CO)(C(N)=O)c1ccc(C(O)CCCN2CCC(C(O)(c3ccccc3)c3ccccc3)CC2)cc1",
                    1.0
                ],
                [
                    "NCC(CN)(C(=O)O)c1ccc(C(O)CCCN2CCC(C(O)(c3ccccc3)c3ccccc3)CC2)cc1",
                    1.0
                ],
                [
                    "NCC(=O)C(P)(CO)c1ccc(C(O)CCCN2CCC(C(O)(c3ccccc3)c3ccccc3)CC2)cc1",
                    1.0
                ],
                [
                    "NCC(=O)C(O)(P)c1ccc(C(O)CCCN2CCC(C(O)(c3ccccc3)c3ccccc3)CC2)cc1",
                    1.0
                ],
                [
                    "NCC(=O)C(O)(F)c1ccc(C(O)CCCN2CCC(C(O)(c3ccccc3)c3ccccc3)CC2)cc1",
                    1.0
                ],
                [
                    "NCC(=O)C(F)(CO)c1ccc(C(O)CCCN2CCC(C(O)(c3ccccc3)c3ccccc3)CC2)cc1",
                    1.0
                ],
                [
                    "NC1C(=O)C(N)(c2ccc(C(O)CCCN3CCC(C(O)(c4ccccc4)c4ccccc4)CC3)cc2)C1O",
                    1.0
                ],
                [
                    "NC1(c2ccc(C(O)CCCN3CCCC(C(O)(c4ccccc4)c4ccccc4)CC3)cc2)C(=O)C1O",
                    1.0
                ],
                [
                    "NC1(c2ccc(C(O)CCCN3CCC(C(O)(c4ccccc4)c4ccccc4)CC3)cc2)C(=O)CC1O",
                    1.0
                ],
                [
                    "NC1(c2ccc(C(O)CCCN3CCC(C(O)(c4ccccc4)c4ccccc4)CC3)cc2)C(=O)CC1(O)P",
                    1.0
                ],
                [
                    "NC1(c2ccc(C(O)CCCN3CCC(C(O)(c4ccccc4)c4ccccc4)CC3)cc2)C(=O)C2PC21O",
                    1.0
                ],
                [
                    "NC1(c2ccc(C(O)CCCN3CCC(C(O)(c4ccccc4)c4ccccc4)CC3)cc2)C(=O)C1PO",
                    1.0
                ],
                [
                    "NC1(c2ccc(C(O)CCCN3CCC(C(O)(c4ccccc4)c4ccccc4)CC3)cc2)C(=O)C1O",
                    1.0
                ],
                [
                    "NC1(c2ccc(C(O)CCCN3CCC(C(O)(c4ccccc4)c4ccccc4)CC3)cc2)C(=O)C1CO",
                    1.0
                ],
                [
                    "NC1(c2ccc(C(O)CCCN3CCC(C(O)(c4ccccc4)c4ccccc4)CC3)cc2)C(=O)C1(O)P",
                    1.0
                ],
                [
                    "NC1(c2ccc(C(O)CCCN3CCC(C(O)(C4=CC=CCC=C4)c4ccccc4)CC3)cc2)C(=O)C1O",
                    1.0
                ],
                [
                    "NC(CNP)(C(=O)O)c1ccc(C(O)CCCN2CCC(C(O)(c3ccccc3)c3ccccc3)CC2)cc1",
                    1.0
                ],
                [
                    "NC(=O)C(P)(CO)c1ccc(C(O)CCCN2CCC(C(O)(c3ccccc3)c3ccccc3)CC2)cc1",
                    1.0
                ],
                [
                    "NC(=O)C(O)(P)c1ccc(C(O)CCCN2CCC(C(O)(c3ccccc3)c3ccccc3)CC2)cc1",
                    1.0
                ],
                [
                    "NC(=O)C(O)(F)c1ccc(C(O)CCCN2CCC(C(O)(c3ccccc3)c3ccccc3)CC2)cc1",
                    1.0
                ],
                [
                    "NC(=O)C(O)(CP)c1ccc(C(O)CCCN2CCC(C(O)(c3ccccc3)c3ccccc3)CC2)cc1",
                    1.0
                ],
                [
                    "NC(=O)C(O)(CO)c1ccc(C(O)CCCN2CCC(C(O)(c3ccccc3)c3ccccc3)CC2)cc1",
                    1.0
                ],
                [
                    "NC(=O)C(O)(CF)c1ccc(C(O)CCCN2CCC(C(O)(c3ccccc3)c3ccccc3)CC2)cc1",
                    1.0
                ],
                [
                    "NC(=O)C(F)(CO)c1ccc(C(O)CCCN2CCC(C(O)(c3ccccc3)c3ccccc3)CC2)cc1",
                    1.0
                ],
                [
                    "NC(=O)C(CO)(PO)c1ccc(C(O)CCCN2CCC(C(O)(c3ccccc3)c3ccccc3)CC2)cc1",
                    1.0
                ],
                [
                    "NC(=O)C(CO)(CF)c1ccc(C(O)CCCN2CCC(C(O)(c3ccccc3)c3ccccc3)CC2)cc1",
                    1.0
                ],
                [
                    "CNC(=O)C(O)(CO)c1ccc(C(O)CCCN2CCC(C(O)(c3ccccc3)c3ccccc3)CC2)cc1",
                    1.0
                ],
                [
                    "CC1C=CC=C(C(O)(c2ccccc2)C2CCN(CCCC(O)c3ccc(C4(N)C(=O)C4O)cc3)CC2)C=C1",
                    1.0
                ],
                [
                    "CC1(c2ccc(C(O)CCCN3CCC(C(O)(c4ccccc4)c4ccccn4)CC3)cc2)C(=O)C1O",
                    1.0
                ],
                [
                    "CC1(c2ccc(C(O)CCCN3CCC(C(O)(c4ccccc4)c4ccccc4)CC3)cc2)NC(N)C1=O",
                    1.0
                ],
                [
                    "CC1(c2ccc(C(O)CCCN3CCC(C(O)(c4ccccc4)c4ccccc4)CC3)cc2)C(=O)C(N)N1O",
                    1.0
                ],
                [
                    "CC1(c2ccc(C(O)CCCN3CCC(C(O)(c4ccccc4)c4ccccc4)CC3)cc2)C(=O)C(N)C1O",
                    1.0
                ],
                [
                    "CC1(O)C(=O)C1(N)c1ccc(C(O)CCCN2CCC(C(O)(c3ccccc3)c3ccccc3)CC2)cc1",
                    1.0
                ],
                [
                    "CC(PO)(C(N)=O)c1ccc(C(O)CCCN2CCC(C(O)(c3ccccc3)c3ccccn3)CC2)cc1",
                    1.0
                ],
                [
                    "CC(PO)(C(N)=O)c1ccc(C(O)CCCN2CCC(C(O)(c3ccccc3)c3ccccc3)CC2)cn1",
                    1.0
                ],
                [
                    "CC(O)(c1ccc(C(O)CCCN2CCC(C(O)(c3ccccc3)c3ccccc3)CC2)cc1)S(N)=O",
                    1.0
                ],
                [
                    "CC(O)(c1ccc(C(O)CCCN2CCC(C(O)(c3ccccc3)c3ccccc3)CC2)cc1)S(=O)ON",
                    1.0
                ],
                [
                    "CC(O)(c1ccc(C(O)CCCN2CCC(C(O)(c3ccccc3)c3ccccc3)CC2)cc1)S(=O)NN",
                    1.0
                ],
                [
                    "CC(O)(c1ccc(C(O)CCCN2CCC(C(O)(c3ccccc3)c3ccccc3)CC2)cc1)S(=O)CN",
                    1.0
                ],
                [
                    "CC(O)(C(N)=O)c1ccc(C(O)CCCN2CCC(C(O)(c3ccccc3)c3ccncc3)CC2)cc1",
                    1.0
                ],
                [
                    "CC(O)(C(N)=O)c1ccc(C(O)CCCN2CCC(C(O)(c3ccccc3)c3cccnc3)CC2)cc1",
                    1.0
                ],
                [
                    "CC(O)(C(N)=O)c1ccc(C(O)CCCN2CCC(C(O)(c3ccccc3)c3ccccn3)CC2)cc1",
                    1.0
                ],
                [
                    "CC(O)(C(N)=O)c1ccc(C(O)CCCN2CCC(C(O)(c3ccccc3)c3ccccc3)CC2)nc1",
                    1.0
                ],
                [
                    "CC(O)(C(N)=O)c1ccc(C(O)CCCN2CCC(C(O)(c3ccccc3)c3ccccc3)CC2)cn1",
                    1.0
                ],
                [
                    "CC(O)(C(N)=O)c1ccc(C(O)CCCN2CCC(C(O)(c3ccccc3)c3ccccc3)CC2)cc1",
                    1.0
                ],
                [
                    "CC(O)(C(N)=O)c1ccc(C(O)CCCN2CCC(C(N)(c3ccccc3)c3ccccc3)CC2)cc1",
                    1.0
                ],
                [
                    "CC(O)(C(N)=O)c1ccc(C(O)CCCN2CCC(C(CO)(c3ccccc3)c3ccccc3)CC2)cc1",
                    1.0
                ],
                [
                    "CC(O)(C(N)=O)c1ccc(C(N)CCCN2CCC(C(O)(c3ccccc3)c3ccccc3)CC2)cc1",
                    1.0
                ],
                [
                    "CC(O)(C(N)=O)c1ccc(C(CO)CCCN2CCC(C(O)(c3ccccc3)c3ccccc3)CC2)cc1",
                    1.0
                ],
                [
                    "CC(O)(C(N)=O)C1=CC=C(C(O)CCCN2CCC(C(O)(c3ccccc3)c3ccccc3)CC2)CC=C1",
                    1.0
                ],
                [
                    "CC(O)(C(N)=O)C1=CC=C(C(O)CCCN2CCC(C(O)(c3ccccc3)c3ccccc3)CC2)C=CC1",
                    1.0
                ],
                [
                    "CC(O)(C(=O)O)c1ccc(C(O)CCCN2CCC(C(O)(c3ccccc3)c3ccccc3)CC2)nc1",
                    1.0
                ],
                [
                    "CC(O)(C(=O)O)c1ccc(C(O)CCCN2CCC(C(O)(c3ccccc3)c3ccc[nH]3)CC2)cc1",
                    1.0
                ],
                [
                    "CC(O)(C(=O)O)C1=CC=C(C(O)CCCN2CCC(C(O)(c3ccccc3)c3ccccc3)CC2)N=CC1",
                    1.0
                ],
                [
                    "CC(O)(C(=O)CO)C1=CC=C(C(O)CCCN2CCC(C(O)(c3ccccc3)c3ccccc3)CC2)C=CC1",
                    1.0
                ],
                [
                    "CC(O)(C(=O)CN)c1ccc(C(O)CCCN2CCC(C(O)(c3ccccc3)c3ccccc3)CC2)cc1",
                    1.0
                ],
                [
                    "CC(O)(C(=O)CN)c1ccc(C(O)CCCN2CCC(C(CO)(c3ccccc3)c3ccccc3)CC2)cc1",
                    1.0
                ],
                [
                    "CC(O)(C(=O)CN)C1=CC=C(C(O)CCCN2CCC(C(O)(c3ccccc3)c3ccccc3)CC2)C=CC1",
                    1.0
                ],
                [
                    "CC(N)(c1ccc(C(O)CCCN2CCC(C(O)(c3ccccc3)c3ccccc3)CC2)cc1)S(N)=O",
                    1.0
                ],
                [
                    "CC(N)(C(=O)O)C1=CC=C(C(O)CCCN2CCC(C(O)(c3ccccc3)c3ccccc3)CC2)N=CC1",
                    1.0
                ],
                [
                    "CC(CO)(c1ccc(C(O)CCCN2CCC(C(O)(c3ccccc3)c3ccccc3)CC2)cc1)S(N)=O",
                    1.0
                ],
                [
                    "CC(CO)(c1ccc(C(O)CCCN2CCC(C(O)(c3ccccc3)c3ccccc3)CC2)cc1)S(=O)ON",
                    1.0
                ],
                [
                    "CC(CO)(c1ccc(C(O)CCCN2CCC(C(O)(c3ccccc3)c3ccccc3)CC2)cc1)S(=O)NN",
                    1.0
                ],
                [
                    "CC(CO)(C(N)=O)c1ccc(C(O)CCCN2CCC(C(O)(c3ccccc3)c3ccccn3)CC2)cc1",
                    1.0
                ],
                [
                    "CC(CO)(C(N)=O)c1ccc(C(O)CCCN2CCC(C(O)(c3ccccc3)c3ccccc3)CC2)nc1",
                    1.0
                ],
                [
                    "CC(CO)(C(N)=O)c1ccc(C(O)CCCN2CCC(C(O)(c3ccccc3)c3ccccc3)CC2)cc1",
                    1.0
                ],
                [
                    "CC(CO)(C(N)=O)c1ccc(C(O)CCCN2CCC(C(N)(c3ccccc3)c3ccccc3)CC2)cc1",
                    1.0
                ],
                [
                    "CC(CO)(C(=O)O)c1ccc(C(O)CCCN2CCC(C(O)(c3ccccc3)c3ccccc3)CC2)nc1",
                    1.0
                ],
                [
                    "CC(CO)(C(=O)CN)c1ccc(C(O)CCCN2CCC(C(O)(c3ccccc3)c3ccccc3)CC2)cc1",
                    1.0
                ],
                [
                    "CC(CN)(C(=O)CO)c1ccc(C(O)CCCN2CCC(C(O)(c3ccccc3)c3ccccc3)CC2)cc1",
                    1.0
                ],
                [
                    "CC(=O)C(O)(CO)c1ccc(C(O)CCCN2CCC(C(O)(c3ccccc3)c3ccccc3)CC2)cc1",
                    1.0
                ],
                [
                    "CC(=O)C(O)(CN)c1ccc(C(O)CCCN2CCC(C(O)(c3ccccc3)c3ccccc3)CC2)cc1",
                    1.0
                ],
                [
                    "CC(=O)C(N)(CO)c1ccc(C(O)CCCN2CCC(C(O)(c3ccccc3)c3ccccc3)CC2)cc1",
                    1.0
                ],
                [
                    "CC(=O)C(N)(CN)c1ccc(C(O)CCCN2CCC(C(O)(c3ccccc3)c3ccccc3)CC2)cc1",
                    1.0
                ],
                [
                    "CC(=O)C(CO)(CO)c1ccc(C(O)CCCN2CCC(C(O)(c3ccccc3)c3ccccc3)CC2)cc1",
                    1.0
                ],
                [
                    "CC(=O)C(CN)(CO)c1ccc(C(O)CCCN2CCC(C(O)(c3ccccc3)c3ccccc3)CC2)cc1",
                    1.0
                ],
                [
                    "CC(=O)C(C)(O)C1=CC=C(C(O)CCCN2CCC(C(O)(c3ccccc3)c3ccccc3)CC2)C=CC1N",
                    1.0
                ],
                [
                    "CC(O)(c1ccc(C(O)CCCN2CCC(C(O)(c3ccccc3)c3ccccc3)CC2)cc1)S(=O)CO",
                    0.9999767936026059
                ],
                [
                    "CC(CO)(c1ccc(C(O)CCCN2CCC(C(O)(c3ccccc3)c3ccccc3)CC2)cc1)S(=O)CN",
                    0.9999285875499904
                ],
                [
                    "CC(O)(C(N)=O)C1=CCC=C(C(O)CCCN2CCC(C(O)(c3ccccc3)c3ccccc3)CC2)C=C1",
                    0.99967814609943
                ]
            ],
            "execution_time": 8490.84342956543,
            "number_scoring_function_calls": 56765,
            "metadata": {
                "top_1": 1.0,
                "top_10": 1.0,
                "top_100": 0.9999958352725201,
                "internal_similarity_max": 0.9285714285714286,
                "internal_similarity_mean": 0.5877527396366068,
                "internal_similarity_histogram_density": [
                    [
                        0.1,
                        0.0,
                        0.0,
                        0.008000000000000002,
                        1.3880000000000003,
                        4.357999999999996,
                        3.0780000000000007,
                        0.8500000000000002,
                        0.21600000000000005,
                        0.0020000000000000005
                    ]
                ],
                "internal_similarity_histogram_bins": [
                    [
                        0.0,
                        0.1,
                        0.2,
                        0.30000000000000004,
                        0.4,
                        0.5,
                        0.6000000000000001,
                        0.7000000000000001,
                        0.8,
                        0.9,
                        1.0
                    ]
                ]
            }
        },
        {
            "benchmark_name": "Ranolazine MPO",
            "score": 0.9852879081857712,
            "optimized_molecules": [
                [
                    "COc1cc(SC=CSP=PP(N)C=CF)ccc1OCC(O)CN1CCN(CC(=O)Nc2c(C)cccc2C)CC1",
                    0.9866443178235964
                ],
                [
                    "COc1cc(SC=CPP=PP(N)C=CF)ccc1OCC(O)CN1CCN(CC(=O)Nc2c(C)cccc2C)CC1",
                    0.9866109042489418
                ],
                [
                    "COc1cc(SC=CSP=PP(O)C=CF)ccc1OCC(O)CN1CCN(CC(=O)Nc2c(C)cccc2C)CC1",
                    0.9865672392471876
                ],
                [
                    "COc1cc(SC=CPP=PP(O)C=CF)ccc1OCC(O)CN1CCN(CC(=O)Nc2c(C)cccc2C)CC1",
                    0.9865672392471876
                ],
                [
                    "COc1cc(SC=CSOP=PP(O)C=CF)ccc1OCC(O)CN1CCN(CC(=O)Nc2c(C)cccc2C)CC1",
                    0.9859261399884384
                ],
                [
                    "COc1cc(SC=CSP=PP2NC2=CF)ccc1OCC(O)CN1CCN(CC(=O)Nc2c(C)cccc2C)CC1",
                    0.985412381196334
                ],
                [
                    "COc1cc(SC=CSP=PP(O)C(C)F)ccc1OCC(O)CN1CCN(CC(=O)Nc2c(C)cccc2C)CC1",
                    0.9852363230209147
                ],
                [
                    "COc1cc(SC=CPP=PP2NC2=CF)ccc1OCC(O)CN1CCN(CC(=O)Nc2c(C)cccc2C)CC1",
                    0.9851711143344666
                ],
                [
                    "COc1cc(SC=CSP=PP(N)CC=CF)ccc1OCC(O)CN1CCN(CC(=O)Nc2c(C)cccc2C)CC1",
                    0.9849581210109046
                ],
                [
                    "COc1cc(SC=CPP=PP(N)CC=CF)ccc1OCC(O)CN1CCN(CC(=O)Nc2c(C)cccc2C)CC1",
                    0.9849581210109046
                ],
                [
                    "COc1cc(SC=CSP=PP(O)CC=CF)ccc1OCC(O)CN1CCN(CC(=O)Nc2c(C)cccc2C)CC1",
                    0.984881174163476
                ],
                [
                    "COc1cc(SC=CPP=PP(O)CC=CF)ccc1OCC(O)CN1CCN(CC(=O)Nc2c(C)cccc2C)CC1",
                    0.984881174163476
                ],
                [
                    "COc1cc(SC=CSP=PP(N)C(C)F)ccc1OCC(O)CN1CCN(CC(=O)Nc2c(C)cccc2C)CC1",
                    0.9847327802143877
                ],
                [
                    "COc1cc(SC=CP(P)P=PP(N)CF)ccc1OCC(O)CN1CCN(CC(=O)Nc2c(C)cccc2C)CC1",
                    0.9847075010120342
                ],
                [
                    "COc1ccccc1OCC(O)CN1CCN(CC(=O)Nc2c(C)cc(SC=CSP=PP3NC3=CF)cc2C)CC1",
                    0.9846886207605978
                ],
                [
                    "COc1cc(SC=CSP=PP(C=CF)CO)ccc1OCC(O)CN1CCN(CC(=O)Nc2c(C)cccc2C)CC1",
                    0.984649230217501
                ],
                [
                    "COc1cc(SC=CPP=PP(C=CF)CO)ccc1OCC(O)CN1CCN(CC(=O)Nc2c(C)cccc2C)CC1",
                    0.984649230217501
                ],
                [
                    "COc1cc(SC=CSCP=PP(O)C=CF)ccc1OCC(O)CN1CCN(CC(=O)Nc2c(C)cccc2C)CC1",
                    0.9846305737435282
                ],
                [
                    "COc1cc(SC=CP(P)P=PP(O)CF)ccc1OCC(O)CN1CCN(CC(=O)Nc2c(C)cccc2C)CC1",
                    0.9846305737435282
                ],
                [
                    "COc1cc(SC=CCSP=PP(O)C=CF)ccc1OCC(O)CN1CCN(CC(=O)Nc2c(C)cccc2C)CC1",
                    0.9846305737435282
                ],
                [
                    "COc1cc(SC=CCPP=PP(O)C=CF)ccc1OCC(O)CN1CCN(CC(=O)Nc2c(C)cccc2C)CC1",
                    0.9846305737435282
                ],
                [
                    "COc1cc(SC=CSOP=PP(N)C=CF)ccc1OCC(O)CN1CCN(CC(=O)Nc2c(C)cccc2C)CC1",
                    0.9845955429832189
                ],
                [
                    "COc1cc(SC=CSP=PP(O)CC(C)F)ccc1OCC(O)CN1CCN(CC(=O)Nc2c(C)cccc2C)CC1",
                    0.9843844677078725
                ],
                [
                    "COc1cc(SC=CCPSP=PP(O)CF)ccc1OCC(O)CN1CCN(CC(=O)Nc2c(C)cccc2C)CC1",
                    0.9843787940862141
                ],
                [
                    "COc1cc(SC=CCPPP=PP(O)CF)ccc1OCC(O)CN1CCN(CC(=O)Nc2c(C)cccc2C)CC1",
                    0.9843787940862141
                ],
                [
                    "COc1cc(SC=CCCSP=PP(O)CF)ccc1OCC(O)CN1CCN(CC(=O)Nc2c(C)cccc2C)CC1",
                    0.9843682431278736
                ],
                [
                    "COc1cc(SC=CSP=PP(N)CC(C)F)ccc1OCC(O)CN1CCN(CC(=O)Nc2c(C)cccc2C)CC1",
                    0.9842326686250993
                ],
                [
                    "COc1cc(SC=CP(N)P=PPC=CF)ccc1OCC(O)CN1CCN(CC(=O)Nc2c(C)cccc2C)CC1",
                    0.9841693836698916
                ],
                [
                    "COc1cc(SC=CPP=PP(O)C(C)F)ccc1OCC(O)CN1CCN(CC(=O)Nc2c(C)cccc2C)CC1",
                    0.9841495084517345
                ],
                [
                    "COc1cc(SC=CCSP=PP(O)C(C)F)ccc1OCC(O)CN1CCN(CC(=O)Nc2c(C)cccc2C)CC1",
                    0.9841330477533385
                ],
                [
                    "COc1cc(SC=CP(P=PPCF)PO)ccc1OCC(O)CN1CCN(CC(=O)Nc2c(C)cccc2C)CC1",
                    0.9839179640390171
                ],
                [
                    "COc1ccc(SC=CSP=PP(O)C=CF)cc1OCC(O)CN1CCN(CC(=O)Nc2c(C)cccc2C)CC1",
                    0.983894950836554
                ],
                [
                    "COc1cc(SC=CCCPP=PP(O)CF)ccc1OCC(O)CN1CCN(CC(=O)Nc2c(C)cccc2C)CC1",
                    0.9838755506294979
                ],
                [
                    "COc1cc(SC=CPP=PP(O)CC(C)F)ccc1OCC(O)CN1CCN(CC(=O)Nc2c(C)cccc2C)CC1",
                    0.9838702397724733
                ],
                [
                    "COc1cc(SC=CSP=PP(CO)C(C)F)ccc1OCC(O)CN1CCN(CC(=O)Nc2c(C)cccc2C)CC1",
                    0.9836754975406462
                ],
                [
                    "COc1cc(SC=CSP=PP(O)CCCF)ccc1OCC(O)CN1CCN(CC(=O)Nc2c(C)cccc2C)CC1",
                    0.9836551781438473
                ],
                [
                    "COc1cc(SC=CCPP=PP(O)C(C)F)ccc1OCC(O)CN1CCN(CC(=O)Nc2c(C)cccc2C)CC1",
                    0.9836189511560176
                ],
                [
                    "COc1cc(SC=CP(C)P=PP(N)CF)ccc1OCC(O)CN1CCN(CC(=O)Nc2c(C)cccc2C)CC1",
                    0.983550996540956
                ],
                [
                    "COc1cc(SC=CSP=PP(N)CCCF)ccc1OCC(O)CN1CCN(CC(=O)Nc2c(C)cccc2C)CC1",
                    0.9835167098984627
                ],
                [
                    "COc1cc(SC=CSP=PP(C=CF)CN)ccc1OCC(O)CN1CCN(CC(=O)Nc2c(C)cccc2C)CC1",
                    0.9835149550532258
                ],
                [
                    "COc1cc(SC=CPP=PP(C=CF)CN)ccc1OCC(O)CN1CCN(CC(=O)Nc2c(C)cccc2C)CC1",
                    0.9835149550532258
                ],
                [
                    "COc1cc(SC=CSCP=PP(N)C=CF)ccc1OCC(O)CN1CCN(CC(=O)Nc2c(C)cccc2C)CC1",
                    0.9834891264371853
                ],
                [
                    "COc1cc(SC=CCSP=PP(N)C=CF)ccc1OCC(O)CN1CCN(CC(=O)Nc2c(C)cccc2C)CC1",
                    0.9834891264371853
                ],
                [
                    "COc1cc(SC=CCPP=PP(N)C=CF)ccc1OCC(O)CN1CCN(CC(=O)Nc2c(C)cccc2C)CC1",
                    0.9834891264371853
                ],
                [
                    "COc1cc(SC=CSPP=PP(O)C=CF)ccc1OCC(O)CN1CCN(CC(=O)Nc2c(C)cccc2C)CC1",
                    0.9834122943504748
                ],
                [
                    "COc1cc(SC=CPPP=PP(O)CCF)ccc1OCC(O)CN1CCN(CC(=O)Nc2c(C)cccc2C)CC1",
                    0.9834122943504748
                ],
                [
                    "COc1cc(SC=CPPP=PP(O)C=CF)ccc1OCC(O)CN1CCN(CC(=O)Nc2c(C)cccc2C)CC1",
                    0.9834122943504748
                ],
                [
                    "COc1cc(SC=CPP=PP(N)CC(C)F)ccc1OCC(O)CN1CCN(CC(=O)Nc2c(C)cccc2C)CC1",
                    0.9832666248280839
                ],
                [
                    "COc1cc(SC=CPP=PP(N)C(C)F)ccc1OCC(O)CN1CCN(CC(=O)Nc2c(C)cccc2C)CC1",
                    0.983194659018701
                ],
                [
                    "COc1cc(SC=CPP=PP(O)CCCF)ccc1OCC(O)CN1CCN(CC(=O)Nc2c(C)cccc2C)CC1",
                    0.9831628425462259
                ],
                [
                    "COc1cc(SC=CPP=PP(CO)C(C)F)ccc1OCC(O)CN1CCN(CC(=O)Nc2c(C)cccc2C)CC1",
                    0.9831616399608117
                ],
                [
                    "COc1cc(SC=CPP=PP(CF)C(C)O)ccc1OCC(O)CN1CCN(CC(=O)Nc2c(C)cccc2C)CC1",
                    0.9831616399608117
                ],
                [
                    "COc1ccccc1OCC(O)CN1CCN(CC(=O)Nc2c(C)cc(SC=CSP=PP(N)CC=CF)cc2C)CC1",
                    0.9830362423511656
                ],
                [
                    "COc1cc(SC=CCCSP=PP(N)CF)ccc1OCC(O)CN1CCN(CC(=O)Nc2c(C)cccc2C)CC1",
                    0.9830087396236235
                ],
                [
                    "COc1cc(SC=CSPSPP(O)C(C)F)ccc1OCC(O)CN1CCN(CC(=O)Nc2c(C)cccc2C)CC1",
                    0.9829308193986594
                ],
                [
                    "COc1cc(SC=CPSP=PP(O)C(C)F)ccc1OCC(O)CN1CCN(CC(=O)Nc2c(C)cccc2C)CC1",
                    0.9829308193986594
                ],
                [
                    "COc1cc(SC=CPPP=PP(O)C(C)F)ccc1OCC(O)CN1CCN(CC(=O)Nc2c(C)cccc2C)CC1",
                    0.9829308193986594
                ],
                [
                    "COc1cc(SC=CSCP=PP(O)C(C)F)ccc1OCC(O)CN1CCN(CC(=O)Nc2c(C)cccc2C)CC1",
                    0.9829163286970155
                ],
                [
                    "COc1ccccc1OCC(O)CN1CCN(CC(=O)Nc2c(C)cc(SC=CP(C)P=PP(N)CF)cc2C)CC1",
                    0.9828391681621643
                ],
                [
                    "COc1cc(SC=CSP=PP2NC2(C)F)ccc1OCC(O)CN1CCN(CC(=O)Nc2c(C)cccc2C)CC1",
                    0.9828159971953543
                ],
                [
                    "COc1cc(SC=CCSOP=PP(O)C=CF)ccc1OCC(O)CN1CCN(CC(=O)Nc2c(C)cccc2C)CC1",
                    0.9828122020659984
                ],
                [
                    "COc1cc(CSC=CSOP=PP(O)C=CF)ccc1OCC(O)CN1CCN(CC(=O)Nc2c(C)cccc2C)CC1",
                    0.9828122020659984
                ],
                [
                    "COc1ccccc1OCC(O)CN1CCN(CC(=O)Nc2c(C)cc(SC=CP(P)P=PP(N)CF)cc2C)CC1",
                    0.9827823549508566
                ],
                [
                    "COc1cc(SC=CCSP=PP(N)C(C)F)ccc1OCC(O)CN1CCN(CC(=O)Nc2c(C)cccc2C)CC1",
                    0.9827647560117146
                ],
                [
                    "COc1ccc(SC=CSP=PP(N)C=CF)cc1OCC(O)CN1CCN(CC(=O)Nc2c(C)cccc2C)CC1",
                    0.9827521539253801
                ],
                [
                    "COc1cc(CSC=CSCP=PP(O)C=CF)ccc1OCC(O)CN1CCN(CC(=O)Nc2c(C)cccc2C)CC1",
                    0.9827354228619387
                ],
                [
                    "COc1cc(CSC=CCPP=PP(O)C=CF)ccc1OCC(O)CN1CCN(CC(=O)Nc2c(C)cccc2C)CC1",
                    0.9827354228619387
                ],
                [
                    "COc1cc(CCC=CCSP=PP(O)C=CF)ccc1OCC(O)CN1CCN(CC(=O)Nc2c(C)cccc2C)CC1",
                    0.9827345536819784
                ],
                [
                    "COc1ccccc1OCC(O)CN1CCN(CC(=O)Nc2c(C)cc(SC=CCSP=PP(O)C=CF)cc2C)CC1",
                    0.9827055780785117
                ],
                [
                    "COc1ccccc1OCC(O)CN1CCN(CC(=O)Nc2c(C)cc(SC=CCPP=PP(O)C=CF)cc2C)CC1",
                    0.9827055780785117
                ],
                [
                    "COc1cc(SC=CPP=PP(N)CCCF)ccc1OCC(O)CN1CCN(CC(=O)Nc2c(C)cccc2C)CC1",
                    0.9825728672882157
                ],
                [
                    "COc1cc(SC=CP(N)P=PPCC=CF)ccc1OCC(O)CN1CCN(CC(=O)Nc2c(C)cccc2C)CC1",
                    0.9825586924204354
                ],
                [
                    "COc1cc(SC=CPP=PP2NC2C=CF)ccc1OCC(O)CN1CCN(CC(=O)Nc2c(C)cccc2C)CC1",
                    0.9825258911887081
                ],
                [
                    "COc1ccccc1OCC(O)CN1CCN(CC(=O)Nc2c(C)ccc(SC=CCCSP=PP(O)CF)c2C)CC1",
                    0.9825024474884487
                ],
                [
                    "COc1cc(SC=CSP=PP(CN)C(C)F)ccc1OCC(O)CN1CCN(CC(=O)Nc2c(C)cccc2C)CC1",
                    0.9823159454721845
                ],
                [
                    "CCP(P=PSC=CSc1ccc(OCC(O)CN2CCN(CC(=O)Nc3c(C)cccc3C)CC2)c(OC)c1)C(N)F",
                    0.9823159454721845
                ],
                [
                    "COc1cc(SCC=CSP=PP(N)C=CF)ccc1OCC(O)CN1CCN(CC(=O)Nc2c(C)cccc2C)CC1",
                    0.9822710021758281
                ],
                [
                    "COc1cc(SCC=CPP=PP(N)C=CF)ccc1OCC(O)CN1CCN(CC(=O)Nc2c(C)cccc2C)CC1",
                    0.9822710021758281
                ],
                [
                    "COc1cc(SC=CSCP=PP2NC2=CF)ccc1OCC(O)CN1CCN(CC(=O)Nc2c(C)cccc2C)CC1",
                    0.9822710021758281
                ],
                [
                    "COc1cc(SC=CP(P)P=PP2NC2F)ccc1OCC(O)CN1CCN(CC(=O)Nc2c(C)cccc2C)CC1",
                    0.9822710021758281
                ],
                [
                    "COc1cc(SC=CCSP=PP2NC2=CF)ccc1OCC(O)CN1CCN(CC(=O)Nc2c(C)cccc2C)CC1",
                    0.9822710021758281
                ],
                [
                    "COc1cc(CSC=CSP=PP(N)C=CF)ccc1OCC(O)CN1CCN(CC(=O)Nc2c(C)cccc2C)CC1",
                    0.9822710021758281
                ],
                [
                    "COc1cc(CSC=CPP=PP(N)C=CF)ccc1OCC(O)CN1CCN(CC(=O)Nc2c(C)cccc2C)CC1",
                    0.9822710021758281
                ],
                [
                    "COc1cc(SC=CCPP=PP2NC2=CF)ccc1OCC(O)CN1CCN(CC(=O)Nc2c(C)cccc2C)CC1",
                    0.9822706218405697
                ],
                [
                    "COc1cc(SCC=CSP=PP(O)C=CF)ccc1OCC(O)CN1CCN(CC(=O)Nc2c(C)cccc2C)CC1",
                    0.9821942652513582
                ],
                [
                    "COc1cc(SCC=CPP=PP(O)C=CF)ccc1OCC(O)CN1CCN(CC(=O)Nc2c(C)cccc2C)CC1",
                    0.9821942652513582
                ],
                [
                    "COc1cc(CSC=CSP=PP(O)C=CF)ccc1OCC(O)CN1CCN(CC(=O)Nc2c(C)cccc2C)CC1",
                    0.9821942652513582
                ],
                [
                    "COc1cc(CSC=CPP=PP(O)C=CF)ccc1OCC(O)CN1CCN(CC(=O)Nc2c(C)cccc2C)CC1",
                    0.9821942652513582
                ],
                [
                    "COc1cc(CCC=CPP=PP(O)C=CF)ccc1OCC(O)CN1CCN(CC(=O)Nc2c(C)cccc2C)CC1",
                    0.9821872321963173
                ],
                [
                    "COc1cc(SC=CCCP=PP(O)C=CF)ccc1OCC(O)CN1CCN(CC(=O)Nc2c(C)cccc2C)CC1",
                    0.9820901941946324
                ],
                [
                    "COc1cc(SC=CCCPP=PP(N)CF)ccc1OCC(O)CN1CCN(CC(=O)Nc2c(C)cccc2C)CC1",
                    0.9820653844926285
                ],
                [
                    "COc1cc(SCC=CPPP=PP(N)CF)ccc1OCC(O)CN1CCN(CC(=O)Nc2c(C)cccc2C)CC1",
                    0.982013519691535
                ],
                [
                    "COc1ccccc1OCC(O)CN1CCN(CC(=O)Nc2c(C)ccc(SC=CCCPP=PP(O)CF)c2C)CC1",
                    0.9820106888514825
                ],
                [
                    "COc1cc(SC=CSP=PP2NC2CCF)ccc1OCC(O)CN1CCN(CC(=O)Nc2c(C)cccc2C)CC1",
                    0.981886202758113
                ],
                [
                    "COc1ccccc1OCC(O)CN1CCN(CC(=O)Nc2c(C)ccc(SC=CSP=PP3NC3=CF)c2C)CC1",
                    0.9818268046184729
                ],
                [
                    "COc1cc(SC=CCPP=PP(N)C(C)F)ccc1OCC(O)CN1CCN(CC(=O)Nc2c(C)cccc2C)CC1",
                    0.9818001529999119
                ],
                [
                    "COc1ccccc1OCC(O)CN1CCN(CC(=O)Nc2c(C)ccc(SC=CPP=PP(N)C=CF)c2C)CC1",
                    0.9817935541931258
                ],
                [
                    "COc1ccccc1OCC(O)CN1CCN(CC(=O)Nc2c(C)ccc(SC=CSP=PP(O)C=CF)c2C)CC1",
                    0.9817501023955817
                ],
                [
                    "COc1ccccc1OCC(O)CN1CCN(CC(=O)Nc2c(C)ccc(SC=CPP=PP(O)C=CF)c2C)CC1",
                    0.9817501023955817
                ],
                [
                    "COc1cc(SC=CCP(O)P=PPC=CF)ccc1OCC(O)CN1CCN(CC(=O)Nc2c(C)cccc2C)CC1",
                    0.9817501023955817
                ]
            ],
            "execution_time": 24166.197851657867,
            "number_scoring_function_calls": 236246,
            "metadata": {
                "top_1": 0.9866443178235964,
                "top_10": 0.9858051901128876,
                "top_100": 0.9834142166208294,
                "internal_similarity_max": 0.9506172839506173,
                "internal_similarity_mean": 0.6355745767809322,
                "internal_similarity_histogram_density": [
                    [
                        0.1,
                        0.0,
                        0.0,
                        0.0,
                        0.4940000000000001,
                        2.543999999999998,
                        4.69,
                        1.6600000000000004,
                        0.5020000000000001,
                        0.010000000000000004
                    ]
                ],
                "internal_similarity_histogram_bins": [
                    [
                        0.0,
                        0.1,
                        0.2,
                        0.30000000000000004,
                        0.4,
                        0.5,
                        0.6000000000000001,
                        0.7000000000000001,
                        0.8,
                        0.9,
                        1.0
                    ]
                ]
            }
        },
        {
            "benchmark_name": "Perindopril MPO",
            "score": 0.8880142155785705,
            "optimized_molecules": [
                [
                    "CCCC(NC(C)C(=O)N1C(C(=O)O)CC2CCCCC1C2p1p2sp12)C(=O)OCC",
                    0.8905635565617213
                ],
                [
                    "CCCC(NC(C)C(=O)N1C(C(=O)O)CC2CCCCC1C2p1p2op12)C(=O)OCC",
                    0.8905635565617213
                ],
                [
                    "CCCC(NC(C)C(=O)N1C(C(=O)O)CC2CCCCC1C2p1p2[pH]p12)C(=O)OCC",
                    0.8905635565617213
                ],
                [
                    "CCCC(NC(C)C(=O)N1C(C(=O)O)CC2CCCCC1C2p1p2[nH]p12)C(=O)OCC",
                    0.8905635565617213
                ],
                [
                    "CCCC(NC(C)C(=O)N1C(C(=O)O)CC2CCCCC1C2p1n2sp21)C(=O)OCC",
                    0.8905635565617213
                ],
                [
                    "CCCC(NC(C)C(=O)N1C(C(=O)O)CC2CCCCC1C2p1n2sn21)C(=O)OCC",
                    0.8905635565617213
                ],
                [
                    "CCCC(NC(C)C(=O)N1C(C(=O)O)CC2CCCCC1C2p1n2op21)C(=O)OCC",
                    0.8905635565617213
                ],
                [
                    "CCCC(NC(C)C(=O)N1C(C(=O)O)CC2CCCCC1C2p1n2on21)C(=O)OCC",
                    0.8905635565617213
                ],
                [
                    "CCCC(NC(C)C(=O)N1C(C(=O)O)CC2CCCCC1C2p1n2[pH]p21)C(=O)OCC",
                    0.8905635565617213
                ],
                [
                    "CCCC(NC(C)C(=O)N1C(C(=O)O)CC2CCCCC1C2p1n2[pH]n21)C(=O)OCC",
                    0.8905635565617213
                ],
                [
                    "CCCC(NC(C)C(=O)N1C(C(=O)O)CC2CCCCC1C2p1n2[nH]p21)C(=O)OCC",
                    0.8905635565617213
                ],
                [
                    "CCCC(NC(C)C(=O)N1C(C(=O)O)CC2CCCCC1C2p1n2[nH]n21)C(=O)OCC",
                    0.8905635565617213
                ],
                [
                    "CCCC(NC(C)C(=O)N1C(C(=O)O)CC2CCCCC1C2n1p2sp12)C(=O)OCC",
                    0.8905635565617213
                ],
                [
                    "CCCC(NC(C)C(=O)N1C(C(=O)O)CC2CCCCC1C2n1p2op12)C(=O)OCC",
                    0.8905635565617213
                ],
                [
                    "CCCC(NC(C)C(=O)N1C(C(=O)O)CC2CCCCC1C2n1p2[pH]p12)C(=O)OCC",
                    0.8905635565617213
                ],
                [
                    "CCCC(NC(C)C(=O)N1C(C(=O)O)CC2CCCCC1C2n1p2[nH]p12)C(=O)OCC",
                    0.8905635565617213
                ],
                [
                    "CCCC(NC(C)C(=O)N1C(C(=O)O)CC2CCCCC1C2n1n2sp12)C(=O)OCC",
                    0.8905635565617213
                ],
                [
                    "CCCC(NC(C)C(=O)N1C(C(=O)O)CC2CCCCC1C2n1n2sn12)C(=O)OCC",
                    0.8905635565617213
                ],
                [
                    "CCCC(NC(C)C(=O)N1C(C(=O)O)CC2CCCCC1C2n1n2op12)C(=O)OCC",
                    0.8905635565617213
                ],
                [
                    "CCCC(NC(C)C(=O)N1C(C(=O)O)CC2CCCCC1C2n1n2on12)C(=O)OCC",
                    0.8905635565617213
                ],
                [
                    "CCCC(NC(C)C(=O)N1C(C(=O)O)CC2CCCCC1C2n1n2[pH]p12)C(=O)OCC",
                    0.8905635565617213
                ],
                [
                    "CCCC(NC(C)C(=O)N1C(C(=O)O)CC2CCCCC1C2n1n2[pH]n12)C(=O)OCC",
                    0.8905635565617213
                ],
                [
                    "CCCC(NC(C)C(=O)N1C(C(=O)O)CC2CCCCC1C2n1n2[nH]p12)C(=O)OCC",
                    0.8905635565617213
                ],
                [
                    "CCCC(NC(C)C(=O)N1C(C(=O)O)CC2CCCCC1C2n1n2[nH]n12)C(=O)OCC",
                    0.8905635565617213
                ],
                [
                    "CCCC(NC(C)C(=O)N1C(C(=O)O)CC2CCCCC1C2p1p2p(P)p12)C(=O)OCC",
                    0.88050036847034
                ],
                [
                    "CCCC(NC(C)C(=O)N1C(C(=O)O)CC2CCCCC1C2p1p2p(O)p12)C(=O)OCC",
                    0.88050036847034
                ],
                [
                    "CCCC(NC(C)C(=O)N1C(C(=O)O)CC2CCCCC1C2p1p2p(F)p12)C(=O)OCC",
                    0.88050036847034
                ],
                [
                    "CCCC(NC(C)C(=O)N1C(C(=O)O)CC2CCCCC1C2p1p2p(Cl)p12)C(=O)OCC",
                    0.88050036847034
                ],
                [
                    "CCCC(NC(C)C(=O)N1C(C(=O)O)CC2CCCCC1C2p1p2p(C)p12)C(=O)OCC",
                    0.88050036847034
                ],
                [
                    "CCCC(NC(C)C(=O)N1C(C(=O)O)CC2CCCCC1C2p1p2p(Br)p12)C(=O)OCC",
                    0.88050036847034
                ],
                [
                    "CCCC(NC(C)C(=O)N1C(C(=O)O)CC2CCCCC1C2p1p2n(P)p12)C(=O)OCC",
                    0.88050036847034
                ],
                [
                    "CCCC(NC(C)C(=O)N1C(C(=O)O)CC2CCCCC1C2p1p2n(O)p12)C(=O)OCC",
                    0.88050036847034
                ],
                [
                    "CCCC(NC(C)C(=O)N1C(C(=O)O)CC2CCCCC1C2p1p2n(Cl)p12)C(=O)OCC",
                    0.88050036847034
                ],
                [
                    "CCCC(NC(C)C(=O)N1C(C(=O)O)CC2CCCCC1C2p1p2n(C)p12)C(=O)OCC",
                    0.88050036847034
                ],
                [
                    "CCCC(NC(C)C(=O)N1C(C(=O)O)CC2CCCCC1C2p1p2n(Br)p12)C(=O)OCC",
                    0.88050036847034
                ],
                [
                    "CCCC(NC(C)C(=O)N1C(C(=O)O)CC2CCCCC1C2p1n2p(P)p21)C(=O)OCC",
                    0.88050036847034
                ],
                [
                    "CCCC(NC(C)C(=O)N1C(C(=O)O)CC2CCCCC1C2p1n2p(O)p21)C(=O)OCC",
                    0.88050036847034
                ],
                [
                    "CCCC(NC(C)C(=O)N1C(C(=O)O)CC2CCCCC1C2p1n2p(N)p21)C(=O)OCC",
                    0.88050036847034
                ],
                [
                    "CCCC(NC(C)C(=O)N1C(C(=O)O)CC2CCCCC1C2p1n2p(F)p21)C(=O)OCC",
                    0.88050036847034
                ],
                [
                    "CCCC(NC(C)C(=O)N1C(C(=O)O)CC2CCCCC1C2p1n2p(Cl)p21)C(=O)OCC",
                    0.88050036847034
                ],
                [
                    "CCCC(NC(C)C(=O)N1C(C(=O)O)CC2CCCCC1C2p1n2p(Br)p21)C(=O)OCC",
                    0.88050036847034
                ],
                [
                    "CCCC(NC(C)C(=O)N1C(C(=O)O)CC2CCCCC1C2p1n2n1p2P)C(=O)OCC",
                    0.88050036847034
                ],
                [
                    "CCCC(NC(C)C(=O)N1C(C(=O)O)CC2CCCCC1C2p1n2n1p2O)C(=O)OCC",
                    0.88050036847034
                ],
                [
                    "CCCC(NC(C)C(=O)N1C(C(=O)O)CC2CCCCC1C2p1n2n1p2N)C(=O)OCC",
                    0.88050036847034
                ],
                [
                    "CCCC(NC(C)C(=O)N1C(C(=O)O)CC2CCCCC1C2p1n2n1p2F)C(=O)OCC",
                    0.88050036847034
                ],
                [
                    "CCCC(NC(C)C(=O)N1C(C(=O)O)CC2CCCCC1C2p1n2n1p2Cl)C(=O)OCC",
                    0.88050036847034
                ],
                [
                    "CCCC(NC(C)C(=O)N1C(C(=O)O)CC2CCCCC1C2p1n2n1p2C)C(=O)OCC",
                    0.88050036847034
                ],
                [
                    "CCCC(NC(C)C(=O)N1C(C(=O)O)CC2CCCCC1C2p1n2n1p2Br)C(=O)OCC",
                    0.88050036847034
                ],
                [
                    "CCCC(NC(C)C(=O)N1C(C(=O)O)CC2CCCCC1C2p1n2n(P)p21)C(=O)OCC",
                    0.88050036847034
                ],
                [
                    "CCCC(NC(C)C(=O)N1C(C(=O)O)CC2CCCCC1C2p1n2n(P)n21)C(=O)OCC",
                    0.88050036847034
                ],
                [
                    "CCCC(NC(C)C(=O)N1C(C(=O)O)CC2CCCCC1C2p1n2n(O)p21)C(=O)OCC",
                    0.88050036847034
                ],
                [
                    "CCCC(NC(C)C(=O)N1C(C(=O)O)CC2CCCCC1C2p1n2n(O)n21)C(=O)OCC",
                    0.88050036847034
                ],
                [
                    "CCCC(NC(C)C(=O)N1C(C(=O)O)CC2CCCCC1C2p1n2n(N)p21)C(=O)OCC",
                    0.88050036847034
                ],
                [
                    "CCCC(NC(C)C(=O)N1C(C(=O)O)CC2CCCCC1C2p1n2n(N)n21)C(=O)OCC",
                    0.88050036847034
                ],
                [
                    "CCCC(NC(C)C(=O)N1C(C(=O)O)CC2CCCCC1C2p1n2n(F)p21)C(=O)OCC",
                    0.88050036847034
                ],
                [
                    "CCCC(NC(C)C(=O)N1C(C(=O)O)CC2CCCCC1C2p1n2n(F)n21)C(=O)OCC",
                    0.88050036847034
                ],
                [
                    "CCCC(NC(C)C(=O)N1C(C(=O)O)CC2CCCCC1C2p1n2n(C)p21)C(=O)OCC",
                    0.88050036847034
                ],
                [
                    "CCCC(NC(C)C(=O)N1C(C(=O)O)CC2CCCCC1C2p1n2n(C)n21)C(=O)OCC",
                    0.88050036847034
                ],
                [
                    "CCCC(NC(C)C(=O)N1C(C(=O)O)CC2CCCCC1C2p1n2n(Br)p21)C(=O)OCC",
                    0.88050036847034
                ],
                [
                    "CCCC(NC(C)C(=O)N1C(C(=O)O)CC2CCCCC1C2p1n2n(Br)n21)C(=O)OCC",
                    0.88050036847034
                ],
                [
                    "CCCC(NC(C)C(=O)N1C(C(=O)O)CC2CCCCC1C2n1p2p(P)p12)C(=O)OCC",
                    0.88050036847034
                ],
                [
                    "CCCC(NC(C)C(=O)N1C(C(=O)O)CC2CCCCC1C2n1p2p(O)p12)C(=O)OCC",
                    0.88050036847034
                ],
                [
                    "CCCC(NC(C)C(=O)N1C(C(=O)O)CC2CCCCC1C2n1p2p(N)p12)C(=O)OCC",
                    0.88050036847034
                ],
                [
                    "CCCC(NC(C)C(=O)N1C(C(=O)O)CC2CCCCC1C2n1p2p(F)p12)C(=O)OCC",
                    0.88050036847034
                ],
                [
                    "CCCC(NC(C)C(=O)N1C(C(=O)O)CC2CCCCC1C2n1p2p(Cl)p12)C(=O)OCC",
                    0.88050036847034
                ],
                [
                    "CCCC(NC(C)C(=O)N1C(C(=O)O)CC2CCCCC1C2n1p2p(C)p12)C(=O)OCC",
                    0.88050036847034
                ],
                [
                    "CCCC(NC(C)C(=O)N1C(C(=O)O)CC2CCCCC1C2n1p2p(Br)p12)C(=O)OCC",
                    0.88050036847034
                ],
                [
                    "CCCC(NC(C)C(=O)N1C(C(=O)O)CC2CCCCC1C2n1p2n(P)p12)C(=O)OCC",
                    0.88050036847034
                ],
                [
                    "CCCC(NC(C)C(=O)N1C(C(=O)O)CC2CCCCC1C2n1p2n(O)p12)C(=O)OCC",
                    0.88050036847034
                ],
                [
                    "CCCC(NC(C)C(=O)N1C(C(=O)O)CC2CCCCC1C2n1p2n(N)p12)C(=O)OCC",
                    0.88050036847034
                ],
                [
                    "CCCC(NC(C)C(=O)N1C(C(=O)O)CC2CCCCC1C2n1p2n(Cl)p12)C(=O)OCC",
                    0.88050036847034
                ],
                [
                    "CCCC(NC(C)C(=O)N1C(C(=O)O)CC2CCCCC1C2n1p2n(C)p12)C(=O)OCC",
                    0.88050036847034
                ],
                [
                    "CCCC(NC(C)C(=O)N1C(C(=O)O)CC2CCCCC1C2n1p2n(Br)p12)C(=O)OCC",
                    0.88050036847034
                ],
                [
                    "CCCC(NC(C)C(=O)N1C(C(=O)O)CC2CCCCC1C2n1n2p(P)p12)C(=O)OCC",
                    0.88050036847034
                ],
                [
                    "CCCC(NC(C)C(=O)N1C(C(=O)O)CC2CCCCC1C2n1n2p(O)p12)C(=O)OCC",
                    0.88050036847034
                ],
                [
                    "CCCC(NC(C)C(=O)N1C(C(=O)O)CC2CCCCC1C2n1n2p(F)p12)C(=O)OCC",
                    0.88050036847034
                ],
                [
                    "CCCC(NC(C)C(=O)N1C(C(=O)O)CC2CCCCC1C2n1n2p(Cl)p12)C(=O)OCC",
                    0.88050036847034
                ],
                [
                    "CCCC(NC(C)C(=O)N1C(C(=O)O)CC2CCCCC1C2n1n2p(C)p12)C(=O)OCC",
                    0.88050036847034
                ],
                [
                    "CCCC(NC(C)C(=O)N1C(C(=O)O)CC2CCCCC1C2n1n2p(Br)p12)C(=O)OCC",
                    0.88050036847034
                ],
                [
                    "CCCC(NC(C)C(=O)N1C(C(=O)O)CC2CCCCC1C2n1n2n1p2P)C(=O)OCC",
                    0.88050036847034
                ],
                [
                    "CCCC(NC(C)C(=O)N1C(C(=O)O)CC2CCCCC1C2n1n2n1p2O)C(=O)OCC",
                    0.88050036847034
                ],
                [
                    "CCCC(NC(C)C(=O)N1C(C(=O)O)CC2CCCCC1C2n1n2n1p2N)C(=O)OCC",
                    0.88050036847034
                ],
                [
                    "CCCC(NC(C)C(=O)N1C(C(=O)O)CC2CCCCC1C2n1n2n1p2F)C(=O)OCC",
                    0.88050036847034
                ],
                [
                    "CCCC(NC(C)C(=O)N1C(C(=O)O)CC2CCCCC1C2n1n2n1p2Cl)C(=O)OCC",
                    0.88050036847034
                ],
                [
                    "CCCC(NC(C)C(=O)N1C(C(=O)O)CC2CCCCC1C2n1n2n1p2C)C(=O)OCC",
                    0.88050036847034
                ],
                [
                    "CCCC(NC(C)C(=O)N1C(C(=O)O)CC2CCCCC1C2n1n2n1p2Br)C(=O)OCC",
                    0.88050036847034
                ],
                [
                    "CCCC(NC(C)C(=O)N1C(C(=O)O)CC2CCCCC1C2n1n2n(P)p12)C(=O)OCC",
                    0.88050036847034
                ],
                [
                    "CCCC(NC(C)C(=O)N1C(C(=O)O)CC2CCCCC1C2n1n2n(P)n12)C(=O)OCC",
                    0.88050036847034
                ],
                [
                    "CCCC(NC(C)C(=O)N1C(C(=O)O)CC2CCCCC1C2n1n2n(O)p12)C(=O)OCC",
                    0.88050036847034
                ],
                [
                    "CCCC(NC(C)C(=O)N1C(C(=O)O)CC2CCCCC1C2n1n2n(O)n12)C(=O)OCC",
                    0.88050036847034
                ],
                [
                    "CCCC(NC(C)C(=O)N1C(C(=O)O)CC2CCCCC1C2n1n2n(N)p12)C(=O)OCC",
                    0.88050036847034
                ],
                [
                    "CCCC(NC(C)C(=O)N1C(C(=O)O)CC2CCCCC1C2n1n2n(N)n12)C(=O)OCC",
                    0.88050036847034
                ],
                [
                    "CCCC(NC(C)C(=O)N1C(C(=O)O)CC2CCCCC1C2n1n2n(F)p12)C(=O)OCC",
                    0.88050036847034
                ],
                [
                    "CCCC(NC(C)C(=O)N1C(C(=O)O)CC2CCCCC1C2n1n2n(F)n12)C(=O)OCC",
                    0.88050036847034
                ],
                [
                    "CCCC(NC(C)C(=O)N1C(C(=O)O)CC2CCCCC1C2n1n2n(Cl)p12)C(=O)OCC",
                    0.88050036847034
                ],
                [
                    "CCCC(NC(C)C(=O)N1C(C(=O)O)CC2CCCCC1C2n1n2n(Cl)n12)C(=O)OCC",
                    0.88050036847034
                ],
                [
                    "CCCC(NC(C)C(=O)N1C(C(=O)O)CC2CCCCC1C2n1n2n(C)p12)C(=O)OCC",
                    0.88050036847034
                ],
                [
                    "CCCC(NC(C)C(=O)N1C(C(=O)O)CC2CCCCC1C2n1n2n(C)n12)C(=O)OCC",
                    0.88050036847034
                ],
                [
                    "CCCC(NC(C)C(=O)N1C(C(=O)O)CC2CCCCC1C2n1n2n(Br)p12)C(=O)OCC",
                    0.88050036847034
                ],
                [
                    "CCCC(NC(C)C(=O)N1C(C(=O)O)CC2CCCCC1C2n1n2n(Br)n12)C(=O)OCC",
                    0.88050036847034
                ]
            ],
            "execution_time": 122999.41291570663,
            "number_scoring_function_calls": 2740673,
            "metadata": {
                "top_1": 0.8905635565617213,
                "top_10": 0.8905635565617211,
                "top_100": 0.8829155336122692,
                "internal_similarity_max": 0.890625,
                "internal_similarity_mean": 0.7204620989993539,
                "internal_similarity_histogram_density": [
                    [
                        0.1,
                        0.0,
                        0.0,
                        0.0,
                        0.0,
                        0.0,
                        4.314000000000001,
                        4.516000000000001,
                        1.0700000000000003,
                        0.0
                    ]
                ],
                "internal_similarity_histogram_bins": [
                    [
                        0.0,
                        0.1,
                        0.2,
                        0.30000000000000004,
                        0.4,
                        0.5,
                        0.6000000000000001,
                        0.7000000000000001,
                        0.8,
                        0.9,
                        1.0
                    ]
                ]
            }
        },
        {
            "benchmark_name": "Amlodipine MPO",
            "score": 0.9056174436024177,
            "optimized_molecules": [
                [
                    "CCOC(=O)C1=C(COCCp2on2N)NC(C)=C(C(=O)OC)C1c1ccccc1Cl",
                    0.9056625856802982
                ],
                [
                    "CCOC(=O)C1=C(COCCp2[pH]p2N)NC(C)=C(C(=O)OC)C1c1ccccc1Cl",
                    0.9056625856802982
                ],
                [
                    "CCOC(=O)C1=C(COCCp2[nH]p2N)NC(C)=C(C(=O)OC)C1c1ccccc1Cl",
                    0.9056625856802982
                ],
                [
                    "CCOC(=O)C1=C(COCCp2[nH]n2N)NC(C)=C(C(=O)OC)C1c1ccccc1Cl",
                    0.9056625856802982
                ],
                [
                    "CCOC(=O)C1=C(COCCn2[pH]p2N)NC(C)=C(C(=O)OC)C1c1ccccc1Cl",
                    0.9056625856802982
                ],
                [
                    "CCOC(=O)C1=C(COCCn2[nH]p2N)NC(C)=C(C(=O)OC)C1c1ccccc1Cl",
                    0.9056625856802982
                ],
                [
                    "CCOC(=O)C1=C(COCCS2=PP2N)NC(C)=C(C(=O)OC)C1c1ccccc1Cl",
                    0.9056625856802982
                ],
                [
                    "CCOC(=O)C1=C(COCCS2=PC2N)NC(C)=C(C(=O)OC)C1c1ccccc1Cl",
                    0.9056625856802982
                ],
                [
                    "CCOC(=O)C1=C(COCCS2=NP2N)NC(C)=C(C(=O)OC)C1c1ccccc1Cl",
                    0.9056625856802982
                ],
                [
                    "CCOC(=O)C1=C(COCCS2=NC2N)NC(C)=C(C(=O)OC)C1c1ccccc1Cl",
                    0.9056625856802982
                ],
                [
                    "CCOC(=O)C1=C(COCCP2NC2N)NC(C)=C(C(=O)OC)C1c1ccccc1Cl",
                    0.9056625856802982
                ],
                [
                    "CCOC(=O)C1=C(COCCP2N=S2N)NC(C)=C(C(=O)OC)C1c1ccccc1Cl",
                    0.9056625856802982
                ],
                [
                    "CCOC(=O)C1=C(COCCP2N=C2N)NC(C)=C(C(=O)OC)C1c1ccccc1Cl",
                    0.9056625856802982
                ],
                [
                    "CCOC(=O)C1=C(COCCP2CN2N)NC(C)=C(C(=O)OC)C1c1ccccc1Cl",
                    0.9056625856802982
                ],
                [
                    "CCOC(=O)C1=C(COCCP2CC2N)NC(C)=C(C(=O)OC)C1c1ccccc1Cl",
                    0.9056625856802982
                ],
                [
                    "CCOC(=O)C1=C(COCCP2C=C2N)NC(C)=C(C(=O)OC)C1c1ccccc1Cl",
                    0.9056625856802982
                ],
                [
                    "CCOC(=O)C1=C(COCCN2PC2N)NC(C)=C(C(=O)OC)C1c1ccccc1Cl",
                    0.9056625856802982
                ],
                [
                    "CCOC(=O)C1=C(COCCN2N=S2N)NC(C)=C(C(=O)OC)C1c1ccccc1Cl",
                    0.9056625856802982
                ],
                [
                    "CCOC(=O)C1=C(COCCN2N=C2N)NC(C)=C(C(=O)OC)C1c1ccccc1Cl",
                    0.9056625856802982
                ],
                [
                    "CCOC(=O)C1=C(COCCN2CP2N)NC(C)=C(C(=O)OC)C1c1ccccc1Cl",
                    0.9056625856802982
                ],
                [
                    "CCOC(=O)C1=C(COCCN2CN2N)NC(C)=C(C(=O)OC)C1c1ccccc1Cl",
                    0.9056625856802982
                ],
                [
                    "CCOC(=O)C1=C(COCCN2C=C2N)NC(C)=C(C(=O)OC)C1c1ccccc1Cl",
                    0.9056625856802982
                ],
                [
                    "CCOC(=O)C1=C(COCCN)NC(C)=C(C(=O)OC)C1c1ccccc1P1N=C1Cl",
                    0.9056625856802982
                ],
                [
                    "CCOC(=O)C1=C(COCCN)NC(C)=C(C(=O)OC)C1c1ccccc1P1C=C1Cl",
                    0.9056625856802982
                ],
                [
                    "CCOC(=O)C1=C(COCCN)NC(C)=C(C(=O)OC)C1c1ccccc1N1N=C1Cl",
                    0.9056625856802982
                ],
                [
                    "CCOC(=O)C1=C(COCCN)NC(C)=C(C(=O)OC)C1c1ccccc1N1C=C1Cl",
                    0.9056625856802982
                ],
                [
                    "CCOC(=O)C1=C(COCCN)NC(C)=C(C(=O)OC)C1c1ccccc1C1=C(Cl)S1",
                    0.9056625856802982
                ],
                [
                    "CCOC(=O)C1=C(COCCN)NC(C)=C(C(=O)OC)C1c1ccccc1C1=C(Cl)P1",
                    0.9056625856802982
                ],
                [
                    "CCOC(=O)C1=C(COCCN)NC(C)=C(C(=O)OC)C1c1ccccc1C1=C(Cl)N1",
                    0.9056625856802982
                ],
                [
                    "CCOC(=O)C1=C(COCCC2PN2N)NC(C)=C(C(=O)OC)C1c1ccccc1Cl",
                    0.9056625856802982
                ],
                [
                    "CCOC(=O)C1=C(COCCC2PC2N)NC(C)=C(C(=O)OC)C1c1ccccc1Cl",
                    0.9056625856802982
                ],
                [
                    "CCOC(=O)C1=C(COCCC2NP2N)NC(C)=C(C(=O)OC)C1c1ccccc1Cl",
                    0.9056625856802982
                ],
                [
                    "CCOC(=O)C1=C(COCCC2NN2N)NC(C)=C(C(=O)OC)C1c1ccccc1Cl",
                    0.9056625856802982
                ],
                [
                    "CCOC(=O)C1=C(COCCC2N=S2N)NC(C)=C(C(=O)OC)C1c1ccccc1Cl",
                    0.9056625856802982
                ],
                [
                    "CCOC(=O)C1=C(COCCC2CP2N)NC(C)=C(C(=O)OC)C1c1ccccc1Cl",
                    0.9056625856802982
                ],
                [
                    "CCOC(=O)C1=C(COCCC2CC2N)NC(C)=C(C(=O)OC)C1c1ccccc1Cl",
                    0.9056625856802982
                ],
                [
                    "CCOC(=O)C1=C(COCCC2=NP2N)NC(C)=C(C(=O)OC)C1c1ccccc1Cl",
                    0.9056625856802982
                ],
                [
                    "CCOC(=O)C1=C(COCCC2=NN2N)NC(C)=C(C(=O)OC)C1c1ccccc1Cl",
                    0.9056625856802982
                ],
                [
                    "CCOC(=O)C1=C(COCCC2=CP2N)NC(C)=C(C(=O)OC)C1c1ccccc1Cl",
                    0.9056625856802982
                ],
                [
                    "CCOC(=O)C1=C(COCCC2=CN2N)NC(C)=C(C(=O)OC)C1c1ccccc1Cl",
                    0.9056625856802982
                ],
                [
                    "CCOC(=O)C1=C(COCCC2=C(N)P2)NC(C)=C(C(=O)OC)C1c1ccccc1Cl",
                    0.9056625856802982
                ],
                [
                    "CCOC(=O)C1=C(COCCC2=C(N)N2)NC(C)=C(C(=O)OC)C1c1ccccc1Cl",
                    0.9056625856802982
                ],
                [
                    "CCOC(=O)C1=C(COCCC2(N)NP2)NC(C)=C(C(=O)OC)C1c1ccccc1Cl",
                    0.9056625856802982
                ],
                [
                    "CCOC(=O)C1=C(COCCC2(N)N=P2)NC(C)=C(C(=O)OC)C1c1ccccc1Cl",
                    0.9056625856802982
                ],
                [
                    "CCOC(=O)C1=C(COCCC2(N)CP2)NC(C)=C(C(=O)OC)C1c1ccccc1Cl",
                    0.9056625856802982
                ],
                [
                    "CCOC(=O)C1=C(C)NC(COCCp2[pH]n2N)=C(C(=O)OC)C1c1ccccc1Cl",
                    0.9056625856802982
                ],
                [
                    "CCOC(=O)C1=C(C)NC(COCCp2[nH]p2N)=C(C(=O)OC)C1c1ccccc1Cl",
                    0.9056625856802982
                ],
                [
                    "CCOC(=O)C1=C(C)NC(COCCp2[nH]n2N)=C(C(=O)OC)C1c1ccccc1Cl",
                    0.9056625856802982
                ],
                [
                    "CCOC(=O)C1=C(C)NC(COCCn2sn2N)=C(C(=O)OC)C1c1ccccc1Cl",
                    0.9056625856802982
                ],
                [
                    "CCOC(=O)C1=C(C)NC(COCCn2on2N)=C(C(=O)OC)C1c1ccccc1Cl",
                    0.9056625856802982
                ],
                [
                    "CCOC(=O)C1=C(C)NC(COCCn2[pH]p2N)=C(C(=O)OC)C1c1ccccc1Cl",
                    0.9056625856802982
                ],
                [
                    "CCOC(=O)C1=C(C)NC(COCCn2[pH]n2N)=C(C(=O)OC)C1c1ccccc1Cl",
                    0.9056625856802982
                ],
                [
                    "CCOC(=O)C1=C(C)NC(COCCn2[nH]p2N)=C(C(=O)OC)C1c1ccccc1Cl",
                    0.9056625856802982
                ],
                [
                    "CCOC(=O)C1=C(C)NC(COCCn2[nH]n2N)=C(C(=O)OC)C1c1ccccc1Cl",
                    0.9056625856802982
                ],
                [
                    "CCOC(=O)C1=C(C)NC(COCCS2=PP2N)=C(C(=O)OC)C1c1ccccc1Cl",
                    0.9056625856802982
                ],
                [
                    "CCOC(=O)C1=C(C)NC(COCCS2=PC2N)=C(C(=O)OC)C1c1ccccc1Cl",
                    0.9056625856802982
                ],
                [
                    "CCOC(=O)C1=C(C)NC(COCCS2=NP2N)=C(C(=O)OC)C1c1ccccc1Cl",
                    0.9056625856802982
                ],
                [
                    "CCOC(=O)C1=C(C)NC(COCCS2=NC2N)=C(C(=O)OC)C1c1ccccc1Cl",
                    0.9056625856802982
                ],
                [
                    "CCOC(=O)C1=C(C)NC(COCCP2NC2N)=C(C(=O)OC)C1c1ccccc1Cl",
                    0.9056625856802982
                ],
                [
                    "CCOC(=O)C1=C(C)NC(COCCP2N=S2N)=C(C(=O)OC)C1c1ccccc1Cl",
                    0.9056625856802982
                ],
                [
                    "CCOC(=O)C1=C(C)NC(COCCP2N=C2N)=C(C(=O)OC)C1c1ccccc1Cl",
                    0.9056625856802982
                ],
                [
                    "CCOC(=O)C1=C(C)NC(COCCP2CN2N)=C(C(=O)OC)C1c1ccccc1Cl",
                    0.9056625856802982
                ],
                [
                    "CCOC(=O)C1=C(C)NC(COCCP2CC2N)=C(C(=O)OC)C1c1ccccc1Cl",
                    0.9056625856802982
                ],
                [
                    "CCOC(=O)C1=C(C)NC(COCCP2C=C2N)=C(C(=O)OC)C1c1ccccc1Cl",
                    0.9056625856802982
                ],
                [
                    "CCOC(=O)C1=C(C)NC(COCCN2PC2N)=C(C(=O)OC)C1c1ccccc1Cl",
                    0.9056625856802982
                ],
                [
                    "CCOC(=O)C1=C(C)NC(COCCN2NC2N)=C(C(=O)OC)C1c1ccccc1Cl",
                    0.9056625856802982
                ],
                [
                    "CCOC(=O)C1=C(C)NC(COCCN2N=S2N)=C(C(=O)OC)C1c1ccccc1Cl",
                    0.9056625856802982
                ],
                [
                    "CCOC(=O)C1=C(C)NC(COCCN2N=C2N)=C(C(=O)OC)C1c1ccccc1Cl",
                    0.9056625856802982
                ],
                [
                    "CCOC(=O)C1=C(C)NC(COCCN2CP2N)=C(C(=O)OC)C1c1ccccc1Cl",
                    0.9056625856802982
                ],
                [
                    "CCOC(=O)C1=C(C)NC(COCCN2CN2N)=C(C(=O)OC)C1c1ccccc1Cl",
                    0.9056625856802982
                ],
                [
                    "CCOC(=O)C1=C(C)NC(COCCN2C=C2N)=C(C(=O)OC)C1c1ccccc1Cl",
                    0.9056625856802982
                ],
                [
                    "CCOC(=O)C1=C(C)NC(COCCN)=C(C(=O)OC)C1c1ccccc1P1N=C1Cl",
                    0.9056625856802982
                ],
                [
                    "CCOC(=O)C1=C(C)NC(COCCN)=C(C(=O)OC)C1c1ccccc1P1C=C1Cl",
                    0.9056625856802982
                ],
                [
                    "CCOC(=O)C1=C(C)NC(COCCN)=C(C(=O)OC)C1c1ccccc1N1N=C1Cl",
                    0.9056625856802982
                ],
                [
                    "CCOC(=O)C1=C(C)NC(COCCN)=C(C(=O)OC)C1c1ccccc1N1C=C1Cl",
                    0.9056625856802982
                ],
                [
                    "CCOC(=O)C1=C(C)NC(COCCN)=C(C(=O)OC)C1c1ccccc1C1=C(Cl)S1",
                    0.9056625856802982
                ],
                [
                    "CCOC(=O)C1=C(C)NC(COCCN)=C(C(=O)OC)C1c1ccccc1C1=C(Cl)P1",
                    0.9056625856802982
                ],
                [
                    "CCOC(=O)C1=C(C)NC(COCCN)=C(C(=O)OC)C1c1ccccc1C1=C(Cl)N1",
                    0.9056625856802982
                ],
                [
                    "CCOC(=O)C1=C(C)NC(COCCC2PN2N)=C(C(=O)OC)C1c1ccccc1Cl",
                    0.9056625856802982
                ],
                [
                    "CCOC(=O)C1=C(C)NC(COCCC2PC2N)=C(C(=O)OC)C1c1ccccc1Cl",
                    0.9056625856802982
                ],
                [
                    "CCOC(=O)C1=C(C)NC(COCCC2NP2N)=C(C(=O)OC)C1c1ccccc1Cl",
                    0.9056625856802982
                ],
                [
                    "CCOC(=O)C1=C(C)NC(COCCC2NN2N)=C(C(=O)OC)C1c1ccccc1Cl",
                    0.9056625856802982
                ],
                [
                    "CCOC(=O)C1=C(C)NC(COCCC2CP2N)=C(C(=O)OC)C1c1ccccc1Cl",
                    0.9056625856802982
                ],
                [
                    "CCOC(=O)C1=C(C)NC(COCCC2=NP2N)=C(C(=O)OC)C1c1ccccc1Cl",
                    0.9056625856802982
                ],
                [
                    "CCOC(=O)C1=C(C)NC(COCCC2=CP2N)=C(C(=O)OC)C1c1ccccc1Cl",
                    0.9056625856802982
                ],
                [
                    "CCOC(=O)C1=C(C)NC(COCCC2=CN2N)=C(C(=O)OC)C1c1ccccc1Cl",
                    0.9056625856802982
                ],
                [
                    "CCOC(=O)C1=C(C)NC(COCCC2(N)NP2)=C(C(=O)OC)C1c1ccccc1Cl",
                    0.9056625856802982
                ],
                [
                    "CCOC(=O)C1=C(C)NC(COCCC2(N)CP2)=C(C(=O)OC)C1c1ccccc1Cl",
                    0.9056625856802982
                ],
                [
                    "CCOC(=O)C1=C(COCCp2[pH][pH]2)NC(C)=C(C(=O)OC)C1c1ccccc1Cl",
                    0.9045340337332909
                ],
                [
                    "CCOC(=O)C1=C(COCCn2[nH][pH]2)NC(C)=C(C(=O)OC)C1c1ccccc1Cl",
                    0.9045340337332909
                ],
                [
                    "CCOC(=O)C1=C(COCCS2=PP2)NC(C)=C(C(=O)OC)C1c1ccccc1Cl",
                    0.9045340337332909
                ],
                [
                    "CCOC(=O)C1=C(COCCS2=NC2)NC(C)=C(C(=O)OC)C1c1ccccc1Cl",
                    0.9045340337332909
                ],
                [
                    "CCOC(=O)C1=C(COCCP2C=C2)NC(C)=C(C(=O)OC)C1c1ccccc1Cl",
                    0.9045340337332909
                ],
                [
                    "CCOC(=O)C1=C(COCCN2C=N2)NC(C)=C(C(=O)OC)C1c1ccccc1Cl",
                    0.9045340337332909
                ],
                [
                    "CCOC(=O)C1=C(COCCN2C=C2)NC(C)=C(C(=O)OC)C1c1ccccc1Cl",
                    0.9045340337332909
                ],
                [
                    "CCOC(=O)C1=C(COCCC2NP2)NC(C)=C(C(=O)OC)C1c1ccccc1Cl",
                    0.9045340337332909
                ],
                [
                    "CCOC(=O)C1=C(C)NC(COCCS2#CN=2)=C(C(=O)OC)C1c1ccccc1Cl",
                    0.9045340337332909
                ],
                [
                    "CCOC(=O)C1=C(C)NC(COCCN2CN2)=C(C(=O)OC)C1c1ccccc1Cl",
                    0.9045340337332909
                ],
                [
                    "CCOC(=O)C1=C(C)NC(COCCN2C=C2)=C(C(=O)OC)C1c1ccccc1Cl",
                    0.9045340337332909
                ],
                [
                    "CCOC(=O)C1=C(C)NC(COCCC2=NN2)=C(C(=O)OC)C1c1ccccc1Cl",
                    0.9045340337332909
                ]
            ],
            "execution_time": 105345.56057500839,
            "number_scoring_function_calls": 2131538,
            "metadata": {
                "top_1": 0.9056625856802982,
                "top_10": 0.9056625856802982,
                "top_100": 0.9055271594466567,
                "internal_similarity_max": 1.0,
                "internal_similarity_mean": 0.6907468609304678,
                "internal_similarity_histogram_density": [
                    [
                        0.1,
                        0.0,
                        0.0,
                        0.0,
                        0.0,
                        0.27999999999999975,
                        4.784000000000001,
                        4.5360000000000005,
                        0.22400000000000003,
                        0.07600000000000001
                    ]
                ],
                "internal_similarity_histogram_bins": [
                    [
                        0.0,
                        0.1,
                        0.2,
                        0.30000000000000004,
                        0.4,
                        0.5,
                        0.6000000000000001,
                        0.7000000000000001,
                        0.8,
                        0.9,
                        1.0
                    ]
                ]
            }
        },
        {
            "benchmark_name": "Sitagliptin MPO",
            "score": 0.8723582668247056,
            "optimized_molecules": [
                [
                    "CN(C=NCl)C12N(S(=O)NC=O)C(F)(F)C=CNC1(Cl)C13C(F)(F)C4(C)C=CC21C43F",
                    0.8784011330156664
                ],
                [
                    "CN(S(=O)NC=O)C12NC(F)(F)C=CN(C=NCl)C1(Cl)C1CC23C=CC2(F)C(F)(F)C123",
                    0.8690543307379822
                ],
                [
                    "CN(S(=O)NC=O)C12NC(F)(F)C=CN(C=NCl)C1(Cl)C13CC24C=CC(F)(C41)C3(F)F",
                    0.8690543307379822
                ],
                [
                    "CN(S(=O)NC=O)C12NC(F)(F)C=CN(C=NCl)C1(Cl)C13C4CC(F)(C=CC421)C3(F)F",
                    0.8690543307379822
                ],
                [
                    "CN(C=NCl)C12CC34C=CC5(F)C3C4(C5(F)F)C1(Cl)NC=CC(F)(F)N2S(=O)NC=O",
                    0.8690543307379822
                ],
                [
                    "CC12C=CC34C5(N(C=NCl)CF)NC(F)(F)C=CN(S(=O)NC=O)C5(Cl)C3(C1F)C24F",
                    0.8690543307379822
                ],
                [
                    "CN1C=CC(F)(F)NC2(N(C=NCl)S(=O)NC=O)C34C=CC5(F)C3C(C4)(C5(F)F)C12Cl",
                    0.8690543307379821
                ],
                [
                    "CN1C(F)(F)C=CNC2(Cl)C1(N(C=NCl)S(=O)NC=O)C13C=CC4(F)CC1C23C4(F)F",
                    0.8690543307379821
                ],
                [
                    "CN(S(=O)NC=O)C12N(C=NCl)C(F)(F)C=CNC1(Cl)C13C4CC(F)(C=CC421)C3(F)F",
                    0.8690543307379821
                ],
                [
                    "CN(C=NCl)C12NC(F)(F)C=CN(S(=O)NC=O)C1(F)C13CC4C(F)(C=CC421)C3(F)Cl",
                    0.8690543307379821
                ],
                [
                    "CN(C=NCl)C12NC(F)(F)C=CN(S(=O)NC=O)C1(Cl)CC13C(F)(F)C4C=CC21C43F",
                    0.8690543307379821
                ],
                [
                    "CN(C=NCl)C12NC(F)(F)C=CN(S(=O)NC=O)C1(Cl)C13CC4C(F)(C=CC421)C3(F)F",
                    0.8690543307379821
                ],
                [
                    "CN(C=NCl)C12NC(F)(F)C=CN(S(=O)NC=O)C1(Cl)C13CC4(F)C(C=CC421)C3(F)F",
                    0.8690543307379821
                ],
                [
                    "CN(C=NCl)C12NC(F)(F)C=CN(S(=O)NC=O)C1(Cl)C13CC24C=CC(F)(C41)C3(F)F",
                    0.8690543307379821
                ],
                [
                    "CN(C=NCl)C12NC(F)(F)C=CN(S(=O)NC=O)C1(Cl)C13CC24C=CC(C1(F)F)C43F",
                    0.8690543307379821
                ],
                [
                    "CN(C=NCl)C12N(S(=O)NC=O)C(F)(F)CC=CNC1(Cl)C13C4C(F)(C=CC421)C3(F)F",
                    0.8690543307379821
                ],
                [
                    "CN(C=NCl)C12N(S(=O)NC=O)C(F)(F)CC=CNC1(Cl)C13C(F)(F)C4C=CC21C43F",
                    0.8690543307379821
                ],
                [
                    "CN(C=NCl)C12N(S(=O)NC=O)C(F)(F)C=CNC1(Cl)C13CC4C(F)(C=CC421)C3(F)F",
                    0.8690543307379821
                ],
                [
                    "CN(C=NCl)C12N(S(=O)NC=O)C(F)(F)C=CNC1(Cl)C13CC4(F)C(C=CC421)C3(F)F",
                    0.8690543307379821
                ],
                [
                    "CN(C=NCl)C12N(S(=O)NC=O)C(F)(F)C=CNC1(Cl)C13CC24C=CC(F)(C41)C3(F)F",
                    0.8690543307379821
                ],
                [
                    "CN(C=NCl)C12N(S(=O)NC=O)C(F)(F)C=CNC1(Cl)C13CC24C=CC(C1(F)F)C43F",
                    0.8690543307379821
                ],
                [
                    "CN(C=NCl)C12N(S(=O)NC=O)C(F)(F)C=CNC1(Cl)C13C4CC21C=CC4(F)C3(F)F",
                    0.8690543307379821
                ],
                [
                    "CN(C=NCl)C12N(S(=O)NC=O)C(F)(F)C=CNC1(Cl)C13C4C(F)(C=CC421)CC3(F)F",
                    0.8690543307379821
                ],
                [
                    "CN(C=NCl)C12N(S(=O)NC=O)C(F)(F)C=CNC1(Cl)C13C(F)(F)CC4C=CC21C43F",
                    0.8690543307379821
                ],
                [
                    "CN(C=NCl)C12CC(Cl)(NC=CC(F)(F)N1S(=O)NC=O)C13C4C(F)(C=CC421)C3(F)F",
                    0.8690543307379821
                ],
                [
                    "CC12C=CC34C5(N(C=NCl)CF)N(S(=O)NC=O)C(F)C=CNC5(Cl)C3(C1(F)F)C24F",
                    0.8690543307379821
                ],
                [
                    "CC12C=CC34C5(N(C=NCl)CF)N(S(=O)NC=O)C(F)(F)C=CNC5(Cl)C3(C1F)C24F",
                    0.8690543307379821
                ],
                [
                    "CC12C=CC34C5(N(C=NCl)C(F)F)N(S(=O)NC=O)C(F)C=CNC5(Cl)C3(C1F)C24F",
                    0.868916162084094
                ],
                [
                    "CC1(F)C=CNC2(Cl)C(N(C=NCl)C(F)F)(N1S(=O)NC=O)C13C=CC4C(F)C21C43F",
                    0.868916162084094
                ],
                [
                    "CC1(F)C2C=CC34C2(F)C13C1(Cl)NC=CC(F)N(S(=O)NC=O)C14N(C=NCl)C(F)F",
                    0.868916162084094
                ],
                [
                    "CC12C=CC34C5(N(C=NCl)C(F)F)C(NC=CC(F)N5S(=O)NC=O)C3(C1(F)Cl)C24F",
                    0.8689161620840938
                ],
                [
                    "CN(C=NF)C12NC=CC(F)(Cl)NS(=O)N3C(=O)C14C(F)(Cl)C41C=CC(C2(C)F)C31F",
                    0.8683911198366716
                ],
                [
                    "CN(C=NF)C12N3C(=O)C45C(F)(Cl)C14C=CC2(C)C(F)(Cl)C5(F)NC=CC(F)NS3=O",
                    0.8683911198366716
                ],
                [
                    "CN(C=NF)C1(F)C=CNC2(F)C(F)(Cl)C3(C)C=CC45C3N(C(=O)C24C5(F)Cl)S(=O)N1",
                    0.8683911198366716
                ],
                [
                    "CN(C=NF)C1(F)C2NC=CC(F)(Cl)NS(=O)N3C(=O)C24C(F)(Cl)C42C=CC1(C)C32F",
                    0.8683911198366716
                ],
                [
                    "CN(C=NCl)C1C2(C)C=CC34C(F)(F)C35C(=O)N(S(=O)NC(F)(F)C=CNC15F)C24Cl",
                    0.8683911198366716
                ],
                [
                    "CN(C=NCl)C1C(F)(Cl)NC=CC(F)(F)NS(=O)N2C(=O)C34C(F)(F)C35C=CC14C25C",
                    0.8683911198366716
                ],
                [
                    "CN(C=NCl)C12NS(=O)N3C(=O)C45C(C)(F)C14C=CC2C(F)(F)C5(F)NC=CC3(F)Cl",
                    0.8683911198366716
                ],
                [
                    "CN(C=NCl)C12NC=CC(F)NS(=O)N3C(=O)C14C(F)(F)C41C=CC(C)(C2(F)Cl)C31F",
                    0.8683911198366716
                ],
                [
                    "CN(C=NCl)C12NC=CC(F)(F)NS(=O)N3C(=O)C14C(F)(F)C41C=CC(C2(C)F)C31Cl",
                    0.8683911198366716
                ],
                [
                    "CN(C=NCl)C12NC=CC(F)(F)N3C(=O)C14C(F)(F)C41C=CC(C)(C2F)C1(Cl)NS3=O",
                    0.8683911198366716
                ],
                [
                    "CN(C=NCl)C12NC(F)(F)C3=CN(S(=O)NC=O)C1(Cl)C1C(F)(F)C14C=CC2(C)C34F",
                    0.8683911198366716
                ],
                [
                    "CN(C=NCl)C12N3S(=O)NC(=O)C45C(Cl)(NC=CC3(F)F)C(F)C1(C)C=CC24C5(F)F",
                    0.8683911198366716
                ],
                [
                    "CN(C=NCl)C12N3C(F)C=CNC4(Cl)C(F)(F)C1(C)C=CC21C(F)(F)C41C(=O)NS3=O",
                    0.8683911198366716
                ],
                [
                    "CN(C=NCl)C12N3C(=O)C45C(NC=CC(F)(F)NS3=O)C(F)(F)C1(C)C=CC42C5(F)Cl",
                    0.8683911198366716
                ],
                [
                    "CN(C=NCl)C12N3C(=O)C45C(F)(Cl)C14C=CC2(C)C(F)(F)C5(F)NC=CC(F)NS3=O",
                    0.8683911198366716
                ],
                [
                    "CN(C=NCl)C12C=CNC3(F)C(F)(Cl)C4(C)C=CC5C(F)(F)C13C(=O)NS(=O)N2C54F",
                    0.8683911198366716
                ],
                [
                    "CN(C=NCl)C12C3C=CC1(C3(F)Cl)C(F)(F)C13C(=O)N2S(=O)NC1(F)C=CNC3(C)F",
                    0.8683911198366716
                ],
                [
                    "CN(C=NCl)C1(F)NC=CC2(F)NS(=O)N3C(=O)C21C(F)C12C=CC(C)(C1(F)Cl)C32F",
                    0.8683911198366716
                ],
                [
                    "CN(C=NCl)C1(F)NC=CC(F)(Cl)NS(=O)N2C(=O)C34C(F)C35C=CC4(C1(F)F)C25C",
                    0.8683911198366716
                ],
                [
                    "CN(C=NCl)C1(F)NC=CC(F)(Cl)NS(=O)N2C(=O)C34C(F)(F)C35C=CC4(C1F)C25C",
                    0.8683911198366716
                ],
                [
                    "CN(C=NCl)C1(F)C=CNC2C(F)(F)C3(C)C=CC45C(F)(F)C24C(=O)N(S(=O)N1)C35Cl",
                    0.8683911198366716
                ],
                [
                    "CN(C=NCl)C1(F)C=CNC2(F)C(F)C3(C)C=CC45C(F)(Cl)C24C(=O)N(S(=O)N1)C35F",
                    0.8683911198366716
                ],
                [
                    "CN(C=NCl)C1(F)C=CNC2(F)C(F)(F)C3(C)C=CC45C3N(C(=O)C24C5(F)Cl)S(=O)N1",
                    0.8683911198366716
                ],
                [
                    "CN(C=NCl)C1(F)C=CNC2(F)C(F)(Cl)C3C=CC45C3(C)N(C(=O)C24C5(F)F)S(=O)N1",
                    0.8683911198366716
                ],
                [
                    "CN(C=NCl)C1(F)C=CNC2(Cl)C(F)(F)C3C=CC45C3(F)N(C(=O)C24C5(C)F)S(=O)N1",
                    0.8683911198366716
                ],
                [
                    "CN(C=NCl)C1(F)C=CN(C2(F)C(F)C3(C)C=CC45C(F)(Cl)C24C(=O)NC35F)S(=O)N1",
                    0.8683911198366716
                ],
                [
                    "CN(C=NCl)C1(F)C=CN(C2(F)C(C)(F)C3C=CC45C3(F)NC(=O)C24C5(F)Cl)S(=O)N1",
                    0.8683911198366716
                ],
                [
                    "CN(C=NCl)C1(F)C2C=CC34C2(F)NS(=O)N2C(=O)C3(C4(F)Cl)C1(F)NC=CC2(C)F",
                    0.8683911198366716
                ],
                [
                    "CN(C=NCl)C1(F)C2C=CC34C2(F)N2S(=O)NC(=O)C3(C4(C)F)C1(F)NC=CC2(F)Cl",
                    0.8683911198366716
                ],
                [
                    "CN(C=NCl)C1(F)C2C=CC34C2(Cl)NS(=O)N2C(=O)C3(C4(F)F)C1(F)NC=CC2(C)F",
                    0.8683911198366716
                ],
                [
                    "CN(C=NCl)C1(F)C23C=CC4C(F)(F)C5(F)NC=CC(F)(Cl)N(S(=O)NC(=O)C512)C43C",
                    0.8683911198366716
                ],
                [
                    "CN(C=NCl)C1(F)C23C=CC4C(F)(F)C5(C)NC=CC(F)(Cl)NS(=O)N(C(=O)C512)C43F",
                    0.8683911198366716
                ],
                [
                    "CN(C=NCl)C1(F)C23C=CC4C(F)(Cl)C5(F)NC=CC(C)(F)NS(=O)N(C(=O)C512)C43F",
                    0.8683911198366716
                ],
                [
                    "CN(C=NCl)C1(F)C23C=CC45C(F)C(F)(F)NC=CC(F)(Cl)NS(=O)N(C(=O)C412)C53C",
                    0.8683911198366716
                ],
                [
                    "CN(C=NCl)C1(F)C23C=CC45C(F)C(F)(Cl)NC=CC(F)(F)NS(=O)N(C(=O)C412)C53C",
                    0.8683911198366716
                ],
                [
                    "CN(C=NCl)C1(F)C23C=CC45C(F)(F)C(F)NC=CC(F)(Cl)NS(=O)N(C(=O)C142)C53C",
                    0.8683911198366716
                ],
                [
                    "CN(C=NCl)C1(F)C23C=CC4(C)C2N2C(=O)C31C(F)(NC=CC(F)(Cl)NS2=O)C4(F)F",
                    0.8683911198366716
                ],
                [
                    "CN(C=NCl)C1(F)C23C=CC4(C)C(F)C5(F)NC=CC(F)(F)NS(=O)N(C(=O)C512)C43Cl",
                    0.8683911198366716
                ],
                [
                    "CN(C=NCl)C1(F)C23C=CC4(C)C(F)C5(F)NC=CC(F)(Cl)NS(=O)N(C(=O)C512)C43F",
                    0.8683911198366716
                ],
                [
                    "CN(C=NCl)C1(F)C23C=CC4(C)C(F)C5(Cl)NC=CC(F)(F)NS(=O)N(C(=O)C512)C43F",
                    0.8683911198366716
                ],
                [
                    "CN(C=NCl)C1(F)C2(C)C=CC3C(F)(Cl)C4(F)N(C=CC5(F)NS(=O)NC(=O)C541)C32F",
                    0.8683911198366716
                ],
                [
                    "CN(C=NCl)C1(F)C2(C)C=CC34C2N2S(=O)NC(=O)C3(C4(F)F)C1(F)NC=CC2(F)Cl",
                    0.8683911198366716
                ],
                [
                    "CN(C=NCl)C1(F)C2(C)C=CC34C(F)C35C(=O)N(S(=O)NC24Cl)C(F)(F)C=CNC51F",
                    0.8683911198366716
                ],
                [
                    "CN(C=NCl)C1(F)C2(C)C=CC34C(F)C35C(=O)N(S(=O)NC(F)(F)C=CNC51Cl)C24F",
                    0.8683911198366716
                ],
                [
                    "CN(C=NCl)C1(F)C2(C)C=CC34C(F)(F)C35C(=O)N(S(=O)NC(F)C=CNC15Cl)C24F",
                    0.8683911198366716
                ],
                [
                    "CN(C=NCl)C1(F)C2(C)C=CC34C(F)(F)C35C(=O)N(C(F)C=CNC15F)S(=O)NC24Cl",
                    0.8683911198366716
                ],
                [
                    "CN(C=NCl)C1(F)C2(C)C=CC34C(F)(Cl)C35C(=O)N(S(=O)NC(F)C=CNC15F)C24F",
                    0.8683911198366716
                ],
                [
                    "CN(C=NCl)C1(F)C2(C)C=CC34C(F)(Cl)C35C(=O)N(C(F)C=CNC15F)S(=O)NC24F",
                    0.8683911198366716
                ],
                [
                    "CN(C=NCl)C1(F)C(F)NC=CC(F)(F)NS(=O)N2C(=O)C34C(F)(Cl)C35C=CC14C25C",
                    0.8683911198366716
                ],
                [
                    "CN(C=NCl)C1(F)C(F)NC=CC(F)(Cl)NS(=O)N2C(=O)C34C(F)(F)C35C=CC14C25C",
                    0.8683911198366716
                ],
                [
                    "CN(C=NCl)C1(F)C(F)(Cl)NC=CC(F)NS(=O)N2C(=O)C34C(C)(F)C35C=CC14C25F",
                    0.8683911198366716
                ],
                [
                    "CN(C=NCl)C1(F)C(F)(Cl)NC=CC(F)(F)NS(=O)N2C(=O)C34C(F)C35C=CC41C25C",
                    0.8683911198366716
                ],
                [
                    "CN(C=NCl)C1(F)C(F)(Cl)NC=CC(F)(F)NS(=O)N2C(=O)C34C(C)(F)C35C=CC14C25",
                    0.8683911198366716
                ],
                [
                    "CN(C=NCl)C1(Cl)NC=CC2(F)NS(=O)N3C(=O)C21C(F)(F)C12C=CC(C)(C1F)C32F",
                    0.8683911198366716
                ],
                [
                    "CN(C=NCl)C1(Cl)NC=CC(F)NS(=O)N2C(=O)C34C(F)(F)C35C=CC(C)(C25F)C14F",
                    0.8683911198366716
                ],
                [
                    "CN(C=NCl)C1(Cl)NC=CC(F)(F)NS(=O)N2C(=O)C34C(F)C35C=CC(C)(C25F)C14F",
                    0.8683911198366716
                ],
                [
                    "CN(C=NCl)C1(Cl)NC=CC(F)(F)NS(=O)N2C(=O)C34C(F)(F)C35C=CC(C)(C25)C14F",
                    0.8683911198366716
                ],
                [
                    "CN(C=NCl)C1(Cl)C=CNC2(F)C(F)(F)C3C=CC45C3(F)N(C(=O)C24C5(C)F)S(=O)N1",
                    0.8683911198366716
                ],
                [
                    "CN(C=NCl)C1(Cl)C=CNC2(F)C(F)(F)C3(C)C=CC45C(F)C24C(=O)N(S(=O)N1)C35F",
                    0.8683911198366716
                ],
                [
                    "CN(C=NCl)C1(Cl)C2C=CC34C2(C)N2S(=O)NC(=O)C3(C4(F)F)C1(F)NC=CC2(F)F",
                    0.8683911198366716
                ],
                [
                    "CN(C=NCl)C1(Cl)C23C=CC4(C)C(F)C5(F)NC=CC(F)(F)NS(=O)N(C(=O)C512)C43F",
                    0.8683911198366716
                ],
                [
                    "CN(C=NCl)C1(Cl)C2(C)C=CC34C(F)(F)C35C(=O)NS(=O)N(C(F)C=CNC15F)C24F",
                    0.8683911198366716
                ],
                [
                    "CN(C=NCl)C1(C)C2C=CC34C2(F)NC(=O)C3(C4(F)Cl)C1(F)N1C=CC(F)(F)NS1=O",
                    0.8683911198366716
                ],
                [
                    "CN(C=NCl)C1(C)C2C=CC34C2(F)N2C(=O)C3(C4(F)Cl)C1(F)NC=CC(F)(F)NS2=O",
                    0.8683911198366716
                ],
                [
                    "CN(C=NCl)C1(C)C23C=CC14C(F)(F)C1(F)NC=CC(F)(Cl)N(S(=O)NC(=O)C12)C34F",
                    0.8683911198366716
                ],
                [
                    "CC1C23C=CC14C2(F)N1S(=O)NC(=O)C4(N(C)C=NCl)C(F)(NC=CC1(F)Cl)C3(F)F",
                    0.8683911198366716
                ],
                [
                    "CC1C2(F)C=CC34C(F)(Cl)C35C(=O)N(S(=O)NC(F)(F)C=CNC15N(C)C=NCl)C24F",
                    0.8683911198366716
                ],
                [
                    "CC1C(F)(N2S(=O)NC=CC2(F)F)C23C(=O)NC4(F)C1(N(C)C=NCl)C=CC42C3(F)Cl",
                    0.8683911198366716
                ],
                [
                    "CC(=NCl)N(C)C12NC(F)(F)C=CN(S(=O)NC=O)C1(Cl)C13C(F)(F)C4C=CC21C43F",
                    0.8683911198366716
                ]
            ],
            "execution_time": 98869.89103579521,
            "number_scoring_function_calls": 668846,
            "metadata": {
                "top_1": 0.8784011330156664,
                "top_10": 0.8699890109657507,
                "top_100": 0.8686846564926999,
                "internal_similarity_max": 0.7910447761194029,
                "internal_similarity_mean": 0.351052370496618,
                "internal_similarity_histogram_density": [
                    [
                        0.1,
                        0.536,
                        3.5739999999999985,
                        2.2520000000000002,
                        2.480000000000001,
                        0.7739999999999992,
                        0.21000000000000005,
                        0.07400000000000001,
                        0.0,
                        0.0
                    ]
                ],
                "internal_similarity_histogram_bins": [
                    [
                        0.0,
                        0.1,
                        0.2,
                        0.30000000000000004,
                        0.4,
                        0.5,
                        0.6000000000000001,
                        0.7000000000000001,
                        0.8,
                        0.9,
                        1.0
                    ]
                ]
            }
        },
        {
            "benchmark_name": "Zaleplon MPO",
            "score": 0.7838275937699267,
            "optimized_molecules": [
                [
                    "CCN(C(C)=O)c1cccc(-c2ccnc3c(C#CPO)cnn23)c1",
                    0.793982078592347
                ],
                [
                    "CCN(C(C)=O)c1cccc(-c2ccnc3c(C#CCF)cnn23)c1",
                    0.793982078592347
                ],
                [
                    "CCN(C(C)=O)c1cccc(-c2ccnc3c(C#CC(O)F)cnn23)c1",
                    0.7935949136575051
                ],
                [
                    "CCN(C(C)=O)c1cccc(-c2ccnc3c(C#CC(=O)P)cnn23)c1",
                    0.7935949136575051
                ],
                [
                    "C#Cc1cnn2c(-c3cccc(N(CC)C(C)=O)c3)ccc(O)c12",
                    0.7934920476158722
                ],
                [
                    "C#Cc1cn2c(-c3cccc(N(CC)C(C)=O)c3)ccnc2c1O",
                    0.7934920476158722
                ],
                [
                    "C#Cc1cc(O)n2c(-c3cccc(N(CC)C(C)=O)c3)ccnc12",
                    0.7934920476158722
                ],
                [
                    "CCN(C(C)=O)c1cccc(-c2ccnc3c(C#CPC=O)cnn23)c1",
                    0.7885561648497321
                ],
                [
                    "CCN(C(C)=O)c1cccc(-c2ccnc3c(C#CCP=O)cnn23)c1",
                    0.7885561648497321
                ],
                [
                    "C#Cc1ccc(-c2cccc(N(CC)C(C)=O)c2)n2ncc(O)c12",
                    0.7808688094430303
                ],
                [
                    "C#Cc1cc(O)c2nccc(-c3cccc(N(CC)C(C)=O)c3)n12",
                    0.7808688094430303
                ],
                [
                    "C#Cc1cc(-c2cccc(N(CC)C(C)=O)c2)n2c(O)ccnc12",
                    0.7808688094430303
                ],
                [
                    "C#Cc1c(O)cn2c(-c3cccc(N(CC)C(C)=O)c3)ccnc12",
                    0.7808688094430303
                ],
                [
                    "CCN(C(C)=O)c1cccc(-c2ccnc3c(C#CP)cnn23)c1",
                    0.7803151211091254
                ],
                [
                    "CCN(C(C)=O)c1cccc(-c2ccnc3c(C#CS#CO)cnn23)c1",
                    0.7787605628481891
                ],
                [
                    "CCN(C(C)=O)c1cccc(-c2ccnc3c(C#CC#SO)cnn23)c1",
                    0.7787605628481891
                ],
                [
                    "C#Cc1cnn2c(-c3cccc(N(CC)C(=O)C(C)=O)c3)ccnc12",
                    0.7735006416506128
                ],
                [
                    "C#CC(=O)c1cnn2c(-c3cccc(N(CC)C(C)=O)c3)ccnc12",
                    0.7735006416506128
                ],
                [
                    "CC#Cc1cnn2c(-c3cccc(N(CC)C(C)=O)c3)ccnc12",
                    0.7706218909970667
                ],
                [
                    "C#S#Cc1cnn2c(-c3cccc(N(CC)C(C)=O)c3)ccc(O)c12",
                    0.7695144225994927
                ],
                [
                    "C#S#Cc1cn2c(-c3cccc(N(CC)C(C)=O)c3)ccnc2c1O",
                    0.7695144225994927
                ],
                [
                    "C#S#Cc1cc(O)n2c(-c3cccc(N(CC)C(C)=O)c3)ccnc12",
                    0.7695144225994927
                ],
                [
                    "C#Cc1cnn2c(-c3cccc(N(CC)C(C)=O)c3)ccc(SO)c12",
                    0.7695144225994927
                ],
                [
                    "C#Cc1cn2c(-c3cccc(N(CC)C(C)=O)c3)ccnc2c1SO",
                    0.7695144225994927
                ],
                [
                    "C#Cc1cc(SO)n2c(-c3cccc(N(CC)C(C)=O)c3)ccnc12",
                    0.7695144225994927
                ],
                [
                    "C#Cc1cnn2c(-c3cccc(N(CC)C(C)=O)c3)cc(O)cc12",
                    0.7683498199278325
                ],
                [
                    "C#Cc1cnn2c(-c3cccc(C(O)(CC)C(C)=O)c3)ccnc12",
                    0.7683498199278325
                ],
                [
                    "C#Cc1ccnc2c(O)cc(-c3cccc(N(CC)C(C)=O)c3)n12",
                    0.7683498199278325
                ],
                [
                    "C#Cc1cc2nccc(-c3cccc(N(CC)C(C)=O)c3)n2c1O",
                    0.7683498199278325
                ],
                [
                    "CCN(C(C)=O)c1cccc(-c2ccnc3c(C#S#CO)ccn23)c1",
                    0.7649744748793907
                ],
                [
                    "CCN(C(C)=O)c1cccc(-c2ccnc3c(C#CSO)ccn23)c1",
                    0.7649744748793907
                ],
                [
                    "CCN(C(C)=O)c1cccc(-c2cccc3c(C#S#CO)cnn23)c1",
                    0.7649744748793907
                ],
                [
                    "CCN(C(C)=O)c1cccc(-c2cccc3c(C#CSO)cnn23)c1",
                    0.7649744748793907
                ],
                [
                    "CCN(C(C)=O)c1cccc(-c2ccnc3c(C#S#CO)cnn23)c1",
                    0.7647591058705235
                ],
                [
                    "CCN(C(C)=O)c1cccc(-c2ccnc3c(C#CSO)cnn23)c1",
                    0.7647591058705235
                ],
                [
                    "CCN(C(C)=O)c1cccc(-c2ccnc3c(C#CCO)cnn23)c1",
                    0.7647591058705235
                ],
                [
                    "C#SC#Cc1cnn2c(-c3cccc(N(CC)C(C)=O)c3)ccnc12",
                    0.7647591058705235
                ],
                [
                    "C#CS#Cc1cnn2c(-c3cccc(N(CC)C(C)=O)c3)ccnc12",
                    0.7647591058705235
                ],
                [
                    "CCN(C(C)=O)c1cccc(-c2ccnc3c(C(O)C#P)cnn23)c1",
                    0.7638920623619182
                ],
                [
                    "C#CP(O)c1cnn2c(-c3cccc(N(CC)C(C)=O)c3)ccnc12",
                    0.7638920623619182
                ],
                [
                    "C#CC(F)c1cnn2c(-c3cccc(N(CC)C(C)=O)c3)ccnc12",
                    0.7638920623619182
                ],
                [
                    "C#CC(O)(F)c1cnn2c(-c3cccc(N(CC)C(C)=O)c3)ccnc12",
                    0.7637706865074504
                ],
                [
                    "C#CC(O)(Cl)c1cnn2c(-c3cccc(N(CC)C(C)=O)c3)ccnc12",
                    0.7637706865074504
                ],
                [
                    "C#CC(O)(Br)c1cnn2c(-c3cccc(N(CC)C(C)=O)c3)ccnc12",
                    0.7637706865074504
                ],
                [
                    "CCc1cccc(-c2ccnc3c(C#CC(O)C(C)=O)cnn23)c1",
                    0.7637626158259734
                ],
                [
                    "CCN(C(C)=O)c1cccc(-c2ccnc3c4cc(c4=CO)n23)c1",
                    0.7637626158259734
                ],
                [
                    "CCN(C(C)=O)c1cccc(-c2ccnc3c4c(c(O)n23)C=C4)c1",
                    0.7637626158259734
                ],
                [
                    "CCN(C(C)=O)c1cccc(-c2ccnc3c(O)c4c(n23)C=C4)c1",
                    0.7637626158259734
                ],
                [
                    "CCC(O)c1cccc(-c2ccnc3c(C#CC(C)=O)cnn23)c1",
                    0.7637626158259734
                ],
                [
                    "CCC(O)C#Cc1cnn2c(-c3cccc(C(C)=O)c3)ccnc12",
                    0.7637626158259734
                ],
                [
                    "CCC(C#Cc1cnn2c(-c3cccc(O)c3)ccnc12)C(C)=O",
                    0.7637626158259734
                ],
                [
                    "CCC#Cc1cnn2c(-c3cccc(C(O)C(C)=O)c3)ccnc12",
                    0.7637626158259734
                ],
                [
                    "C#Cc1cnn2c(-c3cccc(OC(CC)C(C)=O)c3)ccnc12",
                    0.7637626158259734
                ],
                [
                    "C#Cc1cnn2c(-c3cccc(C(OCC)C(C)=O)c3)ccnc12",
                    0.7637626158259734
                ],
                [
                    "C#Cc1cnn2c(-c3cccc(C(CC)OC(C)=O)c3)ccnc12",
                    0.7637626158259734
                ],
                [
                    "C#Cc1cnn2c(-c3cccc(N(CC(C)=O)C(C)=O)c3)ccnc12",
                    0.7618176313578489
                ],
                [
                    "CCc1cccc(-c2ccnc3c(C#CCOC(C)=O)cnn23)c1",
                    0.7592566023652966
                ],
                [
                    "CCOc1cccc(-c2ccnc3c(C#CCC(C)=O)cnn23)c1",
                    0.7592566023652966
                ],
                [
                    "CCOCc1cccc(-c2ccnc3c(C#CC(C)=O)cnn23)c1",
                    0.7592566023652966
                ],
                [
                    "CCOCC#Cc1cnn2c(-c3cccc(C(C)=O)c3)ccnc12",
                    0.7592566023652966
                ],
                [
                    "CCN(C(C)=O)c1cccc(-c2ccnc3c4ccoc4cn23)c1",
                    0.7592566023652966
                ],
                [
                    "CCCOc1cccc(-c2ccnc3c(C#CC(C)=O)cnn23)c1",
                    0.7592566023652966
                ],
                [
                    "CCC#Cc1cnn2c(-c3cccc(OCC(C)=O)c3)ccnc12",
                    0.7592566023652966
                ],
                [
                    "CCC#Cc1cnn2c(-c3cccc(COC(C)=O)c3)ccnc12",
                    0.7592566023652966
                ],
                [
                    "CCN(C(C)=O)c1cccc(-c2ccnc3c(OCC#P)cnn23)c1",
                    0.7590419049928974
                ],
                [
                    "CCN(C(C)=O)c1cccc(-c2ccnc3c(COC#P)cnn23)c1",
                    0.7590419049928974
                ],
                [
                    "CCN(C(C)=O)c1cccc(-c2ccnc3c(CC#CF)cnn23)c1",
                    0.7590419049928974
                ],
                [
                    "CCN(C(C)=O)c1cccc(-c2ccnc3c(CC#CCl)cnn23)c1",
                    0.7590419049928974
                ],
                [
                    "CCN(C(C)=O)c1cccc(-c2ccnc3c(CC#CBr)cnn23)c1",
                    0.7590419049928974
                ],
                [
                    "CCCN(C(C)=O)c1cccc(-c2ccnc3c(C#CF)cnn23)c1",
                    0.7590419049928974
                ],
                [
                    "CCCN(C(C)=O)c1cccc(-c2ccnc3c(C#CCl)cnn23)c1",
                    0.7590419049928974
                ],
                [
                    "CCCN(C(C)=O)c1cccc(-c2ccnc3c(C#CBr)cnn23)c1",
                    0.7590419049928974
                ],
                [
                    "CCC#Cc1cnn2c(-c3cccc(N(CF)C(C)=O)c3)ccnc12",
                    0.7590419049928974
                ],
                [
                    "C#CPOc1cnn2c(-c3cccc(N(CC)C(C)=O)c3)ccnc12",
                    0.7590419049928974
                ],
                [
                    "CCN(C(C)=O)c1cccc(-c2ccnc3c(C(O)C#CF)cnn23)c1",
                    0.759041410778818
                ],
                [
                    "CCN(C(C)=O)c1cccc(-c2ccnc3c(C(O)C#CCl)cnn23)c1",
                    0.759041410778818
                ],
                [
                    "CCN(C(C)=O)c1cccc(-c2ccnc3c(C(O)C#CBr)cnn23)c1",
                    0.759041410778818
                ],
                [
                    "CCN(C(C)=O)c1cccc(-c2ccnc3c(C(=O)C#CP)cnn23)c1",
                    0.759041410778818
                ],
                [
                    "CCN(C(=O)P)c1cccc(-c2ccnc3c(C#CC(C)=O)cnn23)c1",
                    0.759041410778818
                ],
                [
                    "CCN(C(=O)C=C(C)O)c1cccc(-c2ccnc3c(C#P)cnn23)c1",
                    0.759041410778818
                ],
                [
                    "CCN(C(=O)C(C)=O)c1cccc(-c2ccnc3c(C#CP)cnn23)c1",
                    0.759041410778818
                ],
                [
                    "CCN(C(=O)C(C)=CO)c1cccc(-c2ccnc3c(C#P)cnn23)c1",
                    0.759041410778818
                ],
                [
                    "CCC(=O)CN(C(C)=O)c1cccc(-c2ccnc3c(C#P)cnn23)c1",
                    0.759041410778818
                ],
                [
                    "C#Cc1cnn2c(-c3cccc(N(CC)C(=O)PC(C)=O)c3)ccnc12",
                    0.759041410778818
                ],
                [
                    "C#CPC(=O)c1cnn2c(-c3cccc(N(CC)C(C)=O)c3)ccnc12",
                    0.759041410778818
                ],
                [
                    "C#CP(C=O)c1cnn2c(-c3cccc(N(CC)C(C)=O)c3)ccnc12",
                    0.759041410778818
                ],
                [
                    "C#CC(P=O)c1cnn2c(-c3cccc(N(CC)C(C)=O)c3)ccnc12",
                    0.759041410778818
                ],
                [
                    "C#CC(F)Oc1cnn2c(-c3cccc(N(CC)C(C)=O)c3)ccnc12",
                    0.759041410778818
                ],
                [
                    "C#CC(=O)Pc1cnn2c(-c3cccc(N(CC)C(C)=O)c3)ccnc12",
                    0.759041410778818
                ],
                [
                    "C#S#Cc1ccc(-c2cccc(N(CC)C(C)=O)c2)n2ncc(O)c12",
                    0.7574375967417004
                ],
                [
                    "C#S#Cc1cc(O)c2nccc(-c3cccc(N(CC)C(C)=O)c3)n12",
                    0.7574375967417004
                ],
                [
                    "C#S#Cc1cc(-c2cccc(N(CC)C(C)=O)c2)n2c(O)ccnc12",
                    0.7574375967417004
                ],
                [
                    "C#Cc1ccc(-c2cccc(N(CC)C(C)=O)c2)n2ncc(SO)c12",
                    0.7574375967417004
                ],
                [
                    "C#Cc1cc(SO)c2nccc(-c3cccc(N(CC)C(C)=O)c3)n12",
                    0.7574375967417004
                ],
                [
                    "C#Cc1cc(-c2cccc(N(CC)C(C)=O)c2)n2c(SO)ccnc12",
                    0.7574375967417004
                ],
                [
                    "C#Cc1c(SO)cn2c(-c3cccc(N(CC)C(C)=O)c3)ccnc12",
                    0.7574375967417004
                ],
                [
                    "C#CSc1cn2c(-c3cccc(N(CC)C(C)=O)c3)ccnc2c1O",
                    0.7574375967417004
                ],
                [
                    "C#CSc1cc(O)n2c(-c3cccc(N(CC)C(C)=O)c3)ccnc12",
                    0.7574375967417004
                ],
                [
                    "C#CSc1cc(O)c2nccc(-c3cccc(N(CC)C(C)=O)c3)n12",
                    0.7574375967417004
                ],
                [
                    "C#CSc1c(O)cn2c(-c3cccc(N(CC)C(C)=O)c3)ccnc12",
                    0.7574375967417004
                ]
            ],
            "execution_time": 425115.02119398117,
            "number_scoring_function_calls": 7279028,
            "metadata": {
                "top_1": 0.793982078592347,
                "top_10": 0.7913611266489815,
                "top_100": 0.7661395760684516,
                "internal_similarity_max": 0.8867924528301887,
                "internal_similarity_mean": 0.5240469173105569,
                "internal_similarity_histogram_density": [
                    [
                        0.1,
                        0.0,
                        0.0,
                        1.0720000000000003,
                        2.3660000000000005,
                        4.073999999999996,
                        1.8820000000000003,
                        0.4000000000000001,
                        0.10600000000000002,
                        0.0
                    ]
                ],
                "internal_similarity_histogram_bins": [
                    [
                        0.0,
                        0.1,
                        0.2,
                        0.30000000000000004,
                        0.4,
                        0.5,
                        0.6000000000000001,
                        0.7000000000000001,
                        0.8,
                        0.9,
                        1.0
                    ]
                ]
            }
        },
        {
            "benchmark_name": "Valsartan SMARTS",
            "score": 0.9960993172196947,
            "optimized_molecules": [
                [
                    "CCN(CF)CC(O)C(=O)N1Cc2ccc(-c3ccccc3)cc2C(=O)C1=O",
                    0.9961242771347631
                ],
                [
                    "CCN(CF)CC(O)C(=O)N1C(=O)Cc2cc(-c3ccccc3)ccc2C1=O",
                    0.9961242771347631
                ],
                [
                    "CCN(CF)CC(=O)C(=O)N1Cc2ccc(-c3ccccc3)c(c2)C(=O)C1O",
                    0.9961242771347631
                ],
                [
                    "CCN(CF)CC(=O)C(=O)N1C(=O)c2ccc(-c3ccccc3)c(c2)CC1O",
                    0.9961242771347631
                ],
                [
                    "CCN(CF)C(CO)C(=O)N1Cc2ccc(-c3ccccc3)cc2C(=O)C1=O",
                    0.9961242771347631
                ],
                [
                    "CCN(CF)C(CO)C(=O)N1C(=O)Cc2cc(-c3ccccc3)ccc2C1=O",
                    0.9961242771347631
                ],
                [
                    "CCN(CF)C(=O)C1Cc2cc(-c3ccccc3)ccc2C(=O)N1C(=O)CO",
                    0.9961242771347631
                ],
                [
                    "CCN(CF)C(=O)C1C(=O)c2cc(-c3ccccc3)ccc2CN1C(=O)CO",
                    0.9961242771347631
                ],
                [
                    "CCN(CF)C(=O)C(=O)N1Cc2ccc(-c3ccccc3)c(c2)C(=O)C1CO",
                    0.9961242771347631
                ],
                [
                    "CCN(CF)C(=O)C(=O)N1Cc2ccc(-c3ccccc3)c(c2)C(=O)C(O)C1",
                    0.9961242771347631
                ],
                [
                    "CCN(CF)C(=O)C(=O)N1C(=O)c2ccc(-c3ccccc3)c(c2)CC1CO",
                    0.9961242771347631
                ],
                [
                    "CCN(CF)CC(=O)N1Cc2ccc(-c3ccccc3)c(c2)C(=O)C(O)C1=O",
                    0.996124277134763
                ],
                [
                    "CCN(CF)CC(=O)N1C(=O)c2ccc(-c3ccccc3)c(c2)CC(O)C1=O",
                    0.996124277134763
                ],
                [
                    "CCN(CF)C(=O)CN1Cc2ccc(-c3ccccc3)c(c2)C(=O)C(O)C1=O",
                    0.996124277134763
                ],
                [
                    "CCN(CF)C(=O)CN1C(=O)c2ccc(-c3ccccc3)c(c2)CC(O)C1=O",
                    0.996124277134763
                ],
                [
                    "CCN(CF)C(=O)C(O)CN1Cc2ccc(-c3ccccc3)cc2C(=O)C1=O",
                    0.996124277134763
                ],
                [
                    "CCN(CF)C(=O)C(O)CN1C(=O)Cc2cc(-c3ccccc3)ccc2C1=O",
                    0.996124277134763
                ],
                [
                    "CCN(CF)C(=O)C(O)C(=O)N1CCc2cc(-c3ccccc3)ccc2C1=O",
                    0.996124277134763
                ],
                [
                    "CCN(CF)C(=O)C(O)C(=O)N1CC(=O)c2cc(-c3ccccc3)ccc2C1",
                    0.996124277134763
                ],
                [
                    "CCN(CF)C(=O)C(CO)N1Cc2ccc(-c3ccccc3)cc2C(=O)C1=O",
                    0.996124277134763
                ],
                [
                    "CCN(CF)C(=O)C(CO)N1C(=O)Cc2cc(-c3ccccc3)ccc2C1=O",
                    0.996124277134763
                ],
                [
                    "CCN(CF)C(=O)C(=O)N1CC(O)Cc2cc(ccc2-c2ccccc2)C1=O",
                    0.996124277134763
                ],
                [
                    "CN1Cc2ccc(cc2)-c2ccccc2C(=O)CN(CCC(O)F)C(=O)C1=O",
                    0.9960282774614247
                ],
                [
                    "CN1Cc2ccc(cc2)-c2cccc(c2)C(=O)CN(CCC(O)F)C(=O)C1=O",
                    0.9960282774614247
                ],
                [
                    "CN1CCc2ccccc2-c2ccc(cc2)C(=O)N(C(=O)C(=O)CC(O)F)C1",
                    0.9960282774614247
                ],
                [
                    "CN1CCN(Cc2ccc(-c3cccc(C(=O)CC(O)F)c3)cc2)C(=O)C1=O",
                    0.9960282774614247
                ],
                [
                    "CN1CCN(C(=O)c2ccc(-c3ccccc3CCC(O)F)cc2)C(=O)C1=O",
                    0.9960282774614247
                ],
                [
                    "CN1CCC(=O)Cc2cccc(c2)-c2ccc(cc2)C(=O)N(C(=O)C(O)F)C1",
                    0.9960282774614247
                ],
                [
                    "CN1CC(=O)c2ccccc2-c2ccc(cc2)CN(CCC(O)F)C(=O)C1=O",
                    0.9960282774614247
                ],
                [
                    "CN1CC(=O)c2cccc(c2)-c2ccc(cc2)CN(CC(O)F)C(=O)CC1=O",
                    0.9960282774614247
                ],
                [
                    "CN1CC(=O)N(CC(O)F)C(=O)c2ccc(cc2)-c2cccc(c2)CCC1=O",
                    0.9960282774614247
                ],
                [
                    "CN1CC(=O)CCc2ccccc2-c2ccc(cc2)C(=O)N(C(=O)C(O)F)C1",
                    0.9960282774614247
                ],
                [
                    "CN1CC(=O)C(=O)N(Cc2ccc(-c3ccccc3C(=O)CC(O)F)cc2)C1",
                    0.9960282774614247
                ],
                [
                    "CN1C(=O)CN(CCC(O)F)C(=O)Cc2cccc(c2)-c2ccc(cc2)C1=O",
                    0.9960282774614247
                ],
                [
                    "CN(CCN1Cc2ccc(cc2)-c2ccccc2C(=O)CC1=O)C(=O)C(O)F",
                    0.9960282774614247
                ],
                [
                    "CN(CCN1C(=O)CCc2cccc(c2)-c2ccc(cc2)C1=O)C(=O)C(O)F",
                    0.9960282774614247
                ],
                [
                    "CN(CCCN1Cc2ccc(cc2)-c2cccc(c2)C(=O)C1=O)C(=O)C(O)F",
                    0.9960282774614247
                ],
                [
                    "CN(CCC(O)F)C(=O)CN1C(=O)Cc2ccccc2-c2ccc(cc2)C1=O",
                    0.9960282774614247
                ],
                [
                    "CN(CCC(O)F)C(=O)C(=O)N1CCc2ccccc2-c2ccc(cc2)C1=O",
                    0.9960282774614247
                ],
                [
                    "CN(CCC(=O)N1Cc2ccc(cc2)-c2ccccc2C(=O)C1=O)CC(O)F",
                    0.9960282774614247
                ],
                [
                    "CN(CC(O)F)C(=O)CN1Cc2ccc(cc2)-c2cccc(c2)C(=O)CC1=O",
                    0.9960282774614247
                ],
                [
                    "CN(CC(O)F)C(=O)CN1C(=O)CCc2cccc(c2)-c2ccc(cc2)C1=O",
                    0.9960282774614247
                ],
                [
                    "CN(CC(=O)N1CCc2ccccc2-c2ccc(cc2)C1=O)C(=O)CC(O)F",
                    0.9960282774614247
                ],
                [
                    "CN(CC(=O)N1CCc2cccc(c2)-c2ccc(cc2)C1=O)C(=O)CC(O)F",
                    0.9960282774614247
                ],
                [
                    "CN(CC(=O)N1CC(=O)c2ccccc2-c2ccc(cc2)C1)C(=O)CC(O)F",
                    0.9960282774614247
                ],
                [
                    "CN(CC(=O)N1CC(=O)c2cccc(c2)-c2ccc(cc2)C1)C(=O)CC(O)F",
                    0.9960282774614247
                ],
                [
                    "CN(CC(=O)N1C(=O)CCc2ccccc2-c2ccc(cc2)C1=O)CC(O)F",
                    0.9960282774614247
                ],
                [
                    "CN(CC(=O)CCN1Cc2ccc(cc2)-c2cccc(c2)C1=O)C(=O)C(O)F",
                    0.9960282774614247
                ],
                [
                    "CCc1cccc(-c2ccc(C(=O)N3CN(CC(O)F)CC(=O)C3=O)cc2)c1",
                    0.9960282774614247
                ],
                [
                    "CCN1Cc2ccc(cc2)-c2ccccc2C(=O)N(CC(O)F)CC(=O)C1=O",
                    0.9960282774614247
                ],
                [
                    "CCN1Cc2ccc(cc2)-c2cccc(c2)C(=O)N(CC(O)F)CC(=O)C1=O",
                    0.9960282774614247
                ],
                [
                    "CCN1CCN(C(=O)C(O)F)Cc2ccc(cc2)-c2cccc(c2)C(=O)C1=O",
                    0.9960282774614247
                ],
                [
                    "CCN1CC(=O)c2ccccc2-c2ccc(cc2)CN(CC(O)F)C(=O)C1=O",
                    0.9960282774614247
                ],
                [
                    "CCN1CC(=O)N(CC(O)F)C(=O)c2ccc(cc2)-c2ccccc2CC1=O",
                    0.9960282774614247
                ],
                [
                    "CCN1CC(=O)Cc2cccc(c2)-c2ccc(cc2)C(=O)N(C(=O)C(O)F)C1",
                    0.9960282774614247
                ],
                [
                    "CCN1C(=O)CN(CC(O)F)C(=O)Cc2ccccc2-c2ccc(cc2)C1=O",
                    0.9960282774614247
                ],
                [
                    "CCN(CCN1C(=O)Cc2ccccc2-c2ccc(cc2)C1=O)C(=O)C(O)F",
                    0.9960282774614247
                ],
                [
                    "CCN(CC(O)F)C(=O)C(=O)N1CCc2cccc(c2)-c2ccc(cc2)C1=O",
                    0.9960282774614247
                ],
                [
                    "CCN(CC(=O)N1CCc2cccc(c2)-c2ccc(cc2)C1=O)C(=O)C(O)F",
                    0.9960282774614247
                ],
                [
                    "CCN(CC(=O)CN1Cc2ccc(cc2)-c2ccccc2C1=O)C(=O)C(O)F",
                    0.9960282774614247
                ],
                [
                    "CC(O)CN1Cc2ccc(cc2)-c2cccc(c2)C(=O)N(CF)CC(=O)C1=O",
                    0.9960282774614247
                ],
                [
                    "CC(O)CN1Cc2ccc(cc2)-c2cccc(c2)C(=O)C(=O)N(CF)CC1=O",
                    0.9960282774614247
                ],
                [
                    "CC(O)CN1CC(=O)N(CF)C(=O)c2ccc(cc2)-c2ccccc2CC1=O",
                    0.9960282774614247
                ],
                [
                    "CC(O)CN1C(=O)C(=O)N(CF)CCc2ccccc2-c2ccc(cc2)C1=O",
                    0.9960282774614247
                ],
                [
                    "CC(O)CN1C(=O)C(=O)N(CF)CCc2cccc(c2)-c2ccc(cc2)C1=O",
                    0.9960282774614247
                ],
                [
                    "CC(O)CN1C(=O)C(=O)CN(CF)Cc2cccc(c2)-c2ccc(cc2)C1=O",
                    0.9960282774614247
                ],
                [
                    "CC(O)CN(CF)CC(=O)N1Cc2ccc(cc2)-c2ccccc2C(=O)C1=O",
                    0.9960282774614247
                ],
                [
                    "CC(O)CN(CF)CC(=O)N1Cc2ccc(cc2)-c2cccc(c2)C(=O)C1=O",
                    0.9960282774614247
                ],
                [
                    "CC(O)C(=O)N1Cc2ccc(cc2)-c2cccc(c2)C(=O)CN(CF)CC1=O",
                    0.9960282774614247
                ],
                [
                    "CC(O)C(=O)N1CN(CF)CC(=O)Cc2cccc(c2)-c2ccc(cc2)C1=O",
                    0.9960282774614247
                ],
                [
                    "CC(O)C(=O)N1CCc2cccc(c2)-c2ccc(cc2)C(=O)N(CF)C(=O)C1",
                    0.9960282774614247
                ],
                [
                    "CC(O)C(=O)N1CCN(CF)C(=O)C(=O)c2cccc(c2)-c2ccc(cc2)C1",
                    0.9960282774614247
                ],
                [
                    "CC(O)C(=O)N1CC(=O)N(CF)CCc2cccc(c2)-c2ccc(cc2)C1=O",
                    0.9960282774614247
                ],
                [
                    "CC(O)C(=O)N(CF)CC(=O)N1CCc2ccccc2-c2ccc(cc2)C1=O",
                    0.9960282774614247
                ],
                [
                    "CC(O)C(=O)N(CF)CC(=O)N1CC(=O)c2cccc(c2)-c2ccc(cc2)C1",
                    0.9960282774614247
                ],
                [
                    "CC(O)C(=O)CN(CF)CC(=O)N1Cc2ccc(cc2)-c2cccc(c2)C1=O",
                    0.9960282774614247
                ],
                [
                    "CC(O)C(=O)C(=O)N1Cc2ccc(cc2)-c2ccccc2C(=O)CN(CF)C1",
                    0.9960282774614247
                ],
                [
                    "CC(O)C(=O)C(=O)N1CCN(CF)Cc2ccccc2-c2ccc(cc2)C1=O",
                    0.9960282774614247
                ],
                [
                    "CC(O)C(=O)C(=O)N1CCN(CF)C(=O)c2cccc(c2)-c2ccc(cc2)C1",
                    0.9960282774614247
                ],
                [
                    "CC(F)N1CCN(C(=O)CO)C(=O)c2ccc(cc2)-c2cccc(c2)CC1=O",
                    0.9960282774614247
                ],
                [
                    "CC(F)N1CC(=O)N(CCO)Cc2ccc(cc2)-c2ccccc2C(=O)C1=O",
                    0.9960282774614247
                ],
                [
                    "CC(F)N1CC(=O)N(CCO)C(=O)c2ccc(cc2)-c2cccc(c2)CC1=O",
                    0.9960282774614247
                ],
                [
                    "CC(F)N1CC(=O)Cc2cccc(c2)-c2ccc(cc2)C(=O)N(C(=O)CO)C1",
                    0.9960282774614247
                ],
                [
                    "CC(F)N(CCO)CC(=O)N1Cc2ccc(cc2)-c2ccccc2C(=O)C1=O",
                    0.9960282774614247
                ],
                [
                    "CC(F)N(CCO)CC(=O)N1C(=O)Cc2ccccc2-c2ccc(cc2)C1=O",
                    0.9960282774614247
                ],
                [
                    "CC(F)N(CCO)C(=O)CN1C(=O)Cc2cccc(c2)-c2ccc(cc2)C1=O",
                    0.9960282774614247
                ],
                [
                    "CC(F)N(CCO)C(=O)C(=O)N1CCc2cccc(c2)-c2ccc(cc2)C1=O",
                    0.9960282774614247
                ],
                [
                    "CC(F)N(CCN1Cc2ccc(cc2)-c2ccccc2C1=O)C(=O)C(=O)CO",
                    0.9960282774614247
                ],
                [
                    "CC(F)N(CCN1Cc2ccc(cc2)-c2cccc(c2)C1=O)C(=O)C(=O)CO",
                    0.9960282774614247
                ],
                [
                    "CC(F)N(CCN1C(=O)Cc2cccc(c2)-c2ccc(cc2)C1=O)C(=O)CO",
                    0.9960282774614247
                ],
                [
                    "CC(F)N(CC(=O)CN1Cc2ccc(cc2)-c2cccc(c2)C1=O)C(=O)CO",
                    0.9960282774614247
                ],
                [
                    "CC(F)CN1Cc2cccc(c2)-c2ccc(cc2)C(=O)N(C(=O)C(=O)CO)C1",
                    0.9960282774614247
                ],
                [
                    "CC(F)CN(CCO)C(=O)C(=O)N1Cc2ccccc2-c2ccc(cc2)C1=O",
                    0.9960282774614247
                ],
                [
                    "CC(F)C(=O)N1CC(=O)c2cccc(c2)-c2ccc(cc2)CN(C(=O)CO)C1",
                    0.9960282774614247
                ],
                [
                    "CC(=O)N(CCN1Cc2ccc(cc2)-c2cccc(c2)C(=O)C1=O)CC(O)F",
                    0.9960282774614247
                ],
                [
                    "CC(=O)N(CC(=O)CN1Cc2ccc(cc2)-c2cccc(c2)C1=O)CC(O)F",
                    0.9960282774614247
                ],
                [
                    "CC(=O)CN1CC(=O)c2ccccc2-c2ccc(cc2)CN(C(=O)C(O)F)C1",
                    0.9960282774614247
                ],
                [
                    "CC(=O)C(=O)N1Cc2ccc(cc2)-c2ccccc2C(=O)CN(CC(O)F)C1",
                    0.9960282774614247
                ],
                [
                    "CC(=O)C(=O)N1Cc2ccc(cc2)-c2cccc(c2)C(=O)CN(CC(O)F)C1",
                    0.9960282774614247
                ],
                [
                    "CC(=O)C(=O)N(CCN1Cc2ccc(cc2)-c2cccc(c2)C1=O)CC(O)F",
                    0.9960282774614247
                ]
            ],
            "execution_time": 425515.5083434582,
            "number_scoring_function_calls": 6602070,
            "metadata": {
                "top_1": 0.9961242771347631,
                "top_10": 0.9961242771347631,
                "top_100": 0.9960493973895581,
                "internal_similarity_max": 0.9130434782608695,
                "internal_similarity_mean": 0.33329815481442004,
                "internal_similarity_histogram_density": [
                    [
                        0.1,
                        0.006,
                        4.087999999999998,
                        3.8640000000000008,
                        1.3780000000000003,
                        0.41199999999999964,
                        0.11800000000000002,
                        0.028000000000000004,
                        0.004000000000000001,
                        0.0020000000000000005
                    ]
                ],
                "internal_similarity_histogram_bins": [
                    [
                        0.0,
                        0.1,
                        0.2,
                        0.30000000000000004,
                        0.4,
                        0.5,
                        0.6000000000000001,
                        0.7000000000000001,
                        0.8,
                        0.9,
                        1.0
                    ]
                ]
            }
        },
        {
            "benchmark_name": "Scaffold Hop",
            "score": 0.9999990611839812,
            "optimized_molecules": [
                [
                    "CCc1ccc(Nc2ncnc3cc4c(cc23)S2(CCCC2)OC(Cl)(C(C)(C)Br)O4)c2c1-c1ncsc1-2",
                    1.0
                ],
                [
                    "CCc1ccc(Nc2ncnc3cc4c(cc23)S2(CCCC2)OC(C)(CC)O4)c2c1-c1ncsc1-2",
                    1.0
                ],
                [
                    "CCc1ccc(Nc2ncnc3cc4c(cc23)S2(CCCC2)OC(C)(C)O4)c2c1-c1ncsc1-2",
                    1.0
                ],
                [
                    "CCc1ccc(Nc2ncnc3cc4c(cc23)S2(CCCC2)OC(C)(C(C)C)O4)c2c1-c1ncsc1-2",
                    1.0
                ],
                [
                    "CCc1ccc(Nc2ncnc3cc4c(cc23)S2(CCCC2)OC(C)(C(C)C)O4)c2c1-c1ncoc1-2",
                    1.0
                ],
                [
                    "CCCc1ccc(Nc2ncnc3cc4c(cc23)S2(CCCC2)OC(C)(C(C)C)O4)c2c1-c1ncsc1-2",
                    1.0
                ],
                [
                    "CCCS1(CC)Oc2cc3ncnc(Nc4cccc5c4-c4scnc4-5)c3cc2C2(CCCC2)O1",
                    1.0
                ],
                [
                    "CCCCS1(CC)OCCCC(Cl)(C(C)CC)COc2cc3ncnc(Nc4ccc(Cl)c5c4-c4scnc4-5)c3cc21",
                    1.0
                ],
                [
                    "CCCCS1(CC)OCCCC(Cl)(C(C)C)COc2cc3ncnc(Nc4cccc5c4-c4scnc4-5)c3cc21",
                    1.0
                ],
                [
                    "CCCCS1(C)OCCCC(Cl)(C(C)CC)Oc2cc3ncnc(Nc4ccc(Cl)c5c4-c4scnc4-5)c3cc21",
                    1.0
                ],
                [
                    "CCCCS1(C)OCCCC(Cl)(C(C)CC)COc2cc3ncnc(Nc4ccc(Cl)c5c4-c4scnc4-5)c3cc21",
                    1.0
                ],
                [
                    "CCCCS1(C)OCCCC(Cl)(C(C)CC)CCOc2cc3ncnc(Nc4cccc5c4-c4scnc4-5)c3cc21",
                    1.0
                ],
                [
                    "CCCCS1(C)OCCCC(Cl)(C(C)CC)CCOc2cc3ncnc(Nc4ccc(Cl)c5c4-c4scnc4-5)c3cc21",
                    1.0
                ],
                [
                    "CCCCS1(C)OCCC(Cl)(C(C)CC)Oc2cc3ncnc(Nc4cccc5c4-c4scnc4-5)c3cc21",
                    1.0
                ],
                [
                    "CCCCS1(C)OCCC(Cl)(C(C)CC)Oc2cc3ncnc(Nc4ccc(Cl)c5c4-c4scnc4-5)c3cc21",
                    1.0
                ],
                [
                    "CCCCS1(C)OCCC(Cl)(C(C)C)Oc2cc3ncnc(Nc4cccc5c4-c4scnc4-5)c3cc21",
                    1.0
                ],
                [
                    "CCCCS1(C)OCCC(Cl)(C(C)C)Oc2cc3ncnc(Nc4ccc(Cl)c5c4-c4scnc4-5)c3cc21",
                    1.0
                ],
                [
                    "CCCCS1(C)OCCC(Cl)(C(C)C)COc2cc3ncnc(Nc4cccc5c4-c4scnc4-5)c3cc21",
                    1.0
                ],
                [
                    "CCCCS1(C)OCCC(Cl)(C(C)C)COc2cc3ncnc(Nc4ccc(Cl)c5c4-c4scnc4-5)c3cc21",
                    1.0
                ],
                [
                    "CCCCS1(C)OCC(Cl)(CCC)Oc2cc3ncnc(Nc4cccc5c4-c4scnc4-5)c3cc21",
                    1.0
                ],
                [
                    "CCCCS1(C)OCC(Cl)(CC)Oc2cc3ncnc(Nc4cccc5c4-c4scnc4-5)c3cc21",
                    1.0
                ],
                [
                    "CCCCS1(C)OCC(Cl)(C(C)CC)Oc2cc3ncnc(Nc4cccc5c4-c4scnc4-5)c3cc21",
                    1.0
                ],
                [
                    "CCCCS1(C)OCC(Cl)(C(C)CC)Oc2cc3ncnc(Nc4ccc(Cl)c5c4-c4scnc4-5)c3cc21",
                    1.0
                ],
                [
                    "CCCCS1(C)OCC(Cl)(C(C)CC)COc2cc3ncnc(Nc4cccc5c4-c4scnc4-5)c3cc21",
                    1.0
                ],
                [
                    "CCCCS1(C)OCC(Cl)(C(C)C)Oc2cc3ncnc(Nc4cccc5c4-c4scnc4-5)c3cc21",
                    1.0
                ],
                [
                    "CCCCS1(C)OCC(Cl)(C(C)C)Oc2cc3ncnc(Nc4ccc(Cl)c5c4-c4scnc4-5)c3cc21",
                    1.0
                ],
                [
                    "CCCCS1(C)OCC(Cl)(C(C)C(C)C)Oc2cc3ncnc(Nc4cccc5c4-c4scnc4-5)c3cc21",
                    1.0
                ],
                [
                    "CCCCS1(C)OC(Cl)(C(C)CC)Oc2cc3ncnc(Nc4cccc5c4-c4scnc4-5)c3cc21",
                    1.0
                ],
                [
                    "CCCCS1(C)OC(Cl)(C(C)C(C)C)Oc2cc3ncnc(Nc4cccc5c4-c4scnc4-5)c3cc21",
                    1.0
                ],
                [
                    "CCCCS(CC)(OC)c1cc2c(Nc3cccc4c3-c3scnc3-4)ncnc2cc1OCC(C)(Cl)C(C)C",
                    1.0
                ],
                [
                    "CCCCS(CC)(OC)c1cc2c(Nc3ccc(Cl)c4c3-c3scnc3-4)ncnc2cc1OCC(C)(Cl)C(C)CC",
                    1.0
                ],
                [
                    "CCCCS(C)(OC)c1cc2c(Nc3cccc4c3-c3scnc3-4)ncnc2cc1OCC(C)(Cl)C(C)CC",
                    1.0
                ],
                [
                    "CCCCS(C)(OC)c1cc2c(Nc3cccc4c3-c3scnc3-4)ncnc2cc1OCC(C)(Cl)C(C)C",
                    1.0
                ],
                [
                    "CCCCS(C)(OC)c1cc2c(Nc3ccc(Cl)c4c3-c3scnc3-4)ncnc2cc1OCC(C)(Cl)C(C)C",
                    1.0
                ],
                [
                    "CCCCS(C)(OC)c1cc2c(Nc3ccc(Cl)c4c3-c3scnc3-4)ncnc2cc1OCC(C)(Br)C(C)C",
                    1.0
                ],
                [
                    "CCCCS(C)(OC)c1cc2c(Nc3ccc(Cl)c4c3-c3scnc3-4)ncnc2cc1OC(C)(Cl)C(C)CC",
                    1.0
                ],
                [
                    "CCCCC1(Cl)OCC(Br)(C(C)C)Oc2cc3ncnc(Nc4cccc5c4-c4scnc4-5)c3cc21",
                    1.0
                ],
                [
                    "CCCCC1(C)OCC(Br)(C(C)C)Oc2cc3ncnc(Nc4cccc5c4-c4scnc4-5)c3cc21",
                    1.0
                ],
                [
                    "CCCC1(Cl)Oc2cc3ncnc(Nc4ccc(Cl)c5c4-c4scnc4-5)c3cc2S2(CCCC2)O1",
                    1.0
                ],
                [
                    "CCCC1(Cl)Oc2cc3ncnc(Nc4ccc(C)c5c4-c4scnc4-5)c3cc2S2(CCCC2)O1",
                    1.0
                ],
                [
                    "CCCC1(Cl)Oc2cc3ncnc(Nc4ccc(C)c5c4-c4scnc4-5)c3cc2C2(CCCC2)O1",
                    1.0
                ],
                [
                    "CCCC1(Cl)COS2(CCCC2)c2cc3c(Nc4cccc5c4-c4scnc4-5)ncnc3cc2O1",
                    1.0
                ],
                [
                    "CCCC1(Cl)CCOS2(CCCC2)c2cc3c(Nc4ccc(Cl)c5c4-c4scnc4-5)ncnc3cc2O1",
                    1.0
                ],
                [
                    "CCCC1(Cl)CCCOS2(CCCC2)c2cc3c(Nc4ccc(Cl)c5c4-c4scnc4-5)ncnc3cc2O1",
                    1.0
                ],
                [
                    "CCCC1(CCC)Oc2cc3ncnc(Nc4cccc5c4-c4scnc4-5)c3cc2S2(CCCC2)O1",
                    1.0
                ],
                [
                    "CCCC1(CC)Oc2cc3ncnc(Nc4cccc5c4-c4scnc4C5)c3cc2S2(CCCC2)O1",
                    1.0
                ],
                [
                    "CCCC1(CC)Oc2cc3ncnc(Nc4cccc5c4-c4scnc4-5)c3cc2S2(CCCC2)O1",
                    1.0
                ],
                [
                    "CCCC1(CC)Oc2cc3ncnc(Nc4cccc5c4-c4scnc4-5)c3cc2C2(CCCC2)O1",
                    1.0
                ],
                [
                    "CCCC1(CC)Oc2cc3ncnc(Nc4ccc(CC)c5c4-c4scnc4-5)c3cc2S2(CCCC2)O1",
                    1.0
                ],
                [
                    "CCCC1(C)Oc2cc3ncnc(Nc4cccc5c4-c4scnc4-5)c3cc2S2(CCCC2)O1",
                    1.0
                ],
                [
                    "CCCC1(Br)Oc2cc3ncnc(Nc4cccc5c4-c4scnc4-5)c3cc2S2(CCCC2)O1",
                    1.0
                ],
                [
                    "CCCC(C)(Cl)Oc1cc2ncnc(Nc3ccc(Cl)c4c3-c3scnc3-4)c2cc1S1(OC)CCCC1",
                    1.0
                ],
                [
                    "CCC1(Cl)Oc2cc3ncnc(Nc4ccc(C)c5c4-c4scnc4-5)c3cc2S2(CCCC2)O1",
                    1.0
                ],
                [
                    "CCC1(Cl)Oc2cc3ncnc(Nc4ccc(C)c5c4-c4scnc4-5)c3cc2C2(CCCC2)O1",
                    1.0
                ],
                [
                    "CCC1(CC)Oc2cc3ncnc(Nc4cccc5c4-c4scnc4C5)c3cc2S2(CCCC2)O1",
                    1.0
                ],
                [
                    "CCC1(CC)Oc2cc3ncnc(Nc4cccc5c4-c4scnc4-5)c3cc2S2(CCCC2)O1",
                    1.0
                ],
                [
                    "CCC1(CC)Oc2cc3ncnc(Nc4cccc5c4-c4scnc4-5)c3cc2C2(CCCC2)O1",
                    1.0
                ],
                [
                    "CCC1(C)Oc2cc3ncnc(Nc4cccc5c4-c4scnc4C5)c3cc2S2(CCCC2)O1",
                    1.0
                ],
                [
                    "CCC1(C)Oc2cc3ncnc(Nc4cccc5c4-c4scnc4-5)c3cc2S2(CCCC2)O1",
                    1.0
                ],
                [
                    "CCC1(C)Oc2cc3ncnc(Nc4ccc(C)c5c4-c4scnc4-5)c3cc2S2(CCCC2)O1",
                    1.0
                ],
                [
                    "CCC1(Br)Oc2cc3ncnc(Nc4cccc5c4-c4scnc4C5)c3cc2S2(CCCC2)O1",
                    1.0
                ],
                [
                    "CCC1(Br)Oc2cc3ncnc(Nc4cccc5c4-c4scnc4-5)c3cc2S2(CCCC2)O1",
                    1.0
                ],
                [
                    "CCC(C)C1(Cl)Oc2cc3ncnc(Nc4cccc5c4-c4scnc4-5)c3cc2S2(CCCC2)O1",
                    1.0
                ],
                [
                    "CCC(C)C1(Cl)COS2(CCCC2)c2cc3c(Nc4cccc5c4-c4scnc4-5)ncnc3cc2O1",
                    1.0
                ],
                [
                    "CCC(C)C1(Cl)CCOS2(CCCC2)c2cc3c(Nc4cccc5c4-c4scnc4-5)ncnc3cc2O1",
                    1.0
                ],
                [
                    "CCC(C)C1(Cl)CCOS2(CCCC2)c2cc3c(Nc4ccc(Cl)c5c4-c4scnc4-5)ncnc3cc2O1",
                    1.0
                ],
                [
                    "CCC(C)C1(Cl)CCCOS2(CCCC2)c2cc3c(Nc4cccc5c4-c4scnc4-5)ncnc3cc2OC1",
                    1.0
                ],
                [
                    "CCC(C)C1(Cl)CCCOS2(CCCC2)c2cc3c(Nc4cccc5c4-c4scnc4-5)ncnc3cc2O1",
                    1.0
                ],
                [
                    "CCC(C)C1(C)Oc2cc3ncnc(Nc4cccc5c4-c4scnc4-5)c3cc2S2(CCCC2)O1",
                    1.0
                ],
                [
                    "CCC(C)C1(C)Oc2cc3ncnc(Nc4cccc5c4-c4ocnc4-5)c3cc2S2(CCCC2)O1",
                    1.0
                ],
                [
                    "CCC(C)C1(C)Oc2cc3ncnc(Nc4ccc(C)c5c4-c4scnc4-5)c3cc2S2(CCCC2)O1",
                    1.0
                ],
                [
                    "CCC(C)(Br)C1(Cl)CCCOS2(CCCC2)c2cc3c(Nc4cccc5c4-c4scnc4-5)ncnc3cc2O1",
                    1.0
                ],
                [
                    "CC1(C2(Br)CCC2)Oc2cc3ncnc(Nc4cccc5c4-c4scnc4-5)c3cc2S2(CCCC2)O1",
                    1.0
                ],
                [
                    "CC1(C2(Br)CC2)Oc2cc3ncnc(Nc4cccc5c4-c4scnc4-5)c3cc2S2(CCCC2)O1",
                    1.0
                ],
                [
                    "CC1(Br)Oc2cc3ncnc(Nc4cccc5c4-c4scnc4-5)c3cc2S2(CCCC2)O1",
                    1.0
                ],
                [
                    "CC(C)C1(Cl)Oc2cc3ncnc(Nc4cccc5c4-c4scnc4-5)c3cc2S2(CCCC2)O1",
                    1.0
                ],
                [
                    "CC(C)C1(Cl)COc2cc3ncnc(Nc4cccc5c4-c4scnc4-5)c3cc2S2(CCCC2)OC1",
                    1.0
                ],
                [
                    "CC(C)C1(Cl)COS2(CCCC2)c2cc3c(Nc4cccc5c4-c4scnc4-5)ncnc3cc2O1",
                    1.0
                ],
                [
                    "CC(C)C1(Cl)CCOS2(CCCC2)c2cc3c(Nc4cccc5c4-c4scnc4-5)ncnc3cc2O1",
                    1.0
                ],
                [
                    "CC(C)C1(C)Oc2cc3ncnc(Nc4cccc5c4-c4scnc4-5)c3cc2S2(CCCC2)O1",
                    1.0
                ],
                [
                    "CC(C)C1(C)COc2cc3ncnc(Nc4cccc5c4-c4scnc4-5)c3cc2S2(CCCC2)O1",
                    1.0
                ],
                [
                    "CC(C)C1(C)COS2(CCCC2)c2cc3c(Nc4cccc5c4-c4scnc4-5)ncnc3cc2O1",
                    1.0
                ],
                [
                    "CC(C)C1(Br)Oc2cc3ncnc(Nc4cccc5c4-c4scnc4-5)c3cc2S2(CCCC2)O1",
                    1.0
                ],
                [
                    "CC(C)C1(Br)Oc2cc3ncnc(Nc4cccc5c4-c4ocnc4-5)c3cc2S2(CCCC2)O1",
                    1.0
                ],
                [
                    "CC(C)C(C)C1(Cl)COS2(CCCC2)c2cc3c(Nc4cccc5c4-c4scnc4-5)ncnc3cc2O1",
                    1.0
                ],
                [
                    "C#S1(CCCC)OCCCC(Cl)(C(C)CC)Oc2cc3ncnc(Nc4ccc(Cl)c5c4-c4scnc4-5)c3cc21",
                    1.0
                ],
                [
                    "C#S1(CCCC)OCC(Cl)(C(C)CC)Oc2cc3ncnc(Nc4ccc(Cl)c5c4-c4scnc4-5)c3cc21",
                    1.0
                ],
                [
                    "C#S1(CCCC)OCC(Cl)(C(C)C)Oc2cc3ncnc(Nc4cccc5c4-c4scnc4-5)c3cc21",
                    1.0
                ],
                [
                    "C#S1(CCCC)OCC(Cl)(C(C)C)Oc2cc3ncnc(Nc4ccc(Cl)c5c4-c4scnc4-5)c3cc21",
                    1.0
                ],
                [
                    "C#CCC1(C)Oc2cc3ncnc(Nc4cccc5c4-c4scnc4-5)c3cc2C2(CCCC2)O1",
                    1.0
                ],
                [
                    "C#CC1(CC)Oc2cc3ncnc(Nc4cccc5c4-c4scnc4-5)c3cc2C2(CCCC2)O1",
                    1.0
                ],
                [
                    "C#CC1(CC)COC2(CCCC2)c2cc3c(Nc4cccc5c4-c4scnc4-5)ncnc3cc2O1",
                    1.0
                ],
                [
                    "C#CC1(C)Oc2cc3ncnc(Nc4cccc5c4-c4scnc4-5)c3cc2C2(CCCC2)O1",
                    1.0
                ],
                [
                    "C#CC1(C)COC2(CCCC2)c2cc3c(Nc4cccc5c4-c4scnc4-5)ncnc3cc2O1",
                    1.0
                ],
                [
                    "C#CC(C)C1(Cl)CCOS(C)(CCCC)c2cc3c(Nc4ccc(Cl)c5c4-c4scnc4-5)ncnc3cc2O1",
                    1.0
                ],
                [
                    "C#CC(C)C1(Cl)CCCOS(C)(CCCC)c2cc3c(Nc4ccc(Cl)c5c4-c4scnc4-5)ncnc3cc2O1",
                    1.0
                ],
                [
                    "BrC1(C2(Br)Oc3cc4ncnc(Nc5cccc6c5-c5scnc5C6)c4cc3S3(CCCC3)O2)CC1",
                    1.0
                ],
                [
                    "BrC1(C2(Br)Oc3cc4ncnc(Nc5cccc6c5-c5scnc5-6)c4cc3S3(CCCC3)O2)CC1",
                    1.0
                ],
                [
                    "CCCCS1(C)CCC(Cl)(C(C)C)Oc2cc3ncnc(Nc4cccc5c4-c4scnc4-5)c3cc21",
                    0.9998591775971675
                ],
                [
                    "CCCCS1(C)CCC(Cl)(C(C)C)COc2cc3ncnc(Nc4cccc5c4-c4scnc4-5)c3cc21",
                    0.9998591775971675
                ]
            ],
            "execution_time": 3125.000680923462,
            "number_scoring_function_calls": 18811,
            "metadata": {
                "top_1": 1.0,
                "top_10": 1.0,
                "top_100": 0.9999971835519434,
                "internal_similarity_max": 0.9577464788732394,
                "internal_similarity_mean": 0.5174566099760384,
                "internal_similarity_histogram_density": [
                    [
                        0.1,
                        0.0,
                        0.10199999999999997,
                        1.5080000000000005,
                        2.960000000000001,
                        2.9799999999999973,
                        1.3160000000000003,
                        0.7600000000000002,
                        0.23600000000000004,
                        0.038000000000000006
                    ]
                ],
                "internal_similarity_histogram_bins": [
                    [
                        0.0,
                        0.1,
                        0.2,
                        0.30000000000000004,
                        0.4,
                        0.5,
                        0.6000000000000001,
                        0.7000000000000001,
                        0.8,
                        0.9,
                        1.0
                    ]
                ]
            }
        },
        {
            "benchmark_name": "Deco Hop",
            "score": 0.9999982580564888,
            "optimized_molecules": [
                [
                    "Cc1nc(Nc2ccc3ncsc3c2)c2cc(CC(C)CF)c(OCCCN(C)C)cc2n1",
                    1.0
                ],
                [
                    "Cc1nc(Nc2ccc3ncsc3c2)c2cc(CC(C)CF)c(OCCC(F)N(C)C)cc2n1",
                    1.0
                ],
                [
                    "Cc1nc(Nc2ccc3ncsc3c2)c2cc(CC(C)C)c(OCCCN(C)C(C)F)cc2n1",
                    1.0
                ],
                [
                    "Cc1nc(Nc2ccc3ncsc3c2)c2cc(CC(C)C)c(OCCCN(C)C(C)C)cc2n1",
                    1.0
                ],
                [
                    "Cc1nc(Nc2ccc3ncsc3c2)c2cc(CC(C)C)c(OCCCN(C)C(C)(C)F)cc2n1",
                    1.0
                ],
                [
                    "Cc1nc(Nc2ccc3ncsc3c2)c2cc(CC(C)C)c(OCCCN(C)C(C)(C)Br)cc2n1",
                    1.0
                ],
                [
                    "Cc1nc(Nc2cc(N(C)C(C)C)c3ncsc3c2)c2c(Cl)c3c(cc2n1)OCCCC(C)(C)O3",
                    1.0
                ],
                [
                    "Cc1nc(Nc2cc(Cl)c3ncsc3c2)c2cc(CC(C)C)c(OCCCN(C)C(C)F)cc2n1",
                    1.0
                ],
                [
                    "Cc1c(OCCCN(C)C(C)C)c(CC(C)C)cc2c(Nc3ccc4ncsc4c3)ncnc12",
                    1.0
                ],
                [
                    "CN(C)c1cc(Nc2ncnc3cc4c(c(Cl)c23)CC(C)(CF)CCO4)cc2scnc12",
                    1.0
                ],
                [
                    "CN(C)c1cc(Nc2ncnc3cc4c(c(Cl)c23)CC(C)(CF)CCCO4)cc2scnc12",
                    1.0
                ],
                [
                    "CCc1nc(Nc2ccc3ncsc3c2)c2cc(CC(C)CF)c(OCCCN(C)CC)cc2n1",
                    1.0
                ],
                [
                    "CCc1nc(Nc2ccc3ncsc3c2)c2cc(CC(C)CF)c(OCCCN(C)C)cc2n1",
                    1.0
                ],
                [
                    "CCc1nc(Nc2ccc3ncsc3c2)c2cc(CC(C)CF)c(OCCC(F)N(C)CC)cc2n1",
                    1.0
                ],
                [
                    "CCc1nc(Nc2ccc3ncsc3c2)c2cc(CC(C)C)c(OCCCN(C)CC)cc2n1",
                    1.0
                ],
                [
                    "CCc1nc(Nc2ccc3ncsc3c2)c2cc(CC(C)C)c(OCCCN(C)C)cc2n1",
                    1.0
                ],
                [
                    "CCc1nc(Nc2cc(C)c3ncsc3c2)c2cc(CC(C)C)c(OCCCN(CC)CC)cc2n1",
                    1.0
                ],
                [
                    "CCc1nc(Nc2cc(C)c3ncsc3c2)c2cc(CC(C)C)c(OCCCN(CC)C(C)F)cc2n1",
                    1.0
                ],
                [
                    "CCN(CC)CCCOc1cc2nc(C)nc(Nc3ccc4ncsc4c3)c2cc1CC(C)CF",
                    1.0
                ],
                [
                    "CCN(CC)CCCOc1cc2nc(C)nc(Nc3cc(C)c4ncsc4c3)c2cc1CC(C)C",
                    1.0
                ],
                [
                    "CCN(CC)C(F)CCOc1cc2nc(C)nc(Nc3cc(C)c4ncsc4c3)c2cc1CC(C)C",
                    1.0
                ],
                [
                    "CCN(C)c1cc(Nc2ncnc3cc4c(c(Cl)c23)CC(C)(CF)CCCO4)cc2scnc12",
                    1.0
                ],
                [
                    "CCN(C)c1cc(Nc2ncnc3cc4c(CC(C)C)c(c23)C=CCCO4)cc2scnc12",
                    1.0
                ],
                [
                    "CCN(C)c1cc(Nc2ncnc3cc(OCCCF)c(CC(C)CF)c(Cl)c23)cc2scnc12",
                    1.0
                ],
                [
                    "CCN(C)c1cc(Nc2ncnc3cc(OC(C)C(C)F)c(CC(C)C)c(Cl)c23)cc2scnc12",
                    1.0
                ],
                [
                    "CCN(C)c1cc(Nc2nc(C)nc3cc(OCCCF)c(CC(C)CF)cc23)cc2scnc12",
                    1.0
                ],
                [
                    "CCN(C)CCCOc1cc2nc(C)nc(Nc3ccc4ncsc4c3)c2cc1CC(C)CF",
                    1.0
                ],
                [
                    "CCN(C)CCCOc1cc2nc(C)nc(Nc3ccc4ncsc4c3)c2cc1CC(C)C",
                    1.0
                ],
                [
                    "CCN(C)CCCOc1cc2nc(C)nc(Nc3cc(C)c4ncsc4c3)c2cc1CC(C)C",
                    1.0
                ],
                [
                    "CCN(C)C(F)CCOc1cc2nc(C)nc(Nc3ccc4ncsc4c3)c2cc1CC(C)CF",
                    1.0
                ],
                [
                    "CCN(C)C(F)CCOc1cc2nc(C)nc(Nc3ccc4ncsc4c3)c2cc1CC(C)C",
                    1.0
                ],
                [
                    "CCCOc1cc2ncnc(Nc3cc4scnc4c(N(C)C)c3C)c2c(Cl)c1CC(C)C",
                    1.0
                ],
                [
                    "CCCOc1cc2ncnc(Nc3cc(N(C)CCC)c4ncsc4c3Cl)c2c(C)c1CC(C)C",
                    1.0
                ],
                [
                    "CCCOc1cc2ncnc(Nc3cc(N(C)CCC)c4ncsc4c3)c2c(Cl)c1CC(C)CF",
                    1.0
                ],
                [
                    "CCCOc1cc2ncnc(Nc3cc(N(C)CC)c4ncsc4c3Cl)c2c(Cl)c1CC(C)C",
                    1.0
                ],
                [
                    "CCCOc1cc2ncnc(Nc3cc(N(C)CC)c4ncsc4c3)c2c(F)c1CC(C)CF",
                    1.0
                ],
                [
                    "CCCOc1cc2ncnc(Nc3cc(N(C)CC)c4ncsc4c3)c2c(Cl)c1CC(C)CF",
                    1.0
                ],
                [
                    "CCCOc1cc2ncnc(Nc3cc(N(C)CC)c4ncsc4c3)c2c(Cl)c1CC(C)C",
                    1.0
                ],
                [
                    "CCCOc1cc2ncnc(Nc3cc(N(C)CC)c4ncsc4c3)c2c(C)c1CC(C)CF",
                    1.0
                ],
                [
                    "CCCOc1cc2ncnc(Nc3cc(N(C)CC)c4ncsc4c3)c2c(C)c1CC(C)C",
                    1.0
                ],
                [
                    "CCCOc1cc2ncnc(Nc3cc(N(C)C)c4ncsc4c3)c2c(F)c1CC(CF)CSC",
                    1.0
                ],
                [
                    "CCCOc1cc2ncnc(Nc3cc(N(C)C)c4ncsc4c3)c2c(F)c1CC(C)(CC)CF",
                    1.0
                ],
                [
                    "CCCOc1cc2ncnc(Nc3cc(N(C)C)c4ncsc4c3)c2c(Cl)c1CC(C)CF",
                    1.0
                ],
                [
                    "CCCOc1cc2ncnc(Nc3cc(N(C)C(C)C)c4ncsc4c3)c2c(Cl)c1CC(C)CF",
                    1.0
                ],
                [
                    "CCCOc1cc2ncnc(Nc3cc(N(C)C(C)C)c4ncsc4c3)c2c(Cl)c1CC(C)C",
                    1.0
                ],
                [
                    "CCCOc1cc2ncnc(Nc3cc(CN(C)C)c4ncsc4c3)c2c(Cl)c1CC(C)CF",
                    1.0
                ],
                [
                    "CCCOc1cc2nc(CCC)nc(Nc3cc(N(C)C)c4ncsc4c3)c2c(Cl)c1CC(C)C",
                    1.0
                ],
                [
                    "CCCOc1cc2nc(CC)nc(Nc3cc(N(CC)CC)c4ncsc4c3)c2cc1CC(C)C",
                    1.0
                ],
                [
                    "CCCOc1cc2nc(CC)nc(Nc3cc(N(C)CC)c4ncsc4c3)c2c(Cl)c1CC(C)CF",
                    1.0
                ],
                [
                    "CCCOc1cc2nc(CC)nc(Nc3cc(N(C)C(C)C)c4ncsc4c3)c2c(Cl)c1CC(C)C",
                    1.0
                ],
                [
                    "CCCOc1cc2nc(C)nc(Nc3ccc4ncsc4c3)c2cc1CC(CF)CN(C)C",
                    1.0
                ],
                [
                    "CCCOc1cc2nc(C)nc(Nc3ccc4ncsc4c3)c2cc1CC(C)CN(CC)CC",
                    1.0
                ],
                [
                    "CCCOc1cc2nc(C)nc(Nc3cc(N(CF)CCC)c4ncsc4c3)c2c(Cl)c1CC(C)C",
                    1.0
                ],
                [
                    "CCCOc1cc2nc(C)nc(Nc3cc(N(CF)C(F)CC)c4ncsc4c3)c2c(Cl)c1CC(C)C",
                    1.0
                ],
                [
                    "CCCOc1cc2nc(C)nc(Nc3cc(N(CF)C(C)C)c4ncsc4c3)c2c(Cl)c1CC(C)C",
                    1.0
                ],
                [
                    "CCCOc1cc2nc(C)nc(Nc3cc(N(CC)C(C)C)c4ncsc4c3)c2c(Cl)c1CC(C)C",
                    1.0
                ],
                [
                    "CCCOc1cc2nc(C)nc(Nc3cc(N(C)CCC)c4ncsc4c3)c2cc1CC(C)CF",
                    1.0
                ],
                [
                    "CCCOc1cc2nc(C)nc(Nc3cc(N(C)CCC)c4ncsc4c3)c2c(Cl)c1CC(C)CF",
                    1.0
                ],
                [
                    "CCCOc1cc2nc(C)nc(Nc3cc(N(C)CCC)c4ncsc4c3)c2c(Cl)c1CC(C)C",
                    1.0
                ],
                [
                    "CCCOc1cc2nc(C)nc(Nc3cc(N(C)CC)c4ncsc4c3)c2cc1CC(C)CF",
                    1.0
                ],
                [
                    "CCCOc1cc2nc(C)nc(Nc3cc(N(C)CC)c4ncsc4c3)c2c(SC)c1CC(C)C",
                    1.0
                ],
                [
                    "CCCOc1cc2nc(C)nc(Nc3cc(N(C)CC)c4ncsc4c3)c2c(Cl)c1CC(C)CF",
                    1.0
                ],
                [
                    "CCCOc1cc2nc(C)nc(Nc3cc(N(C)CC)c4ncsc4c3)c2c(Cl)c1CC(C)C",
                    1.0
                ],
                [
                    "CCCOc1cc2nc(C)nc(Nc3cc(N(C)CC)c4ncsc4c3)c2c(Cl)c1CC(C)(Cl)CF",
                    1.0
                ],
                [
                    "CCCOc1cc2nc(C)nc(Nc3cc(N(C)C)c4ncsc4c3)c2cc1CC(C)CF",
                    1.0
                ],
                [
                    "CCCOc1cc2nc(C)nc(Nc3cc(N(C)C)c4ncsc4c3)c2c(F)c1CC(C)CF",
                    1.0
                ],
                [
                    "CCCOc1cc2nc(C)nc(Nc3cc(N(C)C)c4ncsc4c3)c2c(F)c1CC(C)(CC)CF",
                    1.0
                ],
                [
                    "CCCOc1cc2nc(C)nc(Nc3cc(N(C)C)c4ncsc4c3)c2c(Cl)c1CC(C)CF",
                    1.0
                ],
                [
                    "CCCOc1cc2nc(C)nc(Nc3cc(N(C)C)c4ncsc4c3)c2c(Cl)c1CC(C)C",
                    1.0
                ],
                [
                    "CCCOc1cc2nc(C)nc(Nc3cc(N(C)C(C)F)c4ncsc4c3)c2c(SC)c1CC(C)C",
                    1.0
                ],
                [
                    "CCCOc1cc2nc(C)nc(Nc3cc(N(C)C(C)CC)c4ncsc4c3)c2c(Cl)c1CC(C)CF",
                    1.0
                ],
                [
                    "CCCOc1cc2nc(C)nc(Nc3cc(N(C)C(C)C)c4ncsc4c3)c2c(SC)c1CC(C)C",
                    1.0
                ],
                [
                    "CCCOc1cc2nc(C)nc(Nc3cc(N(C)C(C)C)c4ncsc4c3)c2c(Cl)c1CC(C)C",
                    1.0
                ],
                [
                    "CCCOc1c(CC(CF)CSC)c(F)c2c(Nc3cc(N(C)C)c4ncsc4c3)ncnc2c1C",
                    1.0
                ],
                [
                    "CCCOc1c(CC(C)C)cc2c(Nc3cc(C)c4ncsc4c3)nc(C)nc2c1N(C)CC",
                    1.0
                ],
                [
                    "CCCOc1c(CC(C)C)cc2c(Nc3cc(C)c4ncsc4c3)nc(C)nc2c1N(C)C",
                    1.0
                ],
                [
                    "CCCOc1c(CC(C)C)c(Cl)c2c(Nc3cc(N(CF)CCC)c4ncsc4c3)nc(C)nc2c1Br",
                    1.0
                ],
                [
                    "CCCOc1c(CC(C)C)c(Cl)c2c(Nc3cc(N(C)C)c4ncsc4c3)ncnc2c1Br",
                    1.0
                ],
                [
                    "CCCOc1c(CC(C)C)c(Cl)c2c(Nc3cc(CN(CC)CC)c4ncsc4c3)nc(C)nc2c1Br",
                    1.0
                ],
                [
                    "CCCOc1c(CC(C)C)c(Cl)c2c(Nc3cc(CN(C)CC)c4ncsc4c3)nc(C)nc2c1Br",
                    1.0
                ],
                [
                    "CCCN(CF)CCCOc1cc2nc(C)nc(Nc3ccc4ncsc4c3)c2cc1CC(C)C",
                    1.0
                ],
                [
                    "CCCN(C)c1cc(Nc2nc(C)nc3cc(OC(F)CC)c(CC(C)C)c(Cl)c23)cc2scnc12",
                    1.0
                ],
                [
                    "CCCN(C)CCCOc1cc2nc(C)nc(Nc3ccc4ncsc4c3)c2cc1CC(C)CF",
                    1.0
                ],
                [
                    "CCCN(C)CCCOc1cc2nc(C)nc(Nc3ccc4ncsc4c3)c2cc1CC(C)C",
                    1.0
                ],
                [
                    "CCC1(C)Oc2c(CC(C)C)c(Cl)c3c(Nc4cc(N(C)C(C)F)c5ncsc5c4)nc(C)nc3c21",
                    1.0
                ],
                [
                    "CCC(F)Oc1cc2nc(C)nc(Nc3cc(N(C)C)c4ncsc4c3)c2c(Cl)c1CC(C)C",
                    1.0
                ],
                [
                    "CCC(CF)c1cc2c(Nc3cc(Cl)c4ncsc4c3)nc(C)nc2cc1OCCCOC",
                    1.0
                ],
                [
                    "CCC(C)Oc1cc2ncnc(Nc3cc(N(CC)CC)c4ncsc4c3)c2c(Cl)c1CC(C)CF",
                    1.0
                ],
                [
                    "CCC(C)Oc1cc2ncnc(Nc3cc(N(CC)C(C)C)c4ncsc4c3)c2c(Cl)c1CC(C)CF",
                    1.0
                ],
                [
                    "CCC(C)Oc1cc2ncnc(Nc3cc(N(CC)C(C)C)c4ncsc4c3)c2c(Cl)c1CC(C)C",
                    1.0
                ],
                [
                    "CCC(C)Oc1cc2ncnc(Nc3cc(N(C)C(C)C)c4ncsc4c3)c2c(Cl)c1CC(C)CF",
                    1.0
                ],
                [
                    "CCC(C)Oc1cc2nc(C)nc(Nc3cc(N(CC)CC)c4ncsc4c3)c2c(Cl)c1CC(C)CF",
                    1.0
                ],
                [
                    "CCC(C)Oc1cc2nc(C)nc(Nc3cc(N(CC)CC)c4ncsc4c3)c2c(Cl)c1CC(C)(Br)CF",
                    1.0
                ],
                [
                    "CCC(C)Oc1cc2nc(C)nc(Nc3cc(N(C)CC)c4ncsc4c3)c2c(Cl)c1CC(C)C",
                    1.0
                ],
                [
                    "CCC(C)Oc1c(CC(C)CF)c(Cl)c2c(Nc3cc(N(CC)CC)c4ncsc4c3)ncnc2c1C",
                    1.0
                ],
                [
                    "CCC(C)(Br)N(C)CCCOc1cc2nc(C)nc(Nc3ccc4ncsc4c3)c2cc1CC(C)C",
                    1.0
                ],
                [
                    "CCC(C)(Br)N(C)CCCOc1cc2nc(C)nc(Nc3ccc4ncsc4c3)c2cc1CC(C)(C)Cl",
                    1.0
                ],
                [
                    "CCN(CF)c1cc(Nc2ncnc3cc(OCCCF)c(CC(C)C)c(C)c23)cc2scnc12",
                    0.9998700454840805
                ],
                [
                    "CC(C)Cc1cc2c(Nc3ccc4ncsc4c3)nc(F)nc2cc1OCCCN(C)C(C)(C)Br",
                    0.9998700454840805
                ],
                [
                    "CC(C)Cc1cc2c(Nc3ccc4ncsc4c3)nc(CCF)nc2cc1OCCCN(C)C",
                    0.9997373259784608
                ]
            ],
            "execution_time": 874.7726581096649,
            "number_scoring_function_calls": 6945,
            "metadata": {
                "top_1": 1.0,
                "top_10": 1.0,
                "top_100": 0.9999947741694664,
                "internal_similarity_max": 0.9154929577464789,
                "internal_similarity_mean": 0.453003317772036,
                "internal_similarity_histogram_density": [
                    [
                        0.1,
                        0.028,
                        1.1099999999999997,
                        3.0820000000000007,
                        2.248,
                        1.6599999999999986,
                        1.0380000000000003,
                        0.4960000000000001,
                        0.22600000000000003,
                        0.012000000000000002
                    ]
                ],
                "internal_similarity_histogram_bins": [
                    [
                        0.0,
                        0.1,
                        0.2,
                        0.30000000000000004,
                        0.4,
                        0.5,
                        0.6000000000000001,
                        0.7000000000000001,
                        0.8,
                        0.9,
                        1.0
                    ]
                ]
            }
        }
    ]
}
